# Supplementary material for: Inclusive Composite Interval Mapping of QTL by Environment Interactions in Biparental Populations
Source: PLoS One. 2015 Jul 10;10(7):e0132414. doi: 10.1371/journal.pone.0132414 (PMC4498613; doi:10.1371/journal.pone.0132414)
Supplement: S1 File — (ZIP) [file pone.0132414.s001.zip › BC1 population/e=1/run_00114.met]

!**********************Note: lines staring with "!" are remarks and will be ignored in the program********************
!*********************************General Information**********************************
!Assuming F1 = P1 x P2, populations available in QTL IciMapping are: 
!  1, P1BC1F1 = P1 x F1, the first backcrossing where P1 is used as the recurrent parent;
!  2, P2BC1F1 = P2 x F1, the first backcrossing where P2 is used as the recurrent parent;
!  3, F1DH, F1-derived doubled haploids; 
!  4, RIL or F1RIL, recombination inbred lines through the repeated selfing of F1;
!  5, P1BC1RIL, recombination inbred lines through the repeated selfing of P1BC1F1;
!  6, P2BC1RIL, recombination inbred lines through the repeated selfing of P2BC1F1;
!  7, F2, the selfing generation of F1;
!  8, F3, the selfing generation of F2;
!  9, P1BC2F1, the second backcrossing where P1 is used as the recurrent parent; 
! 10, P2BC2F1, the second backcrossing where P2 is used as the recurrent parent;
! 11, P1BC2RIL, recombination inred lines through the repeated selfing of P1BC2F1; 
! 12, P2BC2RIL, recombination inred lines through the repeated selfing of P2BC2F1; 
! 13, P1BC1F2, the selfing generation of P1BC1F1; 
! 14, P2BC1F2, the selfing generation of P2BC1F1; 
! 15, P1BC2F2, the selfing generation of P1BC2F1; 
! 16, P2BC2F2, the selfing generation of P2BC2F1; 
! 17, P1BC1DH, P1BC1F1-derived doubled haploids; 
! 18, P2BC1DH, P2BC1F1-derived doubled haploids; 
! 19, P1BC2DH, P1BC2F1-derived doubled haploids; 
! 20, P2BC2DH, P2BC2F1-derived doubled haploids; 
   1      !Mapping Population (see remarks above)
   2      !Mapping Function (1 for Kosambi; 2 for Haldane; 3 for Morgan)
   2      !Marker Space Type (1 for intervals; 2 for positions)
   1      !Marker Space Unit(1 for centiMorgans; 2 for Morgan)
   6      !Number of Chromosomes (or Linkage Groups)
 200      !Size of the mapping population
   1      !Number of environments
 
!***************************************** Chromosomes and Linkage Maps **********************************************
!Chromosome                 NumMarkers
-CH1                        16
-CH2                        16
-CH3                        16
-CH4                        16
-CH5                        16
-CH6                        16
!Linkage map (Marker name followed by position or the interval length)
 MK-1-1                1     0.000
 MK-1-2                1    10.000
 MK-1-3                1    20.000
 MK-1-4                1    30.000
 MK-1-5                1    40.000
 MK-1-6                1    50.000
 MK-1-7                1    60.000
 MK-1-8                1    70.000
 MK-1-9                1    80.000
 MK-1-10               1    90.000
 MK-1-11               1   100.000
 MK-1-12               1   110.000
 MK-1-13               1   120.000
 MK-1-14               1   130.000
 MK-1-15               1   140.000
 MK-1-16               1   150.000
 MK-2-1                2     0.000
 MK-2-2                2    10.000
 MK-2-3                2    20.000
 MK-2-4                2    30.000
 MK-2-5                2    40.000
 MK-2-6                2    50.000
 MK-2-7                2    60.000
 MK-2-8                2    70.000
 MK-2-9                2    80.000
 MK-2-10               2    90.000
 MK-2-11               2   100.000
 MK-2-12               2   110.000
 MK-2-13               2   120.000
 MK-2-14               2   130.000
 MK-2-15               2   140.000
 MK-2-16               2   150.000
 MK-3-1                3     0.000
 MK-3-2                3    10.000
 MK-3-3                3    20.000
 MK-3-4                3    30.000
 MK-3-5                3    40.000
 MK-3-6                3    50.000
 MK-3-7                3    60.000
 MK-3-8                3    70.000
 MK-3-9                3    80.000
 MK-3-10               3    90.000
 MK-3-11               3   100.000
 MK-3-12               3   110.000
 MK-3-13               3   120.000
 MK-3-14               3   130.000
 MK-3-15               3   140.000
 MK-3-16               3   150.000
 MK-4-1                4     0.000
 MK-4-2                4    10.000
 MK-4-3                4    20.000
 MK-4-4                4    30.000
 MK-4-5                4    40.000
 MK-4-6                4    50.000
 MK-4-7                4    60.000
 MK-4-8                4    70.000
 MK-4-9                4    80.000
 MK-4-10               4    90.000
 MK-4-11               4   100.000
 MK-4-12               4   110.000
 MK-4-13               4   120.000
 MK-4-14               4   130.000
 MK-4-15               4   140.000
 MK-4-16               4   150.000
 MK-5-1                5     0.000
 MK-5-2                5    10.000
 MK-5-3                5    20.000
 MK-5-4                5    30.000
 MK-5-5                5    40.000
 MK-5-6                5    50.000
 MK-5-7                5    60.000
 MK-5-8                5    70.000
 MK-5-9                5    80.000
 MK-5-10               5    90.000
 MK-5-11               5   100.000
 MK-5-12               5   110.000
 MK-5-13               5   120.000
 MK-5-14               5   130.000
 MK-5-15               5   140.000
 MK-5-16               5   150.000
 MK-6-1                6     0.000
 MK-6-2                6    10.000
 MK-6-3                6    20.000
 MK-6-4                6    30.000
 MK-6-5                6    40.000
 MK-6-6                6    50.000
 MK-6-7                6    60.000
 MK-6-8                6    70.000
 MK-6-9                6    80.000
 MK-6-10               6    90.000
 MK-6-11               6   100.000
 MK-6-12               6   110.000
 MK-6-13               6   120.000
 MK-6-14               6   130.000
 MK-6-15               6   140.000
 MK-6-16               6   150.000
!*********************************** Marker Types ********************************************************************
!Co-dominant marker: When heterozygote F1 is present, P1 is coded as 2, F1 is coded as 1, and P2 is coded as 0; Otherwise, P1 is coded as 2, and P2 is coded as 0. 
!Dominant marker: When heterozygote F1 is present, P1 and F1 are coded as 12, and P2 is coded as 0; Otherwise, P1 is coded as 2, and P2 is coded as 0.  
!Recessive markers: When heterozygote F1 is present, P1 is coded as 2, and F1 and P2 are coded as 10; Otherwise, P1 is coded as 2, and P2 is coded as 0. 
!Missing marker is coded as -1. 
 MK-1-1                 1   1   1   2   2   2   1   1   1   1   1   1   2   1   2   1   2   1   2   1   1   2   1   2   2   2   2   1   2   1   2   2   2   2   1   2   1   1   1   1   1   2   1   1   2   1   1   2   2   2   2   2   1   1   2   2   2   2   2   2   2   1   2   1   2   1   2   1   2   2   1   2   2   2   1   2   1   2   1   1   2   1   2   2   1   1   1   1   2   2   2   1   2   1   1   2   1   2   2   1   2   2   1   2   2   2   2   2   1   2   1   1   2   2   1   1   2   2   1   2   2   1   2   1   1   1   2   1   2   2   2   1   2   1   2   2   2   2   1   2   1   2   2   2   2   2   2   1   1   1   1   2   2   1   2   2   2   1   2   2   1   1   1   1   1   1   1   1   1   2   1   1   2   2   1   1   2   2   1   2   2   2   2   2   2   2   2   1   1   2   2   2   2   2   1   1   1   1   2   1
 MK-1-2                 1   1   1   2   2   2   1   1   2   1   2   1   2   1   2   1   2   1   2   1   1   2   1   2   2   2   2   1   2   1   2   2   1   2   1   2   1   1   1   1   1   2   1   1   2   1   1   2   2   2   2   2   1   1   1   1   2   1   2   2   2   1   2   1   2   1   2   1   2   2   1   2   2   2   1   2   1   2   1   1   2   1   2   2   1   1   1   1   1   2   2   2   2   1   2   2   2   2   2   1   2   2   1   2   2   2   2   2   1   2   1   1   1   2   1   1   2   2   1   2   2   1   2   2   1   1   2   1   2   2   2   1   2   2   2   2   2   2   1   2   1   2   2   2   2   2   2   1   1   1   1   2   2   1   2   2   1   1   2   2   1   1   1   1   2   1   1   2   1   2   1   1   2   2   1   2   2   1   1   2   2   2   2   2   2   2   2   2   1   2   2   2   2   2   1   1   1   2   2   2
 MK-1-3                 1   2   1   2   1   2   1   1   2   1   2   1   2   1   2   1   2   1   2   1   1   2   1   2   2   2   2   1   2   1   2   2   1   1   1   2   2   1   1   1   1   2   1   1   1   1   1   2   2   2   2   2   1   1   1   1   2   1   2   2   2   1   2   2   2   1   2   1   2   2   1   2   2   2   1   2   1   2   1   1   2   1   2   2   1   1   1   1   1   2   2   2   2   1   2   1   2   2   2   1   2   2   1   2   2   2   2   2   1   1   1   1   1   2   1   2   2   2   2   2   1   1   1   2   1   1   2   1   2   2   2   1   2   2   1   2   2   2   1   2   1   2   2   1   1   1   2   1   1   2   1   2   2   1   2   2   1   1   2   2   1   1   1   1   2   2   1   2   1   2   1   1   2   2   1   2   1   1   1   2   2   2   2   2   1   2   2   2   1   2   2   2   2   2   1   1   1   2   2   2
 MK-1-4                 2   2   1   2   1   2   2   2   1   1   2   1   2   1   2   1   2   1   2   1   1   2   2   2   2   2   1   1   2   1   2   2   1   1   1   2   2   1   1   1   1   2   1   1   1   1   1   2   2   2   2   2   1   1   1   1   2   1   2   2   2   1   2   2   2   1   2   1   1   2   1   2   2   2   1   2   1   2   1   1   2   1   2   2   1   1   1   1   1   2   2   2   2   1   2   1   1   1   2   1   2   2   1   2   1   2   2   2   1   1   1   1   1   1   1   2   2   2   2   2   1   1   1   2   1   1   2   1   2   2   1   1   2   2   1   2   2   2   1   2   1   2   2   1   1   1   2   1   1   2   1   2   2   1   2   2   1   1   1   2   1   1   1   1   2   2   1   2   1   2   1   1   2   2   1   2   1   1   2   2   2   2   2   2   1   2   1   2   1   2   2   2   2   2   2   1   1   1   2   2
 MK-1-5                 2   2   1   2   1   2   2   2   1   1   2   1   2   2   1   1   2   1   2   1   1   2   2   2   2   2   1   1   2   1   2   2   2   1   1   2   2   1   1   1   1   2   1   1   2   1   1   2   2   2   2   2   1   1   1   1   2   1   2   2   2   1   2   2   1   1   2   1   1   2   1   2   2   2   1   2   1   1   1   1   2   1   2   1   1   1   1   1   1   2   2   2   2   1   2   1   1   1   2   1   2   2   1   2   1   2   2   2   1   1   1   1   1   1   1   2   2   2   2   2   1   1   2   2   1   1   2   1   2   2   1   1   2   2   1   2   1   2   1   2   1   2   2   2   1   1   2   1   1   2   1   2   1   1   2   2   1   1   1   1   1   1   2   1   2   2   1   2   1   2   2   1   2   2   1   2   1   1   2   2   2   2   2   1   1   2   2   1   1   2   2   2   2   2   1   1   1   1   2   2
 MK-1-6                 2   2   1   2   1   2   2   2   1   1   2   1   2   2   1   1   2   1   2   1   1   2   2   2   1   2   1   1   1   1   2   2   2   1   1   1   2   1   1   1   1   2   1   1   2   1   1   2   2   2   2   2   1   1   1   1   2   1   2   2   2   1   2   2   2   1   2   1   1   2   1   2   2   2   1   2   1   1   1   1   2   1   1   1   1   1   1   1   1   2   2   2   1   1   2   1   1   1   2   1   2   2   1   2   1   2   2   2   1   1   1   1   1   1   1   2   2   2   2   2   2   2   2   1   1   1   2   1   2   2   1   1   2   2   2   2   1   2   1   2   1   2   2   2   1   2   2   1   1   2   1   2   1   1   2   2   1   1   1   1   1   1   2   1   2   2   1   2   1   1   2   1   1   2   1   2   1   1   2   2   2   2   2   1   1   2   2   1   1   2   2   2   2   2   1   1   1   1   2   2
 MK-1-7                 2   2   1   2   2   2   2   1   1   1   2   1   2   2   1   1   2   1   2   1   1   2   2   2   2   2   1   1   1   1   2   2   2   1   1   1   2   2   1   1   1   2   1   2   2   1   1   2   2   2   2   2   1   1   1   1   2   1   2   2   2   2   2   2   2   1   2   1   1   2   1   2   2   1   1   2   1   1   1   1   2   1   1   1   1   1   1   1   1   2   2   2   1   1   2   2   1   1   2   1   2   2   1   2   1   2   2   2   1   1   2   1   1   1   1   2   2   2   2   2   2   2   2   1   1   1   2   2   2   2   1   2   2   1   2   2   1   2   1   2   1   2   1   2   2   2   2   1   1   2   1   2   1   1   2   2   1   1   1   1   2   1   2   1   2   2   1   2   1   1   2   1   1   2   1   2   1   1   2   2   2   2   2   1   1   2   1   1   1   2   2   2   2   2   1   1   1   2   2   2
 MK-1-8                 2   2   1   2   2   2   2   1   1   2   2   2   2   2   1   1   2   1   2   1   1   2   2   2   1   2   1   1   1   1   2   2   2   1   1   1   2   1   1   1   1   2   1   2   2   1   1   1   1   2   2   2   1   1   1   1   2   1   2   1   2   2   2   2   2   1   2   1   1   2   1   2   2   1   1   2   1   1   1   1   2   1   1   1   1   1   1   1   1   2   2   2   1   1   2   2   2   1   2   1   2   2   1   2   1   2   2   2   1   1   1   1   1   1   1   2   2   2   2   2   2   2   2   1   1   1   2   2   2   2   1   2   2   1   2   1   1   2   1   2   1   2   1   2   2   2   2   1   1   2   2   2   1   1   2   2   1   1   1   1   2   2   2   1   2   2   2   2   2   1   2   1   1   2   1   2   1   1   2   2   2   2   2   1   1   2   1   1   1   2   2   2   2   2   1   1   2   2   2   2
 MK-1-9                 2   2   1   2   2   2   2   1   1   2   1   2   2   2   1   1   2   1   2   1   1   2   2   1   1   2   1   1   1   1   2   2   2   1   1   2   2   1   1   2   1   2   1   2   2   1   2   1   1   1   2   2   1   1   2   1   2   1   2   1   2   2   2   2   2   1   2   1   1   1   1   2   2   1   1   2   1   1   1   1   2   1   1   1   1   1   1   1   1   2   2   2   1   1   2   2   2   1   2   1   2   2   1   2   1   2   2   1   1   1   1   2   1   1   1   2   2   2   2   2   2   1   2   1   1   1   2   2   2   2   1   2   2   2   2   2   1   2   1   2   1   2   1   2   2   2   2   1   1   1   2   2   1   1   2   1   1   1   1   1   2   2   2   1   2   2   2   2   2   2   2   2   1   2   1   2   1   1   2   2   2   2   2   1   1   2   1   1   1   1   2   2   2   2   1   1   2   2   2   2
 MK-1-10                2   1   1   2   2   2   2   1   1   2   1   2   2   2   1   1   1   1   2   1   1   2   1   1   2   2   2   2   1   1   1   2   2   1   2   2   2   1   1   2   2   2   1   2   2   1   2   1   1   1   2   2   1   1   2   1   2   1   2   1   2   2   1   2   2   1   2   1   1   1   1   2   2   1   1   2   1   1   1   2   2   1   1   1   1   2   1   1   1   2   2   2   1   1   1   2   2   1   2   1   2   1   1   2   1   2   2   1   1   1   1   2   1   1   1   1   2   2   2   2   2   1   2   1   1   1   2   2   2   1   1   2   2   2   2   2   1   2   1   2   1   2   1   2   2   2   2   1   1   2   2   2   1   1   2   1   1   1   1   1   2   2   2   1   2   2   2   2   2   2   1   2   1   2   1   2   1   1   1   2   2   2   2   1   1   2   1   1   1   1   2   2   1   1   1   1   2   2   2   2
 MK-1-11                2   1   1   2   2   1   2   1   1   2   1   2   2   2   1   1   1   1   2   1   2   2   1   1   2   2   1   2   1   1   1   2   2   1   2   2   2   1   1   2   2   2   1   2   2   1   2   1   1   1   1   2   1   1   2   1   2   1   2   1   2   2   1   2   2   1   2   1   1   1   1   2   2   1   1   2   1   1   1   2   2   1   1   1   1   2   1   1   1   2   2   2   1   1   1   2   2   2   2   1   2   1   1   2   1   2   2   1   1   1   1   2   1   1   1   1   1   2   2   1   2   1   1   1   1   1   2   1   2   1   2   2   2   2   2   2   1   2   2   2   2   2   1   2   2   2   1   1   1   2   2   2   1   1   2   1   2   1   1   1   2   2   2   1   2   2   2   2   2   1   1   2   1   2   1   2   1   1   1   2   2   2   2   1   1   2   1   2   1   1   2   2   1   1   1   1   2   2   2   2
 MK-1-12                2   1   1   2   2   1   2   1   1   2   1   2   2   2   1   1   1   1   2   1   2   2   1   1   2   2   2   2   1   1   1   2   2   1   2   2   2   1   1   2   2   1   1   2   2   1   2   1   1   1   1   2   1   1   2   1   2   1   2   1   2   2   1   2   2   1   2   2   1   1   1   1   2   1   2   2   1   1   1   1   2   1   1   1   2   1   1   1   1   2   2   2   1   1   1   2   2   2   2   1   2   1   1   2   1   2   2   1   1   1   1   2   1   1   1   1   1   2   2   1   2   1   1   1   1   1   2   2   2   1   2   2   1   2   2   2   1   2   2   2   2   1   1   2   2   2   1   1   1   2   2   2   1   1   2   1   1   1   1   1   1   2   2   1   2   2   2   2   2   1   1   2   1   2   1   2   1   1   1   2   2   2   2   2   1   1   1   2   1   1   2   1   1   1   1   1   2   2   2   2
 MK-1-13                2   1   1   1   2   1   2   1   1   2   1   1   2   2   1   1   1   2   2   1   2   2   1   1   2   2   2   2   1   1   1   2   2   1   2   2   2   1   1   2   2   2   1   2   2   1   2   1   1   1   1   2   1   1   2   1   2   1   2   1   2   2   1   2   1   1   1   2   1   1   1   1   2   1   2   2   1   1   1   1   2   1   1   1   2   1   1   1   1   2   2   2   1   1   1   2   2   2   2   1   2   1   1   2   1   1   2   1   1   1   1   2   1   1   1   1   1   2   2   1   2   2   1   1   1   2   2   2   2   1   2   2   1   2   2   2   1   2   2   2   2   1   1   2   2   1   1   1   1   2   2   2   1   1   2   1   1   1   1   1   1   2   2   1   2   2   2   2   2   1   1   1   1   2   1   2   1   1   1   2   2   2   2   2   1   2   1   2   1   1   2   1   1   1   1   1   2   2   2   2
 MK-1-14                2   1   2   1   2   1   1   1   1   2   1   1   2   2   1   1   1   2   2   1   2   2   1   1   2   2   2   2   1   1   1   2   2   1   2   2   2   1   1   2   2   2   2   2   1   1   2   1   1   1   1   2   1   1   2   1   2   1   2   2   2   2   1   2   1   2   1   1   1   1   1   1   2   1   2   2   1   1   2   1   2   1   1   1   1   1   2   1   1   2   2   2   1   1   1   2   2   2   2   1   2   1   1   2   2   1   1   1   1   1   1   2   1   1   1   2   1   2   2   1   2   2   1   1   1   2   2   2   2   1   2   1   1   1   2   2   1   2   2   2   2   1   1   2   2   2   1   1   1   2   2   2   1   1   2   1   1   1   1   1   1   2   2   1   2   2   2   2   2   1   1   1   1   2   1   2   1   1   1   2   2   1   2   1   1   2   1   1   1   1   2   1   1   1   1   2   2   2   2   2
 MK-1-15                2   1   1   1   2   1   1   1   1   2   2   1   2   2   1   1   1   2   2   1   2   2   1   1   2   2   2   2   1   1   1   2   2   1   2   2   2   1   2   2   2   2   2   2   1   1   2   1   1   1   2   2   1   1   2   1   2   1   2   2   2   2   1   2   1   2   1   1   1   1   1   1   1   1   2   2   1   1   2   1   2   1   1   1   1   1   2   1   1   1   2   1   1   1   1   2   2   2   2   1   2   1   2   2   2   1   2   1   1   2   1   2   1   1   1   2   1   2   2   1   2   2   1   1   1   2   2   2   2   1   2   1   1   1   2   2   1   1   2   1   2   1   1   2   2   2   1   1   1   1   2   2   1   1   1   1   2   1   1   1   1   2   2   1   2   2   2   2   2   1   1   1   1   2   1   2   1   1   1   2   2   1   2   1   1   2   2   1   1   1   2   1   1   1   1   2   2   2   2   2
 MK-1-16                2   1   1   1   2   1   1   1   1   2   2   1   2   2   1   1   1   2   2   1   2   2   1   1   2   2   2   2   1   1   1   2   1   1   2   2   2   2   1   2   2   2   2   2   1   2   2   1   1   1   2   2   1   1   2   1   2   1   2   1   2   2   1   2   1   2   1   1   1   1   1   1   1   1   2   2   2   1   2   1   2   1   1   1   1   1   2   1   1   1   2   1   2   1   1   2   2   2   1   1   2   1   2   2   2   1   2   1   1   2   2   2   1   1   2   2   1   2   2   1   2   2   1   1   1   2   2   2   2   1   2   1   1   1   2   2   1   1   2   1   1   1   2   2   2   2   1   1   1   1   2   2   1   1   1   1   2   1   1   1   1   2   2   1   2   2   2   2   2   1   1   1   1   1   1   2   1   1   1   2   2   1   2   1   1   2   2   1   1   1   2   1   1   1   1   2   2   2   1   2
 MK-2-1                 1   1   1   1   1   1   2   1   2   1   2   1   1   1   1   2   2   2   2   2   2   2   2   1   2   1   1   1   1   2   1   1   1   2   1   1   2   1   2   1   2   2   2   1   1   2   2   2   2   1   1   2   2   1   2   2   1   1   2   2   2   1   1   1   1   2   1   1   1   2   2   1   1   1   2   1   2   2   2   1   2   1   1   1   2   1   2   2   1   2   1   1   2   1   1   2   1   2   1   1   1   2   2   2   1   2   1   2   1   1   1   2   2   2   1   1   2   2   1   2   1   2   2   2   2   2   1   2   2   1   1   1   1   1   2   1   1   1   2   2   1   2   1   2   2   2   1   1   1   2   1   2   1   2   2   1   1   2   2   2   2   1   1   2   2   2   2   2   1   2   1   1   1   2   1   1   1   2   1   1   2   1   1   1   2   2   1   1   1   1   2   2   1   2   1   1   1   2   2   2
 MK-2-2                 1   1   1   1   1   1   2   1   2   1   2   1   1   1   1   2   2   2   1   2   2   2   2   1   2   1   1   1   1   2   1   1   1   2   1   1   2   1   2   1   2   2   2   1   1   2   2   2   2   1   1   2   2   1   2   2   1   1   2   2   2   1   1   1   2   2   1   1   1   2   2   1   1   1   2   1   1   1   2   1   2   1   2   1   2   1   2   2   2   2   1   1   2   1   1   2   1   2   1   1   1   2   2   2   1   2   1   2   1   1   1   2   2   1   1   1   2   2   1   2   1   2   2   2   2   2   1   2   2   1   1   1   1   1   2   1   1   1   2   2   1   2   1   2   2   2   1   1   1   2   1   2   1   2   2   1   1   2   2   1   2   1   1   2   2   2   2   2   1   2   1   1   1   2   1   1   1   2   1   1   2   1   1   2   2   2   1   1   1   2   2   2   1   2   1   1   1   2   2   2
 MK-2-3                 1   1   1   2   1   1   2   1   2   1   1   1   1   1   1   2   2   2   1   2   1   2   2   1   2   1   1   2   1   1   1   1   2   2   1   1   2   1   2   1   2   2   2   1   1   2   2   2   2   1   1   2   2   2   2   2   1   1   2   2   2   1   1   1   1   2   1   1   1   2   2   1   1   1   2   1   1   1   2   1   2   1   1   1   2   2   2   2   2   2   1   1   2   2   1   2   2   2   1   1   1   2   2   2   2   2   1   2   1   2   1   2   2   1   2   1   2   2   1   2   1   2   2   2   2   2   1   2   2   1   1   1   2   1   1   1   2   1   2   2   1   2   1   2   1   2   1   1   1   2   1   2   1   2   2   1   1   2   2   1   2   1   1   2   2   2   1   1   1   1   1   1   1   1   1   2   1   2   1   1   2   1   1   2   2   2   1   1   1   2   1   2   1   2   1   1   1   2   2   2
 MK-2-4                 1   1   1   2   1   1   1   1   2   1   1   1   1   1   1   2   2   1   1   2   1   2   2   1   2   1   1   2   1   1   1   2   2   2   1   1   1   1   2   1   2   2   2   1   1   2   2   2   2   1   2   2   2   2   1   2   1   1   2   2   2   1   1   1   1   1   1   1   1   2   2   1   1   1   2   1   1   1   2   1   2   2   1   1   1   2   2   2   2   2   1   1   2   2   1   2   2   2   1   1   1   2   2   2   2   2   1   2   1   2   1   2   2   1   2   2   2   2   1   2   1   2   2   2   2   2   1   1   2   1   1   1   2   1   2   2   2   1   2   2   1   2   1   2   1   2   1   1   1   2   1   2   2   2   2   1   1   2   2   1   2   1   1   2   2   2   1   1   1   1   1   1   1   1   1   2   1   2   1   1   2   1   1   2   2   2   1   1   1   2   1   2   1   2   1   1   1   2   2   2
 MK-2-5                 1   1   1   2   1   1   1   1   1   1   1   1   1   1   1   2   2   2   1   2   1   2   1   1   2   1   2   1   1   1   1   2   2   2   1   1   1   1   2   1   2   2   2   1   1   2   2   2   2   1   2   2   2   2   1   2   1   1   2   1   2   1   1   1   2   1   1   1   1   2   2   2   1   2   2   1   1   1   2   1   2   2   1   1   1   2   2   1   2   2   1   1   2   2   1   2   1   2   1   1   1   2   2   2   2   2   2   2   1   2   1   2   2   1   2   2   2   2   2   2   1   2   2   2   1   2   1   1   2   1   1   1   2   1   2   1   2   1   2   2   1   2   2   2   1   2   1   1   1   2   1   2   2   2   1   1   1   2   2   1   2   1   1   2   2   2   1   1   1   1   1   1   1   1   1   2   1   2   1   1   2   1   1   2   2   2   1   1   1   2   1   2   1   2   1   1   2   2   2   2
 MK-2-6                 2   1   2   2   2   2   1   1   1   1   1   1   1   1   2   2   2   2   1   2   1   2   1   1   2   1   2   1   1   1   1   2   2   2   1   1   2   1   2   1   2   2   2   1   1   2   2   2   2   1   2   2   2   2   1   1   1   1   2   1   2   1   1   1   2   1   1   1   1   1   2   2   1   2   2   1   1   1   2   1   2   2   2   1   1   2   2   1   2   1   1   1   2   2   1   2   1   2   1   1   1   2   2   2   2   2   2   2   1   1   1   2   2   1   2   2   1   2   2   2   1   2   2   1   1   2   1   1   2   1   1   2   2   1   2   1   2   1   2   2   2   2   2   2   2   2   1   2   1   2   1   1   2   1   1   1   1   2   2   1   2   1   1   2   2   2   2   2   1   1   1   1   1   1   1   1   1   2   2   1   2   1   1   2   2   2   1   1   1   1   1   2   1   2   1   1   2   2   2   2
 MK-2-7                 2   1   2   2   2   2   1   1   1   1   1   1   1   1   2   2   2   2   1   2   1   2   1   1   2   1   2   1   1   1   1   2   2   2   1   1   2   1   2   1   2   2   2   1   1   2   2   2   2   1   2   2   2   2   1   1   1   2   2   1   2   1   1   1   2   1   1   1   1   1   2   2   1   2   2   1   1   1   2   2   1   2   2   1   1   2   2   1   2   1   1   1   2   2   1   2   1   2   1   1   1   2   1   2   2   2   2   2   1   1   2   2   2   2   2   2   1   2   2   2   1   2   2   1   2   2   1   1   1   1   1   2   1   1   2   1   2   1   2   2   1   2   2   2   2   2   1   2   1   2   1   1   2   1   1   1   2   1   2   1   2   1   1   2   1   1   2   1   1   1   1   1   1   1   2   2   1   2   2   1   2   1   1   2   2   2   1   1   1   1   1   2   1   1   1   1   2   2   2   2
 MK-2-8                 2   1   2   2   2   2   1   1   1   1   1   1   1   2   2   2   1   2   1   2   1   2   2   1   2   1   2   1   1   1   1   2   2   1   1   1   1   1   2   1   2   2   2   1   1   2   1   2   2   1   2   2   2   2   1   1   1   2   2   1   2   1   1   2   2   1   1   1   1   1   2   2   1   1   2   1   1   1   2   1   1   2   2   2   1   2   2   1   2   1   1   1   2   2   1   2   1   2   1   2   1   2   1   2   2   2   2   1   1   1   2   2   2   1   2   2   1   2   2   2   1   1   2   1   2   2   1   1   2   1   1   2   1   1   2   1   2   1   2   2   1   2   2   2   2   2   1   2   1   2   1   1   1   1   1   1   2   1   2   1   1   1   1   2   1   1   2   1   1   1   1   1   1   1   2   2   1   2   2   1   2   1   1   2   2   2   1   1   1   1   1   2   1   1   1   2   2   2   2   2
 MK-2-9                 1   1   2   2   2   1   1   1   1   2   1   1   1   2   2   2   1   2   1   2   1   2   2   1   2   1   2   1   1   2   1   2   2   1   1   1   1   1   2   1   2   2   2   1   2   2   1   2   2   1   2   2   2   2   1   1   1   2   2   1   2   1   1   2   2   1   2   1   1   1   2   1   2   1   2   1   1   2   2   1   1   2   2   2   1   2   2   1   2   1   1   1   2   2   1   2   2   2   1   2   1   2   1   2   1   2   2   1   1   1   1   2   2   1   2   2   1   2   2   2   1   1   2   1   2   2   1   1   2   2   1   2   1   1   2   1   2   1   2   1   1   2   2   2   2   2   1   2   1   2   1   1   1   2   1   2   1   1   2   1   1   1   1   2   1   1   2   1   1   1   1   1   1   1   2   2   1   2   2   1   2   1   1   2   2   2   1   1   1   1   1   2   1   1   1   2   2   2   2   2
 MK-2-10                1   1   1   2   2   2   1   1   1   2   1   1   1   2   2   2   1   2   1   2   2   1   1   1   2   1   2   1   1   2   1   1   2   1   1   1   1   1   2   1   2   2   2   2   2   2   1   2   1   2   2   2   2   2   1   1   1   2   2   1   2   1   2   1   2   1   2   1   1   1   2   1   2   1   2   1   1   2   2   1   1   2   2   2   1   2   2   1   2   2   1   1   2   2   1   2   2   2   1   2   1   2   1   2   1   2   1   1   1   2   1   1   2   1   2   2   1   2   1   1   1   1   2   1   2   2   1   1   2   2   1   2   1   1   2   2   2   1   2   1   1   2   2   2   2   2   1   2   1   2   1   1   1   2   1   1   1   1   2   1   1   1   1   2   1   1   2   2   1   1   1   1   1   1   2   2   1   2   2   1   2   1   1   2   2   1   1   2   1   1   1   2   1   1   1   2   2   2   2   2
 MK-2-11                1   1   1   2   2   2   1   1   1   1   1   1   1   2   2   2   1   2   1   1   2   1   1   1   2   1   2   1   1   2   2   1   2   1   1   1   1   1   2   1   2   1   2   2   1   1   1   2   1   2   2   2   2   2   1   1   1   2   1   1   2   1   2   1   2   1   2   2   1   1   2   2   2   2   2   1   1   2   2   1   2   2   2   1   1   2   2   1   2   2   1   1   2   2   1   2   2   2   1   2   2   2   1   2   1   2   1   1   1   2   1   1   2   1   2   1   1   2   1   1   1   1   2   1   2   2   1   1   2   2   1   2   1   1   2   2   2   1   2   1   1   1   2   2   2   2   1   2   1   2   1   1   1   2   1   1   1   1   2   1   1   1   1   2   1   2   1   2   1   1   1   1   1   1   2   2   1   2   1   1   2   1   1   2   2   1   1   2   1   1   1   2   1   1   1   2   2   2   1   2
 MK-2-12                1   1   1   2   1   2   1   1   1   1   2   1   2   2   2   2   1   2   1   1   2   1   1   1   2   1   2   1   1   2   2   1   2   1   1   2   1   1   2   1   2   1   2   1   1   1   1   2   1   2   2   2   2   2   1   2   1   2   1   1   2   1   2   1   2   1   2   2   1   1   2   2   2   2   2   1   1   2   2   1   2   2   2   1   1   2   2   1   2   2   1   1   2   2   1   2   2   2   1   2   1   2   1   2   2   2   1   1   1   2   1   1   2   1   1   2   1   2   1   1   1   1   2   1   2   2   1   1   2   1   1   1   1   1   2   2   2   1   2   1   1   1   2   1   2   1   1   2   1   2   1   1   1   2   1   1   1   1   2   1   1   1   2   2   1   2   1   2   1   1   1   1   1   1   2   2   1   2   1   1   2   2   1   2   2   1   1   2   1   1   2   1   1   1   1   2   2   2   1   2
 MK-2-13                2   1   1   2   1   2   1   1   1   1   2   1   2   2   2   2   1   2   1   1   2   1   1   2   2   1   2   1   1   1   2   1   2   1   1   2   2   1   2   2   2   1   2   2   1   1   1   2   1   1   2   2   2   2   1   2   1   1   1   1   2   1   2   1   2   1   2   2   1   1   2   2   2   2   2   1   1   2   2   1   2   2   2   1   1   2   2   2   1   2   2   1   2   2   1   2   2   2   1   2   1   2   1   2   2   2   1   1   2   2   1   1   2   1   1   2   1   2   1   1   1   1   2   1   2   2   1   1   2   1   1   1   2   2   2   2   2   1   2   1   1   2   2   1   2   1   1   2   1   2   1   1   1   2   1   1   2   2   1   1   2   1   2   2   1   2   1   2   1   2   1   1   1   1   2   2   1   2   1   1   2   2   2   1   2   2   2   2   1   1   2   1   1   1   1   2   2   2   1   2
 MK-2-14                2   1   1   2   1   2   1   1   1   2   1   1   2   2   2   2   1   1   1   1   2   1   1   2   2   1   2   1   1   1   1   1   2   1   1   2   2   1   2   2   2   1   2   2   1   1   1   2   1   1   1   1   1   2   1   2   1   1   1   1   2   1   2   1   2   1   2   2   1   1   2   2   2   2   2   1   1   2   2   1   2   2   2   1   1   2   2   2   1   2   2   1   2   1   1   2   2   2   1   2   1   2   1   2   2   2   1   1   2   2   1   1   2   1   1   2   1   2   1   1   1   1   2   1   1   2   1   1   2   1   1   1   2   2   2   2   2   1   1   1   1   2   2   2   2   1   1   2   1   2   1   1   2   2   1   1   2   2   1   1   1   1   1   2   1   2   1   2   1   2   1   1   1   1   2   2   1   2   1   1   2   2   2   1   1   2   2   2   1   1   2   1   1   1   1   2   2   2   1   2
 MK-2-15                2   1   1   2   1   2   1   1   1   1   1   1   2   2   2   2   1   1   2   1   2   1   1   2   2   1   2   1   1   2   1   1   2   1   2   2   2   1   2   2   2   1   2   1   1   1   1   2   1   1   1   1   1   2   2   2   1   1   1   1   2   1   2   1   2   1   2   2   1   2   2   1   2   2   2   2   1   2   2   1   2   2   2   1   1   2   1   2   1   2   2   2   2   1   1   2   2   2   1   2   1   2   1   2   2   2   1   1   2   2   1   1   2   2   1   2   1   2   2   2   1   1   2   1   1   2   1   1   2   1   1   1   2   2   2   2   2   1   1   1   1   2   2   2   2   1   1   2   1   2   1   1   2   2   1   1   1   2   1   1   1   1   1   2   1   2   1   1   1   2   1   1   2   1   2   2   1   2   1   1   2   2   2   1   1   2   2   2   2   1   2   1   1   1   1   2   2   2   1   2
 MK-2-16                2   2   1   2   1   2   1   1   1   2   1   1   1   2   2   2   2   1   2   1   2   1   1   2   2   1   2   1   1   2   1   1   2   1   2   2   2   1   1   2   2   1   2   1   2   1   1   2   1   1   1   1   1   2   2   2   1   1   1   1   2   1   2   1   2   1   2   2   1   2   2   1   2   2   2   2   1   2   2   1   2   2   2   1   1   2   1   2   1   2   2   2   2   1   1   2   2   1   1   2   1   2   1   2   2   2   1   1   2   1   1   1   2   2   1   2   1   2   1   2   2   1   2   1   1   2   1   1   2   1   1   1   2   2   2   2   2   1   1   1   1   2   2   2   2   1   1   2   1   2   1   1   2   2   1   1   1   2   2   1   1   1   1   2   1   2   1   1   1   2   1   2   2   1   2   2   1   1   1   1   2   2   2   1   1   2   2   2   2   1   2   1   1   1   1   1   2   2   1   1
 MK-3-1                 1   2   2   2   1   1   2   2   2   1   1   1   1   2   1   1   2   1   1   2   1   2   1   2   1   2   2   2   1   1   1   2   1   1   2   1   1   2   1   1   2   2   2   2   1   1   1   1   1   2   2   1   2   2   1   2   2   2   1   1   1   2   2   2   1   1   1   1   1   2   2   1   1   1   1   2   2   2   1   1   2   1   2   1   2   1   2   2   1   1   1   1   1   2   1   2   1   1   2   2   1   2   1   2   2   1   1   1   2   1   2   1   1   1   2   1   2   2   1   1   2   1   2   1   2   2   1   2   1   1   1   1   2   1   1   2   1   2   1   1   1   1   2   2   1   2   2   1   1   2   1   2   2   1   2   2   1   1   1   2   1   2   2   1   1   2   1   1   2   2   1   2   2   1   2   2   2   2   2   2   1   2   1   2   2   2   2   2   2   1   2   2   1   2   2   2   1   2   2   1
 MK-3-2                 1   2   2   2   1   1   2   1   2   1   1   1   1   2   1   1   2   1   1   2   1   2   1   2   1   2   2   2   1   1   1   2   1   1   2   1   1   1   1   1   2   2   2   1   1   1   1   1   1   2   2   1   2   1   1   2   2   1   1   1   1   2   2   2   1   1   1   2   1   2   2   1   1   1   1   2   2   2   1   1   2   1   2   1   2   1   2   1   1   1   1   1   1   2   1   2   1   1   2   2   1   2   1   2   2   1   1   2   2   1   2   1   1   1   1   1   2   2   1   1   2   1   2   1   2   2   1   1   2   1   1   1   2   1   1   2   1   2   1   1   1   1   2   2   1   2   1   1   1   2   1   1   2   1   2   2   1   1   1   2   1   2   2   1   1   2   1   1   2   2   1   2   1   1   1   2   2   1   2   2   1   2   1   2   1   2   2   2   2   1   2   2   1   2   2   2   1   2   2   1
 MK-3-3                 1   2   2   2   1   1   2   1   2   1   1   1   1   2   1   1   2   1   1   2   1   2   1   2   1   2   2   2   1   1   1   1   1   1   2   1   1   1   1   2   2   2   2   2   1   1   1   1   1   2   2   1   2   1   1   2   1   1   1   1   1   1   2   2   1   2   1   2   1   2   2   1   1   1   1   2   2   2   1   1   2   2   2   1   2   1   2   1   1   1   1   1   1   2   1   2   2   1   2   2   1   2   1   2   2   1   1   2   1   2   1   1   1   1   1   2   2   2   1   1   1   1   2   1   2   2   1   1   2   2   1   1   2   1   1   2   2   2   1   1   1   1   2   2   2   2   1   1   1   2   1   1   1   1   2   2   1   1   1   2   2   2   2   1   1   2   2   1   2   2   1   2   1   1   1   2   2   1   2   1   1   2   1   2   1   1   2   2   2   1   2   2   1   2   2   2   1   2   2   1
 MK-3-4                 1   2   2   2   1   1   2   1   2   1   1   1   1   2   1   1   2   1   1   2   2   2   1   2   1   2   2   2   2   1   1   1   1   2   2   1   1   2   1   2   2   2   2   2   1   1   1   1   1   2   2   1   2   1   1   2   1   1   1   1   1   1   2   2   1   2   1   2   1   2   1   1   1   1   1   2   2   2   1   1   2   2   2   1   2   1   2   1   1   1   1   1   1   2   1   2   2   1   2   2   1   2   1   2   2   1   1   2   1   2   1   1   1   1   1   2   2   2   1   1   1   1   2   1   2   2   1   2   2   2   2   1   2   1   1   2   2   2   1   1   1   1   2   2   2   2   1   1   1   2   1   1   1   1   2   2   1   1   1   2   2   2   2   1   1   2   2   1   2   2   1   2   1   1   1   2   1   1   2   2   1   2   2   2   1   2   2   2   2   1   2   2   1   2   2   2   1   2   2   1
 MK-3-5                 2   2   2   2   1   1   1   2   2   1   1   2   1   2   1   1   2   2   1   1   2   2   1   2   1   2   1   2   2   1   1   1   1   2   2   1   1   1   1   2   2   2   2   2   1   1   1   1   1   2   2   1   1   1   1   2   1   1   1   1   1   1   2   2   1   2   1   2   1   2   1   1   1   1   1   1   2   2   1   1   2   2   2   1   2   1   2   1   1   1   1   2   2   2   1   1   2   1   2   2   1   2   1   1   2   1   1   2   1   2   1   1   1   1   1   2   2   2   1   1   1   1   2   1   2   2   1   2   2   2   2   1   2   1   1   2   1   2   1   2   1   1   2   2   2   2   1   1   1   1   1   1   1   1   2   2   1   1   1   2   2   2   2   1   1   2   2   1   2   2   1   2   1   1   2   2   1   1   2   2   1   2   2   2   1   2   2   2   2   1   2   2   1   1   2   1   1   2   2   1
 MK-3-6                 2   1   2   2   1   1   1   2   2   1   2   2   1   2   1   1   2   2   1   1   2   2   1   2   1   2   1   2   2   1   1   1   1   2   2   1   1   1   1   2   2   2   2   2   1   1   1   1   1   2   1   1   1   2   1   2   1   1   1   1   1   1   2   2   1   2   1   2   1   2   1   2   1   1   1   1   2   2   1   1   2   2   2   1   2   1   2   1   1   1   1   2   1   2   1   1   2   1   2   2   1   2   1   1   2   1   1   2   1   2   1   1   1   1   1   2   2   2   1   1   1   1   2   1   2   2   1   2   2   2   2   1   2   1   1   2   1   2   1   2   1   1   1   2   2   2   1   1   1   1   1   1   1   1   2   2   1   2   1   2   2   2   2   1   1   2   2   1   2   2   1   2   1   2   2   2   1   1   2   2   1   2   2   2   1   1   2   1   2   1   2   2   1   1   2   1   1   2   2   1
 MK-3-7                 2   1   2   2   1   1   1   2   2   1   2   2   1   2   1   1   2   1   1   1   2   2   1   2   1   2   1   2   2   1   1   1   1   2   2   2   1   1   2   2   2   1   2   2   1   1   1   1   1   1   1   2   1   2   1   2   1   1   1   1   1   1   2   2   1   2   1   2   1   2   1   2   1   1   1   1   2   2   1   1   2   1   2   1   1   1   2   1   1   1   1   2   2   2   1   1   1   1   2   2   1   2   1   1   2   1   1   2   1   2   1   1   1   1   1   2   2   2   1   1   2   1   2   1   2   2   1   2   1   2   2   1   2   1   2   2   1   2   1   2   1   1   1   1   2   2   1   1   1   1   1   1   1   1   2   2   1   1   1   2   2   2   2   2   2   2   2   1   2   2   1   2   2   2   1   2   1   1   1   2   1   2   2   2   1   1   2   1   2   1   2   2   1   1   2   1   1   2   2   1
 MK-3-8                 2   1   1   2   1   1   1   2   2   1   2   2   1   1   1   1   2   1   2   1   1   2   1   2   1   2   1   2   2   1   1   1   1   2   2   2   1   1   2   1   2   1   2   2   1   1   1   1   1   1   1   2   1   2   1   2   1   1   1   1   1   1   2   1   1   2   1   2   1   2   1   2   1   1   1   1   2   2   1   1   2   1   2   1   1   1   2   1   2   1   1   2   2   2   1   1   1   1   2   2   1   2   1   1   2   2   1   2   1   2   1   1   1   1   1   2   2   2   1   1   2   1   1   1   2   2   1   2   1   2   2   1   2   1   2   2   1   2   1   2   1   1   1   2   2   1   1   1   1   1   1   1   1   1   2   1   1   2   1   2   2   2   2   2   2   1   2   1   2   2   1   2   1   2   1   2   1   1   1   2   1   2   2   2   1   1   2   1   2   1   2   2   1   1   2   2   1   2   2   1
 MK-3-9                 2   1   1   1   2   1   1   2   2   1   2   2   1   1   2   1   2   1   2   1   1   2   1   2   1   2   1   2   2   1   1   1   1   2   2   1   1   1   2   2   2   1   2   2   1   1   1   1   1   2   1   2   1   2   1   2   1   1   2   1   1   2   2   1   1   2   1   2   1   2   1   2   2   1   1   2   2   2   1   1   2   1   2   1   1   1   2   1   2   1   1   1   2   2   1   1   1   1   2   2   1   2   1   1   2   1   1   2   1   1   1   1   1   1   1   2   2   2   1   2   2   1   2   2   2   1   1   2   1   2   2   1   2   1   2   2   1   2   1   1   1   1   2   2   1   1   1   1   1   1   1   1   1   1   2   1   1   2   1   2   2   2   1   2   2   1   2   1   2   2   1   2   1   2   2   2   1   1   2   2   1   2   1   2   1   1   2   1   2   2   2   2   1   1   2   2   1   2   2   1
 MK-3-10                2   1   1   2   2   1   1   2   2   1   2   2   1   2   2   1   2   1   2   1   1   2   1   2   2   2   1   2   2   1   1   1   1   2   2   1   1   1   2   2   2   1   2   2   1   1   1   1   2   2   1   1   1   2   1   2   1   1   2   1   1   2   2   1   1   2   2   2   2   2   1   2   2   2   2   2   2   2   1   1   2   1   2   1   1   1   2   1   1   1   1   1   2   2   1   1   1   1   2   2   1   2   1   1   2   1   1   2   2   1   1   1   1   1   1   1   2   2   1   2   2   1   2   1   2   1   1   2   1   1   2   1   2   1   2   2   1   2   1   1   1   1   2   2   1   2   2   1   1   1   1   2   1   1   2   1   1   2   1   2   2   2   1   2   2   1   2   1   2   2   1   2   1   2   2   2   1   1   2   2   1   2   1   2   1   1   2   1   1   2   2   2   1   1   2   2   1   1   2   1
 MK-3-11                2   1   2   2   2   1   1   1   2   1   2   2   1   2   2   1   2   1   2   1   1   2   1   2   2   2   1   2   2   1   1   1   1   2   2   1   1   1   2   2   2   1   2   2   1   1   1   1   1   2   1   1   1   2   2   2   1   1   2   1   1   2   2   1   1   2   2   1   2   2   1   2   2   2   2   2   2   2   1   1   2   1   2   2   1   1   1   1   2   1   1   1   2   2   1   1   1   1   2   2   1   1   1   1   2   2   1   2   1   1   1   1   1   1   1   1   1   1   1   2   2   1   1   1   2   1   2   2   1   1   2   1   2   1   2   2   1   2   2   1   1   1   2   2   1   2   2   1   1   1   1   2   2   1   2   1   1   2   1   2   2   2   1   2   2   1   2   1   2   2   1   2   2   2   2   2   1   1   2   2   1   2   1   2   1   1   2   1   1   1   2   2   1   1   2   2   1   1   2   1
 MK-3-12                2   2   2   2   2   1   1   1   2   1   2   2   1   1   2   1   1   1   2   1   1   2   1   2   2   2   1   2   2   1   1   2   1   2   2   1   1   1   2   2   1   1   2   2   1   1   1   1   1   2   1   1   1   2   2   2   1   2   2   1   2   2   2   1   1   2   2   1   2   2   1   2   2   2   2   2   2   2   1   1   2   1   1   2   1   1   1   1   2   1   1   2   2   2   1   1   1   1   2   2   1   2   1   1   2   2   1   2   1   1   1   1   1   1   1   1   1   1   1   2   2   1   1   1   2   1   2   2   1   1   2   1   2   1   1   2   1   2   2   1   1   1   2   2   1   2   2   1   1   1   1   2   2   1   2   1   1   2   1   2   2   2   1   2   2   2   2   1   2   2   1   2   2   2   2   2   1   1   2   2   1   1   2   2   1   1   2   1   1   1   2   2   1   1   2   2   1   1   2   2
 MK-3-13                1   2   2   2   2   1   1   1   2   1   2   2   1   2   2   1   2   2   2   1   1   2   1   2   2   2   1   2   2   1   1   2   1   2   2   1   1   1   2   2   1   1   2   1   2   1   1   1   1   2   2   1   1   2   2   2   1   2   2   1   2   2   2   1   1   2   2   1   2   2   1   2   2   2   1   1   2   2   2   1   2   1   1   1   1   1   1   1   2   1   1   2   1   2   2   1   1   2   2   1   1   2   1   1   2   2   1   2   1   2   1   1   1   1   1   1   1   1   1   2   2   2   2   2   2   1   2   2   1   1   2   1   2   1   1   2   1   1   2   1   1   1   2   2   1   2   2   1   1   1   1   2   2   1   2   1   1   2   1   2   1   2   1   2   1   2   1   1   2   2   1   2   1   2   2   2   1   1   2   1   2   1   2   2   1   1   2   1   1   1   2   2   2   1   2   2   1   1   2   2
 MK-3-14                1   2   2   2   2   1   1   1   2   1   2   2   1   2   2   1   2   2   2   1   1   2   1   2   2   2   1   2   2   1   1   2   1   2   2   1   1   1   2   2   1   1   2   1   2   1   1   1   1   2   2   1   1   2   2   2   2   2   2   1   2   2   2   1   1   2   1   1   2   2   1   2   2   2   1   1   2   1   2   1   2   2   1   1   1   1   1   1   2   2   1   2   1   2   2   2   1   1   2   1   1   2   1   1   2   2   1   2   1   1   1   1   2   1   1   1   1   1   1   2   2   2   2   2   2   1   2   1   1   1   2   1   2   1   1   2   1   1   1   1   1   1   2   2   1   1   2   1   1   1   1   2   1   1   2   1   1   2   1   2   1   2   1   2   1   2   2   1   2   2   1   2   2   2   2   2   2   1   2   1   2   1   2   2   1   1   2   1   1   1   2   1   2   1   2   1   1   1   2   2
 MK-3-15                1   2   2   2   2   1   1   1   2   1   2   2   1   2   1   1   2   2   2   1   1   2   1   2   2   2   2   2   2   1   1   2   1   2   2   1   1   1   2   2   1   1   2   1   2   1   1   1   1   2   1   1   1   2   2   2   2   1   2   1   1   2   2   1   1   1   2   1   2   2   1   2   2   2   1   1   2   1   2   1   2   2   1   1   1   1   1   1   2   2   2   2   1   1   2   2   1   1   2   1   1   2   1   1   1   2   1   2   1   1   1   1   2   1   1   1   1   1   1   1   2   1   2   2   2   1   1   1   1   1   2   2   2   1   1   2   1   1   1   1   2   1   1   2   1   1   2   1   1   1   1   2   1   1   2   1   1   1   1   1   2   2   1   2   1   2   2   1   1   2   1   2   2   2   2   2   2   1   2   1   2   1   2   2   1   1   1   1   1   1   2   1   2   1   2   1   1   1   2   2
 MK-3-16                1   2   2   2   2   1   1   1   2   1   2   2   1   2   1   1   2   2   2   1   1   2   1   2   2   2   2   2   2   1   1   2   1   2   2   1   1   1   1   2   1   1   2   1   2   1   1   1   1   2   1   2   1   2   1   2   2   1   2   1   1   2   2   1   1   1   2   1   2   2   2   2   2   2   1   1   2   1   2   1   2   2   1   1   2   1   1   1   2   2   2   2   1   1   2   2   1   1   2   1   1   2   1   1   1   2   1   2   1   1   1   1   1   1   1   1   1   1   1   1   2   2   2   2   2   1   1   1   1   1   2   2   1   1   1   2   1   1   1   1   2   1   1   2   1   1   2   1   1   1   1   2   1   1   2   1   1   1   1   1   2   2   1   2   2   1   2   1   1   1   1   2   2   2   2   1   2   1   1   1   2   2   2   2   1   1   1   1   1   2   2   1   1   1   2   1   1   1   2   2
 MK-4-1                 1   1   2   1   1   2   1   1   1   1   2   2   1   1   2   2   1   2   2   2   1   1   1   2   1   2   2   1   1   1   1   1   1   2   2   2   2   1   2   2   2   1   1   2   1   1   1   2   2   2   1   1   1   1   1   1   2   1   2   1   1   2   1   1   2   2   2   1   1   1   1   1   1   1   2   2   2   1   2   1   2   2   1   2   1   1   1   2   1   2   2   1   2   1   1   1   1   1   1   1   1   1   1   2   1   2   1   2   1   1   1   1   1   2   1   2   1   2   2   2   1   2   1   1   2   2   1   2   1   1   1   2   2   1   1   1   2   1   2   2   2   1   1   2   2   1   2   2   2   1   2   1   2   1   1   2   1   1   1   1   2   1   1   1   1   1   1   2   2   2   2   1   1   1   2   1   1   2   1   2   1   2   1   1   1   2   2   1   1   2   1   2   2   2   1   2   1   2   1   1
 MK-4-2                 1   1   2   1   1   2   2   2   2   2   2   2   1   1   1   2   1   2   2   2   1   1   1   1   1   2   2   1   1   1   1   1   1   2   2   2   2   1   2   2   1   2   1   2   1   1   1   2   2   2   2   1   1   1   1   1   2   1   1   1   1   2   1   1   2   2   2   2   1   1   1   1   1   1   2   2   2   1   2   1   2   2   1   2   1   1   2   2   1   2   2   1   2   1   1   1   1   1   1   1   2   1   1   2   2   2   1   2   1   1   1   1   1   2   1   2   1   2   2   2   1   2   1   1   2   2   2   2   1   1   1   2   2   1   1   1   2   1   2   2   2   1   1   2   2   1   2   2   2   1   2   1   2   1   1   2   1   1   1   1   2   2   1   2   1   1   1   1   2   2   2   1   2   1   2   1   2   2   1   2   1   2   1   1   1   2   2   2   1   2   1   2   2   2   1   2   2   2   1   1
 MK-4-3                 1   1   2   1   1   2   2   2   2   2   2   2   1   1   1   2   1   2   2   2   1   1   2   1   1   2   2   1   1   1   1   1   1   2   1   2   2   1   2   2   1   2   1   2   1   1   1   2   2   2   2   1   1   1   2   1   2   1   2   1   1   2   1   1   1   2   2   2   1   1   2   2   1   1   2   2   2   1   2   1   1   2   1   2   1   1   2   2   1   2   2   1   2   2   1   1   1   1   1   1   2   1   1   2   2   2   1   2   1   1   1   1   1   2   1   2   1   2   2   2   1   2   1   1   2   2   2   2   1   1   1   2   2   1   2   1   2   1   2   2   2   1   1   2   2   1   2   2   2   1   1   1   2   1   1   2   1   1   1   1   2   2   1   2   1   1   1   1   2   2   2   1   2   1   1   1   2   1   1   2   1   2   1   1   1   2   2   2   1   2   1   2   2   2   1   1   1   1   1   1
 MK-4-4                 1   2   2   1   1   2   2   2   2   2   2   2   1   1   2   2   1   2   2   2   1   1   2   1   1   2   2   1   1   1   1   1   1   2   1   2   2   1   2   2   1   2   1   2   1   1   1   2   2   2   2   1   1   1   2   2   2   1   2   1   1   1   1   1   1   2   2   2   1   1   2   2   1   1   2   2   2   1   2   1   1   1   1   2   1   2   2   2   1   2   2   1   2   2   1   1   1   1   1   2   2   1   1   2   2   1   1   2   1   1   1   1   2   2   1   2   1   2   2   2   1   2   1   1   2   2   2   2   1   1   1   2   1   1   2   1   2   1   2   1   2   1   1   2   2   1   2   2   2   1   1   1   2   1   2   2   1   1   1   1   2   2   1   2   1   1   1   1   2   2   2   1   2   1   1   1   2   1   2   2   1   2   1   2   1   2   2   2   1   2   1   2   1   2   2   1   1   1   1   1
 MK-4-5                 1   2   2   2   1   2   2   2   2   2   2   2   1   1   2   2   1   2   2   2   1   1   2   1   1   2   2   1   1   2   1   1   1   2   1   2   2   1   2   2   1   2   1   2   1   1   1   2   2   2   2   1   1   1   2   2   2   1   1   1   1   1   1   1   1   2   1   2   1   1   2   2   1   1   2   2   2   1   2   1   1   1   1   2   1   2   2   2   1   2   2   1   2   2   2   1   1   1   1   2   2   1   1   2   2   1   1   2   1   1   1   1   2   2   1   2   1   2   2   2   1   2   1   1   2   2   2   2   1   1   1   2   1   1   2   2   2   1   2   1   2   1   1   2   1   1   2   1   2   1   1   1   2   1   2   2   1   2   1   1   2   2   1   2   1   1   1   1   2   1   2   1   2   1   1   1   2   1   2   2   1   2   1   2   1   1   1   2   2   2   1   2   1   2   2   1   1   1   1   1
 MK-4-6                 2   2   2   2   1   1   1   2   2   2   1   2   1   1   2   2   1   2   2   2   1   1   1   1   2   2   2   2   1   2   1   1   1   2   1   2   2   1   2   2   1   2   1   2   1   1   1   2   2   2   2   1   1   1   2   2   2   1   1   1   1   1   1   1   1   2   1   2   1   1   2   2   1   2   2   2   2   1   2   1   1   1   1   2   1   2   2   2   1   1   2   1   2   2   2   2   1   1   1   2   2   1   1   2   2   2   1   2   1   1   1   1   1   1   1   2   1   2   2   2   1   2   1   1   2   2   2   2   1   1   1   1   1   1   2   2   2   1   1   1   2   1   1   2   1   1   2   1   2   1   1   1   2   1   2   2   1   2   1   1   2   2   1   2   1   2   1   1   1   1   2   2   2   1   1   1   2   1   2   2   1   2   1   2   1   1   1   2   2   2   1   2   1   2   2   1   1   1   1   2
 MK-4-7                 2   2   2   2   1   1   1   2   2   2   1   2   1   1   2   2   1   2   2   2   1   1   1   1   1   2   2   2   1   2   1   2   1   2   2   2   2   1   2   2   1   2   2   2   1   1   2   2   2   2   2   1   1   1   2   2   2   2   1   1   1   1   1   1   1   1   1   2   1   1   2   2   1   1   2   2   2   1   2   1   1   1   1   2   1   2   2   1   1   1   2   1   2   2   2   2   1   1   1   1   2   1   1   2   1   1   1   2   1   1   1   1   1   1   1   2   1   2   2   2   2   2   1   1   2   2   2   2   1   1   1   1   1   2   2   1   2   1   1   1   2   1   1   2   1   1   1   1   2   1   1   1   2   1   2   2   1   2   1   1   2   2   1   2   1   2   1   2   1   1   2   2   2   1   1   1   2   1   2   2   1   2   1   2   1   1   1   2   2   2   1   2   1   2   1   1   1   1   1   2
 MK-4-8                 2   2   2   2   2   1   1   2   2   1   1   2   1   1   2   2   1   2   2   2   1   1   1   1   1   2   2   2   1   1   1   2   2   2   2   2   1   1   2   2   1   2   2   2   1   1   2   2   2   2   2   1   1   1   2   2   2   2   1   1   1   1   2   1   1   1   1   2   2   1   2   2   2   1   1   2   2   2   2   1   1   1   1   2   1   2   2   1   1   1   2   1   1   2   2   2   2   1   2   1   2   1   1   2   1   1   1   2   1   1   1   1   1   2   1   2   1   2   2   2   1   2   1   1   2   2   2   2   1   1   1   1   1   2   2   1   2   1   1   1   2   1   1   2   1   1   2   1   2   1   1   1   1   1   2   2   1   2   1   1   2   2   1   2   1   2   1   2   1   1   2   2   1   1   1   1   2   1   2   2   1   1   1   2   1   1   1   2   2   2   1   2   1   2   1   1   1   1   1   2
 MK-4-9                 2   2   2   2   1   1   1   2   2   1   1   2   1   1   2   2   2   2   2   2   1   2   1   1   2   2   2   2   1   1   1   1   2   2   2   1   1   1   2   2   1   2   2   2   1   1   2   2   2   1   2   1   1   1   2   1   2   1   1   1   2   1   2   1   2   1   1   2   1   1   2   2   2   1   1   2   2   2   2   1   1   1   1   2   2   2   2   1   1   1   2   1   1   2   2   2   2   1   2   1   2   1   1   2   1   1   1   2   1   1   1   1   1   2   1   2   1   2   2   2   1   2   1   1   2   2   2   2   1   1   1   1   2   2   2   1   2   1   1   1   2   1   1   2   1   1   2   1   2   1   1   1   2   1   2   1   1   2   1   1   2   2   1   1   2   2   1   2   1   1   2   2   1   1   2   1   2   1   2   2   1   1   1   2   1   1   1   2   1   2   1   1   1   2   1   1   1   1   1   2
 MK-4-10                2   2   2   2   1   1   1   2   2   2   1   2   1   1   2   1   2   2   1   2   1   2   1   1   2   1   2   2   1   1   1   2   2   2   1   1   1   1   2   2   2   2   2   2   1   1   2   2   2   1   2   1   1   1   1   1   2   1   1   1   2   1   2   1   2   1   1   2   1   1   2   2   2   2   1   2   2   2   2   1   1   1   1   2   2   2   2   1   1   1   2   1   1   2   2   2   2   1   2   1   2   1   1   2   1   1   1   2   1   1   1   1   1   2   1   2   1   2   2   1   1   2   1   1   2   2   2   2   1   2   1   1   2   2   1   2   2   1   1   1   2   1   1   2   1   2   1   1   2   1   1   1   2   1   2   1   1   2   1   1   2   2   2   1   2   2   1   2   1   1   2   1   1   1   2   1   2   1   2   2   1   1   1   2   1   1   1   2   1   2   1   1   1   2   1   1   1   1   2   2
 MK-4-11                2   2   1   2   1   1   1   2   2   2   1   2   1   1   2   2   2   2   1   2   1   2   1   1   1   1   2   2   1   2   1   2   2   2   1   1   1   1   2   2   2   1   2   2   1   1   2   2   2   1   2   1   1   1   1   1   2   1   1   1   2   1   2   1   2   1   1   1   1   1   1   2   2   2   1   2   2   2   2   1   1   1   1   2   2   1   2   1   1   1   2   1   1   2   2   2   2   1   2   1   2   1   1   2   1   1   2   2   1   2   1   1   1   2   1   2   1   2   2   1   1   2   1   1   2   2   2   2   1   2   1   1   2   2   1   2   2   2   1   2   2   2   2   2   1   2   1   1   2   1   1   1   2   2   2   1   2   2   1   2   2   2   2   2   2   2   1   2   1   1   2   1   2   1   1   1   2   1   2   2   1   1   2   2   1   1   1   2   1   2   1   1   1   1   1   1   1   1   2   2
 MK-4-12                2   2   1   2   1   1   1   2   2   2   2   2   1   1   2   1   2   2   1   2   1   2   1   1   1   1   2   2   1   2   1   2   2   2   1   1   1   2   2   2   2   1   2   2   1   1   2   1   2   1   2   1   1   1   1   1   2   1   1   1   2   1   2   2   2   1   1   1   1   1   1   2   2   2   2   2   1   2   2   1   1   1   1   2   2   1   2   1   1   1   2   1   1   2   2   2   2   1   2   1   2   1   1   2   2   1   2   2   1   2   1   1   1   2   1   2   1   2   2   2   1   2   1   1   2   2   2   2   1   2   1   1   2   2   1   2   2   2   1   2   2   2   1   2   1   2   1   1   2   1   1   1   2   2   2   1   2   1   1   2   2   2   2   2   2   2   1   2   1   1   2   1   2   1   1   1   2   1   2   1   1   1   2   2   1   1   1   2   1   2   1   1   1   1   2   1   1   1   2   2
 MK-4-13                2   2   1   2   1   1   1   2   2   2   2   1   1   1   2   1   1   2   1   2   1   2   1   1   1   1   2   2   1   2   1   2   1   2   1   1   1   2   2   2   2   1   2   2   1   1   2   1   2   1   2   1   1   1   2   1   2   1   1   1   2   1   2   2   2   1   1   1   1   1   2   2   2   1   2   2   1   2   2   1   1   1   1   2   2   1   2   1   1   1   2   2   1   1   2   2   2   1   2   1   2   1   1   2   2   1   2   2   2   2   1   1   2   2   1   2   2   2   2   2   1   1   1   1   2   2   2   2   1   2   1   2   2   2   1   2   2   2   1   2   1   2   1   1   1   1   1   1   2   1   2   1   2   2   2   1   2   1   1   2   2   2   1   2   2   2   1   2   1   1   2   1   2   1   2   1   2   1   2   1   1   1   2   2   1   1   1   2   1   1   1   1   1   2   2   1   1   1   2   2
 MK-4-14                2   2   1   2   1   1   1   2   2   2   2   1   1   1   2   1   1   2   1   2   1   2   1   1   1   1   2   2   1   2   1   2   1   2   1   1   1   2   2   2   2   1   2   2   1   1   2   1   2   1   2   1   1   1   1   1   1   1   2   1   2   1   2   2   2   1   1   1   1   1   2   2   2   1   2   2   1   2   2   1   1   1   1   2   2   1   2   2   1   2   2   2   1   1   2   2   2   1   2   1   2   1   1   2   2   1   2   2   2   2   1   1   2   2   2   2   2   2   2   1   1   1   1   1   2   2   2   2   1   2   1   2   1   1   1   2   2   2   1   2   1   2   1   1   1   1   1   1   2   1   2   1   2   2   2   1   2   1   1   2   2   2   1   2   2   1   1   2   1   1   2   1   2   1   2   1   2   1   2   1   1   1   2   2   2   1   1   2   1   2   1   1   1   2   2   1   1   1   2   2
 MK-4-15                1   2   1   2   1   1   1   2   2   2   2   1   1   1   2   1   1   2   2   2   1   2   1   1   1   1   2   2   1   1   1   2   1   2   1   1   1   2   2   2   2   1   2   2   1   1   2   2   2   1   2   1   1   1   1   1   1   1   2   1   2   1   2   2   2   1   1   1   2   1   2   2   1   1   2   2   1   2   2   1   1   1   1   2   2   1   2   2   1   2   1   2   1   2   2   1   2   1   2   1   2   1   1   2   2   2   2   2   2   2   1   1   2   2   2   2   2   2   1   2   1   1   1   1   2   2   2   2   1   2   2   2   1   1   1   2   2   2   1   1   1   2   1   1   1   1   2   1   2   1   1   1   2   2   2   1   2   1   1   2   2   2   1   2   2   2   1   2   1   1   2   1   2   1   2   1   2   1   2   1   2   1   1   1   2   1   1   2   1   2   1   1   1   2   2   1   1   1   2   2
 MK-4-16                2   2   1   2   1   1   1   2   2   2   2   1   1   1   2   1   1   2   1   2   1   2   1   1   1   1   2   2   1   1   1   2   1   2   2   2   1   2   2   2   2   1   2   2   1   1   1   2   2   1   1   1   1   1   1   1   1   2   2   1   2   1   2   1   1   2   1   1   2   1   2   2   1   1   2   2   1   2   2   1   1   1   1   2   2   1   2   2   1   2   1   2   1   2   1   1   2   1   2   2   2   1   1   2   2   2   2   2   2   2   1   1   2   2   2   2   2   1   1   2   1   1   1   1   2   2   2   2   1   2   2   2   1   1   1   2   2   2   1   1   1   2   2   1   1   1   2   1   2   1   1   1   2   2   2   1   2   1   1   2   2   2   1   1   2   2   1   2   2   1   2   2   2   1   2   1   2   1   2   1   2   1   1   1   2   1   2   2   1   2   1   1   1   2   2   1   1   1   2   2
 MK-5-1                 2   1   2   1   2   2   2   2   1   2   2   1   1   1   1   1   1   2   1   2   2   1   2   2   1   1   2   1   2   2   1   2   1   2   1   2   2   1   2   2   1   1   2   1   2   1   1   1   1   2   2   1   1   2   2   2   2   1   2   1   2   2   2   1   2   2   1   2   1   2   2   1   1   2   2   1   2   2   1   2   1   1   1   1   1   1   1   1   2   1   1   1   1   1   2   1   2   1   2   2   1   2   1   1   2   2   2   1   1   2   1   1   2   2   2   1   1   1   2   2   2   2   2   1   1   2   1   2   1   2   1   2   2   2   1   2   2   1   1   2   1   2   1   1   1   2   1   2   1   2   2   2   2   2   1   1   1   1   2   2   2   2   1   1   1   2   2   1   2   1   1   2   1   1   2   2   1   1   2   2   2   1   1   2   2   2   2   1   2   1   2   1   1   1   2   1   1   2   2   2
 MK-5-2                 2   1   2   1   2   2   2   2   1   1   2   1   1   1   1   1   1   2   1   2   2   1   2   2   1   1   2   1   2   2   1   2   1   2   1   2   2   1   2   2   1   1   2   1   2   1   1   1   1   2   2   1   1   2   2   2   2   1   2   1   2   2   2   1   2   2   1   2   1   2   2   1   1   2   2   1   2   2   1   2   1   1   1   1   2   1   1   1   2   1   1   1   1   1   1   2   2   1   2   2   1   2   1   1   2   2   2   1   1   2   1   2   2   2   2   1   1   1   2   2   2   2   2   1   1   2   1   2   1   2   1   2   2   2   1   1   2   1   1   2   1   1   1   1   1   2   1   1   1   2   2   2   2   2   1   1   1   1   2   2   2   2   1   1   1   2   2   1   2   1   1   2   1   1   2   2   1   1   2   2   2   1   1   2   2   2   2   1   2   1   1   1   1   1   2   1   1   2   2   2
 MK-5-3                 2   1   2   1   2   1   2   2   1   1   2   1   1   2   2   1   2   2   1   2   2   1   2   2   1   1   1   1   2   1   1   2   1   2   1   2   2   1   1   2   1   1   2   2   1   1   1   1   1   2   2   1   1   1   2   2   2   1   2   1   2   2   2   1   2   2   1   2   1   2   2   1   1   2   2   1   2   2   1   2   1   1   2   1   2   2   1   1   2   1   1   1   1   1   1   2   2   1   2   2   1   1   1   1   2   2   2   1   1   2   1   2   2   2   2   1   1   1   2   2   2   2   2   1   1   2   1   2   1   2   1   2   2   2   1   1   2   1   1   2   1   2   1   1   1   2   1   1   1   2   2   2   2   2   1   1   1   1   2   2   2   2   1   1   2   2   2   1   2   1   1   2   1   2   2   2   2   1   2   2   2   1   1   2   1   2   2   1   2   1   1   1   1   1   2   1   1   2   2   2
 MK-5-4                 2   1   2   1   2   1   2   2   1   1   2   2   1   2   2   1   2   2   1   1   2   1   1   2   1   1   2   1   2   1   1   2   1   2   1   2   2   1   1   2   1   1   2   2   2   2   1   1   1   2   2   1   1   1   1   2   2   1   2   1   2   2   2   1   2   2   1   2   1   2   2   1   1   2   2   1   2   2   1   2   1   1   2   1   2   2   1   1   2   1   1   1   1   1   1   2   2   1   2   2   1   1   1   2   2   2   2   1   1   2   2   2   2   2   2   1   1   2   2   2   2   2   2   1   1   2   2   2   1   2   1   1   2   2   1   1   2   1   1   2   1   2   1   1   1   2   1   1   1   2   2   2   2   2   1   1   1   1   2   1   1   2   1   1   2   2   1   1   1   2   1   2   1   2   2   1   2   1   2   2   2   1   1   2   1   2   2   1   2   1   1   2   1   1   2   2   1   2   1   2
 MK-5-5                 2   1   2   1   2   1   2   2   2   1   2   1   1   2   2   1   2   2   1   1   2   1   1   1   1   1   2   1   2   2   1   1   1   2   1   2   2   1   1   2   1   1   2   1   2   2   1   1   1   2   2   1   1   1   1   2   2   1   1   1   2   2   2   1   2   2   1   2   1   2   2   1   2   2   2   1   2   2   1   2   1   1   2   1   2   2   1   1   2   1   1   1   1   1   1   2   2   1   1   2   2   1   1   1   2   2   2   1   1   2   2   2   2   2   2   1   1   2   2   2   2   2   2   1   2   2   1   2   1   2   1   1   2   2   1   1   2   1   1   2   1   2   1   1   1   1   2   1   1   2   2   2   1   2   1   1   1   1   2   1   1   2   1   1   2   2   1   1   1   2   1   2   1   2   2   1   2   1   2   2   2   2   2   2   1   2   2   1   2   1   1   2   1   1   2   2   1   2   1   2
 MK-5-6                 2   2   2   1   2   1   2   2   2   1   2   1   1   2   1   1   2   2   1   1   2   1   1   1   2   1   2   1   2   1   1   2   1   2   1   2   2   1   2   2   2   1   1   1   2   2   1   1   1   2   2   2   1   2   1   2   2   1   1   1   2   2   2   1   2   2   1   2   2   2   1   1   2   2   2   1   2   2   1   2   1   1   1   1   2   2   1   1   2   1   1   1   1   1   1   2   2   1   1   2   2   1   1   1   2   2   2   1   1   2   2   2   2   2   2   2   2   2   2   2   2   2   2   1   2   2   1   2   1   2   1   1   2   2   1   1   2   1   1   2   1   2   2   1   1   1   2   1   1   2   2   2   1   2   1   1   1   1   2   1   1   2   2   1   1   2   1   1   2   2   1   2   1   2   2   1   2   1   2   2   2   2   2   2   1   2   2   1   2   1   1   2   1   1   2   2   2   2   1   2
 MK-5-7                 2   2   2   1   2   1   2   2   1   1   2   1   1   2   1   1   2   2   2   1   2   1   1   1   2   1   2   1   2   1   1   2   1   2   1   2   2   1   1   2   2   1   1   1   2   2   1   1   1   2   2   2   1   2   2   2   2   1   1   1   2   2   2   1   1   2   1   2   2   2   1   1   2   2   2   2   2   2   2   2   1   1   1   1   2   2   1   1   2   1   1   1   1   1   1   1   2   1   1   2   2   1   1   1   2   2   2   1   1   2   2   2   2   2   1   2   2   2   2   2   2   2   2   1   2   2   2   2   1   2   1   1   2   2   1   1   2   2   1   2   2   2   2   1   1   1   2   1   2   2   2   2   1   2   1   1   1   1   2   2   1   2   2   1   1   2   1   1   2   1   1   2   1   2   2   1   2   1   1   2   2   1   1   2   1   2   2   1   1   1   2   2   1   1   2   2   1   2   1   2
 MK-5-8                 2   2   2   1   2   1   2   2   1   1   2   2   1   2   1   1   2   2   2   1   2   1   1   2   2   1   1   1   2   1   1   2   1   2   1   2   1   1   1   2   2   1   1   1   2   2   1   1   1   2   1   2   1   2   2   2   2   1   1   1   2   1   2   1   1   2   1   2   2   2   1   1   2   2   2   2   2   2   2   2   1   1   1   1   1   2   1   1   2   2   1   1   1   2   1   1   2   1   1   2   2   1   1   1   2   2   2   2   1   2   2   2   2   2   1   2   2   2   2   2   2   2   2   1   2   2   2   2   1   2   1   1   2   2   2   2   2   2   1   2   2   2   2   1   1   1   2   1   2   2   2   2   1   2   1   1   1   1   2   2   1   2   2   1   1   2   2   1   2   1   1   2   1   1   2   1   2   1   1   2   2   1   1   2   1   1   2   1   1   2   2   2   1   1   2   2   1   2   1   2
 MK-5-9                 1   2   2   1   2   1   2   1   1   1   2   2   1   2   1   1   1   2   2   1   2   1   2   2   2   1   1   1   2   1   1   1   1   2   1   1   1   1   1   1   2   1   2   1   2   2   1   1   1   2   1   2   2   2   2   2   2   1   2   1   2   1   2   1   1   2   2   2   2   2   1   1   2   2   2   2   2   2   2   2   1   2   1   1   1   2   1   1   2   2   1   1   1   1   1   1   2   2   1   2   2   1   1   1   2   2   2   2   1   2   2   2   2   2   1   1   2   1   2   2   2   2   2   1   2   2   2   2   1   2   1   1   2   2   2   2   2   2   1   2   2   2   2   1   1   1   2   1   2   2   2   2   1   2   1   1   1   1   2   2   2   2   2   1   1   2   2   1   1   1   1   2   1   1   1   1   2   1   1   2   2   1   1   2   1   1   2   1   1   2   2   2   1   1   2   1   1   1   1   2
 MK-5-10                1   2   2   1   2   1   2   1   1   1   2   2   1   2   2   1   1   2   2   1   2   1   2   2   2   1   2   2   2   1   2   1   1   2   1   1   1   1   1   1   2   1   2   1   2   1   1   1   1   2   1   2   2   2   2   2   2   1   2   1   2   1   2   2   2   2   2   2   2   2   1   1   2   2   2   2   1   2   2   2   1   2   1   1   1   1   1   1   2   1   1   1   1   1   1   1   2   2   1   2   2   1   1   1   2   2   1   2   1   1   2   2   2   2   1   2   2   1   2   2   1   2   2   1   2   2   2   2   1   2   1   1   2   2   2   2   2   2   1   2   2   2   2   1   1   1   2   1   1   2   2   2   1   2   2   1   1   2   2   2   2   2   2   1   1   2   2   2   1   1   1   2   2   1   1   1   2   1   1   2   2   1   1   2   1   1   2   1   1   2   2   2   1   1   2   1   1   1   1   2
 MK-5-11                1   2   2   1   2   2   2   1   1   1   2   2   1   2   2   2   1   2   2   1   2   1   2   2   2   1   1   2   1   1   2   1   1   2   1   1   1   1   1   1   2   1   2   1   2   1   1   1   1   2   1   2   2   2   2   2   2   1   2   1   2   1   2   2   2   2   2   2   2   2   1   1   2   2   1   2   1   2   2   2   1   2   1   1   1   1   1   1   2   1   1   1   2   1   1   1   2   2   2   2   2   2   1   1   2   2   2   2   1   1   2   1   2   2   1   2   1   1   2   2   1   1   2   1   2   1   2   2   1   2   1   1   2   2   2   2   2   2   1   2   2   2   2   1   1   1   2   1   1   2   2   2   1   2   2   1   1   2   2   2   2   2   2   1   2   2   2   2   1   1   1   1   2   1   1   1   2   1   1   2   2   1   1   2   1   1   2   1   1   2   1   2   1   1   2   1   1   1   1   2
 MK-5-12                1   2   2   1   2   2   2   1   1   2   2   2   1   2   2   2   1   2   2   1   2   1   1   2   2   1   1   2   1   2   2   1   1   2   1   1   1   1   2   1   2   1   2   1   2   1   1   1   1   2   1   2   2   2   2   2   2   1   2   1   2   1   2   1   2   2   2   2   2   1   1   1   2   2   1   2   1   2   2   2   1   2   1   1   1   1   1   1   2   1   1   2   2   1   1   1   2   2   2   2   2   2   1   1   2   2   2   2   1   1   2   1   2   2   1   2   1   1   2   2   2   1   2   1   2   1   2   2   1   2   1   2   1   2   2   2   2   2   2   2   2   2   2   1   1   2   2   1   1   2   2   1   1   2   2   1   1   2   2   2   1   1   2   1   2   2   2   2   2   1   1   1   2   1   1   1   2   1   1   1   2   1   1   2   1   1   1   1   2   2   1   1   1   1   2   1   1   1   1   2
 MK-5-13                1   1   2   1   2   1   2   1   1   2   2   2   1   2   2   2   1   2   2   1   2   1   1   2   2   1   1   2   1   2   2   1   1   2   1   1   1   2   2   1   2   1   1   1   1   1   2   1   1   2   1   2   2   1   2   2   2   2   2   1   2   1   2   1   2   2   2   2   2   1   1   2   2   2   1   2   1   2   2   2   1   2   1   2   1   1   1   1   2   1   2   2   2   1   1   1   2   2   2   2   2   2   1   1   2   2   1   2   1   1   2   1   2   2   1   2   1   1   2   2   2   1   2   1   2   1   2   2   1   2   1   2   2   2   2   2   2   2   2   2   2   2   2   1   1   1   2   1   1   2   2   1   2   2   2   1   1   2   2   1   1   1   2   1   2   2   2   2   2   2   1   1   2   1   1   1   2   1   1   1   2   1   1   2   1   1   1   1   2   2   1   2   1   1   2   1   1   1   1   2
 MK-5-14                2   2   1   1   2   2   2   1   1   2   2   2   1   2   2   2   1   2   2   1   2   1   1   2   2   1   1   2   1   2   1   1   1   2   2   1   1   2   1   1   2   1   2   1   1   1   2   1   1   2   1   2   2   2   2   2   2   2   1   1   2   1   2   1   2   2   1   2   2   1   1   2   2   2   1   2   1   2   1   2   1   2   2   2   2   1   1   1   2   1   2   2   2   1   2   1   2   2   2   2   2   2   1   1   2   2   1   2   1   1   2   1   2   2   1   2   2   1   2   2   2   1   2   1   2   1   2   2   1   2   1   2   2   1   2   2   2   2   2   2   2   2   2   1   1   1   2   1   1   2   2   1   2   2   2   1   1   2   2   1   1   1   2   1   2   2   2   2   2   2   2   1   2   1   1   1   2   1   1   2   2   1   1   2   1   1   1   1   2   2   2   2   2   1   2   1   1   2   2   2
 MK-5-15                2   2   1   1   2   2   2   1   1   2   2   2   1   2   2   2   1   2   1   1   2   1   1   2   2   1   2   2   1   2   1   1   1   2   1   1   2   1   2   1   2   1   2   1   1   1   2   1   1   1   1   2   2   2   2   2   2   2   1   1   1   1   2   1   2   1   1   2   2   1   1   2   2   2   1   2   1   2   1   2   1   2   2   1   2   1   1   1   2   1   2   2   2   1   2   1   2   1   2   2   2   2   1   1   2   2   1   2   1   1   2   1   2   2   2   1   2   1   2   2   1   1   2   1   2   1   2   1   1   2   1   1   2   1   2   2   2   2   2   2   2   2   2   2   1   2   2   1   1   2   2   1   2   2   2   1   1   2   2   1   1   1   2   1   2   2   2   2   2   2   2   1   2   1   2   1   2   1   1   2   2   1   1   2   1   1   2   1   1   2   2   2   2   1   2   1   1   2   2   2
 MK-5-16                1   2   1   1   2   2   2   1   1   2   2   2   1   1   2   2   1   2   2   1   2   1   1   2   2   1   1   2   1   2   1   1   1   2   2   1   2   1   2   1   2   1   2   1   1   1   2   1   1   1   1   2   2   1   2   2   2   2   1   1   1   1   2   1   2   1   1   2   2   1   2   2   2   2   2   2   1   2   1   2   1   2   2   1   2   1   1   2   2   2   2   2   2   1   2   2   1   1   2   2   2   2   1   1   2   2   1   2   1   1   2   1   2   2   2   1   2   1   2   2   1   1   2   1   2   1   2   1   1   2   1   2   2   1   2   2   2   2   2   2   2   2   2   1   1   2   2   1   1   2   2   1   2   2   2   1   1   2   2   1   1   1   2   2   2   2   2   1   2   1   2   1   2   1   2   1   2   1   1   2   2   1   1   2   1   1   1   2   1   1   2   2   1   1   2   1   1   2   2   2
 MK-6-1                 1   2   2   2   1   2   2   2   2   1   2   1   1   1   1   2   1   1   1   1   2   2   2   2   2   2   1   2   2   1   2   2   2   1   1   1   1   2   1   2   1   2   2   1   1   1   1   2   1   1   2   2   1   2   2   2   2   1   2   2   1   2   1   1   1   2   1   1   1   1   1   1   1   2   1   1   1   1   2   2   1   2   2   1   1   2   1   1   2   2   1   2   1   1   2   2   1   2   2   1   2   2   2   2   2   2   2   2   1   1   1   2   1   1   1   2   1   2   1   2   2   2   2   2   1   2   2   2   1   1   1   1   1   1   2   1   2   1   2   1   2   1   2   1   1   2   1   2   2   1   1   1   1   2   2   2   2   1   1   1   1   2   2   1   2   1   2   1   2   1   1   2   2   2   1   2   1   1   2   1   2   1   1   1   1   2   1   2   2   2   1   2   1   1   1   2   2   2   1   1
 MK-6-2                 1   2   2   2   1   2   2   2   2   1   2   1   1   1   1   2   1   1   1   1   2   2   2   2   2   2   1   1   2   2   2   2   2   2   1   1   1   2   1   2   2   2   2   1   1   1   1   2   1   2   2   2   1   2   2   2   2   2   2   2   1   2   1   1   1   2   2   2   1   1   1   1   2   2   2   1   1   1   2   2   1   2   1   1   1   2   1   1   2   2   1   2   1   1   2   2   1   2   2   1   2   2   2   2   2   1   2   2   1   1   1   2   1   1   1   2   1   1   1   2   2   2   2   2   1   2   2   2   1   1   1   1   2   1   2   1   2   1   2   1   2   2   2   1   1   1   1   2   2   1   1   1   1   2   2   2   2   1   1   1   1   2   1   1   1   1   2   1   2   1   1   2   2   2   1   1   1   1   2   1   2   2   1   1   1   1   2   2   2   2   1   2   1   1   1   1   2   2   1   1
 MK-6-3                 1   2   2   2   1   2   2   2   2   1   2   1   1   2   1   2   1   1   2   1   2   2   2   2   2   2   1   1   2   2   2   2   2   2   1   1   1   2   1   2   2   2   1   1   1   1   1   1   1   2   2   2   1   2   2   2   2   2   2   2   1   1   1   2   1   2   1   2   1   1   1   1   2   2   2   1   1   1   1   2   1   2   1   1   1   2   1   1   2   2   1   2   1   1   2   2   1   2   2   1   2   2   1   2   2   1   2   1   1   1   1   2   1   1   1   2   1   1   1   2   2   2   2   1   1   2   2   2   2   1   1   1   2   1   1   1   2   1   2   1   2   2   2   1   1   1   1   2   2   1   1   1   1   2   2   2   2   1   1   1   2   2   1   1   1   1   2   1   2   1   1   2   2   2   2   1   1   1   2   1   2   2   1   2   1   1   2   2   2   2   2   2   1   1   1   1   2   2   1   1
 MK-6-4                 2   2   2   2   1   2   2   2   2   1   2   1   1   2   1   1   1   1   2   1   2   2   1   2   2   2   1   1   2   2   2   2   2   2   1   1   1   2   1   2   2   2   1   2   1   2   1   1   1   2   2   2   1   2   2   1   2   2   2   2   2   1   2   1   1   2   1   2   1   1   1   1   2   2   2   1   1   1   1   2   1   1   1   1   2   2   1   1   1   1   1   2   1   1   2   2   2   2   1   1   2   2   1   2   2   1   2   1   1   1   1   2   1   2   1   2   1   1   1   2   2   2   2   1   1   2   2   2   1   1   1   1   2   1   1   1   2   1   2   1   2   2   2   1   2   1   1   1   2   1   1   1   1   2   2   2   2   1   1   1   2   2   1   1   1   1   2   1   2   1   1   2   2   2   2   2   1   1   2   2   2   2   1   2   1   1   2   2   2   2   2   2   1   1   1   1   2   2   1   1
 MK-6-5                 2   2   2   1   1   2   2   2   2   1   2   1   2   2   1   1   1   1   2   1   2   2   1   2   2   2   1   1   2   2   2   1   2   2   2   1   1   2   1   2   1   2   1   2   2   2   1   2   1   2   2   2   1   2   2   1   2   2   2   2   2   2   2   1   1   2   1   2   1   1   2   1   2   1   2   1   2   1   1   2   1   1   1   1   2   2   1   1   1   1   1   2   1   1   2   2   2   2   1   1   2   2   1   2   2   1   2   1   1   1   1   1   1   2   1   2   1   1   1   2   1   2   2   1   1   2   2   2   1   1   1   1   2   1   1   1   2   1   2   1   2   2   2   2   2   1   2   1   2   1   1   1   1   2   2   2   2   1   1   1   2   2   1   1   1   1   2   1   2   2   1   2   2   2   2   2   1   1   2   2   2   1   1   2   1   1   2   2   2   2   1   2   1   1   1   1   2   2   1   2
 MK-6-6                 2   2   2   1   2   2   2   2   2   1   2   1   2   2   1   1   1   1   2   1   2   2   1   2   2   2   1   1   2   2   2   2   2   2   2   2   1   2   1   2   1   2   1   2   2   2   1   2   1   2   2   2   1   2   2   1   2   1   1   2   2   2   2   1   1   2   1   2   2   2   2   1   2   1   2   1   1   1   1   2   1   1   2   1   2   2   1   1   1   1   1   2   1   2   2   2   2   2   1   1   1   1   1   2   2   1   2   1   1   1   1   1   1   2   1   2   1   1   1   2   1   2   2   1   1   1   2   2   1   1   1   1   1   1   1   1   2   1   2   1   2   2   1   1   2   2   2   1   2   1   1   1   1   2   2   1   2   1   1   1   2   2   1   1   2   1   2   1   2   2   1   1   2   2   2   2   1   1   2   2   2   1   1   2   1   1   2   2   2   2   1   2   1   1   1   1   2   2   1   1
 MK-6-7                 2   2   2   1   2   2   1   2   1   1   2   1   2   2   1   2   1   1   2   1   2   2   1   1   2   2   1   1   2   2   2   1   2   2   2   2   1   2   1   2   1   2   1   2   2   2   1   2   1   2   2   2   1   2   2   1   2   1   1   1   2   2   2   1   1   1   1   2   2   2   2   1   2   1   1   1   1   1   1   2   1   1   2   1   2   2   1   2   1   1   1   2   1   2   2   2   2   2   1   2   1   1   1   2   2   1   2   1   1   1   1   1   2   2   1   2   1   1   2   1   1   2   2   1   1   1   2   2   1   1   1   1   1   1   1   1   2   1   2   2   2   2   1   1   2   2   2   1   2   1   2   1   1   2   2   1   2   1   1   1   2   1   1   1   2   1   2   1   2   2   1   2   2   2   2   2   1   1   1   2   2   2   1   2   2   1   2   2   2   2   2   2   1   1   1   1   2   2   1   1
 MK-6-8                 2   2   2   2   2   2   1   2   1   2   2   2   2   2   1   1   1   1   2   1   2   2   1   1   2   2   1   1   2   2   2   1   2   2   2   1   1   2   1   2   1   2   1   2   2   2   1   2   1   2   2   1   1   1   2   1   2   1   1   1   2   2   2   1   1   2   2   2   2   2   2   1   2   1   1   1   1   1   2   2   1   1   2   1   2   2   1   2   1   1   1   2   1   1   2   2   2   2   1   2   1   1   1   2   2   1   2   1   1   1   1   1   2   2   1   2   1   1   2   1   1   2   2   1   1   1   2   2   1   1   1   1   1   1   1   1   2   1   2   2   2   2   1   1   2   2   2   1   2   1   2   2   1   2   2   1   2   1   1   1   2   1   1   1   2   1   2   1   2   2   1   2   2   2   2   2   2   2   1   1   2   2   1   2   2   1   2   1   2   2   2   2   1   1   2   1   2   2   1   1
 MK-6-9                 2   2   2   2   1   2   1   2   1   1   2   2   2   2   1   1   1   1   1   1   2   1   1   1   1   2   1   1   2   2   2   1   2   2   2   2   1   2   1   2   1   2   1   2   2   2   1   2   1   2   2   1   1   1   2   1   2   1   1   1   2   2   2   1   1   2   2   2   1   2   2   1   2   1   1   1   2   1   2   2   1   1   1   1   2   1   1   2   1   1   1   2   1   1   2   2   2   2   1   2   1   1   2   2   2   1   2   1   1   1   1   1   2   2   1   2   1   1   2   1   1   2   2   1   1   1   2   2   1   1   1   1   1   2   1   1   2   1   1   2   1   2   2   1   2   2   2   1   2   1   2   2   1   2   2   1   2   1   1   1   2   1   2   2   2   1   2   1   2   2   1   2   2   2   2   2   1   1   1   1   2   1   1   2   2   1   2   1   2   2   2   2   1   1   2   1   2   2   1   1
 MK-6-10                2   2   2   2   1   2   1   2   1   1   2   2   2   2   1   1   2   1   1   1   1   1   1   1   1   2   1   1   2   2   2   1   2   2   2   2   1   2   1   2   1   1   1   2   2   2   1   2   1   2   2   1   1   1   2   1   2   1   1   1   2   2   2   2   1   2   2   2   1   1   2   2   2   1   1   1   2   1   2   2   1   1   1   1   2   1   1   2   1   1   1   2   1   1   2   2   2   2   1   2   1   1   2   2   2   1   2   1   1   2   1   1   2   2   1   2   1   1   2   1   1   2   2   1   1   1   2   2   1   1   1   1   2   2   1   1   2   1   1   2   1   2   2   1   2   2   2   1   2   1   2   2   1   2   2   2   2   1   1   1   2   1   2   2   2   1   2   1   2   2   1   2   2   1   2   2   1   2   1   1   1   1   1   2   1   1   2   1   2   2   2   2   2   1   2   1   2   2   1   1
 MK-6-11                2   2   2   1   1   1   2   2   1   1   2   2   2   2   1   1   2   1   1   1   1   1   1   1   1   2   1   1   2   2   2   1   2   1   2   2   1   2   1   2   1   1   1   1   2   2   1   2   1   2   2   1   1   1   2   1   2   2   1   1   2   2   2   2   1   2   2   2   1   1   1   2   2   1   1   1   2   1   2   1   1   1   1   1   1   1   1   2   1   1   1   2   1   1   2   1   2   2   1   2   1   1   2   2   2   2   1   2   1   2   1   1   2   2   1   2   1   1   2   1   1   2   2   1   1   2   1   2   1   2   1   1   2   2   1   1   2   1   1   2   1   2   2   1   2   2   2   1   2   1   2   2   1   1   2   2   2   1   1   1   2   1   2   2   2   1   2   1   2   2   1   2   2   1   2   2   1   2   2   1   1   1   1   2   2   1   2   1   2   2   1   2   2   1   2   2   2   2   1   1
 MK-6-12                2   2   2   1   1   1   1   2   1   1   2   2   2   2   1   1   2   1   1   1   1   1   1   1   1   2   1   2   2   2   2   1   2   1   2   2   1   2   1   1   1   1   2   1   2   2   1   2   1   2   2   1   1   1   2   1   2   2   1   1   2   2   2   1   1   2   2   1   1   1   1   2   2   1   1   1   2   1   2   2   1   1   1   2   1   1   1   2   1   2   1   2   1   1   2   1   2   2   2   2   1   1   2   2   2   2   1   2   1   2   1   1   2   2   1   2   1   1   2   1   1   2   2   1   1   1   1   2   1   2   1   1   2   2   1   1   2   2   1   2   1   2   2   1   2   2   2   1   2   1   1   2   1   2   2   2   2   1   1   2   2   1   2   2   2   1   2   1   2   2   1   2   2   1   2   2   1   1   2   1   1   1   1   2   2   1   2   1   2   2   1   2   2   1   2   2   2   2   1   1
 MK-6-13                2   2   2   1   1   1   1   2   1   1   2   2   2   2   1   1   2   1   1   1   1   1   1   1   1   2   1   2   2   2   2   1   2   1   2   2   2   2   1   1   1   1   1   1   2   2   1   2   1   2   2   1   1   1   2   1   2   2   2   1   2   2   2   1   1   2   2   1   1   1   1   2   1   1   1   1   2   1   2   2   1   2   1   2   1   1   1   1   1   2   1   2   1   1   2   1   2   2   2   2   2   1   2   2   2   2   1   2   1   2   1   1   2   2   1   2   1   1   2   1   1   2   2   1   1   1   1   2   1   2   1   1   1   2   1   1   2   2   1   2   2   2   2   1   2   2   2   1   2   1   1   2   1   2   2   2   2   1   1   2   2   1   2   2   2   1   2   1   1   2   1   2   2   1   2   2   1   1   2   1   1   2   1   1   2   1   2   1   2   2   1   2   2   2   2   2   2   2   1   2
 MK-6-14                2   2   2   1   1   1   1   2   1   1   2   2   2   2   1   1   2   1   1   1   1   1   1   1   1   2   1   2   2   2   2   1   2   1   2   2   2   2   1   1   1   1   1   1   2   2   1   2   1   2   1   1   1   1   2   1   2   2   2   1   2   2   2   2   1   2   2   1   1   1   1   1   1   1   1   1   2   1   2   2   1   1   1   2   2   1   1   1   1   2   1   2   2   1   2   1   2   2   2   2   2   1   1   2   2   2   1   2   1   2   1   2   2   2   1   2   1   1   2   1   2   1   2   1   1   1   1   2   1   2   1   1   1   2   1   1   2   2   1   2   2   2   2   1   2   2   1   1   2   1   1   2   1   2   2   1   2   1   1   2   2   1   2   2   2   1   2   1   1   2   1   2   2   1   2   2   1   1   2   1   1   2   1   1   2   1   2   1   2   2   1   2   2   2   2   2   2   2   1   1
 MK-6-15                2   2   2   2   1   1   1   2   1   1   2   2   2   2   1   1   2   1   2   1   1   1   1   1   2   2   1   2   2   2   2   1   2   1   2   2   2   2   1   2   1   2   1   1   2   2   1   1   1   2   1   1   1   1   2   1   2   2   2   1   1   2   2   1   1   2   2   1   1   1   1   1   1   1   1   1   2   1   2   2   1   2   1   1   2   1   1   1   1   2   1   2   2   2   2   1   2   2   2   2   1   1   1   2   2   2   1   2   1   2   1   1   2   2   1   2   1   1   2   1   2   1   2   1   1   1   1   1   1   2   1   1   1   2   1   1   2   2   1   2   2   2   2   1   2   2   1   2   2   1   1   2   1   2   2   1   2   1   1   2   2   1   2   2   1   1   2   2   1   2   1   2   2   1   2   2   1   1   2   1   1   2   1   1   2   1   2   1   1   2   1   2   2   2   2   2   2   2   1   1
 MK-6-16                2   2   2   2   1   1   1   2   1   1   2   1   2   2   1   1   2   1   2   1   1   1   1   1   2   2   1   2   2   2   2   2   2   2   2   2   2   2   1   2   1   2   1   1   2   2   1   1   1   2   1   1   1   1   2   1   2   2   1   2   2   2   2   1   1   2   2   1   1   1   1   2   2   1   1   1   1   1   2   1   2   2   1   2   1   1   1   1   1   2   1   1   2   2   2   1   1   2   2   2   1   1   1   2   2   2   1   2   1   2   2   1   2   1   1   2   1   1   2   1   2   1   2   1   1   1   1   1   1   2   1   1   1   2   1   1   2   2   1   2   2   2   2   1   2   2   1   1   2   1   1   2   1   2   2   1   1   1   1   2   2   1   2   2   1   1   2   2   1   2   1   2   2   1   2   1   1   1   2   1   1   2   1   1   1   1   2   1   1   2   2   2   2   2   2   2   2   2   2   1
 
!****************************************** Phenotypic Data **********************************************************
!-100.0 is resevred for missing phenotype
SimulatedTrait1        11.0501   10.5771    9.6371    8.1675    9.6035    8.9030   10.6319    9.7879   11.8012    9.9765   11.0195    9.4657   10.3792   10.9212    9.6666   11.7831    9.6686   10.4393    9.6071    9.2323   10.1424   11.7103   10.4402    9.9232   11.8703    8.8438   10.5540   10.0778   10.7006    9.3066    9.5596   11.2238    8.0124    9.6323    9.7463   11.1311    9.2409   10.3348    9.9274    9.2512   10.7892   10.7921   10.9557   10.2778   10.0462   10.7918   10.6757    9.2061    7.5636    8.7273    9.5267   10.3104   10.4467   11.1680    7.9603   10.0442    9.0849    8.9985   12.1402   10.3447    9.9132    9.2978   10.3330    9.7560    9.2261   10.4004   11.6192   11.9803    8.1785   10.2159    9.8196    9.7900   10.9486   11.0424   11.2320   11.1022   10.2412    9.6006   10.0238    7.9275   10.4147    8.9466    8.5285    8.6588   10.7666    9.9999    9.3253    8.8177    8.8017    9.2618   10.0687    9.1848   10.0480   10.8795   11.5027   10.8059   10.4959   10.3032    8.9176    9.7038    9.3544   10.9531    9.0899   10.6058    7.6246    9.4120    9.8602    8.4591    9.8973    9.8095    9.5960    9.0689   10.0024   10.5653    8.9864    9.6671   10.9991   11.3006    8.9317   10.2760   10.6440   11.6137   10.5763    9.5434    7.8185   10.3559    9.3302    9.8743   11.3771    9.9445   10.8925    8.0691    9.6939   10.2593    9.5312   10.1078   10.1385   10.8740    9.2605   10.4314   10.1035   10.1383   11.3058   10.8371   10.1016    7.5343   10.6626   10.4556   10.6224   12.9152   10.1651   11.2141    9.7363   10.0806   11.1037   12.1932   10.8492   11.8049   10.9068   10.9215    9.8611   10.3812   10.7726    9.6009   10.5116   10.4637   10.6106   11.2715    9.2920   11.6912    9.2275   10.6724    8.6695   10.7827    9.0144    9.9204    7.7227   11.6241   12.2430   10.8497   10.2755    9.0182   10.3938   11.2126    9.8369   10.4852   11.1833   10.1436    8.5451    8.7770    8.2763    9.6013   10.9219   10.2486    9.4276   10.8300   10.4930   11.0602    9.7673   10.4700
 
