# Supplementary material for: Inclusive Composite Interval Mapping of QTL by Environment Interactions in Biparental Populations
Source: PLoS One. 2015 Jul 10;10(7):e0132414. doi: 10.1371/journal.pone.0132414 (PMC4498613; doi:10.1371/journal.pone.0132414)
Supplement: S1 File — (ZIP) [file pone.0132414.s001.zip › BC1 population/e=1/run_00115.met]

!**********************Note: lines staring with "!" are remarks and will be ignored in the program********************
!*********************************General Information**********************************
!Assuming F1 = P1 x P2, populations available in QTL IciMapping are: 
!  1, P1BC1F1 = P1 x F1, the first backcrossing where P1 is used as the recurrent parent;
!  2, P2BC1F1 = P2 x F1, the first backcrossing where P2 is used as the recurrent parent;
!  3, F1DH, F1-derived doubled haploids; 
!  4, RIL or F1RIL, recombination inbred lines through the repeated selfing of F1;
!  5, P1BC1RIL, recombination inbred lines through the repeated selfing of P1BC1F1;
!  6, P2BC1RIL, recombination inbred lines through the repeated selfing of P2BC1F1;
!  7, F2, the selfing generation of F1;
!  8, F3, the selfing generation of F2;
!  9, P1BC2F1, the second backcrossing where P1 is used as the recurrent parent; 
! 10, P2BC2F1, the second backcrossing where P2 is used as the recurrent parent;
! 11, P1BC2RIL, recombination inred lines through the repeated selfing of P1BC2F1; 
! 12, P2BC2RIL, recombination inred lines through the repeated selfing of P2BC2F1; 
! 13, P1BC1F2, the selfing generation of P1BC1F1; 
! 14, P2BC1F2, the selfing generation of P2BC1F1; 
! 15, P1BC2F2, the selfing generation of P1BC2F1; 
! 16, P2BC2F2, the selfing generation of P2BC2F1; 
! 17, P1BC1DH, P1BC1F1-derived doubled haploids; 
! 18, P2BC1DH, P2BC1F1-derived doubled haploids; 
! 19, P1BC2DH, P1BC2F1-derived doubled haploids; 
! 20, P2BC2DH, P2BC2F1-derived doubled haploids; 
   1      !Mapping Population (see remarks above)
   2      !Mapping Function (1 for Kosambi; 2 for Haldane; 3 for Morgan)
   2      !Marker Space Type (1 for intervals; 2 for positions)
   1      !Marker Space Unit(1 for centiMorgans; 2 for Morgan)
   6      !Number of Chromosomes (or Linkage Groups)
 200      !Size of the mapping population
   1      !Number of environments
 
!***************************************** Chromosomes and Linkage Maps **********************************************
!Chromosome                 NumMarkers
-CH1                        16
-CH2                        16
-CH3                        16
-CH4                        16
-CH5                        16
-CH6                        16
!Linkage map (Marker name followed by position or the interval length)
 MK-1-1                1     0.000
 MK-1-2                1    10.000
 MK-1-3                1    20.000
 MK-1-4                1    30.000
 MK-1-5                1    40.000
 MK-1-6                1    50.000
 MK-1-7                1    60.000
 MK-1-8                1    70.000
 MK-1-9                1    80.000
 MK-1-10               1    90.000
 MK-1-11               1   100.000
 MK-1-12               1   110.000
 MK-1-13               1   120.000
 MK-1-14               1   130.000
 MK-1-15               1   140.000
 MK-1-16               1   150.000
 MK-2-1                2     0.000
 MK-2-2                2    10.000
 MK-2-3                2    20.000
 MK-2-4                2    30.000
 MK-2-5                2    40.000
 MK-2-6                2    50.000
 MK-2-7                2    60.000
 MK-2-8                2    70.000
 MK-2-9                2    80.000
 MK-2-10               2    90.000
 MK-2-11               2   100.000
 MK-2-12               2   110.000
 MK-2-13               2   120.000
 MK-2-14               2   130.000
 MK-2-15               2   140.000
 MK-2-16               2   150.000
 MK-3-1                3     0.000
 MK-3-2                3    10.000
 MK-3-3                3    20.000
 MK-3-4                3    30.000
 MK-3-5                3    40.000
 MK-3-6                3    50.000
 MK-3-7                3    60.000
 MK-3-8                3    70.000
 MK-3-9                3    80.000
 MK-3-10               3    90.000
 MK-3-11               3   100.000
 MK-3-12               3   110.000
 MK-3-13               3   120.000
 MK-3-14               3   130.000
 MK-3-15               3   140.000
 MK-3-16               3   150.000
 MK-4-1                4     0.000
 MK-4-2                4    10.000
 MK-4-3                4    20.000
 MK-4-4                4    30.000
 MK-4-5                4    40.000
 MK-4-6                4    50.000
 MK-4-7                4    60.000
 MK-4-8                4    70.000
 MK-4-9                4    80.000
 MK-4-10               4    90.000
 MK-4-11               4   100.000
 MK-4-12               4   110.000
 MK-4-13               4   120.000
 MK-4-14               4   130.000
 MK-4-15               4   140.000
 MK-4-16               4   150.000
 MK-5-1                5     0.000
 MK-5-2                5    10.000
 MK-5-3                5    20.000
 MK-5-4                5    30.000
 MK-5-5                5    40.000
 MK-5-6                5    50.000
 MK-5-7                5    60.000
 MK-5-8                5    70.000
 MK-5-9                5    80.000
 MK-5-10               5    90.000
 MK-5-11               5   100.000
 MK-5-12               5   110.000
 MK-5-13               5   120.000
 MK-5-14               5   130.000
 MK-5-15               5   140.000
 MK-5-16               5   150.000
 MK-6-1                6     0.000
 MK-6-2                6    10.000
 MK-6-3                6    20.000
 MK-6-4                6    30.000
 MK-6-5                6    40.000
 MK-6-6                6    50.000
 MK-6-7                6    60.000
 MK-6-8                6    70.000
 MK-6-9                6    80.000
 MK-6-10               6    90.000
 MK-6-11               6   100.000
 MK-6-12               6   110.000
 MK-6-13               6   120.000
 MK-6-14               6   130.000
 MK-6-15               6   140.000
 MK-6-16               6   150.000
!*********************************** Marker Types ********************************************************************
!Co-dominant marker: When heterozygote F1 is present, P1 is coded as 2, F1 is coded as 1, and P2 is coded as 0; Otherwise, P1 is coded as 2, and P2 is coded as 0. 
!Dominant marker: When heterozygote F1 is present, P1 and F1 are coded as 12, and P2 is coded as 0; Otherwise, P1 is coded as 2, and P2 is coded as 0.  
!Recessive markers: When heterozygote F1 is present, P1 is coded as 2, and F1 and P2 are coded as 10; Otherwise, P1 is coded as 2, and P2 is coded as 0. 
!Missing marker is coded as -1. 
 MK-1-1                 2   1   2   1   1   1   1   1   2   1   2   2   1   1   1   2   2   1   2   2   1   2   2   1   2   1   2   1   1   1   1   1   2   1   2   1   2   2   2   1   1   2   1   1   1   2   2   1   2   1   2   1   1   2   2   1   1   2   2   1   1   2   1   1   2   1   1   2   2   1   2   1   1   2   2   2   2   1   2   2   1   2   2   2   2   2   2   2   2   2   1   2   1   2   2   2   1   2   1   1   1   2   1   1   2   1   1   2   2   2   1   2   2   1   2   2   1   1   1   2   2   1   1   1   1   1   2   1   1   1   2   1   2   2   2   2   1   1   2   2   2   1   2   2   1   2   2   1   2   1   2   2   1   1   1   1   1   1   2   2   2   2   1   1   2   1   1   1   2   1   1   1   2   1   1   1   2   2   1   2   2   2   2   2   2   2   2   2   2   2   1   1   2   1   2   1   2   1   2   1
 MK-1-2                 2   1   2   1   1   1   1   1   2   1   2   2   1   1   1   2   2   1   1   2   1   2   2   1   2   1   2   1   1   1   1   1   2   1   2   1   2   1   2   1   1   2   1   1   1   2   2   1   2   1   2   1   1   2   2   1   2   2   2   1   1   2   1   1   2   1   2   2   2   1   2   1   1   1   2   2   2   2   2   2   1   2   2   2   2   2   2   2   2   2   1   2   1   2   2   2   1   2   1   1   1   2   1   1   2   1   1   2   1   2   1   2   2   1   2   2   1   1   1   2   2   2   2   1   1   1   1   1   1   2   2   1   2   2   2   2   1   2   2   2   2   1   2   2   1   2   2   1   2   1   2   2   1   1   1   1   1   1   2   2   2   2   1   1   2   1   1   2   2   1   1   1   2   2   1   1   2   2   1   2   2   2   1   2   2   2   2   2   2   2   1   1   2   1   2   1   2   1   2   1
 MK-1-3                 2   1   2   1   1   1   1   1   1   1   2   1   2   1   1   2   2   1   1   2   1   2   2   1   2   1   2   1   1   1   1   2   2   2   2   2   2   1   2   1   1   1   1   1   1   2   2   1   2   1   2   1   1   2   2   1   2   2   1   1   1   2   1   1   2   1   2   2   2   1   2   1   1   1   2   2   2   1   2   1   1   2   2   2   2   2   1   2   2   2   1   2   1   2   2   2   1   2   1   1   2   2   1   1   2   1   1   2   1   2   1   2   2   1   2   2   1   1   1   2   2   2   2   1   1   1   1   1   1   2   2   1   2   2   1   2   1   2   2   2   2   1   2   2   1   2   2   1   2   2   2   2   1   1   1   1   1   1   2   2   2   2   1   1   2   1   1   2   2   1   2   1   2   1   1   1   1   1   1   1   2   2   1   2   1   2   2   2   2   1   1   1   2   2   2   1   2   1   1   1
 MK-1-4                 2   1   2   1   1   1   1   2   2   1   2   1   2   1   1   1   2   1   1   2   1   2   2   1   2   1   2   2   2   1   1   1   2   2   2   2   2   1   2   1   1   1   1   1   1   2   1   1   2   1   2   1   1   2   2   1   2   2   1   1   1   2   1   1   2   1   2   2   2   1   1   1   1   1   2   2   2   1   2   1   1   2   2   2   2   2   2   2   2   2   1   2   1   2   2   2   1   2   1   1   2   2   1   1   2   1   1   2   1   2   1   2   1   1   2   2   1   1   1   2   2   2   2   2   1   1   1   1   1   2   2   1   2   2   1   2   1   2   2   2   2   1   2   2   1   2   2   1   2   2   2   2   1   1   1   1   1   1   2   1   1   2   1   1   2   1   1   2   2   1   2   2   2   1   1   1   1   1   1   1   1   2   2   2   1   2   2   2   2   1   1   1   2   2   2   1   2   1   1   1
 MK-1-5                 2   1   2   2   1   1   1   2   2   1   2   1   1   1   1   1   2   1   1   2   1   2   2   2   2   1   2   2   2   1   1   1   2   2   2   2   2   1   2   1   1   1   1   1   2   2   1   1   2   1   2   1   1   1   2   1   2   2   1   1   1   2   1   1   2   1   2   2   2   2   1   1   1   1   1   2   2   1   2   1   1   1   1   2   2   1   2   2   1   1   1   2   2   1   2   2   1   2   2   1   2   2   1   1   2   1   1   2   1   2   1   2   1   1   2   2   1   1   1   2   2   2   2   1   2   2   1   1   1   1   2   1   2   2   1   2   1   2   2   2   2   1   2   2   1   2   2   2   2   2   2   2   1   1   1   1   1   1   2   1   1   2   1   2   2   1   1   2   2   1   2   2   2   1   1   2   1   1   1   1   2   2   1   2   1   2   2   2   2   1   1   1   2   2   2   1   1   1   1   2
 MK-1-6                 2   1   2   2   1   1   1   2   2   1   2   1   1   1   1   1   2   1   1   2   1   2   2   2   2   1   2   2   1   1   1   1   2   2   2   2   2   1   2   1   1   1   1   1   2   2   1   1   2   1   1   1   1   1   2   1   2   2   2   1   1   1   1   1   2   1   2   2   2   2   1   1   1   1   1   2   2   1   2   1   1   1   1   2   1   1   2   2   1   1   1   2   2   1   2   2   1   2   2   1   2   2   1   1   2   1   1   2   1   2   1   2   2   1   2   2   2   1   1   2   2   2   2   1   2   1   1   1   1   1   2   1   2   2   1   2   1   2   2   2   2   2   2   2   1   2   2   2   2   2   2   2   1   2   1   1   1   1   2   1   1   2   1   2   2   1   1   2   2   1   2   2   2   1   1   2   2   1   1   1   2   2   1   1   1   2   2   2   2   1   1   1   1   2   2   1   1   1   1   2
 MK-1-7                 2   1   2   2   1   1   1   2   2   1   2   1   1   1   1   1   2   1   1   2   1   1   2   2   1   1   2   2   1   1   1   1   2   2   1   1   2   1   2   1   1   1   1   1   1   2   1   1   2   1   2   1   2   1   2   1   2   2   2   1   1   1   1   1   2   1   2   1   2   2   1   1   1   1   1   2   2   1   2   1   1   1   1   2   2   1   2   2   1   1   2   2   2   1   2   2   1   1   2   1   2   2   1   2   2   2   1   2   1   2   1   2   1   1   2   2   2   1   1   2   2   2   2   1   2   1   1   1   1   1   1   1   2   1   1   2   1   2   2   2   2   2   2   2   1   2   2   2   2   2   2   1   1   1   1   2   1   1   2   1   2   2   1   2   2   1   1   2   2   1   2   2   2   1   1   2   2   1   1   2   2   2   1   1   1   2   2   2   2   1   1   1   1   2   2   1   1   1   1   2
 MK-1-8                 2   1   1   2   1   1   2   2   2   1   2   1   1   1   1   1   2   1   1   2   1   2   2   2   1   1   2   2   1   1   1   1   1   2   1   2   2   1   2   1   2   1   1   1   1   2   1   1   2   1   2   1   1   1   2   1   2   2   2   1   1   1   2   1   2   1   2   1   2   2   1   2   1   1   1   2   2   1   2   1   1   1   1   2   2   1   2   2   1   1   2   2   2   1   2   1   1   1   2   2   2   2   1   2   2   2   1   2   1   2   1   2   1   1   2   2   2   1   1   2   2   2   2   1   2   1   1   1   1   1   1   1   2   2   2   2   1   2   2   2   2   2   2   2   1   2   1   2   2   2   2   1   1   1   1   2   1   1   2   1   2   1   1   2   2   1   1   2   2   1   1   2   2   1   1   2   2   1   1   2   2   2   1   2   1   2   2   2   2   1   1   1   1   2   2   1   2   2   1   2
 MK-1-9                 2   1   1   1   1   1   2   2   2   1   2   1   1   1   1   2   2   1   1   2   1   2   1   2   1   2   2   2   1   1   1   1   1   2   2   2   1   1   2   2   2   1   1   1   1   2   1   1   2   1   2   1   1   1   2   1   2   2   1   1   1   1   2   1   2   1   2   1   2   2   1   1   1   1   1   2   1   1   2   1   1   1   1   2   2   1   2   2   1   1   2   2   2   2   2   1   1   1   2   1   2   2   1   2   2   2   1   2   1   2   1   2   1   1   2   2   2   1   1   2   2   2   2   1   2   1   1   1   1   1   1   1   2   2   2   1   1   1   1   1   2   2   2   2   1   2   1   2   2   2   2   1   1   1   1   1   1   1   2   1   2   1   1   2   2   1   1   2   2   1   1   2   2   1   1   2   2   1   1   2   2   2   2   2   1   2   2   2   2   1   1   1   1   1   2   1   2   2   1   2
 MK-1-10                2   1   1   1   1   2   2   1   2   1   2   1   1   1   1   2   1   2   1   2   1   2   1   2   1   2   2   2   1   1   1   1   1   2   2   2   1   1   2   2   2   1   1   1   1   2   1   1   2   1   1   1   1   1   2   1   2   2   1   1   1   1   2   1   2   2   2   1   1   2   1   1   1   1   1   2   1   2   2   1   1   1   1   2   2   2   1   2   1   1   2   2   2   2   2   1   1   1   2   1   2   2   1   2   2   2   1   2   1   1   1   2   1   1   2   2   2   1   1   1   1   2   2   1   2   1   1   1   1   1   1   1   2   2   2   1   1   1   2   1   2   2   2   2   1   2   1   2   2   2   2   1   1   1   2   1   1   1   2   1   1   2   1   2   2   2   1   2   2   1   1   1   2   1   1   2   2   1   1   2   2   1   2   2   1   2   2   2   2   1   1   1   1   1   2   1   1   2   1   2
 MK-1-11                2   1   1   1   1   2   2   1   2   1   2   1   1   1   1   2   1   2   1   2   1   2   1   2   1   2   2   1   1   1   1   1   1   2   2   2   1   1   2   2   2   1   1   1   1   2   2   1   2   1   1   1   1   1   2   1   2   2   1   2   1   1   2   1   2   2   2   1   1   2   2   1   1   1   2   2   1   2   2   1   1   1   1   2   2   1   1   2   1   1   2   2   2   2   2   1   1   1   2   1   2   2   1   2   2   2   1   2   1   1   1   2   1   1   2   2   1   1   1   2   1   2   2   1   2   1   1   1   2   1   1   1   2   2   2   1   2   1   2   1   2   2   2   2   1   2   2   2   2   2   2   1   1   1   2   1   1   1   2   1   1   2   1   2   1   2   1   2   2   1   1   1   2   1   1   2   2   1   1   1   2   1   1   2   1   2   2   2   2   1   1   1   1   1   2   1   1   2   1   2
 MK-1-12                2   2   1   1   1   2   2   1   2   1   2   1   1   1   1   1   1   2   1   2   1   2   1   2   1   2   2   1   1   1   2   1   1   2   2   2   1   1   2   2   2   1   2   1   2   2   2   1   2   1   1   1   1   1   2   1   2   2   1   2   1   1   2   2   1   2   2   1   1   2   2   1   1   1   2   1   1   2   2   1   1   1   1   2   2   1   1   2   1   1   2   2   2   2   2   1   1   1   2   1   2   2   2   2   2   2   1   1   1   1   1   2   1   1   2   2   1   1   1   2   1   2   2   1   2   1   1   1   2   2   1   1   2   2   2   2   2   1   1   1   1   2   2   2   1   1   2   2   2   2   1   1   1   1   2   1   1   1   2   1   1   2   1   2   1   2   1   2   2   1   1   1   1   1   1   2   2   1   1   1   2   1   1   2   1   2   2   2   2   1   1   1   1   1   2   1   1   2   1   1
 MK-1-13                2   2   1   2   1   2   2   1   2   1   2   1   1   1   1   1   1   2   1   1   1   2   1   1   1   2   2   1   1   2   2   1   1   2   2   2   1   1   2   2   2   1   2   1   2   2   2   1   1   1   1   1   1   1   2   1   2   2   1   2   1   1   2   2   1   2   1   1   1   2   2   1   1   1   2   1   1   2   2   2   1   1   2   2   2   1   1   2   2   1   2   2   2   2   2   2   1   1   2   1   2   2   2   2   2   1   1   1   1   1   2   2   1   1   2   2   1   1   1   2   1   2   1   1   2   2   1   1   2   2   1   1   2   2   2   2   2   2   1   1   1   2   2   2   1   1   2   2   2   1   1   2   1   1   2   1   1   1   2   1   1   2   1   2   1   2   1   2   2   1   1   1   1   2   1   2   2   1   1   1   2   1   1   2   1   2   2   2   2   1   1   1   1   1   1   1   1   2   1   1
 MK-1-14                2   2   1   2   1   2   2   1   1   1   2   1   1   2   1   1   1   2   1   1   1   2   1   1   1   2   2   1   1   1   2   1   1   2   2   2   1   1   1   1   2   1   2   1   2   2   2   2   2   1   1   1   1   1   2   1   2   2   1   2   1   1   2   2   1   2   1   1   1   1   2   1   1   1   2   1   1   2   2   2   1   1   2   2   2   2   2   2   1   1   2   2   2   2   2   2   1   1   2   1   2   2   1   2   2   1   2   1   1   1   1   2   1   1   2   2   1   1   2   2   1   2   1   1   2   2   1   1   2   2   1   1   2   2   2   2   2   2   1   1   1   2   1   2   1   1   2   2   2   1   1   2   1   1   1   1   1   1   2   1   1   2   1   2   1   2   1   2   2   2   1   1   1   2   1   2   2   1   1   1   2   1   1   2   1   2   2   2   2   1   1   1   1   1   1   1   1   2   1   1
 MK-1-15                2   2   1   1   1   2   2   1   1   1   2   1   1   2   1   1   1   2   1   1   1   2   1   1   1   2   2   2   1   1   2   1   1   2   1   2   1   1   1   2   2   1   2   1   2   2   2   2   2   1   2   1   1   1   2   1   2   2   1   2   1   1   1   1   1   2   1   1   1   1   2   1   1   2   1   1   1   2   2   2   1   1   2   2   2   2   2   2   1   1   1   2   2   2   2   2   1   1   2   1   2   2   1   2   1   1   2   2   1   1   1   2   1   1   2   2   2   1   2   2   1   2   1   1   2   2   1   1   2   2   1   1   2   2   2   2   2   2   1   1   1   2   2   2   1   1   2   2   2   1   1   2   1   1   1   1   1   1   2   1   1   2   1   2   1   2   2   2   2   2   1   1   1   2   2   2   2   1   1   1   1   1   1   2   1   2   2   2   2   1   1   1   1   1   1   1   1   2   1   1
 MK-1-16                2   2   1   1   1   2   2   1   1   1   2   1   1   2   1   1   1   2   1   1   1   2   1   1   1   2   2   2   1   2   2   1   1   2   1   2   2   1   1   2   1   1   2   1   2   2   2   1   2   1   2   1   1   1   2   1   2   2   1   2   1   1   1   1   1   1   2   1   1   1   2   1   1   2   1   1   1   2   2   2   1   1   1   2   2   2   2   2   1   1   1   2   2   2   2   2   1   1   2   1   2   2   1   2   1   1   2   2   1   1   2   2   1   2   2   2   2   1   2   2   2   2   1   1   1   2   1   1   2   2   1   1   2   2   2   2   2   2   1   1   1   2   2   2   1   1   2   2   1   1   1   1   1   1   1   1   1   1   2   1   1   2   1   2   1   2   1   2   1   2   1   1   1   2   2   2   2   1   1   1   1   1   2   2   1   2   2   2   2   1   1   1   1   1   1   1   1   2   1   1
 MK-2-1                 2   1   1   1   1   1   2   1   1   1   2   2   1   2   1   1   1   1   1   2   1   2   2   1   1   1   1   1   1   2   2   1   1   2   2   2   1   2   1   2   1   2   1   2   2   2   2   2   2   2   2   2   1   1   1   2   1   1   1   2   1   1   2   2   1   1   2   2   1   1   1   2   2   1   1   1   1   1   2   1   2   1   1   2   2   2   2   2   1   2   1   2   2   1   2   1   2   2   2   2   1   2   2   2   2   2   1   2   1   1   2   2   2   1   1   1   2   2   1   2   1   2   2   2   2   1   2   2   2   2   1   2   1   1   2   1   2   2   1   1   2   2   1   2   1   2   2   1   2   2   2   1   2   1   1   2   1   2   1   2   2   2   1   2   1   2   2   1   2   2   1   2   2   2   1   2   2   1   1   1   2   2   2   2   2   2   2   1   2   2   2   1   1   1   1   1   2   2   1   2
 MK-2-2                 2   1   1   1   1   2   2   1   1   1   2   2   1   2   1   1   1   1   1   2   1   2   2   1   1   1   1   1   1   2   2   1   2   2   2   2   1   2   1   2   1   2   1   2   2   2   2   2   2   2   2   2   1   1   1   2   1   1   1   2   1   2   2   2   1   1   2   2   1   1   1   2   2   1   1   1   1   1   2   2   2   1   1   2   2   2   2   2   1   2   1   2   2   1   2   1   2   2   2   2   1   2   2   1   1   2   1   2   1   1   2   2   2   1   1   1   2   2   1   1   1   2   2   2   2   1   2   2   2   2   1   2   1   1   2   1   2   2   1   1   2   2   1   2   1   1   2   1   2   2   2   1   2   1   1   2   1   2   1   2   2   2   1   2   1   2   2   1   2   1   1   2   2   1   1   2   2   1   1   1   1   2   2   1   2   2   2   1   2   2   2   1   1   1   1   1   2   2   2   2
 MK-2-3                 2   1   1   1   2   2   2   1   1   1   2   2   1   2   1   1   1   1   1   1   2   2   1   2   1   1   1   1   1   2   2   1   2   2   2   2   1   2   1   2   1   2   1   2   2   2   2   2   2   2   2   2   1   1   2   1   1   1   1   2   2   2   2   2   1   1   2   2   1   1   1   2   2   1   1   2   1   1   2   2   2   1   1   2   2   2   1   2   1   2   2   2   2   1   2   1   2   2   2   2   1   2   2   1   1   2   1   2   1   1   2   2   2   1   1   1   2   2   1   1   2   2   1   1   2   1   2   2   2   1   2   2   2   1   2   1   2   2   1   2   1   1   1   2   1   1   2   1   2   2   2   2   2   1   1   2   1   2   1   2   1   2   1   2   1   2   2   2   1   1   1   2   2   1   1   2   2   1   1   1   1   2   2   1   2   2   2   1   2   2   2   1   1   1   1   2   2   2   2   1
 MK-2-4                 2   1   1   2   2   2   2   2   2   2   2   2   2   1   1   1   1   1   1   1   2   2   1   2   1   1   1   1   1   2   1   1   2   1   2   2   1   2   2   2   1   2   1   2   2   2   2   2   1   2   2   2   1   1   2   1   1   2   1   2   2   1   2   2   1   1   2   2   1   1   1   2   2   1   1   2   1   1   2   2   2   1   1   1   2   2   1   2   1   2   2   2   2   1   2   1   2   1   2   2   1   2   2   1   1   2   1   2   1   1   2   2   2   1   1   1   2   2   1   1   2   2   1   1   2   1   2   1   2   1   2   2   2   1   2   1   1   2   1   2   1   1   1   2   1   1   2   1   2   2   2   2   2   1   1   1   1   2   1   2   1   2   1   2   1   2   2   1   1   1   1   2   2   1   1   2   2   1   1   1   1   2   2   1   2   2   2   1   2   2   2   1   1   1   1   2   2   2   2   1
 MK-2-5                 2   1   1   2   1   2   2   2   2   1   2   2   2   1   1   1   1   1   1   1   2   2   1   2   1   1   2   1   1   2   1   1   2   1   2   2   1   2   2   2   2   2   1   2   1   2   2   2   1   2   2   2   1   1   2   1   1   2   2   2   1   1   2   2   1   1   2   2   1   1   1   2   2   1   1   2   1   1   2   2   2   1   1   1   2   2   1   1   1   2   2   2   2   1   2   1   2   2   2   2   1   2   2   1   1   2   1   2   1   2   2   2   2   1   2   1   2   2   1   1   1   2   1   1   2   1   2   1   2   1   2   2   2   1   2   1   1   2   1   2   1   1   1   2   1   1   2   1   2   2   2   2   2   1   1   1   1   1   1   2   1   2   2   2   1   2   2   1   2   1   1   2   2   1   1   2   2   1   1   1   1   2   2   1   2   1   2   1   2   2   2   1   1   1   1   2   2   2   2   1
 MK-2-6                 2   1   1   2   1   2   2   2   2   1   2   1   1   1   1   1   1   1   1   1   1   2   2   2   1   1   2   1   1   2   1   1   2   1   2   2   2   2   2   2   1   2   1   2   1   2   2   2   1   2   2   2   1   1   2   1   1   2   2   2   1   1   1   2   1   1   2   2   1   1   1   2   2   1   1   2   1   1   2   2   2   1   1   1   2   2   1   1   1   2   2   1   2   1   2   1   2   2   2   2   1   2   2   1   1   2   1   2   1   2   1   2   2   1   2   1   2   2   2   1   1   2   1   1   2   1   2   1   2   1   2   2   2   1   2   1   1   2   1   2   1   1   1   2   1   1   2   2   1   2   2   2   2   1   1   2   1   1   1   1   1   2   2   2   1   2   2   1   2   1   1   2   2   1   1   2   2   2   1   1   1   2   1   1   2   1   2   1   2   2   2   1   1   1   1   2   1   1   2   1
 MK-2-7                 2   2   1   2   1   2   2   2   2   1   2   1   1   1   1   1   1   2   1   1   1   1   2   2   1   1   2   1   1   2   1   1   2   1   2   2   2   2   2   2   2   2   1   2   1   2   2   1   1   2   2   2   1   1   2   1   1   2   2   2   1   1   2   2   1   1   2   2   1   1   1   2   1   1   2   2   1   1   2   2   2   1   1   2   2   1   1   1   1   2   2   1   2   1   1   1   2   2   1   2   1   1   2   1   2   1   2   2   1   2   1   2   2   1   2   2   2   2   2   2   1   1   1   1   2   1   2   1   2   1   2   2   2   1   2   1   1   2   1   1   1   1   1   2   1   1   2   1   1   2   2   2   2   1   1   2   1   1   1   1   2   2   2   2   1   2   2   1   2   1   1   2   2   1   1   2   2   2   1   1   2   2   1   1   2   1   2   1   2   2   2   1   1   1   2   2   1   1   2   1
 MK-2-8                 2   2   1   2   1   2   2   2   2   1   2   1   1   1   1   1   1   2   1   1   1   1   2   2   1   1   2   1   2   2   2   1   2   1   2   1   2   2   2   1   2   2   1   2   1   2   1   1   1   2   2   2   1   1   2   2   1   2   1   2   1   2   2   2   1   1   2   2   1   1   2   2   2   1   2   2   2   1   2   2   2   1   1   2   2   2   1   1   1   2   2   2   2   1   1   2   1   2   1   2   1   1   2   1   2   1   2   2   1   2   1   2   2   1   2   2   1   2   2   2   1   1   1   1   2   1   2   1   2   1   2   2   2   1   1   1   1   2   1   1   2   2   1   2   1   1   2   1   1   2   2   2   2   1   2   2   1   1   1   1   2   2   1   2   1   2   2   1   2   2   1   2   2   1   1   2   2   2   1   1   2   2   1   1   2   1   2   1   2   2   2   1   1   1   2   2   1   1   2   1
 MK-2-9                 1   2   1   1   1   2   1   2   2   1   2   1   1   1   1   1   1   2   1   2   1   1   2   2   1   2   2   1   2   2   2   1   2   1   2   1   2   2   2   1   2   2   1   2   1   2   1   1   1   2   2   2   1   1   2   2   1   2   2   2   1   2   2   2   1   1   2   2   1   1   2   2   2   1   2   2   2   1   2   2   2   1   1   2   2   2   1   1   1   2   2   2   2   1   1   2   1   2   1   2   1   1   2   1   2   2   2   2   1   2   1   2   1   1   2   2   1   2   2   1   1   1   1   1   2   1   2   1   1   1   2   2   2   1   1   1   1   2   1   1   2   2   1   2   1   1   2   2   1   2   1   2   2   1   2   2   1   2   1   1   2   2   1   2   2   1   2   1   2   2   1   2   2   1   1   2   2   2   1   1   2   2   1   1   2   1   2   1   2   2   1   1   1   1   2   2   1   1   2   1
 MK-2-10                1   2   1   1   1   2   1   2   1   1   2   2   1   1   1   1   1   2   1   2   1   1   2   2   1   2   2   1   2   2   2   1   2   1   2   1   2   1   2   1   2   2   1   2   1   2   1   1   1   2   2   2   1   1   1   2   1   2   1   1   1   2   2   2   1   1   2   1   1   1   2   2   2   1   2   2   2   1   1   1   2   2   1   2   2   2   1   1   1   2   2   2   2   1   1   2   1   2   1   2   1   1   2   1   2   1   2   2   1   2   1   2   1   1   2   2   1   2   2   1   1   1   1   1   2   2   2   1   1   1   2   2   2   1   1   1   1   2   1   1   2   2   1   2   1   1   2   2   1   2   1   2   2   1   2   1   1   2   1   2   2   2   1   1   2   1   2   1   2   2   1   2   2   1   1   2   2   2   1   1   2   2   1   1   2   1   2   1   2   1   1   1   1   1   2   2   1   2   2   1
 MK-2-11                1   2   1   1   1   2   1   2   1   1   2   2   1   1   1   1   2   2   1   2   2   1   2   2   1   2   2   1   2   2   1   1   2   1   2   2   1   1   1   1   2   2   1   1   1   2   1   1   1   2   2   2   1   2   1   2   1   2   1   1   1   2   2   2   1   1   2   2   1   1   2   2   2   1   2   2   2   1   2   1   2   2   1   2   2   2   1   1   1   2   1   2   2   1   1   2   1   2   2   2   1   2   2   1   2   1   2   2   1   2   1   1   1   2   2   2   1   2   2   1   1   1   1   2   2   2   2   1   1   1   2   2   2   1   1   1   1   2   1   1   2   2   1   2   2   1   2   2   1   2   1   2   2   1   2   1   1   2   1   2   2   2   1   2   2   2   2   1   2   2   1   2   2   1   1   2   2   2   1   1   2   2   1   2   2   1   2   1   1   1   1   1   1   1   2   2   1   2   2   2
 MK-2-12                1   2   1   1   1   2   1   1   1   1   2   2   1   1   1   1   2   1   1   2   2   1   2   2   1   2   2   2   2   2   1   1   2   1   1   2   1   1   1   1   2   2   1   1   1   2   1   1   1   2   2   2   2   2   2   2   1   2   1   1   1   2   2   2   1   2   2   2   1   1   2   2   2   1   2   2   2   2   2   1   2   2   1   2   2   2   1   1   1   2   1   2   2   2   1   2   1   2   1   1   1   2   2   1   1   2   2   2   1   2   2   1   1   2   2   2   1   2   2   1   1   1   1   2   2   2   2   1   1   1   2   2   2   1   1   1   1   2   1   1   2   2   1   2   2   1   1   2   1   2   1   2   2   1   2   1   1   2   1   2   2   2   1   2   1   2   2   1   2   2   1   2   2   1   1   2   2   2   1   1   2   2   1   2   2   1   2   1   1   1   1   1   1   1   1   2   1   2   2   2
 MK-2-13                1   2   1   1   1   1   2   2   1   1   2   2   1   1   1   1   2   1   1   2   2   1   2   2   2   2   2   2   2   2   1   1   2   1   1   2   2   1   1   1   2   2   1   1   1   2   1   1   1   2   2   2   1   1   2   2   1   2   1   1   1   2   2   2   1   1   2   2   1   1   1   2   2   1   2   2   1   2   1   2   2   2   1   2   2   1   1   1   1   2   1   2   2   2   1   2   1   2   1   1   1   2   2   1   1   2   2   2   1   2   2   1   1   1   2   2   1   2   2   1   1   1   1   2   2   2   2   1   1   1   2   2   2   1   2   1   1   2   1   1   2   2   1   2   2   1   1   2   1   2   1   1   2   1   2   1   1   2   1   2   2   2   1   2   1   2   2   1   2   2   1   1   1   1   1   2   2   2   1   1   2   2   1   1   2   1   1   1   1   1   1   2   1   1   1   2   1   2   2   2
 MK-2-14                2   2   1   1   1   1   2   2   1   1   2   2   1   1   1   1   2   1   1   2   1   1   2   2   2   2   2   2   2   1   1   1   2   1   1   1   2   1   1   2   2   2   2   1   1   2   2   1   1   2   2   2   1   1   2   2   1   2   1   1   1   2   1   2   1   1   2   2   1   1   1   2   2   1   2   2   1   2   1   2   2   2   1   2   2   2   1   2   1   2   1   2   2   2   1   2   1   2   1   1   1   2   2   1   2   2   2   2   1   2   2   2   1   1   1   2   1   2   2   1   1   1   2   2   2   2   2   1   1   1   2   1   2   1   2   1   1   2   1   1   2   2   1   2   1   1   1   2   2   2   1   1   2   1   2   1   1   2   1   2   2   2   1   2   1   2   2   1   2   1   1   1   1   1   1   2   2   2   1   1   2   2   1   1   1   2   2   1   1   1   1   2   1   1   1   2   1   2   2   2
 MK-2-15                2   2   1   2   1   1   2   2   1   1   2   2   1   2   1   1   2   1   1   2   1   1   2   2   2   2   2   2   2   1   2   1   2   1   1   1   2   1   1   2   2   2   2   1   1   2   2   1   1   2   2   2   1   1   2   2   1   2   2   2   1   2   1   2   1   1   1   2   1   1   1   2   2   1   2   2   1   2   1   2   2   2   1   2   1   2   1   2   1   2   1   2   2   2   1   2   2   2   1   1   1   2   2   1   2   2   2   2   1   1   2   2   1   1   1   2   1   2   2   2   1   1   2   2   2   1   2   1   1   1   2   1   2   2   2   1   1   2   1   1   2   2   1   2   1   1   1   2   2   2   1   1   2   1   2   1   1   2   1   2   2   2   1   2   2   2   2   1   2   1   1   1   1   1   1   2   2   2   1   1   2   2   1   1   1   2   2   1   1   1   1   2   1   1   1   2   1   2   2   2
 MK-2-16                2   2   2   2   1   1   1   2   1   1   2   2   1   2   1   1   2   1   1   1   1   1   2   2   2   1   2   2   2   1   2   1   2   1   1   1   2   1   1   2   2   2   2   1   2   2   1   1   1   2   2   2   1   1   2   2   1   2   2   1   1   2   1   1   1   1   1   2   2   1   1   2   2   1   2   2   1   2   1   1   1   2   1   2   1   2   1   2   1   2   1   2   2   2   1   2   2   2   1   2   1   2   2   1   2   2   2   2   1   1   2   2   1   1   1   2   1   2   1   2   1   1   1   2   2   2   2   1   1   1   2   1   2   1   1   1   1   2   1   1   1   2   1   2   1   1   1   1   2   2   1   1   2   1   2   1   1   2   1   2   2   2   1   2   2   2   2   1   2   1   2   1   1   1   1   2   2   2   1   1   2   2   1   1   1   2   2   1   1   1   1   2   1   1   1   2   1   2   2   2
 MK-3-1                 2   1   1   1   2   2   2   1   2   1   2   1   1   1   2   2   2   1   2   2   1   2   2   2   1   1   2   1   1   2   1   2   2   2   1   2   1   2   2   2   2   2   2   1   2   2   2   1   2   2   2   1   2   2   2   2   1   2   2   1   1   1   1   1   2   1   2   1   2   1   2   2   1   2   2   2   1   1   1   1   1   1   1   1   2   2   2   2   1   1   1   2   2   1   1   2   2   1   2   1   1   1   1   2   1   2   1   2   2   2   2   2   2   1   2   1   1   2   1   1   2   1   1   2   1   1   1   1   2   2   1   2   1   1   1   1   1   2   1   2   1   2   2   1   2   1   2   2   1   2   2   2   1   2   1   1   1   2   2   1   1   1   1   2   1   1   1   1   2   2   2   2   2   1   1   1   2   2   1   2   1   1   1   1   1   1   1   2   1   1   1   1   2   1   2   2   1   1   2   1
 MK-3-2                 2   1   1   1   2   2   2   1   2   1   1   2   1   1   2   2   2   1   2   2   1   2   2   2   1   1   2   1   1   1   1   1   2   2   1   2   1   2   2   2   2   2   2   1   2   2   2   1   2   2   2   1   2   2   2   2   2   2   2   1   1   1   1   1   2   1   2   1   2   1   2   2   1   2   2   2   1   1   1   2   1   1   2   1   2   2   2   2   1   1   2   2   2   1   1   2   2   1   2   1   1   1   2   2   1   2   1   2   2   1   2   2   2   1   2   1   1   2   1   2   2   1   1   2   1   1   1   1   2   2   1   2   1   1   1   1   1   2   1   2   1   2   2   2   2   1   2   2   2   2   2   2   2   2   1   1   1   2   2   1   1   1   1   2   1   1   1   1   1   2   2   1   2   1   1   1   2   2   1   2   1   1   1   1   1   1   1   2   1   1   1   1   2   1   2   2   1   1   2   1
 MK-3-3                 2   1   1   1   2   2   1   1   2   1   1   2   1   1   2   2   2   1   2   2   1   2   2   2   1   1   2   1   2   2   1   1   2   2   1   2   1   2   2   2   1   2   2   1   2   2   1   1   2   1   2   1   2   2   2   2   2   2   2   1   1   1   1   1   2   1   2   1   2   1   2   2   1   2   2   2   1   1   1   2   1   1   2   1   2   2   2   2   1   1   1   2   2   1   1   2   2   1   2   1   1   1   2   2   1   2   2   2   2   1   2   2   1   1   1   1   1   2   1   2   1   1   1   2   1   1   1   1   2   2   1   2   1   1   1   1   1   2   1   2   1   2   2   2   2   1   2   2   2   2   2   2   2   2   1   1   2   1   1   1   1   1   2   2   1   1   1   1   2   2   2   1   2   1   2   1   2   2   1   2   1   1   1   1   1   1   1   2   1   2   1   1   2   1   2   2   1   1   2   1
 MK-3-4                 2   1   1   1   2   2   1   1   2   1   1   2   1   1   2   2   2   1   2   2   1   2   2   2   1   1   1   1   2   2   1   1   2   2   2   2   2   2   2   2   1   2   2   1   2   2   1   1   2   1   1   1   2   2   2   2   2   2   2   1   1   1   1   1   1   1   2   1   1   1   2   2   1   1   2   2   1   2   1   2   1   1   2   1   2   2   2   2   1   1   1   2   2   1   1   2   2   1   2   1   2   1   2   2   2   2   2   2   2   1   2   2   1   1   1   1   1   2   1   1   1   2   1   2   1   1   1   1   2   2   1   2   1   2   1   1   1   2   1   2   1   2   2   2   2   1   2   2   2   2   2   2   2   2   1   1   2   2   1   1   1   1   2   2   1   1   1   1   2   2   2   1   2   1   2   1   2   2   1   2   1   2   1   1   1   1   1   2   1   2   1   1   2   2   2   2   1   2   2   1
 MK-3-5                 2   1   1   1   2   2   1   1   2   1   1   2   1   1   2   2   2   1   1   2   2   2   2   1   1   1   1   1   2   2   1   1   2   2   2   2   2   1   2   2   2   2   2   1   1   2   1   2   1   1   1   1   2   2   2   2   1   2   2   1   1   1   2   1   2   1   2   2   1   1   2   2   1   1   2   2   1   2   1   2   1   1   2   1   2   2   1   2   1   1   1   2   1   1   1   2   1   1   2   1   2   1   2   2   2   2   1   2   2   1   2   2   1   1   1   1   1   2   1   1   1   2   1   2   1   1   1   1   2   2   1   2   1   2   1   1   1   2   1   2   1   2   2   2   2   1   2   2   2   2   2   2   2   2   1   1   2   2   1   1   1   1   2   2   1   1   1   1   2   2   2   1   2   1   1   1   1   2   2   1   1   2   1   1   1   1   1   2   1   2   1   1   2   2   2   2   1   2   2   1
 MK-3-6                 2   1   1   1   2   2   2   1   2   2   2   2   1   1   2   2   2   1   1   2   2   2   2   1   1   1   1   1   1   2   1   1   2   2   2   2   2   1   2   1   2   2   2   1   1   2   1   2   2   2   1   1   2   1   2   2   1   2   2   1   1   1   2   1   2   1   2   2   1   1   2   2   2   1   2   2   2   2   1   2   1   1   2   1   1   2   1   2   1   1   1   2   1   1   1   2   1   1   2   1   2   1   2   2   2   2   1   2   2   1   2   2   1   1   1   1   1   2   1   1   1   2   1   2   1   1   2   2   2   2   1   2   1   2   1   1   1   2   1   2   1   2   2   2   2   1   2   1   1   2   2   2   2   2   1   1   2   2   1   1   2   1   2   1   1   1   1   1   2   2   2   1   2   1   1   1   1   2   2   1   1   2   1   1   1   1   1   2   1   2   1   1   2   2   2   2   2   2   1   1
 MK-3-7                 2   1   1   1   2   2   2   1   2   2   2   1   1   1   2   2   2   1   1   2   1   2   2   1   1   1   1   1   1   2   1   1   2   2   2   2   2   1   2   1   1   2   2   1   1   2   1   2   2   2   1   1   2   1   1   2   1   2   1   1   1   1   2   1   2   1   2   2   1   1   2   2   2   1   2   2   2   1   1   2   2   1   2   1   1   2   1   2   1   1   1   2   1   1   1   2   1   1   2   1   2   1   2   2   2   2   1   2   2   1   2   2   1   1   1   1   1   2   1   1   1   2   1   2   2   1   2   2   2   2   1   2   1   2   1   1   1   2   1   2   1   2   2   2   2   1   2   1   1   2   2   2   2   2   1   1   2   2   2   1   2   1   1   1   1   1   1   1   2   2   2   1   2   1   1   1   1   1   1   1   1   1   1   1   1   1   1   2   1   2   1   1   2   1   2   2   2   2   1   1
 MK-3-8                 2   1   1   1   2   2   2   1   2   2   2   1   1   2   2   2   2   2   1   2   1   2   2   2   1   1   1   1   1   1   1   1   2   2   2   2   2   1   2   1   1   2   2   2   1   2   1   2   2   2   1   1   2   2   1   2   1   2   1   1   1   1   2   2   2   1   2   2   1   1   2   2   2   1   2   2   2   1   1   2   2   1   2   1   1   2   1   2   1   1   1   2   1   1   2   2   1   1   2   1   2   1   2   2   2   2   1   2   2   1   2   2   1   1   1   1   1   2   2   1   1   1   1   2   2   1   2   2   2   2   1   2   1   2   1   1   1   2   1   2   1   2   1   2   1   1   1   1   1   2   1   2   2   2   1   1   2   2   2   1   2   1   1   2   1   1   1   1   2   2   2   1   2   1   1   1   1   1   1   1   2   1   1   1   1   1   1   2   1   2   1   1   2   1   2   2   1   2   1   1
 MK-3-9                 2   1   1   1   2   2   2   1   2   2   2   1   1   1   2   2   1   2   1   2   1   2   2   2   1   1   1   2   1   1   1   2   2   2   2   2   2   1   2   1   1   1   2   2   1   2   1   2   2   1   1   1   1   2   1   2   1   2   1   1   1   1   1   2   2   1   2   2   1   1   2   2   2   1   2   2   2   1   1   2   2   1   2   1   1   2   1   2   1   1   1   2   1   1   2   2   1   2   2   1   2   2   2   2   2   2   1   2   2   2   2   2   1   1   1   1   1   2   2   1   1   1   1   2   2   1   2   1   2   2   1   2   1   2   1   2   1   2   1   2   1   2   1   2   1   1   1   1   1   2   1   2   2   2   2   1   2   2   2   1   2   1   1   2   1   1   1   2   2   2   2   1   2   1   1   1   1   1   1   1   2   1   1   1   1   1   1   2   1   2   1   2   2   1   2   2   1   2   1   2
 MK-3-10                2   1   1   1   2   2   2   1   2   2   2   1   1   1   2   2   2   1   1   2   1   2   2   2   1   1   1   2   1   2   1   2   2   2   1   2   2   1   2   1   1   1   2   2   1   2   1   2   2   1   1   1   1   2   1   2   2   2   1   2   1   1   1   2   2   1   2   2   1   1   2   2   2   1   2   2   2   1   1   2   2   1   2   1   1   2   1   2   1   1   1   2   1   1   2   2   1   2   2   2   2   2   2   2   1   2   1   2   1   2   2   2   1   1   1   1   1   2   2   1   1   1   1   1   2   1   2   1   2   2   1   2   1   2   2   2   2   2   1   2   1   2   1   2   1   1   1   1   1   1   1   2   2   2   2   1   2   2   2   1   2   1   1   2   1   1   1   2   2   2   2   1   2   1   1   1   1   2   2   1   2   1   1   1   1   1   1   2   1   2   1   2   2   1   1   2   1   2   1   2
 MK-3-11                2   1   1   1   2   2   2   1   2   2   2   1   1   1   2   2   2   1   1   2   1   2   2   2   2   1   1   2   1   2   1   2   2   2   1   2   2   1   2   1   1   1   2   2   1   2   1   2   2   1   1   1   1   1   1   2   2   2   1   2   1   1   1   2   1   1   2   2   1   1   2   2   2   2   2   2   2   1   1   2   2   1   2   1   2   1   1   1   1   1   1   2   1   1   1   2   1   2   2   2   2   2   2   2   1   2   2   2   1   2   2   2   2   1   1   1   1   2   2   1   1   1   1   1   2   1   2   1   2   2   1   2   1   2   2   2   2   2   1   2   1   2   1   2   1   1   1   1   1   1   1   2   2   1   2   1   2   1   2   1   2   1   1   2   1   1   1   2   2   2   2   2   2   1   1   1   1   2   2   1   2   1   1   1   1   2   1   2   1   2   1   2   2   1   1   2   1   2   1   2
 MK-3-12                2   1   2   1   2   2   1   2   2   2   2   2   1   1   2   2   2   1   1   2   1   2   2   2   2   1   2   2   2   2   1   2   2   2   1   2   2   1   2   2   1   2   2   2   1   2   1   2   2   1   1   1   1   1   2   1   2   2   1   2   1   1   1   2   1   1   2   2   1   1   2   2   1   2   2   2   1   2   1   2   2   1   2   1   2   1   1   1   2   1   1   2   1   1   1   2   2   2   2   2   2   2   2   2   1   2   2   2   1   2   2   2   2   1   1   1   1   2   2   1   1   2   1   1   2   1   2   1   2   2   1   2   1   2   2   2   2   2   1   2   1   2   1   2   1   1   1   1   1   1   1   2   2   1   2   1   2   1   1   1   2   1   1   2   1   1   1   2   2   2   2   2   2   1   1   1   1   2   2   1   1   1   1   1   1   2   1   2   1   2   1   2   2   1   1   2   1   1   1   2
 MK-3-13                1   1   2   1   2   2   1   2   2   2   2   2   1   1   2   2   2   1   1   1   1   2   2   1   2   2   2   2   2   2   1   2   2   2   1   2   2   1   2   2   1   2   2   2   1   2   1   2   2   1   1   1   1   2   2   1   2   1   2   2   1   1   1   1   1   1   2   2   1   1   2   2   1   2   2   2   1   2   1   2   1   1   2   1   2   1   1   1   2   1   1   2   1   1   2   2   2   2   2   2   2   2   2   2   1   2   1   2   1   2   2   2   1   1   2   1   1   2   2   1   1   2   1   1   2   1   2   1   2   2   1   2   1   2   1   2   2   2   1   2   1   2   1   2   1   1   1   2   1   1   1   2   2   1   2   2   2   1   1   1   2   1   1   2   1   1   1   2   2   2   2   2   1   1   1   1   1   2   2   1   2   1   1   1   1   2   1   2   1   1   1   2   2   1   1   2   1   1   1   2
 MK-3-14                1   1   2   1   2   2   1   2   2   2   2   2   1   1   2   2   2   1   1   1   1   2   1   1   2   2   2   2   2   2   1   2   2   2   1   2   2   2   1   1   1   1   2   2   1   2   1   2   2   1   1   1   1   2   2   1   2   1   2   2   1   1   1   2   1   1   2   2   1   2   2   2   1   2   2   2   1   2   1   2   2   1   2   1   1   1   1   1   2   1   1   2   1   1   2   2   2   2   2   2   2   2   2   2   1   2   2   2   2   2   2   2   1   1   2   1   1   2   2   1   1   2   1   1   2   1   2   1   2   2   1   2   1   2   1   2   2   1   2   2   1   2   1   2   1   1   1   2   1   2   1   2   2   1   2   2   2   1   1   1   2   2   1   2   1   1   1   2   1   2   2   2   1   1   1   1   1   2   1   1   2   1   1   1   1   2   2   2   1   1   1   2   2   1   1   2   2   1   1   2
 MK-3-15                1   1   1   1   2   2   1   2   2   2   2   2   1   1   2   2   2   1   1   1   1   2   1   1   2   2   2   2   2   2   1   2   2   1   1   2   2   2   1   1   1   1   2   2   1   2   1   1   2   1   2   1   1   2   2   2   2   1   2   2   1   1   1   2   1   2   2   2   2   2   2   1   1   2   2   2   1   2   1   2   2   1   2   1   1   1   1   2   2   1   1   2   1   1   2   2   2   2   2   2   1   2   2   2   2   2   1   2   2   2   2   1   1   1   2   1   1   2   2   1   1   2   1   1   2   1   2   1   2   2   1   2   1   2   1   2   1   1   2   2   1   2   1   2   1   1   1   2   1   2   1   2   2   1   2   2   2   1   1   1   2   1   1   2   1   1   1   2   1   2   2   2   1   1   1   1   1   2   2   1   2   1   1   1   1   2   1   2   2   1   1   2   2   2   1   2   2   1   1   2
 MK-3-16                1   2   1   1   2   2   1   2   2   2   2   1   1   1   2   2   2   1   1   1   1   2   1   1   2   2   2   2   2   2   1   2   2   1   1   2   2   2   2   1   1   1   2   2   1   1   2   1   2   1   2   1   1   2   2   2   2   1   2   2   1   1   1   2   1   2   2   2   2   2   2   2   1   1   2   2   1   1   1   2   2   1   2   1   1   1   1   2   2   1   1   2   1   1   2   2   2   2   2   2   1   2   2   2   2   2   1   2   2   2   2   1   1   2   2   1   1   2   2   1   1   2   1   2   2   1   2   1   2   2   2   2   1   2   1   2   1   1   2   2   1   2   1   1   1   1   1   2   1   2   1   2   2   1   2   2   1   1   1   1   2   1   1   2   1   1   1   2   1   2   2   2   2   1   1   1   1   2   2   1   2   1   1   1   1   2   1   2   2   1   1   2   2   2   1   2   2   1   1   2
 MK-4-1                 2   1   1   2   1   2   1   1   1   1   2   2   2   2   1   1   2   1   1   1   1   2   1   2   1   1   1   2   2   1   1   2   2   1   2   1   2   1   2   2   2   2   1   2   1   2   2   1   1   1   2   1   1   2   2   1   2   1   2   1   2   1   2   2   2   1   1   2   2   2   2   1   2   2   2   1   2   2   2   2   1   2   2   1   2   2   2   1   2   2   1   1   2   1   2   2   2   1   2   2   1   1   1   1   2   1   1   2   2   2   2   2   1   1   1   2   2   2   1   1   1   1   2   1   2   2   2   2   2   1   1   1   1   2   2   2   1   2   1   2   2   1   1   2   2   1   1   1   2   1   2   1   1   1   2   1   2   2   2   1   2   1   2   1   2   1   2   2   2   1   1   2   1   2   1   2   2   1   1   1   2   2   2   1   2   1   1   2   2   2   2   1   2   1   2   1   2   2   1   2
 MK-4-2                 2   1   1   2   1   2   1   1   2   1   2   2   2   2   1   1   1   1   1   1   1   2   1   2   1   2   1   2   2   1   1   2   2   1   2   1   2   1   2   1   2   2   1   2   1   2   2   1   1   1   2   1   1   2   2   1   2   1   2   1   2   1   2   2   1   1   1   2   2   2   1   1   2   1   2   1   2   2   2   2   1   2   2   1   2   2   2   1   2   2   1   1   2   1   2   2   2   1   2   2   1   1   1   1   2   1   1   2   2   2   2   2   1   2   1   2   2   1   1   1   1   1   2   1   2   2   2   2   1   1   1   1   1   2   2   2   1   2   1   2   2   2   1   2   2   1   1   1   1   1   2   1   1   1   2   1   2   2   2   1   2   1   2   1   2   1   2   2   2   1   1   2   1   2   1   2   2   1   1   1   2   2   2   1   2   1   1   2   2   2   2   1   2   1   2   1   2   2   1   2
 MK-4-3                 2   1   1   2   1   2   2   1   2   1   2   2   2   2   1   1   1   1   1   1   1   2   1   2   1   2   2   2   2   1   1   2   2   2   2   1   2   1   2   1   2   2   1   1   1   2   2   1   1   1   2   1   1   2   2   2   2   1   2   1   1   2   2   2   1   1   1   2   2   2   1   1   2   1   2   1   2   2   2   2   1   2   2   1   2   2   2   1   2   2   1   1   2   1   2   1   2   1   2   2   1   1   1   1   1   1   1   2   2   2   2   2   2   2   1   1   2   1   1   1   1   2   2   1   2   1   2   1   1   1   1   1   1   2   2   2   1   2   1   2   2   1   1   2   2   1   1   1   1   1   1   1   1   1   2   1   2   2   2   1   2   1   2   1   2   1   2   2   2   1   2   2   1   2   1   2   1   1   1   1   1   1   2   1   2   1   1   2   2   2   2   1   2   1   2   1   2   2   1   2
 MK-4-4                 2   1   1   2   1   2   2   1   2   1   2   2   2   1   1   1   1   1   1   1   1   2   1   2   1   2   2   2   2   1   1   2   2   2   2   1   2   1   2   2   2   2   1   1   1   2   2   1   1   1   2   1   1   2   2   2   2   1   2   1   1   2   2   2   1   1   1   2   2   1   2   1   2   1   2   1   1   2   2   2   1   2   2   1   2   2   2   1   2   2   1   1   2   1   2   1   2   1   2   1   1   1   1   1   1   1   1   2   2   2   2   1   2   2   1   2   2   1   1   1   1   2   2   1   2   1   2   1   1   1   1   1   2   2   2   2   1   2   1   1   2   1   1   2   2   1   2   1   1   1   1   1   1   1   2   1   2   2   2   1   2   1   2   1   2   1   2   1   2   1   1   2   1   2   1   2   2   1   1   1   1   1   2   1   2   2   1   2   2   2   2   1   2   1   2   1   2   2   1   2
 MK-4-5                 2   1   1   2   1   2   1   1   2   1   2   2   2   1   1   1   1   1   1   1   2   2   2   2   1   2   1   2   2   2   1   2   2   2   2   2   1   2   1   2   2   2   1   1   2   1   2   1   1   1   2   1   1   1   2   1   2   1   2   1   1   2   2   2   1   1   1   1   2   2   2   1   2   1   2   1   1   2   2   2   2   2   2   1   2   2   2   1   2   2   1   1   2   1   2   1   2   2   2   1   2   1   1   1   1   1   1   2   2   2   2   1   2   2   1   2   2   1   1   1   1   2   2   1   2   2   2   2   1   1   1   1   2   2   2   2   1   1   1   1   2   1   1   2   2   1   2   1   1   1   1   1   1   1   2   1   2   2   2   1   2   1   2   1   2   1   2   1   2   2   1   2   1   2   1   2   1   1   1   1   1   1   2   1   1   2   1   2   2   2   2   1   2   1   2   1   2   2   1   2
 MK-4-6                 1   1   1   1   1   2   1   2   2   1   2   2   2   1   1   1   1   1   1   1   2   1   2   1   1   2   1   2   2   2   1   2   2   2   2   1   1   2   1   2   2   2   1   2   2   2   2   2   2   1   2   1   1   1   2   1   2   1   1   1   1   2   2   1   1   1   1   1   2   2   2   2   2   1   2   1   1   2   2   2   2   2   2   1   2   2   2   1   2   2   1   1   2   1   2   1   2   2   2   1   2   1   1   1   1   1   1   2   1   2   2   1   1   2   1   2   2   1   1   1   1   2   2   1   2   2   2   2   1   1   2   1   2   2   2   2   1   1   2   1   2   1   1   2   2   1   2   2   1   1   1   1   1   1   2   1   2   2   2   1   2   1   2   1   1   1   2   1   2   2   1   2   1   2   1   2   1   1   1   1   1   1   2   1   1   2   2   2   2   2   2   1   2   1   2   1   2   2   1   2
 MK-4-7                 1   1   1   1   1   2   1   2   2   1   2   2   2   1   2   1   1   1   1   1   2   1   2   1   1   1   1   2   2   2   1   2   2   2   2   1   1   2   1   2   2   2   1   2   2   2   2   2   2   1   2   1   1   1   2   1   2   1   1   1   1   2   2   1   1   1   1   1   2   2   2   2   1   1   2   1   1   2   2   2   1   2   2   1   2   1   2   1   2   2   1   2   2   1   2   1   2   2   1   1   2   2   1   1   1   1   1   2   1   1   1   1   1   2   1   2   2   1   1   1   1   2   2   1   2   2   2   2   1   1   2   1   1   2   2   1   1   1   2   2   2   1   1   2   2   1   2   2   2   1   1   1   1   1   2   1   2   2   2   1   2   1   2   1   1   1   2   1   2   2   1   2   1   2   1   2   1   1   1   1   1   1   2   1   1   2   2   2   2   2   2   1   2   2   2   1   2   1   1   2
 MK-4-8                 1   1   2   1   1   2   1   2   2   1   2   2   2   1   2   2   1   1   1   1   2   1   2   1   2   1   1   2   2   2   1   2   2   2   2   1   2   2   1   2   2   2   1   2   2   2   2   2   2   1   2   1   1   1   2   1   2   1   1   1   1   2   2   1   1   1   1   1   2   2   2   2   2   1   2   1   1   2   2   2   1   2   2   1   2   2   2   1   1   2   1   2   2   1   2   1   2   2   1   1   2   2   1   1   1   1   1   2   1   1   1   1   1   2   1   2   2   1   1   2   1   2   2   1   2   2   2   2   1   1   2   1   1   2   2   2   1   1   2   2   2   1   1   2   2   1   2   2   2   1   1   1   1   1   2   1   2   2   2   2   2   1   2   1   1   2   1   1   2   2   1   2   1   2   1   2   2   2   1   1   1   1   2   1   1   2   2   2   2   2   2   1   2   2   2   1   2   2   1   1
 MK-4-9                 1   1   2   1   1   2   1   2   2   1   2   2   2   1   2   2   1   1   1   1   2   2   2   1   2   1   1   2   2   2   1   2   2   2   2   1   2   2   1   2   2   1   1   2   2   2   2   2   2   1   2   1   1   1   2   1   2   1   1   1   1   2   2   1   1   1   1   1   2   2   2   1   2   1   2   1   1   2   2   2   1   2   2   1   1   2   2   2   1   2   1   2   2   2   2   1   2   2   1   1   2   2   1   1   1   2   1   2   1   1   1   1   1   2   1   2   2   1   1   2   1   2   1   1   2   2   1   2   1   1   2   1   1   2   2   2   1   1   2   2   2   1   2   2   2   1   2   2   2   1   1   1   1   1   2   1   2   1   2   2   2   2   1   1   1   2   1   1   2   2   1   2   1   2   1   2   2   2   1   1   1   1   2   1   1   2   2   2   1   2   2   1   1   2   2   1   2   2   1   1
 MK-4-10                2   1   2   1   1   2   2   2   2   1   2   2   2   1   2   1   2   1   1   1   2   2   2   1   2   1   1   2   2   2   1   1   2   2   2   2   2   2   1   2   2   1   2   2   2   2   2   2   2   1   2   2   1   2   2   2   2   1   1   1   1   2   2   1   1   1   1   1   2   2   2   1   2   1   2   1   1   2   2   2   1   2   2   1   2   2   2   2   1   2   1   2   2   2   2   1   2   2   1   1   2   2   1   1   1   2   1   2   1   1   1   1   1   2   1   2   2   1   1   2   1   2   1   1   2   2   1   2   1   1   2   1   1   2   2   2   1   1   2   2   2   1   2   1   2   1   1   2   2   1   2   1   1   1   2   1   2   1   1   2   2   2   1   1   1   1   1   1   2   2   1   2   1   2   1   2   2   2   1   1   1   1   2   1   1   2   2   2   1   1   2   1   1   2   2   1   2   1   1   1
 MK-4-11                2   1   2   1   1   2   2   2   2   1   2   2   2   1   2   1   2   1   1   1   2   2   2   1   2   1   1   1   2   2   1   2   2   2   2   2   2   2   2   2   2   1   2   2   2   2   2   2   2   1   2   2   1   2   2   2   2   1   1   2   1   1   2   1   1   1   1   2   2   2   2   1   2   1   2   1   1   2   2   2   1   2   2   1   2   2   2   2   1   1   1   2   2   2   1   1   1   2   1   1   2   2   1   1   1   2   2   1   1   1   1   1   1   2   1   2   1   1   2   2   2   2   1   1   2   2   1   2   1   1   1   2   1   2   2   1   1   1   2   2   2   1   1   1   2   1   1   2   2   1   2   1   1   1   2   2   2   1   1   2   1   2   1   1   1   1   2   1   2   2   1   2   1   2   1   2   2   2   1   1   1   1   2   1   1   2   2   1   1   1   2   1   1   2   2   1   2   1   2   2
 MK-4-12                2   1   2   1   1   2   2   2   2   1   1   2   2   1   2   1   2   1   1   1   2   2   2   1   2   1   1   1   2   2   2   2   2   2   2   1   2   2   2   2   2   1   2   2   2   2   2   2   2   1   1   2   1   2   2   2   2   1   1   2   1   1   1   2   1   1   1   2   2   2   2   1   2   2   2   1   2   2   2   2   1   2   2   1   2   2   2   2   1   1   1   2   2   2   1   1   1   2   1   1   2   2   1   1   2   2   2   1   1   1   1   1   1   2   1   1   1   1   2   1   2   2   2   1   2   2   2   2   1   1   1   2   1   1   2   1   1   1   1   2   2   2   1   2   2   1   1   2   2   1   2   2   2   1   2   2   1   1   1   1   1   2   1   1   1   1   2   1   2   2   1   2   1   2   1   2   2   1   1   1   1   2   2   1   1   2   2   1   2   1   2   1   1   2   2   1   2   1   2   2
 MK-4-13                2   1   2   1   1   2   2   2   2   1   1   2   2   1   2   1   2   1   1   2   1   2   2   1   2   1   1   1   2   2   2   2   2   2   2   1   2   1   2   2   2   2   2   2   1   2   2   2   2   1   1   2   1   1   2   2   2   1   1   2   1   1   1   2   1   2   1   2   2   2   2   1   1   2   2   1   2   2   1   2   1   2   1   1   2   2   2   2   1   1   1   2   2   2   1   1   1   2   1   1   2   2   1   1   2   2   2   1   1   1   1   1   1   2   1   2   1   1   2   1   2   2   2   1   2   2   2   2   1   1   1   2   1   1   2   1   1   2   2   2   1   1   1   2   1   1   1   2   2   1   2   2   2   1   2   2   1   1   1   1   1   2   1   1   1   1   2   1   2   2   1   2   1   2   2   2   2   1   1   1   1   2   2   1   1   2   2   1   2   1   2   1   1   2   2   1   2   1   2   2
 MK-4-14                1   1   2   1   2   2   2   2   2   1   1   2   2   1   2   1   2   1   1   2   1   2   2   1   1   1   1   1   2   2   2   2   2   2   2   1   2   1   2   2   1   2   2   1   1   2   2   2   2   1   1   2   1   1   2   2   2   1   1   1   1   1   1   2   1   2   1   1   2   2   2   1   1   2   2   1   2   2   1   2   1   2   2   1   2   2   2   2   2   1   1   2   2   2   2   1   1   2   1   1   2   2   1   1   2   2   2   1   1   2   2   2   1   2   1   2   1   1   2   2   2   2   2   1   2   2   2   2   2   1   1   2   1   1   2   1   1   2   2   2   1   1   1   2   1   1   1   2   2   1   2   2   2   1   2   2   1   1   1   1   1   2   1   1   1   1   2   1   2   2   1   2   1   2   2   2   2   1   1   1   1   2   2   1   1   2   2   1   2   1   2   1   1   2   2   1   1   1   2   1
 MK-4-15                1   1   2   1   2   2   2   2   2   1   2   2   2   1   1   1   2   1   1   2   2   2   2   1   1   1   1   1   2   2   2   2   2   2   2   1   2   1   2   2   1   2   2   1   1   1   2   2   1   1   1   2   1   1   2   2   2   1   1   1   1   1   2   2   2   2   1   1   2   2   1   1   1   2   1   1   2   2   1   2   1   2   2   1   2   2   2   2   2   1   1   1   2   2   2   1   1   2   1   1   2   2   1   1   2   2   2   1   1   2   2   2   1   2   1   1   1   1   2   2   2   2   2   2   2   2   2   2   2   1   1   2   1   1   2   2   1   2   2   2   1   1   1   1   1   1   1   2   2   1   2   2   2   1   2   2   1   1   1   1   2   2   1   1   1   1   1   1   2   2   1   2   1   1   2   2   2   1   1   1   2   2   2   2   2   2   2   1   2   1   2   1   2   2   2   1   1   1   2   1
 MK-4-16                1   1   2   1   2   2   2   2   2   2   2   2   2   1   1   1   2   1   1   2   2   2   2   1   1   1   1   1   2   2   2   2   2   2   2   1   2   1   2   2   1   2   2   1   1   1   2   1   1   1   1   2   2   2   2   2   2   1   1   1   1   1   2   2   2   2   1   1   2   2   1   1   1   2   1   1   1   2   1   2   2   2   2   1   2   2   2   2   2   1   1   1   2   2   2   1   1   2   1   1   2   2   1   1   2   2   2   1   2   2   2   2   1   2   1   2   1   1   2   2   2   2   2   2   2   2   2   2   2   1   1   2   1   1   2   2   1   2   2   2   1   1   1   1   1   1   1   2   2   1   2   2   2   1   2   2   1   1   1   1   2   2   1   1   1   1   1   1   2   2   1   2   1   1   2   2   2   1   1   1   2   2   2   2   2   2   2   1   2   1   2   1   2   2   2   1   1   1   2   1
 MK-5-1                 2   1   2   2   2   1   2   1   1   1   2   2   1   1   1   1   1   2   1   2   1   2   2   2   1   2   2   2   2   2   1   1   1   2   1   1   1   1   2   2   1   2   1   1   2   2   2   1   1   1   1   1   1   2   1   2   2   1   1   1   1   1   2   2   1   2   1   1   2   2   2   2   2   1   1   1   1   2   1   2   1   1   2   1   1   1   1   1   1   1   2   1   1   2   2   2   2   2   1   1   1   1   1   1   2   1   1   1   2   1   1   1   2   1   1   1   2   1   1   1   1   1   1   2   1   2   1   2   2   1   2   1   1   2   1   2   2   2   2   2   2   1   1   2   1   1   1   2   2   1   1   2   1   1   2   2   2   2   1   1   2   1   1   1   2   1   1   2   2   1   2   2   2   1   2   1   2   2   2   2   2   1   1   2   1   1   2   1   2   1   1   2   1   2   1   1   1   2   2   2
 MK-5-2                 1   1   2   2   2   1   2   1   1   1   2   2   1   1   1   1   1   2   2   2   1   2   2   2   1   2   2   2   2   2   1   1   2   2   1   1   1   1   2   2   1   2   1   1   2   2   2   1   1   1   1   1   1   2   1   2   2   1   1   1   1   1   1   1   2   1   1   2   2   2   2   2   2   1   1   1   2   2   1   2   1   1   2   1   1   2   1   1   1   1   2   1   1   2   2   2   2   2   1   1   1   1   1   1   2   1   1   1   2   2   1   1   2   1   2   1   2   1   1   1   1   1   1   2   2   2   1   2   2   1   2   1   1   1   1   2   2   2   2   2   2   1   2   2   1   1   1   2   2   1   1   2   1   1   2   2   2   2   1   1   2   1   2   1   2   1   1   2   2   1   2   2   2   1   2   1   2   2   2   2   2   1   1   2   1   1   2   1   2   1   1   2   1   2   1   1   2   2   2   2
 MK-5-3                 1   1   2   2   2   1   2   1   1   2   2   2   1   2   1   1   1   2   2   2   1   2   2   2   1   2   2   2   2   2   1   1   2   2   1   1   1   1   2   2   1   2   1   1   2   2   2   1   1   1   1   1   1   2   1   2   2   1   1   1   1   1   1   1   2   1   1   2   2   2   2   2   2   2   1   1   2   2   1   2   1   1   2   1   1   2   1   1   1   1   1   1   1   2   2   1   2   2   1   1   1   1   1   1   1   1   1   1   2   2   1   1   2   1   2   1   2   1   1   1   1   1   1   2   2   2   1   2   2   1   2   1   1   1   1   2   2   2   2   2   1   1   2   2   1   1   1   2   2   2   1   2   1   2   2   2   2   2   1   1   2   1   2   1   2   1   1   2   2   1   2   2   2   1   2   1   2   2   2   2   2   1   2   2   1   1   2   1   2   1   1   2   1   2   1   1   2   2   2   2
 MK-5-4                 2   2   2   2   2   1   2   1   1   2   1   2   2   2   2   1   1   2   1   2   1   2   2   2   1   2   2   2   2   2   2   1   2   2   1   1   1   1   2   2   1   2   1   1   2   2   2   1   1   1   1   2   1   1   1   2   2   1   1   1   1   1   1   1   2   1   1   2   2   2   2   2   2   2   2   1   1   1   1   2   1   1   2   1   1   2   1   1   1   1   2   1   1   2   2   1   2   2   1   1   2   1   1   1   1   1   1   1   2   2   1   1   2   1   2   1   2   1   1   1   1   1   1   2   2   2   1   2   2   1   1   1   1   1   1   2   2   2   2   2   1   1   2   2   1   1   1   2   2   2   1   2   1   2   2   2   2   2   1   1   2   1   2   1   2   1   1   2   2   1   2   2   1   1   2   1   2   2   2   1   2   1   2   2   1   1   2   1   2   1   1   2   1   2   1   2   2   2   2   2
 MK-5-5                 2   2   2   2   2   1   2   1   1   1   1   2   2   2   2   1   1   2   1   2   2   2   2   2   1   2   2   2   2   2   2   1   2   2   1   1   1   1   2   2   1   2   1   1   2   2   2   1   1   1   1   2   1   1   1   1   2   1   1   1   1   1   1   1   2   1   1   2   2   2   2   2   2   2   1   1   1   1   1   2   1   1   2   1   1   2   1   1   1   2   2   1   1   2   2   1   2   2   1   1   2   2   1   1   1   2   2   1   2   1   1   1   2   1   2   1   1   1   1   1   1   1   1   2   2   2   1   2   2   1   1   1   1   1   2   2   2   2   2   2   1   1   2   2   1   1   1   2   2   2   1   2   1   2   1   2   2   2   1   1   2   2   2   1   2   1   1   1   2   1   2   2   1   1   2   2   2   2   2   1   2   1   2   2   1   1   2   1   2   1   1   2   1   2   1   2   1   2   1   2
 MK-5-6                 2   2   2   2   2   1   2   1   1   1   1   2   2   1   2   1   1   2   1   2   2   2   2   2   1   2   2   2   2   2   1   1   2   2   1   2   1   1   2   2   1   2   1   1   2   2   2   1   1   1   1   2   2   1   1   1   2   1   1   1   2   1   1   1   2   1   1   2   2   2   2   2   2   2   1   1   1   1   1   2   1   1   2   1   1   2   2   1   1   2   2   1   1   2   2   1   2   2   1   1   2   2   1   1   1   2   2   1   2   1   2   1   2   1   2   1   1   1   1   1   1   1   1   2   2   2   1   2   2   1   1   1   1   1   2   2   1   2   2   2   1   1   2   2   1   2   1   2   2   2   1   2   1   2   1   2   2   2   1   1   2   2   2   1   1   1   1   1   2   1   2   1   1   1   2   2   2   2   2   1   2   1   2   2   1   1   2   1   2   1   1   2   1   2   1   2   1   2   1   2
 MK-5-7                 2   2   1   2   2   1   2   2   1   1   1   2   2   1   2   1   1   2   2   1   2   2   2   2   2   2   2   2   2   2   1   2   2   2   1   1   1   1   2   2   1   1   1   1   2   2   2   1   1   1   1   2   2   1   1   1   2   1   1   1   2   1   1   1   2   1   1   1   1   2   2   2   2   2   1   1   1   1   1   1   1   1   2   1   1   2   2   1   2   2   2   1   2   2   1   1   2   2   1   1   2   2   1   1   1   2   2   1   2   1   2   1   2   1   2   1   1   2   1   1   1   1   1   2   2   2   1   2   1   1   1   1   1   1   2   2   1   2   2   2   1   2   2   2   1   2   1   2   2   2   1   2   1   2   1   2   2   2   1   1   2   2   2   1   1   1   1   1   2   1   2   1   1   1   2   2   2   2   2   1   2   1   2   2   1   1   2   1   1   1   1   2   1   2   1   2   2   2   1   2
 MK-5-8                 2   2   1   2   2   1   2   2   2   1   2   2   2   1   2   1   1   2   2   1   2   2   2   2   2   2   2   2   2   1   1   2   2   2   1   1   2   1   2   2   1   2   1   1   2   2   2   1   1   1   1   2   2   1   1   1   2   1   1   1   2   2   1   2   2   1   1   1   1   1   2   1   2   2   1   1   1   1   1   1   1   1   2   1   1   2   2   1   2   2   2   1   2   2   1   1   2   2   1   1   2   2   1   2   1   2   2   1   2   1   2   1   2   1   2   1   1   2   1   1   1   1   1   1   2   2   1   2   1   1   1   1   2   1   2   2   1   2   2   2   1   2   2   2   1   2   1   1   2   2   2   2   1   2   1   2   2   2   1   1   2   2   2   2   1   1   1   1   2   1   2   1   1   2   1   2   2   2   2   1   2   1   2   2   2   1   2   1   1   1   1   2   1   2   1   2   2   1   1   2
 MK-5-9                 2   2   1   2   2   1   2   2   1   1   2   2   2   1   2   1   1   2   2   1   2   2   1   2   2   2   2   2   2   1   1   1   2   2   1   1   2   2   2   2   2   2   1   1   2   2   2   1   1   1   1   2   2   1   1   1   2   1   1   1   2   2   1   2   2   1   1   1   1   1   2   1   2   2   1   1   1   1   1   1   1   1   2   1   1   2   2   1   2   2   2   1   2   2   1   2   2   2   1   1   2   2   1   2   1   2   2   1   2   1   2   1   2   1   2   1   1   1   1   1   1   1   1   1   2   2   1   2   1   1   1   1   2   2   1   2   1   1   2   2   2   2   1   2   1   2   2   1   2   2   1   2   1   2   1   2   2   2   1   1   1   1   2   2   1   1   1   1   2   1   2   1   1   2   1   2   2   2   2   1   1   1   2   1   2   1   2   1   1   1   2   2   1   1   1   2   2   1   1   2
 MK-5-10                2   2   1   2   2   1   2   2   1   1   2   2   1   1   2   1   1   2   2   1   2   2   1   2   2   2   1   2   2   1   1   2   2   2   1   1   2   2   2   2   2   2   1   1   2   2   2   1   1   1   2   2   2   1   1   1   2   2   1   1   2   1   1   2   2   1   1   1   1   2   2   1   2   2   1   1   1   1   1   2   1   2   2   2   1   2   2   1   2   2   2   1   1   2   1   2   2   2   1   2   2   2   1   2   2   2   2   1   2   1   2   1   1   1   2   1   1   1   1   1   1   2   1   1   2   2   1   2   1   1   1   1   2   2   1   1   1   1   1   2   2   2   1   2   1   2   2   1   2   2   1   1   1   2   1   2   2   2   1   1   2   2   2   2   1   1   1   1   2   1   2   1   1   2   2   2   2   2   2   1   1   2   2   1   2   1   2   1   1   1   2   2   1   1   1   2   2   1   1   2
 MK-5-11                2   2   1   2   2   1   2   2   2   1   2   2   1   1   2   1   1   2   2   1   2   2   1   2   2   2   1   1   2   1   1   2   2   1   1   2   2   2   2   2   1   2   1   1   2   2   2   1   1   2   2   2   1   1   2   1   2   2   1   1   2   1   1   2   1   1   1   1   1   1   2   1   2   2   1   1   1   1   1   2   2   2   2   2   1   2   2   1   2   2   2   1   2   1   1   2   1   2   1   2   2   2   1   2   2   2   2   1   2   2   2   1   1   1   2   1   2   1   1   1   1   2   1   1   2   2   2   2   2   1   1   1   2   2   1   1   1   1   1   2   2   1   1   2   1   2   2   1   1   2   1   2   1   1   1   1   2   2   1   1   2   2   2   2   1   1   1   1   2   1   2   1   1   2   2   2   2   2   2   1   1   2   2   2   2   2   2   1   1   1   2   2   1   1   1   2   2   1   1   2
 MK-5-12                2   2   1   2   2   1   2   2   2   1   2   2   1   1   2   1   1   2   2   1   2   2   1   2   2   2   1   1   1   1   1   2   2   1   1   2   2   2   2   2   2   2   2   1   2   2   2   1   1   2   2   2   1   1   2   1   2   2   1   1   2   1   1   2   1   1   1   1   1   1   2   1   2   1   1   1   1   1   1   2   2   2   2   2   1   2   2   1   2   2   2   1   2   1   1   2   1   2   1   2   2   2   1   2   2   2   2   1   2   2   2   1   1   1   2   1   2   1   1   1   2   1   2   1   2   2   2   2   2   1   1   1   2   2   1   1   1   1   1   2   2   1   1   2   1   2   2   1   1   2   1   2   1   1   1   1   2   2   1   1   2   2   2   2   1   1   1   1   2   1   2   1   1   2   2   2   1   2   2   1   1   2   2   2   2   2   2   1   1   1   2   2   1   1   1   2   2   1   1   2
 MK-5-13                2   2   1   2   2   1   2   1   2   1   2   2   2   1   2   1   1   2   2   1   2   2   1   2   1   2   2   1   1   1   1   2   2   1   1   2   2   2   2   2   2   2   2   1   2   2   1   1   1   2   2   2   1   1   2   2   2   2   1   1   2   1   1   2   2   2   1   1   1   1   2   1   2   1   1   2   1   2   1   2   2   2   2   2   1   2   2   1   2   2   2   1   2   1   1   2   1   2   1   2   2   2   1   1   2   2   2   2   2   2   2   1   1   1   2   1   2   1   1   1   1   1   2   1   2   2   2   2   2   1   1   1   2   2   1   1   1   1   1   2   2   1   1   2   1   2   2   1   1   2   1   2   1   1   1   1   2   2   1   1   2   2   2   2   1   2   1   1   2   1   2   1   1   2   2   2   2   2   2   1   1   2   2   1   2   2   2   1   1   1   2   2   1   1   1   2   2   1   2   2
 MK-5-14                2   2   1   2   2   1   2   1   2   1   2   2   2   1   2   1   1   2   2   1   2   2   1   2   1   2   2   1   1   1   1   2   2   1   1   2   2   2   2   2   2   2   2   1   1   2   1   1   1   1   2   2   1   1   2   2   2   2   1   1   2   1   1   2   2   2   1   1   1   1   2   1   2   1   1   2   1   2   1   2   2   2   2   2   1   2   2   1   2   2   2   2   2   1   1   2   1   2   1   2   1   2   1   1   2   1   2   2   2   2   2   1   1   1   2   1   2   1   1   1   1   1   2   1   2   2   2   2   2   2   1   1   1   2   1   1   1   1   1   1   2   1   2   2   1   1   2   1   1   2   1   2   1   1   1   1   2   2   1   1   2   2   2   2   1   2   1   1   2   1   2   1   1   2   1   1   2   2   2   1   1   2   2   1   2   2   2   1   1   1   2   2   1   1   1   2   2   1   2   2
 MK-5-15                2   1   1   2   2   1   2   1   1   1   2   2   1   1   2   1   2   2   2   1   2   2   1   1   1   2   2   1   1   1   2   2   2   1   2   2   2   2   2   2   2   2   1   1   1   2   2   1   2   1   2   2   1   1   2   2   2   2   2   2   2   1   1   2   2   2   1   1   1   1   2   1   2   1   1   1   1   2   1   2   1   2   2   2   1   2   2   1   1   2   2   2   2   1   1   2   1   2   1   2   1   2   1   1   2   1   2   2   2   2   1   1   1   1   2   1   2   2   2   1   2   1   2   1   2   2   2   2   2   1   1   1   1   2   1   2   1   1   1   1   2   1   2   2   1   1   2   1   2   2   1   2   1   1   1   1   2   2   1   1   1   2   2   2   1   2   1   1   2   1   2   1   2   2   1   1   2   2   2   1   1   2   2   1   2   2   1   1   1   1   2   2   1   1   1   2   2   1   2   2
 MK-5-16                2   1   1   2   2   1   2   1   1   1   2   2   1   2   2   1   2   2   2   1   2   2   1   1   1   2   2   1   1   1   2   1   2   1   1   2   2   2   2   2   2   2   1   1   1   2   2   1   2   1   1   2   1   1   2   1   1   2   2   2   2   1   1   2   2   2   1   1   1   1   2   1   2   1   1   1   1   1   1   2   1   2   2   1   1   1   2   1   1   2   2   2   2   1   1   2   1   2   1   2   1   2   1   1   2   1   2   2   2   2   2   1   1   1   2   1   2   2   2   1   2   1   2   1   2   2   2   2   1   1   1   1   2   1   1   2   2   1   1   1   2   1   2   2   1   1   2   1   2   2   1   2   2   2   1   1   2   2   1   1   1   2   2   1   1   2   1   1   2   2   2   1   2   2   2   1   2   1   2   1   1   2   2   2   2   2   1   1   1   1   2   2   1   1   1   2   1   1   2   2
 MK-6-1                 2   2   2   1   2   1   2   2   2   1   1   1   2   1   1   1   2   2   2   2   1   1   1   2   2   1   1   1   1   1   1   2   2   2   1   1   1   2   2   1   1   1   1   1   1   1   2   1   1   1   2   1   1   2   1   1   1   2   1   1   1   1   2   1   1   2   2   1   1   2   2   2   2   2   2   1   1   1   2   2   2   2   2   1   2   1   2   2   1   1   1   2   1   2   2   1   2   1   2   2   2   2   2   1   1   1   2   2   1   2   2   1   1   1   2   2   2   2   1   2   1   1   1   2   2   2   2   1   1   2   1   2   2   1   1   1   1   1   1   2   2   1   1   2   2   1   1   1   1   2   2   1   2   2   2   1   1   1   1   1   1   2   2   1   2   2   1   2   1   2   2   2   2   2   1   1   1   2   1   1   1   1   2   1   2   2   2   2   1   1   1   2   2   2   1   1   2   2   1   1
 MK-6-2                 2   2   2   1   2   1   2   1   2   1   1   1   2   1   1   1   2   2   2   2   1   2   1   2   2   1   1   1   1   1   1   2   2   2   1   2   1   1   2   1   2   1   1   1   1   1   2   1   1   1   2   1   1   2   1   1   2   2   1   1   1   1   2   1   1   2   2   1   1   2   2   2   2   2   2   1   1   1   2   2   2   2   2   2   2   1   2   2   1   1   1   2   1   2   1   1   2   1   2   2   2   2   2   1   1   1   2   2   1   2   1   1   1   1   2   2   2   2   1   2   1   1   1   2   2   2   1   1   1   2   2   2   2   1   1   1   1   1   1   2   2   1   1   2   2   1   1   1   1   2   2   1   2   2   2   1   1   1   1   1   1   2   2   1   2   2   1   2   1   2   2   2   2   2   1   1   1   2   1   1   2   1   1   1   2   2   2   2   1   1   1   2   2   1   1   1   2   2   1   1
 MK-6-3                 2   2   2   1   2   1   2   1   2   1   1   1   2   1   1   1   2   2   2   2   2   2   1   2   2   1   1   1   1   1   1   2   2   1   1   2   1   1   2   1   2   1   1   1   1   1   1   1   1   1   2   1   1   2   1   1   2   2   1   1   1   1   2   1   1   2   2   1   2   1   2   2   2   2   2   1   2   1   2   2   2   1   2   2   2   1   2   2   1   1   1   2   1   2   1   1   2   1   2   2   2   1   2   1   1   1   2   2   1   2   1   1   1   1   2   2   2   2   1   2   1   2   1   2   2   2   1   1   1   2   2   2   2   1   1   1   1   1   2   2   2   1   2   2   2   1   1   1   1   2   2   2   2   1   2   1   1   1   1   1   1   2   2   1   2   2   1   2   1   2   2   2   1   2   1   1   1   2   1   1   1   2   1   1   2   2   2   2   1   1   2   2   1   1   1   1   2   2   1   1
 MK-6-4                 2   2   1   1   2   1   2   2   2   2   2   1   2   1   1   1   2   2   2   2   2   1   1   2   2   2   1   1   2   1   1   2   2   1   1   2   1   1   1   1   2   1   1   1   1   1   1   1   2   1   2   1   1   2   1   1   2   1   1   1   1   1   2   1   1   2   2   1   2   1   2   2   2   2   2   1   2   1   2   2   2   1   2   2   2   1   2   2   1   1   1   2   1   2   1   1   2   1   2   2   2   2   2   1   1   1   2   2   1   2   1   1   1   1   2   2   2   2   1   2   1   2   1   1   1   2   1   1   1   2   2   2   2   1   1   1   1   1   2   2   2   1   2   2   2   1   1   2   1   2   2   2   1   1   2   1   1   1   1   1   1   2   2   1   2   2   1   2   1   2   2   2   1   2   2   1   1   2   1   1   1   2   1   1   2   2   1   2   1   1   2   2   1   1   1   1   2   2   1   1
 MK-6-5                 2   2   2   1   1   1   2   2   2   2   2   1   1   1   1   1   2   2   2   2   2   1   1   2   1   2   2   1   2   1   1   2   2   2   1   2   1   1   1   1   2   1   1   1   1   1   1   1   2   1   2   1   1   2   1   1   2   1   1   1   1   1   2   1   1   1   2   1   2   1   2   2   2   2   2   1   2   1   1   2   2   1   2   2   2   1   2   2   1   1   1   2   2   2   1   1   2   1   2   2   2   2   2   1   1   1   2   2   1   1   1   1   1   1   2   2   2   2   1   1   1   2   1   1   2   2   1   1   1   2   2   1   2   1   1   1   1   1   1   2   2   1   2   2   2   2   1   2   1   2   2   2   1   1   1   1   1   1   1   1   1   2   2   1   2   2   1   2   1   2   1   2   1   2   2   1   1   2   1   1   1   2   1   2   2   1   1   2   2   1   2   1   1   1   1   2   2   1   1   1
 MK-6-6                 2   2   1   1   2   1   2   2   2   2   2   1   1   1   1   1   2   2   2   2   2   1   2   2   2   2   2   1   2   1   1   2   1   2   1   2   1   1   1   1   2   1   1   1   1   1   1   1   2   1   2   1   1   1   1   1   2   1   1   1   1   1   2   2   1   1   2   1   2   1   2   2   2   1   2   1   2   1   1   2   1   1   2   1   2   1   2   2   2   1   1   2   2   1   1   1   2   2   2   2   2   2   2   1   1   1   2   2   1   1   1   1   1   1   2   2   2   2   1   1   1   2   1   1   2   2   1   1   1   2   2   1   2   2   1   1   1   1   1   2   2   1   2   2   2   1   1   2   1   2   2   2   1   1   1   1   1   1   1   1   1   2   2   1   1   2   1   2   1   1   1   2   1   2   2   1   2   2   1   1   2   2   1   2   2   1   2   2   2   1   2   1   1   1   1   2   2   1   1   1
 MK-6-7                 2   2   1   1   2   1   2   2   1   2   2   1   1   1   1   2   2   2   1   2   1   1   2   2   2   2   2   2   2   1   1   2   1   2   1   2   1   1   1   2   2   1   1   1   1   1   1   1   2   1   2   1   1   1   1   1   2   1   1   1   1   1   2   2   1   1   2   1   2   2   1   2   2   1   2   1   2   1   1   2   1   1   2   1   1   1   2   2   1   1   1   2   2   1   2   1   2   2   2   2   2   2   2   2   1   1   2   2   1   1   1   1   1   1   2   2   2   2   1   1   1   2   1   1   2   2   1   1   1   2   2   1   2   2   1   1   1   1   1   1   2   1   2   2   2   1   1   2   1   2   2   2   1   1   1   1   1   1   1   1   1   2   2   1   1   1   1   2   1   2   1   2   1   2   2   1   2   2   1   1   2   2   1   2   2   1   2   2   1   1   2   1   1   1   1   2   2   1   2   1
 MK-6-8                 2   2   1   1   2   1   2   2   1   2   2   1   2   1   1   2   2   2   1   2   1   1   2   1   2   1   2   2   2   1   1   2   1   2   1   2   1   1   1   2   2   1   1   1   1   1   1   1   2   1   2   1   1   1   1   1   2   1   1   1   2   1   2   2   1   1   2   1   2   2   1   2   2   1   2   1   2   1   1   2   1   1   2   1   2   1   2   2   1   1   1   2   2   1   2   1   2   1   2   2   1   2   2   2   1   1   2   2   1   1   2   1   1   1   2   2   2   2   1   2   1   2   1   1   2   2   1   2   1   2   2   1   2   2   1   1   1   2   1   1   2   1   2   2   2   1   1   2   2   2   2   2   1   1   1   1   1   1   1   1   1   2   2   1   1   1   1   2   1   2   1   2   1   2   2   1   2   2   1   1   2   2   1   2   2   1   2   2   1   1   1   1   1   1   1   2   2   2   2   1
 MK-6-9                 2   2   1   1   2   1   2   2   1   2   2   1   2   1   1   2   2   2   2   2   1   1   2   1   2   1   2   2   2   2   1   2   1   2   1   1   1   1   1   2   2   2   1   1   1   1   1   1   2   1   2   1   1   1   1   1   2   1   1   1   2   1   1   2   1   2   2   1   2   2   1   2   2   1   2   1   2   1   1   2   1   2   2   1   2   1   2   2   2   1   1   2   2   1   2   1   2   1   2   2   1   2   2   2   2   1   2   2   1   1   2   2   1   1   2   2   2   2   1   2   1   2   1   1   2   2   1   2   1   2   2   1   2   2   1   1   2   2   1   1   2   2   2   2   2   1   1   2   1   2   2   2   2   1   1   2   1   1   1   1   2   2   2   1   1   1   1   2   1   1   1   2   1   2   2   1   2   2   1   1   2   1   1   2   2   1   2   1   1   1   1   1   1   1   1   2   1   2   2   1
 MK-6-10                2   2   1   1   2   1   1   2   1   2   2   1   2   1   1   2   2   2   2   2   1   1   2   1   2   1   2   2   2   2   1   2   1   2   2   2   1   1   1   2   2   2   1   1   1   1   2   1   2   1   2   1   1   1   1   1   1   1   2   1   2   1   1   1   1   2   1   1   2   2   1   2   2   1   2   1   1   1   1   2   1   1   2   1   2   1   1   2   2   1   1   2   2   1   2   1   2   1   2   2   1   2   2   1   2   1   2   1   1   1   2   2   1   1   2   2   1   2   1   2   1   2   1   1   2   2   2   2   1   2   2   1   2   2   1   1   2   2   2   1   2   2   2   2   2   1   1   2   1   2   2   2   1   1   1   1   1   1   1   1   2   2   2   2   1   1   1   2   1   1   1   2   1   2   2   1   2   2   1   2   2   1   1   2   1   1   2   2   2   1   1   1   1   1   1   2   2   2   2   2
 MK-6-11                2   2   1   1   2   1   1   2   1   1   2   1   2   1   1   2   2   2   2   2   1   1   2   1   2   1   2   2   2   2   2   2   1   2   2   1   1   1   1   2   2   2   1   1   1   1   2   1   2   1   2   1   1   1   1   1   1   1   2   1   2   1   1   1   1   2   1   1   2   2   1   2   1   1   1   1   1   1   1   2   1   1   2   1   2   1   1   2   2   1   1   2   2   1   2   1   1   1   1   2   1   2   2   1   2   1   2   1   1   2   2   2   1   1   2   2   1   2   1   2   1   2   1   1   2   2   2   2   1   2   2   1   2   2   1   1   2   2   2   1   2   2   1   2   2   1   2   2   1   2   2   2   1   1   1   1   1   1   2   2   1   2   2   2   1   1   1   2   1   1   1   2   1   1   2   1   2   2   1   2   2   1   1   2   1   1   2   2   2   1   2   1   1   1   1   2   2   2   2   2
 MK-6-12                2   1   1   1   2   1   2   2   1   1   2   1   2   1   1   2   2   2   2   2   1   1   2   1   2   1   2   2   2   1   2   2   1   2   2   1   1   1   1   2   2   2   1   1   1   1   2   1   2   1   2   1   1   2   1   1   1   1   2   1   2   1   1   1   1   2   1   1   2   2   1   2   1   2   1   1   1   1   1   2   1   1   2   1   1   1   1   2   2   1   1   2   2   1   2   1   1   1   1   2   1   2   2   1   2   1   2   2   1   2   2   2   1   1   2   2   1   2   1   2   1   2   1   1   2   2   2   1   1   2   1   1   2   1   1   1   2   2   2   1   2   2   1   2   2   1   2   2   1   2   2   2   1   1   1   1   1   1   2   1   1   2   2   2   2   1   2   2   1   1   1   2   1   1   1   1   2   2   1   2   2   1   1   2   1   1   2   1   2   1   2   1   1   1   1   1   2   2   2   2
 MK-6-13                2   1   1   1   2   1   2   2   1   1   2   1   2   1   1   2   2   2   2   2   1   1   2   1   2   1   2   2   2   1   2   1   1   2   2   1   1   2   1   2   2   2   1   1   1   1   2   2   2   1   1   1   1   2   1   1   1   1   2   1   2   1   1   1   1   1   1   1   2   2   1   2   1   2   1   1   2   1   1   2   1   1   2   1   1   1   1   2   2   1   1   2   2   1   2   2   1   1   1   2   2   1   2   1   2   1   2   2   1   2   2   2   1   1   1   2   1   2   1   2   1   2   1   1   2   2   1   1   1   1   2   1   2   1   1   1   2   2   2   1   2   2   1   2   2   1   2   2   1   2   2   1   1   1   1   1   2   1   2   1   1   2   1   2   2   1   2   2   1   1   1   2   1   1   1   1   2   2   1   2   2   1   1   2   1   2   2   1   2   1   2   1   1   1   1   1   1   2   2   2
 MK-6-14                2   1   1   1   2   1   2   2   1   1   2   1   2   1   1   2   2   2   2   1   1   1   2   1   2   2   2   2   2   1   2   1   1   2   2   1   1   2   1   2   2   2   1   1   1   1   2   2   2   1   2   1   1   2   1   1   1   1   2   2   1   1   1   1   1   1   2   2   2   2   1   2   1   2   2   2   2   1   1   1   1   1   1   1   1   1   1   2   2   1   1   2   2   1   2   2   1   1   1   2   2   1   1   1   1   1   2   2   1   2   2   2   1   2   1   1   2   2   1   2   1   2   1   1   2   2   1   1   1   1   1   1   2   1   1   1   2   2   2   1   2   2   2   2   2   1   2   2   1   1   2   1   1   1   1   2   2   1   2   2   1   2   1   2   2   1   2   2   1   2   1   1   1   1   1   2   2   2   1   1   1   1   1   2   1   2   2   1   2   2   2   1   1   2   1   1   1   2   2   2
 MK-6-15                2   1   1   1   2   1   2   2   1   2   2   1   2   2   1   2   2   2   2   1   1   2   2   1   2   2   2   2   2   1   2   1   1   1   2   1   1   2   1   2   2   2   1   1   1   1   2   2   2   1   2   1   1   2   1   1   1   1   1   2   1   1   1   1   1   1   1   2   2   2   1   2   1   2   2   2   2   1   1   2   1   2   2   1   2   1   1   2   2   1   1   2   2   1   2   2   1   1   1   2   2   1   1   1   1   1   2   1   1   2   2   2   1   1   1   1   2   2   1   2   1   2   1   1   2   2   1   2   1   1   1   1   2   1   1   1   1   2   2   1   2   2   2   2   2   1   2   2   1   1   2   1   1   1   1   2   2   1   2   2   1   2   1   2   2   1   2   2   1   2   1   1   1   1   1   2   1   2   1   1   1   1   1   2   1   2   2   1   2   2   2   1   1   2   1   1   1   2   2   2
 MK-6-16                2   1   1   1   2   1   2   2   1   2   2   1   2   2   1   2   2   2   2   2   1   2   2   1   2   2   2   2   2   1   2   1   1   1   2   1   1   2   1   2   2   2   1   1   1   2   2   2   1   1   2   1   1   2   1   1   1   1   1   2   1   1   1   1   1   1   1   2   1   2   1   2   1   2   1   2   2   1   1   2   1   1   2   1   2   1   1   2   2   1   1   2   2   1   2   2   1   1   1   2   2   1   1   1   1   2   2   1   2   2   2   2   1   1   1   1   2   2   1   2   2   2   1   2   2   2   1   2   1   2   1   1   2   1   1   1   1   2   2   1   2   2   1   2   2   1   2   2   1   1   2   1   1   1   2   2   2   1   2   2   1   2   1   1   1   1   2   2   1   2   1   1   2   1   1   2   1   2   1   1   1   1   1   2   1   1   2   2   2   2   2   1   1   2   1   1   1   2   2   2
 
!****************************************** Phenotypic Data **********************************************************
!-100.0 is resevred for missing phenotype
SimulatedTrait1         9.2400    9.0746    8.8234    7.6380    9.6675   10.9369    9.1312    9.9347   10.9541    9.1422   10.9535    8.1161    9.0272    9.5015   10.4878   12.4128    8.4025   10.5777    9.9183   10.0949    8.8529    9.6948   11.6145    9.5741   10.1909    9.7775    9.6594    8.9034    9.1778   10.0596    9.7422   12.2662   11.0138    9.6893   11.1516    8.9183   10.0469   10.6380    8.5071   10.6804   10.0299    7.2957   10.8894    7.6791    9.5472    8.5529   11.4707   11.2686   10.3478    9.7760   10.4167    8.7902   10.4147   11.8837    9.8588   11.5678    9.4030    9.8191    9.2697   11.4930    9.6712   10.5875    8.6564   10.2848   10.9465   11.6386    9.6198    8.6928   11.0709    8.9236    9.2075   11.7496   11.1656    9.6596    9.1308    9.8148   11.6301   10.1506   10.6672   11.7536    8.4529    8.5668    8.0002   10.4414   10.2571    9.2215   10.8161    9.2201   10.8130    8.1608    8.1343    9.8499   10.7505    8.7092    7.6705    8.4485   10.1812    8.5652   10.5963   10.9249    9.0745   10.3261   10.7386   10.3583    9.6241    9.8739   10.2302    9.5735    9.9332    8.6302    9.8353   10.6574   11.0904    9.9041   10.6531    9.8709   11.3246    9.8442    9.3517    9.4416   11.2502    9.2639    9.2052    8.9754   10.0610    7.3739   10.7438   10.4597   11.8771   10.0193    9.6113   10.0562   11.6395    9.2421    8.9430    9.7364   10.4261   11.2577    9.7008   10.3798   10.4591    9.8976    9.3859   10.6601    8.2648    9.6441   10.0645    8.9916   10.1737   11.1804   11.1545    7.5476    8.5911    9.4805   11.0703    9.0806   11.5483   10.8507   10.2810   10.3134   10.7934    8.7201   10.3442   10.7190   11.0604   10.8880   10.1107    9.0147   10.0698    9.6962    9.8781   10.0782    8.4598   11.2470    9.9637   10.4445    9.0671    9.0484   10.6357    8.6181   10.4642    9.8471    8.4195    9.4414   10.3616    8.1154   11.5116    9.8479    9.5827   10.6716    8.4664    8.5541    9.5232   10.9758    9.2273   11.5452    9.8007   11.8573    8.8371    9.9803
 
