# Supplementary material for: Inclusive Composite Interval Mapping of QTL by Environment Interactions in Biparental Populations
Source: PLoS One. 2015 Jul 10;10(7):e0132414. doi: 10.1371/journal.pone.0132414 (PMC4498613; doi:10.1371/journal.pone.0132414)
Supplement: S1 File — (ZIP) [file pone.0132414.s001.zip › BC1 population/e=1/run_00116.met]

!**********************Note: lines staring with "!" are remarks and will be ignored in the program********************
!*********************************General Information**********************************
!Assuming F1 = P1 x P2, populations available in QTL IciMapping are: 
!  1, P1BC1F1 = P1 x F1, the first backcrossing where P1 is used as the recurrent parent;
!  2, P2BC1F1 = P2 x F1, the first backcrossing where P2 is used as the recurrent parent;
!  3, F1DH, F1-derived doubled haploids; 
!  4, RIL or F1RIL, recombination inbred lines through the repeated selfing of F1;
!  5, P1BC1RIL, recombination inbred lines through the repeated selfing of P1BC1F1;
!  6, P2BC1RIL, recombination inbred lines through the repeated selfing of P2BC1F1;
!  7, F2, the selfing generation of F1;
!  8, F3, the selfing generation of F2;
!  9, P1BC2F1, the second backcrossing where P1 is used as the recurrent parent; 
! 10, P2BC2F1, the second backcrossing where P2 is used as the recurrent parent;
! 11, P1BC2RIL, recombination inred lines through the repeated selfing of P1BC2F1; 
! 12, P2BC2RIL, recombination inred lines through the repeated selfing of P2BC2F1; 
! 13, P1BC1F2, the selfing generation of P1BC1F1; 
! 14, P2BC1F2, the selfing generation of P2BC1F1; 
! 15, P1BC2F2, the selfing generation of P1BC2F1; 
! 16, P2BC2F2, the selfing generation of P2BC2F1; 
! 17, P1BC1DH, P1BC1F1-derived doubled haploids; 
! 18, P2BC1DH, P2BC1F1-derived doubled haploids; 
! 19, P1BC2DH, P1BC2F1-derived doubled haploids; 
! 20, P2BC2DH, P2BC2F1-derived doubled haploids; 
   1      !Mapping Population (see remarks above)
   2      !Mapping Function (1 for Kosambi; 2 for Haldane; 3 for Morgan)
   2      !Marker Space Type (1 for intervals; 2 for positions)
   1      !Marker Space Unit(1 for centiMorgans; 2 for Morgan)
   6      !Number of Chromosomes (or Linkage Groups)
 200      !Size of the mapping population
   1      !Number of environments
 
!***************************************** Chromosomes and Linkage Maps **********************************************
!Chromosome                 NumMarkers
-CH1                        16
-CH2                        16
-CH3                        16
-CH4                        16
-CH5                        16
-CH6                        16
!Linkage map (Marker name followed by position or the interval length)
 MK-1-1                1     0.000
 MK-1-2                1    10.000
 MK-1-3                1    20.000
 MK-1-4                1    30.000
 MK-1-5                1    40.000
 MK-1-6                1    50.000
 MK-1-7                1    60.000
 MK-1-8                1    70.000
 MK-1-9                1    80.000
 MK-1-10               1    90.000
 MK-1-11               1   100.000
 MK-1-12               1   110.000
 MK-1-13               1   120.000
 MK-1-14               1   130.000
 MK-1-15               1   140.000
 MK-1-16               1   150.000
 MK-2-1                2     0.000
 MK-2-2                2    10.000
 MK-2-3                2    20.000
 MK-2-4                2    30.000
 MK-2-5                2    40.000
 MK-2-6                2    50.000
 MK-2-7                2    60.000
 MK-2-8                2    70.000
 MK-2-9                2    80.000
 MK-2-10               2    90.000
 MK-2-11               2   100.000
 MK-2-12               2   110.000
 MK-2-13               2   120.000
 MK-2-14               2   130.000
 MK-2-15               2   140.000
 MK-2-16               2   150.000
 MK-3-1                3     0.000
 MK-3-2                3    10.000
 MK-3-3                3    20.000
 MK-3-4                3    30.000
 MK-3-5                3    40.000
 MK-3-6                3    50.000
 MK-3-7                3    60.000
 MK-3-8                3    70.000
 MK-3-9                3    80.000
 MK-3-10               3    90.000
 MK-3-11               3   100.000
 MK-3-12               3   110.000
 MK-3-13               3   120.000
 MK-3-14               3   130.000
 MK-3-15               3   140.000
 MK-3-16               3   150.000
 MK-4-1                4     0.000
 MK-4-2                4    10.000
 MK-4-3                4    20.000
 MK-4-4                4    30.000
 MK-4-5                4    40.000
 MK-4-6                4    50.000
 MK-4-7                4    60.000
 MK-4-8                4    70.000
 MK-4-9                4    80.000
 MK-4-10               4    90.000
 MK-4-11               4   100.000
 MK-4-12               4   110.000
 MK-4-13               4   120.000
 MK-4-14               4   130.000
 MK-4-15               4   140.000
 MK-4-16               4   150.000
 MK-5-1                5     0.000
 MK-5-2                5    10.000
 MK-5-3                5    20.000
 MK-5-4                5    30.000
 MK-5-5                5    40.000
 MK-5-6                5    50.000
 MK-5-7                5    60.000
 MK-5-8                5    70.000
 MK-5-9                5    80.000
 MK-5-10               5    90.000
 MK-5-11               5   100.000
 MK-5-12               5   110.000
 MK-5-13               5   120.000
 MK-5-14               5   130.000
 MK-5-15               5   140.000
 MK-5-16               5   150.000
 MK-6-1                6     0.000
 MK-6-2                6    10.000
 MK-6-3                6    20.000
 MK-6-4                6    30.000
 MK-6-5                6    40.000
 MK-6-6                6    50.000
 MK-6-7                6    60.000
 MK-6-8                6    70.000
 MK-6-9                6    80.000
 MK-6-10               6    90.000
 MK-6-11               6   100.000
 MK-6-12               6   110.000
 MK-6-13               6   120.000
 MK-6-14               6   130.000
 MK-6-15               6   140.000
 MK-6-16               6   150.000
!*********************************** Marker Types ********************************************************************
!Co-dominant marker: When heterozygote F1 is present, P1 is coded as 2, F1 is coded as 1, and P2 is coded as 0; Otherwise, P1 is coded as 2, and P2 is coded as 0. 
!Dominant marker: When heterozygote F1 is present, P1 and F1 are coded as 12, and P2 is coded as 0; Otherwise, P1 is coded as 2, and P2 is coded as 0.  
!Recessive markers: When heterozygote F1 is present, P1 is coded as 2, and F1 and P2 are coded as 10; Otherwise, P1 is coded as 2, and P2 is coded as 0. 
!Missing marker is coded as -1. 
 MK-1-1                 2   1   1   2   1   1   1   2   1   1   1   2   1   1   2   1   2   1   1   2   2   2   1   2   1   1   2   1   1   2   1   2   1   1   2   1   1   1   1   2   1   2   2   2   2   1   2   2   1   2   1   1   1   1   1   2   1   2   2   2   2   1   2   1   1   2   2   2   2   1   1   2   2   2   1   2   2   1   2   1   2   1   2   2   1   1   2   1   1   2   2   1   2   2   2   2   1   1   2   2   1   2   1   1   1   2   2   2   1   2   2   1   2   2   1   2   1   1   1   2   1   1   1   1   2   2   2   2   2   2   1   2   1   1   1   1   2   1   2   1   2   1   1   2   1   1   2   1   2   2   2   1   2   1   2   2   1   1   1   2   1   2   2   1   2   1   1   2   1   2   1   2   2   1   2   1   1   2   2   1   1   1   2   1   2   1   2   1   2   2   2   1   1   1   2   1   2   2   2   1
 MK-1-2                 1   1   1   2   1   1   1   2   1   1   1   2   2   1   2   1   2   1   1   2   1   1   1   2   1   2   2   1   2   1   2   1   1   1   2   1   1   1   1   2   1   2   2   2   2   1   2   2   1   2   1   1   1   1   1   2   1   2   2   2   2   1   2   1   1   1   2   2   2   1   1   2   2   2   1   1   2   1   1   1   2   1   2   2   1   1   2   1   1   2   2   1   2   2   2   2   1   1   2   2   1   2   1   1   1   1   2   1   1   2   2   1   2   2   1   2   1   1   1   2   1   1   1   2   2   2   2   2   2   2   1   2   1   1   1   1   2   1   2   1   2   1   1   2   2   1   2   1   2   1   2   1   2   1   2   2   1   1   1   2   1   2   2   1   2   1   1   2   1   2   1   2   2   1   2   1   1   2   2   1   2   2   2   1   2   1   2   1   2   2   2   1   1   2   2   1   2   2   2   1
 MK-1-3                 1   1   1   2   1   1   1   2   1   1   1   2   2   1   2   1   2   1   1   2   1   1   1   2   1   2   2   2   2   1   2   1   1   1   2   1   1   1   1   2   1   2   2   2   2   1   2   2   1   2   1   1   1   1   1   2   2   2   2   2   2   1   2   1   2   1   1   2   2   1   1   2   2   2   1   1   2   1   1   1   2   1   2   2   1   1   2   1   2   2   2   1   2   2   2   2   1   1   2   2   1   2   1   2   1   1   2   1   1   2   2   1   2   2   1   2   1   1   1   2   1   1   1   2   2   2   2   2   2   1   1   2   1   1   1   1   2   1   2   1   2   1   1   2   2   1   2   1   2   1   2   1   2   1   2   2   1   1   1   2   1   2   2   1   2   1   1   2   1   2   1   2   2   1   2   1   1   2   2   1   2   2   2   1   2   1   2   1   2   2   2   1   1   2   2   1   2   2   2   1
 MK-1-4                 1   1   1   2   1   1   1   2   2   1   1   1   2   1   2   1   2   1   2   2   1   1   1   2   1   2   2   2   2   1   2   1   1   1   2   1   1   1   1   1   2   2   2   2   2   1   2   2   1   2   1   1   1   1   1   2   2   2   2   2   2   1   2   1   2   1   1   1   2   1   1   2   2   2   1   1   2   1   1   1   2   2   2   2   1   1   2   1   2   2   2   1   2   2   2   2   1   2   2   2   1   2   2   2   1   1   2   1   1   2   2   1   2   2   1   2   1   1   1   2   1   1   1   1   2   2   1   2   2   1   1   2   1   1   1   1   1   1   2   1   2   1   1   2   2   1   2   1   2   2   2   1   2   1   1   2   1   1   2   2   1   2   2   1   1   1   1   2   1   2   1   2   2   1   2   1   2   2   2   1   2   2   2   1   2   1   2   1   2   2   2   1   1   2   1   1   2   1   2   2
 MK-1-5                 1   1   1   1   1   1   1   1   2   1   1   1   2   2   2   1   2   1   2   2   1   1   1   2   1   2   2   2   2   1   2   1   1   2   2   1   1   1   1   1   2   2   2   2   2   1   2   2   1   2   2   1   1   1   1   2   2   2   2   2   2   1   2   1   2   1   1   1   2   1   1   2   2   2   1   1   2   1   1   1   2   2   2   2   1   1   2   1   2   2   2   1   2   2   2   2   1   2   2   2   1   2   2   2   1   1   2   1   1   2   2   1   2   2   1   2   1   1   1   2   1   1   2   1   2   2   1   2   2   2   1   2   1   1   2   1   1   2   2   1   2   1   1   2   2   1   2   1   2   2   2   2   2   1   1   2   2   1   1   2   2   2   2   1   1   1   2   2   2   2   1   1   2   1   2   1   2   2   1   1   2   1   2   1   1   1   2   1   2   2   2   1   1   2   1   2   2   2   2   2
 MK-1-6                 1   1   1   1   1   1   2   1   2   1   1   1   2   2   2   1   2   1   2   2   1   1   1   2   1   2   2   2   2   1   2   1   1   2   2   1   1   1   1   1   2   2   2   2   2   1   2   2   1   2   1   1   1   1   1   2   2   2   2   2   2   1   2   1   2   1   1   1   2   1   1   2   2   2   1   1   1   1   1   1   2   2   2   2   2   1   2   1   2   2   2   1   2   2   1   2   1   2   2   2   1   2   2   2   1   1   1   1   1   2   2   1   2   2   2   2   1   1   1   1   1   1   2   2   2   2   1   2   2   2   1   2   1   1   2   1   1   2   2   2   2   1   1   2   2   2   2   1   2   2   2   2   2   2   1   2   2   1   1   2   2   2   2   1   1   1   2   2   1   2   1   1   2   1   1   1   2   2   1   1   2   1   2   1   1   1   2   1   2   2   2   1   1   2   1   1   2   2   2   2
 MK-1-7                 1   1   1   2   1   1   1   1   2   1   1   1   2   2   2   1   2   1   2   2   1   1   1   2   1   2   2   1   2   1   2   1   1   2   2   1   1   1   1   1   2   2   2   2   2   1   2   2   2   2   1   1   1   1   1   1   2   2   2   2   1   2   2   1   2   1   1   1   2   1   2   2   2   2   1   1   1   1   1   1   2   2   2   2   2   1   1   1   2   2   2   1   2   2   1   2   1   2   2   2   1   2   2   2   1   1   1   1   1   2   2   1   2   2   2   2   1   1   1   1   1   1   2   2   2   2   1   2   2   2   1   2   1   1   2   1   1   2   2   2   2   1   1   2   2   2   2   1   2   2   2   2   2   2   1   2   1   1   1   2   2   2   2   1   1   1   2   2   1   2   1   1   2   1   1   1   2   2   1   1   2   1   2   1   1   2   2   1   2   2   2   1   1   2   1   1   1   2   2   2
 MK-1-8                 1   1   1   2   1   1   1   1   2   1   1   1   2   2   2   1   2   1   2   2   1   1   1   2   1   2   2   1   2   1   2   1   1   1   2   1   2   1   1   1   2   2   2   2   2   1   2   2   2   2   1   1   1   1   1   1   2   2   2   2   1   2   1   1   2   1   1   1   2   1   2   2   2   2   1   1   1   1   1   1   2   2   1   2   2   1   1   1   2   2   1   1   2   2   1   2   2   2   2   1   2   2   2   2   1   1   1   1   1   2   1   1   2   2   2   2   1   1   1   1   1   1   2   2   2   2   1   2   2   2   1   2   1   1   2   1   1   2   2   2   1   1   1   2   2   2   2   1   1   2   2   2   2   2   1   2   2   1   1   2   2   2   2   1   1   1   2   2   1   2   1   1   2   1   1   1   2   2   1   1   2   1   2   1   1   2   2   1   2   2   2   2   1   2   1   1   1   2   2   2
 MK-1-9                 1   1   1   1   1   1   1   1   2   1   1   1   2   2   2   1   2   1   2   2   1   1   1   2   1   2   2   1   2   1   2   2   1   1   2   1   2   1   1   1   2   2   2   2   2   1   2   2   2   2   1   1   1   1   1   1   2   2   2   1   1   2   1   1   2   1   1   1   2   1   2   2   2   2   1   1   1   1   1   1   2   2   1   2   2   2   2   1   2   1   1   1   1   2   1   2   2   2   1   1   2   2   2   2   1   1   1   1   1   2   1   1   2   2   2   2   1   1   1   1   1   1   2   2   2   2   1   2   2   2   1   2   1   1   1   1   1   2   2   2   1   1   1   2   2   2   2   1   1   2   2   2   2   2   1   1   2   1   1   2   2   1   2   1   1   1   2   2   1   2   1   1   2   1   1   1   2   2   1   1   2   1   2   2   1   2   1   1   2   2   1   2   1   2   1   1   1   2   2   2
 MK-1-10                2   2   1   1   1   2   1   2   2   1   2   1   2   2   2   1   2   1   2   2   1   1   2   1   1   2   2   1   2   1   2   2   1   1   2   1   2   1   1   1   1   1   2   2   2   1   2   2   2   2   2   1   1   1   2   1   1   2   2   1   1   2   1   1   2   1   1   1   2   1   2   2   2   2   1   1   1   1   1   1   2   2   1   2   1   2   2   1   2   1   1   1   1   2   1   2   2   2   1   1   2   2   2   2   1   1   1   1   1   1   1   1   2   2   2   2   1   1   1   1   1   1   2   2   2   2   1   2   2   2   1   2   1   1   1   1   1   2   2   2   1   1   1   2   2   2   2   1   1   2   2   2   2   2   1   1   2   1   1   2   2   1   2   1   1   1   2   2   1   2   1   1   2   2   1   1   2   1   1   1   2   2   2   1   1   2   1   1   2   2   1   2   1   2   1   1   1   2   1   2
 MK-1-11                2   2   1   1   1   2   1   2   2   1   2   1   2   2   2   1   1   1   2   2   1   1   2   1   1   2   2   1   2   1   2   1   1   1   2   1   2   1   1   1   1   2   2   2   2   1   2   2   2   2   2   1   1   1   2   1   1   2   1   1   1   2   1   1   2   1   1   1   2   1   2   2   2   2   1   1   1   1   1   1   2   2   1   2   1   2   2   1   2   1   1   1   1   2   1   2   2   2   1   1   2   2   1   2   1   1   1   1   2   1   1   1   2   2   2   2   1   1   2   1   1   1   1   2   2   2   1   2   2   2   1   2   1   2   1   1   1   2   2   2   1   1   1   2   2   2   2   1   2   2   2   2   2   2   2   1   2   2   1   2   2   1   2   1   1   1   2   2   1   2   1   1   2   2   1   1   2   1   1   1   2   2   2   1   1   2   1   1   2   1   1   1   1   2   1   1   1   2   2   2
 MK-1-12                2   2   1   1   1   2   1   2   2   1   2   2   2   2   2   1   1   1   2   2   1   1   2   2   1   2   2   1   2   1   2   1   1   1   2   1   2   1   1   2   1   2   2   2   2   1   2   2   1   2   2   1   1   1   2   2   1   2   1   1   1   2   1   1   2   1   1   1   2   1   2   2   2   2   1   1   1   1   1   1   2   2   1   2   1   2   1   1   2   2   1   1   1   2   1   2   2   2   1   1   2   2   1   2   1   1   1   1   2   1   1   1   2   2   2   2   1   1   2   1   1   1   1   2   2   1   1   2   2   2   1   2   1   2   1   1   1   2   2   2   1   1   2   2   2   2   2   1   2   2   2   2   2   2   2   1   2   2   1   2   2   1   2   1   1   1   2   2   1   2   1   1   2   2   2   1   2   1   1   2   2   2   2   1   1   2   1   1   2   1   1   1   1   2   1   1   1   2   2   2
 MK-1-13                2   2   1   1   1   2   1   2   2   1   2   2   2   1   2   1   1   1   2   2   1   1   2   2   1   2   2   1   2   1   2   1   1   1   2   1   2   1   1   2   1   2   2   2   2   1   2   2   1   2   1   1   1   1   2   2   1   2   1   1   2   2   1   1   2   1   1   1   2   1   2   1   1   2   1   1   1   2   1   1   2   2   1   2   1   2   2   1   2   2   1   1   1   2   1   1   2   2   1   1   2   2   1   2   1   1   1   2   2   1   1   1   2   2   2   2   2   1   2   1   1   1   1   2   2   1   1   2   2   2   1   2   1   2   1   1   2   2   2   1   1   1   2   2   2   2   2   1   2   2   2   1   2   2   1   1   2   2   1   1   2   1   2   1   1   1   2   2   1   2   1   1   2   2   2   1   2   1   1   2   2   2   2   1   1   2   1   1   2   1   1   2   1   2   1   2   1   2   2   2
 MK-1-14                2   2   2   1   1   2   1   2   2   1   2   2   2   1   2   1   1   1   2   2   2   2   2   2   1   2   2   2   2   1   2   2   1   2   2   1   2   1   1   2   1   2   2   2   2   1   2   2   1   2   1   1   1   1   2   2   1   2   1   1   2   2   1   1   2   1   1   1   2   1   2   1   1   2   1   1   1   2   1   2   2   2   1   2   1   2   2   2   2   2   2   1   1   2   1   1   2   2   1   2   2   2   1   2   1   1   1   2   2   1   1   1   2   2   2   2   2   1   2   1   1   1   1   2   1   1   1   2   2   2   2   2   1   2   1   1   2   2   2   1   2   1   2   2   2   2   2   1   2   2   2   1   2   2   2   1   2   2   1   1   2   2   2   1   1   1   2   2   1   2   1   1   2   2   2   1   1   1   2   1   1   2   2   1   1   2   1   1   2   1   1   2   1   2   1   2   1   2   2   2
 MK-1-15                2   2   2   1   1   2   1   2   1   1   2   2   2   1   2   1   1   1   2   2   2   2   2   2   1   2   2   2   2   1   2   2   1   1   2   1   2   1   2   2   1   2   2   2   2   1   2   1   1   2   1   1   1   1   2   2   1   2   1   2   2   2   1   1   2   1   1   2   2   1   2   1   1   2   1   1   1   2   1   2   2   1   1   2   1   1   2   2   2   2   2   1   1   2   1   2   2   2   1   2   2   2   1   2   1   1   1   2   2   1   1   1   1   2   2   2   2   1   2   1   1   1   1   2   1   1   1   2   2   2   2   2   1   2   1   1   2   2   2   1   2   1   2   2   2   2   2   1   2   2   2   1   2   2   2   1   2   2   1   1   2   2   2   1   1   2   2   2   1   2   1   1   2   2   2   1   1   1   2   1   1   2   2   2   1   2   1   1   2   1   1   2   1   2   1   2   1   2   2   2
 MK-1-16                2   2   2   1   1   2   1   2   1   1   2   2   2   1   2   2   1   1   2   2   2   2   2   2   2   2   1   2   1   1   2   2   1   1   2   2   2   1   2   2   1   2   2   2   2   1   2   1   1   2   1   1   1   1   2   2   1   2   1   2   2   2   1   2   2   1   1   2   2   2   2   1   1   2   1   1   1   2   1   2   2   1   1   2   1   1   2   2   2   2   2   1   1   2   1   2   2   2   1   2   2   2   1   2   1   2   1   2   2   1   1   1   1   2   2   2   2   2   2   1   1   1   1   2   1   1   1   2   2   2   2   2   1   2   1   1   1   2   2   1   2   1   2   2   2   2   2   1   2   2   1   2   2   2   2   1   2   2   1   1   2   2   1   1   1   2   2   2   1   2   1   1   2   2   2   1   1   1   2   1   1   2   2   2   1   2   1   1   2   1   1   2   1   2   1   2   1   2   2   2
 MK-2-1                 2   1   1   2   2   2   1   1   1   2   1   2   1   1   1   1   1   2   1   2   1   1   2   2   2   1   1   1   2   1   1   1   2   1   2   2   2   2   1   2   1   2   1   2   1   2   2   2   2   1   1   2   1   2   2   1   1   1   1   1   2   1   2   2   2   1   2   1   1   1   1   1   1   2   2   1   2   1   2   1   2   1   2   1   1   1   1   2   1   2   1   1   1   2   2   2   2   2   1   1   2   2   1   1   2   1   2   2   1   1   1   1   1   2   2   2   2   2   2   1   2   2   1   2   2   1   2   1   2   2   2   2   1   1   1   2   1   1   2   2   2   2   2   1   1   2   1   1   2   1   1   2   1   2   2   1   1   2   2   1   1   2   2   1   1   2   1   1   2   2   1   2   2   1   2   2   2   2   2   1   2   1   1   1   2   1   2   2   2   1   2   1   2   1   1   2   1   2   2   2
 MK-2-2                 2   1   1   2   2   2   1   1   1   2   1   2   1   2   2   1   1   2   1   2   1   1   2   2   2   1   2   1   2   1   1   1   2   1   2   2   2   2   1   2   1   2   2   2   2   2   2   2   2   1   2   2   1   2   2   1   1   1   1   1   2   1   2   2   2   2   2   1   1   2   1   1   1   2   2   1   2   1   2   1   2   1   2   2   1   1   2   2   1   2   1   1   1   1   2   2   2   2   1   1   2   2   1   1   2   1   2   2   1   1   2   2   1   2   2   2   2   2   2   1   2   2   1   2   2   1   2   1   2   1   2   1   2   1   1   2   1   1   2   2   1   2   2   1   1   2   1   1   2   1   1   2   1   1   2   1   1   2   2   1   1   2   2   2   1   2   1   1   2   2   1   2   2   1   2   2   2   2   2   1   2   1   1   1   2   1   2   2   2   1   2   1   2   1   1   2   1   2   2   2
 MK-2-3                 2   2   1   2   2   2   2   1   2   2   1   2   1   2   2   1   1   2   1   2   1   1   2   1   2   1   1   1   2   1   2   1   2   1   1   2   2   2   1   1   1   2   1   2   2   2   2   2   2   2   2   2   1   2   2   1   2   1   1   1   2   1   2   2   2   2   2   1   1   2   1   1   1   2   2   1   2   1   2   1   2   1   2   2   1   1   1   2   1   1   1   2   1   1   2   2   2   2   1   1   2   2   1   1   2   1   1   2   1   1   2   2   1   1   2   2   2   2   2   2   2   2   1   2   1   1   2   1   2   1   2   1   2   1   1   2   1   1   2   2   1   2   2   1   1   2   1   1   2   1   1   2   1   1   2   1   1   2   2   1   1   2   2   1   1   2   2   1   2   2   1   2   2   1   2   1   2   2   2   1   2   1   1   1   2   2   2   2   2   1   2   1   2   1   1   2   1   2   2   2
 MK-2-4                 2   2   1   2   2   2   2   1   2   2   1   2   1   2   2   1   2   2   1   2   2   1   2   1   2   1   1   1   2   1   2   1   1   1   1   2   2   2   1   1   1   2   1   2   2   2   2   2   2   2   2   2   1   2   1   1   2   1   1   1   2   1   2   2   2   2   1   1   1   2   1   1   2   2   2   1   2   1   2   1   2   1   2   2   2   1   1   2   1   1   1   2   1   1   2   1   2   2   1   1   2   2   1   1   2   1   1   1   1   1   2   2   1   1   2   2   2   2   2   2   2   2   1   2   1   1   2   2   2   1   2   1   2   1   1   2   1   1   2   2   1   2   2   1   1   2   1   1   2   1   2   2   1   1   2   1   1   2   2   1   1   2   2   1   1   2   1   1   2   2   1   2   2   1   1   1   2   2   2   1   2   1   1   1   1   2   2   2   2   1   2   1   2   1   1   2   1   1   2   2
 MK-2-5                 1   2   1   2   2   2   2   1   2   2   1   2   1   2   2   1   2   2   1   2   2   1   2   1   2   1   1   1   2   1   2   1   1   1   1   2   2   2   1   1   2   2   1   2   2   2   2   2   2   2   2   2   1   2   1   1   2   1   1   1   2   1   2   2   2   2   1   1   1   2   1   1   2   2   2   1   2   2   2   1   2   1   2   2   2   1   1   2   1   2   1   2   2   1   1   1   2   2   1   1   2   1   1   1   2   1   1   1   1   1   2   1   1   1   2   2   2   2   2   2   1   2   1   2   1   1   2   2   2   1   2   1   2   1   1   2   1   1   2   2   1   2   2   1   2   2   1   1   2   1   2   2   1   1   2   1   1   2   2   1   1   2   2   1   1   2   1   2   2   2   1   2   2   1   1   1   2   2   2   1   2   1   1   1   1   2   2   2   2   1   2   1   2   1   1   2   1   1   1   2
 MK-2-6                 1   2   1   2   2   2   2   1   2   2   1   2   2   1   2   1   2   2   2   2   2   1   2   1   1   1   1   1   1   1   2   1   1   1   1   2   2   2   2   1   2   2   2   2   2   2   2   2   2   2   2   2   1   2   1   1   2   2   1   1   2   1   1   2   2   2   1   1   2   2   1   1   2   2   2   1   2   2   2   1   2   1   2   2   2   1   1   2   2   2   1   2   2   1   1   1   2   2   2   1   2   1   1   1   2   1   1   1   1   1   2   1   1   1   1   2   2   2   2   2   1   2   1   1   1   1   1   2   1   1   2   2   2   1   1   1   1   1   2   2   1   2   2   1   2   1   1   1   2   1   2   2   1   1   2   1   1   2   2   2   1   2   2   1   1   1   1   2   2   2   1   2   2   1   1   1   2   2   2   1   2   1   1   1   2   2   2   2   2   1   2   1   2   1   1   2   1   1   1   2
 MK-2-7                 1   2   1   2   2   2   2   1   2   2   2   2   2   1   2   1   2   2   2   2   2   1   2   1   1   1   1   1   1   1   2   1   2   1   1   2   2   2   2   2   2   2   2   2   2   2   2   2   1   2   2   2   1   2   1   2   2   2   1   1   2   1   1   2   1   2   2   1   2   2   1   1   2   2   2   1   2   2   2   1   2   2   2   2   2   2   1   2   2   1   1   2   2   1   1   1   2   2   2   2   2   1   1   1   2   2   1   2   1   1   2   1   1   1   1   2   2   1   2   2   1   2   1   2   1   1   1   2   1   1   2   2   2   1   1   1   1   1   2   2   1   2   2   1   2   1   1   1   2   1   2   2   1   1   2   1   1   2   2   2   1   2   2   1   1   1   1   2   2   2   1   2   1   1   1   1   2   2   2   1   2   1   1   1   2   2   2   2   2   1   2   1   2   1   1   2   2   1   1   2
 MK-2-8                 1   2   1   2   2   2   2   1   2   2   2   2   2   2   2   2   2   2   2   2   2   1   2   1   1   1   2   1   1   1   2   1   2   1   1   2   2   2   2   2   2   2   2   2   2   2   2   2   1   2   2   2   1   2   1   2   2   2   2   1   2   1   1   2   1   2   2   1   2   1   1   1   1   2   2   1   2   2   1   1   2   2   2   2   2   1   1   2   2   1   1   2   2   1   1   1   2   2   2   2   2   1   1   1   2   2   1   2   1   1   2   1   1   1   1   2   2   1   2   2   1   2   1   2   1   1   1   2   1   1   2   2   2   1   1   1   2   1   2   2   1   1   2   1   2   1   2   1   2   1   2   2   1   1   2   1   1   2   2   2   1   2   2   1   1   1   1   2   2   2   1   2   1   1   2   1   2   2   2   1   2   1   1   1   2   1   2   2   2   1   2   1   1   1   1   2   1   1   1   2
 MK-2-9                 1   2   1   2   2   2   2   1   2   2   2   2   2   2   2   2   2   2   2   2   2   1   2   1   1   1   2   1   1   1   2   1   2   1   1   1   2   2   2   2   2   2   2   2   2   2   2   2   1   2   2   1   1   2   1   2   2   2   2   1   2   1   1   2   1   2   2   1   2   1   1   1   1   2   2   2   2   2   1   2   2   2   2   2   2   1   1   2   2   1   1   1   2   2   1   1   2   1   2   2   2   1   1   1   2   1   1   2   1   1   2   1   1   1   1   2   2   1   2   2   1   1   2   2   1   1   1   2   1   1   2   2   2   1   1   1   2   1   2   2   1   1   1   1   2   1   2   1   2   1   2   2   1   1   2   1   1   2   2   2   1   2   1   2   1   1   1   2   2   2   1   2   1   1   2   1   2   2   1   1   2   1   1   2   2   1   2   1   2   1   2   1   1   1   1   2   1   1   1   2
 MK-2-10                1   2   1   2   2   2   2   1   2   2   2   2   2   2   2   2   2   2   2   2   2   1   2   1   1   1   2   1   1   1   2   2   2   1   1   1   1   2   2   2   2   2   2   2   1   2   2   2   2   2   1   1   1   2   1   2   2   2   2   1   2   1   1   2   1   2   2   1   2   1   1   2   1   2   2   2   2   1   1   1   2   2   2   2   2   2   2   2   2   1   2   1   2   2   1   1   2   1   2   2   2   1   2   1   2   1   1   2   1   1   2   1   1   1   2   2   2   1   2   2   1   1   1   2   1   1   1   2   1   1   2   2   2   1   1   1   2   1   2   2   1   1   1   1   1   1   2   1   2   1   2   2   1   2   2   1   1   2   2   2   1   2   1   2   1   1   2   1   2   2   1   2   1   1   1   1   2   2   1   1   2   1   1   1   2   1   2   1   2   1   2   2   1   1   1   1   1   1   1   2
 MK-2-11                1   2   1   2   2   2   2   1   2   2   2   2   2   2   2   2   2   2   1   1   2   1   2   1   1   1   2   1   1   1   2   2   2   2   1   1   1   2   2   2   2   1   2   2   1   2   2   2   2   2   1   1   1   2   1   2   2   2   2   1   2   1   1   2   1   1   2   1   2   1   1   1   1   2   2   2   2   2   1   1   2   2   2   2   2   2   2   2   2   1   2   2   2   2   1   1   2   1   2   2   2   1   2   1   2   1   2   2   1   1   2   1   1   1   2   2   2   1   2   2   1   1   1   2   1   1   1   2   1   1   2   2   2   1   1   1   2   1   2   1   1   1   1   1   1   1   2   1   2   1   2   2   1   2   2   1   1   2   2   2   1   2   1   2   1   1   2   1   2   2   1   1   1   1   1   1   2   2   1   1   2   1   1   1   2   1   2   1   2   1   2   2   1   1   1   2   1   1   1   2
 MK-2-12                1   2   2   2   2   2   2   1   2   2   2   2   2   2   2   2   2   2   1   1   2   1   2   1   1   1   2   2   1   2   2   2   2   1   1   1   1   2   2   2   2   1   2   2   1   2   2   2   2   2   1   1   1   2   1   2   2   2   2   1   2   1   1   2   1   1   2   1   2   1   1   1   1   1   2   2   2   2   1   1   2   2   2   2   1   2   1   2   2   1   2   2   1   2   1   1   2   1   2   2   1   2   2   1   2   1   1   2   1   1   2   1   1   1   2   2   2   1   2   2   1   1   1   2   1   1   2   2   1   1   2   2   2   1   1   1   1   1   2   1   1   1   1   1   1   1   1   1   2   1   2   2   1   2   2   1   1   2   2   2   1   2   1   2   1   1   1   1   2   2   1   1   1   1   1   1   2   2   2   1   2   1   1   1   2   1   1   1   2   1   2   1   1   1   1   2   1   1   1   1
 MK-2-13                1   2   1   2   2   2   2   1   2   2   2   2   2   2   2   2   2   2   1   1   2   2   2   1   1   1   2   2   1   2   2   2   2   1   1   1   1   2   2   2   2   1   2   2   1   2   2   1   2   1   1   1   1   2   1   2   2   2   2   1   2   1   1   2   1   1   2   1   1   1   1   2   1   1   2   2   2   2   1   1   2   2   2   2   1   2   1   2   2   1   2   2   1   2   1   1   2   1   2   2   1   2   2   1   2   1   1   2   1   2   2   1   1   1   2   2   2   1   2   2   2   1   2   2   1   1   2   1   1   1   2   2   2   1   1   1   1   1   2   1   1   2   1   2   1   1   1   1   2   1   2   2   1   2   2   1   1   2   2   2   1   2   1   2   1   1   1   1   2   2   1   1   1   1   1   2   1   2   2   1   2   1   1   1   2   1   1   1   1   2   2   1   1   1   1   2   1   1   1   1
 MK-2-14                1   1   1   2   1   2   2   2   2   2   2   2   1   2   2   1   2   2   1   2   2   2   2   1   2   1   2   1   1   2   2   1   1   1   1   1   1   2   2   2   2   1   2   2   1   2   2   1   2   1   1   1   1   2   1   2   2   2   2   1   2   1   1   2   1   2   2   1   1   1   1   2   1   1   2   2   1   2   1   1   2   2   2   2   1   2   1   1   2   1   2   2   1   2   1   1   1   1   2   1   1   2   2   1   2   2   1   2   1   2   2   1   1   1   2   2   2   1   2   2   2   1   2   2   1   1   2   1   1   2   2   2   2   1   1   1   1   1   2   1   1   2   2   2   2   1   1   1   2   1   2   2   1   2   2   1   1   2   2   2   1   2   1   2   1   1   2   1   2   2   1   1   1   1   1   2   1   2   2   1   2   2   1   1   2   1   1   1   1   2   2   1   1   2   1   2   1   1   1   1
 MK-2-15                1   1   1   2   1   2   2   2   2   2   2   2   1   2   1   1   1   1   1   2   2   2   2   2   2   1   2   1   1   1   2   1   1   1   1   2   1   2   2   2   2   1   2   2   1   2   2   1   2   1   1   1   1   2   1   2   2   1   2   1   2   1   1   2   1   2   2   1   1   1   2   2   1   1   2   2   1   2   1   1   2   2   2   2   1   1   1   2   2   1   1   2   2   2   1   1   1   1   2   1   1   2   1   1   1   2   1   2   1   2   2   1   1   1   1   2   2   1   2   1   2   1   2   2   1   1   2   1   1   2   2   2   2   1   2   1   2   1   2   1   1   1   2   2   2   1   1   1   2   1   2   2   1   2   2   1   1   1   2   2   2   2   1   2   1   1   2   1   2   1   1   1   1   1   1   2   1   2   2   1   1   2   1   1   2   1   1   1   2   2   2   1   1   2   2   2   1   1   1   1
 MK-2-16                1   1   1   2   1   2   2   2   2   2   2   2   1   2   1   1   1   1   1   2   2   2   2   2   1   1   2   1   1   1   2   1   1   1   1   2   1   2   1   2   2   1   2   2   1   2   2   1   2   1   1   1   1   2   1   2   2   1   2   1   2   1   1   1   1   2   2   1   1   1   1   2   1   1   2   2   1   2   1   2   2   2   2   2   1   2   1   2   2   1   1   2   2   2   1   1   1   1   2   1   1   2   1   1   1   1   1   2   1   2   1   1   1   1   1   2   2   1   2   1   2   1   1   2   1   1   2   1   1   2   2   2   2   1   2   2   1   1   2   1   1   1   2   2   2   1   1   1   2   1   1   2   1   2   2   1   1   1   2   2   2   2   1   2   1   1   2   1   2   1   2   2   1   1   2   2   1   2   1   1   1   2   1   1   2   1   1   1   2   2   2   1   1   1   2   2   1   1   1   1
 MK-3-1                 1   1   2   1   2   1   2   2   1   1   1   2   2   2   1   2   1   1   2   2   1   1   2   1   1   2   1   1   1   2   1   1   1   2   2   1   1   1   2   2   2   1   1   2   1   2   2   2   2   2   1   2   2   1   1   1   2   1   1   2   1   2   2   2   2   1   2   2   2   1   2   2   1   2   1   2   2   2   2   2   1   1   1   2   1   1   1   1   2   1   1   1   2   2   2   2   1   1   2   1   1   2   1   2   2   1   2   1   1   2   1   2   1   2   2   2   1   1   1   2   1   2   1   1   2   2   1   1   2   2   1   1   1   2   1   2   1   2   2   1   1   1   2   2   1   1   2   1   2   1   2   1   2   2   1   1   2   1   1   1   1   2   2   1   1   1   1   1   2   1   1   1   2   1   1   2   1   2   1   2   2   2   2   2   2   1   2   2   2   2   1   2   2   1   2   1   1   1   2   1
 MK-3-2                 1   2   2   1   2   1   2   2   1   1   1   2   2   2   1   2   1   1   2   2   1   2   2   2   1   2   1   1   1   2   1   1   1   2   2   1   1   1   2   1   2   2   1   2   1   2   2   2   2   2   1   2   2   1   2   2   2   1   1   2   1   2   2   2   2   2   2   2   1   1   1   2   1   2   1   2   2   2   2   2   1   1   1   2   1   2   1   1   2   1   1   1   2   2   2   2   1   1   2   1   1   1   1   2   2   1   2   1   1   2   1   1   1   1   2   2   1   1   1   2   1   2   2   1   2   2   1   1   2   2   1   1   1   2   1   2   1   1   2   1   1   1   1   2   1   1   2   1   2   1   2   1   2   2   1   1   2   1   1   1   1   2   2   1   2   1   1   1   2   1   1   1   2   1   1   2   1   1   2   2   2   2   2   2   2   1   2   2   2   2   1   2   1   1   2   1   1   1   2   1
 MK-3-3                 1   2   1   2   2   1   2   1   1   1   1   2   2   2   1   2   1   1   2   2   1   2   2   2   1   2   1   1   1   2   1   1   1   2   2   1   1   1   1   2   2   2   1   2   1   2   2   2   2   2   1   2   2   1   1   1   2   1   1   2   1   2   2   2   2   2   2   2   1   1   1   2   1   2   1   2   2   1   2   2   1   1   1   2   1   2   1   1   2   1   1   2   2   2   2   2   1   1   2   2   1   1   2   2   2   1   2   1   1   2   1   1   1   1   2   2   1   1   1   2   1   2   2   1   2   2   1   1   2   2   1   1   2   2   2   2   1   1   2   2   1   1   1   1   1   1   2   1   2   1   2   1   2   2   2   1   2   1   1   1   1   2   2   1   2   1   1   1   2   1   2   1   2   1   1   2   1   1   1   2   2   2   2   2   2   1   2   2   2   2   1   2   1   1   2   1   1   1   2   1
 MK-3-4                 2   1   1   2   2   1   2   1   1   1   1   2   1   2   1   2   1   2   2   2   1   2   2   1   1   1   1   1   1   2   1   1   1   2   1   1   2   1   1   2   2   2   1   2   1   1   2   2   2   2   1   2   2   1   1   1   2   1   1   2   1   2   2   2   2   2   2   2   1   2   1   2   1   2   1   2   2   1   1   2   1   1   1   2   1   1   1   1   2   1   1   2   2   2   2   2   1   1   2   2   1   1   2   2   2   1   2   2   1   2   1   1   1   1   2   2   2   1   1   2   1   2   2   2   2   2   1   1   2   1   1   1   2   1   2   2   1   1   2   2   1   1   2   1   1   1   2   2   2   1   2   1   2   2   2   1   2   1   1   1   1   2   2   1   2   1   1   1   2   2   2   1   2   2   1   2   1   1   1   2   1   2   2   2   2   1   2   2   2   2   1   2   1   1   2   1   1   1   2   1
 MK-3-5                 2   1   1   2   2   2   2   1   1   1   1   2   1   2   2   2   1   2   2   1   2   2   2   2   1   1   1   2   1   2   1   1   1   2   1   1   2   1   1   2   2   2   1   2   1   1   2   1   2   2   1   2   2   1   1   1   2   1   1   2   1   2   2   2   2   2   2   1   1   2   1   2   1   2   1   2   2   1   1   2   1   1   1   2   1   1   1   1   2   1   1   2   2   2   2   2   1   1   2   2   1   2   2   2   2   1   2   1   2   2   1   1   1   1   2   2   2   1   1   2   1   2   2   2   2   2   1   1   2   1   1   1   2   1   2   2   1   1   2   2   1   1   2   1   1   1   1   2   2   1   2   1   2   2   2   1   2   1   1   1   1   2   2   1   1   1   1   1   2   2   2   1   2   2   1   2   1   1   1   2   1   2   2   2   2   1   2   2   2   2   1   2   1   1   2   1   1   1   2   1
 MK-3-6                 2   2   1   2   2   2   2   1   2   1   1   2   1   2   1   2   2   1   2   1   2   2   2   2   1   1   1   2   1   2   1   1   1   2   1   1   2   1   1   2   2   2   1   2   1   1   1   1   2   2   1   2   2   1   1   2   2   1   2   2   1   2   2   2   2   2   1   1   1   2   1   1   2   2   1   2   2   1   1   2   2   2   2   2   1   1   1   1   2   1   1   2   2   2   2   2   2   1   2   2   1   2   2   2   2   1   2   1   2   2   2   1   1   1   1   2   2   1   1   2   1   2   2   2   2   2   1   1   2   1   1   1   2   1   2   2   1   1   2   2   1   1   2   1   1   1   1   2   2   1   2   2   2   2   2   1   2   1   1   1   2   2   2   1   1   1   1   1   2   2   2   1   1   2   1   2   1   2   1   2   1   2   2   2   2   1   2   2   2   2   1   2   1   1   2   1   1   1   2   1
 MK-3-7                 2   2   1   2   2   2   2   1   1   1   1   2   1   2   1   2   2   1   1   1   2   1   2   2   1   1   1   2   1   1   1   1   1   2   1   2   2   1   1   2   2   2   1   2   2   1   1   1   2   2   1   2   2   1   1   2   2   1   2   2   2   2   1   2   2   2   1   1   1   2   1   1   2   2   1   2   2   1   1   1   2   2   2   2   1   1   1   1   2   1   1   2   2   2   1   2   2   1   2   2   1   2   2   2   2   1   2   1   2   2   2   1   1   1   1   2   2   1   1   1   1   2   2   2   2   2   1   1   2   1   1   1   2   1   2   2   1   1   2   2   1   1   2   1   1   1   1   2   2   2   2   2   2   2   2   1   2   1   1   1   2   2   2   1   1   1   1   2   2   2   2   1   1   2   1   2   1   2   1   1   1   2   2   2   2   2   2   2   2   2   1   1   1   1   2   1   1   2   2   1
 MK-3-8                 2   2   1   2   2   2   2   1   1   2   1   2   1   2   1   2   2   1   1   1   2   1   2   2   1   1   1   1   1   1   1   1   1   2   1   2   2   2   1   2   2   2   1   2   2   1   2   1   2   1   1   2   2   1   1   2   1   1   2   2   2   2   1   2   2   2   1   1   1   2   1   2   1   2   1   2   2   1   1   1   2   1   2   2   1   1   1   1   2   1   1   2   2   2   1   2   2   2   2   2   1   1   2   2   1   1   2   2   2   2   2   1   1   1   1   2   2   1   1   1   1   2   2   2   2   2   1   1   2   1   1   1   2   1   2   2   1   1   2   2   1   2   2   1   1   1   1   2   2   2   1   2   2   1   2   1   2   1   1   1   1   2   2   1   1   1   1   2   2   2   1   1   1   2   1   2   1   2   1   1   1   2   2   2   1   2   2   2   2   2   1   1   1   1   2   1   1   1   2   1
 MK-3-9                 2   2   1   2   2   1   2   1   1   2   1   2   1   2   1   2   2   1   1   1   2   1   2   2   2   1   2   1   1   1   1   1   1   2   1   2   2   2   1   1   2   2   2   1   2   2   2   1   2   1   1   2   2   1   1   2   1   1   2   2   2   2   1   2   2   2   1   1   1   2   1   2   1   2   2   1   2   2   1   1   2   1   2   2   1   1   1   1   2   1   1   2   2   2   1   1   2   2   2   2   2   1   2   1   1   1   2   2   2   2   2   1   1   1   1   2   2   1   1   1   1   2   2   2   2   1   1   1   2   1   1   1   2   1   2   2   1   2   1   2   1   2   1   1   1   1   1   2   2   2   1   2   2   1   2   1   2   1   1   1   1   2   2   1   2   2   1   2   2   2   1   1   1   2   1   2   2   1   1   1   1   2   2   2   1   2   2   2   2   2   1   1   1   1   2   1   2   1   2   1
 MK-3-10                1   2   1   2   2   1   2   1   1   2   1   2   1   2   2   2   2   2   1   1   2   1   2   2   2   1   1   1   1   1   1   1   1   2   1   2   2   2   1   1   2   2   2   1   2   2   2   1   1   1   1   2   1   1   1   2   1   1   2   2   2   2   1   2   2   2   1   1   1   2   1   2   1   2   2   1   2   2   1   1   2   1   2   2   1   1   1   1   2   1   1   2   2   2   1   1   2   2   2   2   2   1   2   1   1   1   2   2   2   2   2   2   1   2   1   2   2   1   1   1   1   1   2   2   2   1   1   2   2   1   1   1   2   1   1   2   2   2   1   2   1   2   1   1   1   1   1   2   2   2   1   2   1   2   2   1   2   1   1   1   1   2   2   1   2   1   1   2   2   2   1   1   1   2   2   2   2   1   1   1   1   2   2   2   1   1   2   2   2   2   1   1   1   1   1   1   2   1   1   1
 MK-3-11                1   1   1   2   2   1   2   1   1   2   1   2   1   2   2   2   2   2   1   1   2   1   2   2   2   2   1   1   1   1   1   1   1   2   1   2   2   2   1   1   2   2   2   1   2   2   2   1   2   1   1   1   1   1   1   1   1   1   2   1   2   2   1   2   2   2   1   1   1   2   1   2   1   2   1   1   2   2   1   1   2   1   2   2   1   2   2   1   2   1   1   2   2   2   2   1   2   2   2   2   2   1   2   1   1   1   2   2   2   2   2   2   2   2   1   2   2   1   1   1   1   1   2   2   2   1   1   2   2   1   1   2   2   1   1   1   2   2   1   2   1   2   1   1   1   1   1   1   2   2   1   2   1   2   2   1   2   1   2   1   1   2   2   1   2   1   1   2   2   2   1   1   2   1   2   2   2   1   1   1   1   2   2   2   1   1   2   2   2   2   1   1   1   1   1   1   2   1   1   1
 MK-3-12                1   1   1   2   2   2   2   1   1   2   1   2   1   1   1   1   2   2   1   2   2   1   2   2   2   2   1   1   2   1   1   1   1   2   1   2   2   2   1   1   2   2   2   1   2   1   2   1   1   1   1   1   1   1   1   2   1   1   2   1   2   2   1   2   2   2   1   1   2   1   1   2   1   2   1   1   1   2   1   1   1   1   2   2   1   2   2   1   2   1   1   2   2   2   2   1   2   2   2   2   2   2   2   2   2   1   1   2   2   2   2   2   2   1   2   1   2   1   1   1   2   1   1   2   2   1   1   2   2   1   1   2   2   1   1   1   1   2   1   2   1   2   1   1   1   1   1   1   2   2   1   2   1   2   2   1   2   1   1   1   1   2   2   1   2   1   1   2   2   2   1   2   1   1   2   2   2   1   1   1   1   2   2   2   1   1   2   2   2   1   1   2   1   1   1   1   2   1   1   1
 MK-3-13                1   1   1   2   2   1   2   1   1   2   2   2   1   1   1   1   2   2   1   2   2   1   2   2   2   1   1   1   2   2   1   2   1   2   1   1   2   2   1   1   2   2   2   1   2   1   2   2   1   1   2   2   1   2   1   2   2   1   2   1   2   2   2   2   2   2   1   1   2   1   1   2   1   2   1   2   1   2   1   1   1   1   2   2   1   2   2   1   2   1   1   2   2   2   2   1   2   2   2   2   2   1   2   2   1   1   1   2   2   2   2   2   2   1   2   1   2   2   1   1   2   1   1   2   2   1   1   2   2   1   1   2   2   1   1   1   1   2   1   2   1   2   1   1   1   2   1   1   2   2   1   2   1   2   2   1   2   1   1   1   1   2   1   2   2   1   1   2   1   2   1   2   1   1   2   2   2   1   1   1   1   2   2   2   1   2   2   2   2   1   2   2   1   1   1   1   1   1   1   1
 MK-3-14                1   1   1   2   2   1   2   1   1   2   2   2   1   1   1   1   2   2   1   2   2   1   2   2   2   1   1   1   2   2   1   2   1   2   1   1   2   2   1   1   2   2   2   2   2   1   2   2   1   1   2   2   1   2   1   2   1   1   2   2   1   2   2   1   2   2   1   1   2   1   1   2   1   2   1   2   1   2   1   1   1   1   2   2   1   2   2   1   1   1   1   2   2   2   2   1   2   2   1   2   2   1   2   2   1   1   1   1   2   1   1   2   2   1   2   2   1   2   1   1   1   1   1   2   2   2   1   2   2   1   1   2   2   1   1   1   1   2   2   2   1   2   2   1   1   2   1   1   2   2   1   2   1   2   1   1   2   1   1   1   1   2   1   2   2   1   1   2   2   1   1   2   1   1   2   2   2   1   1   2   1   2   2   2   1   2   2   2   2   1   2   2   1   2   1   2   1   1   1   2
 MK-3-15                1   2   1   2   2   1   2   1   1   2   2   2   1   1   1   1   2   2   1   2   2   1   2   2   2   1   1   1   2   2   1   2   2   2   1   1   2   2   1   2   2   2   2   2   1   1   1   2   1   1   2   2   1   2   1   2   1   1   2   2   1   2   2   1   2   2   1   1   2   1   1   2   1   2   1   1   1   2   1   1   1   1   2   2   1   2   2   1   1   1   1   2   2   2   2   1   2   2   2   2   2   1   1   2   1   1   1   1   2   1   1   2   2   2   2   1   1   2   1   2   1   1   1   2   2   2   1   2   2   1   1   2   2   1   1   1   1   2   2   2   1   2   2   1   1   2   1   2   2   2   1   2   1   2   1   1   2   1   1   1   1   2   1   2   2   1   1   2   2   1   1   2   2   1   2   2   2   1   1   2   1   2   2   2   1   1   2   2   2   1   2   2   1   2   1   2   1   1   1   2
 MK-3-16                1   2   1   2   2   1   2   1   1   1   2   1   1   1   1   1   2   2   1   2   2   1   2   2   2   1   2   1   2   2   1   2   2   2   1   1   2   2   1   2   2   2   2   2   1   1   1   2   1   1   2   2   1   2   1   2   1   1   2   2   1   2   2   1   2   2   1   1   1   1   1   2   1   2   1   1   2   2   1   1   1   2   2   2   1   2   2   1   1   1   1   2   2   2   2   1   2   2   2   2   2   1   2   2   1   1   1   1   2   1   1   2   2   2   2   1   1   2   1   2   1   1   2   2   2   2   1   2   1   1   1   2   1   1   1   2   1   2   2   2   1   2   2   1   1   1   1   2   2   2   1   2   1   2   1   1   2   1   1   1   1   1   1   2   2   1   1   2   2   1   2   2   2   1   1   2   2   1   1   2   1   2   2   2   1   1   2   2   2   2   1   2   1   1   2   2   1   1   2   2
 MK-4-1                 2   2   2   1   1   1   1   2   2   1   1   1   1   2   2   2   2   2   2   1   1   1   2   2   2   1   1   2   2   2   2   1   2   1   1   2   1   1   2   2   1   2   2   2   1   1   1   1   2   1   2   2   2   1   2   1   1   1   2   1   2   2   1   1   1   1   2   1   2   2   2   1   1   1   1   2   1   1   2   1   2   2   2   1   2   2   2   1   1   2   2   1   2   1   1   1   2   2   1   1   1   1   1   1   1   2   2   2   1   2   1   2   1   2   1   2   2   1   1   1   2   2   2   2   2   1   2   1   1   2   1   2   2   1   2   2   2   2   1   1   1   2   1   1   2   2   2   1   2   2   1   1   1   2   2   2   2   2   2   2   2   1   1   1   2   2   1   1   1   1   2   2   1   1   2   1   1   1   2   2   1   2   2   1   1   1   1   2   1   1   2   2   2   1   1   1   2   2   1   1
 MK-4-2                 2   2   2   1   1   1   1   2   2   1   1   1   1   2   2   2   2   1   2   1   1   2   2   2   2   1   1   2   1   2   2   1   2   1   1   2   1   1   2   2   2   2   2   2   2   1   1   1   2   1   1   2   2   1   2   1   1   1   2   1   2   1   1   1   1   1   2   1   2   2   2   1   1   1   1   2   1   1   2   2   2   2   2   2   2   2   2   1   1   1   2   1   2   1   2   1   2   2   1   1   1   1   1   1   1   2   1   2   1   2   1   2   1   2   1   2   2   2   1   1   2   2   2   2   2   1   2   1   1   2   1   2   1   1   1   2   2   2   1   1   1   2   1   1   2   1   2   1   2   2   1   1   1   2   2   2   2   1   2   2   2   1   2   1   2   2   2   1   1   1   2   1   1   1   2   1   1   1   2   2   1   2   2   1   2   1   1   2   1   1   1   2   2   1   1   1   2   2   1   1
 MK-4-3                 2   2   2   2   1   1   1   2   2   1   1   1   1   2   2   2   2   1   2   1   1   2   2   2   2   1   1   2   1   2   2   1   2   1   1   2   1   1   2   2   2   2   2   2   2   1   1   1   2   1   1   2   2   1   2   1   1   1   2   1   2   2   1   1   1   1   2   1   2   2   2   1   1   1   1   2   1   1   2   2   2   2   2   1   2   2   2   1   1   1   2   1   1   1   2   1   1   2   1   1   1   1   1   1   1   1   2   2   1   2   1   2   1   2   1   2   1   2   1   1   2   2   2   2   2   1   2   1   1   2   1   2   1   2   1   2   2   2   1   1   1   2   1   1   1   2   2   1   1   2   1   1   1   1   1   2   2   1   2   2   2   1   2   2   2   2   2   1   2   1   2   1   1   1   2   1   1   1   2   2   1   2   2   1   1   1   1   2   1   1   1   2   2   1   1   1   2   2   2   1
 MK-4-4                 2   2   2   2   1   1   1   2   2   1   1   1   1   2   2   2   2   1   2   1   1   1   2   2   2   1   1   2   1   2   2   1   2   1   1   2   1   1   2   2   2   2   2   2   2   1   1   1   2   1   1   2   2   1   2   1   1   1   2   1   2   2   1   2   1   1   2   1   2   2   2   1   1   1   1   1   1   2   2   2   2   2   1   1   2   2   2   1   1   1   2   1   1   1   2   1   1   2   1   1   1   1   1   1   1   1   2   2   1   2   1   2   1   2   1   2   1   1   1   1   2   2   1   2   2   1   2   1   1   2   1   1   1   2   2   2   2   2   1   1   1   2   1   1   1   2   2   1   2   2   1   1   1   1   2   2   2   1   2   2   2   1   2   2   1   2   2   1   2   1   2   1   1   1   2   1   1   1   2   2   1   2   2   1   1   1   1   2   1   1   1   2   2   1   2   1   1   2   2   1
 MK-4-5                 2   2   2   1   2   1   1   2   2   1   1   1   1   2   2   2   2   1   2   1   1   2   2   1   2   1   1   2   1   2   2   1   2   1   1   2   1   1   2   2   2   2   2   1   2   1   2   1   2   1   1   2   2   1   2   1   1   1   1   1   2   2   1   2   1   1   2   1   2   2   2   1   1   2   1   1   1   2   2   2   1   2   1   1   2   2   2   1   1   2   1   1   1   1   2   1   1   2   1   1   1   1   1   1   1   1   2   2   1   2   1   2   1   2   1   2   1   1   1   1   2   2   1   2   1   1   2   1   1   2   1   1   1   2   2   2   2   2   1   1   1   2   1   1   1   2   2   1   1   2   1   1   1   1   2   2   2   1   2   2   2   1   2   2   1   2   2   1   2   1   2   1   1   1   2   1   1   1   1   2   1   2   2   1   1   1   1   2   1   1   1   2   2   1   1   1   1   2   2   1
 MK-4-6                 2   2   2   1   2   1   2   2   1   2   1   1   1   2   2   2   2   1   2   1   1   2   2   1   2   2   1   2   1   2   2   1   2   1   1   2   2   1   1   2   2   2   2   1   2   1   2   1   2   2   1   2   2   1   2   1   1   1   1   1   2   2   1   1   1   1   2   1   1   1   2   2   1   2   1   1   1   2   2   2   1   2   1   1   2   2   2   1   1   2   1   2   1   1   2   1   1   2   1   1   2   1   1   1   1   1   2   2   1   2   1   2   1   2   1   2   1   1   1   1   2   2   1   2   2   1   2   1   1   2   1   1   2   2   2   2   2   2   1   1   1   2   1   1   1   2   2   1   1   2   1   2   1   1   2   2   2   1   2   2   2   1   2   2   1   2   2   1   1   1   1   1   2   1   2   1   1   1   1   1   1   2   2   1   1   1   1   2   1   1   1   2   2   1   2   1   1   2   2   1
 MK-4-7                 2   2   2   1   2   1   2   2   1   2   1   1   1   1   2   2   2   1   2   1   1   2   2   1   2   2   1   2   1   2   2   1   2   1   1   2   2   1   1   2   2   2   2   1   2   1   2   1   2   2   1   2   2   1   2   1   1   1   1   1   2   2   1   1   1   1   1   1   1   1   2   2   1   2   1   1   1   2   2   2   1   2   1   1   2   2   2   1   1   2   1   2   1   1   2   1   1   2   1   1   2   1   1   1   1   1   1   1   1   2   1   2   1   2   1   2   1   1   1   1   1   2   1   2   2   1   2   1   1   2   1   1   2   2   2   2   2   2   1   1   1   2   1   1   1   2   2   1   1   2   1   2   1   1   2   2   1   1   1   2   2   1   2   2   1   2   2   1   1   1   1   1   2   1   2   2   1   1   1   2   1   2   2   1   1   1   1   2   1   1   1   2   2   1   2   1   1   1   2   1
 MK-4-8                 1   2   2   1   2   1   2   1   1   2   1   1   1   1   2   2   2   1   2   1   1   1   2   1   2   2   1   2   1   2   2   1   2   1   1   2   2   1   1   2   2   1   2   1   2   1   2   1   2   2   2   2   2   1   2   1   1   1   1   1   2   2   1   1   1   1   1   1   1   1   2   1   1   2   1   2   1   2   2   2   1   2   1   1   2   1   2   1   1   2   1   1   1   1   2   1   1   2   1   2   1   1   1   1   1   1   1   1   1   2   1   2   1   2   1   1   1   1   1   1   1   2   1   2   1   1   2   1   1   2   1   1   1   1   2   2   1   1   1   2   1   2   1   1   1   2   2   2   1   2   2   2   1   1   2   2   1   1   2   2   2   1   2   2   1   2   2   1   1   1   1   1   1   1   2   2   1   1   1   2   1   2   1   1   1   1   1   2   1   1   1   2   2   1   2   1   1   1   1   1
 MK-4-9                 2   2   2   1   2   1   2   1   1   2   1   1   1   1   2   1   2   1   2   1   1   1   2   1   2   2   1   2   1   2   2   2   1   1   1   2   2   1   1   2   2   1   2   1   2   2   2   1   2   2   2   2   2   1   2   1   1   1   1   1   1   2   1   1   1   1   1   1   1   1   2   1   1   2   1   2   1   2   2   2   1   2   2   2   2   2   2   1   1   2   2   1   1   1   2   1   1   2   1   2   1   1   2   1   1   1   2   1   1   2   2   1   1   2   1   1   1   2   2   1   1   2   1   2   1   1   2   1   2   2   1   1   1   1   2   2   1   1   2   2   1   2   1   1   1   2   2   1   1   2   2   2   2   1   2   2   1   1   1   2   2   1   1   2   1   2   2   1   1   1   1   1   1   1   2   2   1   1   1   2   1   2   1   1   1   1   1   2   1   1   1   2   2   1   2   1   1   1   1   1
 MK-4-10                1   2   2   1   2   1   2   1   1   2   1   1   1   1   2   1   1   1   2   1   1   1   2   1   2   2   1   2   2   2   2   2   1   1   1   2   2   1   2   2   2   1   2   1   2   1   2   2   2   2   2   2   2   1   2   1   1   1   1   1   1   2   1   2   1   1   1   1   1   1   2   1   1   2   1   2   1   2   2   2   1   2   2   2   2   2   2   1   1   2   2   1   1   1   2   1   1   2   1   2   1   2   2   1   2   1   2   1   1   2   2   1   1   2   1   1   1   2   2   1   1   2   1   2   1   1   2   1   2   2   1   1   1   1   2   2   1   1   2   2   1   2   1   1   1   2   2   1   1   2   2   2   2   1   1   2   1   1   1   2   2   1   1   1   1   2   2   1   1   1   1   1   1   1   2   1   1   1   1   2   1   2   2   1   1   1   1   2   1   1   1   2   2   1   2   1   1   1   1   1
 MK-4-11                1   2   2   1   2   1   2   2   1   2   1   1   1   2   2   1   1   1   1   1   1   1   2   2   2   2   1   2   2   2   2   2   1   1   1   2   2   1   2   2   2   1   2   2   1   1   2   2   2   2   2   2   2   1   2   1   1   1   1   1   1   2   1   2   1   1   1   1   1   1   2   1   1   2   1   2   1   2   2   2   1   2   1   2   1   2   2   1   1   2   2   1   1   1   2   1   1   2   1   2   1   2   2   1   2   1   2   1   1   2   2   2   1   2   1   1   1   1   2   1   1   2   1   1   1   1   2   1   2   2   1   1   1   1   1   2   1   1   2   2   1   2   1   1   2   2   2   1   1   2   2   2   2   1   1   2   1   2   1   2   2   1   1   1   1   2   1   1   1   1   1   1   1   1   2   1   1   2   2   2   1   2   2   1   1   1   2   2   1   1   1   2   2   1   2   1   1   1   2   1
 MK-4-12                1   2   2   1   2   1   2   2   1   2   1   1   1   2   2   1   1   1   1   1   1   1   2   2   2   2   1   2   2   2   2   2   1   1   2   2   2   1   2   2   2   1   2   2   1   1   2   2   2   1   2   2   2   1   2   1   1   1   1   1   1   2   1   2   1   1   1   1   1   1   2   1   1   2   2   1   1   2   2   2   1   2   1   2   1   2   2   2   1   2   2   1   1   1   2   1   1   1   1   2   1   2   2   1   2   1   2   1   1   2   2   2   2   2   1   1   2   1   2   1   1   2   1   1   1   1   2   1   1   2   1   1   1   1   2   2   1   1   2   2   1   2   1   1   2   2   2   1   1   2   2   2   2   2   1   2   1   1   1   1   2   1   1   1   2   2   2   2   1   1   1   1   1   1   2   1   1   2   1   2   1   2   2   1   1   1   2   2   1   1   1   2   2   1   2   2   1   1   2   1
 MK-4-13                1   2   2   1   1   1   2   2   1   1   1   1   2   2   2   1   1   1   1   1   1   1   2   2   1   2   1   1   2   2   2   2   1   1   2   2   2   1   2   1   1   1   1   1   1   1   2   2   2   1   2   2   2   1   2   1   1   1   2   1   1   2   1   2   1   1   1   1   1   1   2   2   1   1   2   1   1   1   2   2   2   2   1   2   1   2   2   2   1   2   2   1   1   1   2   1   1   1   1   2   1   2   2   1   2   1   2   1   1   2   2   2   2   2   1   1   2   1   2   1   1   2   1   1   1   1   2   1   1   2   1   1   1   1   2   2   1   1   2   2   1   2   1   1   2   1   2   1   1   2   2   2   2   2   1   2   1   1   1   1   2   1   1   1   2   2   2   2   1   1   1   2   1   1   2   1   1   2   1   2   1   2   2   1   1   1   2   2   1   2   1   2   2   1   2   2   1   1   2   1
 MK-4-14                1   2   1   1   1   1   2   2   1   1   1   1   2   2   1   1   2   1   1   1   1   1   2   2   1   2   1   1   2   2   1   2   1   1   2   2   1   1   2   1   1   2   1   1   1   2   2   2   1   1   2   1   2   1   2   1   1   1   2   1   1   2   1   2   1   1   1   1   1   1   2   2   1   1   2   1   1   1   2   2   2   2   1   2   1   2   2   1   2   2   2   1   1   1   2   1   1   1   1   2   1   2   2   1   1   1   2   1   1   2   2   2   2   2   1   1   2   1   2   1   1   2   2   1   1   1   2   1   1   2   1   1   1   1   1   2   1   1   1   1   1   2   1   1   2   1   2   1   1   2   2   2   1   2   1   2   1   1   1   1   2   1   1   1   2   2   2   2   1   1   1   2   1   1   1   1   1   2   1   2   1   2   2   1   1   1   2   2   1   2   1   2   2   1   2   2   1   1   2   2
 MK-4-15                1   2   1   1   1   1   2   2   1   1   1   1   1   2   2   1   2   1   1   1   1   1   2   2   1   2   1   1   2   2   1   2   1   1   2   2   1   1   1   1   1   2   1   1   1   2   2   2   1   1   2   1   2   1   2   1   1   1   2   1   1   2   1   2   1   1   1   1   1   1   2   1   1   1   2   1   1   1   2   2   2   2   1   2   2   2   2   1   1   2   2   1   1   1   2   1   2   1   1   2   1   2   2   1   1   1   2   1   1   2   2   2   2   2   1   1   2   1   2   1   1   2   2   1   1   1   2   1   1   2   1   1   1   1   1   2   1   1   1   1   1   2   1   1   2   1   2   1   1   2   2   2   1   2   1   2   1   1   1   1   2   1   1   1   2   2   2   2   2   1   1   2   1   1   1   1   1   2   1   2   1   2   2   1   1   1   1   2   1   2   1   2   2   1   2   2   1   1   2   2
 MK-4-16                1   2   1   2   1   1   2   2   1   1   1   1   1   2   2   1   2   1   2   1   1   1   2   2   1   2   1   1   2   2   1   2   1   1   2   1   1   1   2   1   2   2   1   1   2   2   2   2   1   1   2   1   2   1   2   1   1   2   1   2   1   2   1   2   1   1   1   1   2   1   2   1   1   1   2   1   2   1   2   2   2   1   1   2   2   2   2   1   1   2   2   2   1   1   2   1   2   1   2   2   1   1   2   1   1   1   1   1   1   2   2   2   2   2   1   1   2   1   2   1   1   2   2   1   1   1   2   1   1   2   1   1   1   2   1   2   2   1   1   1   1   2   1   1   2   1   2   1   1   2   2   2   1   2   1   2   2   1   1   1   2   1   1   2   2   2   2   2   2   1   1   2   2   1   1   1   1   2   1   1   1   2   2   1   1   1   1   2   1   2   1   2   2   1   2   1   1   2   2   2
 MK-5-1                 1   1   2   2   2   1   1   1   1   1   1   1   1   2   2   2   2   2   2   2   2   2   1   1   2   2   1   2   1   1   2   2   1   2   1   2   1   2   1   1   1   1   2   1   1   2   2   1   2   2   2   1   1   1   2   1   2   1   2   2   1   2   2   2   2   2   2   1   1   2   2   2   2   1   2   1   2   1   1   1   2   2   2   1   1   1   2   2   1   2   1   1   1   2   2   2   1   1   1   1   1   1   1   2   1   2   2   1   2   1   2   2   1   1   1   1   1   2   1   1   1   1   1   2   1   1   2   1   2   2   1   2   1   1   1   2   1   1   2   2   2   2   2   1   2   2   2   2   1   1   1   1   2   1   2   2   2   2   2   2   1   2   2   2   1   1   2   2   1   1   2   2   2   2   2   2   2   1   2   2   1   1   2   1   1   1   2   1   1   2   2   1   1   2   2   1   1   1   1   1
 MK-5-2                 1   1   2   2   2   1   1   1   1   1   1   1   1   2   2   2   2   2   2   2   2   2   1   1   2   2   1   2   1   1   2   2   1   2   1   2   1   1   1   1   1   1   2   1   2   2   2   1   2   2   2   1   2   1   2   1   2   1   1   2   1   2   2   2   1   2   2   1   1   2   2   2   2   1   2   1   2   1   1   1   2   2   2   1   2   1   1   2   1   2   1   1   1   2   2   2   1   1   1   1   1   1   1   2   1   2   2   1   2   1   2   2   1   1   1   1   1   2   1   1   1   1   1   2   1   1   2   2   2   2   1   2   1   1   1   2   1   1   2   2   2   2   2   1   1   2   2   1   1   1   1   1   2   1   2   2   2   2   2   2   1   1   2   2   1   1   2   2   1   2   2   2   2   2   1   2   2   1   2   2   2   2   2   1   1   1   2   1   1   2   2   2   1   2   2   2   1   1   1   2
 MK-5-3                 1   1   2   2   2   1   1   1   1   1   1   1   1   2   2   2   2   2   2   2   1   1   1   1   2   2   2   2   1   1   2   2   1   2   1   2   2   1   1   1   1   1   2   1   2   2   2   2   2   2   2   1   2   2   2   1   2   1   1   2   1   2   2   2   1   2   2   1   1   2   2   2   2   1   2   1   2   1   2   1   1   1   2   1   2   1   1   2   1   1   1   1   2   2   2   1   1   1   1   1   1   1   1   2   1   2   2   2   2   1   2   1   1   1   1   1   1   2   1   1   1   1   1   2   2   1   2   2   2   2   1   1   1   1   1   2   1   1   2   2   2   2   2   1   1   2   2   1   1   1   2   1   2   2   2   2   2   1   2   1   1   2   2   2   1   1   2   1   2   2   2   2   2   2   1   2   2   1   1   2   2   2   2   2   2   1   2   1   2   2   2   2   1   2   2   2   1   1   2   2
 MK-5-4                 1   1   2   2   2   1   2   1   1   1   1   2   1   2   2   2   2   2   2   2   1   1   1   1   2   2   2   2   1   1   2   2   1   2   1   2   2   1   1   1   1   1   2   1   2   2   2   2   2   2   2   1   2   2   2   1   2   1   1   2   1   2   2   1   1   2   2   1   1   1   2   2   2   1   2   1   2   1   2   1   1   1   2   1   2   1   1   2   1   1   1   1   2   2   2   1   1   1   1   1   1   1   1   2   1   2   2   2   2   1   2   1   1   1   1   1   1   2   1   1   1   1   1   2   2   1   1   2   2   2   1   2   1   1   2   2   1   1   2   2   2   2   2   1   1   2   2   1   1   1   2   1   2   2   2   2   2   1   1   1   1   2   2   2   1   1   2   1   2   2   1   1   2   2   1   2   2   1   1   2   2   2   2   2   2   1   2   1   2   2   2   2   1   2   2   2   1   1   1   2
 MK-5-5                 1   1   2   2   2   1   2   2   1   1   2   2   1   2   2   2   2   2   2   2   1   1   1   1   2   2   2   2   1   1   2   2   1   2   2   2   2   2   1   2   1   1   2   1   2   2   2   1   2   2   2   1   2   2   2   1   1   1   1   2   1   2   2   1   1   2   2   1   1   1   2   2   2   1   2   1   2   1   2   1   1   1   2   2   2   1   1   2   2   2   1   1   2   2   2   1   1   1   1   1   1   1   1   2   1   2   2   2   2   1   2   1   1   1   1   1   1   2   1   1   1   1   1   2   2   1   1   2   2   2   1   2   1   1   2   2   1   2   2   2   1   1   2   1   1   2   2   2   1   1   2   1   2   2   2   1   2   1   1   1   1   2   2   2   1   1   2   1   2   2   1   1   2   2   1   2   2   1   1   2   2   2   2   2   2   1   2   2   2   2   2   2   1   2   2   1   1   1   1   2
 MK-5-6                 1   1   2   2   2   1   2   2   1   2   2   2   1   2   2   2   2   2   1   1   2   1   1   1   2   2   2   2   1   1   2   2   1   2   2   2   2   2   1   2   1   1   2   1   2   2   2   1   2   2   2   1   2   2   2   1   1   1   1   2   1   2   2   1   1   2   2   1   1   1   2   2   2   1   1   1   1   1   2   1   1   1   2   2   2   1   1   2   2   1   1   1   2   2   1   1   1   1   1   1   2   1   1   2   1   2   2   2   2   1   2   1   1   1   1   1   1   2   1   1   1   1   1   2   2   1   1   2   2   2   1   2   1   2   2   2   1   1   2   2   1   1   2   1   1   2   2   2   1   1   2   1   2   2   2   1   2   1   1   1   1   2   2   2   1   1   2   1   2   2   1   1   2   2   2   1   2   1   1   2   2   2   2   2   2   1   2   2   2   2   2   2   1   2   2   1   2   1   1   2
 MK-5-7                 1   1   2   2   1   1   2   2   1   2   2   2   1   2   2   2   2   2   1   1   2   2   1   1   2   2   2   2   1   1   2   2   1   2   2   2   2   2   1   2   1   1   2   1   1   2   1   1   2   2   2   1   2   2   2   1   1   1   1   2   1   2   2   1   1   2   2   1   1   2   2   2   1   1   1   1   1   1   2   1   1   1   2   2   2   1   1   2   1   1   1   1   2   2   1   1   1   1   1   1   1   1   1   2   1   2   2   1   2   1   2   1   1   1   1   1   1   2   1   1   1   1   1   2   2   1   1   2   2   2   1   2   1   2   2   2   1   1   2   2   1   1   2   1   1   2   2   2   1   1   2   1   2   1   2   1   2   2   1   1   2   2   2   1   1   1   2   1   2   2   1   2   2   2   2   1   2   1   1   2   2   2   2   2   2   1   2   2   2   2   2   2   2   1   2   1   2   2   1   2
 MK-5-8                 1   1   2   2   1   1   2   2   1   2   1   2   1   2   2   2   2   2   1   1   2   2   1   2   2   2   2   2   1   1   2   2   1   2   2   2   1   2   1   2   1   1   2   1   1   2   1   2   2   2   2   2   2   2   2   1   1   1   1   2   1   2   2   1   1   2   2   1   1   2   1   2   1   2   1   1   1   1   1   1   1   1   2   1   2   1   1   2   2   1   1   1   2   1   1   1   1   1   1   1   1   1   1   2   1   2   2   2   2   1   2   1   1   1   1   1   1   1   1   1   1   2   1   2   2   1   1   2   2   2   1   2   1   2   2   2   1   1   2   1   1   1   2   1   1   2   2   1   1   1   2   2   2   1   2   1   2   2   1   1   2   2   2   1   1   1   1   1   2   2   1   1   2   2   2   2   2   1   1   2   2   2   2   2   2   1   2   2   2   2   2   2   1   1   2   1   2   2   1   2
 MK-5-9                 1   1   2   2   2   2   2   2   2   1   2   2   1   2   2   2   2   2   2   1   2   2   1   2   2   2   2   1   1   2   2   1   1   2   2   2   1   2   1   2   2   1   2   1   1   2   1   2   1   2   2   2   2   2   1   1   1   1   1   2   1   2   2   1   1   2   1   1   1   2   1   2   1   2   1   1   1   2   1   1   1   1   2   1   2   1   1   2   2   1   1   1   2   1   1   1   1   1   1   1   1   1   1   1   1   2   2   2   2   1   1   1   1   1   1   1   1   1   1   1   2   2   1   2   2   1   1   2   2   1   1   2   1   2   2   2   1   1   2   1   1   2   2   1   1   2   2   1   1   1   1   2   2   1   2   1   2   2   1   1   1   1   2   1   1   1   1   1   2   2   1   1   2   2   2   2   2   1   1   2   2   2   2   2   2   1   1   2   1   2   2   2   1   1   2   1   2   2   1   2
 MK-5-10                1   1   2   2   2   2   2   1   2   1   2   2   1   2   2   2   2   2   2   1   2   2   1   2   2   2   2   1   1   2   2   1   1   2   2   2   1   2   1   2   2   1   2   1   1   2   1   2   1   1   2   2   2   1   1   1   1   1   1   2   2   1   2   1   1   1   1   1   2   2   1   2   1   2   1   1   1   2   1   1   1   1   2   1   2   1   1   2   1   1   1   1   2   1   2   1   2   1   1   1   1   1   1   1   1   1   2   2   2   1   2   1   1   1   1   1   1   1   1   1   1   2   1   2   1   1   1   2   2   1   1   2   1   2   2   2   1   1   2   1   1   2   2   1   1   2   2   1   1   1   1   2   2   2   2   2   1   2   1   1   1   1   2   1   2   1   1   1   2   2   1   1   2   2   2   2   2   1   1   2   2   2   2   2   2   1   1   2   1   2   2   2   1   1   2   1   2   2   1   2
 MK-5-11                1   1   2   2   2   2   2   1   2   1   2   2   1   2   2   2   2   2   2   1   2   2   1   2   1   2   2   1   2   2   2   1   1   1   2   2   1   2   1   2   2   1   2   1   1   2   1   2   1   1   2   2   2   1   2   1   1   1   1   2   2   1   2   1   1   1   1   1   2   2   1   2   1   2   2   1   1   2   1   1   1   1   2   1   2   1   2   2   1   1   1   2   2   1   2   1   1   1   2   1   1   1   1   1   1   1   2   2   2   1   2   1   1   1   1   1   1   1   1   1   1   2   1   2   1   2   1   2   2   1   1   2   1   2   2   2   1   1   2   1   1   2   2   1   1   2   2   2   1   1   2   2   2   2   1   2   1   1   1   1   2   1   2   1   2   1   1   1   2   2   1   1   2   2   2   2   2   1   1   1   2   1   2   2   2   1   1   2   1   2   2   2   1   1   2   1   2   2   1   2
 MK-5-12                1   1   2   2   2   2   2   1   2   1   2   2   1   2   1   2   2   2   2   1   2   2   1   2   1   2   2   1   2   2   2   1   1   1   2   1   1   2   1   2   2   1   2   1   1   2   1   2   1   1   2   2   2   1   2   1   1   1   1   2   2   1   2   1   1   1   1   1   1   2   1   2   1   2   2   2   1   2   1   1   2   2   2   1   2   1   2   2   1   1   1   2   1   1   2   1   1   1   2   1   1   2   1   1   1   1   2   2   2   1   2   1   1   1   1   1   2   2   1   1   1   2   1   1   1   2   1   2   2   1   1   2   1   2   2   2   1   1   2   1   1   2   1   2   1   1   2   2   1   1   2   2   2   2   1   2   1   1   1   1   2   1   2   1   2   1   1   1   2   2   1   1   1   2   2   2   2   1   1   1   1   1   2   2   2   1   1   2   2   2   2   2   1   1   2   1   2   2   1   2
 MK-5-13                1   1   1   2   1   2   2   1   2   1   1   2   1   1   1   2   2   2   2   1   2   2   2   1   1   2   2   1   2   2   2   1   1   1   2   1   1   2   1   2   2   1   2   1   1   2   1   2   1   2   2   2   2   1   2   1   1   1   1   2   2   1   2   1   1   1   1   1   1   2   1   2   1   1   2   2   1   2   1   1   2   2   2   1   2   1   2   2   1   1   1   2   1   1   2   1   2   1   2   1   1   2   1   1   2   1   2   2   2   1   2   1   2   1   1   1   2   2   2   1   1   2   1   1   1   1   1   2   2   1   1   2   1   2   2   2   1   1   1   1   1   2   1   2   1   1   2   2   1   2   2   2   2   2   1   2   1   1   1   1   2   1   2   1   2   2   1   1   2   2   1   1   1   2   2   2   2   1   1   1   2   1   2   2   2   1   1   1   2   2   2   2   1   1   2   1   2   2   1   2
 MK-5-14                1   1   1   1   1   1   2   1   2   1   1   2   1   1   1   2   2   2   2   1   2   2   2   1   1   2   2   1   2   2   2   1   1   1   2   1   1   2   1   2   2   1   2   1   1   2   1   2   1   2   2   2   2   2   2   1   1   1   2   2   2   1   2   1   2   1   1   1   1   2   1   2   1   1   1   2   1   2   1   1   2   1   2   1   2   2   1   2   1   1   1   2   1   1   2   1   2   1   2   2   1   2   2   1   2   1   2   2   2   1   2   1   2   1   1   1   2   2   2   1   1   2   1   2   1   1   2   2   2   1   1   2   1   2   2   2   1   1   1   1   1   2   1   2   1   1   2   2   1   2   2   2   2   1   1   2   1   1   1   2   2   1   2   1   1   2   1   1   2   2   1   1   1   2   2   2   2   1   1   1   2   1   2   2   2   1   1   1   2   2   2   2   1   1   2   2   2   2   1   1
 MK-5-15                1   1   1   1   1   1   2   2   2   1   1   2   2   1   1   2   2   2   2   1   2   2   2   1   1   2   2   1   2   2   2   1   1   1   2   2   1   2   2   1   2   1   2   2   1   2   1   2   1   2   2   2   2   2   2   2   1   1   2   2   2   1   2   1   2   1   1   1   1   2   1   2   1   1   1   2   1   2   1   2   2   2   2   1   2   2   1   2   1   1   1   2   1   1   2   1   2   1   2   2   1   2   2   1   2   2   2   2   2   1   2   1   2   1   1   1   2   2   2   1   1   2   1   2   1   1   2   2   2   1   1   2   1   2   2   2   1   1   1   1   1   2   1   1   1   1   2   1   1   1   2   2   2   1   1   2   1   1   2   1   2   1   1   1   2   2   1   1   2   2   1   1   1   2   2   2   2   2   1   1   2   1   2   2   1   1   1   1   1   2   2   2   1   1   1   2   2   2   1   1
 MK-5-16                1   1   1   1   1   1   2   2   2   1   2   2   2   1   1   2   2   2   2   1   2   2   2   1   1   2   2   1   2   2   2   1   1   1   2   2   1   2   1   1   1   1   2   2   1   1   1   2   2   2   2   2   2   2   2   2   1   1   2   2   2   1   2   1   2   1   1   1   2   2   1   2   1   2   1   2   1   2   1   2   2   2   2   1   2   2   1   1   1   1   1   2   1   1   1   1   2   1   2   2   1   2   2   1   2   2   2   2   2   1   1   1   2   1   1   1   2   2   2   2   1   2   1   1   1   1   2   2   2   1   1   2   1   2   2   2   2   1   1   1   1   1   1   1   1   1   2   1   1   1   2   2   2   1   1   2   2   1   2   1   2   1   2   1   2   2   2   1   2   2   2   1   1   2   2   2   2   2   1   1   2   1   2   2   1   1   1   1   1   2   2   2   1   1   1   2   2   2   1   1
 MK-6-1                 2   1   2   1   1   1   2   2   1   2   2   1   1   1   1   1   1   1   2   1   1   2   1   2   1   1   2   2   2   2   1   1   2   2   2   1   2   2   1   1   1   1   2   2   2   2   1   1   2   2   2   2   2   2   2   2   2   2   2   1   1   1   1   1   2   2   2   2   1   1   1   2   2   1   1   2   2   2   1   2   2   2   2   1   2   2   2   2   1   2   1   1   2   1   1   2   2   2   2   2   1   2   1   2   1   2   1   1   2   1   2   1   2   2   1   2   2   1   1   1   2   1   2   1   1   2   1   1   1   2   2   2   1   1   1   2   1   2   2   2   2   2   1   1   1   2   1   2   2   2   1   1   2   2   2   1   2   2   1   2   1   2   1   1   2   2   2   1   1   1   1   2   2   2   2   1   1   2   2   1   1   1   1   1   1   2   2   2   2   2   1   1   2   1   1   2   1   1   1   1
 MK-6-2                 2   1   2   1   1   1   2   1   1   2   2   1   1   1   1   1   1   1   2   1   1   2   1   2   1   2   2   2   2   2   1   1   1   2   2   1   2   2   1   1   1   1   1   2   2   2   1   1   2   2   2   2   2   2   2   1   1   2   2   1   1   1   1   2   2   2   2   1   1   1   1   2   2   1   1   2   2   2   2   2   2   2   2   1   2   2   2   2   1   2   1   1   2   2   1   2   2   2   2   1   1   2   1   2   1   2   1   1   2   1   2   1   1   2   1   2   2   1   1   1   2   1   2   1   1   2   1   1   1   2   2   2   1   1   2   2   1   2   2   2   2   2   1   1   1   2   1   2   2   2   1   1   2   2   2   1   1   2   1   2   2   2   1   1   2   2   2   1   1   1   2   1   2   2   2   1   1   1   2   1   2   1   1   1   1   2   2   2   2   2   1   1   2   2   1   2   1   1   1   1
 MK-6-3                 2   1   2   1   1   1   2   1   1   2   2   1   1   1   1   1   1   2   2   1   1   2   1   2   1   2   2   2   2   1   1   1   1   2   2   1   2   2   1   1   1   1   1   1   2   2   1   1   2   2   2   2   2   2   2   1   2   2   2   1   1   1   1   2   2   2   2   1   1   1   1   2   2   2   2   2   2   2   2   2   2   2   2   1   2   1   2   2   1   2   1   2   2   2   1   2   2   2   2   1   1   2   1   2   1   2   1   1   2   1   2   2   1   2   1   2   2   1   1   1   2   1   2   2   1   2   1   1   1   2   2   2   1   1   2   2   1   2   2   2   1   2   1   1   1   2   1   2   1   2   1   1   2   1   2   1   1   2   1   2   2   2   1   1   2   2   1   1   1   1   2   1   2   2   2   1   1   1   2   1   2   1   1   1   1   2   2   2   1   2   1   1   2   1   1   1   1   2   1   1
 MK-6-4                 2   1   2   1   1   1   2   1   1   2   2   1   1   1   1   1   2   2   2   1   1   1   1   2   1   2   2   1   2   1   1   1   1   2   2   1   2   2   1   1   1   1   1   1   2   2   1   1   2   2   2   2   2   2   2   2   2   1   2   1   1   1   2   2   2   2   2   2   1   1   1   2   2   2   2   2   2   2   2   1   2   2   2   1   2   1   2   2   1   2   1   2   2   2   1   2   2   2   2   1   1   2   1   2   1   1   1   1   2   1   2   2   2   2   1   2   2   1   1   1   2   1   2   2   1   2   1   1   1   2   1   2   1   1   2   1   1   2   2   2   1   2   1   1   1   2   1   2   1   2   1   1   2   1   2   1   2   2   1   2   2   2   1   1   1   2   1   2   1   1   2   1   2   2   2   1   1   1   2   1   2   1   1   1   1   2   2   2   1   2   1   1   2   2   1   1   1   2   2   1
 MK-6-5                 2   1   2   2   2   1   2   1   1   2   2   1   1   1   1   1   2   1   2   1   1   1   1   2   1   2   2   1   2   1   1   1   1   2   2   1   2   2   1   1   1   2   1   1   2   2   1   1   2   2   2   2   2   2   2   2   2   1   2   1   1   1   2   2   2   2   2   2   1   1   1   2   2   2   2   2   2   2   2   1   2   2   2   1   2   1   2   2   1   2   1   2   2   1   1   2   2   2   1   2   1   2   1   2   1   1   1   1   2   1   2   2   2   2   1   2   2   1   1   1   2   1   2   2   2   2   1   2   1   2   1   2   1   1   2   1   1   2   2   1   1   2   1   1   1   2   1   2   1   2   1   1   2   2   2   1   2   2   1   2   2   2   1   2   1   2   1   2   1   1   2   1   2   2   2   1   1   1   2   1   2   1   1   1   1   2   2   2   1   2   1   1   2   2   1   2   1   2   2   1
 MK-6-6                 2   1   2   2   2   1   2   1   1   2   1   1   1   1   1   1   2   1   2   1   1   1   1   1   1   2   2   1   2   1   1   1   1   2   2   1   2   2   1   1   1   2   1   1   2   2   1   2   2   2   2   2   2   2   2   2   2   1   2   1   1   1   2   2   2   2   2   2   1   1   1   2   2   1   2   2   2   2   2   1   2   2   2   1   2   1   2   2   1   2   1   2   2   1   1   2   2   2   1   2   1   2   1   2   1   1   1   1   2   1   1   2   2   2   1   1   2   1   1   1   2   1   2   2   2   2   1   2   1   2   1   2   1   1   2   1   1   1   2   1   1   2   1   1   1   2   1   2   1   2   1   1   2   2   2   1   2   2   1   1   2   2   1   2   1   2   2   2   1   1   2   2   2   2   2   1   2   1   2   1   1   2   1   1   1   2   2   2   1   2   1   1   2   2   1   2   1   2   2   1
 MK-6-7                 2   2   2   2   2   1   2   1   1   2   1   1   1   1   1   1   2   1   2   1   1   1   1   2   1   2   2   1   2   1   1   1   1   2   2   1   2   2   2   1   1   2   1   1   2   2   1   2   2   2   2   2   2   2   2   2   2   1   2   1   1   2   2   2   2   2   1   2   1   1   1   2   1   1   2   2   2   2   2   1   2   2   1   1   2   1   2   2   1   2   1   2   2   1   1   2   2   2   1   1   2   1   1   2   1   1   2   1   2   2   1   2   2   2   1   1   2   1   1   1   1   1   2   2   2   2   1   2   1   2   1   2   2   1   2   1   1   1   2   1   1   2   1   1   1   1   1   2   1   2   1   1   2   2   2   2   2   2   1   1   2   2   1   2   1   2   2   2   1   1   2   2   2   2   2   1   2   1   1   1   1   2   1   1   2   2   2   2   1   2   1   1   2   2   1   2   1   2   2   1
 MK-6-8                 2   2   2   2   2   1   2   1   1   2   2   1   1   1   1   1   2   1   2   1   1   1   1   2   1   2   2   1   2   1   1   1   1   2   2   1   1   2   2   1   1   1   1   1   2   2   1   2   2   2   2   2   2   2   2   2   2   1   2   2   1   2   2   2   2   2   1   2   1   1   1   2   1   1   2   2   2   2   2   1   2   2   2   1   2   1   2   2   2   2   1   2   2   1   1   2   2   2   1   1   2   2   1   2   1   1   1   1   2   2   1   2   2   2   1   1   1   2   1   1   1   1   2   2   2   2   1   2   1   2   1   2   2   1   2   1   1   1   2   1   2   2   1   1   1   1   1   2   1   2   1   1   2   2   2   2   2   2   1   1   2   2   1   2   1   1   2   2   1   2   2   2   2   2   2   1   2   1   1   1   1   2   1   1   2   2   2   2   1   2   1   1   2   2   1   2   1   2   2   1
 MK-6-9                 2   2   2   2   2   1   2   1   1   1   2   1   2   1   1   1   2   1   2   1   1   1   1   2   1   2   2   1   2   1   1   1   1   2   2   1   1   2   2   1   1   1   1   1   2   2   1   2   2   2   2   2   2   2   1   2   2   1   2   2   1   2   2   2   2   2   1   2   1   1   1   2   1   1   2   2   2   2   2   1   2   2   2   1   2   1   2   2   2   2   1   2   2   1   1   1   2   2   1   1   1   2   1   2   1   1   1   2   2   1   1   2   2   2   1   1   1   2   1   1   1   1   1   2   2   2   1   2   1   2   1   2   1   1   2   1   1   1   2   1   1   2   1   2   1   1   2   2   1   2   1   1   2   2   2   2   1   2   1   1   2   2   1   2   1   1   2   2   1   2   2   2   2   2   2   1   2   1   1   1   1   1   1   2   2   2   2   2   1   2   1   1   2   2   1   2   1   2   2   1
 MK-6-10                2   2   2   1   2   1   2   1   1   1   2   1   2   1   2   1   1   1   2   1   1   1   1   2   1   2   2   1   2   1   1   1   1   2   2   1   1   2   2   1   1   1   1   2   2   2   1   2   2   2   1   2   2   1   1   2   2   1   2   2   1   2   2   2   2   1   1   2   1   1   1   2   1   1   2   2   2   2   2   1   2   2   2   1   2   1   2   2   2   2   1   2   2   1   1   1   2   2   1   1   1   2   1   2   1   1   1   2   2   2   1   2   2   2   1   1   1   2   1   1   1   1   1   2   2   2   1   2   1   2   1   2   2   1   2   1   1   1   2   1   1   2   1   2   1   1   2   2   1   2   1   1   1   2   2   2   1   2   1   2   2   2   1   2   1   1   2   2   1   2   2   2   2   2   2   1   2   1   1   1   1   2   1   2   2   2   2   2   1   2   1   1   2   2   1   2   1   2   2   1
 MK-6-11                2   2   2   1   2   1   2   1   2   1   2   1   2   1   2   2   1   1   2   1   1   1   1   2   1   2   2   1   2   1   1   1   1   2   2   1   1   2   2   1   1   1   1   2   1   1   1   2   2   2   2   2   1   1   1   2   2   1   1   2   2   2   2   2   2   1   1   1   1   1   1   2   1   1   2   2   2   1   2   1   2   2   2   2   2   1   2   2   2   2   1   2   2   1   1   1   2   2   1   1   1   2   1   2   1   1   1   2   2   2   1   2   2   2   1   1   1   2   1   2   1   1   2   2   2   2   1   2   1   2   1   2   2   1   2   1   2   1   2   1   1   2   1   2   1   1   2   2   1   2   1   1   2   2   2   1   1   2   1   2   2   2   1   2   1   1   2   2   1   2   2   2   2   2   2   1   2   1   1   1   1   2   1   2   2   2   2   1   1   2   1   1   2   2   2   2   1   2   2   1
 MK-6-12                2   2   2   2   2   1   2   1   2   1   2   1   1   1   2   2   1   1   2   1   1   1   1   2   1   1   2   1   2   1   1   1   2   2   1   1   1   2   2   1   1   1   2   2   1   1   1   2   2   1   2   2   1   1   1   2   2   1   1   2   2   2   2   2   2   1   2   1   1   2   1   2   1   1   2   2   2   1   2   1   2   2   2   2   2   1   2   2   2   2   1   2   2   1   1   1   1   1   1   1   1   2   1   2   1   1   2   2   2   2   1   1   2   2   1   1   1   2   1   2   1   1   2   2   2   2   1   2   1   2   1   2   2   1   2   1   2   1   2   1   1   2   1   2   1   1   2   2   2   2   1   1   2   2   2   1   1   2   1   2   2   2   1   2   1   1   2   2   1   1   2   2   2   2   2   1   2   1   1   1   1   2   1   2   2   2   2   1   2   2   1   1   1   2   2   2   1   2   2   1
 MK-6-13                2   2   2   2   2   1   2   1   2   1   2   1   1   1   2   2   1   1   2   1   1   1   1   2   1   1   2   1   2   1   2   1   2   1   1   1   1   2   2   1   1   1   2   2   1   1   1   2   1   1   2   2   1   1   1   1   2   1   2   2   2   2   2   2   2   1   2   1   2   1   1   2   1   1   2   2   2   1   2   1   2   2   2   2   1   1   2   2   2   2   1   2   2   1   1   1   1   1   2   1   1   2   1   2   1   1   2   2   2   1   1   1   2   2   1   1   1   2   1   2   2   1   1   2   2   2   1   2   1   2   1   2   2   1   2   1   2   1   2   1   1   2   1   2   1   1   2   2   2   2   1   1   2   2   2   1   1   2   1   2   2   2   1   2   1   1   2   2   1   1   2   2   2   2   2   1   1   1   1   1   1   2   1   2   2   2   2   1   2   2   2   1   1   2   2   2   1   2   2   1
 MK-6-14                2   2   2   2   2   1   1   1   2   1   2   1   1   2   2   2   1   1   2   1   1   1   1   2   1   1   2   1   1   1   2   1   2   1   1   1   1   2   1   1   1   1   2   2   1   1   1   2   1   1   2   2   1   1   1   1   2   1   2   2   2   2   2   2   2   2   2   1   2   1   1   2   2   1   2   2   2   1   2   1   2   1   2   2   1   1   2   1   1   2   1   2   2   1   2   1   1   1   2   1   1   2   1   2   1   1   2   1   2   1   1   1   1   2   1   1   1   2   1   2   2   1   1   2   2   2   1   2   1   2   1   2   1   1   1   2   2   1   2   1   1   2   1   1   1   1   2   2   2   2   1   1   2   2   1   1   1   2   1   2   2   2   1   2   2   1   2   2   1   1   2   2   2   2   1   1   1   2   1   2   1   2   1   2   2   2   2   1   2   1   2   1   1   2   2   2   1   2   1   1
 MK-6-15                1   2   2   2   2   1   2   1   2   1   2   1   1   2   2   2   1   2   2   1   1   1   1   2   1   1   2   1   1   1   2   1   2   1   1   1   1   2   1   1   1   1   2   2   1   1   1   1   1   1   2   2   1   1   2   1   2   1   2   2   2   2   2   2   2   2   2   1   2   1   1   2   2   1   2   2   2   1   2   1   2   1   2   2   1   1   2   1   1   2   2   2   2   1   2   1   1   1   2   1   1   2   1   2   1   1   2   1   2   1   1   1   1   2   1   1   1   2   2   2   2   1   1   2   2   2   1   2   1   2   1   2   1   1   1   2   2   1   2   1   1   2   1   1   2   1   1   2   2   2   1   1   2   2   1   1   1   2   1   2   1   2   1   2   2   1   2   2   1   1   2   1   2   2   1   1   1   2   1   2   2   2   1   2   1   2   2   1   2   1   2   1   1   2   2   1   1   2   1   2
 MK-6-16                1   1   2   2   2   1   2   1   1   1   2   1   1   2   2   2   1   2   2   2   1   2   1   2   1   1   2   1   1   1   2   1   2   1   1   1   1   2   1   1   1   1   2   2   1   2   2   1   1   2   2   1   1   2   2   1   2   1   2   2   2   2   2   2   2   2   2   1   2   2   1   2   1   1   2   2   2   1   2   1   2   1   2   2   1   1   2   1   1   2   2   2   2   1   2   1   1   1   1   1   1   2   1   2   1   1   2   2   2   1   1   1   1   2   1   1   1   2   2   2   2   1   1   2   2   2   1   2   1   2   1   2   1   1   1   1   2   1   2   1   1   2   1   1   2   1   1   2   2   2   2   1   2   2   1   1   1   2   2   1   2   2   1   2   2   1   2   2   1   1   2   1   2   2   1   1   1   2   1   2   2   1   1   2   2   2   1   1   2   1   2   1   1   2   2   2   1   2   1   2
 
!****************************************** Phenotypic Data **********************************************************
!-100.0 is resevred for missing phenotype
SimulatedTrait1         8.3291   10.7966    9.3760    9.6251   11.2869    8.9737   10.2325    9.6028    9.9664    9.9417    9.8030   10.0891   10.2291   11.3498   10.7067   10.0731    9.6962   11.1663   10.6322    8.4224    9.4995    9.1980   10.3922    6.9879   12.1498   10.4990   10.1960    8.7741    9.6837    7.8884   12.6637   11.0390    9.4238   10.0851   11.9766    8.8262    9.8269    9.4344    9.0768    9.6005    9.0705   10.2115   10.2613    9.0689    9.0504    9.1431    8.6029    9.1597   10.6598    9.6198   10.6914   10.9101    9.2462   11.7317    8.3694   10.8991    8.7065   10.0703    9.8892   10.0467    7.8720   11.0947   10.4038    9.7702   10.5418   10.7318   11.6091   11.4524   10.6370    8.6912    8.4209    8.7278    9.6563    9.7285   11.7158   11.5077    9.7425   12.5215   10.2157   10.7990    9.7565   10.9810    9.2216    9.8857    8.7969    9.7036   12.0484    8.2860    9.9473    9.0783    9.5690   11.1585   10.8356    9.4921   11.2506   10.6484   10.4562   10.3389    9.8526   10.6463    9.4339    9.9780   10.6895    9.8563   10.2149    9.1944   10.1934   10.4137   10.2263    9.5878    9.5836   11.3984   11.4797    7.8242    9.1730    9.6054    9.5932    9.8849   10.6939   10.5337    9.6118    8.3925   11.1214   11.6823    9.9019   10.1660   11.7320    9.4337    9.6610   10.1609    8.9502   10.4228   10.9745    9.8305    8.0010    8.8037    9.4542    9.7852   11.6228    9.6781   10.2087    9.8262    8.4812    9.6122    8.6701   10.2410    8.7652    9.1349   10.1017   10.0379   11.8239    9.0906   10.1161   10.7594   10.4616    9.0164   10.2589    9.2246   10.4008    9.7467   10.4753   10.9198   11.0283   10.7684   11.2995   11.0911   11.3913   10.8533   10.4843    9.2795   10.2848    9.1697    9.3975   12.0890   11.7301    9.5060   12.1945    8.1404   10.6926   10.9643    9.7927   11.8894    9.7346   12.6109    9.1564   10.6616    8.6295    8.6559    8.7117    9.7753   10.4711    9.8597   10.7932   11.6109    9.3722   10.9515    9.2468    8.8159    8.9531   11.6554
 
