# Supplementary material for: Inclusive Composite Interval Mapping of QTL by Environment Interactions in Biparental Populations
Source: PLoS One. 2015 Jul 10;10(7):e0132414. doi: 10.1371/journal.pone.0132414 (PMC4498613; doi:10.1371/journal.pone.0132414)
Supplement: S1 File — (ZIP) [file pone.0132414.s001.zip › BC1 population/e=1/run_00117.met]

!**********************Note: lines staring with "!" are remarks and will be ignored in the program********************
!*********************************General Information**********************************
!Assuming F1 = P1 x P2, populations available in QTL IciMapping are: 
!  1, P1BC1F1 = P1 x F1, the first backcrossing where P1 is used as the recurrent parent;
!  2, P2BC1F1 = P2 x F1, the first backcrossing where P2 is used as the recurrent parent;
!  3, F1DH, F1-derived doubled haploids; 
!  4, RIL or F1RIL, recombination inbred lines through the repeated selfing of F1;
!  5, P1BC1RIL, recombination inbred lines through the repeated selfing of P1BC1F1;
!  6, P2BC1RIL, recombination inbred lines through the repeated selfing of P2BC1F1;
!  7, F2, the selfing generation of F1;
!  8, F3, the selfing generation of F2;
!  9, P1BC2F1, the second backcrossing where P1 is used as the recurrent parent; 
! 10, P2BC2F1, the second backcrossing where P2 is used as the recurrent parent;
! 11, P1BC2RIL, recombination inred lines through the repeated selfing of P1BC2F1; 
! 12, P2BC2RIL, recombination inred lines through the repeated selfing of P2BC2F1; 
! 13, P1BC1F2, the selfing generation of P1BC1F1; 
! 14, P2BC1F2, the selfing generation of P2BC1F1; 
! 15, P1BC2F2, the selfing generation of P1BC2F1; 
! 16, P2BC2F2, the selfing generation of P2BC2F1; 
! 17, P1BC1DH, P1BC1F1-derived doubled haploids; 
! 18, P2BC1DH, P2BC1F1-derived doubled haploids; 
! 19, P1BC2DH, P1BC2F1-derived doubled haploids; 
! 20, P2BC2DH, P2BC2F1-derived doubled haploids; 
   1      !Mapping Population (see remarks above)
   2      !Mapping Function (1 for Kosambi; 2 for Haldane; 3 for Morgan)
   2      !Marker Space Type (1 for intervals; 2 for positions)
   1      !Marker Space Unit(1 for centiMorgans; 2 for Morgan)
   6      !Number of Chromosomes (or Linkage Groups)
 200      !Size of the mapping population
   1      !Number of environments
 
!***************************************** Chromosomes and Linkage Maps **********************************************
!Chromosome                 NumMarkers
-CH1                        16
-CH2                        16
-CH3                        16
-CH4                        16
-CH5                        16
-CH6                        16
!Linkage map (Marker name followed by position or the interval length)
 MK-1-1                1     0.000
 MK-1-2                1    10.000
 MK-1-3                1    20.000
 MK-1-4                1    30.000
 MK-1-5                1    40.000
 MK-1-6                1    50.000
 MK-1-7                1    60.000
 MK-1-8                1    70.000
 MK-1-9                1    80.000
 MK-1-10               1    90.000
 MK-1-11               1   100.000
 MK-1-12               1   110.000
 MK-1-13               1   120.000
 MK-1-14               1   130.000
 MK-1-15               1   140.000
 MK-1-16               1   150.000
 MK-2-1                2     0.000
 MK-2-2                2    10.000
 MK-2-3                2    20.000
 MK-2-4                2    30.000
 MK-2-5                2    40.000
 MK-2-6                2    50.000
 MK-2-7                2    60.000
 MK-2-8                2    70.000
 MK-2-9                2    80.000
 MK-2-10               2    90.000
 MK-2-11               2   100.000
 MK-2-12               2   110.000
 MK-2-13               2   120.000
 MK-2-14               2   130.000
 MK-2-15               2   140.000
 MK-2-16               2   150.000
 MK-3-1                3     0.000
 MK-3-2                3    10.000
 MK-3-3                3    20.000
 MK-3-4                3    30.000
 MK-3-5                3    40.000
 MK-3-6                3    50.000
 MK-3-7                3    60.000
 MK-3-8                3    70.000
 MK-3-9                3    80.000
 MK-3-10               3    90.000
 MK-3-11               3   100.000
 MK-3-12               3   110.000
 MK-3-13               3   120.000
 MK-3-14               3   130.000
 MK-3-15               3   140.000
 MK-3-16               3   150.000
 MK-4-1                4     0.000
 MK-4-2                4    10.000
 MK-4-3                4    20.000
 MK-4-4                4    30.000
 MK-4-5                4    40.000
 MK-4-6                4    50.000
 MK-4-7                4    60.000
 MK-4-8                4    70.000
 MK-4-9                4    80.000
 MK-4-10               4    90.000
 MK-4-11               4   100.000
 MK-4-12               4   110.000
 MK-4-13               4   120.000
 MK-4-14               4   130.000
 MK-4-15               4   140.000
 MK-4-16               4   150.000
 MK-5-1                5     0.000
 MK-5-2                5    10.000
 MK-5-3                5    20.000
 MK-5-4                5    30.000
 MK-5-5                5    40.000
 MK-5-6                5    50.000
 MK-5-7                5    60.000
 MK-5-8                5    70.000
 MK-5-9                5    80.000
 MK-5-10               5    90.000
 MK-5-11               5   100.000
 MK-5-12               5   110.000
 MK-5-13               5   120.000
 MK-5-14               5   130.000
 MK-5-15               5   140.000
 MK-5-16               5   150.000
 MK-6-1                6     0.000
 MK-6-2                6    10.000
 MK-6-3                6    20.000
 MK-6-4                6    30.000
 MK-6-5                6    40.000
 MK-6-6                6    50.000
 MK-6-7                6    60.000
 MK-6-8                6    70.000
 MK-6-9                6    80.000
 MK-6-10               6    90.000
 MK-6-11               6   100.000
 MK-6-12               6   110.000
 MK-6-13               6   120.000
 MK-6-14               6   130.000
 MK-6-15               6   140.000
 MK-6-16               6   150.000
!*********************************** Marker Types ********************************************************************
!Co-dominant marker: When heterozygote F1 is present, P1 is coded as 2, F1 is coded as 1, and P2 is coded as 0; Otherwise, P1 is coded as 2, and P2 is coded as 0. 
!Dominant marker: When heterozygote F1 is present, P1 and F1 are coded as 12, and P2 is coded as 0; Otherwise, P1 is coded as 2, and P2 is coded as 0.  
!Recessive markers: When heterozygote F1 is present, P1 is coded as 2, and F1 and P2 are coded as 10; Otherwise, P1 is coded as 2, and P2 is coded as 0. 
!Missing marker is coded as -1. 
 MK-1-1                 1   2   1   1   1   2   2   2   1   1   2   1   1   1   2   2   2   2   1   2   1   2   1   1   1   1   1   2   2   2   1   1   1   2   1   1   2   2   2   2   2   1   2   1   1   1   1   1   1   2   2   1   2   1   1   2   2   1   1   2   2   2   2   1   1   2   1   2   2   1   1   2   2   2   2   2   2   1   2   1   1   1   1   1   1   1   2   1   1   1   2   2   1   1   2   1   2   2   2   1   1   2   1   2   2   1   1   1   2   2   2   1   2   1   2   1   1   2   1   1   2   1   1   1   2   1   1   2   1   1   2   1   1   2   1   2   1   2   1   1   2   2   1   1   1   2   2   1   1   1   1   2   1   1   1   2   2   2   1   2   1   1   2   2   2   1   1   2   1   1   2   2   2   2   1   1   1   2   2   2   1   2   1   2   1   1   1   2   1   2   2   2   1   1   1   2   2   1   1   2
 MK-1-2                 1   2   1   1   1   2   2   2   1   1   2   1   1   1   2   2   2   2   1   2   1   2   1   1   2   1   1   2   2   2   2   1   1   2   1   1   2   2   2   2   2   1   1   1   1   1   1   1   2   2   2   2   2   1   1   2   2   1   1   2   2   2   2   1   1   2   1   2   2   1   1   2   2   2   2   2   2   1   2   1   1   1   1   1   1   1   1   1   1   1   2   1   1   1   2   1   2   2   2   1   1   2   1   2   2   1   1   1   2   2   2   1   2   1   2   1   1   2   1   1   2   2   1   1   2   1   2   2   1   1   2   1   1   2   2   2   2   2   1   1   2   2   1   1   1   2   2   1   1   1   1   2   1   1   1   2   2   2   1   2   1   1   2   2   2   1   2   2   1   1   2   2   2   2   1   1   1   2   2   2   1   2   1   2   1   2   1   2   1   2   2   2   1   1   1   2   2   1   1   2
 MK-1-3                 1   2   1   1   1   2   2   2   1   1   2   1   1   1   2   2   2   2   1   2   1   2   1   1   2   1   2   2   2   2   1   1   2   2   1   1   2   2   2   2   1   1   1   1   1   1   1   1   1   2   2   2   1   1   1   2   2   1   1   2   2   2   1   1   1   2   1   2   2   1   1   2   2   2   2   2   2   1   2   1   1   1   1   1   1   1   1   1   1   1   2   1   1   1   2   1   2   1   2   1   1   2   1   2   2   1   1   1   2   2   2   1   2   1   2   1   2   2   1   1   1   2   1   1   2   1   2   2   1   1   2   1   1   2   2   2   2   2   1   1   2   2   1   1   1   2   2   2   1   1   1   2   1   1   1   2   2   2   1   2   1   1   1   2   2   1   2   2   1   1   2   2   2   2   1   1   1   2   2   2   1   1   1   2   1   2   1   2   1   2   2   2   1   1   1   2   2   1   1   2
 MK-1-4                 1   2   1   1   1   2   2   2   1   1   2   2   1   1   2   2   2   2   1   2   1   2   1   1   2   2   2   2   2   2   1   1   2   2   2   1   2   2   2   2   1   1   2   1   1   1   1   1   1   2   2   2   1   1   1   2   2   2   1   2   2   2   1   1   1   2   1   2   2   1   1   2   2   2   2   2   2   1   2   1   1   1   1   1   1   1   1   1   1   1   2   1   1   2   2   1   2   1   2   2   1   2   1   2   2   1   1   2   2   2   2   1   2   1   2   1   2   2   1   1   1   2   2   1   2   1   2   2   1   1   1   1   1   2   2   2   2   2   1   1   2   2   1   1   1   2   2   2   1   1   1   2   1   1   1   2   2   2   1   2   1   1   1   2   2   1   2   2   1   1   1   2   2   1   1   1   1   1   2   2   1   1   1   1   1   2   1   2   1   2   2   2   1   2   1   2   2   1   1   2
 MK-1-5                 1   2   1   1   1   2   2   2   1   1   2   2   1   1   2   2   2   2   1   2   1   2   1   2   1   2   2   1   2   2   1   1   2   2   2   1   2   2   2   2   1   1   2   2   1   1   1   2   1   2   1   2   1   1   1   2   2   2   1   2   2   2   2   2   1   2   1   2   2   1   1   2   2   2   2   2   2   1   2   1   1   2   1   1   1   1   1   1   1   1   2   1   1   1   2   1   2   1   2   2   1   2   1   2   2   1   1   2   2   2   2   1   2   1   2   1   2   2   1   1   1   2   2   1   1   2   2   2   1   1   1   1   1   2   2   2   2   2   1   1   2   1   1   1   2   2   2   2   1   1   1   2   1   1   1   2   2   2   1   2   1   1   1   2   2   1   2   2   1   1   1   2   2   1   1   1   2   1   2   2   1   1   1   1   1   2   1   2   2   2   2   1   1   2   1   1   2   1   1   2
 MK-1-6                 1   2   1   1   1   2   2   1   1   2   2   2   2   1   2   2   2   2   1   2   1   2   1   1   1   1   2   1   2   2   1   1   2   2   2   1   2   1   2   2   1   1   2   2   1   1   1   1   1   1   1   2   1   1   1   2   2   2   1   2   1   2   2   2   1   2   2   2   2   1   1   2   2   2   2   2   2   1   2   1   1   2   1   1   1   1   1   1   1   1   2   1   1   1   1   2   2   1   1   2   1   1   1   2   2   1   1   2   2   2   2   1   2   1   2   1   2   2   1   1   1   2   2   1   2   2   2   2   1   1   1   1   1   2   2   1   2   2   1   1   2   2   1   1   2   2   2   1   1   1   1   2   1   1   1   2   1   2   1   2   1   1   1   2   2   1   2   2   1   1   1   2   2   1   1   1   2   1   2   2   1   1   1   1   1   2   1   2   2   2   2   1   1   2   1   1   2   1   1   2
 MK-1-7                 1   2   1   1   1   1   1   1   2   2   2   2   2   1   2   2   2   2   1   2   1   2   1   1   1   1   2   1   2   2   1   1   2   2   2   1   2   1   2   2   2   1   2   2   1   1   1   2   1   1   1   2   1   1   1   2   2   1   1   2   1   2   2   2   1   2   2   1   2   1   1   1   2   2   2   2   2   1   2   1   1   2   1   1   1   1   1   1   1   1   2   1   1   1   1   2   1   1   1   2   1   1   1   1   2   1   1   2   2   2   2   1   1   1   1   1   2   2   1   1   1   1   2   1   2   2   2   2   1   1   1   1   1   2   2   1   2   2   1   1   2   2   1   1   2   1   2   1   1   1   2   2   1   1   1   2   1   2   1   2   1   1   1   2   2   1   2   2   1   1   1   2   2   1   1   2   2   1   2   2   1   1   1   2   1   2   1   2   2   2   2   1   1   2   1   1   2   1   1   2
 MK-1-8                 1   2   2   1   1   2   1   1   2   2   2   2   2   1   2   2   2   2   1   2   1   1   1   1   2   1   2   1   2   2   1   1   1   2   2   1   2   1   2   2   2   1   2   2   1   1   1   2   1   1   1   2   1   1   1   2   2   2   1   2   1   2   2   2   1   2   2   1   2   1   1   1   2   2   2   2   2   1   2   1   1   2   1   1   2   2   1   1   1   1   2   1   1   1   2   1   1   2   1   2   1   1   1   2   2   1   1   2   2   2   2   1   1   1   1   1   1   2   1   1   1   1   2   1   2   2   2   2   1   1   1   1   1   1   2   1   2   2   1   1   2   2   1   1   2   1   2   1   2   1   2   2   1   2   1   2   1   2   1   2   1   1   1   2   2   1   1   2   1   1   1   2   2   1   2   2   2   1   2   2   1   1   2   2   1   2   1   2   2   2   2   1   1   2   1   1   2   1   1   2
 MK-1-9                 1   2   2   1   1   2   1   1   2   2   1   2   2   2   2   1   2   2   1   2   1   1   1   2   2   1   2   1   1   2   1   1   1   2   2   1   2   1   2   2   2   1   2   2   1   2   1   2   1   1   1   1   1   1   1   2   2   1   2   2   1   2   2   2   1   2   1   1   2   1   1   1   2   2   2   2   2   1   2   1   1   2   1   1   2   2   1   1   1   1   2   1   1   2   2   1   1   2   1   1   1   1   1   1   2   1   1   2   2   2   2   1   1   1   1   1   1   1   1   1   1   1   2   2   2   2   2   2   1   1   1   1   1   1   2   1   2   2   2   1   2   2   1   2   2   1   2   1   2   1   1   2   1   2   1   2   1   2   2   2   1   1   1   2   2   1   1   2   1   1   1   2   2   1   2   1   2   2   2   2   1   1   2   1   1   2   2   2   2   1   2   1   2   2   1   1   1   1   1   2
 MK-1-10                1   2   2   1   1   2   1   1   2   2   2   1   2   1   2   1   1   1   2   2   1   1   1   2   2   1   2   1   1   2   2   1   1   2   2   1   2   1   1   2   2   1   2   2   1   2   1   1   1   2   1   1   1   1   2   2   2   1   2   2   1   2   2   2   1   2   1   1   2   1   1   1   2   2   2   2   2   1   2   1   1   2   1   1   2   2   1   1   1   1   2   1   1   2   2   1   2   2   1   1   1   1   2   1   1   1   1   2   2   2   2   1   1   1   1   1   1   1   1   1   1   1   2   2   2   2   2   2   1   1   1   1   2   1   2   1   2   1   2   1   2   2   1   2   2   2   2   1   2   1   1   2   1   2   1   2   1   2   2   2   1   1   1   2   2   1   1   2   1   1   1   2   1   1   2   1   2   2   2   2   1   1   2   2   1   2   2   2   2   1   2   1   2   2   1   1   1   2   1   2
 MK-1-11                1   2   1   1   1   2   1   1   2   2   2   2   2   2   2   1   1   1   2   2   1   1   1   2   2   1   2   1   1   2   2   1   2   2   2   1   2   1   1   2   2   1   1   2   1   2   1   1   1   2   1   1   1   1   2   1   2   1   2   2   1   2   2   1   1   2   2   1   2   1   1   2   2   2   2   1   2   1   2   1   1   2   1   1   2   2   1   1   1   1   2   1   1   2   2   1   2   2   1   2   1   1   2   1   1   1   1   2   2   2   2   1   1   1   1   1   1   1   1   1   1   1   1   1   2   2   2   2   1   1   1   1   2   1   2   1   2   1   2   1   2   2   1   1   1   2   2   2   1   1   1   1   2   2   2   2   1   2   2   2   1   1   1   2   2   1   1   2   1   1   1   2   1   1   2   1   2   2   2   2   1   1   2   2   1   2   2   2   2   2   2   1   2   2   1   1   1   2   1   2
 MK-1-12                1   2   1   1   1   2   2   1   2   2   1   2   2   2   2   1   1   1   1   2   1   1   1   2   2   1   2   2   1   2   2   1   2   2   2   1   2   1   1   2   1   1   1   2   1   1   1   1   1   2   1   1   1   1   2   1   2   1   2   2   1   2   2   1   1   1   2   1   2   1   1   2   2   2   2   1   2   1   1   1   1   2   1   1   2   2   2   2   2   1   2   1   1   2   1   2   2   2   1   2   1   2   1   1   1   1   1   2   2   2   2   1   1   1   1   1   1   1   1   1   1   1   1   1   2   2   2   2   1   1   1   1   2   1   2   1   2   1   2   1   2   2   1   1   1   2   2   1   1   1   1   1   2   2   2   1   1   1   2   2   1   1   1   2   2   1   1   2   1   1   1   2   1   1   2   1   2   2   2   2   1   1   2   2   1   2   2   2   1   2   2   1   2   2   1   1   1   2   1   2
 MK-1-13                1   2   1   1   1   2   2   1   2   2   1   2   2   2   2   2   1   2   1   2   1   1   1   2   2   1   2   2   1   2   2   1   2   2   2   1   2   1   1   2   1   1   1   2   1   1   1   1   1   2   1   1   1   1   2   1   2   1   2   2   1   2   1   1   1   1   2   1   2   1   2   2   2   2   1   1   2   1   1   1   1   2   1   1   2   2   2   2   1   1   2   1   1   2   1   2   2   2   2   2   1   2   1   1   1   1   1   2   2   1   2   1   1   1   1   1   1   1   2   1   1   1   1   1   2   2   1   2   1   1   1   1   2   1   2   1   1   1   2   1   2   2   2   1   1   2   1   1   1   1   1   1   2   2   2   1   1   2   2   2   2   1   1   2   1   2   1   2   1   1   1   2   1   1   2   1   2   2   2   2   1   1   2   1   1   2   2   1   1   2   2   2   2   2   1   2   1   2   1   2
 MK-1-14                2   2   1   1   1   2   2   1   1   2   1   2   2   2   2   2   1   2   1   1   1   1   1   2   1   1   2   2   1   1   2   1   1   2   2   1   2   1   1   2   1   1   2   2   1   1   1   1   1   2   1   2   1   1   2   1   2   1   2   1   1   2   2   1   1   1   2   1   2   1   2   1   2   2   1   1   2   1   1   2   1   2   1   1   2   2   2   2   1   1   2   1   2   2   1   2   2   2   2   2   1   2   1   1   1   2   1   2   2   1   2   1   1   1   1   1   1   1   2   1   2   1   1   2   2   2   1   2   2   1   2   1   2   2   2   1   1   1   2   1   2   1   2   1   1   2   1   1   1   1   1   1   1   2   2   1   1   2   2   2   2   1   1   2   1   2   1   2   1   1   1   1   2   1   2   1   2   2   2   2   1   1   2   1   1   2   2   1   1   2   2   2   1   2   1   2   1   2   1   2
 MK-1-15                2   1   1   1   1   2   2   1   1   2   1   2   2   2   2   2   2   2   1   1   2   1   2   2   1   1   2   2   1   1   2   1   1   2   2   1   2   1   1   2   1   1   2   2   1   1   1   1   2   2   1   2   1   2   2   1   2   1   2   1   1   2   2   1   1   1   2   1   2   1   2   2   1   2   1   1   2   2   1   2   1   2   1   1   2   2   2   2   1   1   2   1   2   1   1   2   2   2   2   2   1   2   1   1   1   2   1   2   2   1   2   2   1   1   1   1   1   1   2   1   2   1   1   2   2   2   1   2   2   1   2   1   2   2   2   2   1   1   2   2   2   1   2   1   2   2   1   1   1   1   1   1   1   2   2   2   1   1   2   2   2   2   1   2   1   1   1   2   1   1   1   1   1   1   2   1   2   2   2   2   1   1   2   1   2   2   2   1   1   2   2   2   1   2   1   2   1   1   1   2
 MK-1-16                2   1   1   1   1   2   1   1   1   2   1   2   2   2   2   2   2   2   1   1   2   1   2   2   1   1   2   2   2   1   2   1   1   2   2   1   2   1   1   2   2   1   2   2   1   2   1   1   2   2   1   2   1   2   2   1   2   1   2   1   1   2   2   1   1   1   2   1   2   1   2   2   1   2   1   1   2   2   2   2   1   2   1   1   2   2   2   1   1   2   2   1   2   1   2   1   2   2   2   2   1   2   1   1   1   2   1   2   2   1   2   2   1   1   1   1   1   1   2   1   2   1   2   2   2   2   1   2   2   1   2   1   2   2   2   2   1   1   2   2   2   1   2   1   2   2   1   1   1   1   1   1   1   2   2   2   1   1   2   2   2   1   1   2   1   1   1   2   1   1   1   1   1   1   2   1   2   2   2   2   1   1   2   1   2   2   1   1   2   2   2   2   2   2   1   2   1   1   1   2
 MK-2-1                 2   2   2   1   1   1   2   2   1   2   2   2   1   2   2   2   1   1   2   2   1   1   2   1   2   2   1   1   2   1   1   1   2   1   2   1   2   1   2   2   1   1   2   1   1   1   1   1   1   2   1   2   2   1   2   2   1   1   1   2   1   1   2   1   2   2   2   2   2   2   1   2   2   1   1   2   2   1   2   2   1   2   1   1   1   1   2   1   2   1   1   1   1   2   1   1   1   1   1   2   2   1   1   2   2   1   2   2   1   2   2   1   1   2   2   1   2   1   1   1   1   1   1   2   2   1   1   2   2   2   1   2   1   1   1   2   2   1   2   1   1   2   2   2   2   2   1   1   1   2   1   1   2   2   1   2   2   2   1   2   2   1   2   1   2   1   1   2   1   1   1   2   2   2   2   2   1   2   1   1   1   1   1   1   2   2   2   1   2   2   2   1   1   2   1   1   1   1   1   2
 MK-2-2                 2   2   2   1   1   1   2   2   1   2   2   2   1   2   1   1   2   1   2   2   1   1   2   1   2   2   1   1   1   1   1   1   2   1   2   2   2   2   2   2   1   1   2   1   1   1   1   1   1   2   1   2   2   1   2   2   1   1   1   2   1   1   2   1   2   2   2   2   2   2   1   2   2   1   1   2   2   1   2   2   1   2   1   1   1   2   1   1   2   1   1   1   2   2   1   1   1   1   1   2   2   1   1   2   2   1   2   1   1   2   2   1   1   2   2   1   2   1   1   1   1   1   1   2   2   2   1   2   2   2   2   2   1   1   1   2   2   1   2   1   1   2   2   2   2   1   1   1   2   2   1   1   2   2   2   2   2   2   1   2   2   2   2   2   2   1   1   2   1   1   1   2   2   2   2   2   1   2   1   1   1   1   1   1   2   2   2   1   2   2   2   1   1   2   1   1   1   1   1   2
 MK-2-3                 1   2   2   1   1   1   2   2   1   2   2   2   2   2   1   2   2   1   2   2   1   1   2   1   2   2   1   2   1   1   1   1   2   1   1   2   2   2   2   2   1   1   2   1   1   1   1   1   1   2   1   2   2   1   2   1   2   1   1   1   1   1   2   2   2   2   2   2   2   2   1   2   2   2   2   2   2   1   2   2   1   2   1   1   2   2   1   2   2   1   1   1   2   1   1   1   1   1   1   2   2   1   1   2   2   2   2   1   1   2   2   1   1   2   2   1   2   1   1   1   1   1   1   2   2   2   1   2   1   2   2   2   1   1   1   2   2   2   1   1   1   2   2   2   1   2   1   1   2   2   1   1   2   2   2   2   2   2   1   2   1   2   2   2   2   1   1   1   1   1   1   2   1   2   1   2   1   2   1   1   1   1   1   1   2   2   2   1   2   1   2   1   1   2   1   1   1   1   1   2
 MK-2-4                 1   2   2   1   1   1   2   2   1   2   2   1   2   2   1   2   1   1   2   2   1   1   2   1   2   1   1   2   2   1   2   1   1   1   1   2   2   2   2   2   1   1   2   1   1   2   1   1   2   1   1   2   2   1   2   1   2   1   1   1   1   2   2   2   2   2   2   2   2   1   1   2   2   2   2   2   1   1   2   2   1   2   1   1   2   2   1   2   2   1   1   1   1   2   1   1   1   1   1   2   2   1   1   2   2   2   2   2   1   2   2   1   1   2   2   1   2   1   1   1   1   1   1   2   2   2   1   2   1   2   2   2   1   1   1   2   2   2   2   1   1   1   2   2   1   2   1   1   2   2   1   1   2   2   2   2   2   2   2   2   1   2   2   2   2   2   1   1   1   1   1   2   1   1   2   2   1   2   1   2   1   1   1   1   2   2   1   1   2   1   2   2   1   2   1   1   1   1   1   2
 MK-2-5                 1   2   2   1   1   1   2   2   1   2   2   1   2   2   1   2   1   1   2   2   1   1   2   1   2   1   1   2   2   1   2   2   2   2   1   2   2   2   2   2   1   1   2   1   1   2   1   1   1   1   1   2   2   1   2   1   2   1   1   1   1   2   2   2   2   1   2   2   2   1   1   2   2   2   2   1   1   1   2   2   1   2   1   1   2   2   1   2   2   1   1   1   1   2   1   1   1   1   1   2   2   1   2   2   2   2   1   2   1   2   2   1   1   2   2   1   2   1   1   1   1   1   1   2   2   2   1   2   1   2   2   2   1   1   1   2   2   2   2   1   1   1   2   2   1   1   1   1   2   2   1   1   2   1   2   2   2   2   2   1   1   2   2   2   2   1   1   1   1   1   1   2   1   1   2   1   1   2   1   2   1   1   1   1   2   2   1   1   2   2   2   2   1   2   1   1   1   1   1   2
 MK-2-6                 1   2   2   1   1   1   2   2   1   2   2   1   2   2   1   2   1   1   2   2   1   1   2   1   2   1   2   2   2   1   2   2   2   2   1   2   2   2   1   2   1   1   1   1   1   2   2   1   1   1   1   2   2   1   1   1   2   1   1   1   1   2   2   2   1   1   2   2   1   1   2   2   2   2   2   1   1   1   2   1   1   2   1   1   2   2   1   2   2   1   1   1   1   2   1   1   1   1   1   2   2   1   2   2   2   2   1   2   1   2   1   1   1   2   2   2   2   1   1   1   1   1   1   2   2   2   1   2   1   2   2   2   1   1   1   1   2   2   2   1   1   2   2   2   2   1   2   1   2   2   1   1   2   1   2   2   2   2   2   2   1   2   2   2   2   1   1   1   1   1   1   2   1   1   2   1   1   2   1   2   1   1   1   2   2   2   1   2   2   1   1   2   1   2   1   1   1   1   1   1
 MK-2-7                 1   2   2   1   1   1   2   1   1   2   2   1   2   2   1   2   1   1   2   2   1   1   2   1   2   1   2   1   2   2   2   2   2   2   1   2   2   2   1   2   1   1   1   1   1   2   2   1   1   1   1   2   1   1   1   1   2   1   1   1   1   2   2   1   1   1   2   2   1   1   2   2   2   2   2   1   1   1   2   1   1   2   1   1   2   2   1   2   2   2   1   1   1   2   1   1   1   1   1   2   2   1   1   2   2   1   1   2   1   2   1   1   1   2   2   2   2   1   1   1   2   1   1   2   2   2   1   2   1   2   2   2   1   1   1   1   2   2   2   2   1   1   2   2   2   1   2   1   2   2   1   1   1   1   1   2   1   2   2   2   1   2   2   2   2   1   1   1   1   1   1   2   2   1   1   1   1   2   1   2   1   1   1   1   2   2   1   2   2   1   1   2   1   2   1   1   1   1   1   1
 MK-2-8                 2   2   2   1   1   1   2   1   2   2   2   1   2   2   1   2   1   1   2   2   1   1   2   1   2   1   2   1   2   2   2   2   2   2   2   1   2   2   1   2   1   1   1   1   1   2   2   2   1   1   1   2   2   1   1   1   2   2   1   1   1   2   2   1   1   1   2   2   1   1   2   2   2   2   2   1   1   1   2   1   1   2   1   1   2   2   1   2   2   2   1   1   1   2   2   1   1   1   1   2   1   1   2   2   2   1   1   2   1   2   1   2   1   2   2   2   2   1   1   1   2   1   1   2   2   2   1   2   1   1   2   2   1   1   1   1   2   2   1   2   1   1   2   2   2   1   2   1   2   2   1   1   1   1   1   2   1   2   2   2   1   1   2   2   2   1   1   1   1   1   1   2   2   1   1   1   1   2   1   1   1   1   1   1   1   2   1   2   2   1   1   2   1   2   1   1   1   1   1   1
 MK-2-9                 2   2   2   1   1   1   2   1   2   2   2   1   1   2   1   1   2   1   2   2   1   1   2   1   2   1   1   2   1   2   2   2   2   2   2   1   2   2   1   2   1   1   1   1   1   2   2   2   1   1   1   1   2   1   1   1   2   2   1   1   1   1   2   1   1   1   2   2   1   1   2   2   2   2   2   1   1   1   2   1   1   2   2   1   2   2   1   2   2   2   1   1   1   2   2   1   1   2   1   2   1   1   2   2   2   1   2   2   1   2   1   2   1   2   2   2   2   1   1   1   2   1   1   2   2   2   1   2   1   1   2   2   1   1   1   1   2   2   1   2   1   1   2   2   2   1   2   1   2   2   1   1   1   1   1   2   1   2   2   2   1   1   2   2   1   1   1   1   1   1   1   2   2   1   1   2   1   2   1   1   1   1   1   1   1   2   1   2   2   1   1   1   1   2   1   1   1   1   1   1
 MK-2-10                2   2   2   1   1   1   2   1   2   2   2   1   1   2   1   1   2   1   2   2   1   1   2   1   2   1   1   2   1   2   2   1   2   2   2   1   2   2   1   2   1   1   1   1   1   2   2   2   1   1   1   1   2   1   1   1   1   1   1   1   1   1   2   1   1   1   2   2   1   1   2   2   2   2   2   1   1   1   2   1   2   2   2   1   1   2   1   2   2   2   1   1   1   2   2   1   1   2   2   2   2   1   2   2   2   2   2   2   1   2   1   2   1   2   1   2   2   1   1   1   2   1   1   2   2   2   1   2   1   2   2   2   1   1   1   1   2   2   1   2   1   1   2   2   2   1   2   1   2   2   1   1   1   1   1   2   1   2   2   2   2   1   2   2   1   1   2   1   1   1   1   2   2   1   1   2   1   2   1   1   1   1   1   1   1   2   1   2   2   1   1   2   1   2   1   1   1   1   1   1
 MK-2-11                2   1   2   1   1   1   1   1   2   2   2   1   1   2   1   1   2   1   2   2   2   1   2   1   2   1   1   2   2   2   2   1   2   2   2   2   2   2   1   2   1   1   1   1   1   2   2   2   1   1   1   1   2   1   1   1   1   1   1   1   1   1   2   2   1   2   2   2   1   1   1   2   1   2   1   1   1   1   1   1   1   2   2   1   1   2   2   2   2   2   2   1   1   2   1   1   1   2   2   2   2   1   2   2   2   2   2   2   1   2   1   2   1   2   1   2   2   1   1   1   2   1   1   2   2   2   1   2   1   2   2   2   1   1   1   1   2   2   1   2   1   1   2   2   2   1   2   1   2   2   1   2   1   2   1   2   1   2   2   2   2   1   2   2   1   1   2   1   1   1   1   2   2   1   1   2   1   2   1   1   1   1   1   1   1   2   1   2   2   1   1   1   1   2   1   1   1   1   1   2
 MK-2-12                2   1   2   1   1   1   1   1   2   2   1   1   1   2   1   1   2   1   2   2   2   1   2   1   2   1   1   2   2   2   2   1   2   2   2   2   2   2   1   2   1   1   1   1   1   2   2   1   2   1   1   1   2   2   1   1   1   1   1   1   1   1   2   2   1   2   2   2   2   1   1   2   1   2   1   1   1   1   1   1   1   2   2   1   1   2   2   2   2   2   1   1   1   2   1   1   1   2   2   1   2   1   2   2   2   2   1   2   1   2   1   2   1   1   1   2   2   1   2   1   2   1   1   2   2   2   1   2   1   2   2   2   1   1   1   1   2   1   1   2   1   1   1   2   2   1   2   1   1   2   1   2   1   2   1   2   2   2   1   2   2   1   2   2   1   1   2   1   1   1   1   2   2   1   1   2   1   2   1   1   1   1   1   1   2   2   1   2   2   1   1   1   1   2   1   1   1   1   1   2
 MK-2-13                2   1   2   1   1   1   1   1   1   2   1   1   1   2   1   1   2   1   2   2   2   1   2   1   2   1   1   2   2   2   2   2   2   2   2   1   2   2   1   2   1   1   1   1   1   1   2   1   2   1   1   1   2   1   1   1   1   1   2   1   2   1   1   2   1   2   2   2   2   1   1   2   2   1   1   1   1   2   2   1   2   2   2   2   1   2   2   2   1   2   1   1   1   2   1   1   1   1   2   2   2   1   2   2   2   2   1   1   2   2   1   1   1   1   2   2   2   2   2   1   2   1   1   2   2   2   1   2   1   2   1   2   1   1   1   1   2   1   2   2   1   1   1   1   2   1   2   1   1   2   1   2   1   2   1   2   2   2   1   2   2   1   2   2   2   1   2   1   1   1   1   1   2   2   1   2   1   2   1   1   1   1   1   1   1   2   1   2   2   1   1   1   1   2   2   1   1   1   1   2
 MK-2-14                2   1   2   1   1   1   1   1   1   2   1   1   1   2   1   1   2   1   1   2   2   1   2   1   2   1   1   2   2   1   2   2   2   2   2   1   2   2   2   2   1   1   2   2   1   1   2   1   2   1   1   1   2   1   1   1   1   1   2   1   2   1   1   2   1   2   2   2   2   1   1   1   2   1   1   1   2   1   2   1   2   2   2   2   1   2   2   2   1   2   1   1   1   2   1   1   1   1   2   2   2   2   2   1   2   2   1   2   2   2   1   1   1   1   2   2   2   1   2   1   2   1   1   2   2   2   1   2   1   2   1   2   1   1   1   1   2   1   2   2   1   1   1   1   2   1   2   1   1   2   1   2   2   2   1   2   1   2   1   2   2   1   2   2   2   1   2   1   1   1   1   1   2   1   1   2   1   2   1   2   1   1   1   1   1   2   2   2   2   1   1   1   1   2   2   1   1   1   1   2
 MK-2-15                2   1   2   1   1   1   1   1   1   2   1   1   1   2   1   1   2   2   1   2   1   1   2   1   2   1   1   2   1   1   2   1   2   2   2   1   2   2   2   2   1   1   2   2   1   1   2   1   2   1   2   1   2   1   2   1   1   1   2   1   2   1   1   2   1   2   2   2   2   1   2   1   2   1   1   1   1   1   2   1   2   2   2   2   1   1   2   2   2   2   1   1   1   2   1   1   1   2   2   2   2   2   1   1   2   2   1   2   2   2   1   1   2   1   1   2   2   1   2   1   2   2   1   2   2   2   1   1   1   2   1   1   1   2   1   1   2   1   2   2   1   1   1   1   2   1   2   1   1   2   1   2   2   2   1   2   1   2   1   2   2   1   2   2   2   1   2   1   1   1   1   1   2   2   1   2   1   2   1   2   2   1   1   1   1   2   2   2   2   1   1   1   1   2   2   1   1   1   2   2
 MK-2-16                2   1   2   1   1   1   1   1   1   2   2   2   1   2   1   1   2   2   1   2   1   1   2   1   2   1   1   1   1   1   2   1   2   2   2   1   2   2   2   2   1   1   2   2   1   1   2   1   1   1   2   1   2   1   2   1   1   1   2   1   2   1   1   2   1   2   2   2   2   1   2   1   2   1   1   1   1   1   2   1   2   2   2   2   1   1   2   2   2   2   1   1   1   2   1   2   1   2   2   2   1   2   1   1   2   2   1   2   2   1   1   1   2   2   1   2   2   2   2   2   2   1   1   2   2   2   1   1   2   2   1   1   1   2   1   1   2   1   2   2   2   1   1   1   2   1   1   1   1   2   1   2   2   2   1   2   1   1   1   2   2   1   2   2   1   1   1   1   1   1   2   2   2   2   2   2   1   2   1   2   2   1   2   1   1   2   2   2   2   2   1   1   1   2   2   1   1   1   2   2
 MK-3-1                 2   2   2   2   1   2   2   2   1   1   1   1   2   1   2   2   2   1   1   2   2   2   2   2   2   1   2   1   1   2   2   2   1   1   1   2   2   1   2   2   1   2   1   1   1   1   1   1   1   2   2   1   2   2   1   2   1   1   1   2   2   2   2   1   1   2   1   1   2   1   2   2   2   1   2   1   2   1   1   1   1   2   1   2   1   2   2   1   1   1   1   1   2   2   1   1   2   2   1   2   1   1   1   1   1   1   1   2   1   2   2   1   2   1   2   2   2   2   2   2   1   1   1   1   2   1   1   2   1   1   1   2   2   1   1   2   2   1   1   1   2   2   1   1   1   2   1   1   2   2   1   1   1   2   2   1   2   1   1   1   2   2   1   2   1   1   1   2   1   2   1   2   2   1   2   1   1   2   1   1   1   2   1   1   1   2   2   2   1   1   2   1   2   2   2   1   2   2   1   1
 MK-3-2                 2   1   2   2   1   2   2   2   1   1   1   1   2   1   1   2   2   1   1   1   1   2   2   2   2   1   2   1   1   2   2   2   1   1   1   2   2   1   2   1   1   2   1   1   1   1   2   1   1   2   2   1   2   2   2   2   1   1   1   2   2   2   2   1   1   2   1   1   2   1   2   2   2   2   2   1   1   1   1   1   1   2   1   2   1   2   2   1   1   1   1   2   2   2   1   1   2   2   1   2   1   1   2   1   1   1   1   2   1   2   2   1   2   1   2   2   2   2   2   2   1   1   2   1   2   1   1   2   1   1   1   2   1   1   1   2   2   1   1   1   2   1   1   1   1   2   1   1   2   2   1   1   1   2   2   1   2   1   1   1   2   2   1   2   1   1   1   2   1   2   1   2   2   1   2   1   1   2   1   1   1   2   1   1   1   2   2   1   1   1   2   1   1   2   2   1   1   2   1   2
 MK-3-3                 2   1   2   2   2   2   2   2   1   1   1   1   2   1   1   2   2   1   1   1   2   2   2   2   2   1   2   1   2   2   2   2   1   1   1   2   2   1   2   1   1   2   1   1   1   1   2   1   1   2   1   1   2   2   2   1   1   1   1   2   2   1   2   1   1   2   1   1   2   1   2   2   2   2   1   1   1   1   1   1   1   2   1   2   1   1   2   1   1   1   1   2   2   2   1   1   2   2   1   1   1   2   2   2   1   1   1   2   1   1   2   1   2   1   2   2   2   2   2   2   1   1   2   1   2   1   1   2   1   2   1   2   1   1   1   2   2   2   2   1   2   1   1   1   1   2   1   1   2   2   1   1   1   2   2   1   1   1   1   1   2   1   1   2   1   1   1   2   1   1   2   2   2   1   2   1   1   2   1   1   1   1   1   2   1   2   2   1   1   1   2   1   1   2   2   1   1   2   1   2
 MK-3-4                 2   1   2   2   2   2   2   1   2   1   1   2   2   1   1   2   1   1   1   1   2   2   2   2   2   1   2   1   2   2   2   2   1   1   1   2   2   1   2   1   1   2   1   1   1   1   2   1   1   2   1   1   2   2   2   2   1   1   1   2   2   1   2   1   1   2   1   1   2   1   1   2   2   2   1   1   1   1   1   1   1   2   1   2   1   1   2   1   2   1   1   2   2   2   2   1   2   2   2   1   1   1   2   2   1   2   1   2   1   1   2   1   2   1   2   2   2   2   2   2   1   1   2   1   2   1   1   2   1   2   1   2   1   1   1   2   2   1   2   1   2   1   1   1   1   2   1   1   2   2   1   1   1   2   2   1   1   1   1   1   2   1   1   2   1   1   1   2   1   1   2   2   2   1   2   1   1   2   1   1   1   1   1   2   1   2   2   1   1   1   2   1   1   2   1   1   1   2   1   2
 MK-3-5                 2   1   2   2   2   2   2   1   2   2   2   2   2   1   1   2   1   1   1   1   2   2   2   2   2   1   2   1   2   2   2   2   2   1   1   2   2   1   2   1   2   1   1   1   1   2   2   1   1   2   1   1   2   2   2   2   1   1   1   1   1   1   2   1   1   2   1   1   2   1   1   2   2   2   1   2   1   1   1   1   1   2   1   2   2   1   2   1   2   1   1   2   2   2   2   1   2   2   2   1   1   1   2   2   1   2   1   2   1   1   2   1   2   1   2   2   1   2   2   2   1   1   2   1   2   1   1   2   1   2   1   1   1   1   1   2   2   1   2   1   2   1   1   2   1   2   1   1   2   2   1   1   2   2   2   2   1   1   1   1   2   1   1   2   1   1   1   2   1   1   2   2   2   1   2   1   1   2   1   1   1   1   1   2   1   2   2   1   1   1   1   1   1   2   1   1   1   2   1   2
 MK-3-6                 2   1   2   1   2   2   2   1   1   2   2   2   2   1   1   2   1   1   1   1   2   2   1   2   2   1   2   2   2   2   2   2   2   1   1   2   1   1   2   1   2   1   1   1   1   2   2   1   1   2   1   1   2   2   2   2   2   2   2   1   1   1   2   1   1   2   1   1   2   2   1   1   2   2   1   2   1   1   1   1   2   2   1   2   2   1   2   1   2   1   1   2   2   2   2   1   2   2   2   1   1   1   2   2   1   2   1   2   1   1   2   1   2   1   2   2   1   2   2   2   1   1   2   1   1   1   2   2   2   2   2   1   1   1   1   2   1   1   2   1   2   1   2   2   1   1   1   1   2   2   1   1   2   2   2   2   1   1   1   1   1   1   2   2   1   2   1   2   1   1   2   2   2   1   2   1   1   2   1   1   1   1   2   1   1   2   2   1   1   1   1   1   1   2   1   1   1   1   1   1
 MK-3-7                 2   1   2   1   2   2   2   1   1   2   2   2   2   1   1   2   1   1   1   1   2   2   1   2   2   1   2   2   2   2   2   1   2   1   1   1   1   1   2   1   2   1   1   1   1   2   2   1   1   2   1   1   2   2   2   2   2   2   2   1   1   1   2   1   1   2   1   1   2   2   1   1   1   2   1   2   1   1   1   1   2   1   1   1   2   1   2   1   2   1   2   2   2   2   2   1   2   2   2   1   1   1   2   2   1   2   1   2   2   1   2   1   2   1   2   2   1   2   2   2   1   1   2   2   1   2   2   1   2   2   1   1   1   1   1   2   1   1   2   1   2   1   2   2   1   1   1   1   2   2   1   1   2   2   2   2   1   1   1   1   1   1   2   2   1   2   1   2   1   1   2   2   2   1   2   1   1   2   1   1   1   2   2   2   1   1   2   1   1   1   1   2   1   1   1   1   2   2   1   1
 MK-3-8                 2   1   2   1   2   2   2   1   1   2   2   2   2   1   1   2   1   1   1   1   2   2   1   2   2   1   2   2   2   1   2   1   2   2   2   2   1   1   2   1   2   1   1   1   1   2   2   1   1   2   1   1   2   2   2   2   2   2   2   1   1   1   2   2   1   2   1   1   2   2   1   1   1   2   1   2   1   1   1   1   2   1   1   1   2   1   2   1   2   2   2   2   2   1   2   1   2   2   2   1   2   1   2   2   2   2   1   2   1   1   2   1   1   1   2   2   1   2   2   2   1   2   2   2   1   2   2   1   2   2   1   1   1   1   1   2   2   1   2   2   2   1   2   2   1   1   1   1   2   2   1   1   2   1   2   2   1   1   1   1   1   1   2   2   1   1   1   2   1   1   1   1   2   1   2   1   1   2   2   2   1   2   2   2   1   1   2   1   2   1   1   2   1   1   2   1   2   2   1   1
 MK-3-9                 2   1   2   1   2   2   2   2   1   2   2   2   2   1   1   2   1   2   1   1   2   2   1   2   2   1   1   2   2   1   2   1   2   2   1   2   1   1   2   1   2   1   1   1   2   2   2   2   1   2   1   1   2   2   2   2   1   2   2   2   1   1   2   2   1   2   1   1   2   2   1   1   1   2   1   2   1   1   2   1   1   1   2   1   2   1   2   1   2   2   1   1   2   1   1   1   2   2   2   2   1   1   2   2   2   2   1   1   1   1   2   1   1   1   2   2   1   2   2   2   1   2   2   2   1   2   2   1   2   2   1   2   1   1   1   1   2   1   2   2   2   1   2   2   1   1   1   2   2   2   1   1   2   1   2   2   1   1   1   1   1   1   2   2   1   1   1   1   1   1   1   1   2   1   2   1   1   2   2   2   1   2   2   2   2   1   2   1   2   1   1   2   1   1   2   1   2   2   1   1
 MK-3-10                2   1   2   1   2   2   2   2   1   2   2   2   2   1   2   2   1   2   1   1   2   1   1   2   2   1   1   2   2   1   2   1   2   2   1   1   1   1   2   1   2   1   2   2   2   2   2   2   1   2   1   1   2   2   2   2   1   2   2   2   1   1   2   2   1   2   1   2   2   2   1   1   1   2   1   2   1   1   2   1   1   1   2   1   2   1   2   1   2   2   1   1   2   1   1   1   2   1   2   2   1   1   2   2   2   2   1   1   1   1   2   1   1   1   1   2   2   2   2   2   1   2   2   2   1   2   2   1   2   2   1   2   2   2   1   1   2   1   2   2   2   1   2   2   1   1   1   2   2   2   1   1   2   1   1   2   1   1   1   1   1   1   2   2   1   1   1   1   1   1   2   1   2   1   2   1   1   2   2   2   1   2   2   2   2   1   2   1   2   2   1   2   1   1   2   1   2   2   1   1
 MK-3-11                2   1   2   1   1   2   2   2   1   2   2   2   2   1   2   2   1   2   1   1   2   1   1   2   2   1   2   2   1   1   1   1   2   2   1   1   1   1   2   1   2   1   2   2   2   1   2   2   1   2   1   1   2   2   2   2   1   2   2   1   1   1   2   2   1   2   1   2   2   2   2   1   1   2   1   2   1   1   1   1   1   1   2   1   2   1   1   1   2   2   1   1   2   2   1   1   2   1   2   2   1   1   2   2   2   2   1   1   1   1   2   1   1   1   1   2   1   1   2   2   1   2   2   2   1   2   2   1   2   2   1   1   2   2   1   1   2   1   2   2   1   1   2   2   1   1   1   2   1   2   1   1   2   1   1   2   1   2   1   1   1   1   2   1   1   1   1   1   1   1   2   1   2   1   2   1   1   1   2   2   1   2   2   2   2   1   2   1   2   2   1   2   1   1   2   1   2   2   1   1
 MK-3-12                2   1   2   1   1   2   2   2   1   2   2   2   2   1   2   2   1   2   1   1   2   1   1   2   2   1   2   1   1   2   1   1   1   2   1   1   1   1   2   1   2   2   2   2   2   1   2   1   2   2   1   1   2   2   2   2   1   2   2   1   1   1   2   2   1   2   1   2   2   2   2   1   1   2   1   1   1   1   1   1   1   1   2   1   2   1   1   1   2   2   1   1   2   2   1   1   2   2   2   2   1   1   2   2   2   2   1   1   1   1   2   1   2   1   1   2   2   1   2   1   1   2   2   2   1   2   2   1   2   1   2   1   2   2   1   1   2   1   2   2   1   1   2   2   1   1   1   1   1   2   2   1   2   1   1   1   1   2   1   1   1   1   2   2   1   1   1   1   1   1   2   1   2   1   2   1   1   1   2   2   1   2   2   2   2   1   2   1   2   2   1   2   1   1   2   1   2   2   1   1
 MK-3-13                2   2   2   1   1   2   2   2   1   1   2   2   1   1   2   2   1   1   1   1   2   1   1   2   2   1   1   1   1   2   1   1   1   2   1   1   1   1   2   1   2   1   2   2   2   1   2   1   1   2   1   1   2   2   2   2   1   2   1   1   1   2   2   2   1   2   1   2   2   2   2   1   1   2   1   1   1   1   1   1   1   1   2   1   2   1   1   2   2   2   1   1   2   1   1   1   2   2   2   2   1   1   2   2   2   2   1   2   1   1   2   1   2   1   1   2   2   1   2   1   1   1   2   2   1   2   2   1   2   1   2   1   2   2   1   1   2   1   2   2   1   2   2   2   2   1   2   1   1   1   2   1   2   2   1   1   1   2   1   1   1   1   2   2   1   1   1   1   1   1   2   1   2   1   2   1   1   1   2   2   1   2   2   2   2   1   2   1   2   2   1   2   1   1   2   1   2   1   1   2
 MK-3-14                2   2   2   1   1   2   2   2   1   1   2   2   1   1   2   2   1   1   1   1   2   1   1   2   2   1   1   1   1   2   1   1   1   2   1   1   1   1   2   1   2   1   2   2   2   1   2   1   2   2   1   1   2   2   2   2   1   2   1   1   1   2   2   2   1   2   2   2   2   2   2   1   1   2   2   1   1   2   1   1   1   1   2   1   2   1   1   2   2   2   1   1   2   1   1   1   2   2   2   2   1   1   2   1   2   2   1   2   1   1   2   1   2   1   1   2   2   1   2   1   1   1   2   2   2   2   2   1   2   1   2   1   2   2   1   1   2   1   2   2   1   2   2   2   2   2   2   1   1   1   2   1   2   2   1   1   1   1   1   1   1   1   2   1   2   1   1   1   1   1   2   1   2   1   2   1   1   1   2   2   1   2   2   2   2   2   1   1   2   2   1   2   1   1   2   1   2   1   1   1
 MK-3-15                1   2   2   1   1   2   2   2   1   1   2   2   2   1   2   2   1   1   1   1   2   1   1   2   2   1   1   1   2   2   1   1   1   2   1   1   1   1   2   1   2   1   1   2   2   1   2   2   2   2   1   1   2   2   1   2   1   2   1   1   1   2   2   2   1   2   2   2   2   2   2   1   1   2   2   1   1   2   1   1   1   1   2   1   1   1   1   2   1   2   1   1   2   1   1   1   1   2   2   2   1   1   2   1   2   2   1   2   1   1   2   1   2   2   1   2   2   1   2   1   1   1   2   2   2   2   2   1   2   2   1   2   2   2   1   1   2   1   2   2   1   2   2   2   2   2   1   1   1   1   2   1   2   2   1   1   1   1   1   1   1   1   2   2   2   2   1   1   1   1   1   1   2   1   1   1   1   1   2   2   1   2   2   2   2   1   1   1   2   1   1   2   1   1   1   1   2   1   1   1
 MK-3-16                1   1   2   1   1   2   2   2   2   2   2   2   2   2   2   2   1   1   1   1   2   1   1   2   2   1   1   1   2   2   2   1   1   2   2   1   1   1   2   1   2   1   1   2   2   1   2   2   2   2   1   1   2   2   1   2   2   2   1   1   1   2   2   2   1   2   2   2   2   2   2   1   1   2   2   1   1   2   1   1   1   1   1   1   1   1   1   2   1   2   1   1   2   1   1   1   1   1   2   2   1   1   1   1   2   2   1   2   1   1   2   1   2   2   1   2   2   1   2   1   1   1   2   2   2   2   2   1   1   2   1   2   2   2   1   1   2   1   2   2   1   2   2   2   2   2   1   1   1   1   2   1   2   2   1   1   1   1   1   1   1   1   2   2   2   2   1   2   1   1   1   1   2   1   1   1   1   1   2   2   1   2   2   2   2   1   1   2   2   1   1   2   1   1   1   1   2   1   1   2
 MK-4-1                 2   1   1   1   2   2   2   2   2   2   1   1   1   1   1   1   2   1   1   2   2   1   1   1   1   1   1   1   2   2   2   2   2   1   1   2   2   2   1   2   1   2   2   1   1   2   1   2   2   2   1   2   2   2   2   2   2   2   2   2   2   2   1   1   2   1   1   1   2   1   1   1   1   1   1   2   1   1   2   1   1   1   2   2   1   1   2   1   2   2   2   2   2   1   1   1   2   1   2   2   2   2   2   1   2   2   1   1   1   2   1   2   1   1   2   2   1   1   1   1   1   1   2   2   2   2   2   2   2   1   2   1   2   2   1   2   2   2   2   1   2   2   2   1   2   1   2   2   2   2   2   2   1   1   2   1   2   1   1   2   1   2   2   1   1   1   2   2   2   1   1   2   1   1   1   2   2   1   1   2   1   2   2   1   2   2   1   1   2   1   1   1   2   1   2   1   1   2   2   1
 MK-4-2                 2   1   1   1   2   2   2   2   2   2   2   1   1   1   1   1   2   1   1   2   2   1   2   1   1   1   1   1   2   2   2   2   2   2   1   2   2   2   1   2   2   2   2   1   1   2   1   2   2   2   1   2   2   2   2   2   2   2   2   2   2   2   1   1   2   1   1   1   2   1   1   1   1   1   1   2   1   2   2   1   1   1   1   2   1   1   2   1   2   2   2   2   2   1   1   1   2   1   2   2   2   2   2   1   2   2   1   1   1   1   1   2   1   1   2   2   1   2   1   1   1   2   2   2   2   2   2   2   1   1   2   1   2   2   1   2   2   2   2   1   2   2   2   1   2   1   2   2   2   2   2   2   1   1   2   1   2   1   1   2   1   2   2   2   1   1   2   2   2   2   1   2   2   1   1   2   2   1   1   2   1   2   2   1   2   2   1   1   2   2   1   1   2   1   2   2   1   2   2   1
 MK-4-3                 2   1   1   1   2   2   2   2   2   2   2   2   1   1   1   1   2   1   1   2   2   1   2   1   1   1   1   1   2   2   2   2   2   2   1   2   2   1   1   2   2   2   2   1   1   2   1   2   2   2   2   2   2   2   2   2   2   2   2   2   2   2   1   1   2   1   1   1   2   1   2   1   2   1   1   2   1   2   2   1   1   1   1   2   1   2   2   1   2   2   2   2   2   1   1   1   2   1   2   2   2   2   2   2   2   1   1   1   1   1   1   2   1   1   2   2   1   2   1   1   1   2   2   2   2   2   2   2   1   2   1   1   2   2   1   2   2   2   2   1   2   2   2   1   2   1   2   2   1   2   1   2   1   1   2   1   2   1   1   2   1   2   2   1   1   1   2   2   2   2   2   2   2   1   1   2   2   1   1   2   1   2   2   1   2   1   1   1   2   2   1   1   2   1   2   1   1   2   2   1
 MK-4-4                 1   1   1   1   2   1   2   2   2   2   2   2   1   1   2   1   1   1   1   2   2   2   2   1   1   1   1   1   2   2   2   2   2   2   1   2   1   1   1   2   2   2   2   1   1   2   1   2   2   1   2   2   2   2   2   2   2   2   2   2   2   2   1   1   2   1   1   1   2   1   2   1   2   1   1   2   1   1   2   1   1   1   1   2   1   2   2   1   2   2   1   2   2   1   1   1   2   1   2   2   2   2   2   2   2   1   1   1   1   1   1   2   1   1   2   2   1   2   1   1   1   2   2   2   1   2   2   1   1   2   1   1   2   2   1   2   2   2   2   1   2   2   2   1   2   1   2   2   1   2   1   2   1   1   2   1   2   1   1   2   1   2   2   2   1   1   1   2   2   2   2   2   2   1   1   2   2   1   1   2   2   2   2   1   2   1   1   1   2   2   1   1   2   1   2   1   1   1   2   1
 MK-4-5                 1   1   1   1   2   1   2   2   2   2   2   2   1   1   2   1   1   1   1   2   2   2   2   1   1   1   1   1   2   2   1   2   2   2   2   2   1   1   1   2   2   2   2   1   2   2   1   2   2   1   2   2   2   2   2   2   2   2   2   2   2   2   1   2   2   1   1   1   2   1   2   1   2   1   1   2   1   2   2   1   1   1   1   2   1   2   2   1   2   2   2   2   2   1   1   1   2   1   2   2   2   2   2   2   2   2   1   1   2   1   1   2   1   1   2   2   1   2   2   1   1   2   2   2   1   2   2   1   1   2   2   1   2   2   1   2   2   2   2   1   2   2   2   2   2   1   2   1   1   2   1   2   1   1   2   1   2   1   1   2   1   2   2   2   1   1   1   2   2   2   2   1   2   1   2   2   2   1   1   2   2   2   2   1   2   1   1   2   1   2   2   1   1   1   1   1   1   1   2   1
 MK-4-6                 1   1   1   2   2   1   2   2   1   2   2   1   1   1   2   1   1   2   1   1   2   2   2   1   1   1   1   1   2   2   1   2   2   2   2   2   1   1   1   2   1   1   2   1   2   2   1   2   2   1   2   1   2   2   2   1   2   2   2   1   2   2   1   2   2   1   1   1   2   1   2   1   2   1   1   2   2   2   2   1   1   1   1   2   1   2   2   1   2   2   2   2   2   2   1   1   2   1   2   2   2   2   2   2   2   2   1   2   2   1   1   2   1   1   2   2   1   2   2   2   2   2   2   2   1   2   2   1   1   2   2   1   2   2   1   2   2   2   2   1   2   2   2   2   2   1   2   1   1   2   1   2   1   1   2   1   2   1   1   1   1   2   2   2   2   1   1   2   2   2   1   1   2   1   2   2   2   2   1   2   2   2   2   1   2   1   1   2   1   2   2   1   1   1   1   1   1   1   2   1
 MK-4-7                 1   2   1   2   2   1   2   2   1   2   2   1   2   1   2   1   1   1   1   1   2   1   2   1   1   1   1   1   2   2   2   2   2   2   1   2   1   1   1   2   1   1   2   1   2   2   1   2   2   1   2   1   2   2   2   1   2   2   2   1   2   2   1   1   2   1   1   1   2   1   2   1   2   1   1   2   2   2   2   1   1   2   1   2   1   2   2   1   2   2   2   2   2   2   1   1   2   1   2   2   2   2   2   1   2   2   1   2   2   1   2   2   2   1   2   2   1   1   2   2   2   2   2   2   1   2   2   1   1   2   1   1   2   2   1   2   2   2   2   1   2   2   2   2   1   1   2   1   1   2   1   2   1   1   2   1   2   1   1   2   1   2   2   2   2   1   1   2   2   2   1   1   2   1   2   2   2   2   1   1   2   2   2   1   2   1   1   2   1   2   2   2   1   1   1   2   1   1   2   1
 MK-4-8                 1   2   1   2   2   1   2   2   1   2   2   1   2   1   2   1   1   2   2   1   2   1   2   1   1   1   1   1   2   2   2   2   2   2   1   2   1   1   1   2   1   1   2   1   2   2   1   1   2   1   2   1   2   2   2   1   2   2   2   1   2   2   1   1   1   1   1   1   2   1   2   1   2   1   1   2   2   2   2   1   1   2   1   2   1   2   2   1   2   2   1   2   2   2   1   1   2   1   2   2   2   2   2   1   2   2   1   2   2   1   2   2   2   1   2   2   1   1   2   1   1   2   2   2   1   1   2   1   1   2   2   1   2   2   1   1   2   1   1   1   2   2   2   2   2   1   2   2   1   2   1   2   1   1   2   2   2   1   1   2   1   2   2   2   2   1   1   2   2   2   1   1   2   1   2   2   2   2   1   1   2   2   2   1   2   1   1   2   1   2   1   2   2   1   1   2   2   1   2   1
 MK-4-9                 1   1   1   2   2   1   2   2   1   2   1   1   2   1   1   1   1   2   2   1   2   1   2   1   1   1   2   1   2   2   2   2   2   2   1   2   1   2   1   2   1   1   2   1   2   2   1   1   2   1   2   1   2   2   2   1   2   2   2   1   1   2   1   1   1   1   1   1   2   1   2   1   2   1   1   2   2   2   2   1   1   2   1   2   1   2   2   1   2   2   1   2   1   2   1   1   2   1   1   2   2   2   2   1   2   2   1   2   1   1   2   2   1   1   2   2   1   1   2   1   1   2   2   2   1   1   2   2   1   2   2   1   2   2   1   1   2   1   2   1   2   2   2   2   2   1   2   2   1   2   2   2   1   1   2   2   1   1   1   2   1   2   2   2   2   1   1   2   2   2   2   1   2   1   1   2   2   2   1   1   2   2   2   1   2   1   1   2   1   2   2   2   2   1   1   2   2   1   2   1
 MK-4-10                1   1   1   1   2   1   2   2   1   2   2   1   2   1   1   1   1   2   2   1   2   1   2   1   1   1   2   1   2   2   2   2   2   2   1   2   1   2   1   2   2   1   2   1   2   2   1   1   2   1   2   1   2   2   2   1   2   2   2   1   1   2   1   2   1   1   1   1   2   1   2   2   2   1   2   2   2   1   1   1   1   2   2   2   1   2   2   1   1   2   1   2   1   1   1   1   2   1   1   2   2   2   2   1   2   2   1   2   1   1   2   2   1   2   2   2   1   1   2   1   1   2   2   2   1   1   2   2   1   2   2   1   2   2   1   1   2   1   2   1   2   2   2   2   2   1   2   2   1   2   2   2   1   1   2   2   1   1   1   2   2   2   2   2   2   1   1   2   2   2   1   1   2   2   1   1   2   2   1   1   2   1   2   1   2   1   1   2   1   2   2   2   2   1   1   2   2   1   2   1
 MK-4-11                1   1   1   1   1   1   2   2   1   2   1   1   2   1   1   1   1   2   2   1   2   1   2   1   1   1   2   1   2   2   2   2   2   2   1   2   2   2   1   1   1   1   2   1   2   1   1   1   2   1   2   1   2   2   2   2   2   2   2   1   1   2   1   2   1   1   2   1   2   2   2   2   2   1   2   1   2   1   1   1   1   2   2   2   1   2   1   1   1   2   1   2   2   1   2   1   2   1   1   2   2   1   2   1   1   2   1   2   1   1   2   2   1   2   1   2   1   1   2   1   1   2   2   2   1   2   2   2   1   2   2   1   2   2   2   1   2   1   1   1   2   2   2   2   2   1   2   2   1   1   2   2   1   1   2   2   1   1   1   2   2   1   2   2   2   1   1   2   2   2   1   1   1   2   1   1   2   2   1   1   2   1   2   1   2   1   1   2   1   2   1   2   2   1   1   2   2   1   1   1
 MK-4-12                1   1   1   1   1   1   2   2   1   2   1   1   2   1   1   1   1   2   2   1   2   1   2   1   1   1   2   1   2   2   1   2   2   2   1   2   2   1   1   1   1   1   2   1   2   1   1   2   2   1   2   1   2   2   2   2   2   2   2   1   1   2   1   2   1   1   2   1   2   2   2   1   2   1   2   1   2   1   2   1   1   2   2   2   1   2   1   1   1   1   1   2   2   1   1   1   2   1   1   2   2   1   2   2   1   2   1   2   1   2   1   2   1   2   1   2   1   1   2   1   1   2   2   2   1   2   2   1   1   2   2   1   2   2   2   1   2   1   1   1   2   1   2   2   2   1   2   2   1   1   1   2   1   1   2   2   2   1   1   2   2   1   2   2   2   1   1   2   2   2   1   1   1   2   1   1   2   2   1   1   2   1   2   1   1   1   1   2   1   2   1   2   2   1   1   2   2   2   1   1
 MK-4-13                1   2   1   1   1   1   2   2   1   2   1   1   2   1   1   2   1   2   2   1   2   1   2   1   1   1   2   1   2   2   1   2   2   2   1   2   2   1   1   1   1   1   2   1   2   2   1   2   2   1   2   1   2   2   2   2   2   1   2   2   1   2   1   2   2   1   2   1   2   2   2   1   2   1   2   2   1   1   2   1   1   2   2   2   1   2   2   1   1   1   1   2   2   1   1   1   1   1   1   2   2   1   2   2   1   2   1   2   1   2   1   2   1   1   1   2   1   2   2   1   1   2   2   2   1   2   2   2   1   2   2   1   2   2   2   1   2   1   1   1   2   1   1   2   2   2   2   2   1   1   2   2   1   1   1   2   2   1   2   2   2   2   2   2   2   1   1   2   2   2   1   1   2   2   1   1   2   2   1   1   2   1   1   1   1   1   2   2   1   2   2   2   2   1   1   2   2   2   2   1
 MK-4-14                1   2   1   1   1   1   2   2   1   2   2   1   1   1   2   2   1   2   2   1   2   1   2   1   1   2   2   1   2   2   1   2   2   1   1   2   2   1   1   1   1   1   2   1   2   2   1   2   2   1   2   1   2   2   2   1   2   1   2   2   1   2   1   1   2   1   2   1   2   2   1   1   2   1   2   2   1   1   2   1   1   2   2   2   1   2   2   1   1   1   1   2   2   1   1   1   1   1   1   2   2   1   2   2   2   2   1   2   1   2   2   2   1   1   1   2   1   2   2   1   1   2   2   2   1   2   2   2   1   2   2   1   2   2   2   1   2   1   1   1   2   1   1   2   2   2   2   2   1   1   2   2   1   1   1   2   2   1   2   2   2   2   2   2   2   1   1   2   2   2   1   1   2   2   1   1   2   2   1   1   2   1   1   2   1   1   2   2   1   1   2   1   2   1   1   2   2   2   2   2
 MK-4-15                1   2   1   1   1   1   2   1   1   2   2   1   1   1   2   2   1   2   2   1   1   1   2   1   1   2   2   1   2   2   1   2   2   1   2   2   2   1   1   1   1   1   2   1   2   2   1   2   2   1   1   1   2   2   2   1   2   1   2   2   2   2   1   1   2   1   2   1   2   1   1   1   1   1   2   2   1   1   2   1   1   1   1   2   1   2   2   1   1   1   1   2   2   1   1   2   2   1   1   2   2   1   2   2   2   2   1   2   1   2   2   2   1   1   2   2   1   2   2   1   1   2   2   2   1   2   2   2   1   2   2   1   2   2   2   1   2   1   1   1   2   1   1   2   2   1   2   2   1   1   2   2   1   1   1   2   2   1   2   2   2   2   2   2   2   2   1   2   2   2   1   1   2   2   1   1   2   2   1   1   2   2   1   2   1   1   2   2   1   1   2   1   2   1   1   2   2   2   1   2
 MK-4-16                1   2   1   1   1   1   2   1   1   2   2   1   1   1   2   2   2   2   2   1   2   1   2   1   1   2   2   1   2   2   1   2   2   1   2   2   2   1   1   1   1   1   2   1   2   2   1   2   2   1   1   1   2   2   2   1   2   1   2   2   2   2   1   1   2   1   2   2   2   1   1   1   1   1   2   2   1   1   2   1   1   1   1   2   1   2   2   1   1   1   1   2   2   1   1   2   2   1   1   2   2   2   2   2   2   2   2   2   1   2   2   2   1   1   2   1   1   2   1   1   2   2   2   2   1   1   1   2   1   2   1   1   2   2   2   1   2   1   1   1   2   1   1   2   2   1   2   2   1   1   2   2   1   1   1   2   2   2   2   2   2   2   2   2   2   2   2   2   2   2   2   1   1   2   1   1   2   2   1   1   2   2   1   2   1   1   2   2   1   1   2   1   2   1   1   2   2   2   1   2
 MK-5-1                 2   1   2   1   1   1   2   1   2   2   2   1   2   1   2   2   1   2   1   2   1   2   1   1   2   1   2   1   1   1   2   2   1   1   2   1   1   1   1   2   2   2   1   1   2   1   2   1   1   1   2   1   1   1   2   1   2   1   2   2   2   2   1   1   2   2   2   2   2   2   2   1   2   2   1   2   2   1   2   2   2   2   1   1   2   1   1   2   2   1   2   1   1   2   1   2   1   1   2   2   1   1   2   2   2   2   1   2   1   1   1   1   1   1   1   2   2   1   2   1   1   1   2   2   2   1   1   2   1   1   2   2   2   1   1   1   2   2   2   1   1   1   2   1   1   2   1   2   2   1   1   2   2   2   2   2   1   1   1   2   2   1   2   2   2   1   1   2   1   1   2   2   1   2   1   2   1   2   2   1   2   2   2   1   2   2   2   2   2   1   2   2   1   2   1   2   1   1   2   1
 MK-5-2                 1   1   2   1   1   1   2   1   2   2   2   2   2   1   2   2   1   2   1   2   2   2   1   1   2   1   1   1   1   1   2   2   2   1   2   1   1   1   1   2   1   2   1   1   2   2   2   1   1   1   2   1   1   1   2   1   2   1   2   2   2   2   2   1   2   2   2   2   2   2   2   1   2   2   1   2   2   2   2   2   2   2   2   1   2   1   2   2   1   1   2   1   1   2   1   2   1   1   2   2   1   1   2   2   2   2   1   1   1   1   1   1   1   1   2   2   2   1   2   1   1   1   2   2   2   1   1   2   1   1   1   2   2   1   1   1   2   2   2   1   1   1   2   1   1   2   1   2   2   1   2   2   2   2   2   2   1   1   1   2   2   1   1   2   2   1   1   2   1   1   2   2   1   2   1   2   1   2   2   1   2   2   2   1   2   2   2   2   2   1   2   2   1   2   1   2   1   1   2   1
 MK-5-3                 1   1   2   1   1   1   2   1   2   2   2   2   2   1   2   2   1   2   1   2   2   2   1   2   1   1   1   1   1   1   1   1   2   1   2   2   1   2   1   2   1   2   1   1   2   1   2   1   1   1   2   2   1   1   2   1   2   1   2   2   2   2   2   1   2   2   1   2   2   2   2   2   2   2   1   1   2   2   2   2   2   2   2   1   2   2   2   2   1   1   2   1   2   2   1   2   1   1   2   2   1   1   2   2   2   2   1   1   1   1   1   1   1   1   2   2   1   2   2   2   1   2   2   2   2   1   1   2   1   1   1   2   2   1   1   1   2   2   2   1   1   1   2   1   1   2   1   2   1   1   2   2   2   2   2   2   1   1   1   2   2   1   1   2   1   1   1   2   1   1   2   2   1   1   1   2   1   2   2   1   2   2   2   1   2   2   2   2   1   1   2   2   1   2   1   2   1   1   1   1
 MK-5-4                 1   1   1   1   2   1   2   1   2   2   2   2   1   2   2   1   1   2   2   2   2   2   1   2   1   1   1   1   1   1   1   1   2   1   2   2   1   2   1   2   1   2   1   1   2   1   2   1   1   1   2   2   1   1   2   1   2   1   2   1   2   2   2   1   2   2   1   2   1   2   2   2   1   1   1   1   2   2   2   2   2   2   2   1   2   1   2   2   1   1   2   1   2   2   1   2   1   1   1   2   1   1   2   1   2   2   1   1   1   1   1   2   1   1   2   2   1   2   2   2   1   2   2   2   2   2   1   2   1   1   1   2   2   1   1   2   2   1   2   1   1   1   1   1   1   2   1   2   1   1   2   2   2   2   2   2   1   1   1   2   2   2   1   2   1   1   1   2   1   1   2   2   1   1   1   2   1   2   2   1   2   2   2   1   2   2   2   2   1   1   2   2   1   2   1   2   1   1   1   1
 MK-5-5                 1   1   1   1   2   1   2   1   2   1   2   2   1   2   2   1   1   2   2   2   2   2   1   2   1   1   1   1   1   1   1   1   2   1   2   2   1   2   1   2   1   2   1   1   2   1   2   1   1   2   2   2   2   1   1   1   2   1   2   1   2   2   2   1   2   2   1   2   1   2   2   2   1   1   1   1   2   2   2   2   2   2   2   1   2   2   2   2   1   1   2   1   2   2   1   2   1   2   1   2   1   2   2   1   2   2   1   1   1   2   1   2   1   1   2   2   1   2   2   2   1   1   2   2   2   2   1   2   1   2   1   2   2   1   1   1   2   1   2   1   1   1   1   1   1   2   1   2   1   2   2   2   2   2   2   2   1   2   1   2   2   2   1   2   1   1   1   2   1   1   2   2   1   1   1   2   1   2   2   1   2   2   2   1   2   2   2   2   1   1   1   2   1   2   1   2   1   1   1   1
 MK-5-6                 1   1   1   1   2   1   2   1   2   1   2   2   1   2   1   1   1   2   2   2   2   2   1   2   1   1   1   1   2   1   1   1   2   1   2   2   1   2   1   1   1   2   1   1   2   1   2   2   1   2   2   2   2   1   2   1   2   1   1   1   2   2   2   1   1   2   1   2   1   2   2   2   1   1   1   2   2   2   1   2   2   2   2   1   1   2   2   2   1   1   2   2   2   2   1   2   2   1   1   2   2   2   2   1   2   2   1   1   1   2   1   2   1   1   2   2   2   2   2   1   1   1   2   2   2   2   1   2   1   2   1   2   2   1   1   1   2   1   2   1   1   2   1   1   1   2   1   2   1   2   2   2   2   2   2   2   1   2   1   2   2   2   1   2   1   1   1   2   1   1   2   2   1   1   1   2   1   2   2   1   2   2   2   1   2   2   2   2   1   1   1   2   1   2   1   2   1   1   1   1
 MK-5-7                 1   1   1   1   2   2   2   1   2   1   2   2   2   2   1   1   1   2   2   2   2   2   1   2   1   2   1   1   2   1   1   1   1   1   2   2   1   2   2   1   1   1   1   1   2   1   2   2   2   2   2   1   2   1   2   2   2   1   1   1   2   2   2   1   1   1   1   2   1   2   2   1   1   1   1   2   2   2   1   2   2   2   2   1   1   2   2   2   1   1   2   2   2   1   1   2   1   1   1   2   2   2   2   1   2   2   1   1   1   2   1   1   1   2   2   2   2   2   2   1   1   1   1   2   1   2   1   2   1   2   1   2   2   1   1   1   2   1   2   2   1   2   1   1   1   2   1   2   1   2   2   2   2   2   2   2   2   2   2   2   2   2   1   2   1   1   1   2   2   1   2   1   1   1   1   2   1   2   2   1   2   2   2   1   2   2   2   2   1   1   1   2   1   2   1   2   1   1   1   1
 MK-5-8                 1   1   1   1   2   2   2   1   2   1   2   2   2   2   1   1   1   2   2   2   2   1   1   2   1   2   1   1   2   1   1   1   2   1   2   2   1   2   2   1   1   1   1   1   2   1   2   1   2   1   2   1   1   1   2   2   2   1   2   1   2   2   2   1   1   1   1   2   1   2   2   1   1   1   1   2   2   2   1   2   2   2   2   1   1   2   2   2   1   1   2   2   2   1   1   2   1   1   1   2   2   2   2   1   2   2   1   1   1   2   1   1   1   2   2   2   2   2   2   1   1   1   1   2   2   2   1   1   1   2   1   1   2   1   1   1   2   1   1   2   1   2   1   1   1   2   1   2   1   2   2   2   2   2   2   2   2   2   2   2   2   2   1   2   1   1   1   1   2   1   2   1   1   1   2   2   1   2   2   1   2   2   2   2   2   2   2   2   1   1   2   2   1   2   2   2   1   1   1   2
 MK-5-9                 1   1   1   1   2   2   2   1   2   1   2   2   1   2   2   1   1   1   2   2   2   1   1   2   1   2   1   2   2   1   2   1   2   1   1   2   1   2   2   1   1   1   1   1   1   1   1   1   2   1   2   1   1   1   1   2   2   1   2   1   2   1   2   1   1   1   1   2   2   2   2   1   1   1   1   2   2   2   1   2   2   2   2   1   1   2   2   2   1   1   2   2   2   1   1   2   1   2   1   2   2   2   2   1   2   2   1   1   1   2   1   1   1   2   2   2   2   2   2   1   1   1   1   2   2   2   1   1   1   2   1   1   2   1   1   1   2   2   1   2   1   2   1   2   2   2   1   2   1   2   2   2   2   2   2   2   2   2   2   2   2   2   1   1   1   1   1   1   2   1   2   1   1   1   2   2   1   2   2   1   2   2   2   2   2   2   2   2   1   1   2   2   1   1   2   2   1   2   1   2
 MK-5-10                1   2   1   1   2   2   2   1   2   1   2   2   1   2   2   1   1   1   2   2   2   1   1   1   1   2   1   2   2   1   2   1   1   1   1   1   1   2   2   1   1   1   1   1   1   1   1   1   2   2   2   1   1   1   1   2   2   1   2   1   2   1   2   1   1   2   1   2   2   2   2   1   1   1   1   1   2   1   1   2   2   2   2   1   1   2   2   1   1   1   2   2   2   1   1   2   2   2   1   2   2   2   2   1   2   2   1   1   1   2   1   1   1   2   2   1   2   2   1   1   1   1   1   2   2   2   1   1   1   2   1   1   2   1   1   1   2   2   1   2   2   1   1   2   1   2   1   2   1   2   1   2   2   2   2   2   1   2   2   2   2   2   1   1   1   1   1   1   2   1   2   1   1   1   2   2   1   2   1   1   2   2   2   2   2   2   2   2   1   1   1   2   1   1   2   2   1   2   1   1
 MK-5-11                2   2   2   1   2   2   2   1   2   1   2   1   1   2   1   1   1   1   2   2   2   1   1   2   1   2   1   2   2   1   2   1   1   1   1   1   1   2   2   1   1   1   1   1   1   1   1   1   2   2   2   1   1   1   1   2   2   1   2   1   2   1   2   2   2   2   1   2   2   2   2   2   1   1   1   1   2   2   1   1   2   2   2   1   1   2   2   1   1   1   2   2   2   1   1   2   2   2   1   1   2   2   2   1   1   2   1   1   1   2   1   1   1   2   2   1   2   2   2   1   1   1   1   2   1   2   1   1   2   2   1   1   2   1   1   1   2   2   1   2   2   1   1   2   1   2   1   1   1   2   1   2   2   2   2   2   1   2   2   2   2   2   1   1   1   1   1   1   2   1   1   1   1   1   2   2   1   2   2   1   2   2   2   2   2   2   2   2   1   1   2   2   1   1   2   2   1   2   1   1
 MK-5-12                2   2   1   2   2   2   2   1   2   1   2   1   1   2   1   1   1   1   2   2   2   1   1   2   1   2   1   2   2   1   1   1   1   2   1   1   1   2   2   2   1   1   1   2   1   2   1   2   2   2   2   1   1   1   1   2   2   1   2   1   2   1   2   1   2   2   1   2   2   2   2   2   1   1   1   1   2   2   1   1   2   2   2   2   1   2   2   2   1   1   1   2   2   1   1   2   2   2   2   1   2   2   2   1   1   2   1   1   2   1   1   1   1   2   2   1   2   2   2   1   1   1   1   2   1   2   1   1   2   2   2   1   2   1   1   1   2   2   1   2   2   1   1   2   1   2   1   1   1   2   1   2   2   2   2   2   1   2   2   2   2   2   1   1   1   1   1   1   2   1   1   1   1   1   2   2   1   2   1   1   2   2   2   2   2   1   2   2   1   1   2   2   1   1   2   2   1   2   1   1
 MK-5-13                2   2   1   2   2   2   2   1   2   2   2   1   1   2   1   1   1   1   2   2   1   1   2   2   1   2   1   2   2   1   1   1   1   2   1   1   1   2   2   2   1   1   1   1   1   2   1   2   1   2   2   1   2   1   1   2   1   1   2   1   2   1   1   1   2   2   1   2   2   2   2   2   1   1   1   1   2   2   1   1   2   2   2   2   1   1   2   2   2   1   1   1   2   1   1   2   2   2   2   1   2   2   2   2   1   2   1   1   2   1   1   2   1   1   2   2   2   1   2   1   1   1   1   2   1   1   1   1   2   2   2   1   1   1   1   1   2   2   1   2   2   2   1   2   1   2   1   1   1   2   1   2   2   2   2   2   1   2   2   2   2   1   1   1   2   1   1   1   2   1   1   1   1   1   2   2   1   2   1   2   2   2   2   2   2   1   1   2   1   2   2   2   1   1   2   2   1   2   1   1
 MK-5-14                2   2   1   2   2   2   2   1   2   2   2   1   1   2   2   1   1   2   2   2   2   1   1   2   1   2   2   2   2   1   1   1   1   2   1   2   2   2   2   2   1   1   1   1   1   1   1   2   1   2   2   1   2   1   1   2   1   1   2   1   2   1   1   1   2   2   1   2   2   2   2   2   1   2   1   1   2   2   1   1   2   2   2   2   1   1   2   1   2   1   1   1   2   1   1   2   1   2   2   1   2   1   2   2   1   2   1   1   2   1   1   2   1   2   2   2   2   1   2   2   1   1   1   2   1   1   1   1   2   2   2   1   1   1   1   1   2   2   1   2   2   2   1   1   2   2   1   1   1   2   1   2   2   2   2   2   1   2   2   2   1   2   1   1   2   2   1   1   1   1   1   1   1   1   2   1   1   2   1   2   2   2   1   2   1   1   1   2   1   2   2   2   1   1   1   2   1   2   1   2
 MK-5-15                2   2   1   2   1   2   2   1   2   2   2   1   1   2   2   1   1   2   2   2   2   1   1   2   1   1   2   2   1   1   1   1   2   1   1   2   2   1   2   2   1   1   1   1   1   1   1   1   1   2   2   1   2   1   1   2   1   1   2   1   2   1   1   1   2   1   1   2   2   2   2   2   1   2   1   1   2   2   2   1   2   2   2   2   1   1   2   1   2   1   1   1   2   1   2   2   1   2   2   1   2   1   2   2   1   1   1   1   2   1   1   2   1   2   2   1   2   2   2   2   1   1   2   2   1   1   1   1   2   2   2   1   1   1   1   1   2   2   1   2   2   2   1   1   2   2   1   1   2   2   1   2   2   1   2   2   1   2   2   2   1   2   1   1   2   2   1   2   1   1   1   1   1   1   1   1   1   2   1   2   2   2   1   2   2   1   1   2   1   2   2   2   2   1   1   2   1   2   1   2
 MK-5-16                2   2   1   2   1   2   2   2   2   2   2   2   1   2   2   1   1   2   2   2   2   1   1   2   1   1   2   2   1   2   1   1   2   1   1   1   2   1   2   2   1   1   1   2   1   2   1   1   1   2   2   1   2   1   2   2   1   1   2   1   2   1   1   1   2   1   1   2   2   2   1   2   1   2   1   1   1   2   2   1   2   2   2   2   1   1   1   1   2   1   2   1   2   1   2   2   1   2   2   1   2   1   2   2   1   1   1   1   2   1   1   2   1   2   2   1   2   2   2   2   1   1   2   2   1   1   1   1   2   2   1   1   1   1   1   1   2   2   1   2   2   2   1   1   2   2   1   2   2   2   2   2   2   1   2   2   1   2   2   2   1   2   1   1   2   1   1   2   1   1   1   1   1   1   1   1   1   2   1   2   2   2   1   2   2   1   1   2   1   2   2   2   2   1   1   2   2   2   1   2
 MK-6-1                 1   2   2   2   1   2   2   1   1   2   2   1   1   2   2   2   1   1   1   1   1   1   1   1   1   1   1   1   1   1   2   2   2   1   1   1   2   2   2   1   2   2   1   2   1   2   1   1   1   2   2   2   2   2   1   2   2   1   2   1   2   2   2   1   2   1   1   2   2   2   2   2   2   2   2   2   2   2   1   1   2   2   2   2   1   1   2   1   1   1   2   1   2   2   1   2   2   2   2   2   1   1   1   2   2   2   1   2   2   2   2   1   2   1   1   2   1   1   1   2   1   1   1   1   2   2   2   2   1   1   2   2   2   2   2   2   1   1   2   2   1   1   2   1   1   1   1   2   2   1   1   2   2   2   2   2   1   1   1   1   2   2   2   1   1   1   1   2   1   1   1   2   2   1   2   2   1   1   1   1   2   2   2   2   1   1   1   2   2   2   2   1   1   1   1   1   1   1   1   2
 MK-6-2                 1   2   2   2   1   1   2   1   2   2   2   1   1   2   2   2   1   1   1   1   1   1   1   1   2   1   1   1   1   1   2   2   1   1   1   1   2   2   2   1   2   2   1   2   1   2   1   1   1   2   2   2   2   2   1   2   2   1   2   1   2   2   2   2   2   1   1   2   1   2   2   1   2   2   2   2   2   2   1   1   2   2   2   2   1   1   2   1   1   1   2   1   2   2   1   2   2   2   2   2   2   1   1   2   2   2   1   2   2   2   1   1   2   1   2   2   1   1   1   1   2   1   1   1   2   2   2   2   1   1   2   2   2   2   2   2   1   1   2   2   1   1   2   1   1   1   1   2   2   1   1   2   2   2   2   2   1   1   1   1   2   2   1   1   1   1   1   2   1   1   1   2   2   1   2   2   2   1   1   1   2   2   2   2   1   1   1   2   2   2   2   1   2   1   1   1   1   1   1   2
 MK-6-3                 1   1   1   2   2   1   2   1   1   2   2   1   1   2   2   2   1   1   1   1   1   2   2   1   2   1   1   1   2   1   2   2   1   1   1   1   2   2   2   1   2   2   1   2   1   2   1   1   1   2   2   2   2   2   1   2   2   1   2   1   2   1   2   2   2   1   2   2   1   2   2   1   2   2   2   2   2   2   1   1   2   2   2   2   1   1   2   1   1   1   1   2   2   2   2   2   2   2   2   2   2   1   1   2   2   2   2   2   1   2   1   1   2   1   2   2   1   1   1   1   2   1   1   1   2   2   2   2   1   1   2   2   2   1   2   2   1   1   2   2   2   1   2   1   1   1   1   2   2   1   1   2   2   2   2   2   2   1   1   1   1   2   1   1   1   1   1   2   1   1   1   2   2   1   1   2   2   1   1   2   2   1   2   2   1   1   1   2   2   2   2   1   2   2   1   1   1   1   1   2
 MK-6-4                 1   1   1   2   2   1   2   1   1   2   2   1   1   2   2   2   1   1   1   1   1   2   2   1   2   1   1   1   2   1   2   2   1   1   1   1   2   2   2   2   2   2   1   2   1   2   1   1   1   2   1   1   2   2   1   2   2   1   2   1   2   1   2   2   2   1   2   2   1   2   2   1   2   2   2   2   2   2   1   1   2   2   2   2   1   1   2   1   1   1   1   2   2   2   2   2   2   2   2   2   2   1   1   2   2   2   1   1   1   2   1   1   1   1   2   2   1   1   1   1   2   1   1   1   2   2   2   2   2   1   1   2   2   1   2   2   1   1   2   2   2   1   2   1   1   1   1   1   2   1   1   2   2   2   2   2   2   1   1   1   1   2   1   2   1   1   1   2   1   1   1   2   2   1   2   2   1   1   1   2   2   1   2   2   1   2   1   2   2   2   2   1   2   2   2   1   1   2   1   2
 MK-6-5                 1   2   1   2   2   1   2   1   1   2   2   1   1   2   2   2   1   1   1   1   1   2   2   1   2   1   1   1   2   1   2   2   1   1   2   1   2   1   2   2   2   2   1   2   1   2   2   1   1   2   1   1   2   2   1   2   2   1   2   1   2   1   2   2   2   1   2   2   1   2   1   1   2   2   1   2   2   2   1   1   2   2   2   2   1   1   2   1   1   1   1   2   1   1   1   2   2   2   2   2   2   1   1   2   2   2   1   1   1   2   1   1   1   2   2   1   1   1   1   1   2   1   1   2   2   2   2   2   2   1   1   1   2   1   2   2   1   1   2   2   2   2   2   1   1   1   1   1   2   1   1   2   2   2   2   2   2   1   1   1   1   2   2   2   1   2   2   2   1   1   1   1   2   1   2   2   1   1   1   2   2   1   2   2   1   2   1   2   2   2   2   1   2   2   2   1   1   2   1   2
 MK-6-6                 1   2   1   2   2   1   2   1   1   2   2   1   1   2   2   2   1   1   1   1   1   2   2   1   2   1   1   1   2   1   2   2   1   1   2   1   2   1   2   2   2   2   1   2   1   1   2   1   1   2   1   1   2   2   1   2   1   1   2   1   2   1   2   2   2   1   2   2   1   2   1   1   2   2   1   2   2   2   1   1   2   2   2   2   1   1   2   1   1   1   1   2   1   1   1   2   1   1   2   2   2   1   1   2   1   2   1   1   1   2   1   1   1   2   2   2   1   2   1   1   2   1   1   1   2   2   2   2   2   1   1   1   2   1   1   2   1   2   2   2   2   2   2   2   1   1   1   1   2   1   1   2   2   2   2   2   2   1   1   1   1   2   2   2   1   2   2   2   1   1   1   1   2   1   1   2   1   1   2   2   2   1   2   2   1   2   1   2   2   2   2   2   2   2   2   1   1   2   1   2
 MK-6-7                 1   2   1   2   2   1   2   1   2   2   2   1   1   2   2   2   1   1   1   1   1   2   2   1   2   1   1   1   2   1   2   2   1   1   2   1   2   1   2   2   2   2   1   2   1   1   2   1   1   2   1   1   2   2   1   2   1   1   2   1   2   1   1   2   2   1   2   2   1   2   1   1   2   2   1   2   2   2   1   1   2   1   2   2   2   1   2   1   2   1   1   2   1   1   1   1   1   1   2   1   2   2   1   1   1   2   1   1   1   2   1   1   1   2   2   1   1   2   1   1   2   1   1   1   2   2   2   2   2   1   1   1   2   1   1   2   1   2   1   2   2   1   1   1   1   1   1   1   2   1   1   2   2   1   2   2   2   1   2   1   1   2   2   2   1   2   2   2   1   1   1   1   2   1   1   1   1   1   2   1   1   1   2   2   2   2   1   2   2   2   2   2   2   2   2   1   1   2   2   2
 MK-6-8                 1   2   1   2   2   1   2   1   2   1   2   1   1   2   2   2   1   1   2   1   1   1   2   1   2   1   1   1   2   1   2   1   1   1   2   1   2   1   2   2   2   2   1   2   1   1   2   2   2   1   1   1   2   2   1   2   1   1   2   1   1   1   1   2   2   1   2   2   1   1   1   1   2   2   1   2   2   2   1   1   2   1   2   2   2   1   2   1   2   1   1   2   1   1   1   1   1   1   2   1   2   2   1   1   1   2   1   1   1   2   1   1   1   2   2   1   1   2   1   1   2   1   1   1   2   2   2   2   2   1   1   1   2   1   1   2   1   1   1   2   2   1   1   1   1   1   1   1   2   1   1   2   2   1   2   1   2   1   2   2   1   2   2   2   1   2   2   2   1   1   1   1   2   1   1   2   1   1   2   1   1   1   2   2   2   1   1   2   2   2   2   2   2   2   2   1   1   2   2   2
 MK-6-9                 1   2   1   2   2   1   2   1   2   1   2   1   1   1   2   2   1   1   2   1   1   1   2   1   2   1   1   1   1   1   2   1   1   1   2   1   2   1   1   2   2   2   2   2   1   1   2   1   2   1   1   1   2   2   1   2   1   1   2   2   1   1   2   2   2   1   2   2   1   1   1   1   2   1   1   2   1   2   1   1   2   1   2   2   2   1   2   1   2   1   1   2   1   1   2   2   2   1   2   1   2   2   1   2   1   2   1   1   1   2   1   1   1   2   2   1   1   2   1   1   2   1   2   1   2   2   2   2   2   1   1   1   2   1   1   2   1   1   1   2   2   1   1   1   1   1   1   1   2   2   1   2   2   1   2   1   2   1   2   2   1   2   2   1   1   2   2   2   1   1   1   1   2   1   1   2   1   1   2   1   1   2   1   2   2   1   1   2   2   2   2   2   2   2   2   1   1   2   2   2
 MK-6-10                1   2   1   2   1   1   2   1   2   1   2   1   1   1   2   2   1   1   2   1   1   1   2   1   2   1   1   1   1   2   2   1   1   2   2   1   2   1   1   2   1   2   2   2   1   1   2   1   2   1   1   1   2   2   1   2   2   1   2   2   1   1   2   2   2   1   2   2   1   1   1   1   2   1   1   2   1   2   2   1   2   1   1   2   2   1   2   1   2   1   1   2   1   1   2   2   2   1   2   1   2   2   1   2   1   2   1   1   1   2   1   1   1   2   1   1   1   1   1   1   2   1   2   1   2   2   2   2   2   1   1   1   2   1   1   2   1   1   1   2   2   1   1   1   1   1   1   1   2   2   1   2   2   1   2   1   2   1   2   2   1   2   2   1   1   2   2   1   1   1   1   1   2   2   1   2   1   1   2   1   1   2   1   2   2   1   1   2   2   2   2   2   2   2   2   1   1   2   2   2
 MK-6-11                1   2   1   2   2   1   2   1   2   1   1   2   1   1   2   2   1   1   2   1   1   2   2   1   2   1   1   1   1   2   2   1   1   2   2   1   2   1   1   2   1   2   2   2   1   1   2   1   2   2   2   2   2   2   1   2   2   1   2   2   1   1   2   2   2   1   2   2   1   1   1   1   2   1   1   2   1   2   2   1   2   1   1   2   2   1   2   1   2   1   1   2   1   1   2   2   2   1   2   1   2   2   1   2   1   2   1   1   1   2   1   1   1   2   1   1   2   2   1   1   2   1   2   1   2   2   2   2   2   1   1   1   1   1   1   2   1   1   1   2   2   1   1   1   1   2   1   1   2   2   1   1   2   1   2   1   2   1   2   2   1   2   2   1   1   2   2   1   1   1   1   1   2   2   1   2   1   1   2   1   1   1   1   2   2   1   1   2   2   2   2   2   2   2   2   1   1   2   2   2
 MK-6-12                1   1   1   2   2   1   2   2   2   1   1   2   1   1   2   2   1   1   2   1   1   2   2   1   2   1   1   1   1   1   2   1   1   2   2   1   2   1   1   2   1   1   2   1   1   1   1   1   2   2   2   2   1   2   1   2   2   1   2   2   1   1   2   2   2   1   2   2   1   1   1   1   2   1   2   2   1   2   2   1   2   1   1   2   2   1   2   1   2   1   1   2   1   1   2   2   2   1   2   1   2   2   1   2   1   2   1   1   1   2   2   1   1   1   1   1   2   1   1   1   2   1   2   1   2   2   2   2   2   1   1   1   1   1   1   2   1   1   1   2   2   1   2   1   1   2   1   1   2   2   2   1   2   1   2   1   2   1   2   2   1   2   1   1   1   2   2   1   2   1   1   1   2   2   1   1   1   1   2   1   2   1   1   2   2   1   1   2   2   2   1   2   2   2   2   1   1   2   2   1
 MK-6-13                1   1   1   2   2   1   2   2   2   1   1   2   1   1   2   2   1   1   2   2   1   2   1   2   2   1   2   1   1   1   2   2   1   2   2   1   2   1   1   2   1   2   2   1   1   1   2   1   2   2   2   2   1   2   1   2   2   1   2   2   1   1   2   2   2   1   2   2   1   1   1   1   2   1   1   2   1   2   2   1   2   1   1   2   2   1   2   1   2   1   1   2   1   1   2   2   2   1   2   1   2   2   1   2   1   2   1   1   1   2   2   1   1   1   1   1   2   2   1   1   1   1   2   1   2   2   2   2   2   1   1   1   1   1   1   2   1   1   1   2   2   1   1   1   1   2   1   1   2   2   2   1   2   1   2   1   2   1   2   1   1   2   2   1   1   2   2   1   1   1   1   1   2   2   1   1   1   1   2   1   1   1   1   2   2   1   1   2   2   2   1   2   2   2   2   1   1   2   2   1
 MK-6-14                2   1   1   2   2   1   2   2   2   1   1   2   1   1   2   2   1   1   2   1   1   2   1   2   2   1   2   1   1   1   2   2   1   1   2   1   2   1   1   1   1   2   1   1   1   1   2   1   2   2   2   2   1   2   1   2   1   1   2   2   1   1   2   2   2   1   2   1   1   2   1   1   2   1   1   2   1   1   2   1   2   1   1   2   2   1   2   1   2   1   1   2   2   1   2   2   2   1   2   1   2   2   1   2   1   2   1   1   1   2   2   1   1   1   1   1   2   2   2   1   1   2   2   1   2   2   2   2   1   1   1   1   1   1   1   2   2   1   1   2   1   1   1   1   1   2   1   1   2   2   2   1   2   1   1   2   2   1   2   1   1   2   1   1   2   2   2   1   1   1   2   1   1   2   1   1   1   1   2   1   1   1   1   2   2   1   1   2   2   2   1   2   2   2   2   1   1   2   2   1
 MK-6-15                2   1   1   2   2   1   2   2   2   1   1   2   1   1   2   2   1   1   2   1   1   2   1   2   2   1   2   1   1   2   1   2   1   2   2   1   2   1   1   1   1   1   1   1   2   1   2   1   2   2   2   2   1   2   1   2   1   2   2   2   2   1   2   2   2   1   2   1   1   2   1   1   2   1   1   2   1   1   1   1   2   1   2   2   2   1   2   1   2   2   1   2   2   1   2   2   2   1   2   1   2   2   1   2   1   2   1   1   1   2   2   1   2   1   1   1   2   2   2   1   1   2   2   1   2   2   1   1   1   2   1   1   1   1   1   2   2   1   1   2   1   1   1   1   1   2   1   1   2   2   2   1   2   1   1   2   2   1   2   1   1   2   1   1   2   2   2   1   1   1   2   1   1   1   1   1   1   1   2   1   1   1   1   2   2   1   2   2   2   2   2   2   2   2   2   1   1   2   2   1
 MK-6-16                2   1   1   2   2   1   2   2   2   1   1   2   1   1   2   2   1   1   2   2   1   2   1   1   2   1   2   1   1   2   1   2   1   2   2   1   2   1   1   1   1   1   1   1   2   1   2   1   2   2   2   2   1   2   1   2   1   2   2   2   2   1   2   2   2   1   2   1   1   1   1   1   2   1   1   2   1   1   2   1   2   1   2   2   2   1   2   1   2   2   1   2   2   1   2   2   2   1   2   1   2   2   2   2   1   2   1   1   1   2   2   1   2   1   1   1   1   2   1   1   1   2   2   1   2   2   1   1   1   1   1   1   1   1   1   2   2   1   2   2   1   1   1   1   1   2   1   1   2   2   2   1   2   1   1   2   2   1   2   1   1   2   1   1   2   2   1   1   1   2   2   1   1   1   1   1   1   1   2   1   1   1   1   1   2   1   2   2   2   2   2   2   2   2   2   1   1   2   2   1
 
!****************************************** Phenotypic Data **********************************************************
!-100.0 is resevred for missing phenotype
SimulatedTrait1         9.5983   10.8607    8.1132   10.6397   12.3728    9.8649    9.8370   10.7191   10.1377   10.4287   11.2040   10.9005    9.4257    8.2875    7.4963   10.3849   10.6677   10.2732    9.5326   11.0709    7.7952    8.1534    8.8179   10.3450   11.2773    9.8680   11.1174   10.4714   10.8493   10.9707   10.4683   10.2088   10.8549    9.9339   11.1134    9.2462    9.4615    9.7331    8.5404    9.4144    8.9581    9.5868   10.2487   10.5445    8.5216    9.6238    9.9598   10.1120    9.9839   10.3888    8.8831   10.0773    8.7751   11.0507   10.7315    7.1110    9.0492    9.8094   12.2852   10.7283   10.4997    9.8202   10.4587   10.2869   10.3459    9.8802   10.0165    9.9660   11.4914   11.7612   10.0607   11.3692   10.8319    8.9791   10.4354   11.2821   10.9790    8.5856    9.9389    7.2346    9.4773    9.0028    8.1735   10.6364   10.9251   10.3939    7.2047   10.4975   10.1232    9.2074    9.3800    8.3812    9.7378   10.0699   10.9765   10.4949   10.4530   10.1163   10.2018    9.9634    9.4305    8.4326   11.8360   10.0772   10.2313    9.2255   10.3211   11.4684    9.8370   13.8792   11.8537    8.7564    8.9797   10.3624   10.5563    9.0054    8.0233   11.5828   10.2992   10.7960   12.4252   11.7445   10.1602    8.1163   10.5633    9.2355   10.1825   10.5475   10.7191    9.2286   10.0830    9.8707    9.6731   10.0645   10.9727   10.1901    9.2890    9.6020   10.6984   10.9434    8.4348    9.9110    8.8649   10.5589   11.0835    9.0678   10.6385   11.5607    9.2018   10.7214    9.3719    9.9887   10.5388    8.9202    9.6371   10.4995   10.3073   10.1978   10.9883    9.2447   10.0681    8.6769    9.5468    8.9569    9.4512    9.0926    9.8807   11.1828    9.2281   10.5048    9.7969   10.3678    9.5582   10.0173   11.0438    9.3725    9.1719   11.2017   10.6792    9.8725    9.9150    9.7383   10.1223    9.1261    9.7232    9.8408    9.8207    9.8775   10.0460    8.2388    8.8296    8.8293    9.8595    9.9378    8.6109    7.3331    9.7510    9.1197    8.2299   10.8861
 
