# Supplementary material for: Inclusive Composite Interval Mapping of QTL by Environment Interactions in Biparental Populations
Source: PLoS One. 2015 Jul 10;10(7):e0132414. doi: 10.1371/journal.pone.0132414 (PMC4498613; doi:10.1371/journal.pone.0132414)
Supplement: S1 File — (ZIP) [file pone.0132414.s001.zip › BC1 population/e=1/run_00118.met]

!**********************Note: lines staring with "!" are remarks and will be ignored in the program********************
!*********************************General Information**********************************
!Assuming F1 = P1 x P2, populations available in QTL IciMapping are: 
!  1, P1BC1F1 = P1 x F1, the first backcrossing where P1 is used as the recurrent parent;
!  2, P2BC1F1 = P2 x F1, the first backcrossing where P2 is used as the recurrent parent;
!  3, F1DH, F1-derived doubled haploids; 
!  4, RIL or F1RIL, recombination inbred lines through the repeated selfing of F1;
!  5, P1BC1RIL, recombination inbred lines through the repeated selfing of P1BC1F1;
!  6, P2BC1RIL, recombination inbred lines through the repeated selfing of P2BC1F1;
!  7, F2, the selfing generation of F1;
!  8, F3, the selfing generation of F2;
!  9, P1BC2F1, the second backcrossing where P1 is used as the recurrent parent; 
! 10, P2BC2F1, the second backcrossing where P2 is used as the recurrent parent;
! 11, P1BC2RIL, recombination inred lines through the repeated selfing of P1BC2F1; 
! 12, P2BC2RIL, recombination inred lines through the repeated selfing of P2BC2F1; 
! 13, P1BC1F2, the selfing generation of P1BC1F1; 
! 14, P2BC1F2, the selfing generation of P2BC1F1; 
! 15, P1BC2F2, the selfing generation of P1BC2F1; 
! 16, P2BC2F2, the selfing generation of P2BC2F1; 
! 17, P1BC1DH, P1BC1F1-derived doubled haploids; 
! 18, P2BC1DH, P2BC1F1-derived doubled haploids; 
! 19, P1BC2DH, P1BC2F1-derived doubled haploids; 
! 20, P2BC2DH, P2BC2F1-derived doubled haploids; 
   1      !Mapping Population (see remarks above)
   2      !Mapping Function (1 for Kosambi; 2 for Haldane; 3 for Morgan)
   2      !Marker Space Type (1 for intervals; 2 for positions)
   1      !Marker Space Unit(1 for centiMorgans; 2 for Morgan)
   6      !Number of Chromosomes (or Linkage Groups)
 200      !Size of the mapping population
   1      !Number of environments
 
!***************************************** Chromosomes and Linkage Maps **********************************************
!Chromosome                 NumMarkers
-CH1                        16
-CH2                        16
-CH3                        16
-CH4                        16
-CH5                        16
-CH6                        16
!Linkage map (Marker name followed by position or the interval length)
 MK-1-1                1     0.000
 MK-1-2                1    10.000
 MK-1-3                1    20.000
 MK-1-4                1    30.000
 MK-1-5                1    40.000
 MK-1-6                1    50.000
 MK-1-7                1    60.000
 MK-1-8                1    70.000
 MK-1-9                1    80.000
 MK-1-10               1    90.000
 MK-1-11               1   100.000
 MK-1-12               1   110.000
 MK-1-13               1   120.000
 MK-1-14               1   130.000
 MK-1-15               1   140.000
 MK-1-16               1   150.000
 MK-2-1                2     0.000
 MK-2-2                2    10.000
 MK-2-3                2    20.000
 MK-2-4                2    30.000
 MK-2-5                2    40.000
 MK-2-6                2    50.000
 MK-2-7                2    60.000
 MK-2-8                2    70.000
 MK-2-9                2    80.000
 MK-2-10               2    90.000
 MK-2-11               2   100.000
 MK-2-12               2   110.000
 MK-2-13               2   120.000
 MK-2-14               2   130.000
 MK-2-15               2   140.000
 MK-2-16               2   150.000
 MK-3-1                3     0.000
 MK-3-2                3    10.000
 MK-3-3                3    20.000
 MK-3-4                3    30.000
 MK-3-5                3    40.000
 MK-3-6                3    50.000
 MK-3-7                3    60.000
 MK-3-8                3    70.000
 MK-3-9                3    80.000
 MK-3-10               3    90.000
 MK-3-11               3   100.000
 MK-3-12               3   110.000
 MK-3-13               3   120.000
 MK-3-14               3   130.000
 MK-3-15               3   140.000
 MK-3-16               3   150.000
 MK-4-1                4     0.000
 MK-4-2                4    10.000
 MK-4-3                4    20.000
 MK-4-4                4    30.000
 MK-4-5                4    40.000
 MK-4-6                4    50.000
 MK-4-7                4    60.000
 MK-4-8                4    70.000
 MK-4-9                4    80.000
 MK-4-10               4    90.000
 MK-4-11               4   100.000
 MK-4-12               4   110.000
 MK-4-13               4   120.000
 MK-4-14               4   130.000
 MK-4-15               4   140.000
 MK-4-16               4   150.000
 MK-5-1                5     0.000
 MK-5-2                5    10.000
 MK-5-3                5    20.000
 MK-5-4                5    30.000
 MK-5-5                5    40.000
 MK-5-6                5    50.000
 MK-5-7                5    60.000
 MK-5-8                5    70.000
 MK-5-9                5    80.000
 MK-5-10               5    90.000
 MK-5-11               5   100.000
 MK-5-12               5   110.000
 MK-5-13               5   120.000
 MK-5-14               5   130.000
 MK-5-15               5   140.000
 MK-5-16               5   150.000
 MK-6-1                6     0.000
 MK-6-2                6    10.000
 MK-6-3                6    20.000
 MK-6-4                6    30.000
 MK-6-5                6    40.000
 MK-6-6                6    50.000
 MK-6-7                6    60.000
 MK-6-8                6    70.000
 MK-6-9                6    80.000
 MK-6-10               6    90.000
 MK-6-11               6   100.000
 MK-6-12               6   110.000
 MK-6-13               6   120.000
 MK-6-14               6   130.000
 MK-6-15               6   140.000
 MK-6-16               6   150.000
!*********************************** Marker Types ********************************************************************
!Co-dominant marker: When heterozygote F1 is present, P1 is coded as 2, F1 is coded as 1, and P2 is coded as 0; Otherwise, P1 is coded as 2, and P2 is coded as 0. 
!Dominant marker: When heterozygote F1 is present, P1 and F1 are coded as 12, and P2 is coded as 0; Otherwise, P1 is coded as 2, and P2 is coded as 0.  
!Recessive markers: When heterozygote F1 is present, P1 is coded as 2, and F1 and P2 are coded as 10; Otherwise, P1 is coded as 2, and P2 is coded as 0. 
!Missing marker is coded as -1. 
 MK-1-1                 1   2   1   2   2   1   2   2   2   2   1   2   2   2   1   1   1   2   2   1   1   2   2   2   1   2   2   2   1   1   2   2   1   2   1   1   2   1   2   2   2   2   1   1   1   1   1   2   1   2   1   2   1   2   2   2   2   2   2   2   2   2   2   1   2   1   2   2   1   1   1   1   1   1   2   1   1   1   1   1   2   2   1   2   1   1   2   2   2   1   2   2   2   2   2   2   2   2   1   1   1   1   1   1   2   2   2   2   1   1   1   2   1   1   1   1   1   2   1   1   2   2   2   2   1   1   2   2   2   2   2   1   1   1   1   2   1   2   2   2   2   2   2   1   2   1   2   1   2   1   1   2   2   1   1   2   2   1   2   2   2   2   2   2   2   2   2   1   1   1   2   2   1   2   1   2   2   1   1   2   1   1   2   1   1   2   1   2   1   2   2   1   1   2   2   2   2   1   1   2
 MK-1-2                 1   2   1   2   2   1   2   2   2   2   1   1   2   2   1   1   1   2   2   1   1   1   2   2   1   2   2   2   1   1   2   2   1   2   1   1   2   1   2   2   1   2   1   1   1   1   1   2   1   2   2   2   1   2   1   2   2   2   2   2   2   2   2   1   2   1   2   2   1   1   1   1   1   1   1   1   1   1   1   2   2   2   1   2   1   1   2   2   2   1   2   2   2   2   2   2   2   2   1   1   1   1   1   1   2   2   2   2   2   1   1   2   1   1   1   1   2   2   1   1   2   2   2   2   1   1   2   2   2   2   2   1   1   1   1   2   1   2   1   1   2   2   2   2   2   1   2   1   2   1   2   2   1   1   1   2   2   1   2   2   2   2   2   2   2   2   2   1   1   1   2   2   1   2   1   2   2   1   1   2   1   1   2   1   1   2   2   2   1   2   2   1   1   2   2   2   2   1   2   2
 MK-1-3                 1   2   1   2   2   1   2   2   2   2   1   1   2   2   1   1   2   2   1   1   2   1   2   2   1   2   2   2   1   1   2   2   1   2   1   2   2   1   2   2   1   2   1   1   1   1   1   2   1   1   2   2   1   2   2   2   1   2   2   2   2   2   2   1   2   1   2   2   1   1   1   1   1   1   1   1   1   1   1   2   2   2   1   1   1   1   2   2   2   1   2   2   2   2   2   2   2   2   1   1   1   1   1   1   2   2   2   2   2   1   1   2   1   1   1   1   2   2   1   1   2   2   2   2   1   1   2   2   2   2   2   1   1   1   1   2   1   2   1   1   2   1   2   2   2   1   1   1   2   1   2   2   1   2   1   2   2   1   2   2   1   1   2   2   1   2   2   1   1   1   2   2   1   2   1   2   2   1   1   2   1   1   2   1   1   2   2   2   1   2   2   1   1   2   2   2   1   1   2   2
 MK-1-4                 1   2   1   2   2   1   2   2   2   2   1   2   2   2   1   1   2   2   1   1   2   1   2   2   1   2   2   2   1   1   2   2   1   2   2   2   2   1   2   2   1   2   1   1   2   1   1   2   2   1   2   2   1   2   1   2   1   2   2   1   2   2   2   1   2   1   2   2   1   1   1   1   1   1   1   1   1   1   1   2   2   2   1   1   1   2   2   2   2   1   2   2   2   2   2   2   2   2   1   1   2   1   1   1   2   2   2   2   2   1   1   2   1   1   1   1   2   2   1   1   2   2   2   2   1   1   1   2   2   2   2   1   2   1   2   2   1   2   1   1   2   1   2   2   2   1   1   1   2   1   2   2   1   2   1   2   2   1   2   2   1   1   1   2   1   2   2   1   1   1   2   2   2   2   1   2   2   1   1   2   1   1   2   1   1   2   2   2   1   2   2   1   1   2   2   2   1   1   2   2
 MK-1-5                 1   2   1   1   2   1   2   2   2   2   2   2   2   2   1   1   2   2   1   1   1   1   2   1   1   2   2   2   1   2   2   2   1   2   2   2   2   1   2   2   1   2   1   1   2   2   1   1   2   1   2   1   2   2   1   2   1   2   2   1   1   2   2   1   2   1   2   2   1   1   1   1   1   1   1   1   1   1   1   2   2   1   1   1   1   2   2   2   2   1   2   2   2   2   1   1   2   2   1   1   2   1   1   1   2   2   2   2   2   1   2   2   1   1   1   1   2   2   1   1   2   2   2   2   1   1   1   2   2   2   2   1   2   1   2   2   1   1   1   1   2   1   2   2   2   1   1   1   2   1   2   2   1   2   1   1   2   1   2   2   1   1   1   2   1   2   2   1   1   1   2   2   2   2   1   2   2   1   1   2   1   1   2   2   1   2   2   2   1   1   2   1   1   2   2   2   1   1   2   2
 MK-1-6                 1   2   1   1   2   2   2   2   2   2   2   2   1   2   1   1   2   2   1   1   2   1   2   1   1   2   2   2   1   2   1   2   1   2   2   2   2   1   2   2   1   2   1   1   2   1   1   1   2   1   2   1   2   2   1   2   1   1   2   2   1   2   2   2   2   1   2   2   1   1   1   1   1   1   1   2   1   1   1   2   2   1   1   1   1   2   2   2   2   1   2   2   2   1   2   1   2   2   1   1   2   1   1   1   2   2   2   2   2   1   2   2   1   1   1   1   2   2   1   1   2   2   2   2   1   1   1   2   2   2   2   1   2   1   2   2   1   1   1   2   2   1   2   2   1   1   1   1   2   1   2   2   1   2   1   1   2   1   2   2   1   1   1   2   1   2   2   1   1   1   2   1   2   2   1   2   2   1   1   2   1   1   2   2   1   2   2   2   1   1   2   1   1   2   2   2   1   1   1   2
 MK-1-7                 1   2   1   1   2   2   2   1   2   2   2   2   1   2   1   1   2   2   1   1   2   1   2   1   2   2   2   2   1   2   1   2   1   2   2   2   2   1   2   2   1   1   1   1   2   1   1   1   2   1   2   1   2   2   1   2   1   1   2   2   1   1   2   2   1   1   2   2   1   1   1   1   1   1   1   2   1   1   1   2   2   1   1   1   1   2   2   2   1   2   2   2   2   1   2   1   2   2   1   1   2   2   1   1   2   2   2   2   2   2   2   1   2   1   1   1   2   2   1   1   2   2   2   2   1   1   1   2   2   2   2   1   2   1   2   2   2   1   1   2   2   1   2   2   1   1   1   1   2   1   2   2   1   2   1   1   2   1   2   2   1   1   1   2   1   2   2   1   1   1   2   1   2   2   1   2   2   1   1   2   1   1   2   2   1   2   2   2   1   1   2   1   1   1   2   2   1   1   1   2
 MK-1-8                 1   2   1   1   2   2   2   1   2   2   2   2   1   2   1   1   2   2   1   1   2   1   2   2   1   2   2   2   1   2   1   2   1   2   2   2   2   1   2   2   1   1   1   1   2   2   2   1   1   1   2   1   2   2   2   1   2   1   2   2   1   1   2   1   1   1   2   2   1   1   1   2   1   1   1   2   1   1   1   2   1   1   1   1   1   2   2   2   1   2   2   2   2   1   2   1   2   2   2   1   2   2   1   1   2   2   1   2   2   2   1   1   2   1   1   1   1   2   1   1   2   2   1   2   1   1   1   2   2   2   2   1   2   1   1   2   2   1   2   2   2   1   2   2   1   1   1   1   2   1   2   2   2   2   1   1   2   2   2   2   1   1   1   2   1   2   2   1   1   1   2   1   2   2   1   2   2   1   1   2   1   1   2   2   1   2   2   2   1   1   2   2   1   1   2   2   1   1   1   2
 MK-1-9                 2   1   1   1   2   2   2   1   2   2   2   2   1   2   1   1   2   2   1   1   2   1   2   2   1   2   2   1   1   2   2   2   1   2   2   1   2   1   2   2   2   2   2   1   2   2   2   1   1   1   2   1   2   2   2   1   2   1   2   2   1   1   2   1   1   1   2   2   2   1   1   2   1   1   1   2   1   1   2   2   1   1   1   1   1   2   2   2   1   1   2   2   2   1   2   1   2   1   2   1   2   2   1   1   2   2   1   1   2   2   1   1   2   1   1   1   1   2   1   1   2   2   1   2   1   1   1   2   2   2   2   1   2   1   1   2   2   1   2   2   2   1   2   2   1   1   1   1   1   1   2   2   1   2   1   1   2   2   2   2   1   1   1   2   1   2   1   1   2   1   2   1   2   2   1   2   2   1   1   2   1   1   2   1   1   2   2   2   1   1   2   2   1   1   2   2   1   1   1   2
 MK-1-10                2   1   1   2   2   2   2   1   2   2   2   2   1   2   1   1   2   2   1   1   2   1   2   2   2   2   2   1   2   2   2   2   1   2   1   1   2   1   2   2   2   2   2   1   2   2   2   1   1   1   2   1   2   2   2   1   2   1   2   2   1   1   2   1   1   1   2   1   2   1   1   2   1   1   1   2   1   1   2   2   1   1   1   1   1   2   2   2   1   1   2   2   2   1   1   1   2   1   2   1   2   2   1   1   2   2   1   1   1   2   1   1   2   1   1   1   1   2   1   1   2   2   1   2   1   1   1   2   2   2   2   1   2   1   1   2   2   1   2   2   2   1   2   2   1   1   2   1   1   1   2   2   2   2   1   1   2   2   2   2   1   1   1   2   1   2   1   2   2   1   2   1   2   2   1   2   2   1   1   2   1   1   2   1   1   2   1   2   1   1   1   2   1   1   2   2   1   1   1   2
 MK-1-11                1   1   1   2   2   2   1   1   2   2   2   1   1   2   1   1   2   2   1   1   2   1   2   2   2   2   2   2   2   1   1   2   1   2   1   1   2   1   2   2   2   2   2   1   2   2   2   1   1   1   2   1   2   2   2   1   2   1   2   1   1   1   2   1   1   1   2   1   2   1   1   2   2   1   1   2   1   1   2   2   1   1   1   1   2   2   2   1   1   2   2   2   2   1   1   1   2   1   2   1   2   2   1   1   2   2   1   1   1   2   1   1   2   1   1   1   1   2   1   1   2   2   1   2   1   1   1   2   2   2   2   1   2   1   1   2   1   1   2   1   2   1   2   2   1   1   2   1   1   1   2   2   1   2   1   1   2   2   1   2   1   1   1   2   1   2   1   2   2   1   2   1   2   2   1   2   2   2   1   2   1   1   2   1   1   2   1   2   1   1   1   2   1   1   2   2   1   1   1   2
 MK-1-12                2   1   1   1   2   2   1   1   1   2   2   1   1   2   1   1   2   2   2   1   2   1   2   2   1   1   2   1   2   1   1   2   1   2   1   1   2   1   2   2   2   2   2   2   2   2   2   1   1   1   2   1   2   2   2   1   2   1   2   1   1   1   2   1   1   2   1   2   2   2   1   2   2   1   1   2   1   1   1   2   1   1   1   1   1   2   2   1   1   2   2   2   2   1   1   1   2   1   2   1   2   2   1   1   1   2   1   2   1   2   1   1   2   1   1   1   1   2   1   1   2   2   1   2   1   1   1   2   1   2   1   1   2   1   1   2   1   1   2   1   2   1   2   2   1   1   2   1   1   1   2   2   1   2   1   1   2   2   1   2   1   2   1   2   1   1   1   2   2   1   1   1   2   2   1   2   2   2   1   2   1   1   1   1   1   2   2   2   1   1   1   2   1   1   2   2   1   1   1   2
 MK-1-13                2   1   1   1   2   2   1   1   1   2   2   1   1   2   1   1   2   2   2   1   1   1   2   1   1   1   2   1   2   1   1   2   1   2   2   1   2   1   2   2   2   2   2   2   2   2   2   1   1   1   2   1   1   2   2   1   2   1   2   1   1   2   2   1   1   1   1   1   2   2   1   2   2   1   1   2   1   1   1   2   1   1   1   2   1   2   2   1   1   2   1   2   2   1   1   1   2   1   2   1   2   2   1   1   1   2   1   2   1   2   1   1   2   1   1   1   1   2   1   2   2   2   1   2   2   1   1   2   1   2   1   1   1   1   1   2   1   1   2   1   2   1   2   2   1   1   2   1   1   1   2   2   1   2   1   1   2   2   1   2   1   2   1   2   1   1   1   2   2   1   1   1   2   2   1   2   2   2   1   2   1   1   1   1   1   2   2   2   1   1   1   1   1   2   2   1   1   1   1   2
 MK-1-14                2   1   1   1   2   2   1   1   1   2   2   1   1   2   1   1   2   2   2   1   1   1   2   1   1   1   2   1   2   1   1   2   1   2   2   1   2   1   2   2   2   2   2   2   2   2   2   1   1   1   2   1   1   2   2   1   2   1   2   1   1   2   2   1   1   1   1   1   2   2   2   2   2   1   1   2   1   1   1   2   1   2   1   2   1   2   2   1   2   2   1   1   2   1   1   1   2   1   1   1   2   2   1   1   1   1   1   2   1   2   1   1   2   1   1   1   1   2   1   2   2   2   1   2   2   1   1   2   2   1   1   1   1   1   1   1   2   1   2   1   2   1   2   2   1   1   2   1   1   1   2   2   1   2   1   1   2   2   2   2   1   1   1   2   1   1   1   2   2   1   2   1   2   2   1   2   2   2   1   2   1   1   1   1   1   1   2   2   1   1   2   1   1   2   2   1   1   1   1   2
 MK-1-15                2   1   1   1   1   1   1   1   1   2   2   1   1   2   1   1   2   2   2   1   1   1   2   1   1   1   2   1   2   1   2   2   1   2   2   1   2   1   2   2   2   2   2   2   2   2   1   1   2   1   2   1   1   2   2   1   2   1   1   1   1   2   2   1   1   1   1   1   2   2   2   2   1   1   1   2   1   1   1   2   1   2   1   2   1   2   2   1   2   2   1   1   2   1   2   1   2   2   1   1   2   2   1   1   1   1   1   2   1   2   1   1   2   1   1   1   1   2   1   2   2   2   1   2   1   1   1   2   2   1   1   1   1   1   1   1   2   1   2   1   2   1   2   1   1   1   2   1   1   1   2   2   1   2   1   1   2   2   2   2   1   1   1   1   2   1   1   2   2   1   2   1   2   2   1   2   2   2   1   2   1   1   2   1   1   1   2   1   2   1   2   1   2   2   2   1   1   1   1   2
 MK-1-16                1   2   1   1   1   1   1   1   1   2   2   1   1   2   2   2   2   2   2   1   1   1   2   1   1   1   2   2   2   1   2   2   1   2   2   1   2   1   2   1   2   2   2   1   2   2   1   1   2   1   2   1   1   2   1   1   2   2   1   1   1   2   2   1   1   1   1   1   2   2   2   2   1   1   1   2   1   1   1   2   1   2   1   2   1   2   2   1   2   2   1   1   2   1   2   1   2   2   1   1   2   2   1   1   2   1   2   1   1   2   1   1   2   1   1   1   1   2   1   2   2   1   2   2   1   1   1   1   2   1   1   1   1   1   2   2   2   1   2   1   2   1   2   1   2   1   2   1   1   1   2   2   2   2   2   1   2   1   2   2   2   1   1   1   2   1   1   2   2   1   2   1   2   2   1   2   2   2   1   2   1   1   2   1   1   1   2   1   1   1   2   1   2   2   2   1   1   1   1   2
 MK-2-1                 1   2   1   1   1   2   2   2   1   2   2   1   1   1   1   2   2   2   2   2   2   1   2   1   1   1   2   2   2   2   1   1   1   1   1   1   2   2   2   2   1   2   2   1   1   2   2   1   1   2   2   2   1   2   1   2   2   1   1   2   1   1   1   2   1   1   1   1   2   1   1   1   2   2   2   1   1   1   2   1   2   2   2   1   1   2   1   1   1   2   2   1   1   1   2   2   1   1   1   1   1   2   2   1   2   1   1   1   1   1   2   2   2   2   2   1   1   1   1   2   2   1   1   2   2   1   2   1   2   1   2   1   1   1   1   1   1   2   1   2   1   1   2   2   1   2   1   2   2   1   2   1   2   1   2   1   1   2   2   1   1   1   1   2   1   1   1   2   2   1   1   1   2   1   2   2   1   2   2   1   2   2   1   2   2   1   2   1   1   2   2   1   1   2   1   1   2   1   2   1
 MK-2-2                 1   2   1   1   1   2   2   2   1   2   1   1   1   1   1   2   2   2   1   1   2   1   2   1   1   1   2   2   2   2   1   1   1   1   1   1   2   2   2   2   1   2   2   1   1   2   1   1   1   2   2   2   1   2   1   2   2   1   1   1   1   1   1   2   2   1   1   1   2   2   1   1   2   2   2   1   1   1   2   1   2   2   2   1   1   2   1   1   1   2   2   1   1   1   2   2   1   1   1   1   1   2   2   1   2   1   1   1   2   1   2   1   2   2   2   1   1   1   1   2   2   1   1   1   2   1   2   2   2   1   2   1   1   1   2   1   1   1   1   2   1   1   2   2   1   2   1   2   2   1   2   1   2   1   2   1   2   2   2   1   1   1   2   2   1   1   1   2   2   1   1   1   2   1   2   2   1   2   2   1   2   2   1   1   2   1   2   1   1   2   2   1   2   2   1   1   2   1   2   1
 MK-2-3                 1   2   1   1   2   2   2   2   1   2   2   1   1   1   1   2   2   2   1   2   2   1   2   1   1   1   2   2   2   2   1   1   1   1   1   1   2   2   2   2   1   2   1   1   1   2   2   1   1   2   2   2   1   1   1   2   2   1   1   1   1   1   1   2   2   1   1   1   2   2   1   1   2   2   2   1   1   1   2   1   2   2   1   1   1   2   1   1   1   2   2   1   1   1   2   2   1   1   1   1   1   2   2   1   2   1   1   1   2   1   2   1   2   2   2   2   1   1   1   2   2   1   1   1   2   1   2   2   2   1   2   1   1   1   2   1   1   1   1   2   1   2   1   1   2   2   1   2   2   1   2   1   2   1   2   1   2   1   2   1   1   1   2   2   1   1   1   2   2   1   1   1   2   1   2   2   1   2   1   2   2   2   1   1   2   1   2   1   1   2   2   1   2   2   1   1   2   1   2   1
 MK-2-4                 1   2   1   1   2   2   2   2   1   2   2   1   1   1   2   2   2   2   1   2   2   1   2   1   1   1   2   2   2   1   1   1   1   1   1   1   2   2   2   2   1   2   1   1   1   2   2   1   1   2   2   2   2   1   1   2   2   1   1   1   1   1   1   2   2   1   2   1   2   2   2   1   2   2   2   2   1   1   2   1   2   2   1   1   1   2   1   1   1   2   2   1   1   1   2   2   1   1   1   1   1   2   2   1   2   1   1   1   2   1   2   1   2   2   2   2   1   1   1   2   2   1   2   1   1   1   1   2   2   1   2   2   1   1   2   1   1   1   1   2   1   2   1   2   2   2   1   2   2   1   2   1   1   1   2   2   2   1   1   1   1   1   2   2   1   1   1   2   1   1   1   1   2   2   2   2   1   2   2   2   2   2   1   1   2   2   2   1   2   2   2   1   2   2   1   1   2   1   2   1
 MK-2-5                 1   2   1   1   1   2   2   2   1   2   2   1   1   1   2   2   2   2   1   2   2   1   2   1   1   1   2   2   2   1   1   1   1   2   1   1   2   2   2   2   1   2   1   1   1   2   2   1   1   2   1   2   1   2   1   2   2   1   2   1   1   1   1   2   2   1   2   1   2   2   2   1   2   2   2   2   1   1   2   1   2   2   1   1   1   2   1   1   2   2   2   1   1   1   2   2   1   2   1   1   1   2   2   1   2   2   1   1   2   1   2   1   2   1   2   2   1   1   2   2   2   1   1   1   2   1   1   2   2   1   2   2   1   1   2   1   1   1   1   2   1   1   1   2   2   2   1   1   2   1   1   1   1   1   2   1   2   1   1   2   1   1   2   2   1   1   1   2   1   1   1   1   1   2   2   2   1   2   2   2   2   2   1   1   1   2   2   2   2   2   2   1   2   2   2   1   2   1   2   1
 MK-2-6                 1   2   1   1   1   2   2   2   1   2   2   1   1   1   2   2   2   2   1   1   2   1   2   1   1   1   2   2   2   1   1   1   1   2   1   1   1   2   2   2   1   1   2   1   1   2   2   1   1   2   1   2   1   2   1   1   2   1   2   1   1   1   1   2   2   1   2   1   2   2   2   1   2   2   2   2   1   1   2   1   2   2   2   1   1   2   1   1   2   2   2   1   1   1   2   2   1   2   1   1   1   2   2   1   2   2   1   1   2   1   2   1   2   1   2   2   1   1   2   2   1   2   2   1   2   1   1   2   2   1   2   2   1   1   2   1   1   1   1   2   1   1   1   2   2   1   1   2   2   1   1   2   1   1   2   1   2   1   1   2   1   1   2   2   1   1   1   2   2   1   1   1   1   2   2   1   2   2   2   2   2   2   1   1   1   1   2   2   2   2   2   1   2   2   2   2   2   2   2   1
 MK-2-7                 1   2   1   1   2   2   2   2   1   2   2   1   1   1   2   2   2   2   1   1   2   1   2   1   1   1   1   2   2   1   1   1   1   2   1   1   1   2   2   2   1   1   2   1   1   2   2   1   1   2   2   2   1   2   1   1   2   1   2   1   1   1   1   2   2   1   2   1   2   2   2   1   2   2   2   2   1   1   2   1   2   2   2   1   1   2   1   1   2   2   2   1   1   1   2   2   1   2   1   1   2   2   2   1   2   1   1   1   2   1   2   1   2   1   2   2   1   1   2   2   1   2   2   1   2   1   1   2   2   1   2   2   1   1   2   1   1   1   2   2   1   1   1   2   2   1   1   2   2   1   1   2   1   1   2   1   2   1   1   2   1   1   2   2   1   1   1   2   2   1   1   1   1   2   2   1   2   2   1   2   2   2   2   1   1   1   1   2   2   2   2   1   2   2   2   2   2   2   2   1
 MK-2-8                 2   2   1   1   2   2   2   2   1   2   2   1   1   1   2   2   2   1   1   1   2   1   2   1   1   1   1   2   2   1   1   1   2   2   1   1   1   2   2   2   1   1   2   1   1   2   2   1   1   2   2   2   1   2   1   2   2   1   2   1   1   1   1   2   2   1   2   1   2   2   2   2   2   2   2   2   1   1   2   1   2   2   1   1   1   2   1   1   1   2   1   1   1   1   2   2   1   2   1   1   2   2   2   1   2   2   1   2   2   1   2   1   2   1   2   2   1   2   2   2   1   2   2   1   2   2   1   2   2   1   2   2   1   2   2   1   1   1   2   2   1   1   1   2   1   2   1   2   2   2   1   2   1   1   2   1   2   1   1   2   1   1   2   2   1   1   1   2   2   1   1   2   2   2   2   1   2   2   1   1   2   2   2   1   1   1   1   2   2   2   2   1   2   2   2   2   2   2   2   1
 MK-2-9                 2   2   1   1   1   2   2   2   1   2   2   1   1   1   2   2   2   1   1   1   2   1   2   1   1   1   1   2   2   1   1   1   2   2   1   1   1   2   1   2   1   1   2   1   1   2   2   1   1   2   2   2   1   2   1   2   2   1   2   1   2   1   1   2   2   1   2   1   2   2   2   2   2   2   2   2   1   1   2   1   2   2   1   1   1   2   1   1   1   2   1   1   1   1   2   2   1   2   2   1   2   2   2   1   2   1   2   2   2   1   2   1   2   1   2   2   1   2   2   2   1   2   2   1   2   2   1   2   2   2   2   2   1   2   2   1   1   1   2   2   1   1   1   2   2   1   1   2   2   2   1   2   1   1   2   1   2   1   1   2   1   1   2   1   2   1   1   2   2   1   2   2   2   2   2   1   2   2   2   1   1   2   2   1   1   1   1   2   2   2   2   1   2   2   2   2   2   2   1   1
 MK-2-10                2   2   1   1   1   2   2   2   1   2   2   1   1   1   2   2   2   1   1   1   2   1   2   1   2   1   1   2   2   1   1   2   2   2   1   1   1   2   1   1   1   1   2   1   1   2   2   1   1   2   2   2   1   1   1   2   2   1   2   1   2   1   1   2   2   1   2   1   2   2   2   2   2   2   2   2   1   1   2   1   2   2   1   1   1   2   1   1   1   2   1   1   1   1   2   2   1   2   2   1   2   2   2   2   2   1   2   2   2   1   2   1   2   1   2   2   2   1   2   2   1   2   2   1   2   2   1   2   2   2   2   2   1   2   2   1   1   1   2   2   1   1   1   2   2   1   1   2   2   2   1   2   1   1   2   1   2   1   1   2   1   1   2   1   2   2   1   2   2   1   2   2   2   2   2   1   2   2   2   1   1   2   1   1   1   1   1   2   2   2   2   1   2   2   2   2   2   2   2   1
 MK-2-11                2   2   1   1   2   2   2   2   2   2   2   1   1   1   2   2   2   1   2   1   2   1   2   1   2   1   1   2   2   1   1   2   1   2   1   1   1   2   1   1   1   1   2   1   1   2   2   1   1   2   2   2   1   1   1   2   2   1   2   1   2   1   1   2   2   1   2   1   1   2   1   2   2   2   2   2   1   1   1   1   2   2   1   1   1   1   1   1   1   2   1   1   1   1   2   2   1   2   2   1   1   2   2   2   2   1   2   2   2   1   2   1   2   2   2   2   2   1   2   1   1   2   1   1   2   2   2   2   2   2   2   2   1   2   2   1   1   1   1   2   1   1   1   2   2   1   1   2   2   1   1   2   1   1   2   1   2   1   1   2   1   1   2   1   1   2   1   2   2   1   2   1   2   2   2   1   2   2   2   1   2   2   1   1   1   1   1   2   1   2   2   1   2   2   2   2   2   2   2   2
 MK-2-12                2   1   1   1   2   2   2   2   2   2   2   1   1   1   2   2   2   1   2   1   2   1   2   1   2   1   1   2   1   1   1   2   1   2   1   1   1   2   1   1   1   1   2   1   1   2   2   1   1   2   2   2   1   1   1   2   2   2   2   1   2   2   1   2   2   1   2   1   1   2   1   2   2   2   2   2   1   1   1   1   2   2   1   1   1   1   1   1   1   2   1   1   1   1   2   2   1   2   1   1   1   2   2   1   2   1   2   2   2   1   2   1   2   2   2   2   2   1   2   1   1   2   1   1   2   2   2   2   2   2   2   2   1   2   1   1   1   1   1   2   1   1   1   2   2   1   1   2   2   2   1   2   1   1   2   1   2   1   1   2   1   1   2   1   1   2   1   2   2   1   2   1   1   2   2   1   2   2   2   1   1   2   2   1   1   1   1   2   1   2   2   1   2   2   2   2   2   2   2   2
 MK-2-13                2   1   1   1   2   2   1   2   2   2   2   1   1   1   2   2   2   1   1   1   2   1   2   2   2   1   1   2   1   1   1   2   1   2   1   1   1   2   1   2   1   1   2   2   1   1   2   1   2   2   1   2   1   1   1   2   2   2   2   1   2   2   1   2   2   1   1   2   1   1   1   2   2   2   2   2   1   1   1   1   2   2   1   1   1   1   1   2   1   2   1   1   1   1   2   2   1   2   1   1   1   2   2   1   2   2   2   2   2   2   2   1   2   2   2   2   2   1   2   1   1   2   1   1   2   2   2   1   2   2   2   1   1   2   1   1   1   1   1   2   1   1   1   2   2   1   1   2   2   2   2   2   1   1   2   1   2   1   1   2   1   2   2   1   1   2   1   2   2   2   2   1   1   2   2   1   2   2   2   1   1   2   2   1   1   1   1   2   1   2   2   1   2   1   2   2   2   2   2   2
 MK-2-14                2   1   1   1   2   2   1   2   2   2   2   1   1   2   2   2   2   1   1   1   2   1   2   2   2   1   2   1   1   1   2   2   1   2   1   1   1   2   1   2   1   1   1   2   1   1   2   1   2   2   1   2   1   1   1   2   2   2   2   1   2   2   1   1   2   2   1   2   1   1   1   2   2   2   2   2   1   1   1   1   2   2   1   1   1   1   1   2   1   2   1   1   1   2   2   2   1   2   1   1   1   2   2   1   2   2   2   2   2   2   2   1   2   2   1   1   2   1   2   1   1   2   1   1   2   2   2   2   2   2   2   1   1   2   1   1   1   1   2   2   2   1   1   2   2   1   1   2   2   2   2   2   1   1   2   2   2   1   1   2   1   1   2   1   1   2   1   2   2   2   2   1   1   2   2   1   2   2   2   1   2   2   2   1   1   1   1   1   1   2   2   1   1   1   2   2   2   2   2   2
 MK-2-15                2   2   1   1   2   2   1   2   2   2   2   1   2   2   2   2   2   1   1   1   2   1   1   2   2   1   2   1   1   1   2   2   1   2   1   1   1   2   1   2   1   1   1   2   1   1   2   1   2   2   1   2   1   2   2   2   2   2   2   1   2   2   1   1   2   2   2   2   1   1   1   2   2   2   2   2   1   2   1   1   2   2   2   1   1   1   1   1   1   1   1   1   1   2   2   2   1   1   1   1   1   1   2   1   2   2   2   2   2   2   2   1   2   1   1   1   2   1   2   2   1   2   1   1   2   2   2   1   2   2   2   1   1   2   1   1   1   1   1   1   2   1   1   2   1   1   1   2   2   2   2   2   2   2   2   1   2   1   1   1   1   1   2   1   1   2   1   1   2   2   2   1   1   2   2   1   2   2   2   1   2   2   2   1   1   2   1   1   1   2   2   1   1   1   2   2   2   2   2   1
 MK-2-16                2   1   1   1   1   2   1   1   2   2   2   1   2   2   2   2   2   1   1   1   2   1   1   2   2   1   2   1   2   2   2   1   1   2   1   1   1   2   1   2   1   1   2   2   1   1   2   1   2   2   1   2   1   2   2   1   2   1   2   1   2   2   1   2   2   2   2   2   1   1   1   2   2   2   2   2   1   2   1   1   2   2   2   2   1   1   1   1   1   1   2   1   1   2   2   2   1   1   2   2   1   1   2   1   2   2   2   2   2   2   2   1   2   1   1   1   2   1   2   2   1   2   1   1   2   2   1   1   2   2   2   1   1   2   1   1   2   1   1   1   2   1   1   2   1   1   2   2   2   2   2   2   2   2   2   1   2   1   1   1   1   1   2   1   1   2   1   1   2   2   2   1   1   2   2   1   2   2   1   1   2   2   2   1   1   2   1   1   1   2   2   1   1   1   2   2   2   2   2   1
 MK-3-1                 1   1   2   2   1   1   1   2   2   2   1   2   2   1   2   1   2   2   2   2   1   2   2   1   2   2   1   1   2   2   1   2   1   2   1   1   1   2   1   1   2   1   2   1   1   1   2   2   2   1   2   2   1   2   1   1   2   2   1   1   1   1   2   2   1   2   2   1   2   1   1   1   2   2   2   2   2   1   1   2   2   2   1   1   2   2   1   2   2   1   2   2   1   2   2   1   2   2   2   2   1   2   2   2   1   1   2   2   1   1   2   2   1   1   2   2   2   2   2   2   2   2   1   1   1   2   1   2   2   1   1   2   2   2   1   1   1   2   1   2   2   2   1   1   1   1   2   1   2   2   1   2   1   2   2   1   1   2   1   2   1   1   2   2   1   1   2   2   1   2   2   1   2   1   2   1   2   2   2   2   1   2   2   1   2   1   2   1   1   2   2   1   2   1   1   1   1   2   1   2
 MK-3-2                 1   1   2   2   1   1   1   2   1   2   1   2   2   1   2   1   2   1   2   2   1   2   2   1   2   2   1   1   2   2   1   2   1   2   1   1   1   2   1   1   2   1   2   1   1   1   1   2   2   1   2   1   1   2   1   1   1   2   1   1   1   2   2   2   1   2   2   1   2   1   1   1   2   2   2   2   2   1   1   2   2   1   1   1   2   2   1   2   2   1   1   2   1   2   2   1   1   2   2   2   1   2   2   2   1   2   2   2   1   1   2   2   1   1   2   2   2   1   2   2   2   2   1   1   1   2   1   2   2   1   1   2   2   2   1   1   1   2   1   2   2   2   2   1   1   1   2   2   2   2   1   2   1   2   2   1   1   2   1   2   1   1   2   1   1   1   2   2   1   2   2   1   2   1   1   2   2   2   2   2   2   2   2   1   1   1   2   1   1   2   1   1   2   1   1   1   1   2   1   2
 MK-3-3                 1   1   2   2   1   1   1   2   1   2   1   1   2   2   2   1   1   1   2   1   1   2   2   1   2   2   1   1   2   2   1   2   1   2   1   1   1   2   1   1   2   1   2   1   1   1   1   2   2   1   2   1   1   2   2   1   1   2   1   1   1   2   2   1   1   2   2   1   2   1   1   1   2   2   2   2   2   1   1   2   2   1   1   1   2   2   1   2   2   1   1   2   1   1   2   1   1   2   2   2   1   2   2   2   1   2   2   2   2   2   2   2   1   1   2   2   2   1   1   2   2   2   1   1   1   2   1   2   2   1   1   2   2   2   1   1   1   2   1   2   2   2   2   2   2   1   2   2   2   2   1   1   1   2   2   1   2   2   1   2   1   1   2   2   1   1   2   2   1   2   1   1   1   1   1   2   2   2   2   2   2   2   2   1   1   1   2   1   2   2   1   1   2   1   1   1   1   2   1   2
 MK-3-4                 1   1   2   2   1   1   1   2   1   2   1   1   2   2   2   1   1   1   2   1   1   1   2   1   2   2   1   1   2   2   2   2   1   2   1   1   1   2   1   1   2   1   2   1   1   1   1   2   1   1   2   1   1   2   2   1   1   2   1   2   1   1   2   1   1   2   2   1   2   1   2   1   2   2   2   2   2   2   1   2   2   1   1   1   2   2   1   2   2   1   1   2   1   1   1   2   1   2   2   2   1   2   2   2   1   2   2   2   2   1   2   2   1   1   2   1   2   1   1   2   2   2   1   2   1   2   2   2   2   1   2   2   1   2   1   1   1   2   1   2   2   2   2   2   2   1   2   2   2   2   1   1   1   2   2   1   2   2   1   2   1   1   2   2   1   1   1   2   1   2   1   1   1   1   1   2   1   2   1   2   2   2   2   1   1   1   2   2   2   2   1   2   2   1   1   1   1   2   1   2
 MK-3-5                 1   1   2   2   1   1   1   2   1   2   2   1   2   2   2   2   1   1   1   1   1   1   2   1   2   2   1   1   2   2   2   2   2   2   2   1   1   2   1   1   2   2   2   1   1   1   1   2   1   1   2   1   1   2   2   1   1   2   1   2   2   1   2   1   1   2   2   2   1   1   2   1   2   2   2   1   2   2   1   2   1   1   1   1   2   2   2   2   2   1   1   2   1   1   1   2   1   2   2   2   1   2   2   1   1   1   2   2   2   1   2   2   1   1   2   1   2   1   1   2   2   2   1   2   1   2   2   2   2   1   2   2   1   2   2   1   1   2   1   2   2   2   2   2   2   1   1   2   2   2   1   1   1   2   2   1   2   2   1   2   1   1   2   2   1   1   1   2   1   2   1   2   1   1   2   2   1   2   1   2   2   2   1   2   1   1   2   2   2   2   1   2   2   1   1   1   1   2   1   2
 MK-3-6                 1   1   2   2   1   1   1   2   2   2   2   1   2   2   2   1   1   1   1   1   1   1   2   1   2   2   1   1   2   2   2   2   2   1   2   1   1   2   1   1   2   2   2   1   2   1   1   2   1   1   2   1   1   2   1   2   1   2   1   2   2   1   2   1   1   2   2   1   1   1   2   2   2   2   2   2   2   2   1   2   2   1   1   1   2   2   2   2   2   1   1   1   1   1   1   2   1   2   2   2   1   2   2   1   1   1   2   2   2   1   2   2   1   1   2   1   2   1   1   2   2   2   1   2   1   2   2   2   2   1   2   2   2   2   2   1   1   2   1   1   2   2   1   2   1   1   1   2   1   2   1   1   1   2   2   2   2   1   1   2   1   1   2   2   1   1   1   2   1   2   1   2   1   1   2   2   1   2   1   2   2   2   1   2   2   2   2   2   2   2   1   2   2   2   1   1   1   2   1   2
 MK-3-7                 1   1   2   2   1   1   1   2   2   2   2   1   2   2   2   1   1   1   1   2   1   1   2   1   2   2   1   1   2   2   2   2   2   1   2   1   1   2   1   1   1   2   2   1   2   1   1   2   1   2   2   1   1   2   1   1   1   2   1   2   2   1   2   1   1   2   2   1   1   1   2   2   2   2   2   2   2   2   2   2   2   1   1   1   2   2   1   2   2   1   1   1   1   1   1   2   1   2   2   2   1   1   2   1   2   1   2   1   2   1   2   2   1   1   2   1   2   1   2   2   2   2   1   2   1   2   2   2   1   1   2   1   2   2   2   1   1   2   1   1   2   1   1   2   2   1   1   2   1   2   1   1   1   2   2   2   2   1   1   2   1   1   2   2   1   1   1   1   1   2   1   2   1   1   2   2   1   1   1   2   2   2   1   2   2   2   2   2   2   1   1   2   2   2   1   1   1   2   1   2
 MK-3-8                 1   1   2   2   1   1   2   2   2   2   2   1   2   2   2   1   1   1   1   2   1   1   2   1   2   2   1   1   2   2   2   2   2   1   2   1   1   2   2   2   1   2   2   1   2   1   2   2   1   2   2   1   1   2   1   1   1   2   1   2   2   1   2   2   1   2   2   1   1   1   2   2   1   2   2   2   2   2   2   2   1   1   2   1   2   2   1   2   2   1   1   1   2   1   1   2   1   2   2   2   2   2   2   1   2   1   1   1   2   1   2   1   1   1   2   1   2   1   2   2   1   2   1   2   1   1   2   1   1   1   2   1   2   2   2   1   1   2   1   1   2   1   1   2   2   1   1   2   1   1   1   1   1   2   2   2   2   1   1   2   1   1   2   2   1   1   1   2   2   2   1   2   1   1   2   2   1   1   1   2   2   2   1   2   2   2   2   2   2   1   1   2   1   2   1   1   1   1   1   2
 MK-3-9                 1   1   2   2   1   1   1   2   2   2   2   1   2   2   2   1   1   1   1   2   1   1   2   1   1   1   1   1   2   2   2   1   2   1   2   1   1   2   2   2   1   1   2   1   2   1   1   2   1   2   2   1   1   2   1   1   1   2   1   2   2   1   2   2   1   2   1   1   1   1   2   2   1   2   2   2   2   2   2   2   1   1   2   1   2   2   1   2   2   1   1   1   2   1   1   2   1   2   2   2   2   2   2   1   2   1   1   1   2   1   2   1   1   1   2   1   1   1   2   2   2   2   1   2   1   1   2   1   2   1   2   1   2   2   2   1   1   2   1   1   2   1   1   2   2   1   1   2   1   1   1   1   1   2   2   2   1   2   1   2   1   1   2   2   1   1   1   2   2   2   1   2   1   1   2   2   1   1   2   2   2   2   1   2   2   2   1   2   2   1   1   2   1   1   1   1   1   1   1   2
 MK-3-10                1   1   2   2   1   1   2   1   2   1   2   1   2   2   2   1   1   1   1   2   1   1   2   1   1   1   1   1   2   2   2   1   1   1   2   1   1   2   2   2   1   1   2   1   2   1   1   1   1   1   1   1   1   2   1   1   1   2   1   2   2   1   2   1   1   2   1   1   1   1   2   2   1   2   2   2   1   2   2   1   1   1   1   1   2   1   1   2   1   1   1   1   2   1   1   2   1   2   2   1   2   2   2   1   2   1   1   1   2   1   2   2   1   1   2   1   1   1   2   2   1   2   1   2   1   1   2   1   2   2   2   1   2   2   1   1   1   2   1   1   1   1   1   2   2   1   1   2   2   1   1   1   1   1   2   2   1   2   1   2   1   2   2   2   1   1   1   2   2   2   1   2   1   1   2   2   1   1   2   2   2   2   1   2   1   2   1   1   2   1   1   2   1   1   1   2   1   1   1   2
 MK-3-11                1   1   2   2   1   2   2   1   2   1   2   1   1   2   2   1   1   1   1   2   1   1   2   1   1   1   1   1   2   2   2   1   1   1   2   1   1   2   2   1   1   1   2   1   2   1   1   1   2   1   1   1   1   2   1   1   1   2   1   2   2   1   2   1   1   2   1   1   1   1   2   2   1   2   2   1   2   1   2   1   1   1   1   1   2   1   1   2   1   1   1   1   1   1   1   2   1   2   2   1   2   2   2   2   2   1   1   1   2   1   2   2   1   2   2   1   2   1   2   2   1   2   2   2   1   1   2   1   2   2   2   1   2   1   1   1   1   2   1   1   1   1   1   2   1   1   1   2   2   1   1   1   1   1   2   2   1   2   1   2   1   2   1   2   1   1   1   2   2   2   2   2   2   1   2   2   1   1   2   2   2   1   1   2   2   2   1   2   2   1   1   2   1   1   1   2   1   1   1   2
 MK-3-12                2   1   2   2   1   2   2   1   2   1   2   1   1   2   2   2   2   1   1   2   1   1   2   1   1   1   1   1   1   2   2   1   2   1   2   1   1   2   2   1   1   1   2   2   2   2   1   1   2   2   1   1   1   2   1   1   1   1   1   2   2   1   2   1   1   2   2   1   1   1   2   2   1   2   2   1   2   1   2   1   1   1   1   2   1   1   1   2   2   1   1   2   1   1   1   2   1   1   2   1   1   2   1   2   2   1   1   1   2   1   2   2   1   2   1   1   2   1   2   2   1   2   2   2   1   1   2   1   2   2   2   1   2   2   1   1   1   2   1   1   1   1   1   2   1   1   2   2   2   1   1   1   1   1   2   2   1   2   1   2   1   2   1   2   1   1   1   2   2   2   2   2   2   1   2   2   1   1   2   2   2   1   1   2   2   2   1   2   2   1   1   2   1   1   1   2   1   1   1   2
 MK-3-13                2   1   1   2   1   2   2   1   1   1   2   1   1   2   2   2   2   1   1   2   1   1   2   1   1   1   1   2   1   2   2   1   1   1   2   1   1   2   2   1   1   1   2   2   2   2   1   1   2   2   1   1   2   2   1   1   1   2   2   2   2   2   2   1   1   1   2   1   1   1   2   2   1   1   2   1   2   1   2   1   1   1   1   2   1   1   1   1   2   1   2   2   2   1   1   2   1   1   2   1   1   2   2   2   2   1   1   1   2   1   2   2   2   2   1   1   2   1   2   2   1   2   2   2   1   1   2   2   2   2   2   1   2   2   2   1   1   2   2   1   1   1   1   2   1   1   2   2   2   1   1   1   1   1   2   2   1   2   1   1   1   2   1   2   1   1   1   1   2   2   1   2   2   1   2   2   1   1   2   2   2   1   1   2   2   2   1   2   1   1   2   2   1   1   1   2   1   2   1   2
 MK-3-14                2   1   1   2   1   2   2   1   1   1   2   1   1   2   2   2   2   1   1   2   1   1   2   1   1   1   1   2   1   2   1   2   1   1   2   1   1   2   2   1   1   1   2   1   2   2   1   1   2   2   1   1   2   2   1   1   1   1   2   2   2   2   2   2   1   1   2   1   1   1   2   2   1   1   2   1   2   2   2   1   2   1   1   2   1   1   2   1   2   1   2   2   2   1   1   1   1   1   2   1   1   2   2   1   2   1   1   1   2   1   2   2   1   2   2   2   2   1   2   2   1   2   1   2   1   1   2   2   2   2   2   1   2   2   2   1   1   2   2   1   1   1   2   1   1   1   2   2   2   1   1   1   1   1   2   2   2   2   1   1   1   2   1   2   1   1   1   1   2   2   1   2   2   1   2   2   1   1   2   2   2   1   1   2   2   2   1   1   1   1   2   2   1   1   1   2   1   2   1   2
 MK-3-15                1   1   2   2   1   2   2   1   1   1   1   1   1   2   2   1   1   1   1   2   2   1   2   2   1   1   1   2   1   2   1   2   1   2   1   1   1   2   2   1   2   1   2   1   2   2   1   1   2   2   1   1   2   2   1   1   1   1   2   2   1   2   2   2   1   1   2   1   1   1   2   2   1   1   2   1   2   2   2   1   2   1   1   2   1   1   2   1   2   1   2   2   2   1   1   1   1   1   2   2   1   2   2   1   2   1   1   1   2   1   2   2   1   2   2   2   2   1   2   2   1   2   1   1   1   1   2   2   2   2   2   1   1   2   2   1   1   2   2   1   1   1   2   1   1   1   2   2   2   1   1   1   1   2   2   2   2   2   2   2   1   2   1   2   1   1   1   1   2   2   1   2   1   2   2   2   1   1   2   2   2   1   1   2   2   2   1   1   1   1   2   2   2   1   1   2   1   2   1   2
 MK-3-16                1   1   2   2   1   2   2   1   1   1   1   1   1   2   2   1   1   1   1   2   2   2   2   1   1   1   1   2   1   2   1   2   1   2   1   1   1   2   2   1   2   1   1   1   2   2   1   1   2   2   1   1   2   1   1   1   1   1   2   2   2   2   2   2   2   1   2   1   1   1   2   2   1   1   2   1   2   2   2   2   2   1   2   2   1   1   2   1   2   1   2   2   2   1   1   1   1   1   2   2   2   2   2   1   2   1   2   1   2   1   2   2   1   2   2   2   2   1   2   2   2   2   1   1   2   1   2   1   2   2   2   1   1   1   2   1   1   2   2   1   1   1   2   1   1   1   2   2   2   1   1   1   1   2   1   2   2   2   2   2   1   2   1   2   1   1   1   1   2   2   1   2   1   2   2   2   1   1   2   1   2   1   1   2   1   2   1   2   1   1   1   2   2   1   1   2   1   2   2   2
 MK-4-1                 2   1   2   2   2   2   2   2   2   2   1   1   2   1   1   2   2   1   2   1   2   1   1   1   2   1   1   2   1   2   2   1   1   2   1   1   2   2   2   2   1   2   1   1   2   2   1   2   1   2   2   2   1   1   2   2   2   1   1   2   1   1   2   2   1   1   2   2   2   2   1   1   1   1   1   1   2   1   2   2   1   2   1   2   1   1   1   1   2   2   1   2   2   2   1   2   2   2   1   1   1   1   1   2   1   1   1   2   2   1   1   2   2   2   2   1   2   1   2   2   2   1   2   2   2   2   1   1   1   1   2   2   2   2   2   2   1   1   2   1   1   2   2   2   1   2   1   2   2   2   1   1   2   1   1   2   1   2   1   2   1   1   2   2   1   1   2   2   1   1   1   1   2   2   1   2   2   1   2   1   2   2   1   2   2   2   1   1   2   2   1   1   2   1   2   1   1   2   2   1
 MK-4-2                 2   1   2   2   1   2   2   2   2   2   1   1   2   1   1   2   2   1   2   1   2   1   1   1   2   1   1   2   1   2   2   1   1   2   1   2   2   2   2   2   1   2   1   1   2   2   1   2   1   1   2   2   1   1   1   2   2   1   1   1   2   1   2   2   1   1   2   2   2   2   1   1   1   2   1   1   2   1   2   2   1   2   1   2   1   1   1   1   2   2   1   2   2   2   1   2   2   2   1   1   1   1   1   2   1   1   1   2   2   1   1   1   2   2   2   1   2   1   2   2   1   1   2   1   2   2   1   1   1   1   2   2   2   2   2   2   1   1   2   1   2   2   2   2   2   2   1   2   2   2   1   1   2   1   1   2   1   2   1   2   1   1   2   2   1   1   2   1   2   1   1   1   2   2   1   2   2   1   2   1   2   2   2   2   2   2   1   1   2   2   1   1   2   1   2   1   1   2   2   1
 MK-4-3                 2   1   2   2   1   2   2   2   2   2   1   1   2   1   1   2   2   2   2   1   2   1   1   1   2   1   1   2   1   2   2   1   2   2   1   2   2   2   2   2   1   2   1   1   1   2   1   2   1   1   1   2   1   2   1   1   2   1   1   1   2   1   2   2   1   1   2   2   2   2   1   1   1   2   1   1   2   1   2   2   2   2   1   2   1   1   1   1   2   2   1   2   2   2   1   1   2   2   2   1   1   1   1   2   1   1   1   2   2   1   1   1   2   2   2   1   2   1   2   2   1   2   1   1   2   1   1   1   1   1   2   2   1   2   2   2   2   1   2   1   2   2   2   2   2   2   1   2   2   2   1   2   2   1   1   2   1   2   1   2   1   1   2   2   1   1   2   1   2   1   1   2   2   2   1   2   2   1   2   1   2   2   2   2   2   2   1   1   2   2   1   2   2   1   2   1   1   2   2   1
 MK-4-4                 2   1   2   2   1   2   2   2   2   2   1   1   2   1   1   2   2   2   1   1   2   1   1   1   2   1   1   2   1   1   1   1   2   2   1   2   2   2   2   2   1   2   1   1   1   2   1   2   2   1   1   2   1   2   1   1   2   1   1   1   1   2   1   2   1   1   2   2   2   2   1   1   1   2   1   1   2   1   2   2   2   2   1   2   1   1   1   1   2   2   2   1   2   2   1   1   2   2   2   1   1   1   1   2   1   1   1   2   2   1   1   1   2   2   2   1   2   1   1   2   1   2   1   1   2   1   1   1   1   1   2   2   1   2   2   2   2   1   2   1   2   2   2   2   2   2   1   1   2   2   1   2   2   1   1   1   1   2   1   2   1   1   2   2   1   1   2   1   1   1   2   2   2   2   1   2   2   1   2   1   2   2   2   2   2   2   1   1   2   2   1   2   2   1   2   1   1   1   2   1
 MK-4-5                 2   1   1   2   1   2   2   2   2   2   1   1   2   1   1   1   2   2   1   2   2   2   1   1   2   1   1   2   1   1   1   1   2   2   1   2   2   2   2   2   1   2   1   1   1   2   1   2   2   1   2   1   1   2   1   1   2   2   1   1   1   2   1   2   1   1   2   2   2   1   1   1   1   2   1   1   2   1   2   2   2   2   1   2   1   1   1   1   2   2   2   1   2   2   1   1   2   1   2   1   1   1   1   2   1   1   1   2   2   1   2   2   2   1   2   2   2   1   1   2   1   2   1   1   2   1   1   1   1   2   2   2   1   2   2   1   2   2   2   1   2   2   1   2   2   2   1   1   2   2   1   2   2   1   1   2   1   2   1   2   2   1   2   2   1   1   2   2   1   1   2   2   2   2   2   2   2   1   2   1   2   2   2   2   2   2   1   1   2   1   2   1   2   1   2   2   1   1   2   1
 MK-4-6                 2   1   1   2   1   2   2   2   1   2   1   1   1   1   1   1   2   2   1   1   2   2   1   1   2   1   1   2   1   1   1   1   2   1   1   2   2   2   2   2   1   2   2   1   1   2   1   2   2   1   2   1   2   1   1   1   1   1   2   1   1   2   2   1   1   1   1   2   1   1   1   1   1   1   2   1   2   1   2   2   1   2   1   2   2   1   1   1   2   2   2   1   2   2   1   2   2   1   2   1   1   1   1   2   1   1   1   2   2   2   2   2   2   1   2   2   2   1   1   2   1   2   1   1   2   1   1   1   1   2   2   2   1   2   2   1   2   2   2   1   2   2   2   2   2   1   1   1   2   2   1   1   2   1   1   2   1   2   1   2   1   1   2   2   1   1   2   1   1   1   2   2   2   2   2   2   2   1   2   1   2   2   2   2   1   2   1   2   2   1   2   1   2   1   2   2   1   1   2   1
 MK-4-7                 2   1   1   2   1   2   2   2   1   2   2   1   1   1   2   1   2   2   1   1   2   2   1   1   2   1   1   2   1   1   1   1   2   1   1   2   2   2   2   2   1   2   2   1   1   1   1   2   2   1   2   1   2   1   1   1   1   1   2   1   1   2   2   2   1   1   1   2   2   1   1   1   1   1   2   1   2   1   2   2   1   2   1   2   2   1   2   1   2   2   2   1   2   2   1   2   2   1   2   1   1   1   1   2   1   2   1   2   2   2   2   2   2   2   2   2   2   2   1   2   1   2   1   1   2   1   2   1   1   2   2   2   1   2   2   1   2   2   2   1   2   2   2   2   2   1   1   1   2   2   1   1   2   1   1   2   2   2   1   2   1   1   2   2   1   2   2   1   1   1   2   2   2   2   1   2   2   1   2   1   2   2   2   2   1   2   1   2   2   1   2   1   1   1   2   2   1   1   2   1
 MK-4-8                 1   1   1   2   1   2   1   1   1   2   2   1   1   1   2   1   2   2   1   2   2   2   1   2   1   1   1   2   1   1   1   1   2   1   1   2   2   2   2   2   1   1   2   1   1   1   1   1   2   2   2   1   2   1   1   2   1   1   2   1   1   2   2   2   2   1   1   2   2   1   1   1   1   1   2   1   2   1   2   2   1   2   1   2   2   1   2   1   2   2   2   1   2   1   1   2   2   1   2   1   2   1   1   2   1   2   1   2   1   2   2   2   2   2   2   2   2   1   1   2   1   2   1   1   1   2   2   2   1   2   2   2   2   2   2   1   2   2   2   1   2   2   2   2   2   1   2   2   2   2   1   1   1   1   1   2   2   1   1   2   1   2   2   2   2   2   2   1   1   1   2   2   2   2   1   2   2   2   2   2   2   1   2   2   1   2   1   1   2   1   2   2   1   1   2   1   1   1   2   1
 MK-4-9                 1   1   1   2   1   2   1   1   1   2   2   1   1   1   2   1   2   2   1   2   1   1   1   2   1   1   1   2   1   1   1   1   1   1   1   2   1   1   2   2   1   1   2   1   1   1   1   1   2   2   2   1   2   1   1   2   1   1   2   1   1   2   2   1   1   1   1   2   2   1   2   1   1   1   2   1   2   1   2   2   1   1   1   2   2   1   2   1   2   2   2   1   2   1   1   2   2   1   1   1   2   1   1   2   2   2   1   2   1   1   2   2   2   2   2   2   2   1   1   2   1   2   1   1   1   2   2   2   1   2   2   2   2   2   2   1   2   2   2   2   2   2   2   2   2   2   2   2   2   2   1   1   1   1   1   2   2   1   1   2   1   2   2   2   2   2   2   1   1   1   2   2   1   2   1   2   2   2   2   2   2   1   2   2   1   2   1   1   2   1   2   2   1   1   2   1   1   1   2   1
 MK-4-10                1   1   1   2   1   2   1   1   1   2   1   1   2   1   2   1   2   2   1   2   1   1   1   2   1   1   1   2   1   1   1   1   1   1   1   2   1   1   2   1   1   1   2   1   1   1   1   1   2   1   2   1   2   1   1   2   1   1   2   2   1   2   2   1   1   1   1   2   2   1   2   1   2   1   2   1   2   1   2   2   1   1   1   2   2   1   2   1   2   2   2   1   2   1   2   2   2   1   1   2   2   1   2   1   2   2   1   2   1   1   2   2   2   2   2   2   2   1   1   2   1   2   1   1   1   2   2   2   1   2   1   2   2   2   2   1   2   2   2   2   1   2   1   2   2   2   2   2   2   2   1   1   1   1   1   2   1   1   1   2   1   2   2   2   2   2   2   1   1   1   2   2   1   2   1   2   2   2   1   2   2   1   2   2   1   2   1   1   2   1   2   2   1   2   2   1   1   1   2   1
 MK-4-11                1   1   1   2   1   2   1   1   1   1   1   1   2   1   1   1   2   2   1   1   2   1   1   2   1   1   1   2   1   2   1   1   1   1   1   2   1   1   2   1   1   1   2   1   1   1   1   1   2   1   2   1   2   2   1   2   1   1   2   1   1   2   2   1   1   1   1   2   2   1   2   1   2   1   2   1   1   1   2   2   1   1   1   2   2   1   2   1   1   2   2   1   2   1   2   2   2   1   1   2   2   1   2   1   2   2   1   2   1   1   2   2   2   2   2   2   2   1   1   2   1   2   2   1   1   2   2   1   1   2   1   2   2   2   2   1   2   2   2   2   1   2   1   1   2   1   2   2   2   2   1   1   1   1   1   2   1   1   1   2   1   2   2   2   2   2   2   1   1   2   2   2   1   2   1   2   2   2   1   2   1   1   2   2   1   2   1   1   2   1   2   1   1   2   2   1   1   1   2   1
 MK-4-12                1   1   1   2   1   2   1   1   1   1   1   1   2   1   1   1   2   2   1   1   2   1   1   2   1   1   1   1   1   2   1   1   1   1   1   2   1   1   2   1   1   1   2   1   1   2   2   1   2   1   2   1   2   2   1   2   1   1   2   1   1   1   2   2   1   2   1   2   2   1   2   1   2   1   2   1   1   1   2   2   2   1   2   1   2   1   2   2   1   2   2   2   2   1   2   2   2   1   1   2   2   1   2   1   2   2   1   2   1   1   2   2   2   2   2   2   2   1   1   2   1   1   2   1   1   2   1   1   1   2   1   2   2   2   2   1   2   2   2   1   1   2   1   1   2   2   2   2   2   2   1   1   1   1   1   2   1   1   1   2   1   2   2   2   2   2   2   1   1   2   2   2   1   2   1   2   2   2   1   1   1   1   2   2   1   2   2   1   2   1   1   1   1   2   2   1   1   1   2   1
 MK-4-13                1   1   1   2   1   2   1   1   1   1   1   1   1   1   1   1   2   2   1   1   2   1   1   2   1   1   1   1   2   2   1   1   1   1   1   2   1   1   2   1   1   1   2   1   1   1   2   1   2   1   2   1   2   2   1   2   1   2   2   1   2   1   2   2   1   2   1   2   2   1   2   1   2   1   1   1   1   1   1   2   2   1   2   1   2   2   2   2   1   2   2   2   1   1   2   2   2   2   1   2   2   1   2   1   2   2   1   2   1   1   2   1   2   2   2   2   2   1   1   2   1   1   2   1   1   2   2   1   1   2   1   1   2   2   2   1   2   2   2   1   1   2   1   1   2   2   2   2   2   2   1   1   1   1   2   1   1   1   1   2   1   2   2   2   2   2   2   1   1   2   2   2   1   2   1   2   2   2   1   1   1   1   2   2   1   2   2   1   2   1   1   1   2   2   2   1   1   1   2   1
 MK-4-14                1   1   1   1   1   1   1   1   1   1   1   2   1   1   1   1   2   2   2   2   2   1   1   2   1   1   1   1   2   2   1   1   1   2   1   2   1   1   2   1   1   1   1   1   1   2   2   1   2   1   2   1   2   2   1   2   1   2   2   1   2   1   2   2   1   2   1   2   2   1   2   1   2   2   1   1   1   1   1   2   2   1   2   1   2   2   2   2   1   2   2   2   1   1   2   1   2   2   1   2   2   2   2   1   2   2   1   2   1   1   2   1   2   2   2   2   2   1   1   2   1   1   2   1   1   2   2   1   1   2   1   1   2   2   2   1   2   2   2   1   1   2   2   1   2   2   2   2   2   2   1   1   1   2   2   1   1   1   1   2   1   2   2   2   2   2   2   1   1   2   2   2   1   2   1   1   2   2   1   1   1   1   2   2   1   2   2   1   2   1   1   1   2   2   1   1   1   2   2   1
 MK-4-15                1   1   1   1   2   1   1   1   1   1   1   2   1   1   1   1   2   2   2   2   2   1   1   2   1   2   1   1   2   2   1   2   1   2   1   2   1   1   2   1   1   1   1   1   1   2   2   1   2   1   2   1   2   2   1   2   1   2   2   1   2   1   2   2   1   2   1   2   2   1   2   1   2   2   1   1   1   1   1   2   2   1   2   2   2   2   2   2   1   2   2   2   1   1   2   1   2   2   1   2   2   1   2   1   2   2   1   2   1   1   2   1   2   2   2   2   2   1   1   2   1   1   2   1   1   2   2   1   1   2   1   1   2   2   2   1   2   2   2   1   1   1   2   1   2   2   2   2   1   2   1   1   1   2   2   1   1   1   1   2   1   2   2   1   2   2   2   1   1   2   2   2   1   2   1   2   2   1   1   1   1   1   2   2   1   2   2   1   2   1   1   1   2   2   1   2   1   2   2   1
 MK-4-16                1   1   1   1   1   1   1   1   2   1   1   1   1   1   1   1   1   2   1   2   2   1   1   2   1   2   1   1   2   2   1   2   1   2   1   2   2   1   2   2   1   1   1   1   1   2   2   2   2   1   2   1   2   2   1   2   1   2   2   1   2   2   2   2   1   2   1   2   2   1   2   1   2   1   1   1   1   2   2   2   2   1   2   2   2   2   2   2   1   1   2   2   1   1   2   1   2   1   1   2   2   1   2   1   2   2   1   2   1   1   2   1   2   2   2   2   2   1   1   2   1   1   2   1   1   2   2   1   1   2   1   2   2   2   1   1   2   2   2   1   1   1   2   1   2   2   2   1   2   2   1   1   1   2   2   1   1   1   1   2   1   2   2   1   2   2   2   1   1   2   1   2   1   2   1   2   2   1   1   1   1   1   2   2   1   2   2   1   2   1   1   1   1   2   1   2   1   2   2   1
 MK-5-1                 1   1   2   1   1   2   2   1   1   2   2   2   1   1   2   2   1   1   2   2   2   2   1   2   1   1   1   1   2   1   2   2   2   1   1   1   2   2   1   1   1   2   2   1   1   2   2   2   2   2   2   2   1   1   2   2   2   2   2   1   2   1   2   1   1   1   2   1   1   1   2   1   1   2   2   1   2   1   2   1   1   1   1   1   1   2   1   2   2   1   2   2   2   2   2   2   2   1   1   2   1   2   1   1   2   2   1   2   1   2   2   1   2   2   2   2   2   1   1   1   2   1   1   2   2   1   2   1   1   2   1   1   2   1   1   1   1   2   2   1   2   2   2   1   1   2   1   1   2   1   2   2   2   2   2   2   2   1   1   2   1   1   1   2   2   2   1   1   1   2   1   2   2   1   1   1   1   2   1   2   1   2   1   1   1   1   1   2   2   2   2   1   1   1   1   2   2   1   2   1
 MK-5-2                 1   1   2   1   1   2   2   1   1   2   2   2   1   1   2   2   1   1   2   2   2   2   1   2   1   2   1   1   2   1   2   1   2   1   1   1   2   2   1   1   1   2   2   1   1   2   2   2   2   1   2   2   1   1   1   2   2   2   2   1   2   1   2   1   1   1   2   1   1   1   2   1   1   2   2   1   2   1   2   1   1   1   1   1   1   2   1   2   2   2   2   2   2   2   2   2   2   1   1   1   1   2   1   1   2   2   1   2   1   2   2   1   1   2   2   2   2   1   1   1   2   1   1   2   1   1   1   1   1   2   1   1   2   1   1   1   1   2   1   1   2   2   2   1   1   2   1   1   2   1   2   2   2   2   2   2   2   2   2   2   1   1   1   2   2   2   2   1   1   2   1   2   2   1   1   2   1   2   1   2   1   2   1   1   1   1   1   2   2   2   2   1   1   1   1   2   1   1   2   1
 MK-5-3                 2   1   2   1   2   2   2   1   1   2   1   2   1   1   2   2   1   1   2   2   2   2   1   2   1   2   1   1   2   1   2   1   2   1   1   1   2   2   1   1   1   1   1   1   1   2   2   2   2   1   2   2   1   1   1   2   2   2   2   1   2   1   2   1   1   2   2   1   1   1   2   1   1   2   2   1   2   1   2   1   1   1   1   1   2   2   1   2   2   2   2   2   2   2   2   2   2   1   1   1   1   2   1   1   2   2   1   1   1   2   2   1   1   2   2   2   2   1   1   1   2   1   1   2   1   1   1   1   1   2   1   1   2   1   1   1   1   2   1   1   2   2   2   1   1   2   1   1   2   1   2   2   2   1   2   2   2   2   2   2   1   1   1   1   2   2   2   1   1   2   1   2   2   2   1   2   1   2   1   2   1   2   1   2   1   1   1   2   2   2   2   2   1   1   2   2   1   1   2   1
 MK-5-4                 2   1   2   1   2   2   2   1   1   2   1   2   1   1   2   2   1   1   2   2   2   2   2   2   1   2   1   1   2   1   2   1   2   1   1   1   2   2   2   1   1   1   1   1   1   2   2   2   2   2   2   2   1   1   1   2   1   2   1   1   2   1   2   1   1   2   2   1   2   1   2   1   1   2   2   1   1   1   1   1   1   1   1   1   2   2   1   2   2   2   2   2   2   2   2   2   2   1   2   1   1   2   1   2   2   2   1   1   1   2   2   1   1   2   2   2   2   1   1   1   2   1   1   1   1   1   1   1   2   2   1   1   2   1   1   1   1   2   1   1   2   2   2   1   1   2   2   1   2   1   2   2   2   1   1   2   2   2   2   2   2   1   1   1   2   2   2   1   1   2   2   2   1   2   1   2   1   2   1   2   2   2   1   2   1   1   1   2   2   2   2   2   2   1   2   2   1   2   2   1
 MK-5-5                 2   1   2   1   2   2   2   1   1   2   1   2   1   1   2   2   1   2   2   2   2   2   2   2   1   2   1   1   2   1   1   1   2   1   2   1   2   2   2   1   1   1   1   1   1   2   2   2   2   2   2   2   1   1   1   2   2   1   1   1   2   1   1   1   1   2   2   1   2   1   2   1   1   2   2   1   1   1   1   1   1   1   1   1   1   2   1   2   2   2   2   2   2   2   2   2   2   1   1   2   1   2   1   1   2   2   1   1   1   2   2   1   2   2   2   2   2   2   1   1   2   1   1   1   1   1   1   1   2   2   1   1   2   1   1   1   1   2   1   1   1   2   2   1   1   2   2   2   2   1   2   2   2   1   1   2   2   2   2   2   2   2   2   1   2   2   2   1   1   2   2   1   1   2   1   2   1   2   1   2   2   2   1   2   1   1   2   1   2   2   1   2   2   1   2   2   1   2   2   1
 MK-5-6                 2   1   2   1   1   2   2   1   1   2   1   1   2   1   1   1   2   1   2   2   2   1   2   2   1   2   1   1   2   1   1   1   2   1   2   1   2   2   2   1   1   1   1   1   1   2   2   2   2   2   2   2   1   1   1   1   2   1   1   2   2   1   1   1   1   2   1   1   2   1   2   1   2   2   2   1   1   1   1   1   1   1   1   1   1   2   1   2   2   2   2   2   2   2   2   2   2   1   1   2   1   2   1   1   2   2   1   1   1   2   2   1   2   2   2   2   2   2   1   1   1   1   1   1   1   1   1   1   2   2   1   1   2   2   1   1   1   2   1   1   2   1   2   1   1   2   2   2   2   1   2   2   2   1   1   2   2   2   2   2   2   2   2   1   2   2   2   1   1   2   2   1   1   2   2   2   1   1   1   2   2   2   1   2   2   1   2   1   2   2   1   2   2   1   2   2   1   2   2   1
 MK-5-7                 2   1   2   1   2   2   2   1   1   2   1   1   2   1   1   2   2   1   2   1   2   1   1   2   1   2   1   1   2   1   1   1   2   1   2   1   2   2   2   1   1   1   1   1   1   2   2   2   2   2   2   2   1   1   1   1   2   1   1   2   2   1   1   1   1   1   1   1   2   1   2   1   2   2   2   1   1   1   2   1   1   1   1   1   1   1   1   2   2   1   2   2   2   2   2   1   2   1   1   2   1   2   1   1   2   2   1   1   1   1   2   1   2   2   2   2   2   2   1   2   1   1   1   1   1   1   1   1   2   2   1   1   2   2   1   1   1   2   1   1   2   1   2   2   2   2   2   2   2   1   2   2   2   1   1   2   2   2   1   2   1   2   2   1   2   2   2   2   1   2   1   1   1   2   2   1   1   1   1   2   2   2   1   2   2   1   2   2   2   2   1   2   2   1   2   2   1   1   2   1
 MK-5-8                 2   1   2   1   2   2   2   1   1   2   2   2   2   1   1   1   2   1   2   2   1   1   1   2   1   2   1   1   2   1   1   1   2   1   2   1   2   2   2   1   1   1   1   1   1   2   2   2   2   1   1   2   1   1   1   1   1   1   1   2   2   1   1   1   1   2   1   1   2   1   2   1   2   2   2   1   1   1   2   2   1   1   1   2   1   1   1   2   2   1   2   2   2   2   2   1   2   1   1   2   1   2   1   1   2   2   1   1   1   1   1   1   2   1   2   2   2   2   1   2   1   1   1   1   1   1   1   1   2   2   1   1   1   2   1   1   1   2   1   2   2   1   2   2   2   2   2   2   2   1   2   2   2   2   1   2   2   2   2   2   1   2   2   1   2   2   2   2   1   2   1   1   1   2   2   1   2   1   1   2   2   2   1   2   2   1   1   1   2   2   1   2   2   1   2   2   1   1   2   2
 MK-5-9                 2   1   2   1   2   1   1   1   1   1   1   2   2   2   1   1   2   1   2   1   1   1   1   2   1   2   1   1   2   1   1   1   2   1   2   1   2   2   2   1   1   1   2   1   1   2   2   2   1   1   1   2   1   1   1   1   1   1   1   2   1   1   2   1   2   2   1   1   2   1   2   1   2   2   2   1   1   1   2   2   1   1   1   2   1   1   1   2   2   1   2   2   2   2   2   1   2   1   2   2   1   2   1   1   2   2   1   1   1   1   1   2   2   1   2   1   2   1   1   2   1   2   1   1   1   1   2   1   1   2   1   1   1   1   1   1   1   2   1   2   2   1   2   2   2   2   2   1   2   1   2   2   1   2   1   2   2   2   1   2   1   2   2   1   2   2   2   2   1   2   1   2   1   2   2   1   2   1   1   2   1   2   1   2   1   1   1   1   2   2   1   2   2   1   2   2   1   1   2   2
 MK-5-10                2   1   2   1   2   2   1   1   1   1   1   1   2   2   1   1   2   1   2   1   1   1   1   2   1   2   1   2   2   1   1   1   2   1   2   1   2   2   2   1   1   1   2   1   1   1   2   2   1   1   1   2   1   1   1   1   1   1   1   2   1   1   2   1   2   2   1   1   2   1   2   1   2   2   2   1   2   2   2   2   1   1   1   2   1   1   1   2   2   1   1   2   2   2   2   1   2   1   2   2   1   2   1   1   2   2   2   1   1   1   1   2   2   1   2   1   1   1   1   2   1   2   1   1   1   1   2   1   1   1   1   1   1   1   1   1   1   2   1   2   2   1   2   1   2   2   2   1   1   1   2   2   1   2   1   2   2   1   2   2   1   2   2   1   2   2   2   2   2   2   2   2   1   1   1   1   2   1   1   2   1   2   1   2   1   1   1   1   2   2   1   2   2   1   1   1   1   1   2   2
 MK-5-11                2   1   2   2   2   1   1   1   1   1   1   1   2   2   1   1   2   1   2   1   1   1   1   2   1   2   1   2   1   1   1   1   2   2   2   2   2   2   1   2   1   1   1   1   1   1   2   2   1   1   1   2   2   1   1   1   1   1   1   2   1   1   2   1   2   2   2   1   2   1   2   1   2   2   2   1   2   2   2   2   1   1   1   2   1   1   1   2   2   2   1   2   2   2   2   1   2   1   2   2   2   2   1   1   1   2   2   1   1   1   1   2   2   1   2   1   1   1   1   2   1   2   1   1   1   1   2   1   1   2   1   1   1   1   1   2   1   2   1   2   2   2   2   1   2   2   2   1   1   1   2   2   1   2   1   2   2   1   2   2   1   2   2   1   2   2   2   2   2   2   2   2   1   1   1   1   2   1   2   2   1   2   1   2   1   1   1   1   2   2   1   2   2   1   1   1   1   1   2   2
 MK-5-12                2   1   2   2   2   1   1   1   1   1   2   1   1   2   1   2   2   1   2   1   1   1   1   2   1   2   1   1   1   1   1   1   2   2   1   2   2   2   2   2   1   2   1   1   1   1   2   2   1   1   1   2   2   1   1   1   1   1   1   2   1   1   2   1   2   2   2   1   2   1   2   1   2   1   2   1   2   2   2   1   1   1   1   2   1   1   1   1   2   2   2   2   2   2   2   1   2   1   2   2   2   2   1   1   1   2   2   1   1   1   1   2   2   2   2   1   1   1   1   2   1   2   1   1   1   1   2   1   1   2   1   1   1   1   1   2   1   2   1   2   2   2   2   1   2   1   2   1   1   1   2   2   1   2   1   2   2   1   2   2   1   2   2   2   2   1   2   2   1   2   1   2   1   1   1   2   2   1   2   2   1   1   1   1   1   1   1   1   2   2   1   2   2   1   1   1   1   1   2   2
 MK-5-13                2   1   2   2   2   1   1   1   1   1   2   1   1   2   1   2   2   1   2   1   1   1   1   2   1   2   1   1   1   1   2   1   2   2   1   2   2   2   2   2   1   2   1   2   1   1   2   1   1   1   1   2   2   1   1   1   1   1   1   2   1   1   2   1   2   2   2   1   2   1   2   1   2   1   2   2   2   2   2   1   1   1   1   2   1   1   1   1   2   2   2   2   2   2   2   1   1   1   2   2   2   2   1   1   1   2   2   1   1   1   1   2   2   2   2   1   1   1   2   1   1   2   1   2   1   1   2   2   1   2   1   1   1   1   1   2   1   1   1   2   2   2   1   1   2   1   2   1   1   2   2   2   1   2   1   2   2   2   2   2   1   2   2   2   2   1   1   2   1   2   1   2   2   1   1   2   2   1   2   2   1   1   1   1   2   1   1   1   2   2   1   2   2   1   1   1   1   1   2   2
 MK-5-14                2   1   2   2   1   1   1   1   1   1   2   1   1   2   1   2   2   1   2   1   1   1   1   2   1   2   1   1   1   1   2   1   2   2   1   2   2   2   2   2   1   2   1   2   1   1   2   1   1   2   1   2   2   1   1   1   1   1   1   2   1   1   2   2   2   1   2   1   2   1   1   1   1   1   2   2   1   2   2   1   2   1   1   1   1   1   1   1   1   2   2   2   2   2   2   1   1   1   2   2   2   2   1   1   1   2   2   1   1   1   1   2   2   2   2   1   1   1   2   1   1   2   1   2   1   1   2   2   1   2   2   2   1   1   2   2   1   1   1   2   2   2   1   1   2   1   2   1   1   2   2   2   2   2   2   2   2   2   2   2   1   2   2   2   2   1   1   2   2   2   1   2   2   1   1   1   2   1   2   2   2   2   1   1   2   1   2   2   2   2   1   2   2   1   1   1   1   1   2   1
 MK-5-15                2   1   2   1   1   1   1   2   1   1   2   1   1   1   1   2   2   1   2   1   1   1   1   2   1   1   1   1   1   1   2   2   2   1   1   1   2   2   2   2   1   1   1   1   1   1   2   1   2   2   1   2   2   1   1   1   1   1   1   1   1   1   2   2   1   1   2   1   2   1   1   1   1   2   2   2   1   2   2   1   2   1   1   1   1   1   2   1   1   2   2   2   2   2   2   1   2   2   1   2   2   2   1   1   1   2   2   1   1   1   1   2   2   2   2   2   1   2   2   1   1   2   1   2   1   1   1   2   1   2   2   2   1   1   2   2   1   1   2   1   1   2   1   1   2   1   2   1   2   2   2   2   2   1   2   2   1   2   2   2   1   2   2   2   2   1   2   2   2   2   1   2   2   1   1   2   2   1   2   2   2   1   1   1   2   1   2   2   2   2   1   2   2   1   1   1   1   2   2   1
 MK-5-16                2   1   1   1   1   1   1   2   1   1   2   1   1   1   1   2   1   1   2   1   1   1   1   2   1   2   1   1   1   1   2   2   2   1   1   1   2   2   2   2   2   1   1   1   1   1   2   1   2   2   1   2   2   1   1   1   1   1   1   1   2   2   2   2   1   1   2   1   2   1   1   2   1   2   2   2   1   2   2   1   2   1   2   1   1   1   2   1   1   2   2   2   2   2   2   1   2   2   1   2   2   2   1   1   1   2   2   1   1   1   1   2   2   2   2   2   1   1   2   1   1   2   1   2   1   1   1   2   1   2   2   2   1   1   1   2   1   1   2   1   1   2   1   1   2   1   2   1   2   2   2   1   2   1   2   2   1   1   2   2   1   2   2   2   2   1   2   2   2   2   1   2   2   1   1   2   1   1   2   2   2   1   1   1   2   1   2   2   2   2   1   2   2   1   1   1   1   1   2   1
 MK-6-1                 1   2   1   2   2   2   1   2   1   2   1   1   1   2   1   1   2   1   2   2   2   2   1   1   2   2   2   2   2   2   1   1   2   2   2   1   1   1   1   2   2   1   2   1   1   2   1   2   1   1   2   2   2   1   2   2   1   2   1   2   2   1   2   1   2   1   2   1   2   1   1   1   2   1   2   2   1   1   2   1   2   2   1   2   1   1   2   1   2   1   2   2   2   1   1   1   1   2   2   1   1   2   1   1   1   2   1   2   2   2   2   1   2   2   1   1   2   2   2   2   1   2   2   2   2   1   1   2   2   2   2   1   2   2   2   2   2   1   1   1   1   1   1   2   1   2   1   1   2   2   1   2   2   1   2   1   1   1   1   1   2   2   1   2   2   2   1   1   1   1   2   2   2   1   1   1   1   2   2   1   2   2   2   2   1   2   2   1   1   2   1   2   2   2   1   1   2   1   2   2
 MK-6-2                 1   2   1   1   2   2   1   2   1   1   1   1   1   2   1   1   2   1   1   2   2   2   1   2   2   2   2   2   2   2   1   1   2   2   2   1   1   2   1   2   2   2   2   1   1   2   1   2   1   1   2   2   2   1   2   2   1   2   1   2   2   1   2   1   2   1   2   1   2   1   1   1   2   1   2   2   1   2   2   1   2   1   1   1   1   1   2   1   2   1   2   2   2   1   1   1   1   2   2   1   1   1   1   1   1   2   2   2   2   2   2   1   1   2   1   1   1   2   2   1   1   2   2   2   2   1   1   2   2   2   2   1   2   2   2   2   2   1   1   1   1   1   2   2   1   2   1   1   2   2   1   2   2   1   2   2   1   1   1   1   2   2   1   2   2   1   1   1   1   1   2   2   2   1   1   1   1   2   2   1   2   1   2   2   1   2   1   1   1   2   1   2   2   2   1   1   2   1   2   1
 MK-6-3                 1   2   1   1   2   2   1   2   1   1   1   1   1   2   1   1   2   1   1   2   2   2   1   2   2   2   1   2   2   2   1   1   2   2   2   1   1   2   1   2   2   2   2   1   1   2   2   1   1   1   2   2   2   1   2   2   1   1   1   2   2   1   2   1   1   1   2   1   2   1   1   1   2   1   2   2   1   2   2   1   2   1   1   1   1   1   2   1   2   1   2   2   2   1   1   1   1   2   2   1   1   1   1   2   1   2   2   2   2   2   2   1   1   2   1   1   2   1   2   1   1   2   2   2   2   1   1   2   1   2   2   1   2   2   2   2   2   1   1   1   1   1   1   2   1   2   1   2   1   2   1   2   2   1   2   2   1   1   1   1   2   2   2   2   2   1   1   1   1   1   2   2   2   1   1   1   2   2   2   1   2   1   2   2   1   2   1   1   1   2   1   2   2   2   1   1   2   1   2   1
 MK-6-4                 1   2   1   1   2   2   1   2   1   1   1   1   1   2   1   1   1   1   2   2   2   2   1   2   2   2   1   2   1   2   1   1   2   2   2   1   1   2   1   2   2   2   2   1   1   2   2   1   1   1   2   2   2   1   2   2   1   1   2   2   2   1   2   1   1   1   2   1   2   2   1   2   1   1   1   2   1   2   2   1   2   1   1   1   1   1   2   1   2   1   2   2   2   1   1   1   1   1   2   1   1   1   1   2   1   2   2   2   2   1   2   1   1   2   1   1   2   1   2   1   1   2   1   2   2   1   1   2   1   2   2   1   2   2   2   1   2   1   1   1   1   1   1   2   1   2   1   2   1   2   1   2   2   1   1   2   1   2   1   1   2   2   2   2   2   1   1   1   1   1   2   2   2   1   1   1   2   2   2   1   1   1   2   2   1   2   1   1   1   2   1   2   2   2   1   1   2   1   2   1
 MK-6-5                 1   2   1   1   2   2   1   2   1   1   1   1   1   2   1   1   1   1   2   2   2   2   2   2   2   2   1   2   1   2   2   1   2   2   2   1   1   2   1   2   2   2   2   1   1   2   2   2   2   1   2   2   2   1   1   2   1   1   2   2   2   1   2   1   1   1   2   1   1   2   1   2   1   1   2   1   1   2   1   1   2   1   1   1   1   1   2   1   2   1   1   2   2   1   1   1   1   1   2   1   1   1   1   2   2   2   1   2   2   1   2   1   1   2   1   2   2   1   1   1   1   2   1   2   2   1   1   2   1   2   2   1   2   2   2   1   2   1   1   1   1   1   2   1   1   2   1   2   2   1   1   2   2   2   1   2   2   2   1   1   2   1   2   2   2   1   1   1   1   1   2   2   2   1   1   1   1   2   2   1   1   1   2   2   2   2   1   1   1   2   1   2   2   2   1   1   1   1   2   1
 MK-6-6                 1   2   1   1   2   2   1   2   1   2   1   1   1   2   1   2   1   1   2   2   1   2   2   2   2   2   1   1   1   2   2   1   2   2   2   1   1   2   1   2   2   2   2   1   1   2   2   2   2   1   2   2   2   1   2   1   1   1   2   2   2   2   2   1   1   1   2   1   2   2   1   2   1   1   2   1   1   2   1   1   2   2   1   1   1   1   2   1   2   1   1   2   2   1   2   1   1   1   2   1   1   1   1   2   2   2   1   1   2   1   2   1   1   2   1   1   2   1   1   2   1   1   1   2   2   2   1   2   1   2   2   1   2   2   2   1   2   1   1   1   1   1   2   1   1   2   1   2   2   1   1   2   2   2   1   2   2   2   1   1   2   1   2   2   2   1   1   1   1   1   2   1   2   1   1   1   1   2   2   1   1   1   2   2   2   2   1   1   1   2   1   2   2   2   1   1   1   1   2   1
 MK-6-7                 1   2   1   1   2   2   1   2   1   2   1   1   1   2   1   2   1   2   2   2   1   2   2   2   1   2   1   1   1   2   2   1   2   2   2   1   1   2   1   2   2   2   2   2   1   2   2   2   2   1   2   2   2   2   2   2   1   1   2   1   2   2   2   1   1   1   1   1   2   2   1   2   1   1   2   2   1   2   1   1   2   2   1   1   1   1   2   1   2   1   1   2   2   2   1   1   1   1   2   1   1   1   1   1   2   2   1   1   1   1   2   1   1   2   1   1   2   1   1   2   1   1   1   2   2   1   1   2   1   2   2   1   2   2   2   1   2   1   1   2   1   1   2   1   1   2   1   2   2   1   1   1   2   2   1   2   2   2   1   1   2   1   2   2   2   2   2   1   1   1   2   1   2   1   1   1   1   2   2   1   1   1   2   2   2   2   1   1   2   2   1   2   2   2   1   1   1   1   2   1
 MK-6-8                 1   2   1   1   1   2   1   2   1   1   1   1   1   2   1   2   1   2   1   2   1   2   2   1   1   2   1   1   1   2   2   1   2   2   2   1   1   2   1   2   2   2   2   2   1   2   2   2   2   1   2   2   2   2   2   2   1   1   2   1   2   2   2   1   1   1   1   1   2   1   1   2   1   1   1   2   2   2   1   1   1   2   1   2   1   1   2   1   2   1   1   2   2   2   1   1   1   1   2   1   1   1   1   1   2   2   1   2   1   1   2   1   1   2   1   1   2   1   1   1   1   1   1   2   2   1   1   2   1   2   1   2   2   2   2   1   2   1   1   1   1   1   2   1   1   2   1   2   2   1   1   2   2   2   1   2   2   2   2   1   2   1   2   2   2   2   2   1   2   1   2   1   2   1   2   1   1   2   2   1   1   1   1   2   2   2   1   1   2   2   1   2   2   1   1   1   1   1   2   1
 MK-6-9                 1   2   1   1   1   2   1   1   1   1   1   1   1   2   1   2   1   2   1   2   1   2   2   1   1   2   1   1   1   2   2   1   2   2   2   1   1   2   1   2   2   2   2   2   1   2   2   2   2   1   2   2   2   2   2   2   1   2   2   1   1   2   2   1   1   1   1   1   2   1   1   2   1   1   1   2   2   2   1   1   2   2   1   2   1   1   2   1   2   1   1   2   2   1   1   1   1   1   2   1   1   1   1   1   2   2   1   2   1   1   2   1   1   2   1   1   2   1   1   1   1   1   1   2   2   1   1   2   1   2   1   2   2   2   2   1   2   2   1   1   1   1   2   1   1   2   1   2   2   1   1   2   2   2   1   2   2   2   1   2   2   1   1   2   1   2   2   1   2   1   2   1   2   2   2   1   1   2   2   1   1   1   1   2   2   2   1   1   2   2   1   2   2   2   1   1   1   1   2   1
 MK-6-10                1   2   2   1   1   2   1   1   1   1   1   2   1   2   1   2   1   2   2   2   1   2   2   1   1   2   1   1   1   2   2   1   2   2   2   1   1   2   1   2   2   2   2   2   1   2   2   1   2   1   2   2   2   2   2   2   1   2   2   1   2   2   2   1   1   1   1   2   2   1   1   2   1   1   1   2   2   2   1   1   2   2   1   2   1   2   2   1   2   1   2   2   2   1   1   1   1   1   1   1   1   1   1   1   2   2   1   2   1   1   2   1   1   2   1   1   2   1   1   1   1   1   1   2   1   1   1   2   1   2   1   2   2   2   2   1   2   2   1   1   1   2   2   1   1   2   1   2   2   1   1   2   2   2   1   2   2   2   1   2   2   1   1   2   1   2   2   1   2   1   2   1   2   2   2   1   1   2   2   1   1   1   1   2   2   2   1   1   2   2   1   2   2   2   1   1   2   1   2   1
 MK-6-11                2   2   2   1   1   2   2   2   1   1   1   2   1   2   1   2   1   2   2   1   1   2   2   1   1   2   1   1   1   2   2   1   2   2   2   1   1   2   1   1   2   1   2   2   1   2   2   1   2   1   2   2   2   2   2   2   1   2   2   1   2   1   2   1   1   1   1   1   2   1   1   2   1   1   1   2   2   2   2   1   2   2   1   1   1   2   2   2   2   1   2   2   1   1   1   1   1   1   1   2   1   1   1   1   2   2   1   2   1   1   2   1   1   2   1   1   2   1   2   2   1   1   1   2   1   1   1   2   1   2   1   2   2   2   2   1   1   2   1   1   1   2   1   2   1   2   1   2   2   1   1   2   2   2   1   2   2   2   1   2   2   1   1   2   1   2   2   1   2   1   2   1   2   2   2   1   2   2   2   1   2   1   1   2   2   1   1   1   2   2   1   2   2   2   1   1   2   1   2   1
 MK-6-12                2   2   2   1   1   2   2   2   1   1   1   2   1   2   1   2   1   2   1   1   1   2   2   1   1   2   1   1   1   2   2   2   2   2   2   1   1   2   1   2   2   1   2   2   1   1   2   1   1   1   2   2   2   2   2   2   1   2   2   1   2   2   2   1   1   1   1   1   2   1   2   2   1   1   1   2   2   2   2   1   2   2   1   2   1   2   2   2   2   1   2   2   1   1   1   1   1   1   1   1   1   1   1   1   2   1   2   2   1   2   2   1   1   2   1   1   2   1   2   1   1   1   1   2   2   1   1   2   1   2   1   2   2   2   2   1   1   2   1   1   1   2   1   2   1   2   1   2   2   1   2   2   2   2   2   2   2   1   1   2   2   1   1   2   1   2   2   2   2   1   2   1   2   2   2   2   2   2   2   1   2   1   1   1   1   2   1   1   2   1   1   2   2   2   1   1   2   2   2   1
 MK-6-13                2   2   2   1   1   1   2   2   2   1   1   2   2   2   1   1   1   2   1   2   1   2   2   1   2   2   1   1   1   2   2   2   2   2   2   1   1   2   1   2   2   1   1   2   1   1   2   1   1   1   2   2   2   2   2   2   1   2   2   1   2   2   2   1   1   1   1   1   1   1   2   2   1   1   2   2   2   2   2   2   2   2   2   1   1   2   2   2   2   2   2   2   1   1   2   1   1   1   1   1   1   1   1   1   2   1   2   2   1   2   2   1   1   2   2   1   2   1   2   1   1   2   1   2   2   1   1   2   1   2   1   1   2   2   2   1   1   2   1   1   1   2   1   2   1   2   1   2   2   1   1   2   1   2   2   2   2   1   1   2   2   1   1   2   1   2   1   2   2   1   2   1   2   2   2   2   2   2   2   1   2   1   1   1   1   2   1   1   2   1   1   1   2   1   1   1   2   2   2   1
 MK-6-14                2   2   2   2   1   1   2   2   2   2   1   2   2   2   1   1   1   2   2   2   1   2   2   1   2   2   1   1   2   2   2   2   2   2   1   1   1   2   2   2   2   1   1   2   1   1   2   1   2   1   2   2   2   2   2   1   1   2   2   1   1   2   2   1   1   1   1   1   1   1   2   2   1   1   2   2   2   2   2   2   1   2   2   1   1   2   2   2   2   2   2   2   1   1   2   1   1   1   1   1   1   2   1   1   2   1   2   2   1   2   2   1   1   2   2   1   2   1   2   1   1   2   1   2   2   1   1   2   1   2   1   2   2   2   2   1   1   2   1   1   1   2   2   2   1   2   1   2   2   1   1   2   1   2   2   2   2   1   1   2   2   1   1   2   1   2   1   2   2   1   2   1   2   2   2   2   2   2   2   1   2   1   1   2   1   2   2   1   2   1   1   1   1   1   1   2   2   2   2   1
 MK-6-15                2   2   2   2   1   1   2   2   2   2   1   2   2   2   2   1   1   2   2   2   1   2   2   1   2   2   1   1   2   2   2   2   2   2   1   1   1   2   1   2   2   1   1   2   1   1   2   1   2   1   2   2   2   2   2   1   1   2   2   2   1   2   2   1   2   1   1   1   2   1   2   2   1   1   2   2   2   2   2   1   1   2   2   1   2   2   2   2   2   2   1   1   1   1   1   1   1   1   1   1   1   2   1   1   2   1   2   2   1   1   2   1   1   2   2   1   2   1   2   1   2   1   1   2   2   1   1   2   1   1   1   2   2   2   2   1   1   1   1   1   1   2   2   2   1   2   1   2   2   1   1   1   1   2   1   2   2   1   2   2   2   1   1   2   1   2   1   2   2   1   2   1   2   2   2   2   2   2   2   1   2   1   1   2   1   2   2   1   2   1   1   1   1   1   1   2   2   2   1   1
 MK-6-16                2   2   2   2   1   1   2   2   2   2   1   2   2   2   2   1   1   1   2   2   1   2   2   1   2   2   2   1   2   1   2   2   2   2   1   2   1   2   1   2   2   1   1   2   1   1   2   1   2   1   2   2   2   2   1   1   1   2   2   2   1   2   2   1   2   2   1   1   2   1   2   2   1   1   2   1   2   2   2   1   1   2   2   1   2   2   2   2   1   2   1   1   1   1   1   1   1   1   1   1   1   2   2   1   2   1   1   2   1   2   2   1   1   2   1   1   2   1   2   1   2   1   1   2   2   1   1   2   1   1   2   2   2   2   2   1   1   1   1   1   2   2   2   2   1   2   1   2   2   1   1   1   1   2   1   2   2   1   2   1   2   1   1   2   1   2   1   2   2   1   2   1   2   2   2   2   2   2   2   1   2   1   1   2   1   2   2   1   2   1   2   1   1   1   1   2   2   1   1   1
 
!****************************************** Phenotypic Data **********************************************************
!-100.0 is resevred for missing phenotype
SimulatedTrait1        10.4948    8.0651   10.3486   10.2902    9.1152   10.2456   10.3374   10.0262   10.1439    9.7586   10.0850    8.3841    9.2727   10.0048    8.2324    8.9220    8.4486    7.9950    8.0867   11.8025    9.7795    9.9874   11.3225   10.4827    9.7318    7.9259    8.7818   10.7581   10.0606   11.1705    9.9511    7.7870    9.7429    9.8474    8.4977    9.0800    9.3621   10.0763   10.0205   10.6522    9.6819    9.2073   10.4892   10.4119   10.7189   11.0429   10.9271   10.0516   10.0877   10.4623    8.4000    9.3120    6.2534    9.1082   10.4808   10.8399    8.3642   10.9668   10.0215   11.8851    8.9088   11.5051   10.2287   10.7622    8.9211    9.8769   12.7984   11.6201   11.2430   11.0376   11.4536    9.3844   11.0528   10.9112   10.4867   10.6280   10.2778    8.9212   11.6341   10.1608   10.7723   11.4159   11.0608    9.7032    8.9332   10.9183   10.0270   10.4123   10.8105   12.1548   10.2700   10.6475   10.0106   12.4462   12.6107   10.4809   10.5271    8.9338    9.5424    8.5732    9.6067    9.9143    9.8168   10.0491    7.1996    9.5898    8.6780    9.5910    8.8547   10.1340    8.2933   10.4402   10.3917   11.6879   10.9115    9.5871   10.2477    9.7147   11.0284   10.6017    9.3616    9.1225   10.4978    9.2633    9.0046    9.8166   10.4577    8.7562    8.5526    8.6730    9.7709   11.0524   10.2726    9.9771    9.1210    9.3483    8.3842    8.7039   10.6571   11.0714    8.3246    9.8313    7.1113    9.8204   10.4872   10.0709    8.0475   12.2223   10.7222    8.6893   10.0214    9.2951    8.8381    9.3839    8.0865   10.2448    9.0956    9.7862    8.9130    8.4929    6.6957   10.3238   11.2160   11.0848   10.2370   11.6785   10.1359    9.5053    9.9144    9.1892   11.3481    7.6844   11.3396    8.1895   10.8545    8.5158   10.6074    8.9492    9.4874   10.2432   10.5077    8.8327   11.3498    9.2146    8.1521    9.7131   10.5796   10.3375   11.4030    9.5520    8.5112   10.3775   10.2881   11.1849    9.9040    9.3444    9.8602   10.0357    9.0867   11.1349
 
