# Supplementary material for: Inclusive Composite Interval Mapping of QTL by Environment Interactions in Biparental Populations
Source: PLoS One. 2015 Jul 10;10(7):e0132414. doi: 10.1371/journal.pone.0132414 (PMC4498613; doi:10.1371/journal.pone.0132414)
Supplement: S1 File — (ZIP) [file pone.0132414.s001.zip › BC1 population/e=1/run_00119.met]

!**********************Note: lines staring with "!" are remarks and will be ignored in the program********************
!*********************************General Information**********************************
!Assuming F1 = P1 x P2, populations available in QTL IciMapping are: 
!  1, P1BC1F1 = P1 x F1, the first backcrossing where P1 is used as the recurrent parent;
!  2, P2BC1F1 = P2 x F1, the first backcrossing where P2 is used as the recurrent parent;
!  3, F1DH, F1-derived doubled haploids; 
!  4, RIL or F1RIL, recombination inbred lines through the repeated selfing of F1;
!  5, P1BC1RIL, recombination inbred lines through the repeated selfing of P1BC1F1;
!  6, P2BC1RIL, recombination inbred lines through the repeated selfing of P2BC1F1;
!  7, F2, the selfing generation of F1;
!  8, F3, the selfing generation of F2;
!  9, P1BC2F1, the second backcrossing where P1 is used as the recurrent parent; 
! 10, P2BC2F1, the second backcrossing where P2 is used as the recurrent parent;
! 11, P1BC2RIL, recombination inred lines through the repeated selfing of P1BC2F1; 
! 12, P2BC2RIL, recombination inred lines through the repeated selfing of P2BC2F1; 
! 13, P1BC1F2, the selfing generation of P1BC1F1; 
! 14, P2BC1F2, the selfing generation of P2BC1F1; 
! 15, P1BC2F2, the selfing generation of P1BC2F1; 
! 16, P2BC2F2, the selfing generation of P2BC2F1; 
! 17, P1BC1DH, P1BC1F1-derived doubled haploids; 
! 18, P2BC1DH, P2BC1F1-derived doubled haploids; 
! 19, P1BC2DH, P1BC2F1-derived doubled haploids; 
! 20, P2BC2DH, P2BC2F1-derived doubled haploids; 
   1      !Mapping Population (see remarks above)
   2      !Mapping Function (1 for Kosambi; 2 for Haldane; 3 for Morgan)
   2      !Marker Space Type (1 for intervals; 2 for positions)
   1      !Marker Space Unit(1 for centiMorgans; 2 for Morgan)
   6      !Number of Chromosomes (or Linkage Groups)
 200      !Size of the mapping population
   1      !Number of environments
 
!***************************************** Chromosomes and Linkage Maps **********************************************
!Chromosome                 NumMarkers
-CH1                        16
-CH2                        16
-CH3                        16
-CH4                        16
-CH5                        16
-CH6                        16
!Linkage map (Marker name followed by position or the interval length)
 MK-1-1                1     0.000
 MK-1-2                1    10.000
 MK-1-3                1    20.000
 MK-1-4                1    30.000
 MK-1-5                1    40.000
 MK-1-6                1    50.000
 MK-1-7                1    60.000
 MK-1-8                1    70.000
 MK-1-9                1    80.000
 MK-1-10               1    90.000
 MK-1-11               1   100.000
 MK-1-12               1   110.000
 MK-1-13               1   120.000
 MK-1-14               1   130.000
 MK-1-15               1   140.000
 MK-1-16               1   150.000
 MK-2-1                2     0.000
 MK-2-2                2    10.000
 MK-2-3                2    20.000
 MK-2-4                2    30.000
 MK-2-5                2    40.000
 MK-2-6                2    50.000
 MK-2-7                2    60.000
 MK-2-8                2    70.000
 MK-2-9                2    80.000
 MK-2-10               2    90.000
 MK-2-11               2   100.000
 MK-2-12               2   110.000
 MK-2-13               2   120.000
 MK-2-14               2   130.000
 MK-2-15               2   140.000
 MK-2-16               2   150.000
 MK-3-1                3     0.000
 MK-3-2                3    10.000
 MK-3-3                3    20.000
 MK-3-4                3    30.000
 MK-3-5                3    40.000
 MK-3-6                3    50.000
 MK-3-7                3    60.000
 MK-3-8                3    70.000
 MK-3-9                3    80.000
 MK-3-10               3    90.000
 MK-3-11               3   100.000
 MK-3-12               3   110.000
 MK-3-13               3   120.000
 MK-3-14               3   130.000
 MK-3-15               3   140.000
 MK-3-16               3   150.000
 MK-4-1                4     0.000
 MK-4-2                4    10.000
 MK-4-3                4    20.000
 MK-4-4                4    30.000
 MK-4-5                4    40.000
 MK-4-6                4    50.000
 MK-4-7                4    60.000
 MK-4-8                4    70.000
 MK-4-9                4    80.000
 MK-4-10               4    90.000
 MK-4-11               4   100.000
 MK-4-12               4   110.000
 MK-4-13               4   120.000
 MK-4-14               4   130.000
 MK-4-15               4   140.000
 MK-4-16               4   150.000
 MK-5-1                5     0.000
 MK-5-2                5    10.000
 MK-5-3                5    20.000
 MK-5-4                5    30.000
 MK-5-5                5    40.000
 MK-5-6                5    50.000
 MK-5-7                5    60.000
 MK-5-8                5    70.000
 MK-5-9                5    80.000
 MK-5-10               5    90.000
 MK-5-11               5   100.000
 MK-5-12               5   110.000
 MK-5-13               5   120.000
 MK-5-14               5   130.000
 MK-5-15               5   140.000
 MK-5-16               5   150.000
 MK-6-1                6     0.000
 MK-6-2                6    10.000
 MK-6-3                6    20.000
 MK-6-4                6    30.000
 MK-6-5                6    40.000
 MK-6-6                6    50.000
 MK-6-7                6    60.000
 MK-6-8                6    70.000
 MK-6-9                6    80.000
 MK-6-10               6    90.000
 MK-6-11               6   100.000
 MK-6-12               6   110.000
 MK-6-13               6   120.000
 MK-6-14               6   130.000
 MK-6-15               6   140.000
 MK-6-16               6   150.000
!*********************************** Marker Types ********************************************************************
!Co-dominant marker: When heterozygote F1 is present, P1 is coded as 2, F1 is coded as 1, and P2 is coded as 0; Otherwise, P1 is coded as 2, and P2 is coded as 0. 
!Dominant marker: When heterozygote F1 is present, P1 and F1 are coded as 12, and P2 is coded as 0; Otherwise, P1 is coded as 2, and P2 is coded as 0.  
!Recessive markers: When heterozygote F1 is present, P1 is coded as 2, and F1 and P2 are coded as 10; Otherwise, P1 is coded as 2, and P2 is coded as 0. 
!Missing marker is coded as -1. 
 MK-1-1                 2   2   2   1   1   2   2   2   1   1   1   2   2   2   2   2   2   2   1   2   1   1   1   1   1   1   1   2   2   2   1   2   1   1   2   1   1   2   1   1   1   1   1   1   1   2   2   1   2   1   1   2   2   2   2   1   1   1   2   1   1   1   2   2   1   1   2   2   1   2   1   2   2   2   2   1   1   1   2   1   1   1   2   1   2   2   2   2   1   1   2   1   2   2   2   1   1   2   2   2   2   1   2   2   1   2   2   1   1   1   1   2   1   1   1   1   1   1   1   2   1   2   1   2   2   2   1   1   2   1   1   1   2   2   1   2   1   2   1   2   2   2   1   1   1   1   2   1   2   1   2   2   1   2   1   2   1   1   2   1   1   2   2   1   1   2   2   1   2   2   1   2   1   1   2   1   1   1   1   2   1   2   2   2   1   1   1   2   2   1   2   1   1   2   1   1   1   2   1   1
 MK-1-2                 2   2   1   1   1   2   2   2   1   1   1   2   2   2   2   2   2   2   2   2   1   1   1   1   1   1   1   2   2   2   1   2   1   1   2   1   1   2   2   1   1   2   1   1   1   2   2   1   2   2   2   2   2   2   1   2   1   1   2   1   1   1   2   2   1   1   2   2   1   2   1   2   2   2   2   1   1   1   2   1   1   1   2   1   2   1   2   2   1   1   2   1   2   2   2   1   1   2   2   2   1   1   2   2   1   2   1   1   1   1   1   2   1   1   1   2   1   1   1   2   1   2   1   2   2   1   1   1   2   1   1   1   2   2   1   1   1   2   1   2   2   2   1   2   1   1   2   1   2   1   2   2   1   2   1   2   1   1   2   1   2   2   2   1   1   2   2   1   2   2   1   2   1   2   2   1   1   2   1   2   1   2   2   2   1   1   1   2   2   1   2   1   1   2   1   1   1   2   1   1
 MK-1-3                 2   2   1   2   1   1   2   1   1   1   1   2   2   2   2   2   2   2   2   2   1   1   1   1   1   1   1   2   2   2   1   1   1   1   1   1   1   2   2   1   1   2   1   1   1   1   2   1   2   2   2   2   2   2   1   2   1   1   2   1   1   1   2   2   1   1   2   2   2   2   1   2   2   2   2   1   1   2   1   1   1   1   2   1   2   1   1   2   1   1   2   1   2   2   2   1   1   2   2   2   1   1   2   2   1   2   1   1   1   2   1   2   1   1   1   2   1   1   1   2   1   1   1   2   2   1   2   2   2   1   1   1   2   2   1   1   2   2   1   1   2   2   1   2   1   1   2   1   1   2   2   2   1   2   1   1   1   1   2   1   2   2   2   1   1   1   2   1   2   2   1   2   1   2   2   1   1   2   1   2   1   2   2   2   1   2   1   2   2   1   2   1   1   2   1   1   1   2   1   1
 MK-1-4                 2   2   1   2   1   1   1   1   1   1   1   1   2   1   2   2   2   2   1   2   1   1   1   1   2   1   1   2   2   2   1   1   1   1   1   1   1   2   2   1   1   2   1   1   1   1   2   1   2   1   2   2   2   2   1   2   1   2   2   1   1   1   2   2   1   2   2   2   1   2   2   2   2   2   1   1   1   2   1   1   1   1   2   1   2   1   1   2   1   1   2   1   2   2   2   1   1   2   2   2   1   1   1   1   1   2   2   1   1   1   2   2   1   1   1   1   1   1   1   2   2   1   1   2   2   1   2   2   2   1   1   1   2   2   1   2   2   2   1   2   2   1   1   2   1   1   2   1   1   2   2   2   1   2   1   1   1   1   2   1   2   2   2   1   1   1   2   1   2   2   1   2   1   2   2   1   2   2   1   2   1   2   2   2   2   2   1   2   1   1   2   1   1   2   1   2   1   1   1   1
 MK-1-5                 2   2   1   2   1   1   1   1   1   1   1   1   2   1   2   2   2   2   1   2   1   1   1   1   2   1   1   2   2   2   2   1   1   1   1   1   1   2   2   1   1   2   1   1   1   1   2   1   2   1   2   1   2   2   2   2   1   2   1   1   1   1   2   1   1   2   2   2   1   2   2   1   2   2   1   1   1   2   1   1   1   1   2   2   2   1   1   2   1   1   2   2   2   2   2   1   2   2   2   2   1   1   1   1   1   2   2   2   1   1   2   2   1   2   1   1   1   1   1   2   2   1   1   2   2   1   2   1   2   1   1   1   2   2   1   1   2   2   1   2   2   1   1   2   1   1   2   1   1   2   2   2   1   2   1   2   1   1   1   1   2   2   1   1   1   1   2   1   2   2   1   2   2   2   2   1   2   2   1   2   1   2   2   2   2   2   1   2   1   1   2   1   1   2   1   2   1   1   1   1
 MK-1-6                 2   2   1   2   1   1   1   1   1   1   1   2   2   1   2   2   2   2   1   2   1   1   1   1   2   1   1   2   2   1   2   1   1   1   1   1   1   2   2   1   1   2   1   1   1   1   2   1   2   1   2   1   2   2   2   2   1   2   1   1   2   1   2   1   1   2   1   2   1   2   2   1   2   2   1   1   1   2   1   1   1   1   2   1   2   1   2   2   1   1   2   2   2   2   2   1   2   2   2   2   1   1   1   1   1   2   2   2   1   1   1   2   1   2   1   1   1   1   1   2   2   1   1   2   2   1   2   1   2   1   1   1   2   2   1   1   2   2   2   2   2   1   1   2   1   1   2   1   1   2   2   2   2   2   1   2   1   1   1   1   2   2   1   1   1   1   2   1   2   2   1   2   2   2   2   1   2   2   1   2   1   2   2   2   2   2   1   2   1   1   2   1   1   2   1   2   1   2   1   2
 MK-1-7                 1   2   1   2   1   2   1   1   1   1   1   2   2   1   2   2   2   2   1   2   1   1   1   1   2   1   1   2   2   1   2   1   2   1   2   1   1   2   2   1   1   2   1   1   1   1   2   1   2   1   2   1   2   2   1   2   1   2   1   1   2   1   2   1   1   2   1   2   1   2   2   1   1   2   1   1   1   2   1   1   1   1   1   1   2   2   2   2   1   1   2   2   2   2   2   1   2   2   2   2   1   1   1   1   1   2   2   2   1   1   1   2   1   2   1   2   1   1   1   2   2   1   1   2   2   1   2   1   2   1   1   2   2   2   1   1   2   2   2   1   2   1   1   2   2   1   2   1   1   2   2   2   2   2   1   2   1   1   1   1   2   2   1   1   1   1   2   1   2   2   1   2   2   2   2   1   2   2   2   2   1   2   2   1   2   2   1   2   1   1   2   1   1   2   1   2   1   2   1   2
 MK-1-8                 1   2   1   2   1   2   1   1   1   1   1   2   2   1   2   2   2   2   2   2   1   1   1   1   2   1   1   2   2   1   2   2   2   1   2   1   1   2   2   1   1   2   1   1   1   1   2   1   2   1   2   1   2   2   1   1   1   2   1   1   2   1   1   1   1   2   1   2   1   2   2   1   1   2   1   2   1   2   1   1   1   1   2   1   2   2   2   2   1   2   1   2   2   2   2   1   2   1   2   2   1   1   1   1   1   2   2   2   1   1   1   2   1   2   1   2   1   1   1   2   2   1   1   2   1   1   2   2   1   1   1   2   2   2   1   1   2   2   2   1   2   1   1   2   2   1   2   1   1   2   2   2   2   1   1   2   1   1   1   1   2   2   1   1   1   1   2   1   2   2   1   2   2   2   2   2   2   2   2   2   1   2   2   1   2   2   1   2   1   1   2   1   1   2   1   2   1   2   1   2
 MK-1-9                 1   2   1   2   1   1   1   1   1   1   1   2   2   1   2   2   2   2   1   2   1   1   1   1   2   1   1   2   2   1   2   2   2   1   2   1   1   2   2   1   1   1   1   1   1   1   2   1   2   1   1   1   2   2   1   1   1   2   1   1   2   1   1   1   1   2   1   2   1   2   2   1   1   2   1   2   1   2   1   1   1   1   2   1   2   2   2   2   1   2   1   2   2   2   2   2   1   1   2   2   1   1   2   2   1   2   2   2   1   1   1   2   1   2   1   2   1   1   1   2   1   1   1   2   2   1   2   2   1   1   1   2   1   2   1   1   2   2   1   1   2   1   1   2   2   1   2   1   1   2   2   2   2   1   1   2   1   1   1   1   2   2   1   1   2   1   2   1   1   2   1   1   2   2   2   2   2   1   1   1   1   2   2   1   2   1   1   2   2   1   2   1   1   2   1   2   1   2   1   2
 MK-1-10                1   1   1   2   1   1   1   1   1   1   1   2   1   1   2   2   1   2   1   2   2   2   1   1   2   1   1   2   1   1   2   2   1   1   2   1   1   2   2   1   1   1   1   1   2   1   1   1   2   1   1   1   2   2   1   1   1   2   1   1   2   1   1   1   1   2   1   2   1   2   2   1   1   2   1   2   1   2   1   1   1   1   2   1   1   1   2   1   1   2   1   2   2   2   2   2   1   1   2   2   1   1   2   2   1   2   2   2   1   1   1   2   1   1   1   1   1   1   1   2   1   1   1   2   2   1   1   2   1   2   1   2   1   2   1   1   2   2   1   1   2   1   1   1   2   1   1   1   1   2   1   2   2   1   1   2   1   1   1   1   2   2   1   1   2   2   2   1   2   2   1   1   2   2   2   2   2   1   1   1   1   2   2   1   2   1   1   2   2   2   2   1   1   2   1   2   1   2   1   2
 MK-1-11                1   1   1   2   1   1   1   2   1   1   1   2   1   1   2   2   1   2   1   2   2   2   1   1   2   1   1   2   1   1   2   1   1   1   2   1   1   2   2   1   1   2   1   1   2   1   1   1   2   1   1   1   2   2   1   1   1   2   1   1   2   1   2   1   1   1   1   2   1   2   2   1   1   2   1   2   1   2   1   1   1   2   2   1   1   1   2   1   1   2   1   1   2   2   2   2   2   1   2   2   1   1   2   2   2   1   2   2   1   1   1   2   1   1   1   1   1   1   1   2   1   1   1   2   1   1   1   2   1   2   1   2   2   2   1   1   2   1   1   1   2   2   1   1   2   1   1   1   1   2   1   2   1   1   1   2   1   1   1   1   2   2   1   1   2   2   2   2   2   2   1   1   2   2   2   2   2   1   1   1   2   2   2   1   2   1   1   2   2   2   2   1   1   2   1   2   1   2   1   2
 MK-1-12                1   1   1   2   1   1   1   2   1   1   1   2   1   1   2   2   1   2   1   2   2   2   1   1   2   1   1   2   1   1   2   1   1   1   2   1   1   2   2   1   1   2   2   1   1   1   1   1   2   1   1   1   2   2   1   1   1   2   1   1   1   1   2   1   1   1   1   2   2   2   2   1   1   2   1   1   2   2   1   1   1   2   2   1   1   1   2   1   1   2   1   1   2   2   2   2   2   2   2   2   2   1   2   2   2   1   2   1   2   1   1   2   1   1   1   1   1   1   1   2   1   1   1   2   1   2   1   2   1   2   1   2   2   2   1   1   2   1   1   1   2   2   1   1   2   1   1   1   1   2   1   2   1   1   1   2   1   2   1   1   2   2   1   1   2   1   2   2   2   2   1   1   2   2   2   2   2   1   1   1   2   1   2   1   2   1   1   2   2   2   2   1   1   2   1   2   1   2   1   2
 MK-1-13                1   1   1   2   1   1   1   2   1   1   1   2   1   1   2   1   1   1   1   2   2   2   2   1   2   1   2   2   1   1   1   2   1   1   2   1   1   2   1   1   1   2   2   1   1   1   1   2   2   1   1   1   2   2   1   1   1   2   1   1   1   1   2   1   1   1   2   2   2   2   2   1   2   2   1   1   2   1   1   1   1   2   2   1   1   1   2   1   1   2   1   1   2   2   2   2   2   2   2   2   1   1   2   2   2   1   2   1   2   1   2   2   1   1   1   1   1   2   1   2   1   1   1   2   1   1   1   1   1   2   1   2   2   2   1   1   2   1   1   1   2   2   1   2   2   1   1   1   1   2   1   2   1   1   1   2   1   2   1   1   2   2   1   1   1   1   2   2   2   2   1   1   2   1   2   2   2   1   1   1   2   2   2   1   2   2   2   2   2   2   2   1   2   2   1   2   1   2   1   2
 MK-1-14                1   1   1   1   1   1   1   2   1   1   1   2   1   1   2   1   1   2   1   2   2   2   1   1   1   1   2   2   1   1   1   2   1   1   2   2   1   2   1   1   1   2   1   1   1   1   1   2   2   1   2   1   2   2   1   1   1   2   1   1   1   1   2   1   1   2   2   2   2   2   2   1   2   2   1   1   1   1   1   1   1   1   2   1   1   2   2   1   2   2   1   1   2   2   2   2   2   2   2   2   1   1   2   2   1   1   2   1   2   1   2   2   1   1   1   1   1   1   1   2   1   1   1   2   2   1   1   1   1   1   1   2   2   2   1   1   2   2   1   1   2   2   1   2   2   1   1   1   1   2   1   2   1   1   1   2   1   2   1   1   2   2   1   1   1   1   2   2   2   2   1   1   2   1   2   1   1   1   1   1   2   2   2   1   2   2   2   1   2   2   2   1   2   2   1   2   1   2   1   2
 MK-1-15                1   1   1   1   1   1   1   2   1   1   1   2   1   1   2   1   1   2   1   2   2   2   1   1   1   1   2   1   1   1   1   2   1   1   1   2   1   2   2   1   1   2   1   1   2   1   2   2   2   1   2   2   2   2   1   1   1   2   1   1   1   1   2   1   1   1   2   2   2   2   1   1   2   2   1   1   1   1   1   2   1   1   2   1   1   2   2   1   1   1   1   1   2   2   1   2   2   2   2   2   1   1   2   2   1   1   2   1   2   1   2   2   2   1   1   2   1   1   1   2   1   1   1   1   2   1   1   1   1   1   1   2   2   2   1   1   2   2   1   1   2   2   1   2   2   1   1   1   1   2   1   2   1   1   1   2   1   2   2   1   2   2   1   1   1   1   2   2   2   2   1   1   2   1   2   1   1   1   1   1   2   2   2   1   2   2   2   1   2   2   2   1   2   2   1   2   1   2   1   2
 MK-1-16                1   2   1   1   1   1   1   2   1   1   1   2   1   1   2   1   2   2   1   2   2   2   1   1   1   1   2   1   1   1   1   2   1   1   1   2   1   2   2   1   1   2   1   2   2   1   2   2   2   1   2   2   2   2   1   1   1   2   1   2   2   1   2   1   1   1   2   2   1   2   1   2   2   1   1   1   1   1   1   2   1   1   2   1   1   2   2   1   1   1   1   1   2   2   1   2   2   2   2   2   1   1   2   1   1   1   2   1   2   2   2   2   2   2   1   2   1   1   1   1   1   2   1   1   2   1   1   1   1   1   1   2   2   2   1   1   2   2   1   2   2   2   1   2   2   1   1   2   2   2   1   2   1   1   1   2   1   2   2   1   2   2   1   2   1   2   2   2   2   2   1   1   2   1   2   1   1   2   1   1   2   2   2   1   2   2   1   1   2   1   2   1   2   2   1   1   1   2   1   2
 MK-2-1                 2   2   1   1   2   1   2   1   1   1   2   1   1   1   1   2   2   2   2   2   1   1   1   2   1   2   1   2   2   2   2   2   2   2   2   2   1   2   2   2   2   1   1   2   2   2   1   2   2   1   1   1   1   1   1   1   2   1   2   2   1   2   1   2   2   2   2   2   1   2   1   2   1   1   2   2   2   2   2   1   1   2   1   1   2   2   1   2   1   1   2   2   2   2   2   1   2   1   2   1   2   1   2   2   2   1   2   2   1   2   2   2   1   1   2   1   1   2   2   2   2   2   1   2   2   1   1   2   1   2   2   2   2   1   2   1   1   2   2   1   1   1   1   1   2   2   1   1   1   2   1   2   1   1   1   1   2   2   2   1   2   1   2   2   1   2   2   2   1   2   1   1   2   2   1   1   1   1   2   1   1   1   2   2   1   2   1   2   1   2   1   1   2   1   2   1   1   2   2   1
 MK-2-2                 2   2   1   1   2   2   2   1   1   1   2   1   1   1   1   2   2   2   2   2   1   1   1   2   1   2   1   2   2   2   2   2   2   2   2   1   1   2   2   2   2   1   1   2   2   2   1   2   2   1   2   1   1   1   1   1   2   1   2   2   1   2   1   2   2   2   2   2   1   2   1   2   1   1   2   2   2   2   1   2   1   1   1   1   2   2   1   2   1   1   2   2   2   2   1   1   2   1   2   1   2   1   2   1   2   1   2   2   1   2   2   2   1   1   2   1   1   2   2   2   2   2   1   2   2   1   1   2   1   2   1   2   1   1   2   1   1   2   2   1   1   1   1   1   2   2   2   1   1   2   1   2   1   1   1   1   2   2   2   1   2   2   2   2   1   2   2   2   1   2   1   1   2   2   1   1   1   1   2   1   1   1   2   2   1   2   1   2   1   2   1   1   2   1   2   1   1   2   2   1
 MK-2-3                 2   2   1   1   1   2   2   1   1   1   1   1   2   1   1   2   2   2   2   2   1   1   1   2   1   2   1   2   2   2   2   2   2   2   1   1   1   2   2   2   2   1   1   2   2   2   1   2   2   1   2   1   1   1   1   1   2   1   2   2   1   2   1   2   2   2   2   2   1   1   1   2   1   1   2   2   2   2   1   2   1   1   1   1   2   2   1   1   1   1   2   2   2   1   1   1   2   1   2   1   2   1   2   2   2   1   2   2   1   2   2   2   1   1   2   1   1   2   2   2   2   2   1   2   2   1   1   2   1   1   1   2   1   1   2   1   1   1   2   1   1   1   1   1   2   2   2   1   1   2   1   2   1   1   1   2   2   2   2   2   2   2   2   2   1   2   2   2   1   2   1   1   2   2   1   1   1   2   2   1   1   1   2   2   1   2   1   2   1   2   1   1   2   1   2   1   1   2   2   1
 MK-2-4                 2   2   1   1   1   2   2   1   1   1   1   1   2   2   1   2   1   2   2   2   1   1   1   2   1   1   1   2   2   2   2   2   2   2   1   1   1   1   2   2   2   1   1   2   2   2   1   2   2   1   2   1   1   1   2   1   2   1   2   2   1   1   1   2   2   2   2   2   1   1   1   2   1   1   1   2   2   2   1   2   2   1   1   1   2   2   1   1   1   1   2   2   2   1   1   1   2   1   2   1   2   1   2   2   2   1   2   2   1   2   1   2   1   1   2   1   1   2   2   2   2   2   1   2   2   2   1   2   1   1   1   2   1   2   2   2   1   1   1   1   1   1   1   1   2   2   2   1   2   1   1   2   2   1   1   2   2   2   2   2   2   2   2   2   1   2   2   2   1   2   1   1   2   2   1   1   1   2   2   1   1   1   2   2   2   2   1   2   1   2   1   1   2   1   2   1   1   2   1   1
 MK-2-5                 2   2   1   1   1   2   2   1   1   1   1   1   2   2   1   1   1   2   2   2   1   1   1   2   1   1   1   2   2   2   2   2   2   2   1   1   2   1   2   2   2   1   1   2   2   2   1   2   2   1   2   2   1   2   2   1   2   2   2   1   1   1   1   2   2   2   2   1   2   1   1   2   1   1   2   2   1   2   1   2   2   1   1   1   2   2   1   2   1   1   2   2   2   1   1   1   2   1   2   1   1   1   2   2   2   1   1   2   1   2   1   2   1   1   2   1   1   2   2   2   2   2   2   2   2   2   1   2   1   1   1   2   1   2   2   2   1   1   1   1   1   1   1   1   2   2   2   1   2   1   1   1   2   1   1   2   2   1   2   2   1   2   1   2   1   2   2   2   1   2   1   1   2   2   1   1   1   2   2   1   1   1   2   2   1   2   1   2   1   2   1   1   2   1   2   1   1   2   1   1
 MK-2-6                 2   2   1   1   2   2   2   1   1   2   1   1   2   2   2   1   1   2   2   2   1   2   2   2   2   1   1   1   2   1   2   2   2   2   2   1   2   1   2   2   2   1   1   2   1   2   1   1   1   1   2   1   1   2   2   1   2   1   2   1   1   1   1   2   2   2   2   1   2   2   1   2   1   1   2   2   1   2   1   2   2   1   1   1   2   2   1   2   1   1   2   1   2   1   1   1   2   1   2   1   1   1   2   2   2   1   1   2   1   2   1   1   1   1   2   1   1   2   2   2   2   2   2   2   2   2   1   2   1   1   1   2   1   2   2   2   1   1   2   1   1   1   1   1   1   2   2   2   2   1   1   1   2   1   1   2   1   2   2   2   1   2   1   2   1   2   2   2   1   2   1   1   2   2   1   1   1   2   2   1   1   1   2   2   1   2   1   2   1   2   1   1   2   1   2   1   1   2   1   1
 MK-2-7                 2   2   1   1   2   1   2   2   1   1   1   1   2   2   2   1   1   2   2   2   1   2   2   2   2   1   1   1   2   1   2   2   2   2   2   1   2   1   2   2   2   1   1   2   1   2   1   1   2   1   2   1   2   2   2   1   2   1   1   1   2   1   1   2   2   2   2   1   2   2   1   2   1   1   2   2   1   2   1   1   1   1   1   1   1   2   1   2   1   1   2   1   1   1   1   1   2   1   2   1   1   1   2   2   2   1   1   2   1   2   1   1   1   1   2   1   1   2   2   2   2   2   2   2   2   2   1   1   1   1   1   2   1   2   2   2   1   1   2   1   1   1   1   1   1   2   2   2   2   1   2   1   2   1   1   2   1   2   2   2   1   2   1   2   1   2   2   2   1   2   1   1   2   2   1   1   1   2   2   1   1   1   2   2   1   2   1   2   2   2   1   1   2   1   2   1   2   2   1   1
 MK-2-8                 2   2   1   1   2   1   2   2   2   1   1   1   2   2   2   1   2   2   2   2   1   2   2   1   1   1   1   1   2   1   2   2   2   2   2   1   2   1   2   2   2   1   1   2   1   2   1   1   2   2   2   1   2   2   2   1   2   1   1   1   2   1   1   2   2   2   2   1   2   2   1   2   1   1   2   2   1   2   1   1   1   1   1   1   1   2   1   2   1   2   2   1   1   1   1   1   2   1   2   1   1   1   2   1   1   1   2   2   1   2   1   1   1   1   2   1   1   2   2   2   2   2   2   2   2   2   1   1   1   1   1   2   1   2   2   2   1   1   1   1   1   2   1   1   1   2   2   2   2   1   2   1   2   2   1   1   1   2   2   2   1   2   1   2   1   2   1   2   1   2   1   1   2   2   1   1   1   2   2   2   1   1   2   2   1   1   1   2   2   2   1   1   2   1   2   1   2   2   1   1
 MK-2-9                 2   2   1   1   2   1   2   1   2   1   1   2   2   2   2   1   2   2   2   2   2   2   2   1   1   1   1   1   2   1   2   2   2   1   2   1   2   1   1   2   2   1   1   2   1   2   1   1   2   2   2   1   2   2   2   1   2   2   1   1   2   2   1   2   2   2   2   1   2   2   1   2   1   1   2   2   1   2   1   1   2   1   1   1   1   2   1   2   1   2   2   1   1   1   1   2   2   2   2   1   2   1   2   1   1   1   2   2   2   2   2   1   1   2   2   2   1   2   2   2   2   2   2   2   2   2   1   1   1   1   1   2   1   2   2   2   1   1   1   1   2   2   1   1   1   2   2   1   2   1   1   1   2   2   1   1   1   2   2   2   1   2   1   2   1   2   1   2   1   2   1   1   2   2   1   1   1   2   2   2   1   1   2   1   1   1   1   2   2   2   1   1   2   1   2   1   2   1   1   1
 MK-2-10                2   2   1   1   2   1   1   1   2   1   1   2   2   2   2   1   2   2   2   2   2   2   2   1   1   1   1   1   2   1   2   2   1   1   2   1   2   1   1   2   2   2   2   2   1   2   1   1   2   1   2   1   2   2   2   1   2   2   1   1   2   2   1   2   1   2   2   1   2   1   1   2   1   1   2   2   1   1   1   2   2   1   1   1   1   2   2   2   1   2   2   2   1   1   1   2   2   2   2   1   2   1   2   1   1   1   2   1   1   2   2   1   1   2   2   2   1   1   2   1   2   2   2   2   2   2   2   1   1   1   1   1   1   2   1   2   1   2   1   1   2   1   1   1   1   2   2   1   2   1   1   1   1   2   1   2   2   2   2   2   1   2   1   2   1   1   1   2   1   2   1   2   2   2   1   1   1   2   2   2   1   1   2   1   1   1   1   2   2   2   2   1   2   1   2   2   2   1   1   1
 MK-2-11                1   1   1   1   2   1   1   1   2   1   1   2   2   2   2   1   2   1   2   2   2   2   2   1   1   1   1   1   2   2   2   2   1   1   2   1   2   1   1   2   2   2   2   2   1   2   1   1   1   1   2   1   2   2   2   1   2   1   1   2   2   2   1   2   1   2   2   1   2   1   1   2   1   2   2   1   1   1   1   2   2   1   1   1   1   2   1   2   1   2   2   2   1   1   1   2   2   2   2   1   1   1   2   1   1   1   2   1   1   2   2   1   1   2   2   2   1   1   2   1   2   2   2   2   1   2   2   1   1   2   1   1   1   1   1   2   1   2   1   1   2   1   1   1   1   2   2   1   2   2   1   2   1   2   1   1   2   2   2   2   1   2   1   2   2   1   1   2   2   2   1   2   1   2   1   1   1   2   2   2   1   1   1   1   1   1   1   2   2   2   2   1   2   1   2   2   2   1   1   1
 MK-2-12                1   1   1   1   1   1   1   1   2   1   1   2   2   2   2   1   2   2   2   2   2   2   2   1   1   2   1   1   2   2   2   2   1   1   2   1   2   1   1   2   2   2   1   2   1   1   1   1   1   1   2   1   2   2   2   1   2   1   1   2   2   2   1   2   1   1   1   1   2   1   1   2   1   2   2   1   1   1   1   2   2   1   1   1   1   2   1   2   1   1   2   2   1   1   1   2   2   2   2   1   1   1   2   1   1   1   2   1   1   2   2   1   1   2   2   2   1   1   1   2   2   2   2   2   1   2   2   1   1   2   1   1   1   1   1   2   1   2   1   1   2   1   1   1   1   2   2   1   1   2   1   2   1   2   1   1   2   2   2   2   1   2   1   2   2   1   1   2   2   2   1   2   1   2   1   1   1   2   2   2   1   1   1   1   1   1   1   2   2   2   2   1   2   1   2   1   2   1   1   1
 MK-2-13                1   1   1   2   1   1   1   2   2   1   1   2   2   2   2   1   1   2   2   2   2   2   2   1   1   2   2   1   2   2   1   2   1   1   2   1   2   1   1   2   2   2   1   1   1   1   1   2   1   1   2   1   2   2   2   1   2   1   1   2   2   2   1   2   1   1   1   1   2   1   1   2   1   2   2   1   1   1   2   2   2   1   1   1   1   1   1   2   1   1   2   2   1   1   1   2   2   2   2   1   1   1   2   1   1   1   1   1   1   2   2   1   1   2   2   2   1   1   1   2   2   2   2   2   1   2   2   1   1   2   2   1   1   1   1   2   1   2   1   1   2   2   1   1   2   2   2   1   2   2   1   2   1   2   1   1   2   2   2   2   1   2   2   2   2   1   1   2   2   2   1   2   1   1   1   1   1   2   2   2   1   2   1   1   1   1   1   2   2   2   2   1   2   1   2   1   2   1   1   1
 MK-2-14                1   1   1   2   1   2   1   2   2   2   1   2   2   2   2   1   1   2   2   2   1   2   2   1   1   2   2   1   2   2   1   2   1   1   2   1   2   1   1   2   2   1   1   1   1   1   1   2   1   2   2   2   2   2   2   1   2   1   1   2   2   2   1   2   1   1   1   1   2   1   1   2   1   2   2   1   1   1   2   2   1   1   1   1   1   1   1   2   1   1   2   2   1   1   1   2   2   2   2   1   1   1   2   1   1   1   1   1   1   2   2   1   1   2   2   2   1   1   1   2   2   2   2   2   1   1   2   1   2   2   2   1   1   1   1   2   1   2   1   1   2   2   2   2   2   2   2   1   2   2   1   1   1   1   1   2   2   2   2   2   1   2   2   2   1   1   1   2   2   2   1   2   1   1   1   1   1   2   2   2   1   2   1   1   1   1   1   2   1   2   2   1   2   1   2   1   2   1   1   1
 MK-2-15                1   1   2   2   1   2   1   2   2   1   1   2   2   2   2   1   1   2   2   2   1   2   1   1   2   2   2   1   2   2   1   2   1   1   2   1   2   1   1   2   2   1   1   1   1   1   1   2   1   2   2   1   2   2   2   1   2   1   1   2   2   2   1   2   2   1   1   2   2   1   1   2   1   2   1   1   2   1   2   2   1   1   1   1   1   2   1   2   1   1   2   2   1   1   1   2   2   1   2   1   2   1   2   1   1   1   1   1   1   2   2   1   1   2   2   2   1   1   1   2   2   2   2   2   1   1   2   1   2   2   2   1   1   1   1   2   1   2   1   1   2   1   2   2   1   2   2   1   2   2   1   1   1   1   2   2   2   2   2   2   1   2   2   2   1   1   1   2   2   2   1   2   1   2   1   1   1   1   2   2   1   2   1   1   1   1   1   2   1   2   2   1   2   1   2   1   2   1   2   1
 MK-2-16                1   1   2   2   1   1   1   2   2   1   1   2   2   2   2   1   1   2   2   2   1   2   1   1   2   2   2   1   1   2   1   2   1   2   1   1   2   1   2   2   2   1   1   1   1   1   1   2   1   2   2   1   2   2   2   1   2   1   1   2   2   2   1   2   2   1   1   2   2   1   1   2   1   2   1   1   2   1   2   2   1   1   1   1   1   2   1   2   1   1   2   2   1   1   1   1   1   1   2   1   2   1   2   1   1   1   1   1   2   2   2   1   1   2   2   2   2   1   1   2   2   2   2   2   1   1   2   1   2   2   2   1   1   1   1   2   1   2   2   1   2   1   2   2   1   2   2   1   2   2   1   1   1   1   2   2   2   2   2   2   2   2   2   2   1   1   1   2   2   2   2   2   1   2   1   1   1   2   1   2   1   2   1   1   1   1   1   2   1   2   2   1   1   1   2   1   2   1   2   1
 MK-3-1                 1   2   1   2   1   1   2   1   1   2   2   1   1   1   1   1   1   1   1   1   1   2   1   2   1   2   1   2   1   2   1   2   1   2   1   2   1   1   1   2   2   2   1   2   1   1   1   2   1   1   1   2   1   2   1   1   1   2   2   1   2   1   1   1   2   2   1   1   1   2   1   2   2   2   2   1   1   1   2   2   1   2   1   1   2   1   2   2   2   1   2   1   2   2   2   1   1   1   1   2   1   2   2   2   1   1   1   1   1   1   2   2   1   1   1   2   2   1   1   1   1   1   1   1   1   2   2   1   2   1   1   2   1   2   2   1   2   1   1   2   2   1   2   1   2   2   2   1   1   1   1   1   1   2   2   1   2   1   2   1   2   1   2   2   2   1   1   1   1   1   2   1   2   1   1   2   1   1   2   2   2   1   1   1   2   2   2   1   2   2   2   2   1   2   2   1   2   1   1   1
 MK-3-2                 1   2   1   2   1   1   2   1   1   2   2   1   1   1   2   1   2   1   1   1   1   2   1   2   1   1   1   2   1   2   1   2   1   2   1   2   1   1   1   2   1   2   1   2   1   2   1   2   1   1   1   2   1   1   1   1   1   2   2   1   2   1   2   2   2   2   1   1   1   2   1   2   2   2   2   1   1   1   2   1   1   1   1   1   2   2   1   2   2   1   2   1   2   1   2   1   1   1   1   2   1   2   2   2   1   1   1   1   1   1   2   2   1   1   1   2   2   1   1   1   1   1   1   1   1   2   2   1   2   1   1   2   1   2   2   1   2   2   1   2   1   1   1   1   1   2   2   2   1   1   1   2   1   2   1   1   2   1   2   1   2   1   2   2   1   1   2   1   2   1   2   1   2   1   1   1   1   1   2   2   2   1   1   1   1   2   2   1   2   2   2   2   1   2   2   1   2   1   1   1
 MK-3-3                 1   2   1   2   1   1   2   1   1   2   2   1   1   1   2   1   2   1   1   1   1   2   1   2   1   1   1   2   1   2   1   2   1   2   1   2   1   1   1   2   1   2   1   2   1   2   1   2   1   1   1   2   1   2   1   1   1   2   2   1   2   1   2   2   2   2   1   1   2   2   1   2   2   2   2   1   1   1   2   1   1   1   1   1   2   2   1   1   2   1   1   1   2   1   2   1   1   1   1   2   1   2   2   2   1   1   1   1   1   1   2   2   1   1   1   2   2   1   1   1   1   1   1   1   2   2   2   1   2   2   1   2   1   2   2   1   2   1   1   2   1   1   1   1   1   2   2   2   1   2   2   2   1   2   2   1   2   1   2   1   2   1   2   2   1   1   2   1   2   1   2   1   2   1   1   1   1   1   1   2   1   1   1   1   1   2   2   1   2   2   2   2   1   2   2   1   2   2   1   1
 MK-3-4                 1   2   1   2   1   1   2   1   1   2   2   1   1   1   2   1   2   1   1   1   1   1   1   2   1   1   1   2   1   2   1   2   1   2   1   2   1   2   1   2   1   2   1   1   1   2   1   2   1   1   1   2   1   2   1   1   1   2   2   1   2   1   2   2   2   2   1   1   1   2   1   2   1   2   2   1   1   1   2   1   1   1   1   1   2   2   1   1   2   1   1   1   2   1   2   1   1   1   1   2   1   2   2   2   1   1   1   1   1   1   2   2   1   1   1   2   2   1   1   1   1   1   1   1   2   2   1   1   2   2   1   2   1   2   2   1   2   1   1   2   2   1   1   1   1   2   2   2   1   2   2   2   2   2   2   1   2   1   2   1   2   1   2   1   1   1   2   1   2   1   2   1   2   1   1   1   1   1   1   2   1   1   1   1   1   2   2   1   2   2   2   2   2   2   2   1   2   2   1   1
 MK-3-5                 2   2   2   2   1   1   2   1   1   2   2   2   1   1   2   1   2   2   1   1   2   1   1   2   1   1   1   2   1   2   1   2   1   2   1   2   1   1   1   1   1   2   1   1   1   2   1   2   1   1   1   2   2   2   1   1   1   2   2   1   2   1   2   2   2   2   1   1   1   2   1   2   1   2   2   1   1   1   2   1   1   2   1   2   2   2   1   1   2   1   1   1   2   1   2   1   1   1   1   1   1   2   2   2   1   1   1   1   1   1   2   2   1   1   2   2   2   1   1   1   1   1   1   1   2   2   1   1   2   2   1   2   1   2   2   1   1   1   1   2   2   1   1   1   1   2   2   2   1   2   1   2   2   2   1   1   2   1   2   1   1   1   2   2   1   1   2   1   2   1   2   1   2   1   1   1   1   1   1   1   1   1   1   1   1   2   2   2   2   2   1   2   2   2   2   1   2   2   1   1
 MK-3-6                 2   2   2   2   1   1   2   1   1   2   2   2   1   1   2   1   2   2   1   1   2   1   1   2   1   1   1   2   1   2   1   2   2   2   1   2   1   1   1   1   1   2   1   1   1   1   1   2   1   1   1   2   2   2   2   1   2   2   2   1   2   1   2   2   2   2   1   1   1   2   2   2   1   2   2   1   1   1   2   1   1   2   1   2   2   2   1   2   2   1   2   1   2   1   2   1   1   1   1   1   1   2   2   2   1   1   1   1   1   1   2   2   1   1   2   1   2   1   1   1   1   1   1   1   2   1   1   1   2   2   1   1   1   2   1   1   1   1   2   1   2   1   1   1   1   2   2   2   1   2   1   2   2   2   1   1   1   1   2   1   1   1   2   1   1   1   2   1   2   1   2   2   1   1   1   1   1   1   1   1   2   1   1   1   1   2   1   2   2   2   1   2   2   2   2   1   2   1   1   2
 MK-3-7                 2   1   2   2   1   1   2   1   1   2   2   2   1   1   2   1   2   2   1   1   2   1   1   2   1   1   1   2   1   2   1   2   2   2   2   2   1   1   1   1   1   2   1   1   1   2   1   2   2   2   1   2   2   2   2   1   2   2   2   1   2   1   2   2   2   2   1   1   1   2   2   2   1   2   2   1   1   1   2   2   1   2   1   2   2   2   1   2   1   1   2   1   2   1   2   1   1   1   1   1   1   2   2   1   1   1   1   1   1   2   1   2   1   1   2   1   2   1   1   1   1   1   1   1   1   1   1   1   2   1   2   1   1   2   1   2   2   1   2   1   2   1   1   2   1   1   1   2   1   2   1   2   2   2   1   1   1   1   2   1   1   1   2   1   1   1   2   1   2   1   2   2   1   1   1   1   1   1   1   1   2   1   1   1   1   2   1   2   2   2   1   2   1   2   2   1   2   1   1   2
 MK-3-8                 2   1   1   2   1   1   2   1   1   2   2   2   1   1   2   2   2   2   1   1   1   1   1   2   1   1   1   2   1   2   1   2   2   2   2   2   1   1   2   1   1   1   1   1   1   2   1   2   2   2   1   2   2   2   2   1   2   2   2   1   2   1   2   2   2   2   1   1   1   2   2   2   1   2   2   1   1   2   2   2   1   2   2   2   2   2   2   2   1   1   2   1   2   1   2   1   1   1   1   1   1   2   2   1   2   1   1   1   1   2   1   1   2   1   2   2   1   1   1   1   2   1   1   1   1   1   1   1   2   1   2   1   1   2   1   2   2   1   2   1   2   1   1   2   1   1   1   2   1   2   1   1   2   2   1   1   1   1   2   1   1   1   2   1   1   1   2   1   2   1   2   2   1   1   1   1   1   1   1   1   2   1   1   1   1   2   1   2   2   2   1   2   2   2   2   1   2   1   1   2
 MK-3-9                 2   2   1   2   1   1   2   2   1   2   2   2   1   1   2   2   2   2   1   1   1   1   1   2   2   1   1   1   1   2   1   2   2   2   2   2   1   1   2   1   1   1   1   1   1   1   1   2   2   2   1   2   2   2   2   1   1   2   2   1   2   1   2   2   2   1   1   1   1   2   2   1   1   2   2   1   2   2   2   2   1   2   2   2   2   2   2   2   1   1   2   1   2   1   2   1   1   1   1   1   1   2   2   1   2   1   1   1   1   2   1   1   2   1   2   2   1   1   1   1   2   1   1   1   1   1   1   1   2   1   2   1   1   2   1   2   2   1   2   1   2   1   1   2   1   1   1   2   2   2   1   1   2   2   1   1   1   1   2   1   1   1   2   1   1   1   2   1   2   1   2   2   1   1   1   1   1   1   1   1   2   1   1   2   1   2   1   2   2   2   2   2   2   2   2   1   2   1   1   2
 MK-3-10                2   1   1   2   1   1   1   2   1   2   2   2   1   1   2   2   2   2   1   1   1   1   1   2   2   1   1   1   1   2   1   2   2   2   2   2   1   1   2   1   1   1   1   1   1   1   1   2   2   2   2   2   2   2   2   1   1   2   2   1   2   2   2   1   2   1   1   1   1   2   1   1   1   2   2   1   2   2   2   2   2   2   2   2   2   2   2   2   1   1   2   1   2   2   2   1   2   1   1   1   1   2   2   1   2   2   1   1   1   2   1   2   2   2   2   2   1   1   1   1   2   1   1   1   1   1   1   1   2   1   2   1   1   2   1   2   2   1   2   1   2   1   2   2   1   1   1   2   2   2   1   1   2   2   1   1   1   1   2   1   1   1   2   1   1   1   2   1   2   1   2   2   1   1   1   1   1   2   1   1   2   1   1   1   1   2   1   2   2   1   2   2   2   2   2   2   2   1   1   2
 MK-3-11                2   1   1   2   1   1   1   2   1   2   2   2   1   2   2   1   2   2   1   1   2   1   1   2   2   1   1   1   1   2   1   2   1   2   2   2   1   1   2   1   1   1   1   1   1   1   1   2   2   2   2   2   2   2   1   1   1   2   2   1   2   2   2   1   2   1   1   1   1   1   2   2   1   2   2   1   2   2   2   2   2   2   2   2   1   2   2   2   1   1   2   1   2   1   2   1   1   1   1   1   2   2   2   1   2   2   2   2   1   2   1   2   2   2   2   2   1   1   2   1   2   1   1   1   1   1   2   1   2   1   2   1   1   2   1   2   2   1   2   1   2   1   1   2   1   1   1   2   2   2   1   1   1   2   1   1   1   1   1   1   1   1   1   1   1   1   2   1   2   1   1   2   1   1   1   1   1   2   2   1   2   1   1   1   1   2   2   1   2   1   2   1   1   2   2   2   2   1   1   1
 MK-3-12                2   1   1   2   1   2   1   2   1   2   2   2   1   1   2   1   2   2   2   1   2   1   2   2   2   1   1   1   1   2   1   2   2   2   2   2   1   1   2   2   1   1   1   1   1   1   2   2   2   2   2   2   2   2   1   1   1   2   2   1   2   2   1   1   2   1   1   1   1   1   2   2   1   2   2   1   2   2   2   1   1   2   2   2   1   2   2   2   1   1   2   1   2   1   2   1   1   1   1   1   2   1   2   2   2   2   2   2   1   2   2   2   2   2   2   2   1   1   2   1   2   1   1   1   1   1   2   1   2   1   2   1   1   2   1   1   2   1   2   1   2   2   2   2   1   1   1   2   2   2   1   1   1   2   1   2   1   1   1   1   2   1   2   1   1   1   2   1   2   1   1   2   1   1   1   1   1   2   2   1   2   1   1   1   1   2   2   1   2   1   2   1   2   1   2   2   2   1   1   1
 MK-3-13                2   2   1   2   1   2   1   2   1   2   2   1   1   1   2   1   2   2   2   1   1   1   1   2   2   1   1   1   1   2   1   2   2   2   2   2   1   1   2   2   1   1   1   1   1   1   2   2   2   2   2   2   2   2   1   2   1   2   2   1   2   2   1   1   2   1   2   1   1   1   2   2   1   2   2   1   2   1   2   1   1   1   2   2   1   2   2   2   2   1   2   1   2   1   2   1   1   1   1   1   2   1   2   2   2   2   1   1   1   2   2   2   2   2   1   2   1   1   2   1   2   2   1   1   1   1   2   1   2   1   2   1   1   2   1   1   2   1   2   1   2   2   2   2   1   1   1   2   2   2   1   1   1   1   1   2   1   1   2   1   2   1   2   1   1   1   2   1   2   1   2   2   1   1   1   1   1   2   1   1   2   1   1   1   1   2   2   1   2   1   2   1   1   2   2   2   2   1   1   1
 MK-3-14                2   2   1   2   1   2   2   2   1   2   2   1   1   2   2   1   2   2   2   2   1   1   1   1   2   1   1   1   1   2   1   2   2   2   1   2   1   1   2   2   1   1   1   1   1   2   1   2   2   2   1   2   2   2   1   2   1   2   2   1   2   2   1   1   2   1   2   1   1   1   2   2   1   2   2   1   2   1   2   1   1   1   2   2   1   2   2   2   2   1   2   1   2   1   2   1   1   1   1   1   2   1   2   2   1   2   2   2   1   2   2   2   1   2   1   2   2   1   1   1   2   2   1   1   1   1   2   1   1   1   2   1   1   2   2   1   2   1   2   2   2   2   2   2   1   1   1   2   2   2   2   1   1   2   1   2   1   1   2   1   2   1   2   1   2   1   2   2   2   1   2   2   1   1   1   1   1   2   1   1   2   1   1   1   1   2   2   1   2   1   2   1   1   2   2   2   2   1   1   1
 MK-3-15                1   2   1   2   1   2   2   2   1   2   2   1   1   2   2   1   2   2   2   2   1   1   1   1   2   1   1   1   1   2   1   2   2   2   1   2   1   1   2   2   1   1   1   1   2   2   1   2   1   2   1   1   2   1   1   2   1   2   2   1   2   2   1   1   2   2   2   1   1   1   1   2   1   2   2   1   2   1   2   1   1   1   2   2   2   2   2   2   2   1   2   1   2   1   2   1   1   1   1   1   2   1   2   2   1   2   2   2   2   1   2   2   1   1   1   2   2   1   1   1   1   2   1   1   1   1   2   1   1   1   2   1   1   2   2   1   2   1   2   2   2   2   2   2   1   1   1   2   2   2   2   1   2   1   1   1   1   1   2   1   2   1   2   1   2   2   1   2   2   1   2   2   1   1   1   1   2   2   1   1   2   1   1   1   1   2   2   1   2   1   2   1   1   2   2   2   2   1   1   1
 MK-3-16                1   2   1   2   1   2   2   2   1   2   2   2   1   2   2   1   2   2   2   2   1   1   1   1   2   1   1   1   1   2   1   2   2   1   2   2   1   1   2   2   1   1   1   1   2   2   1   2   1   2   1   1   2   1   1   2   1   1   1   1   2   2   1   1   1   1   2   1   1   1   1   2   1   2   2   1   2   1   2   1   1   1   2   2   2   2   2   2   2   1   2   1   2   1   2   1   1   1   1   1   2   1   2   2   2   1   2   2   2   1   2   2   1   1   1   2   2   1   1   1   1   2   1   1   1   1   2   1   2   2   2   1   1   2   1   1   2   1   2   2   2   2   2   2   1   1   1   2   1   2   1   1   2   1   1   1   1   1   2   1   2   2   2   1   2   2   1   2   2   1   2   2   1   1   1   1   2   2   2   1   2   2   1   1   1   2   2   1   2   1   2   1   1   2   2   2   1   1   1   1
 MK-4-1                 1   1   2   1   2   2   2   2   1   2   2   1   2   2   2   2   1   1   1   1   1   2   2   1   1   1   1   1   2   2   2   2   1   1   2   2   1   2   2   1   2   2   2   2   1   2   1   2   1   1   2   2   2   1   1   2   1   1   1   1   2   2   1   1   1   2   1   2   1   1   1   1   1   1   1   2   2   2   1   1   2   1   1   2   2   2   2   2   2   2   2   1   1   2   2   2   2   2   2   1   1   2   1   2   2   2   2   2   2   1   1   1   2   2   2   1   2   2   2   1   1   1   2   2   1   1   2   1   1   1   2   1   2   1   1   2   1   1   1   1   1   2   1   2   2   1   1   2   1   2   2   1   2   2   2   1   1   1   1   1   2   2   2   2   1   1   1   1   1   2   1   1   2   1   1   1   2   1   1   1   2   1   1   2   2   2   2   2   1   2   2   2   1   2   1   1   2   1   2   1
 MK-4-2                 1   1   2   1   2   2   2   2   1   2   2   2   1   2   2   2   1   1   1   1   2   2   2   1   1   1   1   1   2   2   2   1   1   2   2   2   1   2   2   1   2   2   1   2   1   2   1   2   1   2   2   2   2   1   1   2   2   1   2   1   1   2   1   1   1   2   1   2   1   1   1   1   1   1   1   2   2   2   1   1   2   1   1   2   2   2   2   2   2   2   2   1   1   2   2   2   2   2   2   1   1   2   1   2   2   1   2   2   2   1   1   1   2   2   2   1   2   2   2   1   1   1   1   2   1   1   2   1   1   1   2   1   2   1   1   2   1   1   1   1   1   2   1   1   2   1   2   2   1   2   2   1   2   2   2   1   2   1   1   1   2   2   2   2   1   1   1   1   2   2   1   1   2   1   1   1   2   1   1   1   1   2   1   1   2   2   2   2   1   1   2   1   1   2   1   1   2   1   2   1
 MK-4-3                 1   1   2   1   2   2   2   2   1   2   2   2   1   2   2   2   1   1   2   1   2   2   2   1   2   1   1   1   2   2   2   1   1   2   2   2   1   2   2   1   2   2   1   2   1   2   1   2   1   2   2   2   2   1   1   2   2   1   2   1   1   2   1   1   1   2   1   2   1   1   1   1   2   1   1   2   2   2   1   1   2   1   1   2   2   2   2   2   2   2   2   1   1   2   2   2   2   2   2   1   1   2   1   2   2   1   2   2   2   1   1   1   1   2   2   1   1   2   2   1   2   1   1   2   1   1   2   1   1   1   2   1   2   1   1   2   1   1   1   1   1   2   2   1   2   1   2   2   1   2   2   1   2   2   2   1   2   1   1   1   2   2   2   2   1   1   1   1   2   2   1   1   2   2   1   1   2   1   1   1   1   2   2   2   2   2   2   2   1   1   2   1   1   2   1   1   2   1   2   1
 MK-4-4                 1   1   2   1   2   2   2   2   1   2   2   1   1   2   1   2   1   1   2   1   2   2   2   1   2   1   1   1   2   2   2   1   1   2   1   2   1   2   2   1   2   2   1   2   1   2   1   2   1   2   2   2   2   1   1   2   2   2   2   1   1   2   1   1   1   2   1   2   1   1   1   1   2   1   2   2   2   2   2   1   2   1   1   2   2   2   2   2   2   2   2   1   1   1   2   2   2   2   2   2   1   2   1   2   1   1   2   1   2   1   1   1   1   2   2   1   2   2   2   1   1   1   1   2   1   1   2   1   1   1   1   1   2   1   2   2   1   1   1   1   1   2   2   1   2   1   2   2   1   2   2   1   2   2   1   1   1   1   1   1   2   1   2   2   1   1   1   1   2   2   1   1   2   2   1   1   2   1   1   1   1   2   2   2   1   2   2   2   1   1   2   1   1   2   1   1   2   1   2   1
 MK-4-5                 1   1   2   1   2   2   2   2   1   2   2   2   1   2   1   2   1   1   2   1   2   2   2   1   2   1   1   1   2   1   2   1   1   2   1   2   1   2   2   1   2   2   1   2   1   1   1   2   1   2   2   2   2   1   1   2   2   2   2   1   1   2   1   1   1   2   1   2   1   1   1   2   2   1   2   2   2   2   2   1   2   1   1   2   2   2   2   2   2   2   2   1   1   1   2   2   2   2   1   2   1   2   1   1   1   1   2   1   2   1   1   1   1   1   2   1   2   2   2   1   1   1   1   2   1   1   2   1   1   1   1   1   2   1   2   1   1   1   1   1   1   1   2   1   2   1   2   2   1   2   2   1   2   1   2   1   2   1   1   1   2   1   2   2   1   1   1   1   2   2   1   1   2   2   1   1   2   1   1   2   2   1   2   2   1   2   2   2   1   1   2   1   1   2   1   1   2   1   1   1
 MK-4-6                 1   1   2   1   2   2   2   2   1   2   2   1   1   1   1   2   1   1   2   1   2   2   2   1   2   1   1   1   2   1   2   1   1   2   1   2   1   2   1   2   2   2   1   2   1   1   2   2   1   2   2   2   1   1   1   2   2   1   2   1   1   2   1   1   1   2   1   2   1   1   1   2   2   1   2   2   2   2   2   1   2   1   1   2   2   2   2   2   2   2   2   1   1   1   2   2   2   2   2   2   1   2   2   1   1   1   2   1   2   2   1   1   2   1   2   1   2   2   2   1   1   1   1   2   1   1   2   2   1   1   1   1   2   1   2   1   1   1   1   1   1   1   2   1   2   1   2   2   1   2   2   1   1   1   2   1   2   1   1   2   2   1   2   2   1   1   1   1   2   1   1   1   2   2   1   1   2   1   1   2   2   1   1   2   1   2   2   2   1   1   2   1   1   2   2   2   2   1   1   1
 MK-4-7                 1   1   2   1   2   1   2   2   1   2   2   2   1   1   1   2   1   1   2   1   2   2   2   1   2   1   1   1   2   1   2   1   1   2   1   2   1   2   1   2   2   1   1   2   1   1   2   2   1   2   2   2   1   1   1   2   2   1   2   1   1   2   1   1   1   2   1   2   1   1   1   2   2   1   2   2   2   2   2   1   2   1   1   2   2   2   2   2   2   1   2   1   1   1   2   2   2   1   2   2   1   2   2   1   1   1   2   1   2   2   1   1   2   1   2   1   2   2   2   1   1   1   1   2   1   1   2   2   1   2   1   1   2   2   2   1   1   1   1   1   2   1   1   1   2   2   2   2   1   2   2   1   2   2   2   2   2   1   1   2   2   1   1   2   1   1   1   1   2   1   1   1   2   2   1   1   2   1   1   2   2   1   1   2   1   2   2   2   1   1   2   2   1   2   2   2   2   1   2   1
 MK-4-8                 1   1   1   2   2   1   2   2   1   2   1   2   1   2   1   2   1   1   2   1   2   2   1   2   2   1   1   1   2   1   2   1   1   2   1   2   1   2   2   2   2   1   1   2   1   1   2   2   1   2   2   2   1   1   1   2   2   1   2   1   1   1   1   1   1   2   1   2   1   1   1   2   2   1   2   2   2   2   1   2   2   1   1   2   2   2   2   2   2   1   2   2   1   1   2   2   2   1   2   2   1   2   2   1   1   1   2   1   2   2   1   1   2   1   2   1   2   2   2   1   2   1   1   2   1   1   2   2   1   2   1   1   1   2   2   1   2   1   1   1   2   1   1   1   2   1   2   2   1   2   1   1   2   1   2   1   2   1   1   2   2   1   1   2   1   1   2   2   2   1   1   1   2   2   1   1   2   1   1   2   2   1   1   2   1   2   2   2   1   1   2   2   1   2   2   2   2   1   2   1
 MK-4-9                 1   1   1   2   2   1   2   2   1   2   1   2   1   2   1   2   1   1   2   2   2   2   1   2   2   1   1   1   2   1   2   1   1   2   1   2   1   2   2   2   2   1   1   2   1   1   2   2   2   2   2   2   1   1   1   2   2   1   1   1   1   1   1   1   1   2   1   2   1   1   1   1   2   1   2   2   2   2   1   2   2   1   1   2   2   2   2   2   2   1   2   2   1   1   2   2   2   1   2   2   1   2   2   1   1   1   2   1   2   2   1   1   2   1   2   1   2   2   2   1   2   1   1   2   1   1   2   2   1   2   1   1   1   2   2   1   2   2   1   1   1   2   1   1   2   1   2   2   1   1   2   1   2   1   2   1   2   1   1   2   2   1   1   2   2   1   2   2   2   1   1   1   2   2   1   1   2   1   1   2   2   1   1   2   2   1   2   2   1   1   2   2   1   2   1   1   2   1   2   1
 MK-4-10                1   1   2   2   1   1   2   1   1   2   1   2   1   2   1   2   1   1   2   2   2   2   1   2   2   1   1   1   2   1   2   1   1   2   1   2   1   2   2   2   2   1   1   2   1   1   2   2   2   2   2   2   1   1   1   2   2   1   1   1   1   1   2   1   1   2   1   2   1   1   1   1   1   1   2   2   2   2   1   2   2   1   1   2   2   2   2   2   2   1   2   2   1   1   2   2   2   1   2   2   1   2   2   1   1   1   2   1   2   2   1   1   2   1   2   1   2   2   2   1   2   1   1   1   1   1   2   2   2   2   1   1   1   2   2   1   2   2   1   1   1   2   2   1   2   1   2   2   1   1   2   1   2   1   2   1   2   2   1   2   2   1   1   1   2   1   2   2   2   1   1   1   2   2   1   1   2   1   1   2   2   2   1   2   2   1   2   2   1   1   2   2   1   2   1   1   2   1   1   1
 MK-4-11                1   1   2   2   1   1   2   1   2   2   1   2   1   2   1   2   1   1   2   2   2   2   2   2   2   1   1   1   2   1   2   1   1   2   1   2   2   2   2   2   2   1   1   2   1   1   2   2   2   2   2   2   1   1   1   2   2   1   1   1   2   2   2   2   1   1   1   2   1   1   1   1   1   2   2   2   2   2   1   2   2   1   1   2   2   2   2   2   2   1   2   2   1   1   2   2   2   1   1   1   1   2   2   1   1   1   2   2   2   2   1   1   2   1   2   1   2   2   2   1   2   1   1   1   2   1   2   2   2   2   1   1   1   2   2   1   2   2   1   1   1   2   2   1   2   1   2   2   1   1   2   1   2   1   2   1   2   2   1   2   2   1   1   2   2   2   2   2   2   2   1   1   2   2   1   1   2   1   1   2   2   1   1   2   2   1   2   1   1   1   2   2   1   2   1   1   2   1   1   1
 MK-4-12                1   1   2   2   1   1   2   1   2   2   1   2   1   2   1   2   1   1   2   2   2   2   2   2   2   1   1   1   2   2   2   1   1   2   1   2   2   2   2   2   2   1   1   2   1   1   2   2   2   2   2   2   1   1   1   2   2   2   1   1   2   2   2   2   1   1   1   1   2   1   1   1   1   2   2   2   2   2   1   1   1   1   1   2   2   2   2   2   1   1   1   2   1   1   2   2   2   1   1   1   1   2   1   1   1   1   2   2   2   1   1   1   2   1   2   1   2   2   2   1   2   1   1   1   2   1   2   2   2   2   1   1   1   2   2   1   2   2   1   1   1   2   2   1   2   1   2   2   1   1   2   1   2   1   2   1   2   2   1   2   2   1   1   2   2   2   2   2   2   1   1   1   2   2   1   1   2   1   1   2   2   2   1   2   2   1   2   1   1   1   2   2   1   1   2   1   2   1   1   1
 MK-4-13                1   1   2   2   1   1   2   1   2   2   1   1   1   2   1   2   1   1   2   2   1   2   2   2   2   1   1   1   2   2   2   1   1   2   1   2   2   2   2   2   2   1   1   2   1   1   2   2   2   2   2   2   1   1   1   2   2   2   1   1   2   2   2   2   1   1   1   1   2   1   1   1   1   2   2   2   2   2   1   1   1   1   1   1   1   2   2   1   1   1   1   2   1   1   2   2   2   1   1   1   1   2   2   1   1   1   2   2   2   1   1   1   2   1   2   1   2   2   2   1   2   1   1   1   2   2   2   2   2   2   1   1   1   2   2   1   2   2   1   1   1   2   2   1   2   1   2   2   1   1   2   1   2   1   2   2   1   1   1   2   2   1   1   2   2   2   2   2   2   1   1   1   2   2   1   1   2   2   1   2   1   2   1   2   2   1   2   1   2   1   2   2   2   1   2   1   2   1   1   1
 MK-4-14                1   1   2   2   1   1   2   2   2   2   1   2   1   2   1   2   1   1   2   2   1   2   1   2   2   1   2   1   2   2   2   1   1   2   1   2   2   2   1   2   2   1   1   2   1   2   2   2   2   2   2   1   1   1   1   2   2   2   1   1   2   2   1   2   1   1   1   1   2   1   1   1   1   2   1   2   2   2   1   1   2   1   1   1   1   2   2   1   1   1   1   2   1   1   2   2   2   1   1   1   1   2   2   1   1   1   2   2   1   1   1   1   2   1   2   1   2   2   2   1   2   1   1   1   2   2   2   2   2   2   1   1   1   2   2   1   2   2   1   1   2   2   2   1   2   1   2   2   1   2   2   1   2   1   1   1   1   1   1   2   2   2   1   2   2   2   2   2   1   1   1   1   2   2   1   1   2   2   1   2   1   2   2   2   2   1   2   1   2   1   2   2   2   1   2   2   2   1   1   1
 MK-4-15                2   1   2   2   1   1   2   2   2   2   1   2   1   2   1   1   1   1   1   2   1   2   1   2   2   1   2   1   2   2   2   1   1   2   1   2   2   1   1   2   2   1   1   2   1   2   2   2   2   2   1   1   1   1   1   2   2   1   1   1   2   2   1   2   1   2   1   1   2   1   1   1   1   2   1   1   2   2   1   2   2   1   1   1   1   2   2   1   1   1   1   2   1   1   2   2   2   1   1   1   1   2   2   1   1   1   2   2   1   1   1   1   1   1   1   1   2   2   2   1   2   1   1   1   1   2   2   2   2   2   1   1   2   2   2   1   2   2   1   1   2   2   2   1   2   1   2   2   1   2   2   1   2   1   1   1   1   1   1   2   2   2   1   2   2   2   2   2   1   1   1   1   2   2   1   1   2   2   2   2   2   2   2   2   2   1   1   1   2   2   2   2   2   1   2   2   2   1   1   1
 MK-4-16                2   1   2   2   1   1   2   2   2   2   1   2   1   2   1   1   1   1   1   2   1   1   1   1   2   1   2   1   2   2   2   1   1   2   1   2   2   1   1   2   2   1   2   2   1   2   2   2   2   2   1   1   1   1   1   2   2   1   1   1   2   2   1   2   1   2   1   1   2   1   1   1   1   1   1   1   2   2   1   2   2   1   1   1   1   2   2   2   1   1   1   2   1   1   2   2   2   1   1   1   1   2   2   1   1   1   2   2   1   1   1   1   1   1   1   1   2   2   2   1   2   1   1   1   1   1   2   2   2   1   1   1   2   2   2   1   2   2   1   1   2   2   2   1   2   1   2   2   1   1   2   1   2   1   1   1   1   1   1   2   2   2   1   2   2   1   2   2   1   1   1   1   2   2   1   1   2   2   2   2   2   2   2   2   2   1   1   1   2   2   2   2   2   1   2   2   2   1   1   1
 MK-5-1                 1   1   1   1   2   2   2   1   2   2   2   2   1   2   2   1   1   1   2   2   2   1   1   1   2   2   2   2   2   2   2   2   1   2   1   2   2   1   1   2   1   1   2   2   2   2   2   2   2   1   2   1   1   2   1   1   1   2   2   1   1   2   1   1   2   2   2   1   2   2   2   2   1   1   2   1   1   2   2   1   2   1   1   2   2   2   1   1   2   1   1   1   1   2   1   1   1   1   2   1   2   1   1   2   2   2   1   2   1   1   1   2   1   1   2   2   1   1   2   2   1   2   2   1   2   2   2   1   2   1   2   1   2   2   1   2   2   1   1   1   2   1   2   2   1   1   2   1   2   1   1   1   1   2   2   1   2   1   2   2   1   1   1   1   2   2   1   1   1   1   1   2   2   2   1   2   1   2   1   1   1   2   1   2   1   1   1   1   1   1   1   1   1   2   2   1   2   1   2   1
 MK-5-2                 1   1   1   1   2   2   2   2   2   2   2   2   1   2   2   1   1   1   2   1   1   1   1   1   2   2   2   2   2   2   2   2   2   2   1   1   2   1   2   2   1   1   2   2   2   2   1   2   2   2   2   1   1   2   1   1   1   1   2   1   1   2   2   1   2   2   2   1   2   2   2   2   1   2   2   1   1   2   1   1   2   1   1   2   2   2   1   1   2   1   1   1   1   2   1   1   1   1   2   1   2   1   1   2   2   2   1   2   1   1   1   2   2   1   2   1   1   1   2   2   1   2   2   1   2   2   2   1   2   1   1   1   2   2   1   2   2   1   1   1   2   1   2   2   1   1   2   1   2   1   1   1   1   2   2   1   2   1   2   2   1   1   1   1   2   2   1   1   1   1   1   2   2   2   1   2   1   2   1   1   1   2   1   2   1   1   1   1   1   1   1   1   1   2   2   1   2   1   2   1
 MK-5-3                 1   2   1   2   2   2   2   2   2   2   2   2   1   1   2   1   1   1   1   1   1   1   1   1   2   2   2   2   2   2   2   1   2   2   1   1   2   1   1   2   1   1   2   2   2   2   1   2   1   2   2   1   1   2   1   1   1   1   2   1   1   2   1   1   2   2   2   1   2   2   2   2   2   2   2   1   1   2   1   1   2   1   1   2   2   2   1   1   2   1   1   1   1   2   1   1   1   1   2   1   1   1   1   2   1   2   1   2   2   1   1   1   2   1   2   1   1   1   1   2   1   2   2   1   2   2   2   1   2   1   1   1   2   2   1   2   2   1   1   1   2   1   2   2   1   1   2   1   2   1   1   1   1   2   2   1   2   1   2   2   2   1   1   1   2   2   1   1   1   1   2   2   2   1   1   2   1   2   1   1   1   1   1   2   2   1   2   1   1   1   1   1   1   2   2   1   1   1   2   2
 MK-5-4                 1   2   1   2   2   2   2   2   2   2   2   2   1   1   2   1   1   1   1   1   1   1   1   1   2   2   1   2   2   2   1   1   2   2   1   1   2   1   2   2   1   1   2   2   2   2   1   2   1   2   1   1   2   2   1   2   1   1   2   1   1   1   1   1   2   2   2   1   2   2   2   2   2   2   1   1   2   2   1   1   2   1   1   2   2   2   1   1   2   1   1   1   1   2   1   1   1   1   2   1   1   1   1   2   1   2   2   2   2   1   1   1   2   1   2   1   1   1   1   2   1   2   2   1   2   2   2   1   2   1   1   1   2   2   2   2   2   2   1   1   2   1   2   1   1   1   1   1   2   1   2   2   1   2   2   1   1   1   2   2   2   1   1   1   2   2   1   1   1   1   2   2   2   1   1   2   1   2   1   2   1   1   1   2   2   2   2   1   1   1   1   1   1   2   2   1   1   1   2   2
 MK-5-5                 1   2   1   2   2   2   2   2   2   2   2   2   1   1   2   1   1   1   1   1   1   1   1   1   2   2   1   2   2   2   1   1   2   2   1   1   2   1   2   2   1   1   1   1   2   2   2   1   1   2   1   1   2   1   1   2   2   1   2   1   2   1   1   1   2   1   2   1   2   2   2   2   2   2   1   1   2   1   1   2   2   1   1   2   2   2   1   1   2   2   1   1   1   2   2   1   1   1   2   1   1   1   1   1   1   2   1   2   2   1   2   1   2   1   2   1   1   1   1   2   1   2   2   1   2   2   1   1   2   1   1   1   2   2   2   2   2   1   1   1   2   1   2   1   1   1   2   1   2   1   2   2   1   2   2   1   1   1   2   2   2   1   1   1   2   2   1   1   1   1   2   2   2   1   1   1   1   2   1   2   1   1   1   2   2   2   2   1   1   2   1   1   1   2   2   1   1   1   2   2
 MK-5-6                 1   2   1   2   2   2   2   2   2   2   2   2   1   1   1   2   1   1   1   1   1   1   1   1   1   2   1   2   2   2   1   1   2   1   1   1   2   1   2   2   1   1   1   1   2   2   1   1   1   2   1   1   2   1   1   2   2   1   2   1   2   2   1   2   2   1   1   1   2   2   2   2   2   2   1   1   2   1   1   2   2   1   1   2   2   1   1   1   2   2   1   1   1   2   2   1   1   1   2   1   1   1   1   1   1   2   1   2   2   1   2   1   2   1   1   1   1   1   1   2   1   2   2   1   1   2   1   1   2   1   1   1   2   2   2   2   2   1   1   1   1   1   2   1   1   1   2   1   2   1   2   2   1   2   2   1   1   1   2   2   2   1   1   1   1   2   1   1   1   1   2   2   2   1   1   1   1   2   1   1   1   1   1   2   1   2   2   2   1   2   1   1   1   2   2   1   1   1   2   2
 MK-5-7                 1   2   1   2   2   2   2   2   2   2   2   2   1   1   1   2   1   2   1   1   1   1   1   1   1   2   1   2   2   2   1   1   2   1   1   1   2   1   2   1   1   1   1   1   1   2   1   1   1   2   1   1   2   1   2   2   2   1   2   1   2   2   1   1   1   1   1   1   2   2   2   2   2   2   1   1   2   1   1   2   2   1   1   2   2   1   1   1   2   2   1   1   1   2   2   1   1   1   2   1   1   1   1   1   1   2   1   2   2   1   2   1   2   1   1   1   1   1   1   2   1   2   2   1   1   2   1   1   2   2   1   1   2   2   2   2   2   2   1   1   1   1   2   2   1   1   2   2   1   2   1   1   1   1   2   1   1   1   2   2   2   1   1   1   1   2   1   1   2   1   2   2   2   2   1   1   2   2   1   1   1   1   1   2   2   2   2   2   1   2   1   1   1   2   2   2   1   1   2   1
 MK-5-8                 1   1   1   2   2   2   2   2   2   2   2   2   1   1   1   2   1   2   1   1   1   1   1   1   1   2   1   2   2   2   1   1   2   2   2   1   2   1   2   1   1   1   1   2   2   2   1   1   1   2   1   1   2   1   2   2   2   1   2   1   2   2   1   1   1   1   1   2   2   2   2   1   2   1   1   1   2   1   1   1   2   1   1   2   1   1   1   1   2   2   1   1   1   2   2   1   1   1   2   1   1   1   1   1   1   2   1   2   2   2   1   1   2   1   1   1   1   1   1   2   1   2   2   1   1   2   1   2   1   1   1   1   1   2   2   2   2   2   1   1   1   1   1   2   1   2   2   2   1   2   1   2   1   1   2   1   1   1   2   2   2   1   1   2   1   1   1   1   2   1   2   2   2   2   1   2   2   2   1   1   1   1   1   2   2   2   2   1   1   2   1   1   1   2   2   2   1   1   2   2
 MK-5-9                 1   1   1   2   2   2   2   2   2   2   2   1   1   1   1   2   1   2   1   1   1   1   1   2   1   2   1   2   2   1   1   1   2   2   2   1   2   1   2   1   1   1   1   2   2   2   1   1   2   2   1   1   2   1   2   2   2   1   2   1   2   2   1   1   1   1   1   2   2   2   2   1   2   1   1   2   2   1   1   1   2   1   1   2   1   1   1   1   2   2   1   1   1   2   2   1   1   1   2   1   1   1   1   2   2   2   1   2   2   2   1   1   2   1   1   2   1   1   1   2   1   2   2   1   1   2   1   2   1   1   1   1   1   2   2   2   2   2   2   1   1   1   1   2   1   1   2   2   1   2   1   2   1   1   2   1   1   1   2   2   2   1   1   2   1   1   1   1   2   1   2   2   2   2   1   2   2   2   2   1   1   1   1   1   1   2   2   1   2   2   1   1   1   2   2   2   1   1   2   1
 MK-5-10                1   2   1   1   2   2   2   2   2   2   2   1   1   1   1   1   1   2   1   1   1   1   1   2   1   2   1   2   2   1   1   2   2   2   2   1   2   1   2   1   1   1   1   2   2   2   1   1   2   2   1   1   2   1   2   2   2   1   2   1   2   1   1   1   1   1   2   2   2   2   2   1   2   1   1   2   2   1   1   1   2   1   1   2   1   1   1   1   2   2   2   1   1   2   1   1   1   1   2   1   1   1   1   2   2   2   2   2   2   2   1   1   2   2   2   2   1   1   2   2   1   2   2   1   1   2   1   2   1   1   1   1   1   2   2   2   2   2   2   1   1   1   1   2   1   1   2   2   1   2   1   2   1   1   2   2   1   1   2   2   2   1   1   2   1   1   1   1   2   1   2   2   2   2   1   2   2   2   2   1   2   1   1   1   2   2   2   2   2   2   2   2   1   2   2   2   1   1   2   1
 MK-5-11                1   2   1   2   2   2   2   2   2   2   2   1   1   1   2   1   1   2   1   1   1   1   1   1   1   2   1   2   2   2   1   2   2   2   2   1   1   1   2   2   1   1   1   1   2   2   1   1   2   2   2   1   2   1   2   2   2   1   2   1   2   1   1   1   1   2   2   2   2   2   2   1   2   1   1   2   2   1   2   1   2   1   1   2   1   1   1   1   2   1   2   1   2   2   2   1   1   2   2   1   1   1   1   2   2   2   2   2   2   2   1   1   2   2   2   2   1   1   2   2   1   1   1   2   1   2   1   2   1   2   1   1   1   2   2   2   2   2   2   1   1   1   1   2   1   1   2   2   1   2   1   2   1   1   2   2   1   1   2   2   2   1   1   2   2   1   1   1   2   1   2   2   1   1   1   2   2   2   2   1   2   1   1   1   2   2   2   1   2   1   2   2   1   2   2   2   1   1   2   1
 MK-5-12                1   2   1   2   2   2   2   2   2   2   2   1   1   2   2   1   1   2   1   2   2   1   1   1   1   2   1   2   2   2   2   2   2   1   2   1   1   1   2   2   1   1   1   1   2   2   1   1   2   2   2   1   2   1   2   2   2   1   2   1   2   1   1   1   1   2   1   2   2   2   2   1   2   1   1   2   1   1   2   1   2   1   1   2   1   1   1   1   2   1   2   1   2   2   2   1   1   2   2   1   1   1   1   2   2   2   2   2   2   1   1   1   2   2   2   2   1   1   2   2   1   1   1   2   1   2   1   2   1   2   1   1   2   2   2   2   2   2   2   1   1   1   2   2   1   1   1   2   1   2   1   2   1   1   2   2   1   1   2   2   2   1   1   1   1   1   1   1   2   1   2   2   1   1   1   1   2   2   2   1   2   2   1   1   2   2   2   1   2   1   1   2   1   2   2   2   1   1   2   1
 MK-5-13                1   2   1   2   2   2   2   2   2   2   2   1   1   2   2   1   1   2   1   2   2   1   1   1   1   2   1   2   2   2   2   2   2   1   2   1   1   1   2   2   1   1   1   1   2   2   1   2   1   2   2   1   2   1   2   2   2   1   1   2   2   1   1   2   1   2   1   2   2   2   2   1   2   1   1   2   1   1   2   1   2   1   1   2   1   1   1   2   2   1   1   1   2   2   1   1   1   2   2   1   1   1   1   2   2   2   2   2   2   1   1   1   2   2   2   2   1   1   2   2   1   2   2   2   1   2   1   2   1   2   1   1   2   2   2   2   1   2   2   1   1   1   2   2   1   1   2   1   1   2   1   2   1   1   2   2   1   1   2   2   2   1   1   1   1   1   2   1   2   1   2   2   1   1   1   1   2   2   2   1   2   2   1   1   2   1   2   1   2   1   1   2   1   1   2   2   1   1   2   1
 MK-5-14                1   2   1   2   2   1   2   2   2   2   2   1   1   2   1   2   2   2   1   2   2   1   1   1   1   2   1   2   2   2   1   1   2   1   2   1   1   1   2   2   1   1   1   1   2   2   1   2   1   2   2   1   2   1   2   2   2   1   1   2   2   1   1   2   1   2   1   2   2   2   2   1   2   1   1   2   1   1   2   1   2   1   1   2   1   1   1   2   1   2   1   1   2   2   1   1   1   2   1   1   1   1   2   2   2   2   2   2   2   1   1   1   1   2   2   2   1   2   2   2   1   2   2   2   1   2   1   2   1   2   1   1   1   2   2   2   1   2   2   2   1   1   2   2   1   2   2   1   1   1   1   2   1   1   2   2   1   1   2   2   1   1   1   1   1   1   2   1   2   1   2   1   1   1   1   1   2   1   1   1   2   2   1   1   2   2   2   1   2   1   1   2   1   1   2   2   1   1   2   1
 MK-5-15                1   2   1   2   2   1   2   2   2   2   2   1   1   2   1   1   1   2   1   2   2   1   1   1   1   2   1   1   2   1   1   1   2   1   2   1   1   1   2   2   1   1   2   1   2   2   1   2   1   2   1   1   2   1   2   2   1   1   1   2   2   1   1   2   1   2   1   2   2   2   2   1   2   1   1   2   1   1   2   1   2   1   1   2   1   1   1   2   1   2   1   1   2   2   1   1   1   2   1   2   1   1   2   2   2   2   2   2   2   2   1   1   1   2   2   1   1   2   2   2   1   1   2   2   1   2   1   2   1   2   2   1   1   2   2   2   1   1   2   2   1   1   2   1   1   2   2   1   1   1   1   2   1   1   2   2   2   1   1   2   1   1   1   1   1   1   2   1   2   1   1   1   1   1   1   1   1   1   1   1   2   2   1   2   2   2   1   1   2   1   1   2   2   1   1   2   1   1   2   1
 MK-5-16                1   2   1   2   2   1   2   2   2   2   2   1   1   1   1   2   1   2   1   2   2   1   1   1   1   2   1   1   2   1   1   2   2   1   2   1   2   1   2   2   1   1   2   2   2   2   1   2   1   2   1   2   2   1   2   2   1   1   2   2   1   1   2   2   1   2   1   2   1   2   2   1   2   1   1   1   1   1   2   1   2   1   1   2   1   1   1   2   1   2   1   1   2   2   1   1   1   2   2   2   1   1   2   2   2   2   2   1   2   2   1   1   1   2   2   1   1   2   1   1   1   1   2   2   2   2   1   2   1   2   2   1   1   2   2   2   2   1   2   2   1   1   2   1   1   2   2   1   2   1   2   2   1   1   2   2   2   1   1   2   1   1   1   1   1   1   2   1   2   1   1   1   1   1   1   1   1   1   1   1   2   2   1   2   2   2   1   1   2   1   1   2   2   1   1   2   1   1   2   1
 MK-6-1                 2   2   2   1   1   1   1   2   1   2   2   1   1   2   2   2   2   2   1   2   2   2   2   2   2   2   1   1   2   1   1   1   1   1   2   1   2   1   2   1   1   1   1   1   1   2   1   2   2   2   2   1   2   2   2   2   2   2   1   2   2   1   1   1   2   1   1   2   2   2   2   1   2   1   1   2   2   1   1   1   2   1   2   2   1   1   1   2   1   2   2   1   1   2   1   1   2   2   2   2   2   1   2   2   1   2   1   2   1   1   2   1   1   2   1   1   1   2   1   1   1   1   2   1   1   1   2   1   1   1   2   1   1   2   1   2   2   1   2   1   1   1   2   1   2   2   2   2   2   1   1   2   1   1   2   2   1   1   1   1   2   1   1   1   1   1   1   2   1   1   2   2   1   1   1   2   2   1   1   1   2   1   2   1   2   1   2   2   2   2   2   2   2   1   2   2   1   1   1   1
 MK-6-2                 2   2   2   1   1   1   1   2   1   2   2   1   2   1   1   2   2   1   1   2   2   2   2   1   2   2   1   2   2   1   1   1   1   1   2   1   2   1   2   1   1   1   2   1   1   2   1   2   2   2   2   1   1   2   2   2   2   2   1   2   2   1   1   1   2   1   1   2   2   2   2   1   2   1   1   2   2   1   1   1   2   1   2   2   1   1   1   2   1   2   2   1   1   2   1   1   2   2   2   2   2   2   2   2   1   1   1   2   1   1   2   1   1   2   1   1   1   2   1   2   1   1   2   1   1   1   2   1   2   1   2   1   1   2   1   2   2   1   2   1   1   2   2   1   1   2   2   2   2   1   1   2   1   1   2   2   1   2   1   1   2   1   1   2   1   1   1   2   1   1   2   2   1   1   1   2   2   1   1   1   2   1   2   1   2   1   2   2   2   2   2   1   2   1   2   1   1   2   1   1
 MK-6-3                 2   2   2   1   1   1   1   2   1   2   2   1   2   1   1   2   2   1   1   2   2   2   2   1   2   2   1   2   2   1   1   1   1   1   2   1   2   1   2   1   1   1   2   1   1   2   1   2   2   1   2   1   2   2   2   2   2   2   1   2   2   1   2   2   2   1   1   2   2   2   2   1   2   1   1   2   2   1   1   2   2   1   2   2   1   1   1   2   1   2   2   1   2   2   1   2   2   2   2   2   2   2   1   1   1   1   1   2   1   1   2   2   1   2   1   1   1   1   1   2   1   1   1   1   1   1   2   1   2   1   2   1   1   2   1   2   2   1   2   1   1   2   2   1   1   2   2   2   2   1   1   2   1   1   2   2   1   2   1   1   2   2   1   2   1   1   1   1   1   1   2   1   1   1   1   2   2   1   1   1   2   1   2   1   2   1   2   2   2   2   2   1   1   1   2   1   1   2   1   1
 MK-6-4                 2   2   2   1   1   1   1   2   1   2   2   2   2   2   1   2   1   1   1   2   2   2   2   1   2   2   1   2   2   1   1   1   1   1   2   1   2   1   2   1   1   2   2   1   1   2   1   2   2   1   2   1   2   2   2   2   2   1   1   2   2   1   1   2   2   1   1   2   2   2   2   1   2   1   1   2   2   1   2   2   2   1   2   2   1   2   1   2   1   2   2   1   1   2   1   2   2   2   2   1   2   2   1   1   1   1   1   1   2   1   2   2   1   2   1   1   1   1   1   2   1   1   1   1   1   1   2   1   2   2   1   1   1   2   1   2   1   1   2   1   1   2   2   1   1   2   2   2   2   1   2   2   1   1   2   2   1   2   1   2   2   2   1   2   1   1   1   1   1   1   1   1   1   1   1   1   2   2   1   1   2   1   1   1   2   1   2   2   2   2   2   1   1   1   1   1   1   2   1   1
 MK-6-5                 2   2   2   1   1   1   1   1   1   2   2   1   2   2   1   2   1   1   1   2   2   2   2   1   2   2   1   2   2   2   1   1   1   1   2   1   2   1   2   1   1   2   2   1   1   2   1   2   2   1   2   1   1   2   2   2   2   1   1   2   2   1   1   1   1   1   1   2   2   2   2   1   2   1   2   2   2   1   2   2   2   1   2   2   1   2   1   2   1   2   2   1   1   1   1   2   2   2   2   1   2   2   1   1   1   1   1   1   2   1   2   2   2   2   1   1   1   1   1   1   1   1   1   1   1   1   2   1   2   2   1   1   1   2   1   2   1   1   2   1   1   2   2   1   1   1   1   1   2   1   2   2   1   1   2   2   1   2   1   2   2   2   1   1   1   1   1   2   1   1   2   1   1   1   1   1   2   2   1   1   2   1   1   1   2   1   2   2   2   2   2   1   1   1   2   1   1   2   1   2
 MK-6-6                 2   2   2   1   2   1   1   1   1   2   2   1   2   2   1   1   1   1   1   2   2   2   2   1   2   2   1   2   1   2   2   2   1   1   2   2   2   1   2   1   1   2   2   1   1   2   1   2   2   2   2   1   1   1   2   2   2   1   1   2   2   1   1   1   1   1   1   1   1   2   2   1   2   2   2   2   2   1   2   2   2   1   2   2   2   1   1   2   1   2   2   2   1   1   1   2   1   2   2   1   2   2   1   1   1   1   1   1   2   1   2   2   2   2   1   1   1   1   1   1   1   1   2   1   1   1   2   1   2   2   1   1   1   2   1   2   1   1   1   1   1   2   2   1   2   1   1   1   1   1   2   2   1   2   2   1   1   2   2   2   2   2   1   1   1   1   1   2   1   2   2   1   2   1   1   1   2   2   1   2   2   1   1   1   2   1   2   2   1   2   2   1   1   1   2   1   1   2   1   2
 MK-6-7                 2   2   2   1   2   1   1   1   1   2   2   1   2   2   1   1   1   1   1   2   2   2   2   1   2   1   1   2   1   2   2   1   1   1   1   1   2   1   2   2   1   2   2   1   2   2   1   2   2   2   1   1   1   1   2   1   2   1   1   2   2   2   1   1   1   1   1   1   1   2   2   1   2   2   2   2   2   1   2   2   2   1   2   2   2   1   2   2   1   2   2   2   1   1   1   2   1   2   2   1   2   2   1   1   2   2   1   1   2   1   1   2   2   2   1   1   1   1   1   1   1   2   2   1   1   1   1   2   2   2   2   2   1   2   1   1   1   1   1   1   1   2   2   1   2   1   1   1   1   1   2   2   1   1   2   1   1   2   2   2   2   2   1   2   1   1   1   2   1   1   2   1   2   1   2   1   2   2   1   2   2   1   1   1   2   1   2   2   1   1   2   1   1   1   2   1   1   2   1   2
 MK-6-8                 2   2   2   1   2   1   1   2   1   2   1   2   2   2   1   1   1   1   1   2   2   2   2   1   2   1   1   2   1   2   2   1   2   1   1   1   2   1   2   2   1   2   2   1   1   2   1   2   2   2   1   1   1   1   2   1   2   1   1   2   2   1   1   1   1   2   1   1   1   1   2   1   2   2   2   2   2   1   2   2   1   1   2   2   2   1   2   2   1   2   2   2   1   1   1   2   1   2   1   2   2   2   2   1   2   1   1   1   2   1   1   2   2   2   1   1   1   1   1   2   1   2   2   1   1   1   2   2   2   2   2   2   1   2   1   1   1   1   1   1   1   2   2   1   2   1   1   1   1   1   2   2   1   2   2   1   1   2   2   2   2   2   1   1   1   1   1   2   1   1   2   1   2   1   2   1   2   2   1   2   1   1   1   2   2   1   2   2   2   1   2   1   1   1   2   1   1   2   1   2
 MK-6-9                 2   2   2   1   2   1   1   2   1   2   1   2   2   2   1   1   1   1   1   2   2   2   2   1   2   1   2   2   2   2   2   1   2   1   1   1   2   1   2   1   1   2   2   1   1   2   1   2   1   2   2   1   1   1   2   1   2   1   1   2   2   1   1   1   1   2   1   1   1   1   2   1   2   2   2   2   2   1   2   2   1   1   2   2   2   1   2   2   1   2   2   2   1   1   1   2   1   2   1   2   2   1   2   1   2   1   1   1   2   1   1   2   2   2   1   1   1   1   1   2   1   2   2   1   1   1   2   2   2   2   2   2   1   1   1   1   1   1   1   2   1   2   1   1   2   1   2   1   1   1   2   2   1   2   2   1   1   2   2   2   2   2   1   1   1   2   1   2   1   1   2   2   2   1   1   1   2   2   1   1   1   1   1   2   2   1   2   2   2   1   2   2   1   1   2   1   1   2   1   2
 MK-6-10                2   1   2   1   2   2   1   2   1   2   1   2   2   2   1   2   1   1   1   2   1   2   2   1   2   1   2   2   1   2   2   1   1   1   1   1   2   1   2   1   1   2   1   1   1   2   1   2   1   2   2   2   1   1   2   1   2   2   1   2   2   1   1   1   1   1   1   1   1   1   2   1   2   2   2   1   2   1   2   2   1   1   2   2   2   1   2   1   2   2   2   2   1   1   1   2   1   2   1   2   2   1   2   1   2   1   1   1   2   2   1   2   2   2   1   1   1   1   2   2   2   1   2   1   1   1   2   2   2   2   2   2   2   1   1   1   1   1   2   1   1   1   1   1   2   2   2   1   2   1   2   2   1   2   2   1   1   2   2   2   2   2   1   1   1   2   1   2   1   1   2   2   2   1   1   1   2   2   1   1   1   1   1   2   1   1   2   2   2   1   2   2   1   1   1   1   1   2   2   2
 MK-6-11                2   1   2   1   2   2   1   2   1   2   1   2   2   2   2   2   1   1   1   2   1   2   2   1   2   2   2   2   1   2   2   1   1   1   1   1   2   1   1   1   1   2   1   1   1   1   1   2   1   2   2   2   1   1   2   1   2   2   2   2   2   1   2   1   1   1   1   1   1   1   2   1   2   2   2   1   2   1   2   2   1   1   2   2   2   1   2   1   2   2   1   2   1   1   1   2   1   2   1   2   2   1   2   1   2   1   1   1   2   2   1   1   2   2   1   1   1   1   2   2   2   1   2   1   1   1   2   2   2   2   2   2   2   1   1   1   1   1   1   1   1   1   1   1   2   1   2   1   2   1   2   2   1   2   2   1   1   2   2   2   2   2   1   1   1   2   1   2   1   2   2   2   2   1   1   1   2   2   2   1   1   1   1   2   1   1   2   2   2   2   2   2   1   1   1   1   1   2   2   1
 MK-6-12                2   1   2   1   2   2   1   2   2   2   1   2   2   2   2   2   1   1   1   2   1   2   2   1   2   2   2   2   1   2   2   1   1   1   1   1   2   1   1   1   1   2   1   1   1   1   1   2   1   1   2   2   1   1   2   1   2   2   2   2   2   1   2   1   1   1   1   1   1   1   2   1   2   2   2   1   2   1   2   2   2   1   1   2   2   1   2   1   2   2   1   2   1   1   1   2   2   2   1   2   2   1   2   1   2   1   1   1   2   2   1   1   2   2   1   1   1   1   2   2   2   1   2   2   1   1   2   2   2   2   2   1   2   1   1   1   1   1   1   1   1   1   1   1   2   2   2   1   2   1   2   2   1   2   2   1   1   2   1   2   1   2   1   2   1   2   1   1   1   2   2   2   2   1   1   1   2   2   2   1   1   1   1   2   1   1   2   2   2   2   2   2   1   1   1   1   1   2   2   2
 MK-6-13                2   1   2   1   2   2   1   2   1   2   1   2   2   2   1   2   1   1   1   2   2   2   2   1   2   2   2   1   1   2   2   1   1   2   1   1   2   1   2   1   1   2   1   1   2   1   1   1   1   1   2   2   1   1   2   1   2   2   2   2   2   2   1   1   1   1   2   1   1   1   2   1   2   2   2   1   2   1   2   2   2   2   1   2   2   1   2   1   2   1   1   2   1   1   1   2   1   2   1   2   2   1   2   1   2   1   1   1   2   2   1   1   2   1   1   1   1   1   2   2   2   1   2   2   1   1   2   1   2   2   2   1   2   1   1   1   1   1   1   1   1   1   1   1   2   1   2   1   1   1   2   2   1   2   2   1   1   2   1   2   1   2   1   2   1   2   1   1   1   2   2   2   2   1   1   1   2   2   2   1   1   1   1   2   1   1   2   2   2   1   2   2   1   1   2   1   1   2   2   2
 MK-6-14                2   1   2   1   2   2   1   2   1   2   1   2   2   2   1   2   1   1   2   2   2   2   2   2   2   2   2   1   1   2   2   1   1   2   1   1   2   1   1   1   1   2   1   1   2   1   1   1   1   1   2   1   1   1   2   1   2   2   2   2   2   2   1   1   1   1   2   1   1   1   2   1   2   2   2   1   2   1   2   1   2   2   1   2   2   1   2   1   2   1   1   2   2   1   1   2   1   2   1   2   1   1   2   1   2   1   1   1   2   2   1   1   2   1   1   2   1   1   2   2   2   1   2   2   1   1   2   1   2   2   2   2   2   1   1   1   1   1   1   1   1   1   1   1   2   1   2   1   1   1   2   2   1   1   2   1   1   2   2   2   1   1   1   2   1   2   1   1   1   2   2   1   2   2   1   1   2   2   2   1   1   1   1   2   1   2   2   2   2   1   2   2   1   1   2   1   2   2   2   2
 MK-6-15                2   1   2   1   2   2   2   2   1   2   1   1   2   2   1   2   1   1   2   2   2   1   2   2   2   1   2   1   1   2   2   1   1   2   1   1   2   1   1   1   1   2   1   1   2   1   1   1   1   1   2   2   1   2   1   1   2   2   2   2   2   1   1   2   1   1   2   1   1   1   2   1   2   1   2   1   2   2   2   1   2   2   2   1   2   2   2   1   2   1   1   2   2   1   1   2   1   2   1   2   1   1   2   1   2   1   2   1   2   2   1   1   2   1   1   2   2   1   2   2   1   2   2   2   2   1   2   1   2   2   2   2   2   1   1   1   1   1   2   1   1   1   1   1   2   1   2   1   1   1   2   2   1   2   2   1   1   2   2   2   1   1   2   2   1   2   1   2   1   2   2   1   1   2   1   1   2   2   2   1   1   1   1   2   1   1   2   1   2   2   2   2   1   1   2   1   2   2   2   2
 MK-6-16                1   1   2   1   2   2   2   2   1   2   1   1   2   2   1   2   1   1   2   2   2   1   2   2   1   1   2   1   1   1   2   1   1   2   1   1   2   1   2   1   1   1   1   1   2   1   1   1   1   1   2   2   1   2   1   1   2   2   1   2   2   1   1   2   1   1   1   1   1   1   2   1   2   1   2   2   2   1   2   1   2   2   1   2   2   1   2   1   2   1   2   2   1   2   1   2   1   2   2   1   1   1   2   1   2   1   2   1   2   2   1   1   2   1   1   2   2   1   2   2   2   2   2   2   2   1   2   1   2   2   1   2   2   1   1   1   1   1   2   1   1   1   1   1   2   1   2   1   1   1   2   2   1   2   2   1   1   1   2   2   1   2   2   2   1   2   1   2   1   2   1   2   1   2   1   1   2   2   2   1   1   1   1   1   1   1   2   1   2   1   2   2   1   1   2   1   2   2   2   2
 
!****************************************** Phenotypic Data **********************************************************
!-100.0 is resevred for missing phenotype
SimulatedTrait1         9.9022   10.5699   10.2950    9.5152   10.0223   10.7377   10.0127    9.8616    8.2552   10.3790    9.4817    9.6955   10.1590    8.3623   10.8976    9.7178    8.9397    8.3348    8.4676    7.4427    8.5523   10.9054   11.2260   11.1048    9.4861   10.7352   10.6500    9.9272    9.2656    9.5726    8.7375   10.6291    9.3661   10.6664    8.8639    8.4699   11.1034   10.0937    9.5859   10.6205   10.0207    9.5776    9.8255    7.7933   10.3608   11.5351   11.1364    7.5848   11.6214    9.5138   10.7600    9.3594   11.1134    9.5460    8.4480   11.2810    9.0523   10.1717    9.6106    9.3246   10.9009   10.0847    8.8490    8.8080   10.1100   11.1339   11.6606   10.1152    9.8923    8.6091   10.8010    9.3558   10.1739    9.2160   10.5608   10.3335    9.4066   11.6768   10.8816   11.0433    8.4106   10.7323    8.1283    9.7477   10.4017   10.0355   11.5954   10.6837   11.9689    8.8495   11.0795    8.9262   11.0156   10.9023   10.6325    8.2663    9.0049   10.2976    8.7085    7.5488    9.7049   11.3506   11.7184    9.9949    9.6454    9.3258   11.0816    9.7262    9.4857   11.4157   12.0414    9.2949    9.7435    8.9488   11.0405   10.3378   11.6857    8.7068   10.8609    8.5875    9.7523   10.1726   11.8130   11.0885    9.9597   11.4534   10.5562    8.4277    9.4876   10.0238    9.4447    8.9677    9.8509   10.8246    9.4525    9.0489    9.0030   10.4304    9.7423    8.1825    9.8038   10.8343    8.6613   10.4935    9.5368   10.1756    9.7940   10.1250    9.1577    9.0709    8.9389    8.5778    9.4971    9.6453   11.2225    8.4449    9.7310    9.1191    9.6388   10.8416    9.9140    8.5874    9.8189    9.9359   10.6142   10.9252   10.6630    9.5998   10.5824    9.1095    8.7530    8.3040   10.0312   10.1838    9.5667    9.1199    9.6992    8.8922    8.5888   10.4607    9.0790    9.0833    9.5507    9.5742    9.2143    9.2140   11.0010    8.8880    9.6785    9.5377    9.4383    8.8090    9.6159    9.4043   10.5533   11.2060    9.5971   10.8580    8.1196   10.2725
 
