# Supplementary material for: Inclusive Composite Interval Mapping of QTL by Environment Interactions in Biparental Populations
Source: PLoS One. 2015 Jul 10;10(7):e0132414. doi: 10.1371/journal.pone.0132414 (PMC4498613; doi:10.1371/journal.pone.0132414)
Supplement: S1 File — (ZIP) [file pone.0132414.s001.zip › BC1 population/e=1/run_00120.met]

!**********************Note: lines staring with "!" are remarks and will be ignored in the program********************
!*********************************General Information**********************************
!Assuming F1 = P1 x P2, populations available in QTL IciMapping are: 
!  1, P1BC1F1 = P1 x F1, the first backcrossing where P1 is used as the recurrent parent;
!  2, P2BC1F1 = P2 x F1, the first backcrossing where P2 is used as the recurrent parent;
!  3, F1DH, F1-derived doubled haploids; 
!  4, RIL or F1RIL, recombination inbred lines through the repeated selfing of F1;
!  5, P1BC1RIL, recombination inbred lines through the repeated selfing of P1BC1F1;
!  6, P2BC1RIL, recombination inbred lines through the repeated selfing of P2BC1F1;
!  7, F2, the selfing generation of F1;
!  8, F3, the selfing generation of F2;
!  9, P1BC2F1, the second backcrossing where P1 is used as the recurrent parent; 
! 10, P2BC2F1, the second backcrossing where P2 is used as the recurrent parent;
! 11, P1BC2RIL, recombination inred lines through the repeated selfing of P1BC2F1; 
! 12, P2BC2RIL, recombination inred lines through the repeated selfing of P2BC2F1; 
! 13, P1BC1F2, the selfing generation of P1BC1F1; 
! 14, P2BC1F2, the selfing generation of P2BC1F1; 
! 15, P1BC2F2, the selfing generation of P1BC2F1; 
! 16, P2BC2F2, the selfing generation of P2BC2F1; 
! 17, P1BC1DH, P1BC1F1-derived doubled haploids; 
! 18, P2BC1DH, P2BC1F1-derived doubled haploids; 
! 19, P1BC2DH, P1BC2F1-derived doubled haploids; 
! 20, P2BC2DH, P2BC2F1-derived doubled haploids; 
   1      !Mapping Population (see remarks above)
   2      !Mapping Function (1 for Kosambi; 2 for Haldane; 3 for Morgan)
   2      !Marker Space Type (1 for intervals; 2 for positions)
   1      !Marker Space Unit(1 for centiMorgans; 2 for Morgan)
   6      !Number of Chromosomes (or Linkage Groups)
 200      !Size of the mapping population
   1      !Number of environments
 
!***************************************** Chromosomes and Linkage Maps **********************************************
!Chromosome                 NumMarkers
-CH1                        16
-CH2                        16
-CH3                        16
-CH4                        16
-CH5                        16
-CH6                        16
!Linkage map (Marker name followed by position or the interval length)
 MK-1-1                1     0.000
 MK-1-2                1    10.000
 MK-1-3                1    20.000
 MK-1-4                1    30.000
 MK-1-5                1    40.000
 MK-1-6                1    50.000
 MK-1-7                1    60.000
 MK-1-8                1    70.000
 MK-1-9                1    80.000
 MK-1-10               1    90.000
 MK-1-11               1   100.000
 MK-1-12               1   110.000
 MK-1-13               1   120.000
 MK-1-14               1   130.000
 MK-1-15               1   140.000
 MK-1-16               1   150.000
 MK-2-1                2     0.000
 MK-2-2                2    10.000
 MK-2-3                2    20.000
 MK-2-4                2    30.000
 MK-2-5                2    40.000
 MK-2-6                2    50.000
 MK-2-7                2    60.000
 MK-2-8                2    70.000
 MK-2-9                2    80.000
 MK-2-10               2    90.000
 MK-2-11               2   100.000
 MK-2-12               2   110.000
 MK-2-13               2   120.000
 MK-2-14               2   130.000
 MK-2-15               2   140.000
 MK-2-16               2   150.000
 MK-3-1                3     0.000
 MK-3-2                3    10.000
 MK-3-3                3    20.000
 MK-3-4                3    30.000
 MK-3-5                3    40.000
 MK-3-6                3    50.000
 MK-3-7                3    60.000
 MK-3-8                3    70.000
 MK-3-9                3    80.000
 MK-3-10               3    90.000
 MK-3-11               3   100.000
 MK-3-12               3   110.000
 MK-3-13               3   120.000
 MK-3-14               3   130.000
 MK-3-15               3   140.000
 MK-3-16               3   150.000
 MK-4-1                4     0.000
 MK-4-2                4    10.000
 MK-4-3                4    20.000
 MK-4-4                4    30.000
 MK-4-5                4    40.000
 MK-4-6                4    50.000
 MK-4-7                4    60.000
 MK-4-8                4    70.000
 MK-4-9                4    80.000
 MK-4-10               4    90.000
 MK-4-11               4   100.000
 MK-4-12               4   110.000
 MK-4-13               4   120.000
 MK-4-14               4   130.000
 MK-4-15               4   140.000
 MK-4-16               4   150.000
 MK-5-1                5     0.000
 MK-5-2                5    10.000
 MK-5-3                5    20.000
 MK-5-4                5    30.000
 MK-5-5                5    40.000
 MK-5-6                5    50.000
 MK-5-7                5    60.000
 MK-5-8                5    70.000
 MK-5-9                5    80.000
 MK-5-10               5    90.000
 MK-5-11               5   100.000
 MK-5-12               5   110.000
 MK-5-13               5   120.000
 MK-5-14               5   130.000
 MK-5-15               5   140.000
 MK-5-16               5   150.000
 MK-6-1                6     0.000
 MK-6-2                6    10.000
 MK-6-3                6    20.000
 MK-6-4                6    30.000
 MK-6-5                6    40.000
 MK-6-6                6    50.000
 MK-6-7                6    60.000
 MK-6-8                6    70.000
 MK-6-9                6    80.000
 MK-6-10               6    90.000
 MK-6-11               6   100.000
 MK-6-12               6   110.000
 MK-6-13               6   120.000
 MK-6-14               6   130.000
 MK-6-15               6   140.000
 MK-6-16               6   150.000
!*********************************** Marker Types ********************************************************************
!Co-dominant marker: When heterozygote F1 is present, P1 is coded as 2, F1 is coded as 1, and P2 is coded as 0; Otherwise, P1 is coded as 2, and P2 is coded as 0. 
!Dominant marker: When heterozygote F1 is present, P1 and F1 are coded as 12, and P2 is coded as 0; Otherwise, P1 is coded as 2, and P2 is coded as 0.  
!Recessive markers: When heterozygote F1 is present, P1 is coded as 2, and F1 and P2 are coded as 10; Otherwise, P1 is coded as 2, and P2 is coded as 0. 
!Missing marker is coded as -1. 
 MK-1-1                 2   2   1   1   2   1   1   2   2   1   1   2   1   1   1   1   1   2   2   2   1   1   2   1   1   2   2   1   2   1   1   2   2   2   1   2   2   1   2   2   1   1   1   1   1   2   2   2   1   1   1   1   2   1   1   1   1   1   2   2   2   2   1   2   2   2   1   1   2   2   1   2   2   2   1   1   1   1   1   1   1   2   2   1   2   1   2   2   2   1   1   2   2   1   2   2   1   2   2   1   1   1   2   2   1   2   1   1   1   2   1   1   1   1   2   2   2   1   2   2   1   2   2   1   1   2   2   1   2   1   2   1   2   2   2   1   1   1   2   2   2   2   2   1   2   2   1   2   2   2   2   2   2   2   1   2   2   1   2   1   1   1   1   1   1   1   2   1   1   1   2   1   2   1   2   2   1   2   2   2   1   1   1   2   1   2   2   2   2   1   1   1   2   1   1   1   2   1   2   2
 MK-1-2                 2   2   1   1   2   1   1   1   2   1   1   2   1   1   1   1   1   2   2   2   1   1   2   1   1   1   2   1   2   1   1   2   2   1   1   2   2   2   2   2   1   1   1   1   1   2   2   2   1   1   1   1   2   1   1   2   1   1   2   2   1   2   1   2   2   2   1   1   2   2   1   2   2   2   1   1   2   1   1   1   1   2   2   1   2   1   2   2   2   1   1   1   2   1   2   2   1   2   2   1   1   1   2   2   1   2   1   1   1   2   1   1   1   1   2   2   2   1   2   2   1   2   2   1   1   2   2   1   2   1   2   1   2   2   2   1   1   2   2   2   2   2   2   1   2   2   1   1   2   2   2   2   2   2   1   2   2   1   2   1   1   2   1   1   1   1   2   1   1   1   1   1   2   1   2   1   1   2   1   2   2   1   1   2   2   2   2   2   2   1   1   1   2   1   1   1   2   1   2   2
 MK-1-3                 2   2   2   1   2   2   2   1   1   1   2   2   1   1   1   1   1   2   2   2   1   1   2   1   1   1   2   1   2   1   1   2   1   1   1   2   2   2   2   2   1   1   1   1   1   2   2   2   1   1   1   1   2   1   1   2   1   2   2   2   1   2   1   2   2   2   1   1   2   2   1   1   2   2   1   1   2   1   1   2   1   2   1   1   2   1   2   2   2   1   1   2   2   2   2   2   1   2   2   1   1   1   2   2   1   2   1   2   1   2   1   1   1   1   2   2   2   1   2   1   1   2   2   1   1   2   1   1   2   1   1   1   2   2   2   1   1   2   2   2   2   2   2   1   2   1   1   1   2   2   2   2   2   2   1   2   2   1   1   1   1   2   1   1   1   2   2   1   1   1   1   1   2   1   2   1   1   2   1   2   2   1   1   2   2   1   2   2   2   1   2   1   2   1   1   1   2   1   2   2
 MK-1-4                 2   2   2   1   2   1   2   1   1   1   1   2   1   1   1   1   1   1   2   2   1   1   2   1   1   1   1   1   2   1   2   2   1   1   1   2   1   2   1   2   1   1   1   1   1   2   1   2   2   1   1   1   2   1   1   2   1   2   2   2   1   2   1   2   1   2   2   1   2   2   1   1   2   2   1   1   2   1   1   2   1   2   1   1   1   1   2   2   2   1   1   2   2   2   2   2   1   2   2   1   1   1   2   2   1   1   2   2   1   2   1   1   2   1   2   2   2   1   1   1   1   2   2   1   1   2   1   1   2   1   1   1   2   2   2   1   1   2   2   2   2   2   2   1   1   1   1   1   2   2   2   2   2   2   1   2   2   1   2   1   1   2   1   1   1   2   2   1   1   1   1   1   2   1   1   1   1   1   1   2   2   1   1   2   2   1   2   1   2   2   2   1   2   1   1   1   2   1   2   2
 MK-1-5                 2   2   2   1   2   1   2   1   2   1   2   2   1   1   1   1   1   2   2   1   2   1   2   1   1   1   1   1   2   1   2   2   1   1   1   2   1   2   1   2   1   1   1   1   1   2   1   2   1   1   1   1   1   1   1   2   1   2   2   2   1   2   1   2   1   2   2   1   2   2   1   1   2   1   1   1   2   1   1   2   2   2   1   1   1   1   1   2   2   1   1   1   2   2   2   2   1   1   2   1   1   1   2   2   2   1   2   2   1   2   1   1   1   1   2   2   2   1   1   1   1   2   2   1   1   2   1   1   2   1   1   1   2   2   2   1   1   2   2   2   2   2   1   1   1   1   2   1   2   2   2   2   2   2   1   2   2   1   2   1   1   2   1   1   1   2   2   1   1   1   1   1   2   1   2   2   2   1   1   2   2   2   1   2   1   1   2   2   2   2   2   1   2   1   1   1   2   1   2   2
 MK-1-6                 2   2   2   1   2   1   2   1   2   1   2   2   1   1   2   1   1   2   2   2   2   1   2   1   1   2   1   1   2   1   2   2   1   1   1   2   1   2   1   2   1   1   1   1   1   2   1   2   2   2   1   1   1   1   1   2   1   2   2   2   1   2   1   2   1   2   2   1   2   2   1   1   2   1   1   1   2   1   1   2   2   2   1   1   2   1   1   2   2   1   1   1   2   2   2   2   1   1   2   2   1   1   2   2   2   2   2   2   1   2   1   1   1   2   2   2   2   1   1   1   1   1   2   1   1   2   1   1   2   1   1   1   2   2   2   1   1   2   2   2   2   2   1   1   1   1   2   1   2   2   2   2   1   2   1   2   2   1   2   2   1   1   1   1   1   2   1   1   1   1   1   2   2   1   2   1   2   1   1   2   2   2   1   2   1   1   2   2   2   2   2   1   2   2   1   1   1   1   2   2
 MK-1-7                 2   1   1   1   2   1   2   1   2   1   2   2   1   1   2   1   1   2   2   2   2   1   2   1   1   2   1   1   2   1   2   2   1   2   1   2   1   2   1   2   1   1   1   1   1   2   1   2   2   2   1   1   1   2   1   2   1   2   2   2   2   2   1   2   2   2   2   1   1   2   1   1   2   1   1   1   2   1   1   2   2   2   1   1   2   1   1   2   2   1   1   1   2   2   2   2   1   1   2   2   1   1   2   2   2   2   2   2   1   2   1   1   1   2   2   2   2   1   1   1   1   2   2   1   1   2   1   1   2   1   2   1   2   2   1   2   1   2   2   2   2   2   2   1   1   1   2   1   2   2   1   2   1   2   1   2   1   1   1   2   1   1   1   1   2   2   1   1   1   1   1   2   2   1   2   1   1   2   1   2   2   2   1   2   1   1   2   2   2   2   2   1   2   2   1   1   1   1   2   2
 MK-1-8                 2   1   1   1   2   1   2   1   2   1   2   2   1   1   2   1   1   2   2   2   2   1   2   2   1   1   1   1   2   1   2   2   1   2   1   2   1   2   1   2   1   1   1   1   1   2   1   2   2   2   1   1   1   2   1   2   1   2   2   2   2   2   1   2   2   2   2   1   1   2   2   1   2   2   1   1   2   1   1   2   2   1   1   1   2   1   1   1   2   1   1   1   2   2   2   2   1   2   2   2   2   1   2   2   2   2   2   2   1   2   1   1   1   2   2   2   2   1   1   1   2   2   2   1   1   1   1   1   2   2   2   2   2   1   1   2   1   2   2   2   2   2   2   1   1   2   2   2   2   2   1   1   1   2   1   2   1   1   1   2   1   1   1   1   1   2   1   1   1   1   1   2   2   1   2   1   1   2   1   2   2   2   1   2   1   1   2   2   2   2   2   1   2   2   1   1   1   1   2   2
 MK-1-9                 2   1   1   1   2   1   2   1   2   1   1   2   1   1   1   1   2   2   2   2   2   1   2   2   1   1   1   1   2   1   2   2   1   2   1   2   1   1   1   2   1   2   1   1   1   2   1   2   2   2   2   2   1   2   1   2   1   2   2   2   2   2   1   2   2   2   2   1   1   2   2   1   2   2   1   1   2   1   1   2   2   1   1   1   1   1   1   1   2   1   1   1   2   2   2   2   1   2   2   1   2   1   2   2   2   2   2   2   2   2   1   1   1   2   2   2   2   1   1   1   2   1   2   1   1   1   1   1   2   2   2   2   2   1   1   2   1   2   2   2   2   2   2   2   1   2   2   2   2   2   1   1   1   2   1   1   1   1   1   2   1   1   1   1   1   2   1   1   1   1   1   2   2   1   2   2   1   2   1   2   1   2   1   2   2   1   2   2   2   2   2   1   1   2   1   1   1   1   2   2
 MK-1-10                2   1   1   1   2   1   1   1   2   1   1   2   1   1   1   2   2   2   2   2   2   1   2   2   1   1   1   1   2   1   2   2   1   2   1   1   1   1   1   2   1   2   1   1   2   2   1   2   2   1   1   2   1   2   1   2   1   2   2   2   2   2   1   2   2   2   2   2   1   2   2   1   2   2   1   1   1   1   1   2   2   1   1   1   1   1   1   1   2   1   1   1   2   2   2   2   1   2   2   1   2   1   2   2   2   2   2   2   2   2   1   1   1   2   2   2   2   1   1   2   1   1   2   1   1   1   1   1   2   2   2   2   1   1   1   2   1   2   2   2   2   2   2   2   1   2   2   2   1   2   1   1   1   2   1   1   1   1   1   2   1   1   1   1   1   2   1   1   1   1   1   2   2   1   2   2   1   2   1   2   1   2   1   2   2   1   2   2   1   2   2   2   2   2   1   1   1   2   2   2
 MK-1-11                2   1   1   1   2   1   2   2   2   1   1   2   1   1   1   2   2   1   2   2   2   1   2   2   1   2   1   1   2   1   1   2   1   2   1   1   1   1   1   2   1   2   1   2   2   2   1   2   2   1   1   2   1   2   1   2   2   2   2   2   1   2   2   2   2   2   2   2   1   2   2   1   2   2   1   1   1   1   1   2   2   1   1   1   1   2   1   1   2   1   1   1   2   2   2   2   1   2   2   1   2   1   2   2   2   2   2   2   2   2   1   1   1   2   2   2   2   1   1   2   1   1   2   1   1   1   1   2   2   1   2   2   1   1   1   1   2   2   2   2   2   2   2   1   1   2   2   2   1   2   1   1   1   2   1   1   1   1   1   2   1   1   1   1   1   2   1   1   1   1   2   2   2   1   1   2   1   2   1   2   2   2   1   2   2   1   2   2   1   2   2   2   2   2   1   1   1   2   2   2
 MK-1-12                2   1   1   1   2   1   2   2   2   1   1   2   1   1   2   1   2   2   2   1   2   1   1   2   1   2   1   1   2   1   1   2   1   2   1   1   1   1   1   2   1   2   1   2   2   2   1   1   2   1   1   2   1   2   1   2   1   2   2   2   1   2   2   2   2   2   2   2   2   2   1   1   2   2   1   1   1   1   1   2   2   1   1   1   1   2   1   1   2   1   1   1   2   2   2   2   1   2   2   1   2   2   2   1   1   2   1   2   2   2   1   1   1   2   2   2   2   1   1   2   1   1   2   1   1   1   1   2   2   1   2   2   1   1   1   1   2   2   2   2   2   2   1   1   1   1   2   2   1   2   1   1   1   2   2   1   2   1   1   2   2   1   1   1   1   2   1   1   2   1   2   2   2   1   1   2   1   2   1   2   2   1   1   2   2   1   2   2   1   2   2   2   2   2   1   2   2   2   2   2
 MK-1-13                2   1   1   1   2   1   2   2   2   1   1   2   1   1   2   1   2   2   2   1   2   1   1   2   1   2   1   1   2   1   1   1   1   2   1   1   1   1   1   2   1   2   1   2   2   2   1   1   1   1   1   1   1   2   1   2   1   2   2   2   1   2   1   2   2   2   2   1   2   2   1   1   1   2   1   1   1   1   1   2   2   1   1   1   1   2   1   1   2   1   1   1   1   2   2   2   1   2   2   1   2   2   2   1   1   1   1   2   2   2   1   2   1   2   1   2   2   1   1   2   1   1   2   1   1   1   1   2   2   1   2   2   1   1   1   1   1   2   2   1   2   2   1   1   1   1   2   2   1   2   1   1   1   2   2   1   2   1   2   2   1   1   1   1   1   2   1   1   2   1   2   2   2   1   1   2   1   2   1   2   2   1   1   2   2   1   2   2   2   2   2   2   2   2   1   2   2   2   2   2
 MK-1-14                2   1   1   2   2   1   2   1   2   1   1   2   1   1   2   1   2   2   2   2   2   1   1   1   1   2   1   1   2   1   1   1   2   2   1   1   1   1   1   2   1   2   1   2   1   2   1   1   1   2   1   1   1   2   1   2   1   2   2   2   2   2   1   2   2   2   2   2   2   2   1   1   1   1   1   1   1   1   1   2   2   1   1   1   1   2   1   1   2   1   1   2   1   1   2   2   1   2   2   1   2   2   2   1   1   1   1   2   2   1   1   2   1   2   1   2   2   1   1   2   1   1   2   1   1   2   1   1   2   1   2   2   2   1   1   1   1   2   2   1   2   1   1   1   1   1   2   2   1   2   1   1   1   2   2   1   2   2   2   2   1   1   2   1   1   2   1   1   2   1   2   2   2   1   1   2   1   2   1   2   2   2   1   2   2   1   2   2   2   2   2   2   2   2   1   2   2   2   2   2
 MK-1-15                2   1   1   2   2   2   2   1   1   1   1   2   1   1   2   1   2   2   2   2   2   1   1   1   1   1   1   1   2   2   1   1   2   2   1   1   1   1   1   2   2   2   1   2   2   2   1   2   1   2   1   2   1   2   1   2   2   2   2   2   2   2   1   2   2   2   2   1   2   2   1   1   1   1   1   1   1   1   1   1   2   1   1   2   1   2   1   1   2   1   1   1   1   1   2   2   1   2   1   1   2   1   2   1   1   1   1   2   2   1   1   2   1   2   1   1   2   1   1   2   1   1   1   1   1   2   1   1   2   2   2   2   2   1   1   1   1   2   2   1   2   2   1   1   1   1   2   2   2   2   1   1   1   2   2   1   2   2   2   2   1   1   1   1   1   2   1   1   2   1   2   2   2   1   1   2   1   1   1   2   2   2   1   1   2   1   2   2   2   2   2   2   2   2   1   2   2   2   2   2
 MK-1-16                1   1   1   2   2   2   2   1   1   1   1   2   1   1   2   1   2   2   2   2   2   1   1   1   2   1   1   1   2   2   1   2   2   2   1   1   1   1   1   2   2   2   1   2   2   2   1   2   1   2   1   2   1   2   1   2   2   2   2   2   2   2   1   2   2   2   1   1   2   2   1   1   1   1   1   1   1   1   1   1   2   1   1   2   1   2   1   1   2   1   1   1   2   1   2   2   1   2   1   1   2   1   2   1   1   1   1   2   1   2   1   2   1   2   1   1   2   1   1   2   1   1   1   1   1   2   1   1   2   2   2   2   2   2   2   1   1   2   2   1   2   2   1   1   1   1   2   2   2   1   1   1   1   2   1   1   2   2   2   2   1   1   1   1   1   2   1   1   2   1   2   2   2   1   1   2   1   1   1   1   2   2   1   2   2   1   2   2   2   2   2   2   2   2   1   1   2   2   2   2
 MK-2-1                 2   1   1   1   1   2   2   1   2   1   2   2   2   1   1   1   2   1   2   2   2   2   2   1   1   2   2   1   1   2   2   2   1   2   2   1   1   2   2   2   2   1   1   1   1   2   2   1   2   2   1   1   2   1   1   1   2   1   1   1   1   1   1   2   1   2   1   1   2   2   2   1   2   1   1   2   2   2   1   1   1   2   1   1   2   2   1   2   1   2   1   1   2   2   1   2   1   2   2   2   1   2   1   1   2   1   1   2   2   1   2   1   1   1   1   1   1   1   1   1   2   2   1   2   1   2   2   1   1   2   1   1   1   1   1   2   2   1   2   1   1   1   2   1   2   1   1   2   1   2   2   1   2   1   1   1   2   1   1   2   2   1   1   1   1   1   2   2   1   1   1   1   1   1   1   2   1   1   2   2   1   2   2   1   1   2   2   1   1   2   2   2   2   1   1   1   2   1   1   2
 MK-2-2                 2   1   1   1   1   2   2   1   2   1   2   2   2   1   1   1   2   1   2   2   2   1   2   1   1   2   2   1   2   2   1   2   1   2   2   1   1   2   2   2   2   2   1   1   1   2   2   1   2   2   1   1   2   1   1   1   2   1   1   1   2   1   1   2   1   2   1   1   2   2   2   1   2   1   1   2   2   2   1   1   1   2   1   1   2   2   1   1   1   2   1   2   2   2   1   2   2   2   2   2   1   2   1   1   2   1   1   2   2   2   2   1   1   1   1   1   1   1   2   1   2   1   1   2   1   2   2   1   1   1   1   1   1   1   1   2   1   1   2   1   2   1   2   1   2   1   1   2   1   1   2   2   2   1   1   1   2   1   1   2   2   1   1   1   1   1   2   2   1   1   1   1   1   1   1   2   1   1   2   2   2   2   2   1   1   2   2   1   1   2   2   2   2   1   1   1   2   1   1   2
 MK-2-3                 2   1   1   1   2   2   2   1   2   1   2   2   1   1   1   1   2   1   1   2   2   1   2   1   1   2   2   1   2   2   1   2   1   2   2   1   1   1   2   2   2   2   1   1   1   2   2   1   2   1   1   1   2   2   1   1   2   1   1   1   2   1   1   2   2   2   1   1   2   2   2   1   2   1   1   2   2   2   1   1   1   2   1   2   2   2   1   1   1   2   1   2   2   1   1   2   1   2   2   2   1   2   1   1   2   1   1   2   2   2   2   1   1   1   1   1   1   1   2   1   2   2   1   2   2   2   2   1   1   1   1   1   1   1   1   2   2   1   2   2   2   1   1   1   2   1   1   1   1   1   2   2   2   1   1   1   2   1   1   2   2   1   1   1   1   1   2   2   2   1   1   1   1   1   1   2   1   1   1   2   2   2   2   1   1   1   2   1   1   2   2   2   2   1   1   2   1   1   1   2
 MK-2-4                 2   1   1   1   2   2   2   1   2   1   2   2   1   1   1   1   2   1   1   2   2   1   2   1   1   2   2   1   2   2   1   2   1   2   2   2   1   1   2   2   2   2   1   1   1   2   2   1   2   2   1   1   2   2   1   1   1   1   1   1   2   1   2   2   2   2   1   1   2   2   2   1   2   1   1   2   2   2   1   1   1   2   1   2   2   1   1   1   1   2   1   2   2   1   1   2   1   2   2   2   1   2   1   1   2   1   1   2   2   2   1   1   1   1   1   1   1   1   2   1   2   2   1   2   2   2   2   1   2   1   1   1   1   1   1   1   1   1   2   2   2   1   1   1   2   1   1   2   2   1   2   2   2   1   2   2   2   1   1   2   2   2   1   1   1   1   2   2   2   1   1   2   1   1   2   2   1   1   1   2   2   2   2   1   1   1   2   1   1   2   2   2   2   1   1   2   1   1   1   1
 MK-2-5                 2   1   2   1   2   2   2   1   2   1   2   2   1   1   1   1   2   1   1   2   2   1   1   2   1   2   2   1   2   2   1   2   1   2   2   2   1   1   2   2   2   2   1   2   1   1   2   2   2   2   1   2   2   2   1   1   1   1   1   1   2   1   2   1   2   1   1   1   2   2   2   1   2   1   1   2   2   2   1   1   1   2   1   2   2   1   1   1   1   2   1   2   2   1   1   2   1   2   1   2   1   2   1   1   2   1   1   2   2   2   1   2   1   1   1   1   1   1   2   1   2   2   2   2   2   2   2   1   2   1   1   1   1   1   1   1   1   1   2   2   2   1   1   1   2   1   1   2   2   1   2   2   2   1   2   2   2   1   1   1   2   2   1   1   1   1   1   2   2   1   1   2   1   1   2   2   1   1   1   2   2   2   1   1   1   2   2   1   1   1   2   1   2   1   2   2   1   1   1   1
 MK-2-6                 2   2   2   1   2   1   2   1   2   2   2   2   1   1   1   1   2   2   1   2   2   1   1   2   1   2   2   1   2   2   1   2   1   2   2   2   1   1   2   2   2   2   1   2   1   1   2   2   2   2   1   2   2   2   1   1   1   1   1   1   1   1   2   1   1   1   1   1   2   2   2   1   2   1   1   2   2   2   1   2   1   1   1   2   2   1   1   1   1   2   2   2   2   1   1   2   1   2   2   2   1   2   2   1   2   1   1   2   2   2   1   2   1   1   1   1   1   1   2   1   1   2   2   2   2   2   2   1   2   1   1   1   1   1   1   1   1   1   2   2   2   1   1   1   2   1   1   2   1   1   2   2   2   1   2   2   2   1   1   1   2   2   1   1   1   1   2   2   2   1   1   2   1   1   2   2   1   1   1   2   2   2   1   1   1   2   1   1   1   1   1   1   2   1   2   2   1   1   1   1
 MK-2-7                 1   2   2   1   2   1   2   1   2   2   2   2   1   1   1   2   2   2   1   2   2   1   1   2   1   2   2   1   2   2   1   1   1   2   2   2   1   1   2   2   2   2   1   2   1   1   2   2   2   1   1   2   2   2   1   1   1   1   1   1   1   1   2   1   1   1   1   1   2   2   2   1   2   2   1   2   2   2   1   2   1   1   2   2   2   1   1   1   1   2   2   2   2   1   2   2   2   1   2   2   1   2   2   1   2   1   2   2   2   2   1   2   1   1   1   1   1   1   2   1   1   2   2   2   2   2   2   1   2   1   1   1   1   1   1   1   1   1   2   2   2   1   1   1   1   1   1   2   1   1   1   2   2   1   2   2   2   1   1   1   2   2   2   1   1   1   2   2   2   1   1   2   1   2   2   2   1   1   1   2   2   2   1   1   1   1   1   1   1   1   1   1   2   1   2   2   2   2   1   1
 MK-2-8                 1   2   2   1   2   1   1   2   2   2   2   2   1   1   1   2   2   2   1   1   2   2   1   2   1   2   2   1   2   2   1   1   1   2   2   2   1   2   2   2   2   2   2   2   1   2   2   2   2   1   1   2   2   2   1   1   1   1   1   1   1   1   2   2   1   1   2   2   2   1   2   1   2   2   1   2   2   2   1   2   1   1   2   2   2   1   1   1   1   2   2   2   2   1   2   2   2   1   2   2   1   2   2   1   2   1   2   2   2   2   1   2   1   2   1   1   1   1   2   2   1   2   2   1   2   2   2   1   2   1   1   1   1   1   1   1   1   2   2   2   2   1   1   1   2   1   1   2   1   1   1   2   2   1   2   2   2   1   1   1   2   2   2   1   2   1   2   2   2   1   1   2   1   2   2   2   1   1   1   2   2   2   1   1   1   1   1   1   1   1   1   1   2   2   2   2   1   2   1   1
 MK-2-9                 2   1   2   1   2   1   2   2   2   2   1   2   1   1   1   2   2   2   1   1   2   2   1   2   1   2   2   1   2   2   2   2   1   2   2   2   1   2   2   2   2   2   2   2   1   2   2   2   2   1   1   2   2   2   1   1   1   1   1   1   1   2   2   2   1   1   2   1   2   1   2   1   2   2   1   2   2   2   1   2   1   1   2   1   1   1   1   1   1   1   2   2   2   1   2   2   2   1   2   2   1   2   2   1   2   1   2   2   1   2   1   2   1   2   1   1   1   1   2   2   1   2   2   1   2   2   2   1   2   1   1   1   2   1   1   1   1   2   2   2   2   1   1   1   2   1   1   2   1   1   1   2   1   1   2   2   1   1   1   1   2   2   2   1   2   1   1   2   2   1   1   2   1   2   2   1   1   1   1   2   2   2   1   1   1   1   2   1   1   1   1   1   2   2   2   2   1   2   1   1
 MK-2-10                2   1   2   1   2   1   2   2   2   2   1   2   1   1   1   2   2   2   1   1   2   1   1   2   1   1   2   1   2   2   2   2   1   2   2   2   1   2   2   2   2   2   2   2   1   1   2   2   2   1   1   2   1   2   1   1   2   1   1   1   1   2   2   2   1   1   2   1   2   1   2   1   2   2   2   2   2   2   1   2   2   1   2   1   1   1   1   1   1   1   2   2   2   2   2   2   2   1   2   1   1   2   2   1   1   1   2   2   1   2   1   2   1   2   1   1   1   1   2   2   1   2   2   2   2   2   2   1   1   1   1   1   2   1   1   1   1   2   2   2   2   1   1   1   2   1   1   2   1   1   1   2   1   2   2   2   1   1   1   1   2   2   2   1   2   2   1   2   2   1   1   2   1   2   2   1   1   1   1   2   2   2   1   1   1   1   2   2   1   1   1   1   2   2   2   2   1   2   1   1
 MK-2-11                2   1   1   1   2   1   2   2   2   1   1   2   1   1   1   2   2   2   1   1   2   1   1   2   1   1   2   2   2   2   2   2   1   1   2   2   2   2   2   2   2   2   2   2   1   1   2   2   2   1   1   2   1   2   1   2   2   2   1   1   1   2   2   2   1   1   2   1   2   1   1   1   2   2   2   2   1   2   1   2   2   1   1   1   1   1   1   1   1   1   2   2   2   2   2   2   1   1   2   1   1   2   2   1   1   2   2   2   1   2   1   2   1   2   1   1   1   1   2   2   1   2   2   2   2   2   1   1   1   1   1   1   2   1   1   1   1   2   2   2   2   2   1   1   2   2   1   2   1   1   1   2   1   1   2   2   1   1   1   1   2   2   2   1   2   2   1   2   2   1   1   2   1   2   2   2   1   1   1   2   2   2   1   1   1   1   2   2   1   1   1   1   2   2   1   2   1   2   1   1
 MK-2-12                2   2   1   1   2   1   2   2   2   2   1   2   1   1   1   2   2   2   1   1   2   1   1   1   1   1   2   2   2   2   2   2   1   1   2   2   2   2   2   2   2   2   2   2   1   1   2   1   2   1   1   2   1   2   1   2   2   2   1   1   1   2   2   2   1   1   2   2   2   1   1   1   2   2   2   2   1   2   1   2   2   1   1   1   1   2   1   2   1   1   1   2   2   2   2   2   1   1   1   1   1   2   2   2   1   2   2   2   2   2   2   2   2   2   1   1   1   1   2   2   1   2   1   2   2   2   2   1   1   1   1   2   2   1   1   1   1   2   2   2   2   2   1   1   2   2   1   2   1   1   1   2   1   1   2   2   1   1   1   1   2   2   1   1   2   2   1   2   2   1   1   2   1   2   2   2   1   1   1   2   2   2   1   1   1   1   2   2   2   1   1   1   1   2   1   2   1   2   1   1
 MK-2-13                2   2   1   1   2   1   1   2   2   2   2   2   1   1   1   2   2   2   1   1   2   1   1   1   1   1   1   2   2   2   2   2   1   1   1   2   2   2   2   2   2   2   2   2   1   1   2   1   2   1   1   2   1   1   1   2   2   2   1   1   1   2   2   1   1   2   2   2   2   1   1   1   1   2   1   1   1   2   1   2   1   1   1   1   1   2   1   1   1   1   1   2   2   2   2   2   1   1   1   1   1   2   2   2   1   2   2   2   2   2   2   2   2   1   1   1   1   1   2   2   1   2   1   2   2   2   2   1   1   1   2   2   2   1   1   1   1   2   2   2   2   2   1   1   2   2   1   2   1   1   1   2   1   1   2   2   1   1   1   1   2   2   1   1   2   2   1   2   1   1   1   2   1   1   2   2   1   1   1   2   2   2   1   2   1   1   1   2   2   2   1   2   1   2   1   2   1   2   1   2
 MK-2-14                2   1   1   2   2   1   2   2   2   2   2   2   1   1   1   2   2   2   1   1   2   1   1   1   1   1   1   2   2   2   1   2   1   2   1   2   2   2   2   2   2   2   2   2   1   1   2   1   2   1   2   2   1   1   1   2   2   2   2   2   1   2   2   1   1   2   2   2   2   2   1   1   1   2   1   1   1   2   1   1   1   1   2   1   1   2   1   1   1   1   1   2   2   2   1   2   2   1   1   1   1   2   2   1   1   2   2   2   1   2   2   2   2   1   1   1   1   1   2   2   1   2   2   2   2   2   2   1   1   2   1   2   1   1   1   1   1   2   2   2   2   2   1   1   2   2   1   2   1   1   2   2   1   1   2   1   1   1   1   1   2   2   1   1   1   2   1   2   1   1   1   2   1   1   2   2   1   1   1   2   2   2   1   1   1   1   1   2   2   2   1   2   1   2   1   2   1   2   1   2
 MK-2-15                2   1   1   2   2   1   2   2   2   1   2   1   1   1   1   2   2   2   1   1   2   1   1   1   1   1   1   2   2   2   2   2   1   2   1   2   2   2   2   1   2   2   2   2   1   1   1   1   2   1   2   2   1   1   1   2   2   2   2   1   2   2   2   1   1   2   2   2   2   2   1   1   1   2   1   1   2   2   1   1   1   2   2   1   1   2   1   1   1   2   1   2   2   1   2   1   2   1   1   1   1   2   2   1   1   2   2   2   1   1   2   2   1   2   1   1   1   1   2   2   2   1   2   2   2   2   2   1   1   2   1   2   1   2   1   1   1   2   2   2   2   2   1   1   2   2   1   2   1   2   2   2   1   1   1   1   1   1   1   1   2   2   1   1   1   1   1   2   1   1   1   1   1   1   2   2   1   2   1   2   2   2   1   1   2   1   1   2   2   2   1   2   1   2   2   2   1   2   1   2
 MK-2-16                2   1   1   1   2   1   2   2   2   1   2   1   1   1   1   2   2   2   1   1   2   1   1   1   1   1   1   2   1   2   2   1   1   2   1   2   2   2   1   1   2   2   2   2   1   1   1   2   1   1   2   2   1   1   1   2   2   2   2   1   2   1   2   1   1   2   2   2   2   2   1   1   1   2   2   1   2   2   1   1   1   2   2   1   1   1   1   2   1   2   2   2   2   1   2   1   2   1   1   1   2   2   2   1   1   2   2   2   1   1   2   2   1   2   1   1   1   1   2   2   2   1   2   2   2   2   2   1   2   2   1   2   1   2   1   1   1   2   2   2   2   1   1   1   2   2   1   1   1   2   2   2   1   1   1   1   1   1   1   1   1   2   1   1   1   1   1   2   2   1   1   1   1   1   2   2   2   2   1   2   2   2   1   1   1   1   1   2   2   2   1   2   1   2   1   2   1   2   1   2
 MK-3-1                 1   2   2   2   1   2   1   2   2   2   1   2   2   1   1   2   1   1   2   1   2   2   2   2   1   2   2   1   1   1   1   2   2   2   1   2   1   2   1   1   1   2   2   1   2   2   1   1   1   1   1   1   2   1   2   1   1   2   2   2   1   2   1   2   1   2   1   2   2   1   1   1   1   1   1   2   1   1   1   1   1   1   1   1   1   1   2   2   2   2   1   2   1   1   2   1   1   2   1   1   1   1   2   2   1   2   2   1   1   2   2   2   1   2   1   1   2   1   2   1   1   2   1   2   1   2   2   2   2   1   2   2   2   2   1   2   1   1   2   2   1   1   1   1   1   2   1   1   2   1   1   1   1   2   1   1   1   2   1   2   1   2   1   2   2   2   2   1   1   2   1   1   1   2   1   1   2   2   1   1   1   1   2   1   1   1   1   2   1   2   1   1   2   1   1   1   1   1   1   1
 MK-3-2                 1   2   2   2   1   2   1   2   1   2   1   2   2   1   1   1   2   1   2   1   2   2   2   1   1   2   2   1   1   1   1   2   2   2   1   2   1   2   1   1   1   2   2   1   2   1   1   2   2   1   2   1   2   1   2   1   1   2   2   2   1   2   1   2   1   2   1   2   2   1   1   1   1   1   1   2   1   2   1   1   1   1   1   1   2   1   2   2   2   2   1   2   1   1   2   1   1   2   1   1   1   1   2   2   1   2   2   1   1   1   2   2   1   2   1   1   2   1   2   1   1   2   2   2   2   1   2   2   2   1   2   2   2   2   1   1   2   1   2   2   1   1   1   2   1   2   1   1   2   1   1   1   1   2   1   1   1   2   1   2   1   1   1   2   1   2   1   1   1   1   1   1   1   2   1   2   2   1   1   1   1   2   2   1   1   2   1   2   1   2   1   1   2   1   1   1   2   1   1   1
 MK-3-3                 1   2   2   2   1   2   1   2   1   2   1   2   2   1   1   1   2   1   2   1   2   2   2   1   1   2   2   1   1   1   1   2   2   2   1   1   1   1   1   1   1   1   1   1   2   1   1   2   2   1   2   1   2   1   2   1   1   2   2   2   1   2   1   2   1   2   1   2   2   1   1   1   1   1   1   2   2   2   1   1   2   1   1   1   2   1   2   2   2   2   1   2   1   1   2   1   1   1   1   1   1   2   2   2   1   2   2   1   1   1   2   2   1   2   2   1   2   1   2   1   1   1   1   2   2   2   2   2   2   1   2   2   2   2   1   1   2   1   2   2   1   1   1   2   1   2   2   2   2   1   2   1   1   1   1   1   1   2   1   2   1   1   2   2   1   2   1   1   1   1   1   1   2   2   1   2   2   1   1   1   1   1   2   1   1   2   1   2   1   2   1   1   1   1   1   1   2   1   1   1
 MK-3-4                 1   2   2   2   1   2   1   2   1   2   2   2   2   1   1   1   2   1   2   1   2   2   2   1   1   2   2   1   1   1   1   2   1   2   1   1   1   1   1   1   1   1   1   2   2   1   1   2   2   2   2   2   2   1   1   1   2   2   2   1   1   1   1   2   1   2   1   2   2   1   1   1   1   1   1   2   1   2   1   1   2   1   1   1   1   2   2   2   2   2   1   1   1   1   2   1   1   1   2   1   1   2   2   2   1   2   2   2   1   1   2   2   1   2   2   1   2   1   2   1   1   1   1   2   2   2   2   2   2   1   2   1   1   1   1   1   2   1   2   2   1   1   1   2   1   2   2   2   2   1   2   1   1   1   1   1   1   2   1   2   1   1   2   2   1   2   1   1   1   1   1   1   2   2   1   2   2   1   1   1   1   2   2   1   1   2   1   2   1   2   1   1   1   1   1   1   2   1   1   2
 MK-3-5                 1   1   2   2   1   2   1   2   1   2   2   2   2   1   1   1   2   1   2   1   2   2   2   1   1   2   2   1   1   1   1   1   1   2   1   1   1   1   2   1   1   1   1   2   1   1   1   2   2   1   2   1   2   2   1   1   2   2   1   1   1   1   1   2   1   2   1   2   2   1   1   1   1   1   1   2   1   2   1   1   2   1   1   1   1   2   2   2   2   2   1   1   2   1   2   1   1   1   2   1   1   2   2   1   1   2   2   2   1   1   2   2   1   2   2   1   2   2   2   1   1   1   1   2   2   2   2   2   2   1   2   1   1   1   1   1   2   1   1   2   1   1   1   2   1   1   2   2   2   1   1   1   1   1   1   1   1   2   1   2   1   1   2   2   1   1   1   1   1   1   1   1   2   1   1   2   2   1   1   1   1   2   1   1   1   2   1   2   1   2   1   1   1   1   1   1   2   1   1   2
 MK-3-6                 1   1   2   2   1   2   1   1   1   2   2   2   2   1   1   1   2   1   1   1   2   2   2   1   2   1   2   1   1   1   1   1   1   1   1   1   1   1   2   2   1   1   1   2   1   1   1   2   1   1   2   1   2   1   1   1   2   2   1   1   1   1   2   2   1   2   1   2   2   1   1   1   2   1   2   2   1   2   1   2   2   1   1   1   1   1   2   2   2   2   1   1   2   2   2   2   1   1   2   1   1   1   2   2   1   1   2   2   1   1   1   2   2   2   2   1   2   2   2   1   1   1   1   2   2   2   2   2   2   1   2   1   1   1   1   1   2   1   1   2   1   1   1   2   1   2   2   1   2   1   1   1   1   1   1   1   1   1   1   2   1   1   2   2   1   1   1   1   1   1   2   1   2   1   1   2   2   1   1   1   1   2   1   1   1   2   1   1   1   2   1   1   1   1   1   1   2   1   1   2
 MK-3-7                 1   1   1   2   1   2   1   1   1   2   2   2   2   1   1   2   2   1   1   2   2   2   2   1   2   1   2   1   1   1   1   1   1   1   1   1   1   1   2   2   1   1   1   2   1   1   1   2   1   1   2   1   1   1   1   1   2   2   1   1   1   1   2   2   1   2   1   2   2   1   1   1   2   1   2   2   1   2   1   2   2   1   1   1   1   2   2   2   2   2   2   1   1   1   1   2   1   1   2   1   1   2   1   2   1   1   2   2   1   1   1   2   2   2   2   2   2   2   2   1   1   1   1   2   2   2   2   2   2   1   2   1   1   1   1   2   2   1   1   2   1   1   1   2   1   2   2   1   1   1   1   1   1   1   1   1   1   1   1   1   1   2   2   2   2   1   2   1   1   1   2   1   2   1   1   2   2   1   1   1   1   2   1   1   1   2   1   1   1   2   1   2   1   1   1   1   2   1   1   2
 MK-3-8                 1   1   1   2   1   1   1   1   1   2   2   2   2   1   1   2   2   1   1   2   2   2   2   1   2   1   2   1   1   1   2   1   1   1   1   1   1   1   2   2   1   1   1   2   1   1   1   2   1   1   2   2   1   1   1   1   2   2   1   1   1   1   2   2   1   1   1   2   2   1   1   1   2   1   2   2   1   2   2   2   2   1   1   1   1   2   2   2   2   2   2   1   1   1   1   2   1   1   2   2   2   2   1   2   2   1   1   2   1   1   1   2   2   2   2   2   2   2   2   1   1   1   1   2   1   2   2   2   2   1   2   1   1   1   1   2   2   2   1   2   1   2   1   2   1   2   2   1   1   1   1   1   1   1   1   1   1   1   1   1   1   2   2   2   2   1   2   1   1   2   2   2   2   1   1   2   2   1   1   1   1   2   1   1   1   2   1   2   1   2   1   2   1   2   1   1   2   1   1   2
 MK-3-9                 1   1   1   2   2   1   1   1   1   2   2   2   2   1   1   2   2   1   1   2   2   2   2   1   2   1   2   1   1   1   2   1   1   1   1   1   1   1   2   2   1   1   1   1   1   1   1   1   1   1   2   2   1   1   1   1   2   2   1   1   1   1   2   2   1   1   1   2   2   1   1   1   2   1   2   2   1   2   2   2   2   1   1   1   1   2   2   2   1   2   2   1   1   1   1   2   1   1   2   2   2   2   1   2   2   2   1   2   1   1   1   2   2   2   2   2   2   2   2   1   1   1   1   2   1   2   1   2   2   1   2   1   1   1   1   2   2   2   1   2   1   2   1   2   1   2   2   2   1   2   2   2   1   1   2   1   1   1   1   2   1   2   2   2   2   1   2   1   1   2   2   2   2   1   1   2   2   1   1   1   1   2   1   1   1   2   1   2   1   2   2   2   1   1   1   1   1   1   1   2
 MK-3-10                1   1   1   2   1   1   1   1   1   2   2   2   2   1   1   2   1   1   1   1   1   2   2   2   2   1   2   1   1   1   2   1   1   1   1   1   1   2   2   2   1   1   1   1   1   1   1   1   1   1   2   2   1   1   1   1   2   2   1   1   1   1   2   1   1   1   1   2   2   1   1   1   2   1   2   2   2   2   2   2   2   1   1   1   1   2   2   2   1   2   2   2   1   1   1   2   1   1   2   2   2   1   1   2   2   2   1   2   1   1   1   2   2   2   2   2   2   2   2   2   1   2   1   2   1   2   1   2   2   1   2   1   1   1   2   2   2   2   1   2   1   2   1   2   1   2   2   2   1   2   1   2   1   1   2   1   1   1   1   2   1   2   2   2   2   1   2   1   1   2   2   2   2   1   1   2   2   1   1   1   1   2   1   1   1   2   1   2   1   2   2   2   1   2   1   1   1   1   1   2
 MK-3-11                1   1   1   1   1   1   1   1   1   2   2   2   2   1   1   2   1   1   1   1   1   2   2   2   2   1   2   1   1   1   2   1   2   1   1   1   1   2   2   2   1   1   1   1   1   1   1   1   1   1   2   1   1   2   1   1   2   2   2   1   2   1   2   1   1   1   1   2   2   1   2   1   2   1   2   1   2   2   2   2   2   1   1   1   1   1   2   2   1   2   2   2   1   1   1   2   1   1   2   1   2   1   2   2   1   2   1   2   1   1   1   2   2   2   2   2   2   2   2   2   1   1   1   2   1   2   1   2   2   2   2   1   1   1   2   2   2   2   1   1   1   2   1   2   1   2   2   2   1   2   1   2   1   1   2   1   1   1   1   2   1   2   2   2   2   1   2   1   1   2   2   2   2   1   1   2   2   1   1   1   1   2   1   1   1   2   1   2   1   2   2   2   1   1   1   1   1   1   1   2
 MK-3-12                1   2   1   1   1   1   1   2   2   2   2   2   2   1   1   2   1   1   1   1   1   1   2   2   2   1   2   1   1   1   2   1   1   1   1   1   1   2   2   2   1   1   1   1   1   1   1   1   1   1   2   2   1   2   2   1   2   1   2   1   2   1   2   1   1   1   1   2   2   1   2   1   2   1   2   1   1   2   2   2   2   1   1   1   1   1   2   2   1   2   2   2   1   1   1   2   1   1   1   2   2   1   2   2   1   2   1   2   1   2   1   2   2   2   2   2   1   1   1   2   1   1   1   2   1   2   2   2   2   2   2   1   1   1   2   2   2   2   1   2   1   1   2   2   1   2   2   2   1   2   1   2   1   1   2   1   1   1   1   2   1   1   2   2   2   1   1   1   2   2   2   2   2   1   1   2   2   1   1   2   1   2   1   1   2   2   1   2   1   1   2   2   1   1   1   1   1   1   1   2
 MK-3-13                1   1   1   1   1   1   1   2   2   2   2   2   2   1   1   2   1   1   1   1   1   1   2   2   1   1   2   1   1   1   2   1   1   1   1   1   2   2   2   2   1   1   1   1   1   1   1   1   1   1   2   2   1   2   2   1   2   1   1   1   2   1   2   2   1   1   1   2   2   1   2   1   1   1   2   1   1   2   2   2   2   1   1   1   1   1   2   2   1   2   2   2   1   1   1   2   1   1   1   2   2   1   2   2   1   1   1   2   1   2   1   2   2   2   2   1   1   2   1   2   1   1   1   2   1   2   2   2   2   2   2   1   1   1   2   2   2   2   1   1   1   1   1   2   1   2   2   2   1   2   1   1   1   1   2   1   1   1   1   2   2   1   2   2   2   1   1   1   2   2   2   1   2   1   1   2   2   1   1   2   1   2   1   1   1   2   1   2   1   1   2   2   1   1   1   1   1   1   1   2
 MK-3-14                1   1   1   1   1   1   1   2   2   2   2   2   2   1   1   2   1   1   2   1   1   1   2   2   1   1   2   1   1   1   2   2   1   1   1   1   2   2   2   2   1   2   1   1   1   1   1   1   1   1   2   2   1   2   2   1   2   1   1   1   2   1   2   2   1   1   1   2   2   1   2   1   1   1   2   2   1   2   2   2   2   1   1   1   1   1   2   2   1   2   2   2   1   1   1   2   1   1   1   2   2   2   2   2   1   1   2   2   1   2   1   2   2   2   2   1   1   2   1   2   1   1   1   1   1   2   2   2   2   1   2   1   1   1   1   2   2   2   1   1   1   1   1   2   1   1   2   2   1   1   1   1   1   2   2   1   1   1   1   2   2   1   2   2   2   1   1   1   2   2   2   1   2   2   2   2   2   1   1   2   1   2   1   1   1   2   1   2   1   1   2   2   1   1   1   1   1   1   1   2
 MK-3-15                1   1   2   1   1   1   1   2   2   2   1   2   2   1   1   2   1   1   2   1   1   1   2   2   1   1   2   1   1   1   2   2   2   2   1   1   2   2   2   2   1   2   1   1   2   1   2   2   1   1   2   2   1   2   2   1   2   2   1   1   2   1   2   1   1   1   1   2   2   1   2   1   1   1   2   1   1   2   2   2   2   1   1   1   1   1   2   2   1   2   2   2   1   1   1   2   1   1   1   1   2   2   2   2   1   1   2   2   1   2   1   2   2   2   2   1   1   2   1   2   1   1   1   1   1   2   2   2   2   1   1   1   1   1   1   2   1   2   1   1   1   1   2   2   1   1   2   2   2   2   1   1   1   2   2   1   1   1   1   2   2   1   2   1   2   1   1   2   2   2   2   1   2   2   2   2   2   1   2   1   1   1   1   1   1   2   1   2   1   1   2   2   1   2   1   2   1   1   1   2
 MK-3-16                1   1   2   1   1   1   1   2   2   2   1   2   2   2   1   2   1   1   2   1   1   2   1   1   1   1   2   1   2   2   2   1   2   2   1   1   2   2   2   2   1   1   1   1   2   2   2   2   2   1   2   2   1   2   2   1   2   2   1   1   2   1   2   1   1   1   1   2   2   1   2   1   1   1   2   1   1   2   2   1   2   1   1   1   1   1   2   2   1   2   2   2   1   1   1   2   1   1   1   1   2   2   2   2   1   1   2   2   1   2   1   2   2   1   2   1   1   2   1   2   1   1   1   1   1   2   2   2   2   1   1   1   1   1   1   2   2   2   2   1   2   1   2   2   2   2   2   2   2   2   1   1   1   2   2   1   1   1   2   2   2   1   2   1   2   1   1   2   2   2   2   1   2   2   1   2   2   1   2   1   2   1   1   1   1   1   1   2   1   1   2   2   1   2   1   2   1   1   1   2
 MK-4-1                 2   2   1   1   1   1   2   1   1   1   1   2   2   1   2   2   2   1   1   2   1   2   2   2   1   2   1   2   2   2   1   1   1   2   2   2   1   2   2   1   1   2   2   2   2   2   1   2   1   1   1   2   1   2   1   1   1   1   2   1   2   1   1   1   1   2   1   1   1   1   1   2   1   1   2   2   2   2   2   1   1   1   1   1   2   2   2   2   2   2   2   1   1   2   2   1   2   2   1   1   2   2   1   2   1   2   1   2   2   1   1   1   2   2   2   1   2   1   2   1   2   2   1   2   2   2   2   1   2   2   1   2   2   2   1   2   1   2   1   1   2   1   1   2   2   1   2   2   2   2   2   2   2   2   1   1   1   2   1   2   2   2   1   1   2   1   1   1   1   2   2   1   1   2   2   1   1   2   2   2   1   2   2   2   2   2   1   1   1   1   2   2   2   2   1   2   1   1   2   2
 MK-4-2                 2   2   1   1   1   1   2   1   1   1   2   2   2   1   2   1   2   1   1   2   1   2   2   2   1   2   1   2   2   2   1   1   1   2   2   2   1   2   2   2   2   2   2   2   2   2   1   2   1   1   1   2   1   2   1   1   1   1   1   1   2   1   2   1   1   2   1   2   1   1   1   2   1   1   2   2   2   2   2   1   1   1   1   1   2   2   2   2   2   1   2   1   1   2   2   1   2   2   1   1   2   2   1   2   1   2   2   2   2   1   1   1   2   2   2   2   2   1   2   1   2   2   1   2   2   2   2   1   2   2   1   2   2   2   1   2   1   2   1   2   2   1   1   2   2   1   2   1   2   2   2   2   2   2   1   1   2   2   1   2   2   2   1   1   2   1   1   1   1   2   2   1   1   2   2   1   1   2   2   1   1   2   2   2   2   1   1   1   1   1   2   2   2   2   1   2   1   1   2   2
 MK-4-3                 2   2   1   1   1   1   2   1   1   1   2   2   2   1   2   1   2   1   1   2   1   2   2   2   1   2   2   2   2   2   1   1   1   2   2   2   1   2   2   2   2   2   2   2   2   2   1   2   1   1   2   2   1   2   1   1   1   1   1   1   2   1   2   1   1   2   1   2   1   1   1   2   1   1   2   2   2   2   2   2   2   1   1   1   1   2   1   2   2   1   2   1   1   2   2   1   2   2   1   1   2   2   1   2   1   2   2   2   2   1   1   1   2   2   2   2   2   1   2   1   2   2   1   2   1   2   2   1   2   2   1   1   2   2   1   2   1   2   2   2   2   1   1   2   2   2   2   1   1   2   2   2   2   2   1   1   1   2   1   2   2   2   1   1   2   1   1   1   1   2   2   1   1   2   2   1   1   2   2   2   1   1   2   2   2   1   1   1   1   1   2   2   2   1   1   2   1   1   2   2
 MK-4-4                 2   2   1   1   1   2   2   1   1   2   2   2   2   1   2   1   2   1   1   2   1   2   2   2   1   2   1   2   2   2   1   1   2   2   2   2   1   1   2   2   2   1   2   2   2   2   1   2   1   1   2   2   1   2   2   1   1   1   1   1   2   1   2   1   1   2   1   2   1   1   1   2   1   1   2   2   2   2   2   2   2   1   1   1   1   1   1   1   2   1   2   1   1   2   2   1   2   2   1   1   2   2   1   2   1   2   2   2   2   1   1   1   2   2   2   2   1   1   2   1   2   2   1   2   1   2   2   1   2   2   1   1   2   2   2   2   1   1   2   2   2   1   1   2   2   2   2   1   1   2   2   2   2   2   2   1   1   2   1   2   2   2   1   1   2   1   1   1   1   2   2   1   1   2   2   1   1   2   2   2   1   1   2   2   2   1   1   1   1   1   2   2   2   1   1   2   1   1   2   2
 MK-4-5                 2   2   1   1   1   2   2   2   1   2   2   2   2   1   2   1   2   1   1   2   1   2   2   2   1   2   1   2   2   2   1   1   2   2   2   2   1   1   2   2   2   1   2   2   2   2   1   2   1   1   2   2   1   2   2   1   2   1   1   1   2   1   2   1   2   2   2   2   2   1   1   2   1   1   2   2   2   2   2   2   2   1   1   1   1   1   1   1   2   1   2   1   1   2   1   1   1   2   1   1   2   2   1   2   1   2   2   1   2   1   1   1   2   2   2   2   1   1   2   1   2   2   2   2   1   2   2   1   1   2   1   1   1   2   1   1   1   1   2   2   2   1   1   2   2   2   1   1   1   2   2   2   2   2   2   1   1   2   1   2   2   2   2   1   2   1   1   1   1   2   2   1   1   2   2   1   1   2   2   2   1   1   2   2   2   1   1   1   1   1   2   2   2   2   1   2   1   1   2   2
 MK-4-6                 2   2   1   1   1   2   2   2   1   2   2   2   2   1   2   1   2   1   1   2   1   2   2   2   2   2   2   2   2   2   1   1   2   2   2   2   1   2   2   2   2   1   2   2   2   1   1   2   1   1   2   2   1   2   2   1   2   1   1   1   2   1   2   2   1   2   2   2   2   1   1   2   1   1   2   2   2   2   2   1   1   1   1   1   1   1   1   1   2   1   2   1   1   2   1   1   1   2   1   1   2   2   1   2   1   2   1   2   2   1   1   1   2   2   2   2   1   1   2   1   2   1   2   1   1   2   2   2   1   2   1   1   1   2   1   1   1   1   2   2   2   1   1   2   1   2   1   1   2   1   2   2   2   2   2   1   1   1   1   2   2   2   2   1   2   1   1   2   1   2   1   1   2   2   1   2   1   1   2   2   1   1   2   2   2   1   1   1   1   1   2   2   2   2   2   2   1   1   2   2
 MK-4-7                 2   2   1   1   1   2   2   2   1   2   2   2   2   1   2   1   2   1   1   2   1   1   2   2   2   2   2   2   2   2   2   1   2   2   2   2   1   2   2   2   2   1   2   2   2   1   1   2   1   1   2   1   1   2   2   1   2   1   1   1   1   1   2   2   1   2   2   2   2   1   1   2   1   1   2   2   2   2   2   1   1   1   2   1   1   1   1   1   2   1   1   1   1   2   1   1   1   2   1   1   2   2   1   2   1   2   1   2   2   1   1   1   2   2   2   2   2   2   2   1   2   2   2   1   1   2   1   2   1   2   1   1   1   2   1   1   1   1   2   2   2   1   1   1   1   2   1   1   2   1   2   2   2   2   2   1   2   1   1   2   1   2   2   1   2   1   1   2   1   2   1   1   2   2   1   2   1   2   2   1   1   1   2   2   2   1   1   1   1   1   2   1   2   2   2   2   1   1   2   1
 MK-4-8                 2   2   1   1   1   2   2   2   2   1   2   2   2   1   1   1   2   1   2   2   1   2   2   2   2   2   2   2   2   2   2   1   2   2   1   2   1   2   2   2   2   1   2   2   2   1   1   2   1   1   2   1   1   2   2   1   2   1   1   1   1   1   1   2   1   2   2   2   2   1   1   1   1   1   2   2   2   2   2   1   1   2   1   1   1   1   1   1   2   1   1   1   2   2   1   1   1   2   2   1   1   2   1   2   1   2   1   2   2   1   1   1   2   2   2   2   2   2   2   1   1   2   2   1   1   2   2   1   2   2   1   1   1   2   2   2   1   1   2   2   2   1   1   1   1   2   1   1   2   1   2   2   2   2   2   1   2   1   1   2   1   2   2   1   2   1   2   2   1   2   1   1   1   2   1   2   1   1   2   1   1   1   1   2   2   1   1   1   1   1   2   1   2   2   2   2   1   1   2   1
 MK-4-9                 2   2   2   1   1   2   2   2   2   1   2   2   2   2   1   1   1   1   2   2   2   2   2   2   2   2   2   2   2   1   2   1   2   2   1   2   2   2   2   2   2   1   2   2   2   1   1   2   1   2   2   1   1   2   2   2   2   1   1   1   1   1   1   2   1   2   2   2   2   1   1   1   1   1   2   2   2   2   1   1   1   1   1   1   2   1   1   1   2   1   1   1   2   2   1   1   2   2   2   1   1   1   1   1   1   2   1   2   2   1   1   2   2   2   2   2   2   2   2   1   1   2   2   1   1   2   1   1   2   2   1   1   2   2   2   2   1   1   2   2   2   1   1   1   1   2   1   1   2   1   2   1   1   2   2   1   2   1   1   2   1   2   2   1   2   1   2   2   1   2   1   1   1   2   1   2   1   1   1   1   1   1   1   2   2   1   1   1   1   1   2   1   2   2   2   2   1   1   2   1
 MK-4-10                2   2   2   1   1   2   2   2   2   1   2   2   2   2   1   1   1   1   2   2   2   2   2   1   2   2   2   2   2   1   2   1   2   2   1   2   2   2   2   2   2   1   2   2   2   1   1   2   1   2   2   1   1   2   2   1   2   1   1   1   1   1   1   2   1   2   2   2   2   1   1   1   1   2   2   2   2   2   1   1   1   1   1   1   1   1   1   1   2   1   1   1   2   2   1   1   2   2   2   1   1   1   1   2   1   2   1   1   2   1   1   2   2   2   2   2   2   2   2   1   1   2   2   1   1   2   1   1   1   2   1   1   2   2   1   2   1   1   1   2   2   1   1   2   1   2   1   1   1   1   2   1   1   2   1   1   2   1   1   2   1   2   2   1   1   1   2   2   2   1   2   1   1   2   1   2   1   2   1   1   1   1   1   2   2   2   1   1   1   1   2   1   2   2   2   2   1   1   2   1
 MK-4-11                2   2   2   1   1   2   1   2   2   2   2   2   2   2   2   1   2   1   2   2   2   2   2   1   2   2   2   2   1   1   2   1   2   2   1   2   1   1   2   2   2   1   2   2   2   1   1   2   1   2   2   1   1   2   2   1   1   1   1   1   1   1   1   2   1   2   2   2   2   1   1   1   1   2   2   2   2   2   1   1   1   1   2   1   2   1   1   1   2   1   1   1   2   2   1   1   2   1   2   2   1   1   1   2   1   2   1   1   2   1   1   2   2   2   2   2   2   2   2   1   1   2   2   1   1   2   1   1   2   2   1   1   2   2   2   2   1   1   1   2   2   1   1   2   1   2   1   1   1   2   2   1   1   2   1   1   2   1   1   1   1   1   2   1   1   1   1   2   2   1   1   1   1   2   1   2   1   2   1   1   1   1   1   2   2   1   1   1   1   1   2   1   2   1   2   2   1   1   1   1
 MK-4-12                2   2   2   1   1   1   1   2   2   2   2   2   2   2   2   1   2   1   2   2   2   2   2   1   2   2   2   2   1   1   2   1   2   2   1   2   1   1   2   1   2   1   2   2   2   1   1   2   1   1   2   1   1   1   2   1   1   1   1   1   1   1   1   2   1   2   2   2   2   1   1   1   1   2   1   2   2   2   1   1   1   1   2   1   2   1   1   1   2   1   1   1   2   2   1   1   2   1   2   1   1   1   1   2   2   1   1   1   2   1   1   2   2   2   2   2   2   2   2   1   1   1   2   1   2   2   1   1   2   2   1   1   2   2   2   2   1   1   1   2   2   1   1   2   1   1   1   1   1   2   2   1   2   2   1   1   2   1   1   2   1   1   2   1   1   1   2   2   2   1   1   1   2   2   2   2   1   2   1   1   1   1   1   2   1   1   1   1   1   1   2   2   2   1   2   2   1   1   2   1
 MK-4-13                2   2   2   1   1   1   1   2   1   1   2   2   2   2   2   2   2   1   2   2   2   2   2   1   2   2   2   2   1   1   1   1   2   2   1   2   1   1   1   2   2   1   2   1   1   1   1   2   2   1   2   1   1   1   2   1   1   1   1   1   1   1   1   2   2   2   2   2   1   1   2   2   1   2   1   2   2   2   1   1   1   1   2   1   2   2   1   1   1   1   1   1   2   2   1   1   1   1   2   1   1   1   1   2   2   1   1   1   2   1   1   2   2   2   2   2   2   2   1   1   1   1   2   1   2   1   1   1   2   2   1   1   2   2   2   2   2   1   1   2   2   1   1   2   1   2   1   2   1   2   2   1   2   1   1   2   2   1   1   1   1   1   2   1   2   1   2   1   2   1   1   1   2   2   2   2   1   2   1   1   1   1   1   2   2   1   1   1   2   2   2   2   2   1   2   1   1   1   2   1
 MK-4-14                2   2   2   1   1   1   1   2   1   1   2   2   2   2   2   2   2   1   2   2   2   2   2   1   2   2   2   2   1   1   1   1   1   2   1   2   1   1   1   1   1   1   2   1   1   1   2   2   2   1   2   1   1   1   2   1   1   1   1   1   1   1   1   2   2   2   1   2   1   2   2   2   1   2   1   1   2   2   1   1   1   1   2   1   2   2   1   1   1   1   1   1   2   1   1   1   2   1   2   1   1   1   1   2   2   1   1   2   2   1   1   2   2   2   1   2   2   2   1   1   1   1   2   1   2   1   1   1   2   2   1   1   1   2   2   2   2   1   1   2   2   1   1   1   1   2   2   2   1   2   2   2   1   1   1   2   1   1   1   1   1   1   2   1   2   1   1   1   2   1   1   1   1   2   2   2   1   2   1   1   1   1   1   2   2   2   1   1   2   2   2   2   2   1   2   1   2   1   2   1
 MK-4-15                2   2   2   1   1   1   1   2   2   1   2   2   2   2   2   2   1   1   2   2   2   1   2   1   2   2   2   2   1   1   1   1   1   2   1   2   1   1   1   1   2   1   2   1   1   1   2   2   2   1   2   1   1   1   2   1   1   1   1   1   1   2   2   2   1   2   2   2   1   2   2   2   1   2   2   1   2   2   1   1   1   1   2   1   2   2   1   1   1   1   1   1   2   1   1   1   1   1   2   1   1   1   1   2   2   2   1   2   2   1   1   2   2   2   1   2   2   2   1   1   2   1   2   1   2   1   1   1   1   2   1   1   1   2   2   2   1   1   1   2   2   1   1   1   1   1   2   2   2   1   2   2   1   1   1   2   1   1   2   1   1   1   2   1   2   1   1   1   2   1   1   2   1   2   2   2   1   2   1   1   1   1   1   2   2   1   1   1   2   2   2   1   2   1   2   1   2   1   2   1
 MK-4-16                2   2   2   1   1   1   1   2   2   1   2   2   2   2   2   2   1   1   2   2   2   1   2   1   2   2   2   2   2   1   1   2   1   2   2   2   1   1   1   1   2   1   2   1   1   1   2   2   2   1   2   1   1   1   2   1   1   1   1   1   1   2   2   2   1   2   2   2   1   2   2   2   1   2   2   1   2   2   1   1   1   1   2   1   2   2   1   2   1   1   1   1   2   1   1   1   1   1   2   1   1   1   1   2   2   2   1   2   2   2   1   2   2   2   1   2   2   2   1   1   2   1   2   1   2   1   1   1   1   1   1   1   1   2   2   2   2   1   1   2   2   1   1   1   1   2   2   2   2   1   2   2   1   1   1   2   1   1   2   1   1   2   2   2   2   1   1   1   2   1   1   2   1   2   2   1   1   2   2   1   1   1   1   2   2   1   1   1   2   2   2   1   2   1   2   1   2   1   2   1
 MK-5-1                 2   2   1   2   2   2   2   1   2   2   2   2   2   1   2   1   1   1   1   2   1   1   2   2   2   1   1   1   2   2   1   2   2   1   1   2   1   2   1   2   2   1   2   1   2   1   1   1   2   1   2   2   1   2   2   2   1   1   2   1   2   1   2   1   1   1   2   2   2   1   2   2   2   1   1   2   2   1   2   1   1   2   2   2   1   2   1   1   2   2   1   2   2   1   1   2   1   1   2   2   2   2   1   1   1   1   2   2   1   1   1   1   1   1   2   1   1   1   1   1   2   2   1   2   2   2   2   2   2   2   1   1   1   2   1   1   1   2   1   2   1   1   2   2   2   2   2   2   1   1   1   1   1   2   2   2   1   1   2   1   2   1   2   2   1   1   1   1   2   1   2   2   2   1   1   1   1   1   2   2   2   2   2   2   2   2   2   1   2   2   1   2   1   1   1   2   2   2   1   1
 MK-5-2                 1   2   1   2   2   2   2   1   2   2   2   2   1   1   2   1   1   1   1   2   1   1   2   2   2   1   1   1   1   2   1   2   2   1   1   2   1   2   1   2   2   1   2   1   1   2   1   1   2   1   2   2   1   2   2   2   1   1   2   1   2   1   2   1   1   1   2   2   2   1   2   2   2   1   1   2   2   1   2   2   1   2   2   2   1   2   2   2   1   2   1   2   2   1   1   2   1   1   2   2   2   2   1   1   1   1   2   2   1   1   1   1   2   1   2   1   1   1   1   1   2   2   2   2   2   2   1   2   2   2   1   1   1   2   1   1   1   1   1   2   1   1   1   2   1   2   2   2   1   1   1   1   1   2   2   2   2   1   2   1   1   1   2   2   1   1   1   1   2   1   1   2   2   1   1   1   1   1   2   2   2   2   2   2   2   2   2   1   2   2   2   2   1   1   1   2   2   2   2   1
 MK-5-3                 1   2   1   2   2   2   2   1   2   2   2   2   1   1   2   1   1   1   2   2   1   1   2   2   2   1   1   1   1   2   1   2   2   1   1   2   1   2   1   2   2   2   2   1   1   2   1   1   2   1   2   2   1   2   2   2   1   1   2   1   2   1   2   1   1   1   2   2   2   1   2   2   2   1   1   2   2   1   2   2   1   2   2   2   1   2   2   1   1   2   1   2   2   1   2   1   1   1   2   2   2   2   1   1   1   1   2   2   1   1   1   1   2   2   2   1   1   1   2   1   2   2   2   2   2   1   1   2   2   2   1   1   1   2   1   1   1   1   2   2   1   1   1   2   1   2   2   2   1   1   1   1   1   2   2   2   2   1   2   1   1   1   2   2   1   1   1   1   1   1   1   2   2   1   1   1   1   1   2   1   2   2   2   2   1   2   2   1   2   2   2   2   1   1   1   1   2   2   2   2
 MK-5-4                 1   2   1   2   2   2   2   1   2   2   2   2   1   1   2   1   1   1   2   2   1   1   2   2   2   1   1   1   1   2   1   2   2   1   1   2   1   2   1   2   2   2   2   1   1   2   1   1   2   1   2   2   1   2   2   2   1   1   2   1   2   1   2   1   1   1   2   2   2   1   2   2   2   1   1   2   2   1   2   2   1   2   1   2   1   2   2   1   1   2   1   2   2   1   2   1   2   1   2   2   2   2   1   1   1   1   2   1   1   1   1   1   2   2   2   1   1   2   2   1   2   2   2   2   2   1   2   2   2   2   1   1   1   2   1   1   1   1   2   2   1   1   1   2   1   2   2   2   2   1   1   1   2   2   2   2   2   1   2   2   1   1   2   2   1   1   1   1   1   1   1   2   2   1   1   1   1   1   2   1   2   2   2   2   1   2   2   1   2   2   2   2   2   1   1   1   2   2   2   2
 MK-5-5                 1   1   1   2   2   2   2   1   1   2   2   2   1   1   1   1   1   1   1   2   1   1   2   2   2   1   1   1   2   2   1   2   2   1   2   2   1   2   1   2   1   2   2   1   1   2   1   1   2   1   2   2   1   2   2   2   1   1   2   1   1   1   1   1   1   1   2   2   2   2   2   2   1   1   1   2   2   1   1   2   1   2   1   2   1   2   2   2   2   2   1   2   2   1   2   1   2   1   2   2   2   2   1   1   2   1   1   1   1   1   1   1   2   2   2   1   2   2   2   1   1   2   2   2   2   1   2   2   2   2   1   1   2   2   1   1   2   1   2   2   2   1   2   2   1   2   2   2   2   1   1   1   2   2   1   2   2   1   2   2   1   1   2   2   1   1   1   1   1   1   2   2   2   1   1   1   1   1   2   1   2   2   2   2   1   2   2   1   1   2   2   2   2   1   1   1   2   2   2   2
 MK-5-6                 2   1   1   2   2   2   2   1   1   2   2   2   1   1   1   1   1   1   1   2   1   1   2   2   1   1   2   2   2   2   1   2   1   1   2   2   1   2   1   2   1   2   1   1   1   2   1   1   2   2   2   2   1   1   2   2   1   1   2   2   2   1   1   1   1   1   2   2   2   2   2   2   1   1   1   2   2   1   1   2   1   2   1   2   1   1   1   2   2   2   1   2   2   1   2   1   2   1   2   2   2   2   1   1   2   1   1   1   1   1   1   1   2   2   1   1   2   2   2   1   1   2   2   1   2   1   2   1   2   2   1   1   2   2   1   1   2   1   2   2   2   1   2   2   1   2   1   2   2   1   1   2   2   2   2   2   2   1   2   2   1   1   1   2   1   1   1   1   1   1   2   2   2   1   1   1   1   1   2   1   1   2   2   2   1   2   2   1   1   1   2   2   2   1   1   1   2   2   2   2
 MK-5-7                 1   1   1   2   2   2   2   1   1   2   2   2   1   1   1   2   1   1   2   2   1   1   2   2   1   1   2   2   2   2   1   2   1   1   2   2   1   2   1   2   1   2   1   1   1   2   1   1   2   1   2   1   1   2   2   2   1   1   2   2   2   1   1   1   1   2   2   2   2   2   2   2   1   1   1   2   2   1   2   2   1   2   1   2   1   1   1   2   2   2   1   2   2   1   2   1   2   1   2   2   2   2   1   1   2   1   1   1   1   1   1   1   2   2   1   1   2   2   2   1   1   2   2   1   2   1   2   1   2   2   1   1   2   2   1   1   2   2   2   1   2   1   2   2   1   2   1   2   1   2   1   2   2   2   2   2   2   2   2   2   1   1   1   2   1   1   1   1   1   1   2   2   2   1   1   1   1   2   2   1   1   2   2   2   1   2   2   1   1   1   2   2   2   1   2   1   2   2   2   2
 MK-5-8                 1   1   1   2   2   2   2   2   2   2   2   2   1   1   1   2   1   1   1   2   1   2   1   2   1   1   2   2   2   2   1   2   1   1   1   2   1   2   1   1   1   2   1   1   1   2   1   1   2   1   2   1   1   2   2   2   1   1   1   2   2   2   1   2   1   2   2   2   2   2   2   2   1   1   1   2   2   1   2   2   1   2   1   2   1   1   1   2   2   2   1   2   2   2   2   1   1   1   2   2   2   2   1   1   2   1   2   1   1   1   1   1   2   1   1   1   2   2   2   1   1   2   2   1   2   1   2   1   2   2   1   1   1   2   1   2   2   2   2   1   2   1   2   2   2   2   1   2   1   2   1   2   2   2   1   2   2   2   2   2   1   1   1   1   1   2   1   1   1   1   2   2   2   1   1   1   1   2   2   1   1   2   2   2   1   2   2   1   2   2   2   2   2   1   2   2   2   2   2   2
 MK-5-9                 1   1   1   2   2   2   2   2   1   2   2   2   1   1   1   2   1   1   1   2   1   2   2   2   1   2   2   2   2   2   1   2   1   1   1   2   1   2   2   1   1   2   1   1   1   1   1   1   1   1   2   1   1   2   2   2   1   1   1   2   2   2   1   2   1   2   2   2   1   2   2   2   1   1   1   2   2   1   2   2   1   2   1   1   1   1   1   2   2   2   1   2   2   2   2   1   1   1   2   2   2   2   1   1   2   1   2   1   1   1   1   1   1   1   2   1   2   2   2   1   1   2   2   1   2   1   2   1   2   2   1   1   1   2   1   2   2   2   2   2   2   2   2   2   2   1   1   2   1   2   2   2   2   2   1   2   2   1   2   2   1   1   1   1   2   2   1   1   1   1   2   2   2   1   1   1   1   2   2   1   1   2   2   2   1   2   2   1   2   2   2   2   2   1   2   2   2   2   2   2
 MK-5-10                1   1   1   2   2   2   2   2   2   2   2   2   1   1   2   2   1   1   1   2   1   2   2   2   1   2   2   2   1   2   1   2   1   1   1   2   1   2   2   1   1   2   1   1   1   2   1   1   1   1   1   1   1   2   2   2   1   1   1   2   1   1   1   1   1   2   2   2   1   2   2   2   1   1   1   1   2   1   2   1   1   2   1   1   2   1   1   2   2   2   2   2   2   2   2   1   1   1   1   1   2   2   1   1   2   1   2   1   1   1   1   1   1   1   2   1   2   2   2   1   1   2   2   1   2   1   2   1   2   2   1   1   1   2   1   1   1   1   2   2   2   2   2   2   1   1   1   2   1   2   2   2   2   2   1   2   2   1   2   2   1   1   1   1   2   2   1   1   2   1   2   2   2   1   1   1   1   1   2   1   1   2   2   2   1   2   2   2   2   2   2   2   2   1   2   2   2   2   2   2
 MK-5-11                1   2   1   2   1   2   2   2   2   2   1   2   1   1   2   2   1   1   1   2   1   2   2   2   1   1   2   2   1   2   1   1   1   1   1   2   1   2   2   1   1   2   1   1   1   2   1   1   1   1   1   1   1   2   2   2   1   1   1   1   1   1   1   1   1   1   2   2   1   1   1   2   2   2   1   1   2   2   2   1   1   2   1   1   2   1   1   2   2   2   2   2   1   1   2   1   1   1   1   1   2   2   1   1   2   1   2   2   1   1   1   1   1   1   2   2   2   2   2   1   1   2   2   1   2   2   2   1   2   2   1   1   1   2   1   1   1   1   2   2   1   2   1   2   1   1   1   2   1   2   2   2   2   2   1   2   2   1   2   2   1   2   1   1   2   2   1   1   2   1   2   2   2   1   1   1   1   1   2   1   1   2   2   1   1   2   2   2   2   2   2   2   2   1   2   2   2   2   2   2
 MK-5-12                2   2   1   2   2   2   2   1   2   2   1   2   1   1   2   2   1   1   1   2   2   2   2   2   1   1   2   2   1   2   1   1   1   1   1   2   1   2   2   1   2   2   1   1   1   2   1   1   1   1   1   1   1   2   2   2   1   1   1   1   1   1   2   1   1   1   2   2   1   1   1   1   1   2   1   1   2   2   2   1   1   1   1   1   2   1   1   2   2   2   2   2   1   1   1   1   1   1   1   1   2   2   1   1   2   1   2   2   1   1   1   1   1   1   1   2   2   1   2   1   1   2   2   1   2   2   1   1   2   2   1   2   1   2   1   1   1   1   2   2   1   2   2   2   1   2   1   2   1   2   2   2   2   2   1   2   1   1   2   2   1   1   1   1   2   1   1   2   2   1   2   2   2   2   1   1   1   1   1   1   1   2   2   1   1   2   2   1   2   2   2   2   2   1   2   2   2   2   2   2
 MK-5-13                2   2   1   2   2   2   2   1   2   2   1   2   1   1   2   2   2   1   1   2   2   2   2   1   2   1   2   2   1   2   2   1   1   1   2   2   1   2   2   1   2   2   1   1   1   2   1   1   1   1   1   1   1   2   2   2   1   1   2   1   1   1   2   1   1   1   2   2   1   1   1   1   2   2   1   1   2   2   2   1   1   1   1   1   2   1   1   2   2   2   2   2   1   1   1   1   2   1   1   1   2   2   1   1   2   1   2   2   2   1   1   1   1   1   1   2   2   1   2   1   1   2   2   2   2   2   1   1   2   2   1   2   1   2   1   1   1   1   2   1   1   2   2   2   1   2   1   2   1   2   2   2   2   2   1   1   1   1   1   2   1   1   1   1   2   2   1   2   2   1   2   2   2   2   1   1   1   1   1   1   1   2   2   1   1   2   2   1   2   2   2   2   2   1   2   2   2   2   2   2
 MK-5-14                2   2   1   2   2   2   2   2   2   2   1   2   1   1   2   2   2   1   1   2   2   2   2   1   2   1   2   2   1   2   2   1   1   1   2   2   1   2   2   1   2   2   1   2   1   2   1   2   1   1   1   1   1   2   2   2   1   1   2   1   1   1   1   1   1   1   2   1   1   1   1   1   2   2   1   1   2   2   2   1   1   1   1   1   2   1   1   2   2   2   1   2   1   1   1   1   2   1   1   1   2   2   1   1   1   1   2   2   2   1   1   1   1   1   1   2   2   1   2   1   1   2   2   2   2   2   1   1   2   2   1   2   1   2   1   1   1   1   1   1   1   2   2   2   2   2   1   2   1   2   2   2   2   2   2   1   1   1   1   2   1   1   1   1   2   2   1   2   2   1   2   2   1   2   1   1   1   1   2   1   1   2   2   1   1   2   2   1   2   2   1   2   2   1   2   2   2   2   2   2
 MK-5-15                2   2   1   2   2   2   2   2   2   2   1   2   1   1   2   2   2   1   1   2   1   2   1   1   2   1   2   2   1   2   2   1   2   2   2   2   2   2   2   1   2   1   1   1   1   2   1   2   1   1   1   1   1   2   2   2   1   1   2   1   1   1   1   1   1   1   2   1   1   1   1   1   2   2   1   1   2   2   2   1   1   1   1   1   2   1   1   2   2   2   1   2   1   1   1   1   2   1   1   2   2   2   1   1   1   1   2   2   2   1   2   1   1   1   1   2   2   1   2   1   1   2   2   1   1   2   1   1   2   2   1   2   1   2   1   1   1   1   1   1   1   2   1   2   2   2   1   2   1   2   1   2   2   2   1   1   1   1   1   2   1   1   1   1   1   1   1   2   2   1   2   2   1   2   1   1   2   2   2   1   1   2   2   1   1   2   2   1   2   1   1   2   2   1   2   2   2   2   2   2
 MK-5-16                2   2   1   2   2   1   1   2   2   2   1   2   1   1   2   2   1   1   1   2   2   2   1   1   2   1   2   2   1   2   2   1   1   1   2   2   2   2   2   1   2   1   1   1   1   2   1   1   1   2   1   1   2   2   2   1   2   2   2   1   1   1   1   1   1   1   2   1   1   1   1   1   2   2   1   1   2   2   2   1   1   1   1   2   2   1   1   2   2   2   1   2   1   1   1   1   2   1   1   2   2   1   1   1   1   1   2   1   2   1   2   1   1   1   1   2   2   1   2   1   1   2   2   1   1   2   1   1   2   2   1   2   1   2   1   1   1   1   1   1   1   2   1   2   2   2   1   2   1   2   2   2   2   2   1   1   1   1   1   2   1   1   1   1   1   2   1   2   2   1   2   2   1   2   1   1   2   2   2   1   1   2   2   2   1   2   2   1   2   1   1   2   2   1   1   2   2   2   2   2
 MK-6-1                 1   1   2   1   2   2   2   1   2   1   1   2   2   2   1   1   1   2   2   2   2   2   1   2   1   1   2   2   2   2   2   1   1   1   1   2   1   2   2   2   1   1   1   2   1   1   2   2   1   2   2   2   2   2   2   2   2   1   2   1   2   1   1   2   2   2   1   2   2   2   1   1   2   2   1   1   2   1   1   2   2   2   2   1   1   1   1   2   1   1   2   1   2   1   1   1   1   1   2   2   1   1   2   1   1   2   2   1   2   1   1   2   1   2   2   1   1   2   1   1   2   1   2   1   2   2   2   1   1   1   1   1   2   2   1   2   2   2   1   1   1   2   1   1   2   2   1   2   2   1   2   2   2   1   1   2   2   2   1   1   2   1   1   1   1   2   2   1   2   1   2   2   1   2   1   2   1   1   2   1   2   1   2   2   2   1   2   1   1   2   1   1   2   2   1   2   2   1   2   2
 MK-6-2                 1   1   2   1   2   2   2   1   1   1   1   1   1   1   1   1   1   2   2   2   2   2   1   2   1   1   2   2   2   2   2   1   2   1   1   2   1   2   2   2   1   1   1   2   1   1   2   2   1   2   2   2   2   1   2   2   2   1   2   1   2   1   1   2   2   2   1   2   2   2   1   2   2   2   1   2   2   1   1   2   2   2   2   1   1   1   1   2   1   1   2   1   2   1   1   1   1   1   2   2   1   1   2   2   2   2   2   1   2   1   2   2   1   2   2   1   1   2   1   1   2   1   2   1   2   2   2   1   2   1   2   1   2   2   1   2   2   2   1   1   1   2   1   1   2   2   2   2   2   1   2   2   2   1   1   2   2   2   1   1   1   1   1   2   1   2   2   2   2   1   2   2   1   1   1   2   1   1   2   1   2   2   2   2   2   1   2   1   1   2   1   1   2   2   1   2   2   2   2   2
 MK-6-3                 1   1   2   1   2   2   2   1   2   1   1   1   1   1   1   2   1   2   2   2   2   2   1   2   1   1   2   2   2   2   2   1   2   1   1   2   1   2   2   2   1   1   1   2   1   1   1   2   1   2   2   2   1   1   1   2   2   1   2   1   2   1   1   2   2   2   1   2   2   2   1   1   2   2   1   2   2   1   1   2   2   2   1   1   1   1   2   1   1   1   2   1   1   1   1   1   1   1   2   2   1   1   2   2   2   2   2   1   2   1   2   2   1   2   1   1   2   2   1   1   2   1   2   1   2   2   2   1   2   1   2   1   2   2   1   1   2   2   2   1   1   2   1   1   2   2   2   2   2   1   2   1   2   1   2   2   2   2   1   1   1   1   1   2   1   1   2   2   2   1   2   2   1   1   1   1   1   1   2   1   2   2   2   2   2   1   2   1   1   2   1   2   2   2   1   2   2   2   2   2
 MK-6-4                 1   1   2   1   2   2   2   1   2   1   1   1   1   1   1   1   1   2   2   2   2   2   1   2   1   1   2   2   2   2   2   1   2   1   2   1   1   2   2   2   1   1   1   2   1   1   1   2   1   2   1   2   1   1   1   2   2   2   2   2   2   1   1   2   2   2   1   1   2   2   1   1   2   2   1   2   2   1   1   2   2   1   1   1   1   1   2   1   2   1   2   1   1   1   1   1   1   1   2   2   1   1   2   2   2   2   2   1   2   1   2   2   1   2   1   1   2   2   1   1   2   1   1   1   2   2   2   1   2   1   2   1   1   2   1   1   1   2   2   1   1   2   1   1   2   2   2   2   2   1   2   1   2   1   1   2   2   2   1   1   1   1   2   2   1   1   2   2   2   1   2   2   1   1   1   1   1   1   2   2   2   2   2   2   2   1   2   1   1   2   1   2   2   2   1   2   2   2   2   2
 MK-6-5                 1   2   2   1   2   2   2   1   2   1   1   1   1   1   2   1   2   2   2   2   2   2   2   2   1   1   2   2   2   2   2   1   2   2   1   1   1   2   2   2   1   2   1   2   1   1   1   2   1   2   1   2   1   2   1   1   2   2   2   2   2   1   1   2   2   2   1   1   2   2   2   1   2   2   1   2   2   1   1   1   2   1   1   1   1   1   1   1   2   1   2   1   1   1   2   1   1   1   2   2   1   1   2   2   2   1   2   1   2   1   2   2   1   2   1   2   2   2   1   2   2   1   1   1   2   1   2   1   2   1   2   1   1   2   1   2   1   2   2   1   1   2   1   1   2   2   1   2   2   1   2   1   2   1   1   2   2   2   1   1   1   1   2   2   1   1   2   2   2   1   2   2   1   1   1   1   1   2   2   2   2   1   2   2   2   1   2   1   1   2   1   2   2   2   1   1   2   2   2   2
 MK-6-6                 1   2   2   2   2   2   1   1   2   1   1   1   1   1   2   1   2   2   1   2   2   2   2   2   1   1   2   2   2   2   2   1   1   2   1   1   1   1   2   2   1   1   1   2   1   1   1   2   1   2   1   2   1   2   1   1   2   2   2   2   2   1   1   1   2   2   1   1   2   2   2   1   2   2   1   2   2   1   1   1   2   2   2   1   1   1   1   1   2   1   2   2   1   1   2   1   1   1   2   2   1   1   2   2   2   1   2   2   2   1   2   2   1   2   1   2   2   2   1   2   2   1   1   1   2   2   2   1   2   1   2   1   1   2   1   2   1   2   2   1   1   2   1   1   2   2   1   1   2   1   2   1   1   1   2   2   2   1   1   1   1   1   2   1   1   1   1   2   2   1   1   2   1   1   1   1   1   2   2   2   2   1   1   2   2   1   2   1   1   2   1   2   2   2   1   1   2   2   2   2
 MK-6-7                 1   2   2   2   2   2   2   1   2   1   1   1   1   2   2   1   2   2   1   2   2   2   2   1   1   1   2   1   2   2   2   1   1   2   1   1   1   1   2   2   1   1   1   1   1   1   1   2   1   2   1   2   1   2   1   1   2   2   2   2   2   1   1   1   2   2   1   1   2   2   2   2   2   2   1   1   2   1   1   1   2   1   2   1   1   1   2   1   2   1   2   1   1   1   2   2   1   2   2   1   1   1   2   2   2   1   2   2   2   1   2   2   1   2   1   2   2   2   1   2   2   1   1   2   2   2   2   1   2   1   2   1   1   2   1   2   1   2   2   1   1   2   1   1   2   2   1   1   2   1   2   1   2   1   2   2   2   2   1   1   1   1   2   1   1   1   1   2   2   1   1   2   1   1   1   1   1   2   2   2   1   1   1   2   2   1   2   1   1   2   2   1   2   1   1   1   2   2   2   2
 MK-6-8                 1   2   2   2   2   2   2   1   2   1   1   2   1   2   2   1   2   2   1   2   2   2   2   1   1   2   2   1   2   1   2   1   1   2   1   1   1   1   2   2   1   1   1   1   1   1   1   2   1   2   1   2   1   2   1   1   2   2   2   2   2   1   1   1   2   2   1   1   2   2   1   1   2   1   1   1   2   1   1   1   2   1   2   1   1   1   2   1   2   1   2   1   1   1   2   2   1   2   1   2   1   1   2   2   2   1   2   2   2   1   2   1   1   2   1   2   2   2   1   2   2   1   1   2   2   2   2   1   2   1   2   1   1   2   1   2   1   2   2   1   1   1   1   1   1   1   1   1   2   1   2   1   2   1   1   2   2   2   1   1   1   1   2   1   1   2   1   2   2   1   1   2   1   1   1   1   1   2   2   2   1   2   1   2   2   1   2   1   1   2   2   1   2   1   2   1   2   1   2   1
 MK-6-9                 1   2   2   2   2   2   2   1   2   1   1   2   1   1   1   1   2   2   1   2   2   2   2   1   1   1   2   1   2   1   2   2   1   2   1   1   1   1   2   1   1   2   1   1   1   1   2   2   1   1   1   2   1   2   1   1   2   2   2   2   2   1   1   1   2   2   1   1   2   2   1   1   2   1   1   1   2   1   1   1   2   1   2   1   1   1   2   1   2   1   2   1   1   1   2   1   2   2   1   2   1   1   2   2   2   1   2   2   2   1   2   1   1   2   1   2   2   2   1   2   2   1   1   2   2   2   2   1   2   1   2   1   2   2   1   2   1   2   2   1   1   1   2   2   1   1   1   1   2   1   2   1   2   1   1   2   1   2   1   1   1   1   1   1   1   2   1   2   2   1   1   2   1   1   1   1   1   2   1   2   1   2   2   2   2   1   2   1   1   2   2   1   2   1   2   1   2   1   2   1
 MK-6-10                1   2   2   1   2   2   2   1   2   1   1   2   1   1   1   1   2   1   1   2   2   2   2   1   1   1   2   1   2   1   2   2   1   2   1   1   1   1   2   1   1   2   1   1   1   1   2   2   1   1   1   2   1   2   1   1   1   2   2   2   1   1   1   1   2   2   2   1   2   2   1   1   2   1   1   1   2   1   1   1   2   1   2   1   1   1   2   1   2   2   1   1   1   1   2   2   2   1   2   2   1   1   2   2   2   1   2   2   2   1   2   1   1   2   1   2   2   2   1   2   2   1   1   2   2   2   2   1   2   1   1   1   2   2   1   2   1   2   2   1   1   1   2   2   1   1   1   2   2   1   2   1   2   1   1   2   1   2   1   1   1   1   2   1   2   2   1   2   2   1   1   2   1   1   1   1   1   2   1   2   1   2   2   2   2   1   2   2   1   2   2   1   2   1   2   1   2   1   2   1
 MK-6-11                2   2   2   1   2   2   2   1   2   1   1   1   1   1   1   1   2   1   1   2   2   2   2   1   1   1   2   1   2   2   2   2   1   2   1   1   1   1   1   1   1   2   1   1   1   1   2   2   1   1   1   1   1   2   1   1   1   2   2   2   1   1   1   1   2   2   2   1   2   2   1   1   2   1   1   1   2   1   1   1   2   1   2   1   1   1   2   1   2   1   1   1   1   1   2   2   2   1   2   2   1   1   2   2   2   2   2   2   2   1   2   1   1   2   1   2   2   2   1   2   2   1   1   2   2   2   2   1   2   1   1   1   2   2   1   2   1   2   2   1   1   1   2   1   1   1   1   2   2   1   2   1   1   1   1   2   1   1   1   1   1   1   1   1   2   2   1   2   2   1   1   2   1   1   1   2   1   2   1   2   1   2   2   2   2   1   2   2   1   2   2   1   2   1   2   1   2   2   2   1
 MK-6-12                2   2   2   1   2   2   2   1   2   1   1   1   1   1   1   1   2   1   1   2   2   2   2   1   1   1   2   1   2   2   2   2   1   2   1   1   1   1   1   1   1   1   1   1   1   1   2   2   1   1   1   1   1   2   1   1   1   2   2   2   1   1   1   1   2   2   2   1   2   2   1   1   2   1   1   1   2   1   1   1   2   1   2   2   1   1   2   1   2   2   1   1   1   1   2   2   2   1   2   2   1   1   2   2   2   2   2   2   2   1   2   1   1   2   1   2   2   2   1   2   2   1   1   2   2   2   2   1   2   1   2   1   2   2   1   2   1   2   2   1   2   1   2   1   1   1   1   2   2   1   2   1   1   1   1   2   1   1   1   1   1   1   1   1   2   1   1   2   2   1   1   2   1   1   1   2   1   2   1   2   1   2   2   2   2   1   2   2   1   2   2   2   2   1   2   1   2   2   2   1
 MK-6-13                1   2   1   1   1   2   2   1   2   1   1   1   1   1   1   1   2   1   1   2   1   2   2   1   1   1   1   1   2   2   2   2   1   2   1   1   1   1   1   1   1   1   1   1   1   1   2   2   1   1   1   1   1   1   1   1   1   2   2   2   1   1   1   1   2   2   2   1   2   2   1   1   2   1   1   1   2   1   1   1   1   1   2   1   1   1   2   1   2   2   1   1   1   1   2   2   2   1   2   2   1   1   2   2   2   2   2   2   2   1   2   1   1   2   1   2   2   2   1   2   2   1   1   2   2   2   1   1   2   1   2   1   2   2   1   1   1   2   2   1   1   1   2   1   1   1   1   2   2   1   2   1   1   1   1   2   1   1   1   2   1   1   1   1   2   2   1   2   2   1   1   2   1   1   1   2   1   2   1   2   1   1   1   2   2   1   2   2   1   2   2   2   2   1   2   1   2   2   2   2
 MK-6-14                1   2   1   1   1   2   2   2   2   1   1   1   1   1   1   1   2   1   1   2   1   2   1   1   1   1   1   1   1   2   2   2   1   2   1   1   1   1   1   1   1   1   1   1   1   1   2   2   1   1   1   1   1   1   1   1   1   2   2   2   1   1   1   1   2   2   2   1   2   2   1   1   2   1   1   1   2   1   1   1   1   1   2   2   1   2   2   1   2   2   1   1   1   1   2   2   2   1   2   2   1   1   2   2   2   1   2   2   2   1   2   1   1   2   1   2   2   2   1   1   2   1   1   2   2   2   1   1   2   1   2   1   2   2   1   1   1   2   2   1   1   1   2   1   1   2   2   2   2   1   2   1   2   1   2   2   1   1   2   2   1   1   2   1   2   2   1   2   2   1   2   2   1   1   1   2   1   2   1   2   1   1   1   2   2   1   2   2   1   2   2   2   2   1   2   1   2   2   2   2
 MK-6-15                1   2   1   1   1   2   2   2   2   1   1   1   1   1   1   1   2   1   2   2   1   2   1   1   1   1   1   1   1   2   2   2   1   2   1   1   1   1   1   1   1   1   1   1   1   1   2   2   1   1   1   1   1   1   1   1   1   2   2   2   1   1   1   1   2   2   2   1   2   2   1   1   2   1   1   1   2   1   1   1   1   1   2   2   1   2   2   1   2   2   1   1   1   1   1   2   2   1   2   2   1   1   2   2   2   1   2   2   2   1   2   1   1   2   1   1   2   2   1   1   2   1   1   1   2   2   1   1   2   1   2   1   2   2   1   2   2   1   2   1   1   1   2   1   1   2   2   2   2   1   2   1   2   1   2   2   1   1   2   2   1   1   2   1   2   2   1   2   2   1   1   2   1   1   1   2   1   2   1   1   1   1   1   2   2   1   2   2   1   2   2   2   2   1   2   1   2   2   1   2
 MK-6-16                1   2   1   2   1   1   2   2   2   2   1   1   2   1   1   1   2   1   2   2   1   2   1   1   1   1   1   1   2   2   2   2   1   2   1   1   2   1   1   2   1   2   1   1   1   1   2   2   2   1   1   2   1   1   1   1   1   2   2   2   1   1   1   1   2   2   2   1   2   2   1   1   2   1   1   2   2   1   1   2   1   1   2   2   1   2   2   1   2   2   2   1   1   1   1   2   2   1   2   2   1   1   1   2   2   1   2   2   2   1   2   1   1   2   1   1   2   2   1   2   2   1   1   1   2   2   1   1   2   1   2   1   2   2   1   2   2   1   2   2   1   1   2   1   1   2   1   2   2   1   2   1   2   1   2   2   1   1   2   2   1   1   2   1   2   2   1   2   2   1   1   2   1   1   1   2   1   2   1   1   1   1   1   2   2   1   2   2   1   2   2   2   2   1   1   1   2   2   1   2
 
!****************************************** Phenotypic Data **********************************************************
!-100.0 is resevred for missing phenotype
SimulatedTrait1         9.9041   10.8769   11.0069    9.5004   10.0043   10.3130   10.8148   10.8069    9.5253   11.0954   10.2119   11.0186    9.6118   11.1945   11.1393    8.8768   10.0543   10.9278    7.0348    9.8431    9.7199    9.7216   10.9391   10.1242    7.6059   10.5989    9.6599   12.9375    9.5551   10.5060    8.0298    8.3206   11.6289    9.3868    9.3950    9.3324    9.0538   10.1608    9.5784    9.4371   11.5533    9.3739   11.0470    9.8487   10.4604    8.8164   11.0880   10.6544    9.4486   10.0627   10.8942   10.3016   10.2713   10.4846   10.4798   11.0156    9.1410   10.4062    9.4595    9.4974    8.6688   10.2629    9.1951    8.8658    9.2947   10.7402   10.5529   10.9933    9.5276   10.3957   10.5196   10.2129   10.2969   10.3548   11.2097   10.2938    9.6142   10.9576   10.5356   10.6256    9.8583   10.4197   10.0378   11.5804    9.5004    8.2798   10.6913    8.7228    7.8745   10.1225   10.7416   10.3670    9.2416   10.0668    9.7425    8.8330   12.7331   11.5466    9.1640    8.8261   10.4584    8.5477   11.5867   10.2429   11.6161    9.1251    8.8884   10.4181   10.2559   10.4259    8.5265    9.1907    9.9107   10.5818   11.4524   10.7251    8.4294   10.5868   10.3329    8.9909   11.5186   10.9516    9.4386    8.3088    8.6791   11.0896    9.8549   10.9206    9.5001    8.1700    8.9761    9.1712    9.4115   10.4535   10.5363    8.4213   11.1364    9.8138   10.1867   10.1174    9.8078   10.0028   10.7563    9.1878   11.4613    8.4562   10.1346    9.7727   11.1856    9.9610   10.1777   10.3198    9.5607    9.3952   11.1904    9.8756    9.4749    9.3647    9.2981    9.7124   10.5616   12.1396   11.3478   10.7515    8.8458   10.0128   10.1589    8.9195   10.3911   11.1383   10.0370    9.6608   10.7659    9.9624    9.4547   10.1772   10.3515    9.9641    8.7168    8.6537   10.0732   10.5981    8.6157   10.1522   10.0219    9.0045    9.0160   11.0597    9.9099    7.4149    9.0895   11.2482    9.5375    9.8818    9.1629   10.4106    9.2786    9.8865   10.8736   10.0706
 
