# Supplementary material for: Inclusive Composite Interval Mapping of QTL by Environment Interactions in Biparental Populations
Source: PLoS One. 2015 Jul 10;10(7):e0132414. doi: 10.1371/journal.pone.0132414 (PMC4498613; doi:10.1371/journal.pone.0132414)
Supplement: S1 File — (ZIP) [file pone.0132414.s001.zip › BC1 population/e=1/run_00121.met]

!**********************Note: lines staring with "!" are remarks and will be ignored in the program********************
!*********************************General Information**********************************
!Assuming F1 = P1 x P2, populations available in QTL IciMapping are: 
!  1, P1BC1F1 = P1 x F1, the first backcrossing where P1 is used as the recurrent parent;
!  2, P2BC1F1 = P2 x F1, the first backcrossing where P2 is used as the recurrent parent;
!  3, F1DH, F1-derived doubled haploids; 
!  4, RIL or F1RIL, recombination inbred lines through the repeated selfing of F1;
!  5, P1BC1RIL, recombination inbred lines through the repeated selfing of P1BC1F1;
!  6, P2BC1RIL, recombination inbred lines through the repeated selfing of P2BC1F1;
!  7, F2, the selfing generation of F1;
!  8, F3, the selfing generation of F2;
!  9, P1BC2F1, the second backcrossing where P1 is used as the recurrent parent; 
! 10, P2BC2F1, the second backcrossing where P2 is used as the recurrent parent;
! 11, P1BC2RIL, recombination inred lines through the repeated selfing of P1BC2F1; 
! 12, P2BC2RIL, recombination inred lines through the repeated selfing of P2BC2F1; 
! 13, P1BC1F2, the selfing generation of P1BC1F1; 
! 14, P2BC1F2, the selfing generation of P2BC1F1; 
! 15, P1BC2F2, the selfing generation of P1BC2F1; 
! 16, P2BC2F2, the selfing generation of P2BC2F1; 
! 17, P1BC1DH, P1BC1F1-derived doubled haploids; 
! 18, P2BC1DH, P2BC1F1-derived doubled haploids; 
! 19, P1BC2DH, P1BC2F1-derived doubled haploids; 
! 20, P2BC2DH, P2BC2F1-derived doubled haploids; 
   1      !Mapping Population (see remarks above)
   2      !Mapping Function (1 for Kosambi; 2 for Haldane; 3 for Morgan)
   2      !Marker Space Type (1 for intervals; 2 for positions)
   1      !Marker Space Unit(1 for centiMorgans; 2 for Morgan)
   6      !Number of Chromosomes (or Linkage Groups)
 200      !Size of the mapping population
   1      !Number of environments
 
!***************************************** Chromosomes and Linkage Maps **********************************************
!Chromosome                 NumMarkers
-CH1                        16
-CH2                        16
-CH3                        16
-CH4                        16
-CH5                        16
-CH6                        16
!Linkage map (Marker name followed by position or the interval length)
 MK-1-1                1     0.000
 MK-1-2                1    10.000
 MK-1-3                1    20.000
 MK-1-4                1    30.000
 MK-1-5                1    40.000
 MK-1-6                1    50.000
 MK-1-7                1    60.000
 MK-1-8                1    70.000
 MK-1-9                1    80.000
 MK-1-10               1    90.000
 MK-1-11               1   100.000
 MK-1-12               1   110.000
 MK-1-13               1   120.000
 MK-1-14               1   130.000
 MK-1-15               1   140.000
 MK-1-16               1   150.000
 MK-2-1                2     0.000
 MK-2-2                2    10.000
 MK-2-3                2    20.000
 MK-2-4                2    30.000
 MK-2-5                2    40.000
 MK-2-6                2    50.000
 MK-2-7                2    60.000
 MK-2-8                2    70.000
 MK-2-9                2    80.000
 MK-2-10               2    90.000
 MK-2-11               2   100.000
 MK-2-12               2   110.000
 MK-2-13               2   120.000
 MK-2-14               2   130.000
 MK-2-15               2   140.000
 MK-2-16               2   150.000
 MK-3-1                3     0.000
 MK-3-2                3    10.000
 MK-3-3                3    20.000
 MK-3-4                3    30.000
 MK-3-5                3    40.000
 MK-3-6                3    50.000
 MK-3-7                3    60.000
 MK-3-8                3    70.000
 MK-3-9                3    80.000
 MK-3-10               3    90.000
 MK-3-11               3   100.000
 MK-3-12               3   110.000
 MK-3-13               3   120.000
 MK-3-14               3   130.000
 MK-3-15               3   140.000
 MK-3-16               3   150.000
 MK-4-1                4     0.000
 MK-4-2                4    10.000
 MK-4-3                4    20.000
 MK-4-4                4    30.000
 MK-4-5                4    40.000
 MK-4-6                4    50.000
 MK-4-7                4    60.000
 MK-4-8                4    70.000
 MK-4-9                4    80.000
 MK-4-10               4    90.000
 MK-4-11               4   100.000
 MK-4-12               4   110.000
 MK-4-13               4   120.000
 MK-4-14               4   130.000
 MK-4-15               4   140.000
 MK-4-16               4   150.000
 MK-5-1                5     0.000
 MK-5-2                5    10.000
 MK-5-3                5    20.000
 MK-5-4                5    30.000
 MK-5-5                5    40.000
 MK-5-6                5    50.000
 MK-5-7                5    60.000
 MK-5-8                5    70.000
 MK-5-9                5    80.000
 MK-5-10               5    90.000
 MK-5-11               5   100.000
 MK-5-12               5   110.000
 MK-5-13               5   120.000
 MK-5-14               5   130.000
 MK-5-15               5   140.000
 MK-5-16               5   150.000
 MK-6-1                6     0.000
 MK-6-2                6    10.000
 MK-6-3                6    20.000
 MK-6-4                6    30.000
 MK-6-5                6    40.000
 MK-6-6                6    50.000
 MK-6-7                6    60.000
 MK-6-8                6    70.000
 MK-6-9                6    80.000
 MK-6-10               6    90.000
 MK-6-11               6   100.000
 MK-6-12               6   110.000
 MK-6-13               6   120.000
 MK-6-14               6   130.000
 MK-6-15               6   140.000
 MK-6-16               6   150.000
!*********************************** Marker Types ********************************************************************
!Co-dominant marker: When heterozygote F1 is present, P1 is coded as 2, F1 is coded as 1, and P2 is coded as 0; Otherwise, P1 is coded as 2, and P2 is coded as 0. 
!Dominant marker: When heterozygote F1 is present, P1 and F1 are coded as 12, and P2 is coded as 0; Otherwise, P1 is coded as 2, and P2 is coded as 0.  
!Recessive markers: When heterozygote F1 is present, P1 is coded as 2, and F1 and P2 are coded as 10; Otherwise, P1 is coded as 2, and P2 is coded as 0. 
!Missing marker is coded as -1. 
 MK-1-1                 1   2   1   1   2   2   1   1   1   2   1   2   1   1   1   1   1   2   2   1   2   1   2   1   2   1   2   2   2   2   1   1   1   2   2   2   1   1   2   2   1   2   2   2   1   2   1   1   2   2   1   2   1   1   2   2   1   2   2   1   2   2   2   2   1   2   1   2   2   2   2   1   1   2   1   2   1   1   2   2   2   2   1   2   1   2   1   1   2   1   2   2   2   2   2   2   2   1   1   1   1   1   1   2   2   2   1   2   2   2   2   1   1   1   2   1   2   2   2   2   1   1   1   2   2   2   1   2   2   2   2   2   1   2   1   1   1   2   2   2   1   2   1   2   1   1   1   2   2   1   2   1   2   1   2   2   2   2   1   1   2   1   2   2   2   2   2   1   2   1   2   2   2   2   1   1   2   2   1   2   2   1   2   2   2   1   2   1   2   2   2   1   1   2   2   2   1   1   1   1
 MK-1-2                 1   2   1   1   2   2   1   1   1   2   1   2   1   1   1   1   1   2   2   1   2   1   2   1   2   1   2   2   2   1   1   1   1   2   2   2   1   1   2   2   1   2   2   1   1   2   1   1   2   2   1   2   1   1   2   2   1   2   2   1   2   2   2   2   1   2   1   2   2   2   2   1   1   2   1   2   1   1   2   2   2   2   1   2   2   2   1   2   2   1   2   2   2   2   2   2   2   1   1   1   1   2   1   1   2   2   1   2   2   2   2   1   1   1   2   1   1   1   2   2   1   1   1   2   2   2   1   2   2   2   2   2   1   2   1   1   1   2   2   1   1   2   1   2   1   1   1   2   2   1   2   1   2   1   2   2   1   2   1   1   2   1   2   2   2   1   2   1   2   1   2   2   2   2   1   1   2   2   1   2   2   1   2   2   2   1   2   1   2   2   2   1   1   2   2   2   1   1   1   1
 MK-1-3                 1   1   1   1   2   2   1   1   1   2   1   2   1   1   1   1   1   2   2   1   2   1   2   1   2   1   2   2   2   1   1   1   1   2   2   2   1   1   2   2   1   2   2   1   1   2   2   1   2   2   1   1   1   1   2   2   1   2   2   1   1   2   1   2   1   1   1   2   2   2   2   1   1   1   1   2   1   2   2   2   2   2   2   2   2   1   1   2   2   1   2   2   2   2   2   2   2   1   1   1   1   2   1   1   2   2   1   2   2   2   2   1   1   1   2   1   1   1   2   2   1   1   1   2   2   2   1   2   2   2   2   2   2   2   1   2   1   2   2   1   1   2   1   2   1   1   1   2   2   1   2   1   2   1   2   2   1   2   1   1   2   1   1   2   2   1   1   1   2   1   2   2   2   2   1   1   2   2   1   2   2   1   2   2   2   1   1   1   2   2   2   1   1   1   2   1   1   1   1   1
 MK-1-4                 1   2   1   1   2   2   1   1   1   2   1   2   1   1   1   1   1   2   2   1   2   1   2   1   2   1   2   2   2   1   1   1   1   2   2   2   1   1   2   2   1   2   2   1   1   2   2   1   2   2   1   1   1   1   2   2   1   2   2   1   1   2   1   2   1   1   1   2   2   2   2   1   1   1   1   2   2   2   2   2   2   2   2   2   2   1   1   2   2   1   2   2   2   2   2   2   2   1   1   1   1   2   1   1   2   2   1   2   2   2   2   1   1   2   2   1   1   1   2   2   1   1   1   2   2   2   1   2   2   2   1   2   2   2   1   2   1   2   1   1   1   2   1   2   1   1   1   2   2   1   2   1   2   1   2   2   1   2   1   1   2   1   2   2   2   2   1   1   2   1   2   2   2   2   1   2   2   2   1   2   2   1   2   2   2   1   1   1   2   2   2   1   1   1   2   1   1   1   1   1
 MK-1-5                 2   2   1   1   2   2   1   2   1   2   1   2   1   1   1   1   1   2   2   1   2   1   2   1   2   1   2   2   2   2   1   1   2   2   2   2   1   1   1   2   1   2   2   1   1   2   2   1   2   2   1   2   1   1   2   2   1   2   2   1   1   2   1   1   1   1   1   2   2   2   2   1   1   1   1   2   2   2   2   2   2   2   2   2   2   1   1   2   2   2   2   2   2   2   2   2   2   1   2   2   1   2   1   1   2   2   1   1   2   2   2   1   1   1   2   1   1   1   2   2   1   1   2   2   2   2   1   2   2   2   1   2   2   2   1   2   1   2   1   1   1   2   1   2   1   1   1   2   1   1   2   1   2   1   2   1   2   2   1   1   1   1   2   2   2   2   1   1   2   1   2   1   2   2   1   2   2   2   1   2   2   1   2   2   2   1   2   1   2   2   2   1   1   1   2   1   1   1   1   1
 MK-1-6                 2   2   1   1   2   2   2   2   1   2   1   2   1   1   1   1   1   2   2   1   2   1   2   1   2   1   2   2   2   2   1   1   2   2   2   2   1   1   2   2   2   2   2   1   1   2   2   1   2   2   1   2   1   1   1   2   1   2   2   1   1   2   1   1   1   1   1   2   1   2   2   1   1   1   1   2   2   2   2   2   2   2   2   2   2   1   1   1   2   2   2   1   1   2   2   2   2   1   2   2   1   2   1   1   2   2   1   1   2   2   2   1   1   1   2   1   1   1   2   2   1   2   2   2   2   2   1   2   2   2   1   2   2   2   1   2   1   2   1   1   1   2   1   2   1   1   1   2   1   1   1   1   2   1   2   1   2   2   1   1   1   1   2   2   2   2   1   1   2   2   2   1   2   2   1   2   2   2   2   2   2   1   2   2   2   1   2   1   2   2   2   1   1   1   2   1   1   1   2   1
 MK-1-7                 2   1   1   1   2   2   2   2   1   2   1   2   1   1   1   1   1   2   2   1   2   1   2   1   2   1   1   2   2   2   1   1   2   1   2   2   1   1   2   2   2   2   2   1   1   2   2   1   2   2   1   2   1   1   1   2   1   2   2   2   1   2   1   1   1   1   1   2   1   2   1   1   1   2   1   2   2   1   2   2   2   2   2   2   2   1   1   1   2   2   2   1   1   2   2   2   2   1   2   2   1   2   1   1   2   2   1   1   2   2   2   1   1   2   2   1   1   1   2   2   1   2   2   2   2   2   1   2   2   2   1   2   1   2   1   2   1   2   2   1   1   1   1   2   1   1   1   2   1   1   1   1   2   1   2   1   2   2   1   1   1   1   2   2   2   2   1   1   2   2   2   1   2   2   2   1   2   2   2   2   2   1   1   2   2   1   1   1   2   2   2   1   1   1   2   1   1   1   2   1
 MK-1-8                 2   1   1   1   2   2   2   2   1   2   1   2   1   1   1   1   1   2   1   2   2   1   2   1   2   1   1   2   2   2   1   1   2   2   2   2   1   1   2   2   2   2   2   1   1   2   2   1   2   2   1   2   1   1   1   2   1   2   2   2   1   2   1   1   1   1   1   2   1   1   2   1   1   2   1   2   2   1   2   2   2   2   2   2   2   1   1   1   2   2   2   1   2   1   2   2   2   1   2   2   1   2   1   1   2   2   1   1   2   2   2   1   1   2   2   1   1   1   2   2   1   2   2   2   2   2   1   2   2   2   1   2   1   1   1   1   1   1   2   1   2   1   1   2   1   1   1   2   1   1   2   1   2   2   2   1   2   2   1   1   1   1   2   2   2   2   2   1   2   2   2   1   2   2   2   1   1   2   1   1   2   1   1   2   2   1   1   1   2   2   2   1   1   1   2   1   1   1   2   1
 MK-1-9                 2   1   1   1   2   2   2   2   1   2   1   2   1   1   1   1   1   2   1   2   1   1   2   1   2   1   1   2   2   2   1   1   2   2   2   2   1   1   2   2   2   2   2   1   2   2   2   1   2   2   1   2   1   1   1   2   1   2   2   2   1   2   1   1   1   1   2   2   1   1   2   1   1   2   1   2   2   1   2   2   2   2   2   2   2   1   1   1   2   2   2   1   2   1   2   2   2   1   2   2   1   2   1   1   2   2   1   1   2   2   2   1   1   1   2   1   1   1   2   2   1   2   1   2   2   1   1   2   2   2   1   1   1   1   1   1   1   1   2   2   2   1   1   2   1   1   1   2   1   1   2   1   2   2   2   1   2   2   1   1   1   1   2   2   2   2   2   1   2   2   2   1   2   1   2   1   1   2   1   1   2   1   1   2   2   1   1   1   2   2   2   1   1   1   2   1   1   1   2   1
 MK-1-10                2   2   1   1   2   2   2   1   1   2   1   2   1   1   1   2   1   1   2   2   1   1   2   2   2   1   1   2   2   2   1   1   2   2   2   2   1   1   2   2   2   2   2   1   2   2   2   1   2   2   1   2   1   1   1   2   1   2   1   2   1   2   1   1   1   1   2   2   1   1   2   1   1   2   1   2   2   1   2   2   2   2   2   2   2   1   1   1   2   2   2   1   2   1   2   2   2   1   1   2   1   2   1   1   2   2   1   1   2   2   2   1   1   1   2   1   1   2   2   2   1   2   1   2   2   1   1   2   1   2   1   2   1   1   1   1   1   1   2   2   2   1   2   2   1   1   1   2   1   1   2   1   2   2   2   1   2   2   1   1   1   1   2   2   2   2   2   2   2   2   2   1   2   1   2   1   1   2   1   1   2   1   1   1   2   1   1   1   2   2   2   1   1   1   2   2   1   1   1   1
 MK-1-11                2   2   1   1   2   2   2   1   1   2   1   2   1   2   1   2   1   1   2   2   1   2   2   2   2   1   1   2   2   2   1   1   1   2   2   2   1   1   2   2   2   2   2   1   2   2   2   1   2   1   1   1   2   1   1   2   1   2   1   2   1   2   1   2   1   1   2   2   1   1   2   1   1   2   1   2   2   1   2   2   2   2   2   2   2   1   1   1   2   2   1   1   2   1   1   2   2   1   2   2   1   2   1   1   2   2   1   2   2   2   2   1   1   1   2   1   1   2   2   2   1   2   1   2   1   2   2   2   1   1   1   1   1   1   1   1   1   1   2   2   2   1   2   2   1   1   1   2   1   1   1   1   1   2   2   1   2   2   1   1   1   1   2   2   2   2   2   2   2   2   2   1   2   1   1   1   1   2   1   1   2   1   1   1   2   1   1   1   1   1   2   1   1   1   1   1   1   1   1   1
 MK-1-12                2   2   1   1   2   2   2   1   1   1   1   2   1   2   1   2   2   1   2   2   1   2   2   2   2   1   1   2   2   2   1   1   2   2   2   2   1   1   2   2   2   2   2   1   2   2   1   2   2   1   2   1   1   1   1   2   1   2   1   2   1   2   1   2   1   2   2   2   1   1   2   1   2   2   1   2   2   1   2   2   2   2   2   2   2   1   1   1   2   2   1   1   2   1   1   2   2   1   2   2   1   2   1   1   2   2   2   1   2   2   2   2   2   2   2   2   1   1   2   2   1   2   1   2   1   2   2   2   1   1   1   1   1   1   1   1   1   1   2   1   2   1   1   2   1   1   1   2   1   1   1   1   1   2   2   1   2   2   1   1   1   1   2   1   2   2   2   2   2   2   2   1   2   1   1   1   1   2   1   1   2   1   1   1   2   1   1   1   1   1   2   2   1   1   1   2   1   1   1   1
 MK-1-13                2   2   1   1   2   1   2   1   1   1   1   2   2   2   1   2   2   1   2   2   1   2   2   2   2   1   1   2   2   2   1   1   2   2   2   1   1   1   2   2   1   2   2   1   2   2   2   2   2   1   2   1   1   1   1   2   1   2   1   1   1   2   1   2   1   2   2   2   2   1   2   1   2   2   1   2   2   1   2   2   2   2   2   2   2   1   1   1   2   2   1   1   2   1   1   1   2   1   2   2   1   2   1   1   2   2   2   2   2   2   2   2   2   2   2   2   1   1   2   2   1   2   1   2   1   2   2   2   1   1   1   1   1   1   1   1   2   1   2   1   2   1   1   2   1   1   1   2   1   1   1   1   1   2   2   1   2   2   1   1   1   1   2   1   1   1   2   2   2   2   2   1   2   1   1   1   1   2   1   1   2   1   1   1   2   1   1   1   2   1   2   1   1   1   2   2   1   1   1   2
 MK-1-14                2   2   1   1   2   1   2   1   1   1   1   2   2   2   1   2   2   1   2   1   2   2   1   2   2   1   1   2   2   1   1   1   2   2   2   1   1   1   2   2   2   2   2   1   2   2   2   2   2   1   2   2   1   1   1   2   1   2   1   1   1   2   1   2   1   2   2   2   2   1   2   1   2   2   1   1   2   1   2   1   2   2   2   1   2   1   1   1   2   2   1   1   1   1   1   1   2   1   2   2   1   1   1   1   2   2   2   2   2   2   2   2   2   2   2   2   1   1   2   2   1   2   1   2   1   2   1   2   1   2   1   1   1   1   1   1   2   2   2   1   2   1   1   2   1   1   2   2   1   1   1   1   1   2   2   1   2   2   1   1   1   1   2   1   1   1   2   1   1   2   2   1   2   1   1   1   1   2   1   2   2   1   1   1   2   1   2   1   1   1   2   1   1   1   2   2   1   1   1   2
 MK-1-15                2   2   1   1   2   2   2   1   1   1   1   2   2   2   1   2   2   1   2   1   2   2   1   2   2   1   1   1   2   1   1   1   2   2   2   2   1   1   2   2   2   2   1   1   2   2   2   2   1   1   2   2   1   1   1   1   1   2   1   1   1   2   1   1   1   2   2   2   1   1   2   1   2   2   1   1   2   1   2   1   2   2   2   1   2   1   1   2   2   2   1   1   1   1   1   1   2   1   2   2   1   1   1   2   2   2   2   2   2   2   2   2   2   2   1   1   1   1   2   2   2   2   1   1   1   2   1   2   1   2   1   1   1   1   1   1   2   2   2   1   2   1   2   2   1   2   2   2   1   2   1   1   2   2   1   2   1   2   1   1   1   1   2   1   1   1   2   1   1   2   2   1   2   1   1   1   1   1   1   2   1   1   1   2   2   1   2   1   1   1   2   1   1   1   2   2   1   1   1   2
 MK-1-16                2   2   1   1   2   2   2   2   1   1   1   2   2   2   1   1   1   1   2   2   2   2   1   2   2   1   1   1   2   1   1   1   2   2   2   2   1   1   2   2   2   2   1   1   2   2   2   2   1   1   2   2   1   1   1   1   1   2   1   1   1   2   1   1   2   2   2   2   1   1   2   1   2   2   1   1   2   1   2   1   2   2   2   1   2   1   1   2   2   2   1   1   1   1   1   1   2   1   2   2   1   1   1   2   2   2   2   2   2   2   2   2   1   2   1   1   1   1   1   2   1   2   1   1   1   2   1   2   1   2   1   1   1   1   1   1   1   2   2   2   2   1   2   2   1   2   2   2   2   2   1   1   2   2   1   2   1   2   1   1   1   2   1   1   1   1   2   1   1   2   2   1   2   1   1   1   1   1   1   1   1   1   1   2   2   1   1   1   1   1   2   1   1   1   2   2   1   1   1   2
 MK-2-1                 2   1   1   1   1   1   2   2   2   2   1   1   2   1   1   2   2   2   1   2   2   2   1   2   1   2   2   2   1   1   1   2   1   1   2   2   1   1   1   2   1   2   1   1   2   2   2   2   1   1   2   2   1   2   2   2   1   2   1   2   2   2   2   1   1   2   1   1   1   2   2   1   2   1   2   1   2   1   1   1   2   2   2   2   1   1   1   2   1   2   2   1   2   2   1   2   2   1   1   2   2   2   2   1   1   2   1   1   1   2   1   1   1   1   2   1   2   1   1   1   2   2   1   1   2   1   2   2   1   2   2   2   1   1   1   1   1   2   1   2   1   2   1   1   1   1   1   1   1   1   2   2   1   1   1   1   1   1   2   1   1   1   2   2   2   1   2   1   1   2   2   2   2   1   2   1   2   2   1   2   2   1   1   1   2   1   1   1   2   2   1   1   2   2   2   2   1   1   1   1
 MK-2-2                 2   1   1   1   2   1   2   2   2   2   1   1   1   1   1   2   2   2   1   2   2   2   1   2   2   2   2   2   1   2   1   2   1   1   2   2   2   1   1   2   1   2   1   1   2   2   2   2   2   1   2   2   1   2   2   2   1   2   1   2   2   2   2   1   1   2   1   1   1   2   2   1   2   1   2   1   2   1   1   1   1   2   2   2   1   1   1   2   1   2   1   1   2   2   1   2   2   1   1   2   2   2   2   2   1   2   1   1   1   2   1   1   1   1   2   1   2   1   1   1   2   2   1   1   2   1   2   2   1   1   2   2   1   1   1   1   1   2   1   2   1   2   1   1   1   1   1   1   1   2   2   2   2   1   1   1   1   2   2   1   1   1   2   2   2   1   1   1   1   2   2   2   1   1   2   1   1   2   1   2   2   2   1   1   2   1   2   1   1   2   1   1   1   2   2   2   1   1   1   1
 MK-2-3                 2   1   1   1   2   1   2   2   2   2   1   2   1   1   1   2   2   1   1   2   2   2   1   2   2   1   2   2   1   2   1   1   1   2   2   1   2   1   1   2   1   2   1   1   2   1   2   2   2   1   2   2   1   2   2   2   1   2   1   2   2   2   2   1   1   1   1   1   2   2   1   2   2   1   2   1   2   1   1   1   2   2   2   1   1   1   1   2   1   2   1   1   1   2   1   1   2   1   1   2   2   2   2   2   1   2   1   1   1   2   1   1   1   1   2   1   2   1   1   1   1   2   1   1   2   1   2   2   1   1   1   2   1   1   1   1   1   2   1   2   1   1   2   1   1   1   1   1   1   2   2   2   2   2   1   1   1   1   2   1   1   1   2   2   2   1   1   1   1   1   2   2   1   1   2   1   1   2   1   2   2   2   1   1   2   1   2   1   1   2   1   1   1   2   2   1   1   1   1   1
 MK-2-4                 2   1   2   1   2   1   2   2   2   2   1   2   1   1   1   2   2   1   1   2   2   2   1   1   2   1   2   2   1   2   1   1   1   1   2   1   2   1   1   2   2   2   1   1   2   1   2   2   2   1   2   2   1   2   2   2   1   2   1   2   2   2   2   1   1   2   1   1   2   1   1   2   2   1   2   1   2   1   2   1   2   2   2   1   1   1   1   2   1   2   2   1   1   2   1   1   2   1   1   2   1   2   2   2   1   2   1   1   1   2   2   1   1   2   2   1   2   1   1   1   1   2   2   1   2   1   2   2   1   2   1   2   2   1   1   1   1   2   1   2   1   2   2   1   1   1   1   1   1   2   2   1   2   2   1   1   1   1   2   1   1   1   2   2   2   2   1   1   1   1   2   2   1   1   2   1   1   2   1   2   2   2   1   1   2   1   2   1   2   2   1   1   1   2   1   1   1   1   1   1
 MK-2-5                 2   1   2   1   2   1   1   2   2   2   1   2   1   1   2   2   2   1   1   2   2   2   1   1   2   1   2   2   1   2   1   1   1   1   2   1   2   1   1   2   2   1   1   1   2   1   2   2   2   1   1   2   1   2   2   2   1   1   1   2   2   2   2   1   1   1   1   1   2   1   1   2   2   1   2   1   2   1   2   1   2   2   2   1   1   1   1   2   2   2   2   2   1   2   1   1   2   1   1   2   1   2   2   2   1   2   1   2   1   2   2   1   1   2   1   1   2   1   2   1   1   2   2   1   2   1   2   2   1   2   1   2   1   1   1   1   2   2   1   1   1   2   2   1   1   1   1   2   1   2   2   1   2   2   1   1   1   1   2   1   1   1   2   2   2   2   1   1   2   1   2   2   1   1   2   1   1   2   1   2   2   2   1   1   2   1   2   1   2   2   1   2   1   2   1   1   1   1   1   1
 MK-2-6                 2   1   2   1   2   1   1   1   2   2   1   2   1   1   1   2   2   1   1   2   1   2   2   1   2   1   2   2   1   2   1   1   1   1   1   1   2   1   1   2   2   1   1   1   2   1   2   2   2   1   1   2   1   2   2   2   1   1   1   2   2   2   2   1   2   1   1   1   2   1   1   2   2   2   2   1   2   2   2   1   2   2   2   1   1   1   1   2   2   2   2   2   2   2   1   1   2   1   1   2   1   2   2   2   1   2   1   2   1   2   2   1   1   1   1   1   2   1   2   2   1   2   1   2   2   1   2   2   1   2   2   2   1   1   1   1   2   2   1   1   1   2   2   1   1   1   1   2   1   2   2   1   2   2   1   1   1   1   2   1   2   1   2   2   1   2   1   1   2   2   2   2   1   1   2   1   2   2   2   2   2   2   1   2   2   1   2   1   2   2   1   2   1   2   1   1   1   1   1   1
 MK-2-7                 2   1   2   1   2   1   1   1   2   2   1   2   1   2   1   1   2   1   1   2   1   2   2   1   2   1   2   2   1   2   1   1   1   1   1   1   2   1   1   1   2   1   1   1   2   1   2   2   2   1   1   2   1   2   2   2   1   1   1   2   2   2   2   1   2   1   1   1   2   1   1   2   2   2   2   2   2   2   2   1   2   2   2   1   1   1   1   2   2   2   2   2   2   2   1   1   2   1   1   1   1   2   2   2   1   2   1   2   1   2   2   1   1   1   1   1   2   1   2   2   1   2   1   2   2   1   2   2   1   2   2   2   1   2   1   1   2   2   1   1   1   2   2   1   1   1   1   2   1   2   2   1   2   1   1   1   1   1   2   1   2   1   2   2   1   2   1   1   2   2   2   2   1   1   2   2   2   1   2   2   2   2   1   2   2   1   2   1   2   2   1   2   1   1   1   1   1   1   1   1
 MK-2-8                 2   1   2   2   2   1   1   1   2   2   1   2   2   2   1   1   1   1   1   2   1   2   2   1   2   1   2   2   1   2   1   1   1   1   1   1   1   1   1   1   2   1   2   1   2   1   2   2   1   2   1   2   1   2   2   2   1   1   1   1   2   2   2   1   2   1   1   1   2   1   1   2   2   2   2   2   1   2   2   1   2   2   2   1   1   1   1   2   2   2   2   2   2   2   1   1   2   1   1   1   1   2   2   2   1   1   1   2   1   2   2   1   1   1   1   1   2   1   2   2   1   2   1   2   2   1   2   2   1   2   2   2   1   2   1   1   2   2   1   2   1   2   2   2   1   1   1   2   1   2   2   1   2   1   1   1   1   1   2   1   2   1   2   2   1   2   1   1   2   2   2   2   1   1   2   2   2   1   2   2   2   2   1   2   2   1   2   1   2   2   1   1   1   2   1   1   1   1   2   1
 MK-2-9                 2   1   2   2   2   1   1   1   2   2   1   1   2   2   1   1   1   1   2   2   1   2   2   1   2   1   2   2   1   1   1   1   1   1   1   1   1   1   1   1   1   1   2   1   2   1   2   2   1   2   1   2   1   2   1   1   1   1   1   1   2   2   2   1   1   1   1   1   2   1   1   2   2   2   2   2   1   2   1   1   2   2   2   2   1   1   1   2   1   2   2   2   2   2   1   2   1   1   1   1   1   2   2   2   1   1   2   2   1   2   2   1   1   1   1   1   2   1   2   2   1   2   1   2   2   1   2   2   1   2   2   2   1   1   1   1   2   2   1   2   1   2   2   2   1   1   1   2   1   2   2   1   2   1   1   1   2   1   2   1   2   1   2   2   2   2   1   1   2   2   2   2   1   1   2   2   2   1   2   2   2   2   1   2   2   2   2   1   2   2   1   2   1   2   1   1   1   1   2   1
 MK-2-10                2   1   2   2   2   2   1   1   2   2   1   1   2   2   1   1   1   2   2   2   1   2   2   1   2   1   2   2   1   1   1   1   1   1   1   1   2   1   1   2   1   2   2   1   2   1   2   2   1   2   1   2   1   2   1   1   1   1   2   1   2   2   2   1   1   1   1   2   2   1   2   2   2   2   2   2   1   2   2   1   2   2   2   2   1   1   1   2   1   2   2   2   1   1   1   2   1   1   1   1   1   2   2   2   1   1   2   2   1   2   2   1   1   1   1   1   2   1   2   2   1   2   1   2   2   1   2   2   1   2   2   1   1   1   1   1   2   2   1   2   1   2   2   2   1   1   1   2   1   2   2   1   2   1   1   1   2   1   2   1   2   1   2   2   1   2   1   1   2   2   2   2   1   1   2   2   2   1   1   2   2   2   1   2   2   1   2   1   2   2   1   2   1   2   1   2   1   1   2   1
 MK-2-11                2   1   2   2   2   2   1   1   1   2   1   1   2   2   1   1   1   2   2   2   1   1   2   1   2   1   2   2   1   1   1   1   1   1   1   1   2   1   1   1   1   2   2   1   1   1   1   2   1   2   1   2   1   2   1   1   1   1   2   1   2   2   2   1   1   2   1   2   2   1   2   1   2   2   2   2   1   2   2   1   2   2   2   2   1   1   1   2   1   2   2   2   1   1   2   2   1   1   1   1   1   2   2   2   1   1   2   2   1   2   2   1   1   1   1   1   2   1   2   2   1   2   1   2   2   1   2   2   1   2   2   1   1   1   1   1   1   2   1   2   1   2   2   2   1   1   1   2   1   2   1   1   2   1   1   1   2   1   2   1   1   1   2   2   1   2   1   1   2   1   2   2   1   1   2   1   2   1   1   2   2   1   1   2   2   1   2   1   2   2   1   2   1   2   1   2   1   1   2   2
 MK-2-12                2   1   2   2   2   2   1   1   1   2   1   1   2   2   1   1   1   2   2   2   2   1   2   1   2   1   2   2   1   1   1   1   1   1   2   1   2   1   2   1   1   2   2   1   2   1   1   2   1   1   1   2   1   2   1   1   1   1   2   1   2   2   2   1   1   2   1   2   2   1   2   1   2   2   1   2   1   2   2   1   2   2   2   2   1   1   1   2   1   2   2   2   1   1   2   2   1   1   1   1   1   2   2   2   1   1   2   2   1   2   2   1   1   1   1   1   2   1   2   2   1   1   1   2   1   1   2   2   1   1   2   1   1   1   1   1   1   2   1   2   1   2   2   2   1   1   1   2   1   2   1   1   2   1   1   1   2   1   2   1   1   1   2   2   1   2   1   1   2   1   2   2   2   1   2   1   2   1   1   2   2   1   2   2   2   1   2   1   2   2   2   2   1   2   1   2   1   1   2   2
 MK-2-13                2   1   2   2   1   1   1   1   1   2   1   1   2   2   1   1   1   2   2   2   2   1   2   2   2   2   2   2   1   1   1   1   1   1   1   1   2   1   2   1   1   2   1   1   1   2   1   2   1   1   1   2   1   2   1   2   1   2   2   1   2   2   2   1   1   2   1   2   1   1   2   1   2   2   1   2   1   2   2   1   2   2   2   1   1   1   1   2   1   2   2   2   1   2   2   2   1   1   1   1   1   2   2   2   1   1   2   2   1   2   2   1   1   2   1   1   2   1   2   1   1   1   1   2   1   1   1   2   1   1   2   2   1   1   2   1   1   2   1   2   1   2   2   2   1   1   2   2   1   2   1   1   2   1   1   2   2   1   2   1   1   1   2   2   1   2   2   2   2   1   2   2   2   1   2   1   2   1   1   2   1   1   2   1   2   2   2   1   2   2   2   2   1   2   1   1   1   1   2   2
 MK-2-14                2   1   2   2   1   1   1   1   1   1   1   2   2   2   1   1   2   2   2   2   2   1   2   2   2   2   2   2   1   1   1   1   1   1   1   1   2   1   2   1   1   2   1   1   1   1   1   2   1   2   1   2   1   1   1   2   1   2   2   1   2   2   2   1   1   2   1   2   1   1   2   1   2   2   1   2   1   2   2   1   2   2   2   1   1   1   1   2   1   2   2   1   1   2   2   2   1   1   1   1   1   2   2   1   1   1   2   2   1   2   2   2   1   2   1   1   2   1   2   1   1   1   1   2   1   1   1   2   1   1   2   2   1   1   2   1   1   2   1   2   1   1   2   2   1   1   2   1   1   2   1   1   2   1   1   2   2   1   2   1   1   1   2   2   1   2   2   2   2   1   2   2   2   2   2   1   2   1   1   2   1   1   2   1   2   2   2   1   2   2   2   2   1   1   1   1   1   1   2   2
 MK-2-15                2   1   2   2   1   1   1   1   2   1   1   2   2   2   1   1   2   2   2   2   2   2   2   2   2   1   2   2   1   1   1   1   1   1   2   1   2   1   2   1   1   2   1   1   1   1   1   2   1   2   1   2   1   1   1   2   1   2   2   1   2   2   1   1   1   2   1   1   1   1   2   1   2   1   1   2   1   2   2   2   2   2   2   1   1   1   1   2   1   1   2   1   1   2   2   2   1   1   1   1   1   2   2   1   1   1   2   2   1   1   1   1   1   2   1   1   2   1   2   1   1   1   1   1   1   1   1   2   2   1   2   2   1   1   2   1   1   2   1   2   1   2   2   2   1   1   1   1   1   2   1   1   2   1   2   2   2   2   2   1   2   1   2   2   1   2   2   2   2   1   2   2   2   2   2   1   2   1   1   2   1   1   2   1   2   2   2   1   2   2   1   2   1   1   1   1   1   1   2   2
 MK-2-16                2   1   2   1   1   1   2   1   2   1   1   2   2   2   1   1   2   2   2   2   2   2   2   2   2   1   2   2   1   1   1   1   1   1   2   1   2   1   2   1   1   2   1   2   1   1   1   2   1   2   1   2   1   1   1   2   1   2   2   1   2   2   1   1   1   2   1   1   1   1   2   1   2   1   1   2   1   2   1   1   2   2   2   1   1   1   1   2   1   1   2   1   1   2   2   2   1   1   1   1   1   2   2   2   1   1   2   2   1   1   1   1   1   2   1   1   2   1   2   1   1   1   2   2   1   2   1   2   1   2   2   2   1   1   2   1   1   2   1   2   1   2   2   1   1   2   1   2   2   2   1   1   2   1   2   2   2   1   2   1   2   1   2   1   1   2   2   2   2   2   2   2   2   2   1   1   2   1   1   2   1   1   2   1   2   2   2   1   2   2   2   2   1   1   1   1   1   1   2   2
 MK-3-1                 2   2   2   2   1   1   1   2   1   2   1   1   1   2   1   2   1   1   1   2   2   1   1   2   1   2   1   1   2   2   1   2   2   2   2   1   2   2   2   2   2   1   1   1   2   2   1   1   1   2   2   2   1   2   1   1   2   1   2   1   1   2   1   2   1   2   1   1   1   1   2   2   1   2   1   2   2   2   1   1   1   2   2   1   2   1   1   1   1   2   1   1   1   2   1   2   2   1   1   1   2   1   1   1   2   1   1   1   2   2   1   1   2   1   2   1   2   2   2   2   1   1   1   1   2   1   1   2   1   1   1   2   2   1   2   1   2   1   1   1   2   2   1   1   2   2   2   2   1   1   1   2   1   2   1   2   1   2   2   1   1   1   1   1   2   2   2   2   1   2   2   2   2   2   1   1   1   1   2   2   2   1   2   1   1   1   1   1   1   2   1   1   2   2   1   1   1   2   1   1
 MK-3-2                 2   2   1   2   1   1   1   2   1   2   1   1   1   2   1   2   1   2   1   2   2   2   1   2   2   2   1   1   2   2   1   1   2   2   2   1   2   2   2   2   2   1   1   1   2   2   1   1   1   2   2   2   1   2   1   1   2   1   2   1   1   2   1   2   1   2   1   1   2   1   2   2   1   2   1   2   2   2   1   1   1   2   2   1   2   1   1   1   1   2   1   1   1   2   1   1   2   1   1   1   2   1   1   1   2   1   1   1   2   2   2   1   2   1   2   1   2   2   2   2   1   1   1   1   2   1   1   2   1   1   1   2   2   1   2   1   2   1   1   1   1   2   1   1   2   2   2   2   1   1   1   2   1   2   1   2   1   2   2   1   1   1   1   1   1   2   2   2   1   2   2   2   2   2   1   1   1   2   2   2   2   1   2   1   1   1   1   1   2   2   2   1   2   2   1   1   1   2   1   1
 MK-3-3                 2   2   1   2   1   1   1   2   2   2   1   1   1   1   1   2   1   1   1   2   2   2   1   2   2   2   1   1   2   2   1   1   2   1   1   1   2   2   2   2   2   2   1   1   2   2   1   1   1   2   2   2   1   2   1   1   1   1   2   1   1   2   1   2   2   2   1   1   2   1   2   2   1   2   1   2   2   2   1   1   1   2   2   1   2   1   1   1   1   2   1   1   1   2   1   1   2   1   1   2   2   1   1   1   2   1   1   1   1   2   2   1   2   1   2   1   2   2   2   2   1   1   1   2   2   1   1   2   1   1   1   2   2   1   2   1   2   1   1   1   1   2   1   2   2   2   2   1   1   1   1   2   1   2   1   2   1   2   2   1   1   1   1   1   1   2   2   2   1   2   2   2   2   2   1   1   1   2   2   2   2   1   2   2   1   1   1   1   2   2   2   1   2   1   1   1   1   2   1   1
 MK-3-4                 2   2   1   2   1   1   1   2   2   2   2   2   1   1   1   2   1   1   1   2   2   2   1   2   2   1   1   1   2   2   2   1   2   1   1   1   2   2   2   2   2   2   1   1   2   2   1   1   1   1   2   2   1   2   1   1   1   1   1   1   1   2   1   2   2   2   1   1   2   1   2   2   1   2   1   2   2   2   1   1   2   2   2   2   2   1   1   1   1   2   1   1   1   2   1   1   2   1   1   2   2   1   1   1   1   1   1   1   1   2   2   1   2   1   2   1   2   1   2   2   2   1   1   2   2   1   2   2   2   1   1   2   2   1   2   2   2   1   1   1   1   2   1   2   2   1   1   1   2   1   1   2   1   1   1   2   1   2   2   1   1   1   1   1   1   2   2   2   1   2   2   2   2   1   1   1   1   2   2   2   2   1   2   2   1   1   1   1   2   2   2   1   2   1   2   1   2   2   1   1
 MK-3-5                 2   2   1   2   1   1   1   2   2   2   2   2   1   1   1   1   1   1   1   2   2   2   1   1   2   1   1   1   1   2   2   1   2   1   1   1   2   2   2   2   2   2   1   1   2   2   1   1   1   1   2   2   1   2   1   1   1   1   1   1   1   2   1   2   2   2   1   1   2   1   2   1   1   2   2   2   2   2   2   1   2   2   2   2   2   1   1   1   1   2   1   1   1   2   1   1   2   1   1   2   2   1   1   1   1   1   1   1   1   2   2   1   2   2   2   1   2   1   2   2   2   1   1   2   2   1   2   2   2   1   1   1   2   1   2   2   2   1   1   1   1   2   1   1   2   1   1   2   2   1   1   2   1   1   1   2   1   2   2   1   1   1   1   1   1   2   2   2   1   2   2   2   2   1   2   1   1   1   2   1   2   1   2   2   1   1   1   2   2   2   2   1   2   1   2   1   2   2   1   1
 MK-3-6                 2   2   2   2   1   1   1   2   2   2   2   2   1   1   1   1   1   1   1   2   2   2   1   1   2   1   1   1   1   2   2   2   2   1   1   1   2   2   2   2   2   2   1   1   2   2   1   1   1   2   2   2   1   2   1   1   1   1   1   1   2   2   1   2   2   1   1   1   2   1   2   1   1   2   2   2   2   2   2   1   2   2   2   2   2   1   1   1   1   2   1   1   1   2   1   1   2   1   1   2   2   1   1   1   1   1   1   1   1   2   1   1   2   2   2   1   2   1   2   2   1   1   1   2   2   1   2   2   2   1   1   1   2   1   2   2   2   1   1   2   1   2   2   1   2   1   1   1   2   1   1   2   1   1   1   2   1   2   2   1   1   1   1   1   1   2   2   2   1   1   2   1   2   1   2   1   1   1   1   1   2   1   2   2   1   1   1   2   2   2   2   1   2   1   2   1   2   2   1   1
 MK-3-7                 2   2   2   2   1   1   1   2   2   2   2   2   1   1   1   1   1   1   1   2   2   2   1   1   2   2   1   1   1   2   2   2   2   1   2   1   2   2   2   2   2   2   1   1   2   2   1   1   1   2   2   2   1   2   1   1   1   1   1   1   2   2   2   2   2   1   1   1   2   1   2   1   1   2   2   2   2   2   2   1   2   2   2   2   1   1   1   1   1   1   1   1   1   2   1   1   2   1   1   2   2   1   1   1   1   1   1   1   1   2   1   2   2   2   2   1   2   2   2   1   1   1   1   2   2   1   2   2   2   2   1   1   2   1   1   2   2   1   1   2   1   2   2   1   2   1   1   1   2   1   1   2   1   2   1   2   1   2   2   2   1   1   1   1   1   2   2   2   1   1   2   1   2   1   1   1   1   1   1   1   2   1   2   2   1   1   1   2   1   2   2   1   2   1   2   1   2   2   1   1
 MK-3-8                 2   2   2   2   1   1   1   2   2   2   2   2   1   1   1   2   1   1   1   1   2   2   1   1   2   2   1   1   1   2   2   2   2   1   2   1   2   2   1   1   2   2   1   1   1   2   1   1   1   1   2   2   1   2   1   1   1   1   1   1   2   2   2   2   1   1   1   1   2   2   2   2   1   2   2   2   1   1   2   1   2   2   2   2   1   2   1   1   1   1   1   1   2   1   2   1   2   1   2   2   2   1   2   1   1   2   1   1   1   2   1   2   2   2   2   2   1   2   2   1   2   1   1   2   2   2   1   2   2   2   1   1   2   1   1   2   2   1   1   2   1   2   1   1   2   1   1   1   2   2   1   2   1   2   1   2   1   2   2   2   1   1   1   1   1   2   2   2   1   1   2   2   2   1   1   2   2   1   1   1   2   2   2   2   1   1   1   2   1   2   2   1   2   1   2   1   2   2   1   1
 MK-3-9                 2   2   2   1   1   1   1   1   2   2   2   2   1   1   1   2   1   1   1   1   2   2   1   2   2   2   1   1   2   2   2   2   2   1   1   1   2   2   1   1   2   1   1   1   1   2   1   1   1   1   2   2   1   2   1   1   1   1   1   1   2   2   2   2   1   1   1   1   2   1   2   2   1   2   2   2   1   2   2   2   2   2   2   2   1   2   1   1   1   1   1   1   2   1   2   1   2   1   2   2   2   1   1   1   1   1   1   1   2   2   1   2   2   2   2   2   2   1   2   1   2   1   1   2   2   2   1   2   2   2   1   1   2   1   1   2   1   1   1   2   1   2   1   1   2   1   1   1   2   2   1   2   1   2   1   2   1   2   2   2   1   2   1   1   1   2   2   2   1   1   2   2   2   1   1   2   2   1   1   1   2   2   2   2   1   1   1   2   1   2   2   1   2   1   2   1   2   2   1   1
 MK-3-10                2   2   2   1   1   1   1   1   1   2   2   2   2   1   1   1   1   1   1   1   2   2   1   2   2   2   1   1   2   2   2   1   2   1   1   2   2   1   1   1   2   1   2   1   1   2   1   1   1   2   2   2   1   2   1   1   1   1   1   1   2   2   2   2   1   1   1   1   2   1   2   2   1   2   2   2   1   2   1   2   2   2   2   2   1   2   1   1   1   1   1   1   2   1   2   1   2   1   2   2   2   1   1   1   1   1   1   1   2   1   1   2   2   2   2   2   2   1   2   2   1   1   2   2   2   2   1   2   2   2   1   1   2   1   1   2   1   1   2   2   1   2   1   2   2   1   1   1   2   2   1   2   1   2   1   2   1   2   2   2   1   2   1   1   1   2   2   2   1   1   2   2   2   1   2   2   2   1   1   1   2   2   1   2   1   1   1   2   2   2   2   1   2   1   2   1   2   2   1   1
 MK-3-11                2   2   2   1   1   1   1   1   1   2   2   2   2   2   1   2   1   1   1   1   2   2   1   2   2   2   1   1   2   2   1   1   2   1   1   1   2   1   1   1   1   1   2   1   1   2   1   1   1   1   1   1   1   2   1   1   1   1   1   1   2   2   2   1   1   1   1   2   2   1   2   2   1   2   2   2   2   1   1   2   2   2   2   2   1   2   1   1   1   2   1   2   2   1   2   1   2   2   2   2   2   1   1   1   1   1   1   1   2   2   1   2   2   1   2   2   2   1   2   2   1   2   2   2   2   2   1   2   2   2   1   1   2   1   1   2   1   2   2   2   1   2   1   2   1   1   1   1   2   2   1   2   1   2   1   1   1   2   2   2   1   2   1   1   1   2   2   1   2   1   2   2   2   1   2   2   2   1   1   1   1   2   1   2   1   1   1   2   2   1   2   1   1   1   2   1   2   2   2   2
 MK-3-12                2   2   2   1   1   1   1   1   1   2   2   2   2   2   1   2   1   1   1   2   2   2   1   2   2   2   1   1   2   2   1   1   2   1   1   1   2   1   1   1   1   2   2   1   1   2   1   1   1   1   2   1   2   2   1   1   1   1   1   1   2   2   1   1   2   1   1   2   2   1   2   1   1   2   2   2   2   1   1   2   2   2   2   1   1   2   1   1   1   2   1   2   2   1   2   1   2   2   2   2   2   1   1   1   2   1   1   1   2   2   1   2   2   1   2   2   2   1   2   2   1   2   2   2   2   2   1   2   2   2   1   1   2   1   1   2   1   2   1   2   1   2   1   2   1   1   1   1   2   2   1   2   1   2   1   1   1   2   2   2   1   1   1   1   1   2   2   1   2   1   2   2   1   1   2   2   2   1   1   1   2   1   1   2   1   1   1   2   2   1   2   1   1   1   1   1   2   2   2   2
 MK-3-13                2   2   2   1   1   1   2   1   1   2   2   2   1   2   1   2   1   1   1   2   2   1   1   2   2   2   1   1   2   2   1   1   2   1   1   1   2   1   1   1   1   2   2   1   1   2   1   1   1   1   2   1   2   2   1   1   1   2   1   1   1   2   1   1   2   1   2   2   1   1   2   2   1   2   2   2   2   1   1   2   2   2   2   1   2   2   1   1   1   2   1   2   2   2   2   1   2   2   2   2   1   1   1   1   2   2   1   1   2   2   1   2   1   1   2   2   2   1   1   2   2   2   2   2   2   2   1   2   2   2   1   1   2   1   1   2   1   2   1   1   1   2   1   2   1   1   2   1   1   2   1   1   1   2   1   1   1   2   2   2   1   1   1   1   1   2   2   1   2   1   2   1   1   1   2   2   2   1   1   1   2   1   1   2   2   1   1   2   2   1   2   1   1   1   1   1   2   2   2   2
 MK-3-14                2   2   2   1   2   1   2   1   1   2   2   1   1   2   1   2   1   1   1   2   2   1   1   2   2   2   1   1   2   2   1   1   2   1   1   1   2   1   1   1   1   1   2   1   1   2   1   1   1   1   2   1   2   2   1   1   2   2   1   1   1   2   1   1   2   1   2   2   1   1   2   2   1   2   2   2   2   1   1   2   2   2   2   1   2   2   1   1   1   2   1   2   2   2   2   1   2   2   2   2   1   1   1   1   2   2   1   1   2   2   1   1   1   1   2   2   2   1   1   2   1   2   2   2   2   1   1   2   2   2   1   1   2   1   1   2   1   2   1   1   1   1   1   2   1   1   2   2   1   2   1   1   1   2   1   1   1   2   2   2   1   1   1   1   1   1   2   1   2   1   2   1   1   1   2   2   2   1   1   1   2   1   2   2   2   1   1   2   2   2   1   1   1   1   1   1   2   1   1   2
 MK-3-15                2   2   2   1   2   1   2   1   1   2   2   1   1   2   1   2   1   1   1   2   2   1   1   1   2   2   2   1   2   2   1   1   2   1   1   1   2   1   1   1   1   1   2   1   1   2   1   1   2   1   2   1   2   2   1   1   2   2   1   1   1   1   1   2   2   1   2   2   1   1   2   2   1   2   2   2   1   1   1   2   2   2   2   1   2   2   2   1   1   2   1   2   1   2   2   1   2   2   1   2   1   2   2   1   2   2   1   1   2   2   2   1   1   1   2   2   1   1   1   2   1   2   2   2   2   1   1   2   2   2   2   1   1   1   1   2   1   2   1   1   1   1   1   2   1   1   2   2   1   2   1   1   1   2   1   1   1   2   2   2   1   1   1   1   1   1   1   2   2   1   2   1   1   1   2   1   2   1   1   1   2   1   2   2   1   1   1   2   2   1   1   1   1   1   1   2   1   1   1   1
 MK-3-16                2   2   2   1   2   1   2   1   2   2   1   1   1   2   1   2   1   1   1   2   2   1   1   1   2   2   2   1   2   2   1   1   2   1   1   1   2   2   1   1   1   1   2   1   1   2   1   1   2   1   2   1   2   2   1   1   2   2   1   1   1   1   1   1   2   1   2   2   1   1   2   2   1   2   2   1   1   1   1   2   2   2   2   1   2   2   2   1   1   2   1   2   2   2   2   1   2   2   1   2   1   2   1   1   2   2   1   1   2   2   2   1   1   2   2   2   1   2   1   2   2   2   2   2   1   1   1   2   2   2   1   1   1   1   1   2   2   2   1   1   2   1   1   2   1   1   1   2   1   2   1   1   1   2   1   1   1   2   2   2   1   1   1   1   2   2   1   2   2   1   2   1   1   1   2   1   2   1   1   1   2   1   1   2   1   1   1   2   2   1   1   1   1   1   1   2   1   2   1   1
 MK-4-1                 1   1   2   2   1   1   2   1   1   1   1   2   2   2   2   2   2   1   1   1   1   1   2   2   1   1   1   1   2   1   2   1   2   2   1   1   2   1   2   2   2   1   1   2   1   1   2   2   2   2   1   1   2   1   1   1   2   1   2   2   1   1   1   1   1   2   2   1   2   1   2   2   1   1   1   1   2   2   1   1   1   1   1   2   1   2   1   2   1   1   1   1   1   1   1   1   2   2   2   1   1   1   1   2   2   1   1   1   1   1   2   2   2   1   2   2   2   2   2   2   2   2   2   1   1   1   1   2   1   2   2   2   1   2   2   1   1   2   2   1   1   1   2   2   2   2   1   1   2   1   2   1   1   1   1   1   1   2   1   2   1   1   1   1   2   2   1   1   1   2   2   1   1   2   1   1   2   1   1   1   2   2   2   2   1   2   2   2   1   2   2   1   1   2   2   2   2   2   2   1
 MK-4-2                 2   1   2   2   1   1   1   1   1   2   1   2   2   2   2   2   2   1   1   1   1   2   2   2   1   1   1   1   2   1   2   1   1   2   1   1   2   1   2   2   2   1   1   2   1   2   2   2   2   2   1   1   2   1   2   1   2   2   2   2   2   1   1   1   1   2   2   1   2   1   2   2   1   1   2   1   2   2   2   1   1   1   1   2   1   2   1   2   1   1   1   1   1   1   2   1   2   1   2   1   1   1   1   2   2   2   1   1   1   1   2   2   2   1   2   1   1   2   2   2   2   2   2   1   1   1   1   2   1   2   2   2   1   2   2   1   1   1   2   2   1   1   2   2   2   2   2   1   2   1   2   2   1   1   1   1   1   2   1   2   1   1   1   1   2   2   1   1   1   2   2   1   1   2   1   1   2   1   1   1   2   2   2   2   1   2   1   2   1   2   2   1   1   2   2   2   2   2   2   1
 MK-4-3                 2   1   2   2   1   1   1   1   1   2   1   1   2   2   2   2   2   1   1   1   1   2   2   2   1   1   1   1   2   1   2   1   1   2   1   1   2   1   2   2   2   1   1   2   1   2   2   2   2   2   1   1   2   1   2   1   2   2   2   2   2   1   1   1   1   2   2   1   2   2   2   2   1   1   2   1   1   2   2   1   2   1   1   2   2   2   1   2   1   1   2   1   1   1   2   1   2   1   2   2   1   1   1   2   2   2   1   2   1   1   2   2   2   1   2   1   1   2   2   1   2   2   2   2   1   1   2   2   1   2   2   2   1   2   2   1   1   1   2   2   1   1   2   2   2   2   2   1   1   1   2   2   1   1   1   1   1   2   1   2   2   1   1   1   2   2   1   1   1   2   2   1   2   2   1   1   2   2   1   1   2   2   2   2   1   2   1   2   1   2   2   1   1   2   2   2   2   2   2   1
 MK-4-4                 2   1   2   2   1   1   1   1   1   2   1   1   2   2   2   2   2   1   1   1   1   2   1   1   1   1   1   1   2   1   2   2   1   2   1   2   2   1   2   2   2   1   1   2   1   2   2   2   2   2   1   1   2   1   2   1   2   1   2   2   2   1   1   1   2   2   2   1   2   1   2   2   2   1   2   2   1   2   2   1   2   1   1   1   2   2   1   2   1   1   2   1   1   1   2   1   1   1   2   2   1   1   1   2   2   2   1   2   2   1   2   2   2   1   2   1   1   2   2   1   2   2   2   2   1   1   1   2   2   2   2   2   1   1   2   1   1   1   2   2   1   1   2   2   2   2   2   1   1   1   2   2   1   1   1   1   1   2   1   2   2   1   1   1   2   2   1   1   1   2   2   1   1   1   1   1   2   2   1   1   2   2   2   1   1   2   1   2   1   2   2   1   1   2   2   2   2   2   2   1
 MK-4-5                 2   2   1   2   1   1   1   1   1   2   1   1   2   2   1   2   2   1   1   1   1   1   1   1   1   1   1   1   2   1   2   2   1   2   1   2   2   1   2   2   2   1   1   2   1   2   2   2   2   1   1   1   2   1   2   1   2   1   2   2   2   1   1   1   2   2   2   1   2   1   2   2   1   1   2   2   1   2   2   1   2   1   1   1   2   2   2   2   1   1   2   1   1   1   2   1   1   1   2   2   1   1   1   2   2   2   1   2   2   1   2   2   2   2   2   1   1   1   2   1   2   2   2   2   2   1   1   2   2   1   2   2   1   1   2   1   1   1   2   2   1   1   2   2   2   2   2   1   1   1   1   2   1   1   1   2   1   2   1   2   2   1   1   1   2   2   1   1   1   1   2   1   1   1   2   1   2   2   1   1   2   2   2   2   1   2   2   2   2   2   2   2   1   1   2   2   2   2   2   1
 MK-4-6                 1   2   1   2   1   1   1   1   2   2   1   1   2   2   1   2   2   1   1   1   1   1   1   1   2   1   1   1   2   1   2   2   1   2   1   1   2   1   2   2   2   1   1   2   1   2   2   2   2   1   1   1   2   2   2   1   2   1   2   2   2   1   1   1   2   2   1   1   2   1   2   2   1   1   2   1   1   2   2   1   2   1   1   1   2   2   2   2   1   1   2   1   1   1   2   1   1   1   2   2   1   1   1   1   1   2   1   2   2   1   2   2   2   2   2   1   1   1   2   1   2   2   2   2   2   1   1   2   2   1   2   2   1   1   2   2   2   1   2   2   1   1   2   2   2   2   1   1   1   1   2   2   1   1   1   2   1   2   1   2   2   1   1   1   2   2   1   1   1   1   2   1   1   1   2   2   2   2   2   1   2   2   2   2   1   2   2   1   2   2   2   2   1   1   2   2   2   2   2   1
 MK-4-7                 1   2   1   2   1   1   1   1   2   2   1   1   2   2   1   2   2   1   1   1   1   1   1   1   2   1   1   1   1   1   2   2   1   2   1   1   2   1   2   1   2   1   1   1   1   2   2   2   2   1   2   1   2   2   2   1   2   1   2   2   2   1   1   1   2   2   1   1   2   1   2   2   1   1   2   1   1   2   2   2   2   1   1   1   2   2   2   1   2   1   2   1   1   1   1   1   1   1   2   2   1   1   2   1   1   2   2   2   2   2   2   2   2   2   2   1   1   1   1   1   2   2   2   2   2   1   1   2   2   1   2   2   1   2   2   2   2   1   2   2   1   1   2   2   2   1   1   1   1   1   2   2   1   1   1   2   1   2   2   2   2   1   1   1   2   2   1   2   1   1   2   1   1   1   2   2   2   2   2   1   2   2   2   2   1   1   2   2   2   1   2   2   1   1   2   2   2   1   2   1
 MK-4-8                 1   2   1   2   1   1   1   1   2   2   1   2   2   2   1   2   2   1   1   1   1   1   1   1   2   1   1   1   1   1   2   2   1   1   1   1   2   1   2   1   2   2   1   1   1   2   2   2   2   1   2   2   2   2   2   1   2   1   2   2   2   1   1   1   1   1   1   1   2   1   2   2   1   1   2   1   1   2   2   2   2   1   1   1   2   2   2   1   2   1   2   1   1   1   1   1   1   1   2   2   1   2   2   1   2   2   2   2   2   1   2   2   2   1   2   1   1   1   1   1   2   2   2   2   2   1   1   2   2   1   2   2   2   2   2   2   2   1   2   2   1   1   1   1   2   1   1   1   1   1   2   2   2   1   1   2   1   2   2   1   2   1   1   1   1   2   1   1   1   1   2   2   1   1   2   2   2   2   2   1   2   2   2   2   1   2   2   2   2   2   2   2   1   1   2   2   2   1   2   1
 MK-4-9                 1   2   1   2   1   1   1   1   2   2   1   2   1   2   1   2   2   1   1   1   1   1   1   1   2   1   1   1   1   1   2   2   1   1   1   1   2   1   2   1   2   2   1   1   1   2   2   1   2   1   2   2   2   2   2   1   2   1   2   2   2   1   1   1   1   1   1   1   2   1   2   2   1   1   2   1   1   2   2   2   2   1   1   1   2   2   2   1   2   1   2   1   1   1   2   1   1   1   2   2   1   2   2   2   2   1   2   2   2   1   1   2   2   1   2   1   1   1   1   1   2   2   2   2   2   1   1   2   2   1   2   2   2   2   1   2   2   1   2   2   1   2   1   1   2   1   1   1   1   2   2   1   2   1   1   2   1   2   1   1   2   1   2   1   1   1   1   1   1   1   2   2   1   1   2   2   2   2   2   1   2   1   2   2   1   2   2   2   2   2   2   2   1   1   2   2   2   1   2   1
 MK-4-10                1   2   2   2   1   2   1   1   2   2   2   2   1   2   2   2   2   1   2   1   2   1   1   1   2   1   1   1   1   1   2   2   1   1   1   1   2   1   1   1   2   2   2   2   1   2   2   1   2   1   2   2   2   2   2   1   2   2   2   2   2   1   1   1   1   1   2   1   2   1   2   2   1   1   2   1   1   2   2   2   2   1   1   1   2   2   2   2   2   1   1   1   1   1   2   1   1   1   2   2   1   1   2   2   2   1   2   2   2   1   2   2   2   1   2   1   1   1   1   1   1   2   1   2   2   1   1   2   2   1   2   1   2   2   1   2   2   1   2   2   1   2   1   1   2   1   1   1   1   1   2   1   2   1   1   2   1   2   1   1   2   2   2   1   1   1   1   1   1   2   2   2   1   1   2   2   2   2   2   1   2   1   2   2   1   2   2   2   2   2   2   2   1   1   2   2   2   1   2   1
 MK-4-11                1   2   2   2   1   2   1   2   2   2   2   2   1   2   1   2   1   1   2   1   2   1   1   2   2   2   1   1   1   1   2   2   1   1   1   1   2   1   1   1   2   2   2   2   1   1   2   1   2   1   2   2   2   2   2   1   2   2   2   2   2   2   1   1   1   1   2   2   2   1   2   2   2   1   1   1   1   2   1   2   2   1   1   1   2   2   2   2   2   2   1   1   1   1   2   1   1   1   2   2   1   1   2   2   2   1   2   2   2   1   2   2   2   1   2   1   1   1   1   1   1   2   1   2   2   1   1   1   2   1   2   1   2   2   1   2   2   1   2   2   1   2   1   1   2   2   1   1   1   1   2   2   2   1   1   1   1   2   1   1   2   2   2   1   1   1   1   2   1   2   2   2   1   1   2   2   1   2   2   1   2   1   2   2   1   2   2   2   2   2   2   2   1   1   2   2   1   1   2   1
 MK-4-12                1   2   2   2   2   2   1   2   2   2   2   2   1   2   1   2   1   1   2   1   2   1   1   2   2   2   1   1   1   1   2   2   1   1   1   1   2   1   1   1   2   2   1   2   1   1   2   1   2   2   2   2   2   2   2   1   2   2   2   2   2   2   1   1   1   1   2   2   1   1   2   2   2   1   1   1   1   2   1   2   2   1   1   1   1   2   1   1   2   2   1   1   1   1   1   1   1   1   2   1   1   1   2   2   2   1   2   2   2   1   2   2   2   1   2   1   1   1   1   1   1   2   1   2   2   1   1   1   2   1   2   1   2   2   1   2   2   1   2   2   1   2   2   1   2   2   1   1   1   1   2   2   2   1   1   1   1   2   1   1   2   2   1   1   1   1   2   2   1   2   2   2   1   1   2   2   1   2   2   1   2   2   2   2   2   2   2   2   2   2   2   2   1   2   1   2   1   1   1   1
 MK-4-13                1   2   2   2   2   2   1   2   2   2   2   2   1   2   1   2   1   1   2   1   2   1   1   2   2   2   1   1   1   1   2   2   1   1   1   1   2   1   2   1   2   2   1   2   1   1   2   1   2   2   2   1   2   2   2   2   2   2   1   2   2   1   1   1   1   1   2   2   1   1   2   2   2   1   1   1   1   2   1   2   2   1   1   1   1   2   1   1   2   2   1   1   1   1   1   1   1   1   2   1   1   1   2   2   2   1   2   2   2   1   2   2   2   1   1   1   1   1   1   2   1   2   1   2   2   1   1   1   2   1   2   2   2   2   1   2   2   1   2   2   1   2   1   1   2   2   2   1   1   1   2   2   2   1   1   1   1   2   1   1   2   2   1   2   1   1   1   2   2   1   2   2   1   2   2   2   1   2   2   1   2   2   2   2   1   2   2   2   2   2   2   2   1   2   1   2   1   1   1   1
 MK-4-14                1   2   2   2   2   1   1   2   2   2   2   2   1   2   1   2   2   1   2   2   2   1   1   1   2   2   1   1   1   1   1   2   1   1   1   1   2   1   2   1   2   2   1   2   1   1   1   1   2   2   2   1   2   2   1   1   2   2   1   2   2   1   1   1   1   1   2   2   1   1   2   2   2   1   1   1   1   2   1   2   2   2   2   1   1   2   1   1   2   2   2   1   1   1   1   1   1   1   2   2   1   1   2   2   2   1   2   2   2   1   2   1   2   1   2   1   1   1   1   2   1   2   1   2   1   1   1   1   2   1   2   1   2   2   2   2   1   1   2   2   1   2   2   1   2   1   2   1   1   1   2   2   2   1   1   1   1   2   1   1   2   2   1   2   1   1   1   2   2   1   2   2   1   1   2   2   1   2   2   1   2   2   2   2   1   2   2   2   2   2   2   2   1   1   1   2   1   1   1   1
 MK-4-15                1   2   2   2   2   1   1   2   2   2   2   1   1   2   1   2   2   1   1   2   2   1   1   1   2   2   1   1   2   1   1   2   1   1   1   1   2   1   2   1   2   2   1   2   1   1   1   1   2   1   2   1   2   2   1   1   2   2   1   2   2   2   1   1   1   1   2   2   1   1   1   2   2   1   1   1   1   2   1   2   2   2   2   1   1   2   1   1   2   2   2   1   1   1   2   1   1   1   2   2   1   1   2   1   2   1   2   2   1   1   2   1   2   1   1   1   1   1   1   2   1   2   1   2   1   2   1   2   2   1   2   2   1   2   2   2   1   1   2   1   1   2   2   1   2   1   2   1   1   1   2   2   2   1   1   1   1   2   1   1   2   2   1   2   1   1   1   2   2   2   2   2   1   1   2   2   1   1   2   1   2   2   2   2   1   2   2   2   2   2   2   2   2   1   2   2   2   1   1   1
 MK-4-16                1   2   2   1   2   1   1   2   2   2   2   1   1   2   1   2   2   1   1   2   2   1   1   1   2   2   1   1   2   1   1   2   1   1   1   1   2   1   2   1   2   2   2   2   1   1   1   1   2   1   2   2   2   2   1   1   2   2   1   1   2   2   1   1   1   1   2   2   1   2   1   1   1   1   1   1   1   2   1   2   2   2   2   1   2   2   1   1   2   2   2   1   1   1   2   1   1   1   2   2   1   1   2   2   2   1   2   2   1   1   2   1   1   2   1   1   1   1   1   2   1   2   2   2   1   2   1   2   2   1   2   2   1   2   2   2   1   1   2   1   1   2   2   1   2   2   2   1   1   1   2   2   2   1   1   1   1   1   1   1   2   2   1   2   1   1   1   2   2   1   2   2   1   1   2   2   1   1   2   1   2   2   2   2   1   2   2   2   2   2   2   2   2   1   2   2   2   1   1   1
 MK-5-1                 1   1   1   2   2   2   1   2   2   1   1   1   2   1   2   1   1   1   2   1   2   2   1   2   2   2   2   1   2   2   2   2   2   1   2   1   1   2   2   2   2   2   1   1   2   1   2   1   2   2   2   1   2   2   1   1   2   2   2   1   1   1   1   2   1   2   2   1   2   2   1   1   1   1   1   2   1   1   2   2   1   1   2   2   1   2   1   2   1   1   1   2   2   2   1   2   1   1   2   2   2   1   2   2   2   1   2   1   2   1   2   2   1   1   1   2   1   1   1   1   1   1   2   2   1   2   1   2   1   2   1   1   2   1   1   2   1   2   2   1   1   2   2   1   1   2   2   1   1   1   1   2   1   1   1   2   2   2   1   2   2   2   2   2   2   1   2   1   1   1   1   1   1   1   1   2   1   1   1   1   1   1   2   2   2   2   1   2   1   1   1   1   2   1   1   1   1   1   2   1
 MK-5-2                 1   1   2   2   2   2   2   2   2   1   1   1   2   1   2   1   1   1   2   1   1   2   1   2   2   2   2   1   2   1   2   2   2   1   2   1   1   2   2   2   2   2   2   1   2   1   2   1   2   2   1   1   2   1   1   1   1   1   2   1   1   1   1   2   1   2   2   1   1   2   1   1   1   1   2   2   1   1   2   1   1   1   2   2   1   2   1   2   2   1   2   2   2   2   1   2   1   1   2   2   2   1   2   2   2   1   1   1   2   1   2   2   1   1   1   2   1   1   2   1   1   2   2   2   1   2   2   2   1   2   1   1   2   1   1   2   1   2   2   1   1   2   1   1   1   2   2   1   1   1   1   1   1   1   1   2   2   2   1   2   1   2   2   2   2   1   2   1   1   1   1   1   1   1   1   1   1   1   1   1   1   1   2   2   2   1   1   2   2   1   1   2   2   1   2   1   1   1   2   1
 MK-5-3                 1   1   2   2   1   1   2   2   2   1   1   1   2   1   2   1   1   1   2   1   1   2   1   2   2   2   2   1   1   1   2   2   2   1   2   1   1   2   2   2   2   2   2   1   2   1   2   1   2   2   1   1   2   1   1   1   1   1   2   1   1   1   1   2   1   2   2   1   2   2   1   1   1   1   2   2   1   1   2   2   1   2   1   2   1   2   1   2   2   1   2   2   2   2   1   2   1   1   2   2   2   1   2   2   2   1   1   1   2   2   2   1   2   2   1   1   1   1   2   1   1   2   2   2   1   2   2   2   1   1   2   1   2   1   1   2   1   2   2   1   1   2   1   1   1   2   2   1   1   1   1   1   1   1   1   2   1   2   1   2   1   2   2   2   2   1   2   1   1   1   1   1   1   1   1   1   1   1   2   1   1   1   2   2   2   1   1   2   1   1   1   2   1   1   2   1   1   1   2   1
 MK-5-4                 2   1   2   2   1   1   1   2   2   1   1   1   2   1   2   2   1   1   2   1   1   1   1   2   2   2   2   1   1   1   2   2   2   2   2   1   1   2   2   2   2   2   2   2   2   1   2   1   2   2   1   2   2   1   1   1   1   1   1   1   1   1   1   2   1   2   2   1   2   2   1   1   1   1   2   2   1   1   2   2   2   2   2   2   1   2   2   2   2   1   2   2   2   1   1   2   1   1   2   2   2   2   2   2   2   1   1   1   2   2   2   1   1   2   1   1   2   1   2   2   1   2   2   2   1   2   2   1   1   1   2   1   2   1   1   2   1   2   2   1   1   2   1   1   1   2   2   1   1   1   1   1   1   1   1   2   1   2   1   2   1   2   2   2   2   1   2   1   1   1   1   1   1   1   1   1   1   1   2   1   1   1   1   2   2   1   1   2   1   1   1   2   1   1   1   1   1   1   2   1
 MK-5-5                 2   1   2   2   1   1   1   2   2   1   1   1   1   1   2   1   1   1   2   1   1   1   1   2   1   2   2   1   1   1   2   2   2   1   2   1   1   2   2   2   2   2   2   2   2   1   2   1   2   2   1   2   2   1   1   1   1   1   1   1   2   1   1   2   1   2   2   1   2   2   1   1   2   1   2   2   1   1   1   2   2   2   2   2   1   2   2   2   2   2   1   2   2   1   1   2   1   1   2   2   2   2   2   2   2   1   1   1   2   2   2   1   1   2   2   1   2   1   2   2   1   2   2   2   1   2   2   2   1   1   2   1   2   1   1   1   1   1   2   1   1   2   1   1   1   2   2   1   1   1   1   1   1   1   1   2   1   2   1   2   1   2   2   2   2   1   2   1   2   2   1   1   1   1   1   1   1   1   2   1   2   1   1   2   2   1   1   1   1   2   1   2   1   2   1   1   1   1   2   1
 MK-5-6                 2   1   2   2   1   1   1   2   2   1   1   1   1   1   2   1   1   1   2   1   1   1   1   2   1   2   2   1   1   1   2   2   2   1   2   2   2   2   2   2   2   2   1   2   2   2   2   1   2   2   1   2   2   1   1   1   1   1   1   1   2   1   1   2   1   2   2   1   2   2   1   2   2   1   2   2   2   1   1   2   2   1   2   2   1   2   1   2   2   2   1   1   2   1   1   2   1   1   2   2   1   2   2   2   2   1   1   2   2   2   2   1   1   2   2   1   2   1   2   2   1   2   2   2   1   2   2   2   1   1   2   1   2   1   1   1   1   2   2   1   1   1   1   1   1   2   1   1   1   2   1   1   1   1   1   2   1   2   1   2   1   1   2   2   2   1   2   1   2   2   1   1   1   1   1   1   1   1   2   1   2   1   1   2   2   1   1   1   1   2   1   2   2   2   1   1   1   1   2   1
 MK-5-7                 2   1   2   2   1   2   1   2   2   1   1   1   1   1   2   1   1   1   2   1   1   1   1   2   1   2   2   1   1   1   2   2   2   1   2   2   1   2   2   2   2   2   1   2   2   2   2   1   1   2   1   2   2   2   1   1   1   1   1   1   2   2   1   2   1   1   2   1   2   2   1   2   2   1   2   2   2   1   1   2   2   1   1   2   1   2   2   2   1   2   1   1   2   1   1   2   1   1   2   2   1   2   2   2   2   1   1   2   1   2   1   1   1   2   2   1   2   1   2   2   1   2   2   2   1   2   1   2   1   1   2   1   2   1   1   1   1   2   2   1   1   2   1   1   1   2   1   1   1   2   1   1   1   1   1   2   1   2   1   2   1   1   2   2   2   1   2   1   2   1   2   1   1   1   1   1   1   1   2   1   2   1   1   2   1   1   1   1   1   2   1   2   2   2   1   1   1   1   2   1
 MK-5-8                 2   1   2   2   1   2   1   2   2   1   1   1   1   1   2   1   1   1   2   1   2   1   2   1   1   2   2   1   1   1   2   2   2   1   2   2   1   2   2   2   2   2   1   2   2   2   2   1   1   2   1   2   2   2   1   1   1   2   2   1   2   1   1   2   1   1   2   1   2   2   1   2   2   2   2   2   2   1   1   2   2   1   1   2   1   2   2   1   1   2   1   1   2   1   1   2   1   1   2   2   1   2   2   2   2   1   1   2   1   2   1   1   1   2   2   1   2   1   1   2   1   2   2   2   1   2   2   2   1   2   2   1   2   1   1   1   1   1   2   1   1   2   2   1   1   2   1   1   1   2   1   1   1   1   1   2   1   2   1   2   1   1   2   2   1   2   2   1   1   1   2   1   1   1   1   1   1   1   2   1   2   1   1   2   1   1   1   1   1   2   1   2   2   2   1   1   1   1   2   1
 MK-5-9                 2   1   2   2   1   2   1   2   2   1   1   2   1   1   2   1   1   1   2   1   2   1   2   1   1   2   2   1   1   1   1   2   2   1   2   2   1   2   2   2   2   2   1   2   2   2   2   1   1   2   1   2   2   1   1   2   1   2   2   1   2   2   1   2   1   1   2   1   2   2   1   2   2   2   2   2   1   1   1   1   2   1   1   2   1   2   2   1   1   2   1   1   2   1   1   2   1   1   2   1   1   2   2   2   2   1   1   2   1   2   1   1   1   2   2   1   2   1   1   2   1   2   2   2   1   2   2   1   1   2   2   1   2   1   1   1   1   1   2   1   1   2   2   1   1   2   1   1   1   2   1   1   1   1   1   2   1   2   1   2   1   2   2   2   1   1   2   1   1   1   2   1   1   1   1   1   1   1   2   1   2   2   1   2   1   1   1   1   1   2   2   2   2   1   1   1   1   2   2   1
 MK-5-10                2   1   2   2   1   2   1   2   2   1   1   2   1   1   2   1   1   1   2   1   2   1   2   1   1   1   2   1   1   1   1   2   2   1   2   2   1   2   2   2   2   2   1   2   2   2   2   1   1   2   1   2   2   1   1   2   1   2   2   1   2   2   1   2   1   1   2   1   2   2   1   1   2   2   2   2   1   2   1   1   2   2   2   1   1   1   2   1   2   2   1   1   2   1   1   2   1   1   2   1   1   2   2   2   2   1   1   2   2   2   1   1   1   2   2   1   2   1   2   2   1   2   2   2   1   2   2   1   1   2   2   1   2   1   1   1   1   1   2   1   1   2   2   1   1   2   1   1   1   2   1   1   1   1   1   2   1   2   1   2   1   2   2   2   1   2   2   1   1   1   2   1   1   1   1   2   1   1   2   1   2   2   1   2   1   1   1   2   1   2   2   2   2   1   1   1   1   2   2   1
 MK-5-11                2   1   2   2   1   2   1   2   2   1   1   2   1   1   2   1   1   1   1   1   2   1   2   1   1   1   2   1   1   1   1   2   2   1   2   2   2   2   2   2   2   1   1   2   2   2   2   1   1   2   1   2   1   1   1   2   1   2   2   1   2   2   2   2   2   1   2   1   2   2   1   2   2   2   1   2   1   2   2   2   2   2   2   1   1   1   2   1   2   2   2   1   1   1   1   2   1   2   1   1   1   2   1   2   2   1   1   2   2   2   1   1   1   2   2   1   2   2   2   2   1   2   1   2   1   2   2   2   1   2   2   1   2   1   1   1   1   1   2   1   1   2   2   1   1   2   2   1   2   2   1   1   1   1   1   2   1   2   1   2   2   2   2   2   1   2   2   1   1   2   2   1   2   1   1   2   1   1   2   1   2   2   1   2   1   1   1   1   1   2   2   2   2   1   1   1   1   2   1   1
 MK-5-12                2   1   2   2   1   2   1   2   2   1   1   2   1   1   2   1   1   1   1   1   2   1   2   1   1   1   2   1   1   1   1   2   2   1   2   2   2   2   2   1   2   1   1   2   2   2   2   1   1   2   1   2   1   1   1   2   1   2   2   1   2   2   2   2   2   1   1   1   2   2   1   2   2   2   1   2   1   2   2   1   2   2   1   1   1   1   2   1   1   2   2   1   1   1   1   2   1   2   1   1   1   2   1   2   1   1   1   2   2   2   2   1   1   2   2   1   2   2   2   2   1   2   1   2   1   2   2   2   1   2   2   2   2   1   2   1   1   2   2   1   1   2   2   1   1   2   2   1   2   1   1   1   2   1   2   2   1   1   1   2   2   2   2   2   1   2   2   2   1   2   2   1   2   1   2   2   1   1   2   2   2   2   2   2   1   1   1   1   1   2   2   2   2   2   2   1   1   2   1   1
 MK-5-13                1   2   2   2   1   2   1   2   2   1   1   2   2   2   2   1   1   1   1   1   2   1   1   1   1   2   2   1   1   1   1   2   2   1   2   1   2   2   2   1   2   2   1   2   2   2   2   1   1   2   1   2   1   1   1   2   1   2   2   1   2   2   2   2   2   1   1   1   2   2   1   2   1   2   1   2   1   2   2   2   2   2   1   1   1   1   2   1   1   2   2   1   1   1   1   2   1   2   1   1   1   2   2   2   1   1   1   2   2   2   2   1   1   2   2   1   2   2   2   2   2   2   1   2   1   2   2   2   1   2   1   2   2   1   2   1   1   2   1   1   1   2   2   1   1   2   2   1   2   1   1   1   2   1   2   2   2   1   1   2   2   2   2   2   1   2   1   2   1   2   2   1   2   1   2   2   1   1   2   2   2   2   2   2   1   1   2   1   1   2   2   2   2   2   1   1   1   2   1   1
 MK-5-14                2   2   2   2   2   2   1   2   2   1   1   2   2   2   2   1   1   1   1   1   2   1   1   2   1   2   1   1   1   1   1   2   2   1   2   1   2   2   2   1   2   2   1   2   1   2   2   1   1   2   1   1   1   1   1   2   1   2   2   1   2   2   2   2   2   2   1   1   2   2   1   2   1   2   1   2   1   2   1   2   2   2   1   1   1   1   2   1   1   2   2   1   1   1   1   2   1   1   1   1   1   2   2   2   1   1   1   2   2   2   2   1   1   2   2   1   1   2   2   1   2   2   1   2   1   2   2   2   1   2   1   2   2   1   2   1   1   2   1   1   2   2   2   1   1   2   2   1   2   1   1   1   2   1   2   2   2   1   2   2   2   2   2   2   1   2   1   2   1   2   2   1   2   1   2   2   1   1   2   2   2   2   2   2   1   1   2   2   1   2   2   2   2   2   1   1   2   2   1   1
 MK-5-15                2   2   2   2   2   2   1   2   2   1   1   2   2   1   2   1   2   1   1   1   2   1   1   1   1   2   1   1   1   1   2   2   2   1   1   1   2   2   2   1   2   2   2   2   1   2   2   1   1   2   1   1   1   1   1   2   1   2   2   1   2   2   2   2   2   2   1   1   1   2   1   2   1   2   1   2   1   2   1   2   2   2   1   1   1   2   2   1   1   2   2   1   1   1   1   2   1   1   2   1   1   2   2   2   1   1   1   2   2   2   2   1   1   2   2   1   2   2   2   2   2   2   1   2   1   2   2   2   1   2   1   1   2   1   2   1   1   2   1   1   2   1   2   1   1   2   2   2   2   1   1   1   2   1   2   2   1   1   2   2   2   1   2   2   1   2   1   2   1   2   2   1   2   1   2   2   1   1   2   2   2   2   2   2   2   2   2   2   1   2   2   2   1   2   1   1   2   2   1   1
 MK-5-16                2   2   2   1   2   2   1   2   2   1   1   2   1   1   2   1   2   1   1   1   2   1   1   2   1   2   1   1   1   1   2   2   2   1   1   1   2   2   2   1   2   2   2   1   1   2   2   1   1   1   1   1   1   1   1   2   1   2   2   1   2   2   2   2   2   2   1   1   1   2   1   1   1   2   1   2   1   2   1   2   2   1   1   2   1   2   1   1   1   2   2   1   1   1   1   2   1   1   2   1   1   2   2   2   1   1   1   2   2   2   2   1   1   2   2   1   2   2   2   2   2   2   1   2   1   2   2   2   1   2   1   1   2   1   2   1   1   2   2   1   2   2   2   1   1   1   2   2   2   1   1   1   1   1   2   2   1   1   2   2   1   1   2   2   1   2   1   2   1   2   2   1   2   1   2   2   1   1   2   1   2   2   2   2   2   2   2   2   1   2   1   2   1   2   1   1   2   2   1   1
 MK-6-1                 2   2   2   1   1   1   1   1   1   1   2   1   1   1   2   1   1   1   1   2   1   2   2   1   2   2   2   2   1   1   2   1   1   2   2   2   1   2   2   2   2   2   2   2   1   2   2   1   1   2   2   2   2   1   2   2   1   1   1   2   2   2   2   2   2   1   2   1   2   1   2   2   1   2   1   1   2   2   1   1   1   1   1   2   2   2   1   2   1   1   1   1   2   2   2   2   1   1   1   2   2   2   1   2   1   1   1   1   1   1   1   1   2   2   1   1   1   2   1   1   2   2   2   1   2   1   2   1   2   2   1   2   2   1   2   1   1   2   2   2   1   2   1   1   2   2   1   2   1   1   2   2   1   2   1   2   1   2   2   1   2   1   2   1   2   2   1   1   2   1   2   2   1   1   1   1   1   2   2   2   2   1   1   2   1   1   1   2   2   1   2   1   2   2   2   2   1   2   1   2
 MK-6-2                 2   2   2   1   1   1   1   1   1   1   2   1   1   1   2   1   1   2   1   2   1   2   2   1   2   2   2   2   1   1   2   1   1   2   2   2   1   2   2   2   2   2   2   2   1   2   2   1   1   2   2   2   2   1   2   2   1   1   1   2   2   2   2   2   2   1   2   1   2   1   2   2   1   2   1   1   1   2   1   1   1   1   1   2   2   2   1   2   1   1   1   1   2   1   2   2   1   2   1   2   2   2   1   2   1   1   1   1   1   1   2   1   2   2   1   1   1   2   1   1   2   2   2   1   2   1   2   1   2   2   1   2   2   1   2   1   1   2   2   2   1   1   1   1   2   2   1   2   1   1   2   2   1   2   1   2   1   2   2   1   2   1   2   1   1   2   1   2   2   2   2   2   1   1   1   1   1   2   2   2   2   1   1   2   1   1   1   2   2   1   2   1   1   1   2   2   1   2   1   2
 MK-6-3                 2   2   2   1   1   1   1   1   1   1   2   1   1   1   2   1   1   2   1   2   1   2   2   1   2   2   2   2   1   1   2   1   1   1   2   2   1   2   2   2   2   1   2   2   1   2   2   1   1   2   2   2   2   1   2   2   2   1   2   2   2   2   1   2   2   1   1   1   2   1   2   2   1   2   1   1   1   2   1   2   1   1   1   2   2   2   1   2   1   1   1   1   2   1   2   1   1   2   2   2   2   2   1   2   1   1   1   1   1   1   1   1   2   2   1   1   1   2   1   1   2   2   1   1   1   1   1   1   2   2   1   2   2   1   2   1   1   1   2   2   1   1   1   1   2   2   1   2   1   2   2   2   1   2   1   2   1   1   2   1   2   1   2   1   1   2   1   2   2   2   2   2   1   2   1   1   1   2   2   2   2   1   1   2   1   1   1   2   2   1   2   1   1   2   2   1   1   2   1   1
 MK-6-4                 2   2   2   1   1   1   1   1   1   1   2   1   1   1   2   1   1   1   1   2   1   2   2   1   1   2   2   2   1   1   2   1   1   1   2   2   1   2   2   2   2   1   2   2   2   2   2   1   1   2   2   2   2   1   2   2   2   2   2   2   1   2   1   2   2   1   1   1   2   1   1   2   1   2   1   1   2   2   2   2   2   1   1   2   2   2   1   2   1   1   1   1   2   1   1   1   1   2   2   1   2   2   1   2   1   1   1   1   1   1   1   1   2   2   1   1   1   2   1   1   1   2   1   1   1   2   1   1   2   1   1   2   2   1   2   1   1   1   2   2   1   1   1   1   2   2   1   2   1   2   2   2   1   2   1   2   1   1   2   1   2   1   2   1   1   2   1   2   1   2   2   2   1   2   1   1   1   2   2   1   2   1   1   2   1   1   1   1   2   1   2   1   1   2   2   1   1   2   1   1
 MK-6-5                 2   2   2   2   1   2   1   1   2   1   2   1   1   2   2   1   1   1   1   2   1   2   2   1   1   2   2   2   1   1   2   1   1   1   2   2   1   2   2   2   1   1   2   2   2   2   2   1   1   2   2   2   2   1   2   2   2   2   1   2   1   2   1   2   2   1   1   1   2   1   1   1   1   2   1   1   2   2   2   2   2   1   1   1   2   2   1   2   1   1   1   1   2   1   1   1   2   2   2   1   2   2   1   2   1   1   1   1   1   1   1   1   1   2   1   1   1   2   1   1   1   2   1   1   1   2   2   1   2   1   1   1   2   1   2   1   1   1   2   2   1   1   1   1   2   2   1   2   1   2   2   2   1   2   2   2   1   1   2   1   2   1   2   1   2   2   1   2   1   2   2   2   1   2   1   1   1   2   2   1   2   1   1   2   1   1   1   1   2   2   2   1   1   2   1   1   2   2   1   1
 MK-6-6                 2   2   2   1   1   2   1   1   2   1   2   1   1   2   1   1   1   1   1   2   1   2   2   1   1   2   1   2   1   1   2   1   1   1   1   2   1   2   2   1   1   2   2   2   2   2   2   1   1   2   2   2   2   1   2   2   2   2   1   2   1   2   1   2   2   2   2   1   2   1   1   1   1   2   1   1   1   2   1   2   2   1   1   1   2   2   1   2   1   1   1   1   1   1   1   1   2   2   2   2   2   1   1   2   1   1   1   1   1   1   1   1   1   2   1   1   1   2   2   2   1   2   1   1   1   2   2   2   2   2   2   1   2   1   2   1   1   1   2   2   1   1   1   1   2   2   1   2   1   2   2   2   1   2   2   2   1   1   2   2   2   1   2   1   2   2   1   2   2   2   2   2   1   2   1   1   1   2   2   1   2   1   1   2   1   2   1   1   1   2   2   1   1   2   1   1   2   2   1   1
 MK-6-7                 2   2   2   1   1   2   2   2   2   1   2   1   1   2   1   1   2   1   1   2   1   2   2   1   1   2   1   2   1   1   2   1   1   1   1   2   1   2   2   1   1   2   2   2   2   2   2   1   2   2   2   2   2   1   2   2   1   2   1   2   1   2   1   2   2   2   2   1   2   1   1   1   1   2   1   1   1   2   1   1   2   1   1   2   2   2   1   2   1   1   1   1   1   1   1   1   2   2   2   2   2   1   1   2   1   1   1   1   1   1   1   1   1   2   1   1   1   2   2   2   1   2   1   2   1   2   2   2   2   2   2   1   2   2   2   1   1   1   2   2   1   1   1   1   2   1   1   2   1   2   2   2   1   2   1   1   1   1   2   2   2   1   2   1   2   1   1   2   2   2   2   2   1   1   1   1   1   2   2   1   1   1   1   1   1   2   1   1   1   2   2   1   1   2   1   1   2   1   1   1
 MK-6-8                 2   2   2   1   2   2   2   2   2   1   1   1   1   2   1   1   2   1   1   2   1   2   2   1   2   2   1   2   1   1   2   1   1   1   1   2   1   2   2   1   1   2   2   2   2   2   2   1   2   2   2   2   2   1   2   2   1   2   2   2   1   2   1   2   1   1   2   1   2   1   1   1   1   2   1   1   1   2   1   1   2   1   1   2   2   2   1   1   1   1   1   1   1   2   1   1   2   2   2   2   2   2   1   2   1   1   1   1   1   1   1   2   1   2   1   1   1   2   2   2   1   2   1   2   1   2   2   2   2   2   2   1   2   2   2   1   1   1   2   2   1   1   1   1   2   1   1   2   1   1   2   2   1   2   1   1   1   1   2   2   1   1   2   2   2   1   1   2   2   2   2   2   1   1   1   1   2   2   2   1   1   1   1   2   1   2   1   2   1   2   1   1   1   1   1   1   2   2   1   1
 MK-6-9                 2   2   2   1   2   2   2   2   2   1   1   2   1   2   1   1   2   1   1   2   1   2   2   1   2   2   1   2   1   1   1   1   1   1   1   1   1   2   2   1   1   2   2   2   2   2   1   1   2   2   2   2   2   1   2   2   1   2   2   1   1   2   1   2   1   2   2   1   2   1   1   1   1   2   1   1   1   2   1   1   2   1   1   2   2   2   1   1   1   1   1   1   1   2   1   1   2   2   2   2   2   2   1   2   2   1   1   1   1   1   1   2   1   2   1   2   1   1   2   2   1   2   1   2   1   2   1   2   2   2   2   1   2   2   2   1   1   2   2   1   1   1   1   1   2   1   1   2   1   1   2   2   1   2   2   1   1   1   2   2   1   1   2   2   2   1   1   1   2   2   2   2   1   1   1   1   2   2   2   2   1   1   1   2   2   2   1   2   1   2   1   1   1   1   1   1   2   2   1   1
 MK-6-10                2   2   2   1   2   2   2   2   2   1   1   2   1   2   2   1   2   1   1   2   1   2   2   1   2   2   1   2   1   2   1   1   1   1   1   1   1   2   2   1   1   2   2   2   1   2   1   1   2   2   1   2   2   1   1   2   1   2   2   1   2   2   1   2   1   2   2   2   2   1   1   1   1   2   1   1   1   2   1   2   2   1   2   2   2   2   1   1   1   1   1   2   2   2   1   1   2   2   2   2   2   2   1   2   2   2   2   1   1   1   1   2   1   2   2   2   1   1   2   2   1   2   1   2   1   2   1   2   2   1   2   1   2   2   2   1   1   2   2   1   1   1   1   1   2   2   1   2   1   1   1   2   1   2   2   1   1   1   2   2   1   1   2   2   2   1   1   1   2   1   2   2   1   1   1   1   2   2   2   2   1   1   1   2   2   2   1   2   1   2   1   1   1   1   1   1   2   2   1   2
 MK-6-11                2   2   2   1   2   2   2   2   2   1   1   1   1   2   2   1   2   1   1   2   1   2   2   1   2   2   1   2   1   2   1   1   1   1   1   1   1   2   2   1   1   2   2   2   1   2   1   1   2   2   1   2   2   1   1   2   1   2   2   1   2   2   1   2   1   2   1   2   2   1   1   1   1   2   1   1   1   2   1   2   2   1   2   2   2   2   1   1   1   1   1   2   2   2   1   1   2   2   2   2   2   2   1   2   2   2   2   1   1   1   1   2   1   2   2   2   1   1   2   2   2   2   1   1   1   1   1   2   2   1   2   1   2   2   2   1   1   2   2   1   1   1   1   1   2   2   1   2   1   1   1   2   1   2   1   1   1   1   2   2   1   1   2   2   2   1   1   1   2   1   2   2   1   1   1   2   2   2   2   2   1   1   1   1   2   1   1   2   1   2   1   1   1   1   1   1   1   2   1   1
 MK-6-12                2   2   1   1   2   1   2   2   2   1   1   1   1   2   2   1   2   1   1   2   1   2   2   1   2   1   1   2   1   2   1   1   1   1   1   1   1   2   2   1   1   2   1   2   1   1   1   1   2   2   1   2   2   1   1   1   1   2   2   1   1   2   1   2   1   2   2   2   1   1   1   1   1   2   1   1   1   2   1   2   2   1   2   2   1   2   1   1   1   1   1   2   2   2   1   1   2   2   2   2   2   2   2   2   2   2   2   1   1   1   1   2   1   2   2   2   2   1   2   2   2   2   1   1   1   1   1   2   2   1   2   1   2   2   2   1   1   2   2   1   2   1   1   2   2   2   1   2   1   1   1   2   1   1   1   1   2   1   2   2   1   1   1   2   2   1   1   2   1   1   2   2   1   1   1   2   2   2   2   2   1   1   1   1   2   1   1   2   1   2   1   1   1   1   1   1   1   2   1   2
 MK-6-13                2   2   1   1   2   1   2   2   2   1   2   1   1   2   2   1   2   2   1   2   1   2   2   1   2   1   2   2   1   1   1   1   1   1   1   1   2   2   2   1   1   1   1   2   1   1   1   1   2   1   1   2   2   1   1   1   1   2   2   1   1   2   1   2   1   2   2   2   1   1   1   1   1   2   1   1   1   2   1   2   2   1   2   2   1   2   1   1   1   1   2   2   2   2   1   1   2   2   2   1   2   2   2   2   2   2   2   1   1   1   1   2   1   1   2   2   2   2   2   2   2   2   1   1   1   1   1   2   2   1   2   1   2   2   2   1   1   1   1   1   2   1   2   2   2   1   1   2   1   1   1   2   1   1   1   1   1   1   2   2   2   1   1   2   2   1   1   2   1   1   2   2   1   1   1   2   2   2   2   2   1   1   1   2   2   1   1   2   1   2   1   1   1   1   1   1   1   2   1   2
 MK-6-14                2   1   1   1   2   1   1   2   2   1   2   1   1   2   2   2   2   2   1   2   1   2   2   1   1   1   2   1   1   2   1   1   2   1   1   1   2   2   2   2   2   1   1   2   1   2   1   1   2   1   1   2   2   1   1   1   1   2   2   1   1   2   2   2   1   2   2   2   1   1   1   1   1   1   1   1   1   2   1   2   2   2   2   2   1   2   1   1   1   1   2   2   2   2   1   1   2   2   2   1   2   2   2   2   2   2   2   2   1   1   1   2   1   1   2   2   2   2   2   2   2   2   1   1   1   1   1   2   2   1   2   2   2   2   2   1   1   1   1   1   2   1   2   2   2   1   1   2   1   1   1   2   1   1   1   1   1   1   2   2   2   1   1   2   2   1   1   1   1   1   2   2   1   1   2   2   1   2   2   1   1   1   1   2   2   1   1   2   1   2   1   1   1   1   1   1   1   2   1   2
 MK-6-15                1   1   1   1   2   1   1   2   1   1   2   1   1   2   2   2   2   2   1   2   2   2   2   1   1   1   1   2   1   1   1   1   2   1   1   2   2   2   2   2   2   1   1   2   1   2   1   2   2   1   2   2   2   1   1   1   2   2   2   1   1   1   2   2   1   2   2   2   1   1   1   1   1   1   1   2   1   2   2   2   2   2   2   1   1   2   1   1   2   1   2   2   2   2   1   1   2   2   2   1   2   2   2   2   2   2   2   2   1   1   1   2   1   1   2   2   2   2   2   2   2   2   1   1   2   1   1   2   2   2   2   2   2   2   2   1   1   1   1   1   2   1   2   2   2   2   1   2   1   1   2   2   1   1   1   1   1   1   2   1   2   1   1   2   2   1   1   1   1   1   2   2   1   1   2   2   1   2   2   1   1   1   1   2   2   1   1   2   2   2   1   1   2   1   1   1   1   2   1   2
 MK-6-16                1   1   1   1   2   1   1   2   1   1   2   1   1   2   2   2   2   2   1   2   2   2   2   1   1   1   1   2   1   1   1   1   2   1   1   2   2   2   2   2   2   1   1   2   1   2   1   2   2   2   2   1   2   2   1   2   2   2   2   1   1   1   2   2   1   2   1   1   1   1   1   1   2   1   1   2   1   2   2   1   2   2   2   1   1   2   2   1   2   2   2   2   2   2   1   1   2   2   2   1   2   2   2   1   2   2   2   2   1   1   1   2   1   1   2   2   2   2   2   2   2   2   1   1   2   1   1   2   2   2   2   2   2   1   1   1   1   1   1   2   2   1   2   2   2   2   1   2   1   1   1   2   1   1   1   1   1   1   2   1   2   1   1   2   2   1   1   1   1   1   2   2   1   2   2   1   1   1   2   1   1   1   1   2   2   1   2   2   2   2   1   1   2   1   1   1   1   2   1   2
 
!****************************************** Phenotypic Data **********************************************************
!-100.0 is resevred for missing phenotype
SimulatedTrait1        10.4112    9.4729    9.8431    9.0285   10.0953   12.6513   11.2979    9.2790   10.9035    9.9982    8.8698    9.5013    9.1347   11.0313   10.6069    9.6955   10.0929   10.6564   10.3947    9.2432    9.3578    7.9846    8.8870   11.7222   11.7169   10.5211    9.9509   10.3108   10.4357    9.7280    9.4079    9.1038    8.7634    9.3806    9.6901    9.0557   10.2000   11.5128    7.8234    9.5675   10.4882   10.7721   10.3976   11.8523    9.9434   11.0116    9.8521    7.1364   12.0357   10.1226   10.5710    8.9468   10.3552    9.5956    9.8712   10.1177    8.2870   11.6145    9.8092    8.5568   11.2412   10.6712    7.7341   11.8804    9.6658   10.7168    9.3371    9.2490   10.9903    9.2908    9.4808   10.7050   10.9870    9.8240    9.8880   10.1586   10.1252    9.0456    9.5539   10.1486   10.7603    7.8527   10.1883   12.6817    7.4229   10.4969    9.5125    8.8864    9.9807   10.3968    9.0041   10.5259    7.4937   10.9380    9.3455    9.6447   10.4943   10.8273   12.2352   11.0700    8.1836    9.2946   10.3296    9.7382   10.6116   10.2375    9.7013    9.7345   10.3264    9.3546    9.4671    8.6841    9.5570    9.9867    9.4533   10.6270   10.4629    9.9979    8.4025   11.0291   11.4868   11.6861    7.5092   10.9201   10.7892   10.2473    9.2451   10.3727    9.3790   11.3680    9.0518   10.3814    9.3078   10.2235   10.5836   10.4466    9.8500    9.3660    9.8014   11.1710    8.5561    8.3520   10.0494   10.3769    9.4933   10.5084    9.0625   10.6539   11.2130   11.8252   10.7381   12.2670    8.3505    9.9959   10.2672    9.7197   10.9172    9.4176    9.6999   10.5779    9.3218    9.0054    8.9731   10.2412    8.8680    7.7128    8.9242   10.5748    9.0788    9.7592   10.2215    8.8528   10.1232    9.9250    9.6821   11.1978   10.9434   10.7580   10.1312    8.6737    8.7025   10.5165   10.5523    9.8643    9.1063   10.9209   11.3661    9.0771   11.1708   10.4205    9.9255    9.5267   12.3284    9.0902   11.9708    9.8249    8.2380   10.1499   10.5476    7.8209
 
