# Supplementary material for: Inclusive Composite Interval Mapping of QTL by Environment Interactions in Biparental Populations
Source: PLoS One. 2015 Jul 10;10(7):e0132414. doi: 10.1371/journal.pone.0132414 (PMC4498613; doi:10.1371/journal.pone.0132414)
Supplement: S1 File — (ZIP) [file pone.0132414.s001.zip › BC1 population/e=1/run_00122.met]

!**********************Note: lines staring with "!" are remarks and will be ignored in the program********************
!*********************************General Information**********************************
!Assuming F1 = P1 x P2, populations available in QTL IciMapping are: 
!  1, P1BC1F1 = P1 x F1, the first backcrossing where P1 is used as the recurrent parent;
!  2, P2BC1F1 = P2 x F1, the first backcrossing where P2 is used as the recurrent parent;
!  3, F1DH, F1-derived doubled haploids; 
!  4, RIL or F1RIL, recombination inbred lines through the repeated selfing of F1;
!  5, P1BC1RIL, recombination inbred lines through the repeated selfing of P1BC1F1;
!  6, P2BC1RIL, recombination inbred lines through the repeated selfing of P2BC1F1;
!  7, F2, the selfing generation of F1;
!  8, F3, the selfing generation of F2;
!  9, P1BC2F1, the second backcrossing where P1 is used as the recurrent parent; 
! 10, P2BC2F1, the second backcrossing where P2 is used as the recurrent parent;
! 11, P1BC2RIL, recombination inred lines through the repeated selfing of P1BC2F1; 
! 12, P2BC2RIL, recombination inred lines through the repeated selfing of P2BC2F1; 
! 13, P1BC1F2, the selfing generation of P1BC1F1; 
! 14, P2BC1F2, the selfing generation of P2BC1F1; 
! 15, P1BC2F2, the selfing generation of P1BC2F1; 
! 16, P2BC2F2, the selfing generation of P2BC2F1; 
! 17, P1BC1DH, P1BC1F1-derived doubled haploids; 
! 18, P2BC1DH, P2BC1F1-derived doubled haploids; 
! 19, P1BC2DH, P1BC2F1-derived doubled haploids; 
! 20, P2BC2DH, P2BC2F1-derived doubled haploids; 
   1      !Mapping Population (see remarks above)
   2      !Mapping Function (1 for Kosambi; 2 for Haldane; 3 for Morgan)
   2      !Marker Space Type (1 for intervals; 2 for positions)
   1      !Marker Space Unit(1 for centiMorgans; 2 for Morgan)
   6      !Number of Chromosomes (or Linkage Groups)
 200      !Size of the mapping population
   1      !Number of environments
 
!***************************************** Chromosomes and Linkage Maps **********************************************
!Chromosome                 NumMarkers
-CH1                        16
-CH2                        16
-CH3                        16
-CH4                        16
-CH5                        16
-CH6                        16
!Linkage map (Marker name followed by position or the interval length)
 MK-1-1                1     0.000
 MK-1-2                1    10.000
 MK-1-3                1    20.000
 MK-1-4                1    30.000
 MK-1-5                1    40.000
 MK-1-6                1    50.000
 MK-1-7                1    60.000
 MK-1-8                1    70.000
 MK-1-9                1    80.000
 MK-1-10               1    90.000
 MK-1-11               1   100.000
 MK-1-12               1   110.000
 MK-1-13               1   120.000
 MK-1-14               1   130.000
 MK-1-15               1   140.000
 MK-1-16               1   150.000
 MK-2-1                2     0.000
 MK-2-2                2    10.000
 MK-2-3                2    20.000
 MK-2-4                2    30.000
 MK-2-5                2    40.000
 MK-2-6                2    50.000
 MK-2-7                2    60.000
 MK-2-8                2    70.000
 MK-2-9                2    80.000
 MK-2-10               2    90.000
 MK-2-11               2   100.000
 MK-2-12               2   110.000
 MK-2-13               2   120.000
 MK-2-14               2   130.000
 MK-2-15               2   140.000
 MK-2-16               2   150.000
 MK-3-1                3     0.000
 MK-3-2                3    10.000
 MK-3-3                3    20.000
 MK-3-4                3    30.000
 MK-3-5                3    40.000
 MK-3-6                3    50.000
 MK-3-7                3    60.000
 MK-3-8                3    70.000
 MK-3-9                3    80.000
 MK-3-10               3    90.000
 MK-3-11               3   100.000
 MK-3-12               3   110.000
 MK-3-13               3   120.000
 MK-3-14               3   130.000
 MK-3-15               3   140.000
 MK-3-16               3   150.000
 MK-4-1                4     0.000
 MK-4-2                4    10.000
 MK-4-3                4    20.000
 MK-4-4                4    30.000
 MK-4-5                4    40.000
 MK-4-6                4    50.000
 MK-4-7                4    60.000
 MK-4-8                4    70.000
 MK-4-9                4    80.000
 MK-4-10               4    90.000
 MK-4-11               4   100.000
 MK-4-12               4   110.000
 MK-4-13               4   120.000
 MK-4-14               4   130.000
 MK-4-15               4   140.000
 MK-4-16               4   150.000
 MK-5-1                5     0.000
 MK-5-2                5    10.000
 MK-5-3                5    20.000
 MK-5-4                5    30.000
 MK-5-5                5    40.000
 MK-5-6                5    50.000
 MK-5-7                5    60.000
 MK-5-8                5    70.000
 MK-5-9                5    80.000
 MK-5-10               5    90.000
 MK-5-11               5   100.000
 MK-5-12               5   110.000
 MK-5-13               5   120.000
 MK-5-14               5   130.000
 MK-5-15               5   140.000
 MK-5-16               5   150.000
 MK-6-1                6     0.000
 MK-6-2                6    10.000
 MK-6-3                6    20.000
 MK-6-4                6    30.000
 MK-6-5                6    40.000
 MK-6-6                6    50.000
 MK-6-7                6    60.000
 MK-6-8                6    70.000
 MK-6-9                6    80.000
 MK-6-10               6    90.000
 MK-6-11               6   100.000
 MK-6-12               6   110.000
 MK-6-13               6   120.000
 MK-6-14               6   130.000
 MK-6-15               6   140.000
 MK-6-16               6   150.000
!*********************************** Marker Types ********************************************************************
!Co-dominant marker: When heterozygote F1 is present, P1 is coded as 2, F1 is coded as 1, and P2 is coded as 0; Otherwise, P1 is coded as 2, and P2 is coded as 0. 
!Dominant marker: When heterozygote F1 is present, P1 and F1 are coded as 12, and P2 is coded as 0; Otherwise, P1 is coded as 2, and P2 is coded as 0.  
!Recessive markers: When heterozygote F1 is present, P1 is coded as 2, and F1 and P2 are coded as 10; Otherwise, P1 is coded as 2, and P2 is coded as 0. 
!Missing marker is coded as -1. 
 MK-1-1                 2   2   2   2   1   1   1   1   2   2   1   2   1   1   1   1   2   1   2   2   1   1   1   2   1   2   1   1   1   2   2   1   1   2   1   1   1   2   1   1   2   2   2   2   1   2   1   1   2   2   1   1   1   2   2   2   2   2   1   2   2   2   2   2   1   2   2   1   2   2   1   2   2   1   2   2   2   1   1   1   1   1   1   1   1   2   2   1   1   1   1   2   1   1   2   1   2   1   1   1   2   1   1   2   1   1   2   2   2   2   1   2   1   2   1   2   2   2   2   1   2   2   1   1   1   2   1   2   1   2   2   2   2   2   2   2   1   2   1   2   2   2   1   1   1   1   2   1   2   1   2   2   1   2   2   1   2   1   2   2   1   1   2   1   1   2   2   2   1   2   1   1   2   1   1   2   1   2   1   1   2   1   2   2   2   1   2   1   1   1   2   2   1   2   1   1   2   2   2   1
 MK-1-2                 2   2   2   1   1   1   2   2   2   2   1   2   1   1   1   1   2   1   2   2   1   1   1   2   1   2   1   1   2   2   2   1   2   2   1   1   1   2   1   1   2   2   2   2   1   2   1   1   2   2   1   1   1   2   2   2   2   1   1   2   2   1   2   1   1   2   2   1   2   2   1   2   2   1   2   1   2   1   1   1   1   1   1   1   2   2   2   1   1   1   1   2   1   1   2   1   2   1   1   1   2   1   1   2   1   1   2   2   2   2   2   2   1   2   1   2   2   2   2   1   2   2   1   2   1   2   1   2   1   2   2   2   2   2   2   2   1   1   1   2   2   2   1   1   1   1   2   2   2   2   2   2   1   2   1   1   2   1   2   2   1   1   2   2   2   2   2   2   1   2   2   1   2   1   1   2   1   2   1   1   2   1   2   2   2   1   2   1   1   1   2   2   1   2   1   1   1   2   2   1
 MK-1-3                 2   2   2   1   1   1   2   2   2   2   2   1   1   1   1   1   1   1   1   2   1   1   1   2   1   2   1   1   2   2   2   1   2   2   1   1   2   2   1   1   2   2   2   2   1   2   1   1   1   2   1   1   1   2   2   2   2   1   1   2   2   1   2   1   1   2   2   1   2   2   1   2   2   2   2   1   2   1   1   1   1   1   2   1   2   2   2   1   1   1   1   2   1   2   2   1   2   1   1   1   2   1   1   2   1   1   2   2   2   2   2   2   1   2   1   2   2   2   2   1   2   2   1   2   1   2   1   1   1   2   2   2   1   2   2   2   1   2   2   2   2   1   1   2   1   1   2   2   2   2   2   2   1   2   1   1   1   2   2   2   2   1   2   2   2   2   2   2   1   2   1   1   1   2   1   2   1   2   1   1   2   1   2   2   2   1   2   1   2   1   2   2   1   2   1   1   1   2   2   1
 MK-1-4                 2   2   2   1   1   1   2   2   2   2   2   1   1   1   2   1   1   1   1   2   1   1   2   2   1   2   1   1   2   2   2   1   2   2   1   1   2   2   1   2   2   2   2   2   2   2   1   1   1   2   1   1   1   2   2   1   2   1   1   2   2   1   2   1   1   2   2   1   2   2   1   2   2   2   2   1   2   1   1   1   1   1   2   1   2   2   2   1   1   1   2   2   1   1   2   1   2   1   1   1   2   1   1   2   1   1   2   2   2   2   2   2   1   2   1   2   1   2   2   1   2   2   1   2   1   2   1   2   1   2   2   1   1   2   2   2   2   1   2   2   2   1   1   2   1   1   2   2   2   2   2   2   1   2   1   2   1   2   2   2   2   1   2   2   2   2   2   2   1   2   1   1   2   2   1   2   1   2   1   1   2   1   2   2   2   1   2   1   2   1   2   2   2   2   1   1   1   2   2   1
 MK-1-5                 2   2   2   1   1   1   2   2   2   1   2   1   1   1   2   1   1   1   1   2   1   1   2   2   1   2   1   1   2   1   2   1   2   2   1   1   2   2   1   2   2   2   1   2   2   2   1   1   1   2   1   1   1   2   2   1   2   1   1   2   2   1   2   1   1   2   1   2   2   2   2   2   2   2   2   1   2   1   1   1   1   1   1   1   2   2   2   1   1   1   2   2   1   1   2   1   2   1   1   1   2   1   1   2   1   1   2   2   2   2   2   2   1   2   1   2   1   2   2   1   2   2   2   1   2   2   1   2   1   2   1   1   1   2   2   2   2   1   2   2   2   1   1   2   1   1   2   2   1   2   1   2   1   2   1   2   1   2   2   1   2   1   2   2   2   2   2   2   2   2   1   1   2   1   1   2   1   2   1   1   2   1   2   1   2   1   2   1   2   1   2   2   2   2   1   1   1   2   1   1
 MK-1-6                 2   2   2   1   1   1   2   2   1   2   2   1   1   1   2   1   1   1   1   2   1   1   2   2   2   2   1   1   2   1   2   1   2   2   1   2   2   2   1   2   2   2   1   2   2   2   1   1   2   2   1   1   2   2   2   1   2   1   1   2   2   1   2   1   1   1   1   2   2   2   2   2   2   2   2   1   2   1   1   2   1   1   1   1   2   2   2   2   1   1   2   2   1   1   2   1   2   1   1   1   2   1   1   2   1   2   2   1   2   2   2   2   1   2   1   2   1   2   2   1   2   2   2   1   2   2   1   2   1   2   1   1   1   1   2   2   2   1   1   2   2   1   2   2   1   1   2   2   1   2   1   2   1   2   1   2   2   2   2   1   2   1   2   2   2   2   2   1   2   2   1   1   2   1   1   2   1   2   2   1   2   1   1   1   2   1   1   1   1   1   2   2   2   2   1   1   1   2   1   1
 MK-1-7                 2   2   2   1   1   1   2   2   1   2   2   1   1   1   2   1   1   1   1   2   1   1   2   2   2   2   1   1   2   1   2   1   2   2   1   1   1   2   2   1   2   2   1   1   2   2   1   1   2   2   2   2   1   2   2   1   2   1   1   2   1   1   2   1   1   1   1   2   1   2   2   2   2   2   2   1   2   2   1   2   1   1   1   2   2   2   2   2   1   2   2   2   2   1   2   1   2   1   1   1   2   1   1   2   1   2   2   1   2   2   2   1   2   2   1   2   1   2   2   1   1   2   2   1   2   2   1   2   1   2   1   1   1   1   2   2   2   1   1   2   2   1   2   2   1   1   2   2   1   2   1   2   2   2   1   1   2   1   2   2   1   1   2   2   2   2   2   1   2   2   1   1   2   1   1   2   1   2   2   1   2   1   1   2   2   1   1   2   1   1   2   2   2   2   1   1   1   1   1   1
 MK-1-8                 2   2   2   1   2   1   2   2   1   2   2   1   1   1   2   1   2   1   1   2   1   1   1   2   2   2   1   1   1   1   2   1   2   2   1   1   1   2   2   1   2   2   1   2   2   2   1   1   2   2   2   2   1   2   1   1   2   1   1   2   1   1   2   1   1   1   2   2   1   2   2   2   2   2   2   1   2   2   1   2   1   1   1   2   2   2   2   2   2   2   2   2   2   1   2   1   2   1   1   1   2   1   1   2   1   2   2   1   2   2   2   1   2   2   1   2   1   2   2   1   2   2   2   1   2   2   1   2   1   2   1   1   1   1   2   2   2   1   1   2   2   1   1   2   1   1   2   2   1   2   1   2   2   2   1   1   2   1   2   2   1   1   2   2   2   2   2   1   2   2   1   1   2   1   1   2   1   2   2   1   1   1   1   2   2   1   2   2   1   1   2   2   2   2   1   1   1   1   1   1
 MK-1-9                 2   2   2   1   1   2   2   2   1   2   1   1   1   1   2   2   2   2   1   2   1   1   1   2   2   2   1   1   1   1   2   1   2   2   1   1   1   1   2   1   2   2   1   2   2   2   1   2   2   2   2   2   1   2   1   1   2   1   1   2   1   1   2   1   1   1   2   2   1   2   2   2   2   2   2   1   2   2   1   2   1   1   1   2   2   2   2   2   2   2   2   2   2   1   2   1   2   1   1   1   1   1   1   2   1   2   2   1   2   2   2   1   2   2   1   2   1   2   2   2   2   2   2   1   2   2   1   2   1   2   1   1   1   1   2   2   2   1   1   1   2   1   1   2   1   1   2   2   1   2   1   2   2   2   1   1   2   1   2   2   1   2   2   2   2   2   2   1   2   2   1   1   2   2   2   2   1   1   2   1   1   1   1   2   2   2   2   2   1   1   2   2   2   1   2   1   1   1   1   1
 MK-1-10                2   2   2   1   1   2   2   2   2   2   1   1   1   1   2   2   2   2   2   1   1   1   1   2   2   2   1   1   1   1   2   1   2   1   2   1   1   1   2   1   2   2   1   2   2   2   1   2   1   2   1   2   1   2   1   1   2   1   1   2   1   1   2   1   1   1   2   2   1   2   2   2   2   2   2   1   2   2   1   2   1   1   1   2   2   2   2   2   2   2   1   2   1   2   2   1   2   1   1   1   1   1   1   2   1   2   2   1   2   2   2   1   2   2   1   2   1   2   2   2   2   2   1   1   2   2   1   1   1   2   1   1   1   1   2   2   2   1   1   1   2   1   1   2   1   1   2   2   1   2   1   2   2   2   1   1   2   2   2   2   1   2   2   2   1   2   2   2   2   2   1   1   2   2   2   2   1   1   2   1   1   1   1   2   2   1   2   2   1   1   2   2   2   1   2   1   1   1   1   1
 MK-1-11                2   2   2   1   1   2   2   2   2   2   1   1   2   1   2   2   2   2   2   1   1   1   1   2   2   1   1   1   1   1   2   1   2   1   2   1   1   1   2   1   2   2   1   1   2   2   1   2   1   2   1   2   1   1   1   1   2   2   1   2   1   1   1   1   1   1   2   1   1   2   2   2   2   2   2   1   2   2   1   2   1   1   1   2   2   2   2   2   2   2   1   2   1   2   2   1   2   1   1   2   1   1   1   1   1   2   2   2   1   2   2   1   2   2   1   1   1   2   2   1   2   2   1   1   2   2   1   1   1   2   1   1   1   1   2   2   2   1   1   1   2   1   2   2   1   1   2   2   1   2   1   2   2   2   1   1   2   2   2   2   1   2   2   2   1   2   2   2   2   2   1   1   2   2   2   1   1   1   2   1   2   1   1   2   2   2   2   2   1   1   2   1   2   1   2   1   1   1   1   1
 MK-1-12                2   2   2   1   1   2   2   2   2   1   1   1   2   1   2   2   2   2   2   1   1   1   2   2   2   1   1   1   1   1   2   1   2   1   2   1   1   1   2   1   2   2   1   1   2   2   1   1   1   2   1   2   1   1   1   1   2   2   1   1   1   1   1   1   1   1   1   1   1   2   2   2   2   2   2   1   2   1   1   2   2   1   2   2   2   2   2   2   2   2   1   2   1   2   2   1   2   1   1   2   2   1   1   1   1   2   2   2   1   2   2   1   2   2   1   1   2   2   2   1   2   2   1   1   2   2   1   1   1   1   1   1   1   1   2   2   2   1   1   1   2   1   1   2   1   1   2   2   1   2   1   2   2   2   1   1   2   2   2   2   1   2   2   2   1   2   2   1   2   2   2   1   2   2   2   1   1   1   2   1   2   1   1   2   2   1   2   2   1   1   2   1   2   1   2   1   1   1   1   1
 MK-1-13                2   2   2   2   1   2   2   2   2   1   1   1   2   1   2   2   2   2   2   1   1   1   2   2   2   1   1   1   1   1   2   1   1   1   2   1   1   1   2   1   2   2   1   1   2   2   1   1   1   2   1   2   1   1   1   1   2   2   1   1   1   1   1   1   1   1   1   1   1   2   1   2   2   2   1   1   2   1   1   2   2   1   2   2   2   2   2   2   2   2   1   2   1   2   2   1   2   1   1   2   2   2   1   1   1   2   2   1   1   2   2   1   2   2   1   1   2   2   2   1   2   2   1   1   2   2   2   1   2   1   1   1   1   1   2   2   2   1   1   1   2   1   1   2   1   1   2   2   1   2   1   2   2   2   1   1   2   2   2   2   1   2   2   1   1   2   2   1   2   2   2   1   2   2   2   1   1   1   2   1   2   1   1   2   2   1   2   2   1   1   2   1   2   1   2   1   1   1   1   1
 MK-1-14                1   2   2   2   1   2   2   2   2   1   1   1   2   1   1   2   2   2   2   1   1   1   2   2   2   1   1   1   1   1   2   1   1   1   2   1   1   1   2   1   2   2   1   1   2   1   1   1   1   2   1   2   1   1   1   1   2   2   1   1   1   1   1   1   1   1   2   1   1   2   1   1   2   2   1   1   2   2   1   2   2   1   2   2   2   2   2   2   2   2   1   2   1   2   2   1   2   1   1   2   2   2   1   1   2   2   2   1   1   2   1   1   2   1   1   1   2   2   1   1   2   2   1   1   2   2   2   1   2   1   1   1   2   1   2   2   2   1   1   1   2   1   1   2   2   1   2   2   1   2   1   2   2   2   1   1   2   2   2   2   2   2   2   1   1   2   2   1   1   2   1   1   2   2   2   1   2   1   2   1   2   1   1   2   2   1   2   2   1   1   2   1   2   1   2   2   2   1   1   1
 MK-1-15                1   2   2   2   1   2   2   2   2   1   1   1   2   1   1   2   2   2   1   2   1   2   2   2   1   2   1   1   1   1   2   1   1   2   2   2   1   1   2   1   2   2   1   1   2   1   1   1   2   2   1   2   1   1   1   1   2   1   1   2   1   1   1   1   1   1   2   1   1   2   1   1   1   2   2   1   2   2   1   2   2   1   2   2   2   2   1   2   2   2   2   1   1   2   1   1   2   1   1   2   2   2   1   1   2   2   2   1   1   2   1   1   2   1   1   1   2   2   1   1   2   2   1   1   2   1   2   1   2   1   1   1   2   1   2   1   2   1   1   1   2   1   1   2   2   1   2   2   1   2   1   2   2   2   2   1   1   2   2   2   2   2   2   1   1   2   2   1   1   1   1   1   1   2   2   1   2   1   1   1   2   1   1   2   2   1   2   1   1   1   2   1   2   1   2   2   2   1   1   1
 MK-1-16                1   2   2   2   1   1   2   2   2   1   1   1   2   1   1   2   2   2   1   2   1   2   1   1   1   1   1   1   1   1   2   1   1   2   2   2   1   1   2   1   2   2   1   1   2   1   2   1   2   2   1   1   1   1   1   1   2   1   1   2   1   1   1   1   1   1   2   1   1   2   2   1   1   2   2   1   2   2   1   1   2   2   2   2   2   2   1   2   2   2   2   1   1   2   1   2   2   1   1   2   2   2   1   1   2   1   2   1   1   2   1   1   2   1   1   1   2   2   1   1   2   2   1   1   2   1   2   1   2   1   1   1   2   1   2   1   2   1   1   1   2   1   1   1   2   1   2   2   1   2   1   2   2   2   2   1   1   1   2   2   2   1   2   1   1   2   2   1   1   1   1   1   1   1   2   1   2   1   1   1   2   1   1   2   2   1   2   1   1   1   2   1   2   1   2   2   2   1   2   1
 MK-2-1                 1   1   1   2   2   1   2   2   2   1   2   2   2   2   1   2   2   2   1   1   2   1   2   1   2   1   1   2   2   1   2   1   2   2   1   2   1   1   1   1   2   1   2   1   1   2   1   2   1   2   2   2   1   2   2   1   2   1   1   2   1   1   2   2   2   2   1   2   1   2   2   2   1   2   1   1   2   1   2   2   1   1   1   1   2   1   2   1   1   2   1   2   1   2   2   2   1   2   1   2   2   2   2   1   2   1   1   2   1   1   1   1   1   1   1   1   1   1   2   2   1   1   1   1   1   2   1   2   2   1   1   1   2   1   2   2   1   2   1   2   2   1   2   2   1   1   1   1   1   1   2   2   2   2   1   1   2   1   1   2   1   2   2   2   2   1   2   1   2   1   2   1   2   2   1   1   2   1   2   1   1   1   1   1   1   2   2   1   1   2   2   1   1   1   1   1   2   1   2   1
 MK-2-2                 1   1   1   2   2   1   2   2   2   1   2   2   1   2   1   2   2   2   1   1   2   1   2   1   1   1   1   2   2   1   2   1   2   2   1   2   1   1   1   2   2   1   2   1   1   2   1   2   1   2   2   2   2   2   2   1   2   1   1   2   1   1   2   2   2   2   1   1   2   2   2   2   1   1   1   2   2   1   2   2   1   1   1   1   2   1   2   1   1   2   1   2   1   2   2   2   1   2   1   2   2   2   2   1   2   1   1   2   1   1   1   1   1   1   1   1   1   1   2   2   1   1   1   1   1   2   1   2   2   1   1   1   2   1   2   2   1   2   1   2   2   1   2   1   1   1   1   1   1   1   1   2   2   2   1   1   2   1   1   1   1   2   1   2   2   1   1   1   2   1   2   1   2   2   1   1   2   1   1   1   1   1   1   1   1   2   2   1   1   2   2   1   1   1   1   1   2   1   1   1
 MK-2-3                 1   1   2   2   2   1   2   1   1   1   2   2   1   2   1   2   2   2   1   2   2   1   2   1   1   2   1   2   2   1   2   2   2   2   1   2   1   1   1   1   2   1   2   1   1   2   1   2   1   2   2   2   2   1   2   1   2   1   1   2   1   1   2   1   2   2   1   1   2   2   2   2   1   1   1   2   2   1   2   2   2   1   1   1   2   1   2   1   1   2   1   2   1   2   2   2   1   1   1   2   2   1   2   1   2   1   1   2   1   1   1   1   1   2   1   1   1   1   2   2   1   1   1   1   1   2   1   2   2   1   1   1   1   1   2   2   2   2   1   2   2   1   2   1   1   1   2   1   1   1   1   2   2   2   1   1   2   1   1   1   1   2   1   2   2   1   1   1   2   1   2   1   2   2   1   1   2   1   1   1   2   1   1   1   2   2   2   1   1   2   2   1   1   2   1   1   2   1   1   1
 MK-2-4                 1   1   2   2   2   1   2   1   1   1   2   2   1   2   1   2   2   2   1   2   2   2   2   1   1   2   1   2   2   2   2   2   2   2   1   2   1   1   1   1   2   1   2   1   1   2   1   1   1   1   2   2   2   1   2   1   2   1   2   2   1   1   2   1   2   2   1   1   1   2   2   2   1   1   1   1   2   1   1   2   2   1   1   1   1   1   2   1   2   2   2   2   1   2   2   2   1   1   1   2   1   1   2   1   2   1   1   2   1   1   2   1   1   2   1   1   1   1   2   2   1   1   1   1   1   2   1   2   2   1   1   1   1   1   2   2   1   2   1   2   2   1   2   1   2   1   2   2   1   2   1   1   2   2   1   1   2   1   1   1   1   2   1   1   2   1   1   1   2   2   2   1   2   2   1   2   2   1   1   1   2   1   1   1   2   2   2   1   1   1   1   1   1   2   1   1   2   2   1   1
 MK-2-5                 1   2   2   2   2   1   2   2   1   1   2   2   1   2   1   2   2   2   1   2   2   2   2   1   1   2   1   2   2   2   2   2   2   2   1   2   1   1   1   1   2   1   2   1   1   2   1   1   1   1   2   2   2   1   2   1   1   1   2   2   1   1   2   1   2   2   1   2   1   2   2   2   2   1   1   1   2   1   1   2   2   1   1   1   1   1   2   1   2   2   2   2   1   2   2   2   1   1   1   2   1   1   2   1   2   1   1   2   1   2   2   1   1   2   1   1   1   1   2   2   1   1   1   1   1   2   1   2   2   2   1   1   1   2   2   2   1   2   1   1   2   1   2   2   2   1   2   2   1   2   1   2   2   2   1   1   2   1   1   1   1   1   1   1   2   1   1   2   2   2   2   1   2   2   1   2   1   1   1   1   2   1   1   1   2   2   2   1   2   1   1   1   1   2   1   1   2   2   1   1
 MK-2-6                 1   2   2   2   2   1   2   2   2   1   2   2   1   2   1   2   2   2   1   2   2   2   2   1   1   2   2   2   2   2   2   2   2   2   1   1   2   2   1   1   2   1   2   1   2   2   2   1   1   1   2   2   2   1   1   1   1   1   2   2   2   1   2   1   2   1   1   2   1   2   2   2   2   1   2   1   2   1   1   2   2   1   1   1   1   1   2   1   1   2   2   2   1   2   2   2   1   1   1   2   1   1   2   1   2   1   1   2   1   2   2   1   1   2   1   1   1   1   2   2   1   1   1   1   1   2   1   2   2   2   1   1   1   2   1   2   1   2   1   1   2   1   2   2   2   1   1   2   1   2   1   2   2   2   1   1   2   1   1   1   1   1   1   1   2   1   1   2   2   2   2   1   2   2   2   1   1   1   1   1   2   1   2   1   2   2   2   1   2   1   1   1   1   2   1   1   2   1   1   1
 MK-2-7                 1   2   2   2   2   1   2   2   2   1   2   2   1   2   1   2   2   2   1   2   2   2   2   1   1   2   2   2   1   2   2   2   2   2   1   2   2   2   1   1   2   1   2   1   2   2   2   1   1   1   2   2   2   2   2   1   1   1   2   1   1   1   2   1   1   1   1   2   1   2   2   2   2   1   2   1   2   1   1   2   2   1   1   1   1   1   1   1   1   2   2   2   1   2   2   2   1   1   1   2   1   1   2   1   2   1   1   1   1   2   2   1   1   2   1   1   1   1   2   2   2   1   1   1   2   2   1   1   2   2   1   2   1   2   1   2   1   2   1   1   2   2   1   2   2   1   1   2   1   2   1   2   2   1   1   1   2   1   1   1   1   2   1   1   2   1   1   2   2   2   2   1   2   2   2   1   1   1   1   1   2   1   2   1   2   2   2   1   2   1   1   1   1   2   1   1   1   1   1   1
 MK-2-8                 1   2   2   2   2   1   2   2   2   1   2   2   1   2   1   2   2   2   1   2   2   2   2   1   1   2   1   2   1   2   2   1   1   2   1   2   2   2   1   1   2   1   2   1   2   2   2   1   1   1   1   2   2   2   2   1   1   1   2   1   1   1   2   1   2   1   1   1   1   2   2   2   2   1   2   2   2   1   1   2   2   1   1   2   1   1   1   1   2   2   2   2   1   2   2   2   1   1   1   2   1   1   2   1   2   2   1   1   1   2   2   1   1   2   1   1   1   1   2   2   2   1   1   1   2   1   1   1   2   2   1   2   1   2   1   2   1   1   1   1   2   2   1   2   2   1   1   2   1   2   1   2   2   1   1   1   2   1   1   1   1   2   1   1   2   1   1   2   2   1   2   1   2   2   1   2   1   2   1   1   2   1   2   1   2   2   2   1   2   1   1   1   1   2   1   1   1   1   1   1
 MK-2-9                 1   2   2   2   2   1   2   2   2   1   2   2   1   2   1   2   2   1   1   2   2   2   2   1   1   2   1   2   1   2   1   1   1   2   1   2   2   2   1   1   2   1   2   1   2   2   2   1   1   1   1   2   1   2   2   1   1   1   2   1   1   1   2   1   2   1   1   1   1   2   2   2   2   1   2   2   2   1   1   2   2   2   1   1   1   1   1   1   2   2   2   1   1   2   1   2   1   1   1   2   1   1   2   1   2   1   1   1   1   2   2   1   1   1   1   1   1   1   2   2   1   1   1   1   2   2   1   1   2   2   1   2   1   2   1   2   1   1   1   1   2   2   1   2   2   1   2   2   1   2   1   2   2   2   1   1   2   1   1   1   1   2   2   1   2   2   1   2   2   1   2   1   2   2   1   2   1   2   1   1   2   2   2   1   2   2   2   1   2   1   1   1   1   2   1   1   1   1   1   1
 MK-2-10                1   2   2   2   2   1   2   2   2   1   2   2   1   2   1   2   2   1   1   2   2   2   2   1   1   1   1   1   1   1   1   1   1   2   1   2   2   2   1   1   2   1   2   2   2   2   2   1   1   1   1   2   2   2   2   1   1   1   2   1   1   1   2   1   2   1   1   1   1   2   2   2   2   1   2   2   2   1   2   2   2   2   2   1   1   1   1   1   2   2   2   1   1   2   1   1   1   1   1   2   2   1   2   1   2   1   1   1   1   2   2   1   1   1   2   1   1   1   2   2   1   1   1   1   2   2   1   1   2   2   1   2   1   2   1   2   1   1   1   1   2   2   1   2   2   1   2   2   2   2   1   2   2   1   1   1   2   1   1   1   1   2   2   2   2   2   2   1   2   1   2   1   2   2   1   2   2   1   2   1   2   2   2   1   2   2   2   1   2   2   1   1   1   2   1   1   1   2   1   1
 MK-2-11                1   2   2   2   2   1   2   2   2   1   2   1   1   2   1   2   2   1   1   2   2   2   2   1   1   1   1   1   1   1   1   1   1   2   1   2   2   2   1   1   2   1   2   2   1   2   1   1   2   1   1   2   2   2   2   1   1   1   2   1   1   1   2   1   2   1   1   1   2   2   2   2   2   2   2   2   2   1   1   2   2   2   2   1   1   1   1   1   2   2   2   1   2   2   1   2   1   1   1   2   2   1   2   1   2   2   1   1   1   2   2   1   2   1   2   2   1   1   2   2   1   1   1   1   2   1   1   1   2   2   1   2   2   2   1   2   1   1   1   1   2   2   1   2   2   2   2   2   2   2   2   2   2   1   1   1   2   1   1   1   2   2   2   2   2   2   2   1   2   1   1   1   2   2   1   2   1   1   2   2   2   2   2   1   2   2   2   1   2   2   2   1   1   2   1   1   1   2   1   1
 MK-2-12                1   2   2   2   2   1   2   2   1   1   2   1   1   2   1   1   2   1   1   2   2   2   2   1   1   1   1   1   1   1   2   1   1   2   1   2   2   2   1   1   2   2   2   1   1   2   1   1   2   1   2   1   2   2   2   1   1   1   2   1   1   2   2   2   2   1   1   1   2   2   2   2   1   2   1   2   2   1   1   2   1   2   2   2   1   1   2   1   2   2   2   1   2   2   1   2   1   1   2   2   2   1   2   1   2   2   1   1   1   2   2   1   2   1   2   2   1   1   2   2   2   1   1   1   2   1   1   1   2   1   1   2   2   2   1   2   1   1   1   1   2   2   2   2   2   2   2   1   2   2   2   2   2   1   1   2   2   1   1   1   2   2   2   2   2   1   1   1   2   2   2   1   2   2   2   2   1   1   2   2   2   2   2   1   2   2   2   1   2   2   2   1   1   2   1   1   1   1   1   1
 MK-2-13                1   2   2   2   2   1   2   2   1   1   2   1   1   2   1   1   2   1   1   2   2   2   2   1   1   1   1   2   1   1   2   1   2   2   1   1   2   2   1   1   1   2   2   2   1   2   1   1   1   1   2   2   2   2   2   1   1   1   1   1   1   2   2   2   2   1   1   1   2   2   1   2   1   2   1   2   2   1   1   2   1   2   1   2   2   1   2   1   1   1   2   1   2   2   1   2   1   1   2   2   2   2   2   1   2   2   1   1   1   2   2   1   2   1   2   2   1   1   2   2   2   2   1   1   2   1   1   1   2   1   1   2   2   1   1   1   2   1   1   1   2   2   2   2   2   2   2   1   2   1   2   2   2   1   1   2   2   1   2   1   2   2   2   2   2   2   1   1   2   2   2   1   1   2   2   2   1   1   2   2   2   2   2   1   2   2   2   1   2   2   2   1   1   2   1   1   1   1   1   1
 MK-2-14                1   2   2   2   2   1   2   2   1   2   2   2   1   2   1   1   2   1   1   2   2   2   2   1   1   2   2   2   1   1   1   1   2   2   1   1   1   2   1   1   2   2   2   1   1   2   1   1   1   1   2   2   2   2   2   1   1   1   1   1   1   2   2   2   2   1   1   1   2   2   1   2   1   2   1   2   2   1   1   2   1   2   1   2   2   1   2   1   1   1   2   1   2   2   1   1   1   1   1   2   2   2   2   1   2   2   1   1   1   2   1   1   2   1   2   1   1   1   2   2   2   2   1   1   2   1   1   1   2   1   1   2   2   1   1   1   2   1   1   1   1   2   2   1   2   2   2   2   1   1   2   2   2   1   1   2   2   1   2   2   2   2   2   2   2   2   2   1   2   2   2   1   1   2   2   2   2   2   2   2   1   2   2   1   1   2   2   1   2   2   2   1   1   2   1   1   1   1   1   1
 MK-2-15                1   2   2   2   2   1   2   2   1   1   2   2   1   2   1   1   2   1   1   2   2   2   2   1   1   2   1   2   1   1   1   1   2   2   1   1   1   2   1   1   2   1   2   1   1   2   1   2   1   1   2   2   2   2   2   1   1   1   1   1   2   2   2   2   2   2   1   1   2   2   1   2   1   2   1   2   1   2   1   2   1   1   1   2   2   1   2   1   1   1   2   1   2   2   1   2   1   1   1   2   2   2   2   1   2   2   1   1   1   2   1   1   2   1   2   1   1   2   2   2   2   2   1   1   2   2   1   1   2   1   1   2   2   1   1   1   2   1   1   2   1   2   2   1   2   2   2   1   1   1   2   2   2   1   1   1   2   1   2   2   2   1   2   2   2   2   2   1   2   2   2   1   1   2   2   2   2   2   1   2   1   2   2   1   2   1   2   1   2   2   2   2   1   2   1   2   1   1   1   1
 MK-2-16                1   1   2   2   2   1   2   2   1   1   2   2   1   2   1   1   2   1   2   2   2   2   2   1   1   2   1   2   1   1   1   1   2   2   2   1   1   2   1   1   2   1   2   1   1   1   1   2   1   1   2   2   2   2   1   1   1   1   1   1   2   2   2   1   2   2   1   1   2   2   1   2   1   2   1   2   1   2   1   2   1   1   2   2   2   1   2   1   1   1   2   1   2   2   1   2   1   1   1   2   2   2   2   2   2   2   1   1   1   2   1   1   2   1   2   1   1   1   2   2   2   2   1   1   2   2   1   1   2   1   1   2   1   1   2   1   2   1   1   2   1   1   2   1   2   1   2   2   1   1   2   2   1   1   1   1   2   1   2   2   2   1   2   2   2   1   2   1   2   2   2   1   1   2   2   2   2   2   1   2   1   2   2   1   2   1   2   1   2   2   2   2   1   2   2   1   1   1   1   1
 MK-3-1                 1   1   1   1   1   2   2   1   2   1   2   1   2   2   2   1   2   2   1   1   1   1   2   2   1   1   1   2   2   1   1   2   2   2   2   2   2   1   1   2   2   1   1   2   1   2   1   2   1   1   2   1   2   1   1   2   1   1   2   1   2   1   2   1   2   2   2   2   1   1   2   2   2   1   1   1   2   2   1   2   1   1   1   2   2   2   2   2   1   2   1   2   1   2   1   1   2   2   1   2   2   2   2   2   2   2   2   1   1   1   1   2   1   2   2   2   1   2   2   2   2   2   1   2   1   1   2   2   1   2   2   1   2   1   1   1   1   2   1   1   2   2   1   1   2   2   1   2   2   1   1   2   1   2   1   2   2   1   1   2   1   1   2   2   2   2   2   2   2   2   1   1   2   2   1   1   1   2   1   2   2   2   1   2   2   2   1   1   1   1   1   2   2   2   1   1   1   2   2   2
 MK-3-2                 1   1   1   1   1   2   2   1   2   1   2   1   2   2   2   1   2   2   1   1   1   1   2   2   1   1   1   2   2   1   1   1   2   2   2   2   2   1   1   2   2   1   1   2   1   1   1   2   1   1   2   1   2   1   1   2   1   1   2   1   2   1   2   1   2   2   2   2   1   1   2   2   2   1   1   1   2   2   1   2   1   1   1   2   2   2   2   2   1   2   1   2   1   2   1   1   2   2   1   2   1   2   2   2   2   2   2   1   1   1   1   2   1   2   2   2   1   2   2   2   2   2   2   2   1   1   2   2   1   2   2   1   2   1   1   1   1   2   1   1   2   2   1   1   1   1   2   2   2   1   1   2   1   2   1   1   2   1   1   2   1   1   2   2   2   2   2   2   2   2   1   1   2   2   1   1   1   2   1   2   2   2   1   2   2   2   1   1   1   1   1   2   1   2   1   1   1   2   2   2
 MK-3-3                 2   1   1   1   2   2   2   2   2   1   2   1   2   2   2   1   2   2   1   1   1   1   2   2   2   1   1   1   2   1   1   1   2   2   2   2   2   1   1   2   2   1   1   2   1   1   1   1   1   1   2   1   2   1   2   2   1   1   2   1   2   1   2   1   2   2   2   2   1   1   2   2   2   1   1   2   2   2   1   2   2   1   2   2   2   2   2   2   2   2   1   2   1   2   1   1   2   2   1   2   1   2   2   2   2   1   2   1   1   1   1   2   1   2   2   2   1   2   2   2   2   2   2   2   1   1   2   2   1   2   2   1   2   1   1   1   1   2   1   1   2   2   1   1   1   1   2   2   2   1   2   2   1   1   1   1   2   1   2   2   1   1   1   2   2   2   2   2   2   2   1   1   2   2   1   1   1   2   1   2   2   2   1   2   2   1   1   1   1   1   1   2   1   2   2   1   1   2   2   2
 MK-3-4                 2   1   2   1   2   2   2   2   2   1   2   1   2   2   2   2   2   2   1   1   1   1   2   2   2   1   1   1   2   1   1   2   2   2   2   2   2   1   1   2   2   1   1   2   1   1   1   1   1   1   2   2   2   1   2   2   2   1   2   1   2   1   2   1   2   2   2   2   1   1   2   2   2   1   1   2   2   2   1   2   2   1   1   2   2   2   2   2   2   2   2   2   2   2   1   1   2   1   2   2   1   2   2   2   2   1   1   1   1   1   1   2   1   2   2   2   1   2   2   2   2   2   2   2   1   1   2   2   1   2   2   1   2   1   1   1   1   1   1   1   2   2   1   1   1   1   2   2   2   1   2   2   1   1   1   1   2   1   2   2   1   1   1   2   1   1   2   2   2   2   1   1   2   1   1   1   2   2   1   2   2   2   1   2   2   1   1   1   1   1   1   2   1   2   2   1   1   2   2   2
 MK-3-5                 2   2   2   2   1   2   2   2   2   1   2   1   2   2   2   1   2   2   1   1   1   1   2   2   2   1   1   1   2   1   1   2   2   2   2   2   2   1   1   2   1   1   1   2   1   1   1   1   1   1   2   2   2   1   2   2   2   1   2   1   2   1   2   2   2   2   2   1   1   1   2   2   2   1   1   2   2   2   1   2   2   1   2   2   2   2   2   2   2   2   2   2   2   2   1   2   1   1   2   2   1   2   2   2   1   1   1   2   1   2   1   2   1   1   2   2   1   2   2   1   2   2   2   2   1   1   2   2   1   2   2   1   2   1   1   1   1   1   1   1   1   2   2   1   1   1   2   2   2   1   1   2   1   1   1   1   2   1   2   2   1   1   1   2   1   1   2   2   2   2   1   1   2   1   1   1   2   2   1   2   2   2   1   2   2   1   1   1   1   1   1   2   1   2   2   1   1   2   2   2
 MK-3-6                 2   2   2   2   1   2   2   2   2   1   2   1   2   1   2   2   2   2   1   1   1   2   2   2   2   1   2   1   2   1   2   2   2   2   2   2   2   1   1   2   1   1   1   2   2   1   1   1   1   1   2   2   1   1   2   2   2   1   2   1   2   1   2   2   2   2   2   1   1   1   2   2   2   1   1   2   2   2   1   2   2   1   2   1   2   2   2   2   2   2   1   2   2   2   1   2   1   1   1   2   1   2   2   2   2   1   1   2   2   2   2   2   1   1   2   2   1   2   2   1   2   2   2   2   1   1   2   2   1   2   2   1   1   1   1   1   1   1   1   1   1   1   2   1   2   1   2   2   2   1   2   2   1   1   1   1   2   1   2   2   1   1   1   2   1   1   2   2   2   2   1   1   2   1   1   1   2   2   1   2   2   2   1   2   2   1   1   1   1   2   1   2   1   2   1   1   1   2   2   2
 MK-3-7                 2   2   1   2   1   2   2   2   2   1   2   1   2   1   2   2   2   2   1   1   1   1   2   2   2   1   2   2   2   1   2   2   2   2   1   2   2   1   1   2   1   1   1   2   2   1   2   1   2   1   2   2   1   1   2   1   2   1   2   1   2   1   2   2   2   2   2   1   1   2   2   2   2   1   1   2   1   2   1   2   2   1   2   1   2   2   2   1   2   1   1   2   2   2   1   2   1   1   2   2   1   1   2   2   2   1   1   2   2   2   2   2   1   1   2   2   1   2   2   1   2   2   2   2   1   1   2   1   1   2   2   1   1   1   1   1   1   1   2   1   1   1   2   1   2   1   2   2   1   1   2   2   1   1   1   1   2   1   2   2   1   1   1   2   1   1   2   2   2   2   1   1   1   1   1   1   2   2   1   2   2   2   2   2   2   1   1   2   1   2   1   1   1   2   1   2   1   2   2   2
 MK-3-8                 2   1   1   2   1   2   2   2   2   1   2   1   2   1   2   2   1   2   1   1   1   1   2   2   2   1   2   1   2   2   2   2   2   2   1   2   2   1   1   2   2   1   1   2   2   1   2   1   2   1   2   2   2   1   2   1   1   1   2   1   2   1   2   2   2   2   2   1   1   2   2   1   2   1   1   2   2   2   1   1   2   1   2   1   2   2   2   1   1   1   1   2   2   2   1   2   1   1   1   2   1   1   2   2   2   1   1   2   2   1   2   2   1   1   2   2   1   2   2   1   2   2   2   1   2   1   1   1   1   2   2   2   1   1   1   1   1   1   2   1   1   1   2   1   2   1   2   1   1   1   2   2   1   1   1   1   2   1   2   2   1   1   1   2   1   2   1   1   2   2   1   1   1   1   1   1   2   2   1   2   2   2   2   2   2   1   1   2   1   2   1   1   1   2   1   2   1   2   2   2
 MK-3-9                 2   1   1   2   1   2   2   2   2   1   2   1   2   1   2   2   2   2   1   1   1   1   2   2   1   1   2   1   2   2   1   2   2   2   2   2   2   1   1   2   2   1   1   2   2   1   2   1   2   2   1   1   2   1   2   1   1   2   2   1   2   1   2   2   2   2   2   1   1   2   2   2   2   1   1   2   2   2   1   1   2   1   2   1   2   2   2   2   1   1   2   1   2   2   1   2   1   1   1   2   1   1   2   1   2   1   1   2   2   1   2   2   1   1   2   2   1   2   2   1   2   2   2   1   2   1   1   1   1   2   2   1   1   2   1   1   1   1   2   1   1   1   2   1   2   1   2   2   1   1   2   2   1   1   1   1   2   1   2   2   1   1   1   2   1   2   2   1   2   2   1   1   1   1   1   1   2   2   2   2   2   2   2   2   2   1   1   2   1   2   2   1   1   2   1   2   1   2   2   2
 MK-3-10                2   1   1   2   2   2   2   2   2   1   2   1   2   1   2   2   2   2   1   1   1   2   2   2   1   1   2   1   2   2   1   2   2   2   2   2   2   1   1   2   2   1   1   2   2   1   2   2   2   2   1   1   2   1   2   1   1   2   2   1   2   1   2   2   2   2   2   1   1   1   2   2   2   1   1   2   1   2   1   1   2   2   2   1   2   2   2   2   1   1   2   1   2   1   1   2   1   1   1   2   1   1   2   1   2   1   1   2   2   1   1   2   1   1   2   2   1   1   2   1   1   2   2   1   1   1   2   1   1   1   1   1   1   2   1   1   1   1   2   1   1   1   2   1   2   2   2   2   1   1   2   2   1   2   1   1   2   1   2   2   1   1   1   2   1   2   2   1   2   2   1   1   1   1   1   1   2   2   2   1   2   2   2   2   2   1   1   2   1   2   2   1   1   2   1   2   1   2   2   2
 MK-3-11                2   1   1   2   1   2   2   2   2   1   1   1   2   1   2   2   2   2   1   1   1   1   2   2   1   1   1   1   2   2   1   2   2   2   2   2   2   1   1   2   2   1   1   2   2   1   2   2   2   2   1   2   2   1   2   1   1   1   2   1   2   1   2   2   1   2   2   2   1   1   2   2   2   1   1   2   1   1   1   1   2   1   2   1   2   2   2   2   1   1   2   1   2   1   2   2   1   1   1   2   1   1   1   1   1   1   1   2   2   1   2   1   1   2   2   1   1   1   2   1   1   2   2   1   1   1   2   1   1   1   1   1   2   2   1   1   1   1   2   1   1   1   2   1   2   2   2   2   1   1   2   2   1   2   1   1   1   1   2   2   1   1   1   2   1   2   2   1   2   2   1   1   1   1   1   1   2   1   2   1   1   2   2   2   2   1   2   2   1   2   2   1   1   2   1   2   1   2   2   2
 MK-3-12                2   1   1   2   1   2   2   2   2   1   1   1   2   1   2   2   2   2   1   1   1   1   2   2   1   1   1   2   2   1   2   2   2   2   2   2   2   1   2   2   2   1   2   2   2   1   2   2   1   1   1   2   2   1   2   1   1   1   2   1   1   1   2   2   1   2   1   2   1   2   2   2   2   1   1   2   1   1   1   1   2   1   2   1   2   2   2   2   1   1   2   1   2   1   2   2   1   1   1   2   1   2   1   1   2   2   1   2   2   2   2   1   1   2   2   1   1   1   2   1   1   2   2   1   1   1   1   1   1   1   1   1   2   2   1   1   1   1   2   1   1   1   1   1   2   2   2   2   1   1   2   2   1   2   1   2   1   1   2   2   1   1   1   2   1   2   2   1   2   1   1   1   1   1   1   2   1   1   2   1   1   2   2   2   2   1   2   2   2   2   1   1   1   2   1   2   1   2   1   2
 MK-3-13                2   1   1   2   1   2   1   2   2   1   1   1   2   1   2   2   2   2   1   1   1   1   2   2   2   1   1   2   2   1   2   2   2   1   2   2   2   1   1   2   2   1   2   2   1   1   2   2   1   1   1   2   2   1   2   1   1   1   2   1   1   1   1   1   2   2   1   2   2   2   2   2   2   1   1   2   1   1   1   1   2   1   2   1   1   2   2   1   2   1   2   1   2   1   2   2   1   1   1   2   1   2   1   1   2   2   1   2   2   1   2   2   1   2   2   1   1   1   2   1   1   2   2   1   1   2   1   1   1   1   1   1   2   2   1   1   1   1   2   2   1   1   1   1   2   2   2   2   1   1   2   2   1   2   1   1   1   1   2   2   1   1   1   2   1   2   2   1   2   1   1   1   1   1   1   2   1   1   2   1   2   2   2   2   2   1   2   2   2   2   1   1   2   2   2   2   1   2   1   2
 MK-3-14                2   1   1   2   1   2   2   2   2   1   1   1   2   1   2   2   2   2   1   1   1   1   2   2   2   1   1   2   2   1   2   2   2   1   2   2   2   1   1   2   2   1   2   2   1   1   1   2   1   1   1   2   2   1   2   1   1   1   2   1   1   1   1   1   1   2   1   2   2   2   2   2   2   1   1   1   1   1   1   1   2   1   2   1   1   2   2   1   2   1   2   1   1   1   2   2   1   1   1   2   1   2   1   1   2   2   1   2   2   1   2   2   1   2   2   1   1   1   2   1   1   2   2   1   1   1   1   1   2   1   1   1   2   2   1   1   1   1   2   2   1   1   1   2   2   2   2   2   1   1   2   2   1   2   1   1   1   1   2   2   1   1   1   2   1   2   2   1   2   1   1   1   1   1   2   2   1   1   1   2   2   2   2   2   2   1   2   1   2   2   1   1   2   2   1   2   1   2   1   2
 MK-3-15                2   1   1   2   1   2   2   2   2   2   2   1   2   1   2   2   2   2   1   2   1   1   2   2   2   1   1   2   1   1   2   1   2   1   2   2   2   1   1   2   2   1   2   2   1   1   1   2   1   1   1   1   2   1   2   1   1   1   2   1   1   1   1   1   1   2   2   2   2   2   2   2   1   1   1   2   1   1   1   1   2   1   2   1   1   1   2   1   2   1   2   1   1   1   2   2   1   1   1   2   1   2   1   1   2   2   1   2   2   2   2   2   1   2   2   1   1   2   1   1   1   2   2   1   1   1   1   1   2   1   2   1   2   2   2   1   1   1   2   2   1   1   1   2   2   2   2   1   1   1   2   2   1   2   1   1   1   1   2   2   1   2   1   1   1   2   1   1   2   1   1   1   1   1   2   2   1   1   1   2   2   2   2   2   2   1   2   1   2   2   1   1   2   2   1   2   1   1   1   2
 MK-3-16                2   1   1   2   1   2   2   1   1   2   2   1   2   1   1   2   2   2   1   2   1   1   2   2   2   1   1   2   1   1   2   1   2   1   1   2   2   1   1   2   2   1   2   2   1   1   1   2   2   1   1   1   2   2   1   1   1   2   2   1   1   1   1   1   1   2   2   1   2   1   2   2   1   1   1   2   1   1   1   1   2   1   2   1   1   1   2   1   2   1   2   1   1   1   2   2   1   1   1   2   1   2   1   1   2   2   1   2   1   2   2   2   1   2   2   1   1   1   1   1   1   2   2   1   1   1   1   1   1   1   2   1   2   2   2   1   1   1   2   2   1   1   1   2   2   2   2   1   1   1   2   2   2   2   1   1   1   1   2   2   1   2   1   1   1   2   1   1   2   1   2   1   1   1   2   2   1   1   1   2   2   2   2   2   1   1   2   2   2   2   1   1   2   2   1   1   1   1   1   2
 MK-4-1                 2   2   2   1   1   2   2   1   1   1   2   2   1   2   1   1   2   2   2   1   2   1   2   2   1   1   2   2   2   2   2   2   1   2   2   2   1   2   2   2   2   1   2   2   2   1   2   2   2   2   2   2   1   2   1   2   2   2   1   2   2   1   2   1   1   1   1   1   2   1   1   1   1   1   2   2   2   1   1   1   1   1   1   1   1   2   1   2   2   1   2   2   1   2   1   2   1   1   1   1   1   2   2   2   2   2   2   2   2   2   1   2   2   2   2   1   1   1   1   1   2   2   2   2   2   1   2   2   2   1   1   1   2   1   2   2   1   1   2   1   2   2   2   1   1   2   1   1   1   1   1   1   1   1   2   2   1   2   1   2   1   1   2   1   1   1   2   2   1   1   2   2   1   1   1   1   2   1   2   1   1   2   2   2   1   2   2   1   1   1   1   1   1   1   2   2   2   2   1   1
 MK-4-2                 2   2   2   1   1   2   2   1   1   1   2   2   1   2   2   1   2   1   2   1   2   1   2   2   1   1   2   2   2   2   1   2   1   2   2   2   1   2   2   2   2   2   2   2   2   1   2   2   2   2   2   2   2   2   1   2   2   2   2   2   2   2   2   1   1   2   1   1   2   1   1   2   1   1   2   2   2   1   1   1   1   1   1   2   1   2   1   2   2   1   2   2   1   2   1   2   1   1   1   1   1   2   2   2   2   2   2   2   2   2   1   2   2   2   1   1   1   1   1   1   2   2   2   2   2   2   2   2   2   1   1   1   2   1   2   1   1   1   2   1   2   2   2   1   1   2   2   1   1   1   1   1   1   1   2   2   1   2   1   1   1   1   2   1   1   1   2   2   2   1   2   2   1   1   2   1   2   1   2   1   1   2   2   2   1   2   1   1   1   1   1   1   1   1   2   2   2   2   1   1
 MK-4-3                 2   2   2   1   1   2   2   1   2   1   2   2   1   2   2   1   2   1   2   1   2   1   2   2   1   1   2   2   2   2   1   2   1   1   2   2   1   2   2   2   2   2   2   2   2   1   2   2   2   2   2   2   2   2   1   2   2   2   2   2   2   2   2   1   1   2   1   1   2   1   1   2   1   1   2   2   2   1   1   1   1   1   1   2   1   2   1   2   2   1   2   2   1   1   1   2   1   1   1   1   1   2   2   2   2   2   2   2   2   2   1   2   2   1   1   1   1   1   1   1   1   2   1   2   2   2   2   2   2   1   1   1   2   1   2   1   1   1   2   1   2   2   2   1   1   2   2   1   1   2   1   1   1   1   2   2   1   2   1   1   1   1   2   1   1   1   1   2   2   1   2   2   1   1   2   2   2   2   2   1   1   2   2   2   1   2   1   1   1   1   1   1   1   1   2   2   2   2   1   2
 MK-4-4                 2   2   2   1   1   2   2   1   2   1   2   2   1   2   1   1   2   1   2   1   2   1   2   1   1   2   2   2   2   2   1   2   1   1   1   1   1   1   2   2   2   2   2   2   1   1   2   2   2   2   2   2   1   2   1   2   2   2   2   2   2   2   2   1   1   2   1   1   2   1   1   2   1   1   1   2   2   1   1   1   1   1   1   2   1   2   1   2   1   1   2   2   1   1   1   2   1   1   1   1   2   2   2   2   2   1   2   1   2   2   1   1   2   1   1   1   1   1   1   1   1   2   1   1   2   1   1   1   2   1   1   1   1   1   2   1   1   1   2   1   2   2   1   1   1   2   1   1   1   2   2   1   2   2   2   2   1   2   1   2   1   1   1   1   1   1   1   2   2   1   2   2   1   1   2   2   2   2   2   1   1   2   2   2   1   2   1   1   2   1   1   1   1   1   2   2   2   2   2   2
 MK-4-5                 2   2   2   1   1   2   2   1   2   1   2   2   1   2   2   1   1   1   2   1   2   1   2   1   1   2   2   2   2   2   1   2   2   1   1   1   1   1   1   2   2   2   2   2   1   1   2   2   2   2   1   2   1   2   2   2   2   2   2   1   2   2   2   1   1   2   1   1   2   1   1   2   1   1   1   1   2   2   1   1   2   1   1   2   1   2   1   1   1   1   2   2   1   1   1   1   1   2   1   1   2   2   2   2   2   1   2   1   2   1   1   1   2   1   1   1   1   1   1   1   1   2   1   1   2   1   1   1   2   1   1   1   2   1   2   1   1   1   2   1   1   2   1   1   1   2   1   1   1   2   2   1   2   2   2   2   1   2   1   2   1   1   1   1   1   1   1   2   2   1   2   2   1   1   2   1   2   2   2   1   1   2   2   1   1   2   1   1   2   1   1   2   1   2   2   2   2   2   2   2
 MK-4-6                 2   2   2   1   1   2   2   1   2   1   2   2   1   2   2   1   1   1   2   1   2   1   2   1   1   2   2   2   1   2   1   2   2   2   1   1   1   1   2   2   2   1   2   2   2   2   2   2   2   2   1   2   1   2   2   1   2   2   2   1   2   2   2   1   1   1   1   1   2   1   1   2   1   1   1   1   2   2   1   1   2   1   1   2   1   2   1   1   2   1   2   2   1   2   1   1   1   2   1   1   2   2   2   2   1   1   2   1   2   1   1   1   2   1   1   1   1   1   1   1   1   2   1   2   2   1   1   1   2   1   1   1   2   1   2   1   2   1   1   1   1   2   1   1   1   2   1   1   1   2   2   1   2   2   2   2   1   2   1   2   1   1   1   1   1   1   2   1   2   1   2   2   1   2   1   2   2   2   2   1   1   2   1   2   1   2   1   1   2   1   2   2   1   2   2   2   2   2   2   2
 MK-4-7                 2   2   2   1   1   2   2   1   2   1   2   2   1   2   2   1   1   1   1   1   2   1   1   1   1   2   2   2   1   2   1   2   2   2   1   1   1   1   2   2   2   1   2   2   2   2   2   2   2   1   1   2   1   2   2   1   2   2   2   1   2   2   2   1   1   1   1   2   2   1   1   2   1   1   1   1   2   1   1   1   2   1   1   2   1   2   2   1   2   1   2   1   1   2   1   1   1   2   1   1   2   2   2   1   1   1   1   1   2   1   1   1   2   2   1   1   2   1   1   1   2   2   1   2   2   1   1   1   2   1   1   1   2   1   2   1   2   1   1   1   1   2   1   1   1   1   1   1   1   2   2   1   2   2   2   2   1   2   1   2   1   1   1   1   1   1   2   1   1   1   2   1   1   2   1   2   2   2   2   1   1   2   1   2   1   2   1   2   2   1   2   1   1   2   2   2   2   2   2   1
 MK-4-8                 2   2   2   1   1   2   2   1   1   1   1   2   1   2   2   1   1   1   1   1   2   1   1   1   1   1   2   2   1   2   1   2   2   2   2   1   1   1   2   2   2   1   2   1   2   2   2   2   1   1   1   2   1   2   1   1   2   2   2   1   2   2   2   2   1   1   1   2   2   1   1   2   2   1   1   1   2   1   1   1   2   1   1   2   1   2   2   1   2   1   2   1   1   2   1   1   1   2   1   1   1   1   2   1   1   1   1   1   2   2   1   1   2   2   1   1   2   1   1   1   2   2   1   2   2   1   1   1   2   1   2   1   2   1   2   1   2   2   1   1   1   2   1   2   1   1   1   2   2   2   2   1   2   2   2   2   1   2   1   2   1   1   1   2   1   1   2   1   1   1   2   1   2   2   1   2   2   2   2   1   1   2   2   2   1   2   1   2   1   1   2   1   1   2   2   2   2   1   2   1
 MK-4-9                 2   2   2   1   1   2   2   1   2   1   1   2   1   1   2   1   1   1   1   1   2   1   1   2   1   1   2   2   1   2   1   2   2   2   2   1   2   1   2   2   2   1   2   1   2   2   2   2   1   2   1   2   1   1   1   1   2   1   2   1   2   2   2   2   1   1   1   2   2   2   1   2   2   2   1   1   1   1   1   2   2   1   1   2   1   2   2   1   2   1   2   1   1   2   1   1   1   2   1   1   1   1   2   1   2   1   1   1   2   1   1   1   2   2   2   1   2   1   1   1   2   2   1   2   1   1   1   1   2   1   2   1   2   1   2   1   2   2   1   1   1   2   1   2   1   1   1   2   2   2   2   1   2   2   1   2   1   2   1   1   1   1   1   1   1   1   2   1   1   2   2   1   2   2   1   2   2   2   2   1   1   2   2   2   1   2   1   2   1   1   2   1   1   2   2   2   2   1   2   1
 MK-4-10                2   2   2   1   2   2   2   1   2   1   1   2   1   1   2   1   1   1   1   1   2   2   1   1   1   1   2   2   1   2   1   1   2   2   2   1   2   1   2   2   2   1   2   1   2   2   2   2   1   2   2   2   1   1   1   1   2   1   1   1   2   2   2   2   1   1   1   2   2   2   1   2   2   1   1   1   1   1   1   2   1   1   1   2   1   2   2   1   2   1   2   1   1   2   1   1   1   2   1   2   1   2   2   1   2   1   1   1   2   1   1   1   2   2   2   1   2   1   1   1   2   2   1   2   1   1   1   1   2   1   2   1   2   2   2   1   2   2   1   1   1   2   1   2   1   1   1   2   1   2   2   1   2   2   1   2   1   2   1   1   1   2   1   1   2   1   2   1   1   2   2   1   2   2   1   1   2   1   1   1   1   2   2   2   1   2   1   2   1   1   2   1   1   2   2   2   2   2   1   1
 MK-4-11                2   2   2   1   2   2   2   1   2   1   1   2   1   1   2   2   1   2   1   1   2   2   1   1   1   1   2   2   2   2   1   1   2   2   2   2   2   1   2   2   2   1   2   1   2   2   2   2   1   2   2   2   1   1   1   1   2   1   1   2   2   2   2   2   1   1   1   2   2   2   1   1   2   1   1   1   1   1   1   2   1   1   2   2   1   2   2   1   2   1   2   2   1   2   1   1   1   2   1   2   1   2   2   1   2   1   2   1   2   1   1   1   2   2   2   1   2   1   1   1   2   2   2   2   1   1   1   1   2   1   2   1   2   2   2   1   2   2   1   1   1   2   1   2   1   1   1   2   1   2   2   1   2   2   1   2   1   2   1   2   1   1   1   1   1   1   2   1   1   2   1   1   2   1   2   1   2   1   1   1   1   2   2   2   1   2   1   2   2   2   2   1   1   2   2   2   2   2   1   1
 MK-4-12                2   2   2   1   2   1   2   1   2   1   1   2   2   1   2   2   1   2   1   1   2   2   1   1   1   1   2   2   2   2   1   1   2   2   2   2   2   1   2   2   2   1   2   1   2   2   2   2   1   2   2   1   1   1   1   1   2   1   1   2   2   2   2   2   1   1   1   2   2   2   1   1   2   1   1   1   1   1   1   1   2   1   2   2   1   2   2   2   2   1   2   2   2   2   1   1   1   2   1   2   1   1   2   1   2   1   2   1   2   1   1   1   2   2   2   1   2   1   1   1   2   2   2   1   1   1   1   1   2   1   1   1   2   2   1   1   2   2   1   1   1   2   1   1   1   1   1   2   1   2   2   1   2   2   1   2   1   2   1   2   1   1   2   1   1   2   2   1   1   2   1   1   2   1   2   1   1   1   2   1   1   2   2   2   1   1   1   2   2   2   2   1   1   2   2   2   2   2   1   2
 MK-4-13                2   2   2   1   2   1   1   1   1   1   1   1   2   1   2   2   1   2   1   1   2   2   1   1   1   1   2   2   2   2   1   2   2   2   2   2   2   1   2   2   2   1   2   1   2   2   2   2   1   2   2   1   1   1   1   1   2   1   1   2   1   2   2   2   1   1   1   2   2   2   1   2   2   1   1   1   2   1   1   1   1   1   2   2   1   2   2   2   2   1   1   2   2   2   1   1   1   2   1   2   1   1   2   1   2   1   2   1   2   2   1   1   2   2   1   1   2   2   1   1   2   2   2   1   1   1   1   1   2   1   1   1   2   2   1   1   2   2   1   2   1   2   1   1   1   1   1   2   1   2   2   1   2   2   1   2   1   2   1   2   1   1   2   1   2   2   2   1   1   2   1   1   1   1   2   1   1   2   2   1   1   2   2   2   1   1   1   2   2   2   2   1   1   2   2   2   2   2   1   2
 MK-4-14                2   2   1   1   2   1   1   1   1   1   1   1   1   1   2   2   1   2   1   1   2   2   1   1   1   1   2   2   1   2   1   2   2   2   2   2   2   1   2   2   2   2   1   1   2   2   2   1   1   2   2   1   1   2   1   1   2   1   1   2   1   2   2   2   1   1   1   2   2   2   2   2   2   2   1   1   2   1   1   1   1   1   2   2   1   2   2   2   2   1   1   2   2   1   1   1   1   2   1   2   1   1   2   2   2   1   2   1   2   1   1   1   2   2   1   1   2   2   2   1   2   1   2   1   1   1   1   2   2   1   1   1   2   2   1   2   2   2   1   2   1   2   1   1   1   1   1   2   1   1   2   1   2   2   1   2   1   2   2   2   2   1   2   1   2   2   2   1   1   2   1   1   1   1   2   1   1   2   2   1   1   2   1   2   1   1   1   2   2   2   2   1   1   2   2   2   1   2   1   2
 MK-4-15                2   2   2   1   2   1   1   1   1   1   1   1   1   1   2   1   1   2   1   1   2   2   1   1   1   1   2   2   1   2   1   2   2   2   2   2   2   1   2   2   2   2   1   1   2   2   2   1   1   2   2   1   2   2   1   1   2   1   1   2   1   2   2   2   2   1   1   2   2   2   2   2   2   2   1   1   2   1   2   1   1   1   2   2   1   2   2   2   2   1   1   1   2   1   2   1   1   2   1   2   1   1   2   2   2   1   1   2   2   1   1   1   2   2   1   1   2   2   2   1   2   2   2   2   1   1   1   2   2   1   1   1   2   2   1   2   2   2   1   2   1   2   1   1   1   1   1   2   1   1   2   1   1   1   2   1   1   2   1   2   2   1   2   1   2   2   2   2   1   2   1   1   1   1   2   1   1   2   2   1   1   2   1   2   1   1   1   1   2   2   2   1   1   2   1   2   1   2   1   2
 MK-4-16                2   2   2   1   2   1   1   1   1   1   1   1   1   1   2   1   1   2   1   1   2   2   1   1   2   1   2   2   1   1   1   2   2   2   2   2   2   1   2   2   2   2   1   1   2   2   2   1   1   2   2   1   1   2   1   1   2   1   1   2   1   2   2   2   2   1   1   2   2   2   2   1   2   2   1   2   2   1   2   1   1   1   2   2   1   2   2   2   1   1   1   1   2   1   2   2   1   1   1   2   1   1   2   2   1   1   1   2   2   1   1   1   1   2   1   1   2   1   2   1   2   2   1   2   1   1   1   2   2   2   1   1   2   2   1   2   2   2   1   2   1   2   1   1   1   1   2   2   1   2   2   2   1   1   2   1   1   2   1   2   2   1   2   1   2   2   2   2   1   2   1   1   1   1   2   1   1   2   1   1   2   2   1   2   1   1   1   1   2   2   2   1   1   2   1   2   1   2   1   2
 MK-5-1                 2   1   1   1   2   2   2   2   1   1   1   2   1   2   1   1   1   2   2   2   1   1   1   1   1   2   2   1   2   1   2   1   2   2   2   1   1   2   1   2   1   2   2   2   2   1   2   2   2   1   2   1   2   1   2   2   2   2   1   1   2   2   1   2   1   2   2   2   1   1   2   1   1   1   2   2   2   2   1   1   1   2   1   2   1   2   2   1   1   2   1   2   2   1   2   1   2   2   2   1   1   2   2   2   1   2   2   1   1   2   2   1   1   2   1   2   2   1   2   2   1   1   1   1   2   2   1   2   1   2   1   1   1   2   1   2   1   1   1   1   2   2   1   1   2   2   1   2   2   1   1   2   2   1   1   1   1   2   1   1   1   2   2   2   1   2   2   2   1   2   2   2   1   1   2   1   1   1   1   2   1   2   1   1   2   2   1   2   1   1   1   2   2   2   2   2   2   1   1   1
 MK-5-2                 2   1   1   1   2   2   2   2   1   1   1   2   1   2   1   2   1   2   2   2   1   1   2   1   1   2   2   1   2   1   2   1   2   2   1   1   1   2   1   2   2   2   2   2   2   1   2   2   2   1   2   1   2   1   2   2   2   2   1   1   1   2   1   2   1   2   2   1   1   1   2   1   1   1   2   2   2   2   1   1   2   2   1   2   1   2   2   1   1   2   1   2   2   1   2   2   2   2   2   1   1   2   2   2   1   2   2   1   1   2   1   1   1   2   2   2   1   1   2   2   1   1   1   1   2   2   1   2   1   2   1   1   1   1   1   2   1   1   1   2   2   2   1   1   1   2   1   2   2   1   2   2   1   1   1   1   1   2   1   1   1   2   2   2   1   1   2   2   1   2   2   2   1   1   2   1   1   1   1   1   2   2   1   1   2   2   1   2   1   1   1   2   2   2   2   2   2   1   1   1
 MK-5-3                 2   1   1   1   2   1   2   2   1   1   1   2   1   2   1   2   1   2   2   2   1   1   2   2   1   1   2   1   2   1   2   1   2   2   1   1   1   2   1   2   2   2   1   2   2   1   2   2   2   1   1   1   2   1   2   2   2   2   1   1   1   2   1   2   2   2   2   1   1   1   2   1   1   1   2   2   2   2   1   1   2   2   1   2   1   2   2   1   1   2   1   2   1   1   2   2   2   2   2   1   1   2   2   2   1   2   2   1   1   2   1   1   1   2   2   2   1   1   2   2   1   1   1   1   2   2   1   2   1   2   1   2   1   1   1   2   1   1   1   2   2   2   1   1   1   2   1   2   2   1   2   2   1   1   1   1   1   2   1   1   1   2   2   2   1   1   2   2   1   2   2   2   1   1   2   1   1   1   1   1   2   2   1   1   2   2   1   2   1   1   1   2   2   2   2   2   2   2   1   1
 MK-5-4                 2   1   1   1   2   1   2   2   1   1   1   2   1   1   1   1   1   2   2   2   1   1   2   2   1   1   2   1   2   2   2   1   1   2   1   1   1   2   1   2   2   2   1   2   2   1   2   2   2   1   1   1   2   1   2   2   2   2   1   1   1   2   1   2   2   2   2   1   1   1   2   1   1   1   2   2   2   1   1   1   2   2   2   2   1   2   2   1   1   2   1   2   1   1   2   2   2   2   2   1   1   2   1   1   1   2   2   1   1   2   1   1   2   2   2   2   1   1   2   2   1   1   1   1   1   1   1   2   1   2   1   2   1   1   1   2   1   2   1   2   2   2   1   1   1   2   1   2   2   1   1   2   1   1   1   1   1   2   1   1   1   2   2   2   1   2   2   2   1   2   1   2   1   1   2   1   1   1   1   1   2   2   2   1   2   2   1   2   2   1   1   2   2   2   2   2   1   2   1   1
 MK-5-5                 2   1   1   2   2   1   2   2   1   1   1   2   1   1   1   2   1   2   2   2   1   1   1   1   1   1   2   2   2   2   2   1   1   2   1   1   1   2   1   1   1   2   1   2   2   1   2   1   2   1   1   1   2   1   2   2   1   2   1   1   1   2   1   2   2   2   1   1   1   1   2   1   1   1   2   2   2   1   1   1   2   2   2   2   1   2   2   1   1   2   1   2   1   1   2   2   2   2   2   1   1   2   1   1   1   1   2   1   1   2   1   1   1   2   2   2   1   1   2   2   2   1   1   1   1   1   1   2   1   2   2   2   1   1   1   2   1   2   1   2   2   2   1   1   1   2   1   1   2   1   1   2   1   1   1   1   1   2   1   1   1   2   2   2   1   2   2   2   1   2   1   2   1   1   2   1   1   1   1   1   2   2   2   1   1   2   1   2   2   1   2   2   2   2   2   2   2   2   1   1
 MK-5-6                 2   1   1   2   2   1   2   2   1   1   1   2   1   1   1   2   1   2   2   2   1   1   1   1   1   1   2   2   2   2   2   1   1   1   1   2   1   2   1   1   1   2   1   2   2   1   1   1   1   1   1   1   2   2   2   2   1   2   1   1   1   2   1   2   2   2   1   1   2   1   2   1   1   1   2   2   2   1   1   1   2   2   2   2   2   2   2   1   1   2   1   2   2   1   2   2   2   2   2   1   1   2   1   1   1   1   2   2   1   1   1   1   1   2   2   1   1   1   2   2   2   1   1   1   1   1   1   2   1   2   1   2   1   1   1   2   1   2   2   2   2   2   1   1   2   2   1   1   2   1   1   2   1   1   1   1   1   2   1   1   1   1   2   2   1   2   2   2   1   2   1   2   1   1   2   1   1   1   1   1   2   2   2   1   1   2   1   2   1   1   2   2   2   2   1   2   2   2   1   1
 MK-5-7                 2   1   1   2   2   1   1   2   1   1   1   2   1   1   1   2   1   2   2   2   1   1   1   1   1   1   2   2   2   2   2   1   1   1   1   2   1   2   1   1   1   2   1   2   2   2   1   1   1   1   1   1   2   2   2   2   1   2   1   1   1   2   2   2   2   2   1   1   2   1   2   1   2   1   1   2   2   1   1   1   2   2   2   2   2   2   1   1   1   1   1   2   2   1   2   2   2   2   2   1   1   2   1   1   1   1   2   2   1   1   1   1   1   2   2   1   1   1   2   2   2   1   1   1   1   1   1   2   1   2   1   2   2   1   1   1   1   2   2   2   2   2   1   1   2   2   1   1   2   1   1   2   1   1   1   1   1   2   1   1   1   2   2   1   1   2   1   2   1   2   1   2   2   1   1   2   1   2   1   2   2   2   2   1   1   2   1   2   1   1   2   2   2   2   1   2   2   2   2   1
 MK-5-8                 2   1   1   2   2   1   1   2   1   1   1   1   1   1   1   1   1   2   1   1   1   1   1   1   1   1   2   2   2   2   2   1   1   2   1   2   1   2   1   1   1   2   1   2   2   2   1   1   1   1   1   1   2   1   2   2   1   2   1   1   1   2   2   2   2   2   1   1   2   1   1   2   2   1   1   2   2   1   1   1   2   2   2   2   2   2   1   1   2   1   1   2   2   2   2   2   2   2   2   1   1   2   1   1   1   1   1   2   1   1   1   1   1   2   2   1   1   1   2   2   2   2   1   1   1   1   1   1   1   1   1   2   2   1   1   1   1   2   2   2   2   2   1   1   2   2   2   1   2   1   1   2   1   1   1   1   1   2   1   1   1   2   2   1   1   2   1   2   1   2   1   2   2   1   2   2   1   2   1   2   2   2   2   1   1   2   1   2   1   1   2   2   2   2   1   2   2   2   2   1
 MK-5-9                 1   1   1   2   2   1   1   2   1   2   1   1   1   1   1   1   1   2   1   1   1   1   1   1   1   1   2   2   2   2   2   1   1   2   1   2   1   2   1   1   1   2   1   2   2   2   1   1   1   1   1   2   1   1   2   2   2   2   1   1   1   2   2   2   2   2   1   1   2   1   1   2   2   1   1   1   2   1   1   2   2   2   2   2   2   2   1   1   2   1   1   2   2   2   2   2   2   2   2   1   1   2   1   2   1   1   2   1   1   1   1   1   1   2   2   1   1   1   2   2   2   2   1   1   1   1   1   1   1   1   1   2   2   1   1   1   1   2   2   2   1   2   1   1   2   2   2   1   2   1   1   2   1   1   1   1   1   2   1   1   1   2   1   1   1   2   2   2   1   2   1   2   2   1   2   2   1   2   1   2   2   2   2   1   1   2   1   2   1   1   2   2   2   2   2   1   2   2   2   1
 MK-5-10                1   1   1   2   2   1   1   2   1   2   1   1   1   1   1   1   1   2   1   1   1   1   1   1   1   1   2   2   2   2   2   1   1   2   1   2   1   2   1   1   1   2   1   2   2   2   1   1   1   1   1   2   1   1   2   1   2   2   1   1   2   2   2   2   2   2   1   1   2   1   1   2   2   1   1   1   2   1   1   2   2   2   2   2   2   2   1   1   2   1   1   2   2   2   2   2   2   2   2   1   1   2   1   2   1   1   2   1   1   1   1   1   1   2   2   1   1   1   2   2   2   2   1   1   1   1   1   1   1   1   1   2   2   1   1   1   2   2   2   2   1   2   1   1   2   2   2   1   2   1   1   2   1   1   1   1   1   2   1   1   1   2   1   2   1   2   2   2   1   2   1   2   2   1   2   2   1   1   1   2   2   2   2   1   1   2   1   2   1   2   2   2   2   2   2   1   2   2   2   1
 MK-5-11                2   1   1   2   2   2   1   2   2   2   1   1   1   1   1   1   1   1   1   1   1   2   1   1   2   1   2   2   2   2   2   1   1   2   2   2   1   2   1   1   1   2   1   2   1   2   1   1   1   1   1   2   1   1   2   1   2   2   1   1   2   2   1   2   2   2   1   1   2   1   1   2   2   1   2   1   2   2   1   2   2   2   2   2   2   1   1   1   2   1   1   2   2   2   2   2   2   2   2   1   1   2   1   1   2   1   2   1   1   1   1   1   1   2   2   1   1   1   2   2   2   2   1   1   1   2   1   1   1   1   1   2   2   1   1   1   2   1   2   2   1   2   1   1   2   2   2   1   2   1   1   2   1   1   1   1   1   2   1   1   1   2   1   2   1   2   2   2   2   2   1   2   2   1   2   2   1   1   1   2   2   2   2   1   1   2   1   2   1   2   2   2   2   1   2   1   2   2   1   1
 MK-5-12                2   1   1   2   2   2   1   2   2   2   1   1   1   1   1   1   1   1   1   1   1   2   1   1   2   1   2   2   1   2   2   1   1   2   2   2   1   1   1   1   1   2   1   2   1   2   1   1   1   1   1   2   1   1   2   1   2   2   1   1   2   2   2   2   2   2   1   1   1   1   2   2   2   1   2   1   2   2   1   2   2   2   2   1   2   1   1   1   2   1   1   2   2   2   2   2   2   2   2   1   1   2   1   1   2   1   2   2   1   1   1   1   1   2   2   1   1   1   2   2   2   2   1   1   1   2   1   1   1   1   1   2   2   1   1   1   2   2   2   2   1   1   1   1   2   2   2   1   2   1   1   2   1   1   1   1   1   2   1   1   1   2   1   2   1   2   1   2   2   2   1   2   2   1   2   2   1   2   1   2   2   1   2   1   1   2   1   2   1   2   2   1   2   1   2   1   2   2   1   1
 MK-5-13                1   1   1   2   2   2   1   2   1   2   1   1   1   1   2   1   1   1   1   1   2   2   2   1   2   1   1   2   2   2   2   1   2   2   2   2   1   1   2   1   1   2   1   2   1   2   1   1   1   1   1   2   1   1   1   1   2   2   1   2   2   2   2   2   2   2   1   1   1   1   1   2   2   1   2   1   2   2   1   2   2   2   2   1   2   1   1   1   2   1   1   2   2   2   2   2   2   2   2   1   1   2   2   1   2   1   2   2   1   1   2   1   1   2   2   1   1   1   2   2   1   2   2   1   1   2   1   1   1   1   1   2   2   1   1   1   2   1   2   2   1   1   1   1   2   2   2   1   1   1   1   2   1   1   1   1   1   2   1   1   1   1   1   2   1   2   1   2   2   2   1   2   2   1   2   2   1   1   1   2   2   1   2   1   1   2   1   2   1   2   2   1   2   1   2   1   2   1   1   1
 MK-5-14                1   1   2   2   2   2   1   2   1   2   1   1   1   2   2   1   1   1   1   1   2   2   2   1   1   1   1   2   2   2   2   1   2   2   2   2   2   1   2   1   1   2   1   1   1   2   1   1   1   1   2   2   1   1   1   1   2   2   1   2   2   2   2   2   2   2   1   1   1   1   1   1   2   1   2   2   2   2   1   2   2   2   2   1   2   1   1   1   2   2   1   2   2   2   2   2   1   2   2   1   1   2   2   1   2   1   2   2   1   1   1   1   1   2   2   1   1   1   2   2   1   2   2   1   1   2   1   1   1   1   1   2   2   1   1   1   2   1   2   2   1   1   1   1   2   2   2   2   1   1   1   2   1   1   1   1   1   2   1   1   2   1   1   2   2   2   1   2   2   2   2   2   2   1   2   2   1   1   1   2   2   1   1   1   1   2   1   2   1   2   2   2   2   1   2   1   1   1   1   1
 MK-5-15                1   1   2   2   2   2   1   2   1   2   1   2   1   2   2   1   1   1   1   2   2   2   2   1   1   1   1   2   2   1   1   1   2   2   2   2   2   1   2   1   1   2   1   2   1   1   2   1   1   1   2   2   1   1   1   1   2   2   1   2   2   2   2   1   2   2   1   1   1   1   1   1   2   1   2   2   2   2   1   1   2   2   2   1   2   1   1   1   2   2   1   2   2   2   2   2   2   2   2   1   2   2   2   1   2   1   2   1   1   1   1   2   1   2   2   1   1   2   2   2   1   2   1   2   1   2   1   1   1   1   2   2   2   2   1   1   2   1   2   2   1   1   1   1   2   2   2   2   1   1   1   2   1   1   1   1   1   2   1   1   2   1   1   2   1   2   1   2   2   2   1   2   2   1   2   2   1   1   1   1   1   2   1   1   1   2   1   2   1   2   2   2   2   1   2   1   1   1   1   1
 MK-5-16                1   1   2   2   2   2   2   2   1   2   1   2   1   2   2   1   1   1   1   2   1   2   2   1   2   1   1   2   2   1   1   1   2   2   2   2   2   1   2   1   1   2   1   2   2   1   2   1   1   1   2   1   1   1   1   1   2   2   2   2   2   2   2   2   2   2   1   1   1   1   1   2   2   1   2   2   2   1   1   1   2   2   2   1   2   1   1   1   2   2   1   2   2   2   2   2   2   1   2   1   2   1   2   1   2   1   2   1   1   1   1   2   1   2   2   1   1   2   2   2   2   2   1   2   1   2   1   1   1   1   2   2   2   2   2   1   2   1   2   2   1   1   1   1   2   2   2   2   1   1   2   2   1   1   1   1   1   2   1   1   2   1   1   2   1   2   1   2   2   2   1   2   2   1   2   2   1   1   1   1   1   1   1   1   1   1   1   2   1   2   2   1   2   1   2   1   1   1   1   1
 MK-6-1                 2   1   2   1   2   2   2   1   1   1   2   1   1   2   1   1   2   1   1   1   2   2   2   2   1   1   2   2   2   1   1   1   2   2   1   1   2   2   1   1   1   2   1   2   1   1   2   2   2   2   1   2   2   1   1   2   2   1   1   2   1   2   2   1   1   1   2   2   1   1   2   1   2   1   1   2   2   2   1   1   1   2   1   1   1   1   2   2   1   1   2   2   1   2   2   2   1   2   2   2   2   1   1   1   2   1   1   2   1   1   1   1   2   1   1   1   2   2   1   1   1   1   2   1   2   1   1   2   2   2   1   2   2   1   1   2   1   1   1   1   1   2   2   2   2   2   1   2   2   1   1   1   2   2   2   2   1   2   2   1   2   2   2   1   1   2   1   1   1   1   2   2   2   2   2   2   1   2   1   1   2   1   2   1   1   1   2   2   1   1   1   1   2   2   1   1   2   2   2   1
 MK-6-2                 2   1   2   1   2   2   2   1   1   1   2   1   1   2   1   1   2   1   1   1   2   1   2   2   1   1   2   2   1   1   1   1   2   2   1   1   2   2   1   1   1   2   1   2   1   2   2   2   1   2   1   2   2   2   2   2   2   1   2   2   1   2   2   1   1   1   2   2   1   2   2   1   2   1   1   2   2   2   1   1   1   2   1   1   1   1   2   2   1   1   2   2   1   2   2   2   1   2   2   1   2   1   1   1   2   1   1   1   1   1   1   2   2   1   1   2   2   2   1   1   1   1   2   1   2   1   1   2   2   2   1   2   2   1   1   2   1   1   1   1   1   2   2   2   2   1   1   2   2   1   1   1   1   1   2   2   1   2   2   1   2   2   2   1   2   2   1   1   1   1   2   2   2   1   2   2   2   2   1   1   2   1   2   1   1   1   2   2   1   1   1   1   1   2   1   1   2   2   2   1
 MK-6-3                 2   1   2   1   2   2   2   1   1   1   2   1   1   2   1   1   2   1   1   1   1   1   2   2   1   1   2   2   1   1   1   1   2   2   1   1   2   1   1   1   1   2   1   2   2   2   1   1   1   1   1   2   2   2   1   2   2   1   2   2   1   1   2   1   2   1   2   2   1   2   2   1   2   1   1   2   2   1   1   2   1   2   1   2   1   1   2   2   1   1   2   2   1   2   2   2   1   2   2   1   2   1   1   1   2   1   2   1   1   1   1   2   2   1   1   2   2   2   1   1   1   1   2   1   2   1   1   2   2   2   1   2   2   1   1   2   1   1   1   1   1   2   2   2   2   1   1   2   2   1   1   1   1   1   2   1   1   1   2   1   2   2   2   2   2   2   1   1   1   1   2   2   2   1   2   2   2   2   1   1   2   2   2   1   1   1   2   2   1   1   1   1   1   1   1   1   2   1   2   1
 MK-6-4                 2   1   2   1   2   2   2   1   1   1   2   1   1   2   1   1   2   1   1   1   1   1   2   2   2   1   2   2   1   1   1   1   2   2   1   1   2   1   1   1   2   2   1   2   2   2   1   1   1   1   1   2   2   2   1   1   2   1   2   2   1   1   2   2   2   1   2   2   2   2   2   1   2   2   1   2   2   1   2   2   1   2   2   2   1   1   2   2   1   1   2   2   2   2   2   2   1   2   2   1   2   1   1   1   2   1   2   1   1   1   1   2   2   1   1   2   2   2   1   1   1   1   2   1   2   1   2   2   2   2   1   2   2   2   1   1   1   1   2   1   1   2   2   2   2   1   1   2   2   1   1   1   1   1   2   1   1   1   2   1   2   2   2   2   2   2   1   1   1   1   2   2   2   1   2   2   2   2   1   1   2   2   2   1   1   1   2   2   1   1   1   1   1   1   1   1   2   1   2   2
 MK-6-5                 2   1   2   1   2   2   2   2   1   1   2   1   1   2   1   1   2   1   1   1   1   1   2   2   2   2   2   2   1   2   1   1   2   2   1   1   2   2   1   1   2   2   1   2   2   2   1   1   1   1   1   2   2   2   1   1   2   1   2   2   1   1   1   2   2   1   2   1   2   2   2   1   2   2   2   2   2   1   1   2   1   2   2   2   1   1   1   2   1   1   2   2   1   2   2   2   1   2   2   1   1   1   2   1   2   1   2   1   1   2   2   2   2   1   1   2   2   2   1   1   1   1   1   1   1   1   2   2   2   2   1   2   2   2   1   1   1   2   2   1   2   2   2   1   2   1   1   2   2   1   2   1   1   1   2   1   1   1   2   1   2   2   2   2   2   2   1   1   1   1   2   2   2   2   2   2   2   2   1   1   2   2   2   1   1   1   2   2   1   1   1   1   1   1   1   1   2   1   2   2
 MK-6-6                 2   1   2   1   2   2   2   2   1   1   2   1   1   2   1   2   2   1   1   1   1   1   2   2   2   2   2   2   1   2   1   1   2   2   1   1   2   2   1   1   2   2   1   2   1   2   1   1   1   1   2   2   2   2   1   1   2   1   2   2   1   1   1   1   2   2   2   1   2   2   2   1   2   2   2   2   2   1   1   2   1   2   2   2   1   1   1   2   1   1   2   2   1   2   2   2   2   2   2   1   1   1   2   1   2   1   2   1   1   2   2   2   2   1   1   2   2   2   1   1   1   1   1   2   1   1   2   2   2   2   1   2   2   2   2   1   1   2   2   1   2   2   2   1   2   1   1   2   2   1   1   1   1   2   2   1   1   1   1   1   2   2   2   2   2   2   1   1   1   1   2   2   2   2   2   2   2   2   1   1   2   2   2   1   1   1   2   2   1   1   1   1   1   1   1   1   2   2   2   1
 MK-6-7                 1   1   2   1   2   2   2   2   1   1   2   1   1   2   1   2   2   1   1   1   1   1   2   2   2   2   2   2   1   2   1   1   2   1   1   1   1   2   1   1   2   2   2   2   1   2   1   1   1   1   2   2   2   2   1   1   2   1   2   1   1   1   1   1   2   1   2   1   2   2   2   1   2   2   2   2   2   1   1   2   2   2   2   2   1   1   1   2   1   1   2   2   1   2   2   1   1   2   2   1   2   2   2   2   2   1   2   1   1   2   2   2   2   1   1   2   2   2   1   1   1   1   1   2   1   1   2   2   2   2   1   2   2   2   2   1   1   2   2   1   2   2   2   1   2   1   1   2   2   1   1   1   1   2   2   1   1   1   1   1   2   2   2   2   2   2   1   1   1   1   2   2   2   2   2   2   2   2   1   2   2   2   2   1   1   1   2   2   2   1   2   1   1   1   1   1   2   2   2   2
 MK-6-8                 1   1   2   1   1   2   2   2   2   1   2   1   1   2   1   2   2   1   1   1   1   1   2   2   2   2   2   2   2   2   1   1   2   1   1   2   1   2   1   1   2   1   2   2   1   2   1   1   1   1   2   2   2   2   1   2   1   1   2   1   1   1   1   1   2   1   1   1   2   2   2   1   1   2   2   2   2   1   1   1   2   2   2   2   1   1   2   2   1   1   2   2   1   2   2   1   1   2   2   2   2   1   2   1   2   1   2   1   1   2   2   2   2   1   1   2   2   2   1   1   1   1   1   2   1   1   1   2   2   1   2   2   2   2   2   1   1   1   2   1   1   2   2   2   2   1   1   2   2   1   1   1   1   2   2   1   1   1   1   1   2   2   2   2   2   2   1   1   1   1   2   1   2   2   2   2   1   2   1   2   2   2   2   1   1   1   2   2   2   1   2   1   1   1   1   1   2   2   2   2
 MK-6-9                 1   2   2   1   1   1   2   2   2   1   2   1   1   2   1   2   2   1   1   1   1   1   1   2   2   2   2   2   2   2   1   1   2   1   1   2   1   1   1   1   2   1   2   2   1   2   1   1   2   1   2   2   2   2   1   2   1   2   2   1   1   2   2   1   2   1   1   1   2   1   2   1   1   1   2   2   2   1   1   1   2   2   2   2   1   1   2   2   1   1   2   2   1   2   2   1   1   1   2   2   2   2   2   1   2   1   2   2   1   2   2   2   2   1   1   2   2   2   1   1   1   2   1   2   1   1   1   2   2   1   2   2   2   2   2   1   1   1   2   1   1   2   2   2   2   1   1   2   2   1   1   1   1   2   2   1   1   2   2   1   2   2   2   2   2   2   1   1   1   1   2   1   2   2   2   2   2   2   1   2   2   2   1   1   1   1   2   2   2   1   2   1   2   1   1   2   2   2   2   2
 MK-6-10                1   2   2   1   1   1   2   2   2   2   2   1   1   1   1   2   2   1   1   1   1   2   1   2   2   2   2   2   2   1   1   1   2   1   1   2   1   1   1   1   2   1   2   2   1   2   1   1   2   1   2   2   2   2   1   2   1   2   2   2   1   2   2   1   2   1   1   1   2   1   2   1   2   1   2   2   2   1   1   1   2   2   2   2   1   1   2   2   1   1   2   2   2   2   2   1   1   1   2   2   2   2   2   1   1   1   2   2   1   2   2   2   2   1   1   2   2   2   1   1   1   2   1   2   2   1   1   2   2   1   2   2   2   2   2   1   1   2   2   1   1   2   2   2   2   1   1   2   2   1   1   1   1   2   2   1   1   2   2   1   2   2   2   2   2   2   1   1   1   1   2   1   2   2   2   2   2   2   2   1   2   2   1   1   2   2   2   2   2   1   2   1   2   1   1   2   2   2   2   2
 MK-6-11                1   2   2   1   1   1   2   1   2   2   2   2   1   1   2   2   2   1   1   2   1   2   1   2   1   2   2   2   2   1   1   1   2   2   1   2   1   1   2   2   2   1   2   2   1   2   1   1   2   1   2   2   2   2   2   2   1   2   2   1   1   2   2   1   2   1   1   1   2   1   2   1   2   1   2   2   2   1   1   1   2   2   2   2   1   1   2   2   1   1   2   2   2   2   2   1   1   1   2   2   2   2   2   1   1   2   2   2   1   2   2   2   2   1   1   2   2   2   1   1   1   1   1   2   2   1   2   2   2   1   2   2   2   2   2   1   1   2   2   1   1   2   2   2   2   1   1   1   2   1   1   1   1   2   2   1   1   2   2   1   1   2   2   2   2   1   1   2   1   2   2   1   2   2   2   2   2   1   2   1   2   2   1   1   2   2   2   2   2   1   2   1   2   1   2   2   2   2   2   2
 MK-6-12                1   2   2   1   2   1   2   1   2   2   2   2   2   1   2   2   2   1   1   2   1   2   2   2   1   2   2   2   2   1   1   1   2   2   1   2   1   1   2   2   2   1   2   2   1   2   1   1   2   1   2   2   2   1   2   2   1   2   2   1   1   2   2   1   2   1   1   1   1   1   1   1   2   1   2   2   2   1   1   1   2   2   2   2   1   1   2   2   1   1   2   2   2   2   2   1   1   1   2   2   2   2   2   1   1   2   2   2   1   2   2   2   2   2   1   2   2   2   1   1   1   1   1   2   1   1   2   2   2   1   2   2   2   2   2   1   1   2   2   1   1   2   2   1   2   1   1   1   2   2   1   1   1   2   2   1   1   2   2   1   2   1   2   2   2   1   1   2   1   2   2   1   2   2   1   2   2   1   2   1   2   2   1   1   2   1   2   2   2   1   2   1   2   1   2   2   2   2   2   2
 MK-6-13                2   2   2   1   2   1   1   2   2   1   2   2   2   1   2   2   2   1   1   2   1   2   2   2   1   2   2   1   2   2   1   1   2   1   1   1   1   1   2   1   2   1   2   2   1   2   1   1   2   1   2   2   2   1   2   2   1   2   2   1   2   2   2   1   2   1   1   1   1   1   1   1   2   1   2   1   2   1   2   1   2   2   2   2   1   1   2   2   1   1   2   2   1   1   2   1   1   1   2   2   2   2   1   1   2   2   1   2   1   2   2   2   2   2   1   2   2   2   2   1   1   1   1   2   1   1   2   2   2   1   2   2   2   2   1   1   2   2   2   1   1   2   2   1   2   1   1   1   2   2   1   1   1   2   2   1   1   2   2   1   2   1   2   2   2   1   1   2   1   2   2   1   2   2   2   2   2   1   2   1   2   2   1   1   2   1   2   2   1   1   2   1   1   1   2   2   2   2   2   2
 MK-6-14                2   2   2   1   2   1   1   2   1   1   2   2   2   2   1   2   2   2   1   2   1   1   2   2   1   1   2   1   2   2   1   1   2   1   1   1   1   1   2   1   2   1   2   2   1   2   1   1   2   2   2   2   1   1   2   2   1   1   2   1   2   2   2   1   2   1   1   1   1   1   1   1   2   1   2   2   2   1   2   1   2   2   1   2   1   2   2   2   1   1   2   2   1   2   2   1   1   1   2   1   2   2   1   1   2   2   1   2   1   2   2   2   2   2   1   1   2   2   2   1   1   1   1   2   1   1   2   2   2   1   2   2   2   2   1   1   2   2   1   1   1   2   2   1   2   1   2   1   2   2   1   1   1   2   2   1   1   2   2   1   2   1   2   2   2   1   1   2   1   2   2   1   2   2   2   2   2   1   2   1   2   2   1   2   2   1   2   2   1   1   2   1   1   1   2   2   2   2   2   2
 MK-6-15                2   2   2   1   2   1   1   1   1   1   2   2   2   2   1   2   2   2   1   2   1   1   2   2   1   1   2   1   2   2   1   1   2   1   1   1   1   1   2   2   2   1   1   2   1   2   1   1   2   2   2   2   2   2   2   2   1   1   2   1   2   2   2   1   2   1   1   1   1   1   1   1   2   1   2   2   2   1   2   1   2   2   1   2   1   2   2   2   1   1   2   2   1   2   2   2   1   1   2   1   2   2   1   1   1   2   1   2   1   2   2   2   2   2   1   1   2   2   2   2   1   1   1   2   1   1   2   2   1   1   2   2   2   2   1   1   1   2   1   1   1   1   2   1   2   1   2   1   2   2   2   1   1   2   2   1   1   2   2   1   2   1   2   2   2   1   1   2   1   2   2   1   2   2   2   2   1   1   2   1   1   2   1   2   2   1   2   2   1   1   2   1   1   1   2   2   2   2   1   2
 MK-6-16                2   2   2   1   1   1   1   1   2   1   2   2   1   1   1   2   2   2   1   1   1   1   2   2   1   1   2   1   2   1   1   1   2   1   1   1   1   1   2   2   2   1   1   2   2   2   1   2   2   2   2   2   2   2   2   2   1   1   2   1   2   2   1   1   2   1   1   1   2   1   1   2   2   1   2   2   1   1   2   1   2   2   1   2   1   2   2   2   1   1   1   2   1   2   1   2   1   1   2   1   2   2   1   1   1   2   1   2   1   2   2   2   2   2   1   1   2   2   2   2   1   1   1   2   2   1   2   2   1   1   2   2   2   2   1   1   2   2   1   1   1   1   2   1   2   1   2   1   2   2   2   1   1   2   2   1   2   2   2   1   2   1   2   2   2   1   1   1   1   2   2   1   2   2   2   2   1   1   2   1   1   1   1   2   2   1   2   2   1   1   2   2   1   1   2   2   2   1   1   2
 
!****************************************** Phenotypic Data **********************************************************
!-100.0 is resevred for missing phenotype
SimulatedTrait1        11.9541   10.3927    9.5461   10.6728    9.4427   10.3901    9.4521    8.4269   11.4122    9.9537    9.0933    8.6676   11.3787   11.5519    9.4531    8.0007   11.5253   10.0625    8.8057    8.4439   10.1012   10.0350    8.7430    8.1337   10.4072    9.5007   10.4929    9.3581    9.5794   10.3981    9.2141   11.5900   10.6240    9.6409   10.2817   10.5473   10.2398   10.8142   10.9389    9.6239    9.8466   10.0109   10.2535    8.8533   11.3367   10.3926   10.9461    7.8817   11.7599    9.5360    9.4717   10.0822   10.8126   10.7292    9.5839    9.7889   10.3192   11.1127    9.6424    8.4828   11.6072    9.7012    9.8108    9.8290   10.0654   11.2437    9.3150    8.6584   10.3916    9.4687   10.2585   10.4879   10.5549   10.3280    9.0682   10.2005   11.3274    9.3774    9.0665   10.1566    7.7672   10.0407   10.4497   10.7500    7.8704    8.9331    9.2690   10.1918   10.9872    9.1716   10.7667   13.3928    9.8214    9.4342    8.7857    9.9217    7.9094    9.1951   10.5872   10.6556   11.0716    8.8601   11.7737    8.3655   10.3945    9.1262   10.1218    8.9520   10.6851   11.4744    8.6080    9.1892   10.3168   11.1516    8.2414    9.0871    9.4846   10.1478    9.9750    9.9935   10.2491   11.6809   11.2842   10.1975    8.6974   10.1893   10.9415   10.6478    9.8647    8.8269    9.6133    9.4092    9.7709   10.2923    7.1053   10.1050    8.9234   10.3532   10.4258    9.0079   11.0381    9.7945    9.5800    8.8930    9.4197   10.8466   11.3214   11.1769    9.6016    9.7632    9.8240    9.0140   12.1823    9.6111   10.3601    9.9864    9.6374    8.3376    9.3604   10.4413   10.9491   11.4599   10.1415   10.0174   10.1012    9.6528    9.5151    9.0960   10.2040    9.5383   10.2708   10.4950   10.2266   10.2329    8.1953   11.1155   10.2186    8.5166   10.9047   10.3012   10.4197   10.1511    9.9057    9.9432   10.5944    9.2190    9.3725    9.6695   11.1575   10.4676    8.0051    9.2822    9.6436   10.3922   10.8971    9.8329    9.6115   10.5617    8.4356   10.3932
 
