# Supplementary material for: Inclusive Composite Interval Mapping of QTL by Environment Interactions in Biparental Populations
Source: PLoS One. 2015 Jul 10;10(7):e0132414. doi: 10.1371/journal.pone.0132414 (PMC4498613; doi:10.1371/journal.pone.0132414)
Supplement: S1 File — (ZIP) [file pone.0132414.s001.zip › BC1 population/e=1/run_00123.met]

!**********************Note: lines staring with "!" are remarks and will be ignored in the program********************
!*********************************General Information**********************************
!Assuming F1 = P1 x P2, populations available in QTL IciMapping are: 
!  1, P1BC1F1 = P1 x F1, the first backcrossing where P1 is used as the recurrent parent;
!  2, P2BC1F1 = P2 x F1, the first backcrossing where P2 is used as the recurrent parent;
!  3, F1DH, F1-derived doubled haploids; 
!  4, RIL or F1RIL, recombination inbred lines through the repeated selfing of F1;
!  5, P1BC1RIL, recombination inbred lines through the repeated selfing of P1BC1F1;
!  6, P2BC1RIL, recombination inbred lines through the repeated selfing of P2BC1F1;
!  7, F2, the selfing generation of F1;
!  8, F3, the selfing generation of F2;
!  9, P1BC2F1, the second backcrossing where P1 is used as the recurrent parent; 
! 10, P2BC2F1, the second backcrossing where P2 is used as the recurrent parent;
! 11, P1BC2RIL, recombination inred lines through the repeated selfing of P1BC2F1; 
! 12, P2BC2RIL, recombination inred lines through the repeated selfing of P2BC2F1; 
! 13, P1BC1F2, the selfing generation of P1BC1F1; 
! 14, P2BC1F2, the selfing generation of P2BC1F1; 
! 15, P1BC2F2, the selfing generation of P1BC2F1; 
! 16, P2BC2F2, the selfing generation of P2BC2F1; 
! 17, P1BC1DH, P1BC1F1-derived doubled haploids; 
! 18, P2BC1DH, P2BC1F1-derived doubled haploids; 
! 19, P1BC2DH, P1BC2F1-derived doubled haploids; 
! 20, P2BC2DH, P2BC2F1-derived doubled haploids; 
   1      !Mapping Population (see remarks above)
   2      !Mapping Function (1 for Kosambi; 2 for Haldane; 3 for Morgan)
   2      !Marker Space Type (1 for intervals; 2 for positions)
   1      !Marker Space Unit(1 for centiMorgans; 2 for Morgan)
   6      !Number of Chromosomes (or Linkage Groups)
 200      !Size of the mapping population
   1      !Number of environments
 
!***************************************** Chromosomes and Linkage Maps **********************************************
!Chromosome                 NumMarkers
-CH1                        16
-CH2                        16
-CH3                        16
-CH4                        16
-CH5                        16
-CH6                        16
!Linkage map (Marker name followed by position or the interval length)
 MK-1-1                1     0.000
 MK-1-2                1    10.000
 MK-1-3                1    20.000
 MK-1-4                1    30.000
 MK-1-5                1    40.000
 MK-1-6                1    50.000
 MK-1-7                1    60.000
 MK-1-8                1    70.000
 MK-1-9                1    80.000
 MK-1-10               1    90.000
 MK-1-11               1   100.000
 MK-1-12               1   110.000
 MK-1-13               1   120.000
 MK-1-14               1   130.000
 MK-1-15               1   140.000
 MK-1-16               1   150.000
 MK-2-1                2     0.000
 MK-2-2                2    10.000
 MK-2-3                2    20.000
 MK-2-4                2    30.000
 MK-2-5                2    40.000
 MK-2-6                2    50.000
 MK-2-7                2    60.000
 MK-2-8                2    70.000
 MK-2-9                2    80.000
 MK-2-10               2    90.000
 MK-2-11               2   100.000
 MK-2-12               2   110.000
 MK-2-13               2   120.000
 MK-2-14               2   130.000
 MK-2-15               2   140.000
 MK-2-16               2   150.000
 MK-3-1                3     0.000
 MK-3-2                3    10.000
 MK-3-3                3    20.000
 MK-3-4                3    30.000
 MK-3-5                3    40.000
 MK-3-6                3    50.000
 MK-3-7                3    60.000
 MK-3-8                3    70.000
 MK-3-9                3    80.000
 MK-3-10               3    90.000
 MK-3-11               3   100.000
 MK-3-12               3   110.000
 MK-3-13               3   120.000
 MK-3-14               3   130.000
 MK-3-15               3   140.000
 MK-3-16               3   150.000
 MK-4-1                4     0.000
 MK-4-2                4    10.000
 MK-4-3                4    20.000
 MK-4-4                4    30.000
 MK-4-5                4    40.000
 MK-4-6                4    50.000
 MK-4-7                4    60.000
 MK-4-8                4    70.000
 MK-4-9                4    80.000
 MK-4-10               4    90.000
 MK-4-11               4   100.000
 MK-4-12               4   110.000
 MK-4-13               4   120.000
 MK-4-14               4   130.000
 MK-4-15               4   140.000
 MK-4-16               4   150.000
 MK-5-1                5     0.000
 MK-5-2                5    10.000
 MK-5-3                5    20.000
 MK-5-4                5    30.000
 MK-5-5                5    40.000
 MK-5-6                5    50.000
 MK-5-7                5    60.000
 MK-5-8                5    70.000
 MK-5-9                5    80.000
 MK-5-10               5    90.000
 MK-5-11               5   100.000
 MK-5-12               5   110.000
 MK-5-13               5   120.000
 MK-5-14               5   130.000
 MK-5-15               5   140.000
 MK-5-16               5   150.000
 MK-6-1                6     0.000
 MK-6-2                6    10.000
 MK-6-3                6    20.000
 MK-6-4                6    30.000
 MK-6-5                6    40.000
 MK-6-6                6    50.000
 MK-6-7                6    60.000
 MK-6-8                6    70.000
 MK-6-9                6    80.000
 MK-6-10               6    90.000
 MK-6-11               6   100.000
 MK-6-12               6   110.000
 MK-6-13               6   120.000
 MK-6-14               6   130.000
 MK-6-15               6   140.000
 MK-6-16               6   150.000
!*********************************** Marker Types ********************************************************************
!Co-dominant marker: When heterozygote F1 is present, P1 is coded as 2, F1 is coded as 1, and P2 is coded as 0; Otherwise, P1 is coded as 2, and P2 is coded as 0. 
!Dominant marker: When heterozygote F1 is present, P1 and F1 are coded as 12, and P2 is coded as 0; Otherwise, P1 is coded as 2, and P2 is coded as 0.  
!Recessive markers: When heterozygote F1 is present, P1 is coded as 2, and F1 and P2 are coded as 10; Otherwise, P1 is coded as 2, and P2 is coded as 0. 
!Missing marker is coded as -1. 
 MK-1-1                 2   1   2   1   2   1   1   2   2   2   2   1   2   2   2   1   1   1   2   1   1   2   1   2   2   1   2   2   2   1   2   2   2   1   1   1   2   2   1   1   1   2   1   2   1   1   2   2   1   2   1   2   2   1   1   2   2   1   1   2   1   1   2   2   1   2   2   1   2   1   1   2   2   1   1   2   1   1   1   1   1   2   1   2   2   2   1   1   2   2   2   2   1   2   2   2   2   1   2   1   2   2   1   1   2   2   1   1   2   2   2   1   1   2   1   1   1   2   2   1   2   1   2   1   1   1   2   1   1   2   1   1   2   1   2   2   2   2   1   1   2   2   1   1   1   1   2   2   1   2   2   1   1   2   1   2   1   2   1   2   1   2   2   1   1   2   1   2   2   2   2   1   1   2   1   1   2   1   2   1   1   1   1   2   1   1   1   2   2   1   2   1   2   2   1   2   1   2   2   1
 MK-1-2                 2   1   2   1   2   1   1   2   2   2   2   1   2   2   2   1   1   1   2   1   1   2   1   2   1   1   2   2   2   1   2   2   2   1   1   1   2   2   1   1   1   2   2   2   2   1   2   2   1   2   1   2   2   1   1   2   2   1   1   2   1   1   2   2   1   2   2   1   2   1   1   2   2   1   1   2   1   1   1   1   1   2   1   2   2   2   1   1   1   2   2   2   1   2   2   2   2   1   2   1   2   2   1   1   2   1   1   1   1   2   2   1   1   2   1   1   1   2   2   1   2   1   2   1   1   2   2   2   1   2   1   1   2   1   2   2   2   2   1   1   1   2   1   1   1   1   2   2   1   2   2   2   1   2   1   1   1   2   1   2   1   2   2   1   1   2   1   2   2   2   1   1   2   2   1   1   2   1   2   2   2   1   1   2   1   1   1   1   2   1   2   1   2   2   1   2   1   2   2   1
 MK-1-3                 1   1   2   1   2   1   1   2   2   2   2   1   2   1   2   2   1   1   2   1   1   2   1   2   1   1   2   2   2   1   2   2   2   1   1   1   2   2   1   1   2   2   2   2   2   1   2   2   1   2   1   2   2   1   2   2   2   1   1   2   1   1   2   2   1   2   2   1   2   1   1   2   2   1   1   2   1   1   1   1   1   2   1   2   1   2   1   1   1   2   2   2   1   2   2   2   2   1   2   1   2   2   1   1   2   1   1   1   1   1   2   1   1   2   2   1   1   2   2   2   2   1   2   1   2   1   2   2   1   2   1   1   2   1   2   1   2   2   1   1   1   2   1   1   1   1   2   2   1   2   2   2   1   2   2   1   1   2   1   2   1   2   2   1   1   2   1   1   2   2   1   1   2   2   1   1   2   1   2   2   2   1   1   2   1   1   1   1   2   1   2   2   1   2   1   2   1   2   2   1
 MK-1-4                 1   1   2   1   2   1   1   2   2   2   2   1   2   1   2   2   1   1   2   1   1   1   2   2   1   1   1   2   2   1   2   2   2   2   2   1   2   2   1   1   2   2   2   2   2   2   2   2   2   2   1   2   2   1   2   2   2   1   1   2   1   1   2   2   1   2   2   1   2   1   1   2   2   1   1   2   1   1   1   1   1   2   1   2   2   2   1   1   1   2   2   2   1   2   2   1   2   1   2   1   2   2   1   1   2   1   1   1   2   1   2   1   1   2   2   1   1   2   2   2   2   1   2   1   2   1   2   2   1   2   1   1   2   1   2   1   2   2   1   1   1   2   1   2   1   2   1   2   1   2   2   2   1   2   2   1   2   2   1   2   1   2   2   1   1   2   1   1   2   2   1   2   2   2   1   1   2   1   2   2   2   1   1   2   1   1   2   1   2   1   2   2   1   2   1   2   1   2   2   2
 MK-1-5                 1   1   2   1   2   1   1   1   2   2   2   1   2   1   2   2   1   2   2   1   1   1   2   1   1   1   1   2   2   1   2   2   2   2   2   1   2   2   1   2   2   2   2   2   2   2   1   2   2   2   1   2   2   1   2   1   2   2   1   2   1   1   2   2   1   1   2   1   2   1   1   2   1   1   1   1   1   1   1   1   1   2   1   2   2   2   1   1   1   2   2   2   1   2   1   1   2   1   2   1   2   2   1   1   2   1   1   1   2   1   2   1   1   2   1   1   1   2   2   2   2   1   2   1   2   1   2   2   1   2   2   1   2   1   2   1   2   2   1   1   1   2   2   2   1   2   1   2   1   2   2   2   1   2   2   1   2   2   1   2   1   2   2   1   1   2   1   1   2   2   1   2   2   1   1   1   1   1   2   2   1   1   1   2   1   1   1   1   2   1   1   1   1   2   1   2   1   2   2   2
 MK-1-6                 1   1   2   1   2   1   1   1   2   2   1   1   2   1   2   2   1   2   1   1   1   1   2   1   1   1   1   2   2   1   1   2   2   2   2   1   2   1   1   2   2   2   2   2   2   2   1   2   1   2   1   2   2   1   2   1   2   2   1   2   1   1   2   2   1   1   2   2   2   1   2   2   2   1   1   1   1   1   1   1   1   2   1   2   2   2   1   1   1   2   2   2   1   2   1   1   2   1   2   1   2   2   1   2   2   1   1   1   2   1   2   1   1   2   1   1   1   2   2   2   2   2   2   1   2   1   2   2   1   2   2   2   2   1   2   2   2   2   1   1   1   2   2   2   1   2   1   2   1   2   2   2   2   2   1   1   2   2   1   2   1   2   2   1   1   2   1   1   2   2   1   2   2   1   1   1   1   1   2   2   1   2   1   2   1   1   1   2   2   1   1   1   1   2   1   1   1   2   2   2
 MK-1-7                 1   1   2   1   2   1   1   1   2   2   1   1   2   1   2   2   1   2   1   1   1   1   2   1   1   1   1   2   2   1   1   2   2   2   1   2   2   1   1   2   2   2   2   2   2   2   1   2   1   2   1   2   2   1   2   2   2   2   1   1   1   1   2   2   1   1   2   2   2   1   1   2   2   1   1   1   1   1   1   1   1   2   1   2   2   2   1   1   1   2   2   2   1   2   1   1   2   1   2   1   2   2   1   2   2   1   1   1   2   1   1   1   1   2   1   1   1   2   2   2   2   2   2   1   2   1   1   2   1   2   2   2   2   1   2   2   2   2   1   1   1   2   2   2   1   2   1   2   1   2   2   2   2   2   1   2   2   2   1   2   1   2   2   1   1   2   1   1   2   2   1   2   1   1   2   1   1   1   2   2   1   2   1   2   2   1   1   2   2   1   2   1   1   2   1   1   1   2   2   2
 MK-1-8                 1   1   2   1   2   1   2   1   2   2   1   1   2   1   1   2   1   2   1   1   1   1   2   1   1   1   1   2   2   1   1   2   2   2   1   2   2   1   1   2   2   2   2   2   2   2   1   2   1   2   1   2   2   1   2   2   2   2   1   1   1   1   2   2   1   1   2   2   1   1   1   2   2   1   1   1   1   1   1   1   1   2   1   2   2   2   1   1   1   2   2   2   1   2   1   1   2   1   2   1   1   2   1   2   1   1   1   1   2   1   1   1   1   2   1   1   1   2   1   2   2   2   2   1   2   1   1   2   2   2   2   2   2   1   2   2   2   1   1   1   1   2   2   2   1   2   1   1   2   2   2   2   2   2   1   2   2   2   2   2   1   1   1   1   1   2   1   2   2   2   1   2   1   1   2   1   1   1   2   2   1   1   1   1   2   1   1   2   2   1   1   2   1   1   1   1   1   2   2   2
 MK-1-9                 1   1   2   1   1   1   2   1   1   2   1   1   2   1   1   2   1   2   1   1   1   1   2   1   1   1   1   2   2   1   1   2   1   2   1   2   2   1   1   2   2   2   2   2   2   2   2   2   1   2   1   2   2   1   2   2   2   2   1   1   1   1   2   2   2   1   2   2   1   1   1   2   2   1   1   1   1   2   1   1   1   2   1   2   2   2   1   2   1   2   2   2   1   1   1   1   2   2   2   1   1   2   1   2   1   1   1   1   1   1   1   1   1   2   1   1   1   1   1   2   2   2   2   1   2   1   1   2   2   2   2   2   2   1   2   2   1   1   1   1   1   2   2   2   1   2   1   1   2   2   2   2   2   1   1   2   2   2   2   2   1   1   1   2   1   1   1   2   2   1   1   2   1   1   2   1   2   1   2   2   1   1   1   1   2   1   1   2   2   2   1   2   1   1   1   1   1   2   2   2
 MK-1-10                1   2   2   1   1   1   1   1   1   2   1   1   2   1   1   2   1   2   1   1   2   2   2   1   1   1   1   2   2   1   1   1   1   2   1   2   2   1   1   2   2   2   2   2   2   2   2   2   1   2   1   2   1   1   1   2   2   2   1   1   1   1   1   1   2   1   1   2   1   1   1   2   2   1   1   2   1   2   2   1   1   2   1   2   2   2   1   2   1   2   2   2   1   1   1   1   2   2   2   1   2   2   1   2   1   1   1   1   1   1   1   1   1   2   2   1   2   1   1   2   2   2   1   1   2   1   1   2   2   2   1   2   2   2   2   2   1   1   1   1   1   2   2   2   1   2   1   1   2   2   2   2   2   1   1   2   2   2   2   2   1   1   1   1   1   1   1   2   1   1   1   2   1   1   2   1   2   1   2   1   1   1   1   2   2   1   1   2   2   2   1   2   1   1   1   1   1   2   2   2
 MK-1-11                1   2   2   1   1   1   1   1   2   2   1   1   2   1   1   2   1   2   1   1   2   2   2   2   1   1   1   1   2   1   1   1   1   2   1   2   2   1   1   2   2   2   2   1   2   1   2   2   1   2   1   2   1   1   1   2   2   1   1   1   1   1   1   1   2   1   1   2   1   1   1   2   2   1   1   2   1   2   2   1   1   2   1   2   2   2   1   2   1   2   2   1   1   1   1   1   2   2   2   1   2   2   1   2   1   1   1   1   1   1   1   1   1   2   2   1   2   1   1   2   2   1   2   1   2   1   1   2   1   2   1   2   2   2   2   2   1   1   2   1   1   2   2   1   1   2   1   2   2   2   2   2   1   1   1   2   2   2   2   2   1   1   1   1   1   1   1   2   1   1   1   1   1   1   2   1   2   1   2   2   1   1   1   2   2   1   1   1   2   1   1   2   1   1   1   1   1   2   2   1
 MK-1-12                1   2   2   1   1   1   1   1   1   2   1   1   2   1   1   2   1   2   1   1   2   2   1   2   1   1   1   1   2   1   1   1   1   2   1   2   2   1   1   2   2   2   2   1   2   1   2   2   1   2   1   2   1   1   1   1   2   2   1   1   1   1   1   1   2   1   1   2   1   1   1   2   2   1   1   2   1   2   2   1   1   2   1   1   2   2   1   2   1   2   2   1   1   1   1   1   2   2   2   1   2   2   1   2   1   1   1   2   1   1   1   1   1   2   2   1   2   1   1   2   2   1   2   1   2   1   2   2   1   2   1   2   2   2   2   2   1   1   2   2   1   2   2   1   1   2   1   2   2   2   2   2   1   1   1   2   2   1   2   2   1   1   1   1   1   1   1   2   1   1   1   1   1   1   2   1   2   1   2   2   1   1   1   2   2   1   2   1   2   1   1   2   2   1   1   1   2   2   2   2
 MK-1-13                1   2   2   2   1   1   2   1   1   2   1   1   2   1   1   2   1   2   1   1   2   2   1   2   1   1   1   2   2   1   1   1   1   2   1   2   2   1   1   1   2   2   1   2   2   1   2   1   1   2   1   2   1   1   1   1   2   2   1   2   1   1   1   1   2   1   1   2   1   1   1   2   2   1   1   2   1   2   2   1   1   2   1   1   2   2   1   2   2   2   2   1   1   1   1   1   2   2   2   1   2   2   1   2   1   1   1   2   1   1   1   2   1   2   2   1   2   1   1   2   2   1   2   1   2   1   2   2   1   2   1   2   1   2   2   2   1   1   2   2   1   2   2   1   1   2   1   2   2   2   2   2   1   1   1   1   2   1   2   2   1   1   2   1   1   1   1   2   1   1   1   1   1   1   2   1   2   1   2   2   1   1   1   2   2   1   2   1   2   1   1   2   2   1   1   1   2   2   2   1
 MK-1-14                1   2   2   2   1   1   1   1   1   2   1   1   2   1   1   2   1   2   2   1   2   2   1   2   1   1   1   2   2   1   1   1   1   2   1   2   2   1   1   1   2   2   2   1   2   1   2   1   1   2   1   2   1   1   1   1   2   2   1   2   1   1   1   1   2   1   1   2   1   1   1   2   2   1   1   2   1   2   2   1   1   2   1   1   2   2   1   2   2   2   2   1   1   1   1   1   2   2   2   1   1   2   2   2   1   2   2   2   1   1   1   2   1   2   2   1   2   1   1   2   2   1   2   1   2   1   2   2   1   2   1   2   1   2   2   2   1   1   2   2   1   2   2   1   1   2   1   2   2   2   2   2   1   1   1   1   2   1   2   2   2   2   1   1   1   1   1   2   1   1   1   1   1   1   2   2   2   2   2   2   1   2   1   2   2   1   2   2   2   1   1   1   2   1   1   2   1   2   1   1
 MK-1-15                1   2   2   2   1   1   2   1   2   2   1   2   2   1   1   1   1   2   2   1   2   2   1   2   1   1   1   2   2   1   1   1   1   2   1   2   2   1   1   1   2   2   2   1   2   1   2   1   1   2   2   2   1   1   1   1   2   2   1   2   1   1   1   1   2   1   1   2   1   1   1   2   2   1   1   2   1   1   2   1   1   2   1   1   2   2   1   2   2   2   2   1   1   1   1   1   2   2   2   1   1   2   2   2   1   2   2   2   1   1   1   2   1   2   2   1   2   1   2   2   2   1   2   1   2   1   2   2   1   2   1   2   1   2   2   2   1   1   2   2   1   2   2   1   1   2   1   2   2   2   2   2   1   1   1   1   2   1   2   2   2   2   2   1   1   1   1   2   1   2   1   1   1   1   2   2   2   2   2   2   2   2   1   2   2   1   2   1   2   1   1   1   2   1   1   1   1   2   1   1
 MK-1-16                1   2   2   2   1   1   2   1   2   2   1   2   2   1   1   2   1   2   2   2   2   2   2   2   1   1   1   2   2   1   1   1   1   2   2   1   1   1   1   1   2   2   2   1   1   1   2   1   1   2   2   2   1   1   1   1   2   2   1   2   1   1   1   1   2   1   1   2   1   1   1   2   1   1   1   2   1   1   2   1   1   2   1   1   2   2   1   2   2   2   2   1   1   1   1   1   2   2   2   1   1   2   2   2   1   2   2   2   1   1   1   2   1   2   2   1   2   1   2   2   1   1   2   1   2   1   2   1   1   2   1   1   1   2   2   2   2   1   2   2   1   2   2   1   1   2   2   2   2   2   2   2   1   1   2   1   2   1   2   2   2   2   2   1   1   2   1   2   1   2   1   1   1   1   2   2   2   2   2   2   2   2   1   2   2   1   1   1   2   1   1   1   2   1   1   2   1   1   1   2
 MK-2-1                 1   2   2   1   2   1   2   1   2   2   2   1   1   1   2   2   2   1   1   2   2   1   2   1   2   1   1   1   2   2   2   2   1   2   1   2   2   1   1   2   2   2   1   1   2   2   1   1   1   2   2   1   2   2   2   1   2   2   1   2   1   2   1   1   2   1   1   2   1   1   1   1   2   2   2   1   1   2   1   2   1   2   2   2   1   2   1   1   1   1   2   1   1   2   2   2   1   1   1   2   1   1   2   1   1   1   1   1   2   2   1   2   1   2   1   2   2   2   2   1   2   2   1   1   2   1   2   2   2   1   2   1   2   1   1   1   1   2   1   1   1   1   2   2   1   2   2   1   2   1   2   2   2   1   1   1   2   1   1   2   1   2   1   2   2   1   1   1   2   1   2   1   1   2   1   2   1   2   2   1   1   2   2   2   1   2   2   2   2   1   2   2   1   2   2   1   1   2   1   1
 MK-2-2                 1   2   2   1   2   1   2   1   2   2   2   1   1   1   2   2   2   1   1   2   2   1   2   1   1   2   1   2   2   2   2   2   1   2   2   2   2   1   1   2   2   2   1   1   2   2   1   1   1   2   2   1   2   2   2   1   2   2   1   2   1   2   1   1   2   1   1   2   1   1   1   1   2   2   2   2   1   2   1   2   1   2   2   2   1   2   1   1   1   1   2   1   1   2   2   2   1   1   1   2   1   1   2   1   1   1   1   1   2   2   1   2   1   2   1   2   2   2   2   1   2   2   1   1   2   1   2   2   2   1   2   1   2   1   1   1   1   2   1   1   1   1   2   2   1   2   2   1   2   1   2   2   2   1   1   1   2   1   1   2   1   2   1   2   2   1   1   1   2   1   2   1   1   2   1   2   1   2   2   1   1   2   2   2   1   2   2   1   2   1   2   2   1   1   2   1   1   2   1   1
 MK-2-3                 1   2   2   1   1   1   2   1   2   2   2   1   1   1   2   2   2   1   1   2   2   1   2   1   1   1   1   2   2   2   2   2   1   2   2   2   2   1   1   2   2   2   1   1   2   2   1   1   1   2   2   1   2   2   2   1   2   2   1   2   1   2   1   1   2   1   2   2   1   1   1   1   2   2   2   2   1   2   1   2   1   2   2   2   1   2   1   1   1   1   2   1   1   1   2   2   1   1   1   2   2   1   1   1   1   1   1   1   2   2   1   2   1   2   1   2   2   2   2   1   1   2   2   2   1   1   1   2   2   1   2   1   2   1   1   2   1   2   1   1   1   1   2   2   1   2   2   1   2   1   2   2   2   1   1   1   2   1   1   2   1   2   1   2   2   1   1   1   2   1   2   1   1   1   1   2   2   2   2   1   1   2   2   2   1   1   2   1   2   1   2   2   1   2   2   2   1   1   1   1
 MK-2-4                 1   2   2   1   1   1   2   1   2   2   2   1   1   1   2   2   2   1   1   2   2   1   2   2   1   1   1   2   1   2   2   2   1   2   2   2   2   1   1   2   2   2   1   1   1   2   1   2   1   2   2   1   1   1   2   1   2   2   1   2   1   2   1   1   1   1   2   2   1   1   1   1   2   1   2   2   1   2   1   2   1   2   2   2   1   1   1   1   1   1   1   1   2   1   2   2   1   1   1   2   2   2   1   1   1   2   1   1   2   2   1   2   1   2   1   2   2   2   2   1   1   2   2   2   1   1   1   2   2   2   2   1   2   1   1   2   1   2   1   1   1   1   2   2   1   2   2   1   2   1   2   2   2   1   1   1   2   1   1   2   1   2   1   2   2   1   1   1   2   1   2   1   1   1   1   2   2   2   2   1   1   2   2   2   1   1   1   1   2   1   2   2   1   2   2   2   1   1   1   1
 MK-2-5                 2   1   2   1   1   1   2   1   2   2   2   1   1   1   2   2   1   1   1   2   2   1   2   2   1   1   1   2   1   2   2   2   1   2   2   1   2   1   1   2   1   2   1   1   1   2   1   2   1   1   2   1   1   1   2   1   2   1   1   2   1   2   1   1   1   1   2   2   1   1   1   1   2   1   1   2   1   2   1   2   1   2   2   2   1   1   1   2   1   1   1   1   2   1   2   2   1   1   1   2   2   2   1   1   2   2   1   1   1   2   1   2   1   2   1   2   2   2   2   2   1   2   2   2   1   1   1   2   2   2   2   1   2   1   1   2   1   2   1   1   1   1   2   2   1   2   2   1   2   1   2   2   1   1   1   1   2   1   1   2   1   2   1   2   2   1   1   1   2   2   2   1   2   1   1   2   2   2   2   1   1   2   1   2   1   1   1   1   2   1   2   2   1   2   2   2   1   1   1   1
 MK-2-6                 2   1   2   1   1   1   1   1   2   2   2   1   1   1   2   2   1   1   1   2   2   1   2   2   1   1   1   2   1   2   2   1   1   2   2   1   2   1   1   2   1   2   2   1   2   2   1   2   1   1   2   1   1   1   2   1   2   2   1   2   1   2   2   2   2   1   2   2   1   1   1   1   2   2   1   2   1   2   1   1   1   2   2   2   1   1   1   2   1   1   2   1   2   2   2   2   2   1   1   2   2   2   1   1   2   2   1   1   1   2   1   2   1   2   1   2   2   2   2   2   1   2   2   2   1   1   1   2   2   2   2   1   2   1   1   2   1   2   1   1   1   2   2   2   1   2   2   1   2   1   2   1   1   1   2   1   2   1   1   2   1   2   1   2   2   1   1   1   2   2   2   1   1   1   2   1   2   2   2   1   1   2   1   2   1   1   1   1   2   1   2   2   1   2   2   2   1   1   1   1
 MK-2-7                 2   2   2   1   1   1   2   1   2   2   2   1   1   1   2   2   2   2   1   2   2   1   2   2   1   1   1   2   1   1   2   1   2   2   2   1   1   1   1   2   1   2   2   1   2   2   1   2   1   1   2   1   1   1   2   1   2   2   1   2   1   2   2   1   2   1   2   2   1   1   1   2   2   2   1   2   1   1   1   1   1   1   2   2   1   1   1   2   2   1   1   1   2   2   2   2   2   1   1   2   2   2   2   1   2   2   1   1   1   2   1   2   1   2   1   2   1   2   2   2   1   2   2   2   1   1   1   2   2   2   2   1   2   1   1   2   1   2   1   1   1   2   2   2   1   2   2   1   2   1   2   1   1   1   2   1   1   1   1   1   1   2   1   2   2   1   1   1   2   2   2   1   1   1   2   1   2   2   2   1   2   2   1   2   1   2   1   1   1   1   2   2   1   2   2   2   1   1   1   1
 MK-2-8                 2   2   2   1   2   1   2   1   2   2   2   1   1   1   2   2   2   1   1   2   2   1   1   2   2   1   2   2   1   1   2   1   2   2   2   1   1   1   1   2   1   2   1   1   2   2   1   2   1   1   2   1   1   1   2   1   2   1   1   2   1   2   2   1   2   1   2   2   1   2   1   2   1   2   1   2   1   1   1   1   1   1   2   2   1   1   1   2   2   1   1   1   2   2   2   2   2   1   1   1   2   2   2   1   2   2   1   1   1   2   1   2   2   2   1   2   1   2   2   2   1   2   2   2   2   1   1   2   2   2   1   1   1   2   1   1   1   2   1   1   1   2   2   2   2   2   2   1   2   1   2   1   2   1   2   1   1   2   1   1   1   2   1   2   2   1   1   1   2   2   2   1   1   1   2   1   2   2   2   1   2   2   1   2   1   2   1   1   2   1   2   2   1   2   2   2   1   1   1   2
 MK-2-9                 2   1   2   2   2   1   2   2   2   2   2   1   1   1   2   2   1   1   1   2   2   1   1   1   2   2   2   2   1   1   2   1   1   2   2   1   1   1   1   1   1   2   1   1   2   2   1   2   2   1   2   2   1   1   2   1   2   1   1   2   1   2   2   1   2   1   2   2   1   2   1   2   1   2   1   2   1   1   1   1   1   1   2   2   1   2   1   2   2   1   1   1   2   2   2   2   2   1   1   1   2   2   2   1   2   2   1   1   1   2   1   2   2   2   1   1   1   2   2   2   1   2   2   2   2   1   1   2   2   2   1   1   1   2   1   1   1   2   1   1   1   2   2   2   2   2   2   1   1   1   2   1   2   2   2   1   1   2   1   1   2   2   1   2   1   1   1   1   2   2   2   1   1   1   2   1   2   2   2   1   2   2   1   2   1   2   1   1   2   2   2   1   1   2   2   2   1   1   1   2
 MK-2-10                2   1   1   2   2   1   2   2   2   2   1   1   1   1   2   2   1   2   1   2   2   1   1   1   2   2   1   2   1   1   2   1   1   2   2   1   1   1   1   1   1   2   1   1   2   2   1   2   2   1   2   2   1   1   2   1   2   1   1   2   1   1   2   1   2   1   1   2   1   1   1   2   1   2   1   2   1   1   1   1   1   1   2   1   1   2   1   2   2   1   1   1   2   2   2   2   1   1   1   2   2   2   2   1   2   2   1   1   1   2   1   2   2   2   1   1   1   2   2   2   1   2   2   2   2   1   1   1   2   2   1   1   1   2   1   1   1   2   1   1   1   2   1   2   2   2   2   1   1   1   2   1   1   2   2   1   1   2   1   1   2   2   2   2   2   1   1   1   2   2   2   1   1   1   2   1   2   2   2   1   2   2   1   2   1   2   1   1   2   2   2   1   1   2   2   2   1   1   1   2
 MK-2-11                2   1   1   2   1   1   2   1   2   2   1   1   1   1   2   2   1   2   1   2   2   1   1   1   2   2   1   2   1   1   2   1   1   2   2   2   1   1   1   1   1   2   1   1   2   2   1   1   2   1   2   2   2   1   2   2   2   1   1   2   1   1   2   1   2   1   1   2   1   2   1   2   1   2   1   1   1   1   1   1   1   1   2   1   1   2   1   2   1   1   1   1   2   2   2   2   1   1   1   2   2   2   1   1   2   2   1   2   1   2   1   2   1   2   1   1   1   2   2   1   1   1   2   2   2   1   1   1   2   2   1   1   1   2   2   1   1   2   2   1   1   2   2   2   2   2   2   1   1   1   2   1   1   2   2   1   1   2   1   1   2   2   2   2   2   1   1   1   2   2   2   1   2   1   1   1   2   2   2   2   2   2   1   1   1   2   1   1   1   2   2   1   2   2   2   2   1   1   2   2
 MK-2-12                2   1   1   2   1   2   2   1   2   2   1   1   1   1   2   2   1   1   1   2   2   1   1   1   2   2   1   2   1   1   2   2   1   2   2   2   1   1   1   2   1   2   1   1   2   2   1   2   2   1   2   2   2   1   2   2   2   1   1   2   1   1   2   1   2   1   1   2   1   2   1   2   1   2   1   1   1   1   1   1   2   1   2   1   1   2   2   2   1   1   1   1   2   2   2   2   1   1   1   2   2   2   1   1   2   2   1   2   1   2   1   2   1   2   1   1   1   2   2   1   1   1   2   2   2   2   1   1   2   2   1   1   1   2   2   1   1   2   2   1   1   2   2   2   2   1   1   1   1   1   2   1   1   2   2   1   1   2   1   1   2   2   2   2   2   1   1   2   2   2   1   1   2   1   1   2   2   2   2   2   2   2   1   1   1   2   2   1   1   1   2   1   2   2   2   2   1   1   2   2
 MK-2-13                2   1   1   2   2   2   2   1   2   1   1   2   1   1   2   2   1   1   1   2   2   1   1   1   2   2   1   2   2   1   1   2   1   2   2   2   1   1   1   2   2   2   1   1   2   2   1   2   2   1   2   2   2   1   2   2   2   2   1   1   2   1   2   1   2   1   1   1   1   2   1   2   1   2   1   1   1   2   1   1   2   1   2   1   1   2   2   2   1   1   1   1   2   2   1   2   1   1   1   2   2   2   1   1   2   2   1   2   1   2   1   2   1   2   1   1   1   1   1   1   1   1   2   1   2   2   1   1   2   2   1   1   1   2   2   2   1   2   2   1   1   2   2   2   2   1   1   1   1   1   2   1   2   1   2   2   1   2   1   1   2   2   2   2   2   1   1   2   2   2   1   1   1   1   1   2   2   2   2   2   2   2   2   1   1   2   2   2   1   2   2   1   2   2   2   2   1   1   2   2
 MK-2-14                2   1   1   2   2   2   2   1   2   1   1   2   1   1   2   2   1   1   1   2   2   1   1   1   1   2   1   2   2   1   1   2   1   1   2   2   1   1   1   2   2   2   1   1   2   2   1   2   2   1   2   2   2   1   2   2   2   2   1   1   1   1   2   1   2   2   1   1   1   2   2   2   1   2   1   1   1   2   1   1   2   1   2   1   1   2   2   2   1   1   1   1   2   2   2   2   1   1   1   2   2   2   1   1   1   2   1   2   1   2   1   2   1   2   1   1   1   1   1   1   1   1   2   1   2   1   2   1   2   2   1   2   1   2   2   2   1   2   2   1   1   2   2   2   2   1   1   1   1   1   2   1   2   1   2   2   2   2   1   1   2   2   2   2   2   1   1   2   2   2   1   1   1   2   1   2   1   2   2   2   2   2   2   1   1   2   2   2   1   2   2   1   2   2   2   2   1   1   2   2
 MK-2-15                2   1   1   1   2   2   2   1   2   1   1   2   2   1   1   2   1   1   1   2   2   1   1   1   1   2   1   2   2   1   1   2   1   1   2   2   1   1   1   2   2   2   1   1   2   2   1   2   2   1   2   2   2   1   2   2   2   2   1   2   1   1   2   1   2   2   1   1   1   2   2   2   1   2   2   1   1   2   1   1   2   1   2   1   1   2   2   2   2   1   1   1   2   2   2   2   1   1   1   2   2   2   1   1   1   2   1   2   1   2   1   2   1   2   2   1   1   1   2   1   1   1   2   1   2   1   2   1   1   2   1   2   1   2   2   2   1   2   2   1   1   2   2   2   2   1   1   1   1   1   2   1   2   1   1   2   2   2   1   1   2   2   2   2   2   1   1   2   2   2   1   1   2   2   1   2   1   2   2   2   2   2   2   1   1   2   2   2   1   1   2   1   2   2   2   1   1   1   2   2
 MK-2-16                2   1   1   1   2   2   2   1   2   1   1   2   2   1   1   2   1   2   1   1   2   2   1   1   1   2   1   2   2   1   2   2   1   1   2   2   1   1   1   2   2   2   1   1   2   2   2   2   2   1   2   2   2   1   2   1   2   2   1   2   1   1   2   1   2   2   1   1   1   2   2   2   1   2   2   1   1   2   1   1   2   1   2   1   1   2   2   2   2   1   2   1   2   2   2   2   1   1   1   2   1   2   1   1   1   2   1   2   1   2   1   2   1   2   2   1   1   1   2   1   1   1   2   1   2   1   2   1   1   2   1   2   1   2   2   2   1   2   1   1   1   2   2   2   2   1   1   1   1   1   2   1   2   1   1   2   2   1   1   1   2   2   2   2   2   1   1   2   2   2   1   1   2   2   1   2   1   2   2   2   2   2   2   1   1   2   2   1   1   1   2   1   2   2   2   1   1   1   2   2
 MK-3-1                 1   1   2   1   1   1   2   1   2   1   1   2   1   2   2   1   1   1   2   2   1   2   1   1   2   1   2   2   2   2   1   1   1   2   2   1   1   2   2   2   2   1   2   2   1   2   2   1   2   2   1   1   2   2   2   1   2   1   2   2   1   2   2   1   2   1   2   1   1   2   1   1   1   1   2   2   2   2   2   2   1   2   2   1   2   1   2   1   2   2   1   2   2   1   1   2   2   2   2   2   1   2   1   1   2   2   1   1   2   2   1   2   1   1   2   2   2   1   1   1   2   1   1   1   1   2   1   1   2   1   2   2   1   1   2   1   2   1   2   2   1   1   2   1   2   2   2   1   2   2   2   1   2   2   2   1   1   2   1   2   2   1   1   1   1   1   2   2   2   1   1   2   2   2   1   1   1   1   2   1   1   1   1   2   1   1   1   1   1   2   2   1   2   2   2   2   2   1   1   1
 MK-3-2                 1   1   2   1   2   2   2   1   1   2   2   2   1   2   2   1   1   1   2   2   1   2   1   1   2   1   2   2   2   2   1   1   1   2   2   1   1   2   2   2   2   1   1   2   1   2   2   1   2   2   1   1   2   2   2   2   2   1   2   2   1   2   2   1   2   1   2   1   1   2   1   1   1   1   2   2   2   2   2   2   1   1   2   2   2   1   2   1   2   2   1   2   2   1   1   2   2   2   2   2   1   2   1   1   2   2   1   1   2   2   1   2   2   1   2   2   2   1   1   1   2   1   1   1   1   2   1   1   2   1   1   2   1   1   2   1   2   1   2   2   1   1   2   1   2   2   2   1   2   2   2   1   2   2   2   1   1   2   1   2   2   1   1   1   1   1   2   2   2   1   1   1   2   2   1   1   1   2   2   1   1   1   1   2   1   1   2   1   1   2   2   1   2   2   2   1   2   1   1   1
 MK-3-3                 1   1   2   2   2   1   2   1   1   2   2   2   2   2   2   1   1   1   2   2   1   2   1   1   2   1   2   2   2   2   1   1   1   2   2   1   1   2   2   2   2   1   1   2   1   2   2   1   2   2   1   1   2   1   1   2   2   1   2   2   1   1   2   1   2   1   2   1   1   2   1   1   1   2   2   2   1   2   2   2   2   1   2   2   2   1   2   1   2   2   1   2   2   1   1   2   2   1   2   2   1   2   1   1   2   2   2   1   2   1   1   2   2   1   2   2   2   1   2   1   2   1   1   1   1   2   1   1   2   1   1   2   1   1   2   1   2   1   2   2   1   1   2   1   2   2   2   1   2   2   2   1   2   2   2   1   1   2   1   2   2   1   1   1   1   1   2   2   2   1   1   1   2   2   1   1   2   2   2   1   1   1   1   2   1   1   2   1   1   2   2   1   2   2   2   1   1   1   1   1
 MK-3-4                 1   2   2   2   2   1   2   1   1   2   2   2   2   2   2   1   1   1   2   2   2   2   1   1   2   2   2   2   2   2   1   2   1   2   2   1   1   2   2   2   2   1   1   2   1   2   2   1   1   2   1   1   2   1   1   2   2   2   1   2   1   1   2   1   2   1   2   1   2   2   2   1   1   2   2   2   1   2   1   2   2   1   2   2   2   1   2   1   2   2   1   2   2   1   1   2   2   2   2   2   1   2   1   1   2   1   2   1   2   1   1   2   2   1   2   2   2   1   2   1   2   1   1   1   1   2   1   1   2   1   1   2   1   1   2   2   2   1   2   2   1   1   1   1   2   2   2   1   2   2   2   2   2   2   2   2   1   2   1   2   2   1   1   1   1   1   1   2   1   1   1   1   1   2   1   1   2   2   1   2   1   1   1   2   1   1   2   1   1   2   2   1   2   2   1   1   1   1   2   1
 MK-3-5                 1   2   1   2   1   1   1   1   1   2   2   2   2   2   2   2   1   1   2   2   2   2   2   2   1   2   1   2   2   2   1   2   1   2   2   1   1   2   2   2   2   1   1   2   1   2   2   1   1   2   1   1   2   1   1   2   2   2   1   2   1   1   2   2   2   2   2   1   2   2   2   1   1   2   2   2   1   2   1   1   2   1   2   2   2   2   2   1   2   2   1   2   2   1   1   2   2   2   2   2   1   2   1   1   2   1   2   1   2   1   1   2   2   1   2   2   2   1   2   1   2   1   1   1   1   2   2   1   2   1   1   2   1   1   2   2   2   1   1   2   1   1   1   1   2   1   2   1   2   2   2   2   2   1   2   2   1   2   1   2   2   1   1   1   1   2   1   2   1   1   1   1   2   2   1   1   2   1   1   2   1   1   1   1   1   1   2   1   1   1   2   1   1   2   1   1   1   1   2   1
 MK-3-6                 1   1   1   2   1   2   1   2   2   2   2   1   2   2   1   2   1   1   1   2   2   2   2   2   1   1   1   2   2   2   1   1   1   2   2   1   1   2   2   2   2   1   1   2   1   2   2   1   1   2   1   1   2   1   1   2   2   2   1   2   1   1   2   2   2   2   2   1   2   2   2   1   1   2   2   2   1   2   2   1   2   2   1   2   2   2   2   1   2   2   1   2   2   1   1   2   2   2   2   2   1   2   1   1   2   1   2   1   2   1   1   2   2   1   1   2   2   1   2   1   2   1   1   2   1   2   2   1   2   2   1   2   1   1   2   2   2   1   1   2   1   1   1   1   2   1   2   1   2   2   2   2   2   1   2   2   1   2   1   2   2   1   1   1   1   2   1   2   1   1   1   1   1   2   1   2   2   1   1   2   1   1   1   1   1   1   2   1   1   2   2   1   1   2   1   1   1   1   2   1
 MK-3-7                 2   1   1   2   1   2   1   2   2   2   2   2   2   2   1   2   1   1   2   2   2   2   2   2   1   1   1   2   2   2   2   2   1   2   2   1   1   1   2   2   1   1   1   2   1   2   2   1   1   2   1   1   2   1   1   2   2   2   1   2   1   2   2   2   2   2   2   1   2   2   2   1   2   2   2   2   1   2   2   1   2   2   1   2   2   2   2   1   2   2   1   1   1   1   1   2   2   2   2   2   1   2   1   1   2   1   2   1   2   1   1   2   2   1   1   2   2   1   2   1   2   1   1   2   2   2   2   1   2   2   1   2   1   2   2   1   2   1   2   2   1   1   1   2   2   2   2   1   2   2   2   2   2   1   1   2   1   2   1   2   2   1   1   1   1   2   1   2   1   1   1   1   1   2   1   2   2   1   1   2   1   1   1   1   1   1   2   1   1   2   2   1   1   2   1   1   1   1   2   1
 MK-3-8                 2   1   1   2   1   2   1   2   1   2   2   2   1   2   1   2   1   1   2   2   2   2   1   2   2   1   2   2   2   2   2   2   1   2   2   1   1   1   2   2   2   1   1   2   1   2   2   1   1   2   1   1   2   1   1   2   2   2   1   2   1   2   2   2   2   2   1   1   2   2   2   1   1   2   1   2   1   2   2   1   2   2   1   2   2   2   2   1   2   2   1   1   2   2   2   2   2   2   2   2   1   2   1   1   2   1   2   1   2   1   1   2   2   1   1   2   2   1   2   1   2   1   1   2   2   2   2   1   2   2   1   2   1   2   1   2   1   1   2   2   1   1   1   2   2   2   2   1   2   2   1   2   2   1   1   2   1   1   1   2   2   1   1   1   1   2   1   2   1   1   1   1   1   2   1   1   2   1   1   2   1   1   1   1   1   1   2   1   1   2   1   1   1   2   1   1   1   1   2   1
 MK-3-9                 2   1   2   2   1   2   1   2   2   2   2   1   1   2   1   2   1   1   2   2   2   1   2   2   2   1   2   2   2   2   2   2   1   2   2   1   1   1   2   1   2   1   1   2   1   2   2   1   1   2   1   1   2   1   2   2   2   2   2   1   1   2   2   2   2   2   1   1   1   2   2   1   1   2   1   2   1   2   2   1   2   2   1   2   1   2   2   1   2   2   1   1   2   2   2   2   2   1   2   2   1   2   1   1   2   1   2   1   2   1   1   1   2   1   1   2   2   1   2   1   2   1   1   2   2   2   2   1   2   2   1   2   1   2   1   2   1   1   2   1   1   2   1   2   2   2   1   1   1   2   1   2   2   1   1   2   1   1   1   2   2   1   1   1   1   2   1   2   1   1   1   2   1   1   1   1   2   1   2   1   1   1   2   1   1   1   2   1   1   2   1   1   1   2   1   1   1   1   2   1
 MK-3-10                2   1   2   2   1   2   1   2   2   2   2   1   2   2   1   2   1   1   2   2   2   1   1   1   2   1   2   2   2   2   2   2   1   2   2   1   1   1   1   1   2   1   1   2   1   1   2   1   1   2   1   1   2   1   2   2   2   2   2   1   1   1   2   2   2   2   1   1   1   2   2   1   1   2   1   2   1   1   2   1   2   2   2   2   1   2   2   1   2   2   1   2   2   2   2   2   2   1   2   2   1   2   1   1   1   1   2   1   2   1   1   1   2   1   1   2   2   1   2   1   2   1   1   2   2   2   1   1   2   2   1   2   1   2   1   2   1   2   1   1   1   1   1   2   2   2   1   2   1   1   1   2   2   1   1   2   1   1   1   2   2   1   1   1   1   2   1   2   1   1   1   1   2   1   1   1   2   1   2   1   1   1   2   1   1   1   2   1   1   2   1   1   2   2   1   1   1   1   2   1
 MK-3-11                2   1   2   2   2   2   2   2   2   2   2   1   1   1   1   2   1   1   2   2   2   1   1   1   1   1   2   2   2   2   2   2   1   2   1   1   1   1   1   1   2   1   1   2   1   2   2   1   1   1   1   1   2   1   1   2   2   2   2   1   1   1   2   2   2   2   1   1   1   2   2   1   2   2   1   2   1   1   2   1   2   2   1   2   1   2   2   1   2   2   1   2   2   2   2   2   2   1   2   2   2   2   1   1   1   1   2   1   2   1   1   1   1   1   1   2   2   1   2   1   1   1   1   2   2   2   1   1   1   2   1   2   1   2   1   2   1   2   1   1   1   1   1   2   2   2   1   2   1   1   1   2   2   1   1   2   1   1   1   2   2   1   1   1   1   2   2   2   1   1   1   1   2   1   1   1   2   1   2   1   1   1   2   1   1   1   2   1   1   2   1   1   2   2   1   1   1   1   2   1
 MK-3-12                2   1   2   2   2   2   2   2   2   2   2   1   1   1   2   1   1   1   2   2   1   1   1   1   1   1   2   2   2   2   2   2   1   2   1   1   1   1   1   1   2   1   1   1   1   2   2   1   1   1   1   1   2   1   1   2   2   2   1   1   1   1   2   2   2   2   1   1   1   2   2   2   2   2   1   2   1   1   2   1   2   2   1   2   1   2   2   1   2   2   1   2   2   1   2   2   2   2   2   2   2   2   1   1   1   1   2   1   2   1   1   1   1   1   1   2   2   1   2   1   1   2   1   2   2   2   1   2   1   2   1   2   1   2   1   2   1   2   1   1   1   1   1   2   2   1   1   2   1   1   1   2   2   1   1   2   1   1   1   2   2   1   1   1   1   2   2   2   1   1   1   2   2   1   1   1   2   2   2   1   1   2   2   1   1   1   2   1   1   1   1   1   2   2   2   1   1   1   1   1
 MK-3-13                2   1   2   2   2   2   2   2   2   2   2   2   2   1   2   1   1   1   1   2   1   2   1   1   1   1   2   2   1   2   2   2   1   2   1   1   1   2   1   1   2   1   1   2   1   2   1   1   2   1   1   1   2   1   1   2   2   2   1   1   1   1   2   2   2   2   1   2   1   1   2   2   2   2   2   2   1   1   2   1   2   2   1   2   1   2   2   2   2   2   1   1   2   1   2   2   2   2   2   2   2   2   1   1   1   1   2   1   2   1   1   1   1   1   1   2   1   1   2   2   1   2   1   2   2   1   1   2   1   2   1   2   2   2   1   2   1   2   1   1   1   1   1   2   2   1   1   1   1   1   1   2   2   1   1   2   1   1   1   2   2   1   1   1   1   2   2   2   1   1   1   2   2   1   1   2   2   2   2   1   1   2   2   1   1   2   2   1   1   1   1   1   2   2   2   1   1   1   1   1
 MK-3-14                2   1   2   1   2   1   1   2   2   2   2   2   2   1   2   1   1   1   1   2   1   2   1   1   1   1   2   2   1   2   2   2   1   2   1   1   1   2   1   1   2   1   1   2   1   2   1   1   2   1   1   1   2   1   2   2   2   1   1   1   2   1   2   2   2   2   1   2   1   1   2   1   2   2   2   2   1   2   2   1   2   2   1   2   1   2   2   2   2   2   1   1   2   1   2   2   2   2   2   2   2   2   1   1   1   1   2   1   2   1   1   1   1   1   2   2   1   2   1   2   1   2   1   2   2   1   1   2   1   2   1   2   2   2   1   2   1   2   1   1   2   1   1   2   2   1   1   1   1   1   1   2   2   1   1   2   1   1   1   2   1   1   1   2   1   2   2   2   1   1   1   2   2   1   1   2   2   1   2   1   1   2   2   1   1   2   2   1   1   2   1   1   2   2   2   1   1   1   1   1
 MK-3-15                2   1   2   1   1   1   1   2   2   2   2   2   2   1   2   1   1   2   1   2   1   2   1   2   1   1   2   2   1   2   2   2   1   2   2   1   1   2   2   1   2   1   1   2   1   2   1   1   2   1   1   1   2   1   2   2   2   1   1   1   2   1   2   2   2   2   1   2   1   1   2   1   2   2   2   2   1   2   2   1   2   2   1   2   1   2   2   2   2   2   1   1   2   1   1   2   2   1   2   2   2   2   1   1   1   1   2   1   2   1   1   1   1   1   2   2   1   2   1   2   1   2   2   2   2   1   1   2   1   2   1   2   2   2   1   2   1   2   1   1   2   1   1   1   2   1   1   1   1   1   1   2   2   2   1   2   1   1   1   2   1   1   1   1   1   2   2   1   1   1   1   2   2   1   1   2   2   1   2   2   1   2   2   1   1   2   2   1   1   2   1   1   2   2   2   1   1   1   1   1
 MK-3-16                2   1   2   1   1   1   1   2   2   2   2   2   2   1   2   1   1   2   1   2   1   2   1   2   1   1   2   2   1   2   2   2   1   2   2   1   1   2   2   1   2   1   1   2   1   2   1   1   2   1   1   1   2   1   1   2   2   2   2   1   2   2   2   2   2   2   1   2   1   1   2   1   2   2   2   2   1   2   2   1   2   2   1   2   2   2   2   2   2   2   1   2   2   1   1   2   2   1   2   2   2   2   1   1   2   1   2   1   2   1   1   1   1   1   2   2   1   2   1   2   1   2   1   2   2   2   1   2   1   2   1   2   2   2   1   2   1   2   1   1   2   1   1   2   2   1   1   1   1   1   1   2   2   2   1   2   1   1   1   2   1   1   1   1   1   2   2   1   1   1   1   2   2   1   1   2   2   1   2   2   1   2   2   1   1   2   2   1   1   2   2   1   2   2   2   1   2   1   1   1
 MK-4-1                 1   1   1   1   2   1   2   1   1   1   2   2   1   2   1   2   2   2   2   1   2   1   2   1   1   2   2   2   1   2   1   1   1   2   2   1   1   2   2   1   1   1   2   1   1   1   1   2   1   2   1   2   2   2   1   2   1   2   1   2   2   1   1   2   1   2   1   1   2   1   2   1   1   2   1   2   1   2   2   2   1   1   1   2   2   2   1   1   1   2   1   2   1   2   2   2   1   2   2   2   2   1   1   1   2   2   1   1   2   2   2   1   2   1   2   2   1   1   2   1   2   1   1   2   2   2   1   1   2   2   2   1   2   2   1   2   1   2   1   1   2   1   1   2   2   1   2   1   1   1   2   1   2   2   1   1   1   1   2   2   1   2   2   2   1   1   1   1   1   2   2   1   1   2   1   2   1   2   2   1   1   1   2   2   1   2   2   2   1   1   2   1   2   2   2   1   1   2   1   1
 MK-4-2                 1   2   1   1   2   1   2   1   1   1   2   2   1   2   1   2   2   2   2   1   2   1   1   1   1   2   2   2   1   2   1   1   1   2   2   1   1   2   2   1   1   1   2   1   1   1   1   2   1   2   1   2   2   1   1   2   1   2   1   1   2   2   1   1   1   2   1   1   2   1   2   1   2   2   1   1   1   2   2   2   1   1   1   2   2   2   1   1   2   2   1   2   1   2   1   2   1   2   2   1   2   1   1   1   2   2   1   1   2   2   1   2   2   1   2   2   1   1   2   1   2   1   1   2   2   2   1   1   2   2   2   1   2   2   1   2   1   2   1   1   2   1   1   2   1   2   2   1   1   1   2   1   2   2   1   1   1   1   2   2   1   2   2   2   1   2   1   1   1   1   2   1   1   2   1   2   1   2   2   2   1   1   2   2   1   2   2   2   1   1   2   1   2   2   2   1   1   1   1   1
 MK-4-3                 1   2   1   1   1   1   2   1   1   1   2   2   1   2   1   2   2   1   2   1   2   1   1   1   1   2   2   2   1   2   1   1   1   2   2   1   1   2   2   1   1   1   2   1   1   1   1   1   1   2   1   2   2   2   1   2   1   2   1   1   2   2   1   1   1   2   1   1   2   1   2   1   2   2   1   1   2   2   2   2   1   2   1   2   2   2   2   1   1   2   1   2   1   2   1   2   1   2   2   1   2   1   1   1   2   2   1   1   2   2   1   1   2   2   2   2   1   1   2   1   2   1   1   2   2   2   1   1   2   2   2   1   2   2   1   2   1   2   1   1   2   1   1   2   2   2   1   2   1   1   2   1   2   2   1   2   1   1   2   2   1   2   2   1   1   2   1   1   1   1   2   1   1   2   1   2   1   2   2   2   2   1   2   2   1   2   2   2   1   1   2   1   2   2   2   1   1   1   1   1
 MK-4-4                 1   2   1   1   1   1   2   1   1   1   2   2   1   1   1   2   2   1   2   1   2   1   1   1   2   2   1   2   1   2   1   2   1   1   1   1   1   2   2   1   1   2   2   1   1   1   1   1   1   2   1   2   2   2   1   2   1   2   1   1   2   2   1   1   2   2   2   1   2   1   2   1   1   1   2   1   2   2   2   2   1   2   1   2   1   2   2   1   1   2   1   2   1   2   1   2   1   2   2   1   2   1   1   1   2   2   1   1   2   1   2   2   2   2   2   2   1   1   2   1   1   1   1   2   2   1   1   1   2   2   2   1   2   2   2   2   1   2   1   1   2   1   1   2   2   1   1   2   1   1   1   1   2   1   1   1   1   1   2   2   1   1   2   1   1   1   1   1   1   1   1   1   1   2   1   2   1   2   2   2   2   1   2   2   1   2   1   2   1   1   2   1   2   2   2   1   1   1   1   1
 MK-4-5                 1   1   1   1   1   1   2   1   1   1   2   2   1   1   1   2   2   1   2   1   1   1   1   1   1   2   1   2   1   2   1   2   1   1   1   1   1   2   2   1   1   1   2   1   1   1   1   1   1   2   1   1   2   2   1   1   1   2   1   2   2   1   1   1   2   2   2   1   2   1   2   1   1   1   2   1   2   2   2   2   1   2   1   2   1   2   2   1   1   2   1   2   1   2   1   2   2   2   2   1   2   1   1   1   2   2   1   1   2   1   2   2   1   2   2   2   1   1   2   1   1   1   1   2   2   1   1   1   1   2   2   1   2   2   2   2   1   2   1   1   2   1   1   2   2   1   1   2   2   1   1   1   1   1   1   1   1   2   2   2   1   1   2   1   1   1   1   1   1   1   1   1   1   2   1   2   1   2   2   2   2   1   2   1   1   2   2   2   1   1   2   1   2   2   2   1   1   2   1   1
 MK-4-6                 1   1   1   1   1   1   2   1   1   1   2   2   1   1   1   2   2   1   2   1   1   2   1   1   1   2   1   2   1   2   1   2   2   1   1   2   1   2   2   1   1   1   2   1   1   1   1   1   2   2   1   1   1   2   2   1   1   2   1   2   2   1   1   1   2   2   2   2   2   1   2   1   1   2   2   1   2   2   2   2   1   2   1   2   1   2   2   1   1   2   1   2   1   2   1   2   1   2   2   1   2   1   1   2   2   2   1   1   2   1   2   2   1   2   2   2   1   1   2   1   1   1   1   2   2   2   2   1   1   2   2   1   2   2   2   2   1   2   1   1   2   1   1   1   2   1   1   2   2   1   1   2   1   1   1   1   1   2   2   2   1   1   2   1   1   1   1   1   1   1   1   2   1   2   1   2   1   2   1   2   2   1   1   1   1   2   2   2   1   1   2   1   2   1   2   1   1   2   2   1
 MK-4-7                 1   1   1   1   2   1   2   1   1   1   2   1   1   1   1   2   2   1   2   1   1   2   1   1   1   1   1   2   1   2   1   2   2   1   1   2   1   2   2   1   1   1   2   1   1   1   1   1   2   2   1   2   1   2   2   1   1   2   1   2   2   1   1   1   2   2   2   1   2   1   2   1   1   2   1   1   2   2   2   2   1   2   1   2   1   2   2   1   1   2   1   2   1   2   1   2   2   2   2   1   2   1   1   2   2   1   1   1   2   1   2   2   1   2   2   2   1   1   2   1   1   1   1   2   2   2   2   1   1   2   1   1   2   2   2   2   1   2   1   1   2   1   1   1   2   1   1   2   1   1   1   2   1   1   1   1   1   2   2   2   1   1   1   1   1   1   1   1   1   1   1   2   1   2   1   2   1   2   1   2   2   1   1   1   1   2   2   2   1   1   2   1   2   1   2   1   2   2   2   1
 MK-4-8                 1   1   1   1   2   2   2   2   1   1   2   1   1   1   1   2   2   1   2   1   1   2   1   1   1   1   1   2   1   2   1   2   2   1   1   2   1   2   2   1   1   1   2   1   1   1   1   1   2   2   1   2   1   2   2   1   1   2   1   2   2   1   1   1   2   2   2   1   2   1   2   1   1   2   1   1   2   1   2   2   1   2   1   2   1   2   2   1   1   1   1   2   1   2   1   2   1   2   2   1   1   1   1   2   1   1   1   1   2   1   2   2   1   2   2   2   1   1   1   1   1   1   1   2   2   2   2   2   1   2   1   1   2   2   2   2   1   2   1   1   2   1   1   1   2   1   1   2   1   1   1   2   1   1   1   1   1   2   1   2   1   1   1   2   1   1   1   1   1   1   1   2   1   1   1   2   1   2   1   2   2   1   1   1   2   2   2   2   1   1   2   1   2   1   2   1   2   2   1   1
 MK-4-9                 1   1   1   1   2   2   2   2   1   1   2   1   1   1   1   2   2   1   2   1   2   2   1   1   1   1   1   2   1   2   1   2   1   1   1   2   1   2   2   1   1   1   2   1   2   2   2   1   2   2   2   2   1   2   2   1   1   2   1   2   2   1   1   1   2   1   2   1   2   1   2   1   1   2   2   1   2   1   2   2   2   2   1   1   1   2   2   1   2   1   1   2   1   2   1   2   1   2   1   2   1   1   1   2   1   1   1   1   2   1   2   2   1   2   1   2   1   1   1   1   1   1   1   2   2   2   2   2   1   2   1   1   2   2   2   2   1   1   1   1   2   1   1   1   2   1   1   2   1   1   1   2   1   1   1   1   1   2   1   2   1   2   1   2   1   1   1   2   1   1   1   2   2   1   1   2   1   2   1   2   2   1   1   1   2   2   1   2   1   1   1   1   2   1   2   1   2   2   1   1
 MK-4-10                1   1   1   1   2   2   2   2   1   1   2   1   1   1   2   2   2   2   2   2   2   2   1   1   1   1   1   2   1   2   1   2   1   1   1   2   1   2   1   1   1   2   2   1   1   2   2   1   1   2   1   2   1   2   1   1   1   2   1   2   2   1   1   1   2   1   2   1   2   1   2   1   1   2   2   1   2   1   2   2   2   2   1   1   1   1   2   2   2   1   1   1   1   2   1   2   1   2   1   2   1   1   2   2   1   1   1   1   1   1   2   2   1   2   1   2   1   1   1   1   1   1   1   2   2   1   2   2   1   2   1   1   2   2   2   2   1   1   1   1   2   1   1   1   2   1   1   2   2   1   1   2   1   1   1   1   1   2   1   2   1   2   1   2   1   1   1   2   1   1   1   2   2   1   1   2   2   2   1   2   1   1   1   1   2   2   1   2   1   1   1   1   2   1   2   2   2   2   1   1
 MK-4-11                1   1   1   1   2   2   2   2   1   1   1   1   1   1   2   2   2   1   2   2   1   2   1   1   2   1   1   2   1   2   1   2   1   1   1   2   1   2   1   1   1   2   2   2   1   2   2   1   1   2   1   2   1   2   1   1   2   2   1   1   1   1   1   1   2   1   2   1   2   1   2   1   1   1   2   2   2   1   2   2   2   2   1   1   1   1   2   2   2   1   2   1   1   2   1   2   1   1   2   2   1   1   2   1   1   1   1   1   1   1   2   2   1   2   1   2   1   1   1   1   1   1   1   1   2   1   2   2   1   2   2   1   2   2   2   2   1   1   1   1   2   1   1   2   2   2   1   2   2   1   1   2   2   1   1   1   1   2   1   1   1   2   1   2   1   2   1   2   1   1   1   2   2   1   1   2   1   2   2   2   1   1   1   1   2   1   1   2   2   1   1   1   2   1   2   2   1   2   1   1
 MK-4-12                1   2   1   1   2   2   2   2   1   1   1   1   1   1   2   1   2   1   2   2   1   2   1   2   2   1   1   2   1   2   1   2   1   1   1   2   1   2   1   1   1   2   2   2   1   2   2   1   2   1   1   2   2   2   1   1   2   2   1   1   1   1   2   1   2   1   2   1   2   1   2   1   2   1   2   2   1   1   2   2   1   2   1   1   1   1   2   2   2   1   2   1   1   2   1   2   1   1   2   2   1   1   2   1   1   1   2   1   1   1   2   2   1   2   1   2   2   1   1   1   1   1   1   1   2   1   2   2   1   2   2   1   2   2   2   2   1   1   1   1   2   1   1   1   2   2   1   2   2   1   1   2   2   1   1   1   1   2   1   1   1   2   1   1   1   2   1   1   1   1   1   2   2   1   1   2   2   2   2   2   1   1   1   1   2   1   1   2   2   1   1   2   2   1   2   2   1   2   1   1
 MK-4-13                1   2   1   1   2   2   1   2   1   1   1   1   1   1   1   1   1   1   2   2   1   2   1   1   1   1   1   2   1   2   1   2   1   1   2   2   1   2   1   1   1   2   2   1   1   2   2   1   2   2   1   2   2   2   1   1   2   2   1   1   1   1   2   1   2   1   2   1   1   1   2   1   2   1   2   2   1   1   2   2   1   2   1   1   1   1   2   2   2   1   2   2   1   2   1   1   1   1   2   2   1   1   2   1   1   1   2   1   1   1   2   2   1   2   1   2   2   1   1   1   1   1   1   1   2   1   2   2   1   2   2   1   2   2   2   2   1   1   1   1   2   1   2   1   2   2   1   2   1   1   1   2   2   1   1   1   1   2   1   1   2   2   1   1   1   2   1   1   1   1   1   2   2   1   1   2   2   1   2   2   1   1   1   2   2   1   1   2   2   1   1   2   2   1   2   2   1   2   1   1
 MK-4-14                1   2   1   2   2   2   1   2   1   1   1   1   1   1   1   1   1   2   2   2   2   2   1   1   1   1   1   2   1   2   1   1   1   1   1   2   1   2   2   1   1   2   2   1   1   2   2   1   2   2   1   2   2   2   1   2   1   2   1   1   1   1   2   1   2   1   2   1   1   1   2   1   2   1   2   2   1   1   2   2   1   2   1   1   1   1   2   2   2   1   1   2   1   2   1   1   1   1   2   2   1   1   2   1   1   1   2   1   1   1   2   2   1   2   1   2   2   1   1   1   1   1   1   1   2   1   2   2   1   2   1   1   2   2   2   2   1   1   1   1   2   1   2   1   2   2   1   2   1   1   1   1   2   1   1   1   1   1   1   1   2   2   1   1   1   2   1   1   1   2   2   2   2   1   1   2   2   1   2   2   1   1   1   1   1   1   1   2   2   1   1   2   2   1   2   1   1   2   1   1
 MK-4-15                1   2   1   2   2   2   2   2   1   1   2   1   1   1   1   2   1   2   2   2   2   2   1   1   1   1   1   1   1   2   1   1   1   1   2   2   1   2   2   1   1   2   2   1   1   2   2   2   2   1   1   2   2   2   1   2   1   2   1   1   1   1   2   1   2   1   2   1   1   1   2   1   2   1   2   2   1   1   2   2   1   1   1   1   1   1   2   2   1   1   1   2   1   2   1   1   1   1   2   2   1   1   2   2   1   1   2   1   1   1   2   2   1   2   1   2   2   1   1   1   1   1   1   1   2   1   2   2   1   1   1   1   1   2   2   2   1   1   1   1   2   1   2   1   2   2   1   2   2   1   1   1   2   1   1   1   1   1   1   1   2   2   1   1   1   2   1   1   1   2   2   2   2   1   2   2   2   1   2   2   1   1   1   1   1   1   1   2   1   1   1   1   2   1   2   1   1   2   1   1
 MK-4-16                2   2   1   2   2   2   2   2   1   2   2   1   1   1   1   2   1   2   2   2   2   2   1   1   1   1   1   1   1   1   1   1   1   1   2   2   1   2   2   1   1   2   2   1   1   2   2   2   2   1   1   2   2   2   1   2   1   2   1   2   1   1   2   1   2   1   2   1   2   1   2   1   2   1   2   2   1   1   2   2   1   1   2   1   1   1   2   2   1   1   1   2   1   1   1   1   1   1   2   2   1   1   2   2   1   1   2   1   1   1   2   1   1   2   1   2   2   1   1   1   1   1   1   2   2   1   2   2   1   1   1   1   1   2   2   2   2   1   1   1   2   1   2   1   2   2   2   2   1   1   1   2   2   1   1   1   1   1   1   1   2   2   1   1   1   2   1   1   1   2   2   2   2   1   1   2   2   1   2   2   1   1   1   1   1   1   1   1   1   1   1   1   2   1   2   1   1   2   2   1
 MK-5-1                 1   2   1   2   1   2   2   2   1   1   1   2   1   1   1   2   1   1   1   2   1   1   2   2   2   1   2   2   2   2   1   2   1   1   2   1   1   1   1   2   2   1   1   2   1   2   1   2   2   1   1   2   1   2   1   1   2   2   2   2   1   2   1   1   1   2   2   1   2   1   2   2   2   1   2   2   1   2   2   2   2   1   2   2   1   2   1   2   2   2   2   2   2   1   2   1   1   1   1   2   2   1   1   2   2   1   1   2   1   1   2   1   2   1   1   2   2   1   2   1   2   1   2   2   2   1   1   2   1   1   1   1   2   2   2   2   2   1   1   2   2   1   2   1   1   1   2   1   2   2   2   2   2   1   2   2   1   1   1   2   2   1   2   1   1   1   1   1   2   2   2   1   1   1   2   2   1   1   1   1   2   2   1   1   2   1   1   2   1   1   2   1   2   1   1   1   2   1   2   2
 MK-5-2                 1   2   1   2   1   1   1   2   2   1   1   2   1   1   1   2   2   1   2   2   1   1   2   2   2   1   2   2   2   2   1   2   1   2   2   1   1   1   1   2   2   1   1   2   1   2   1   2   2   1   1   2   2   2   1   1   2   1   2   2   1   2   1   1   1   1   2   1   2   1   2   2   2   1   2   2   1   2   1   2   2   1   1   2   2   2   1   2   2   2   2   2   2   1   2   1   1   1   1   2   1   1   1   2   1   1   1   2   1   2   2   1   2   2   1   2   2   1   2   1   2   1   2   2   2   1   1   2   2   1   1   1   1   2   2   2   2   1   1   2   2   1   2   1   1   1   2   1   1   2   2   2   2   1   1   2   2   1   1   2   2   1   2   1   1   1   1   1   2   2   2   1   1   1   2   2   1   1   1   1   2   1   1   1   1   1   2   2   1   1   2   1   2   1   2   2   1   1   2   2
 MK-5-3                 1   2   2   2   1   1   2   1   2   1   1   2   1   1   1   2   2   1   2   2   2   1   2   2   2   1   2   2   2   2   1   2   1   2   2   1   2   1   1   2   2   1   1   2   2   2   2   2   2   1   1   2   2   2   1   1   2   2   2   2   2   2   1   1   1   1   2   1   2   1   2   1   2   1   2   2   2   2   1   2   2   1   1   2   2   2   1   2   2   2   2   2   2   1   2   2   1   1   1   2   1   1   1   2   1   1   1   2   1   2   2   1   1   2   1   2   2   1   2   1   2   1   2   2   2   1   2   2   2   1   1   1   1   2   2   2   2   1   1   2   2   1   1   1   1   1   2   1   2   2   2   2   2   1   1   2   2   1   1   2   2   1   2   1   1   1   2   1   2   2   2   1   1   1   2   2   1   1   1   1   2   2   1   1   1   1   2   2   1   1   2   1   2   1   2   2   1   1   2   2
 MK-5-4                 1   2   2   1   1   1   2   1   2   1   1   2   1   1   1   2   2   1   2   2   2   1   2   2   2   1   1   2   2   2   1   2   1   2   2   1   2   1   1   2   2   1   1   2   2   2   2   2   2   1   1   2   2   2   1   1   2   2   1   2   2   2   1   1   1   1   2   1   2   1   2   1   2   1   2   2   2   2   1   2   2   1   1   2   2   2   1   2   2   2   2   2   2   1   2   2   2   1   1   2   1   1   1   2   1   1   1   2   2   2   2   1   2   2   1   2   2   2   2   1   2   2   2   2   2   1   2   2   1   2   1   1   1   2   2   2   2   1   1   2   2   1   1   2   1   1   2   1   2   2   1   2   2   1   1   2   2   1   1   2   2   1   2   1   1   1   1   1   2   2   2   1   1   1   2   2   1   1   1   1   2   2   1   1   1   1   2   2   1   1   2   1   2   1   2   2   1   1   2   2
 MK-5-5                 1   2   2   1   1   1   2   1   2   1   1   2   2   1   1   2   2   1   2   2   2   1   2   2   2   1   1   2   2   2   1   2   1   2   2   1   1   1   1   2   2   1   1   2   2   2   2   2   2   1   1   2   2   2   2   1   2   2   2   2   2   2   1   1   1   1   2   1   1   1   2   1   2   1   2   2   2   2   1   2   1   1   1   2   2   2   1   2   2   2   2   1   2   1   2   2   2   1   1   2   1   1   1   2   1   1   1   1   2   2   2   1   1   2   2   2   2   2   2   1   2   1   2   2   2   1   2   2   1   2   1   1   1   2   2   2   2   1   1   1   2   1   1   2   1   2   2   1   1   1   1   2   2   1   1   2   2   1   1   2   2   1   2   2   1   1   1   1   2   2   2   1   1   1   2   2   1   1   1   1   2   2   1   1   1   1   2   1   2   1   2   1   2   1   2   2   1   1   2   2
 MK-5-6                 1   1   2   1   1   1   2   1   2   1   1   2   2   1   1   2   2   1   2   2   2   1   2   2   2   1   1   2   2   2   1   2   1   2   2   1   1   1   1   2   1   1   1   2   2   2   2   2   2   1   1   2   2   2   2   1   2   2   2   2   2   2   1   1   1   1   2   1   1   1   2   1   2   1   2   2   2   1   2   2   1   1   1   2   2   2   1   2   2   2   2   1   2   1   2   2   2   1   1   2   1   1   1   1   1   1   1   1   2   2   2   2   1   2   2   2   2   2   2   1   2   1   2   2   1   1   2   2   1   2   1   1   1   2   2   2   2   1   1   1   2   1   1   2   2   2   2   1   2   2   1   2   2   1   1   2   2   2   1   2   2   1   2   2   1   1   1   1   2   1   2   1   1   1   2   2   1   1   1   1   2   2   1   1   1   1   2   1   2   1   2   1   2   1   2   2   1   1   2   2
 MK-5-7                 1   1   2   1   1   2   2   1   2   1   1   2   2   1   1   2   2   1   2   2   2   1   2   2   2   1   1   2   2   2   1   2   1   2   2   1   1   1   1   2   1   1   1   2   2   2   2   2   2   1   1   2   2   2   1   2   2   1   2   2   2   2   1   1   1   1   2   1   1   1   2   1   2   1   2   2   2   2   2   2   1   1   1   2   2   2   1   2   2   2   2   1   2   1   2   2   2   1   1   2   1   1   1   1   1   1   1   1   2   2   2   1   2   2   2   2   2   1   2   1   2   1   2   2   1   1   2   2   1   2   2   1   1   2   2   2   2   1   1   1   2   1   1   2   1   2   2   1   2   2   2   2   2   1   1   2   2   2   1   2   2   1   2   2   1   1   1   1   2   1   2   1   1   1   2   2   1   1   1   1   2   2   1   1   1   1   2   1   2   2   2   1   2   1   2   1   1   1   2   2
 MK-5-8                 1   1   2   1   1   2   1   1   2   1   1   2   2   2   1   2   2   2   2   2   2   1   2   2   2   1   2   2   2   2   1   2   1   2   2   1   1   1   1   2   1   1   1   2   2   2   2   1   2   1   1   2   1   2   1   2   2   1   2   2   2   1   1   1   1   1   2   2   1   1   2   1   2   1   2   2   2   2   2   2   1   1   1   2   2   2   1   2   1   2   2   1   2   1   2   2   2   2   1   2   1   1   1   1   1   1   1   1   2   2   2   1   2   2   2   2   2   1   2   1   2   1   2   2   2   1   2   2   2   2   2   1   1   2   2   2   2   1   2   1   1   1   1   2   1   1   2   1   2   2   1   1   2   1   2   2   2   2   2   2   2   2   2   2   1   1   1   1   2   1   2   1   1   2   2   2   1   1   1   1   2   2   1   1   2   1   2   1   2   2   2   1   2   1   2   1   1   1   2   2
 MK-5-9                 2   2   2   1   1   2   1   1   2   1   1   2   2   2   1   2   1   2   2   2   2   1   2   2   2   1   2   2   2   1   1   2   1   2   2   1   1   2   1   2   1   1   1   2   2   2   2   1   2   1   1   2   1   2   2   2   2   2   2   2   2   1   2   1   1   1   1   2   1   1   2   1   2   1   2   2   2   2   1   2   1   1   1   2   2   2   1   2   2   2   2   2   2   1   2   2   2   2   1   2   1   1   1   2   1   1   1   1   2   2   2   1   2   2   1   2   2   1   2   2   2   1   2   2   2   1   2   2   2   1   2   1   1   2   1   2   2   1   2   1   1   1   1   2   1   1   2   1   2   2   1   1   2   1   2   2   2   2   2   2   2   2   2   2   1   1   1   1   2   1   1   1   1   2   2   1   2   1   2   1   2   2   1   1   1   1   2   1   2   2   2   1   2   1   2   1   2   1   2   2
 MK-5-10                2   2   2   1   1   2   1   1   2   2   1   2   2   2   1   1   1   2   2   2   1   1   2   2   2   1   2   2   2   1   1   2   1   2   2   2   1   2   1   2   1   1   1   2   2   2   2   1   2   1   2   2   1   2   2   2   1   2   2   1   2   1   1   1   1   2   1   2   1   1   2   1   2   1   2   2   2   2   1   2   1   1   1   2   2   2   2   2   2   2   2   2   2   1   2   2   1   2   1   2   1   2   1   1   2   1   1   1   2   2   2   1   2   2   2   2   2   1   2   2   2   1   2   2   2   1   2   2   2   1   2   1   1   2   1   2   1   1   2   1   1   1   1   2   1   1   2   1   2   2   1   1   2   1   2   2   1   2   2   2   2   1   1   2   1   2   1   1   2   1   1   1   1   1   2   1   2   1   2   1   2   2   1   1   1   1   2   1   2   2   2   1   2   1   2   1   2   1   2   1
 MK-5-11                2   2   2   1   1   2   1   1   2   2   1   2   2   1   1   2   1   2   2   2   1   1   2   2   2   1   2   2   2   1   1   2   1   2   1   2   1   2   1   1   1   1   1   2   1   2   2   1   2   1   2   1   1   2   2   2   1   2   2   1   2   1   1   2   1   2   1   2   1   2   2   1   2   1   2   2   2   2   1   2   1   1   1   2   2   2   2   2   2   2   2   2   1   1   2   2   1   2   1   2   1   2   1   1   2   1   1   1   2   2   2   1   1   2   2   2   2   1   2   2   2   2   2   2   2   1   1   2   2   1   2   1   1   2   1   2   1   2   2   1   1   1   1   2   1   1   2   1   1   2   1   1   2   1   2   2   1   2   2   1   2   2   1   2   1   2   1   1   2   1   1   1   1   1   2   1   2   1   2   1   1   2   1   1   1   2   2   1   2   2   2   1   2   1   2   1   2   1   2   1
 MK-5-12                2   2   2   1   1   2   2   1   2   2   1   1   2   2   1   2   1   2   2   2   1   1   2   2   2   1   2   2   2   1   1   2   1   2   1   2   1   2   1   1   1   1   1   2   1   2   2   1   2   1   2   1   1   2   2   2   2   1   2   1   2   1   1   2   1   2   1   1   1   2   2   1   2   2   2   2   2   2   1   2   1   1   1   2   1   2   1   2   2   2   2   2   1   1   2   2   1   2   1   1   1   2   1   1   2   1   1   1   2   2   2   1   1   2   2   2   2   1   1   2   2   2   2   2   2   1   1   2   2   1   2   1   1   2   1   2   1   2   1   2   1   1   1   2   1   1   2   1   1   2   1   1   2   1   2   2   1   2   2   1   1   2   1   2   2   2   1   1   2   1   1   1   1   1   1   1   2   1   2   1   1   2   1   1   1   2   2   1   2   2   2   1   2   1   2   1   2   1   2   1
 MK-5-13                2   2   2   1   1   2   2   1   2   2   1   1   2   2   1   2   1   2   2   2   1   1   2   2   2   1   2   2   2   1   1   2   1   2   1   2   1   2   1   1   1   1   1   2   1   2   2   1   2   1   2   1   1   2   1   2   2   1   2   1   2   1   1   2   1   2   1   1   1   2   2   1   1   2   2   2   2   2   1   2   1   1   1   2   1   2   1   2   2   2   2   2   1   1   2   2   1   2   1   1   1   2   2   1   1   1   1   1   2   2   2   1   1   2   2   2   2   1   1   2   2   2   2   2   2   1   1   2   1   1   2   1   1   2   1   1   2   2   1   2   1   1   1   2   1   1   2   1   1   2   1   1   2   1   2   2   1   2   2   1   1   2   1   2   2   2   1   1   2   1   1   1   1   1   1   1   1   1   1   1   1   2   1   1   1   2   2   1   2   2   2   1   2   1   2   1   2   1   2   1
 MK-5-14                2   2   2   2   1   2   2   1   1   1   1   1   2   2   1   2   1   2   2   2   1   1   2   2   2   1   1   2   2   1   1   1   1   1   1   2   1   2   1   1   1   2   2   2   1   2   2   1   1   1   2   1   1   2   1   2   2   1   2   1   2   1   1   1   1   2   1   1   1   2   2   1   1   2   2   2   2   2   1   2   1   1   1   2   1   2   1   2   2   2   2   2   1   1   2   2   2   2   1   2   2   2   2   1   1   1   1   1   2   2   2   1   1   2   2   2   2   1   1   2   2   2   2   2   2   1   1   2   1   1   2   1   1   2   1   1   2   2   1   2   1   2   1   2   1   1   2   2   1   2   1   1   2   1   2   2   1   2   2   1   1   2   1   2   2   1   1   1   2   2   1   1   1   1   1   1   1   1   1   1   2   1   2   1   1   2   2   1   1   2   2   1   2   1   2   1   2   1   2   2
 MK-5-15                2   2   2   2   1   2   2   1   1   1   1   1   2   1   1   2   1   2   2   2   1   1   2   2   2   1   1   2   2   1   1   1   1   1   1   2   1   2   1   2   1   2   2   2   1   2   2   1   1   1   2   2   1   2   1   2   2   1   2   1   2   1   1   1   1   2   1   1   2   2   2   1   1   2   2   2   2   2   2   2   1   1   1   2   1   2   1   2   2   2   2   2   1   1   2   2   2   1   1   2   2   2   2   1   1   1   1   1   2   2   2   1   1   2   2   2   2   1   1   2   2   2   2   2   2   1   1   2   1   1   2   1   1   2   1   1   2   2   1   2   1   2   1   2   1   1   2   2   1   1   2   1   2   1   2   2   1   2   2   1   1   2   1   2   2   1   1   1   2   2   1   1   1   1   1   1   1   1   1   1   2   1   2   1   1   2   2   1   1   2   2   1   2   1   2   1   2   1   2   2
 MK-5-16                2   2   2   2   1   2   2   1   1   1   1   1   2   1   1   2   1   2   2   2   1   1   2   2   2   1   1   2   1   1   2   1   1   1   1   2   1   2   1   2   1   2   2   2   1   2   2   1   1   1   2   2   1   2   1   2   2   1   2   2   2   1   1   1   1   2   1   1   2   2   2   1   1   2   2   2   1   2   2   2   1   1   1   2   2   2   2   2   2   2   2   2   1   1   2   2   2   1   2   2   2   2   2   1   1   1   1   1   2   2   2   1   1   2   1   2   2   2   1   2   2   2   2   2   1   2   1   2   1   1   2   1   1   2   1   1   2   2   1   2   1   2   1   2   2   1   2   2   1   1   2   1   2   1   2   2   1   2   2   1   1   2   1   2   2   1   2   2   2   2   1   1   1   1   1   1   1   1   1   1   2   1   2   1   1   2   2   1   1   2   2   1   2   1   2   1   1   1   1   1
 MK-6-1                 2   2   2   1   1   2   2   2   1   1   1   2   2   2   1   1   1   2   2   1   2   1   1   1   2   2   2   1   2   1   2   1   2   2   2   1   2   1   2   2   2   2   1   2   2   1   1   2   2   1   1   2   1   2   1   2   1   1   2   1   1   2   1   2   2   2   2   2   2   2   1   1   2   1   1   1   2   1   2   2   1   1   2   2   2   2   1   1   2   1   2   1   2   2   2   2   2   1   1   2   2   2   1   1   1   2   2   1   1   1   1   2   2   2   2   2   2   2   1   1   2   1   1   2   2   2   2   1   1   2   1   2   1   1   2   1   2   2   2   2   1   1   1   1   2   2   1   1   1   1   2   2   1   1   1   2   2   2   2   1   2   1   1   1   2   2   1   1   2   2   1   1   2   2   1   2   1   2   2   2   1   1   1   1   1   2   2   1   1   1   1   2   1   2   1   1   2   1   2   2
 MK-6-2                 1   2   2   2   1   2   2   2   1   1   1   2   2   1   1   1   2   2   2   1   2   1   1   1   2   2   2   1   2   1   2   1   1   2   2   2   2   1   2   2   2   2   1   2   2   1   1   2   2   1   1   2   1   2   1   1   1   2   2   1   1   1   1   2   2   2   2   2   2   1   2   1   2   1   1   1   2   1   2   2   1   1   2   2   2   2   2   1   1   1   2   1   2   2   2   2   2   1   1   2   2   2   1   1   1   2   2   1   2   1   1   2   2   2   2   2   2   2   1   1   2   1   1   2   2   2   2   1   1   2   1   2   1   1   2   1   2   2   2   2   1   1   1   1   2   1   1   1   1   1   2   2   2   1   1   2   2   1   2   1   1   1   2   1   2   1   1   1   2   2   1   1   2   2   1   1   1   2   2   2   1   1   1   1   1   2   2   1   1   1   1   2   1   2   1   2   2   1   2   2
 MK-6-3                 1   2   2   2   1   2   2   2   1   1   1   2   2   2   2   1   2   2   2   1   2   2   1   1   2   2   2   1   2   1   1   1   1   2   2   2   2   1   2   2   1   2   1   2   2   1   1   2   1   1   1   2   1   2   1   1   1   2   2   1   1   1   2   2   2   2   2   2   2   1   2   1   1   1   1   1   2   1   2   2   1   1   2   2   2   2   2   1   1   1   2   1   2   2   2   2   2   2   2   2   2   2   1   1   1   2   2   1   2   2   1   2   2   2   2   2   2   2   1   1   2   1   1   2   2   2   2   1   1   2   2   2   1   1   2   1   2   2   2   2   2   1   1   1   2   1   1   2   1   1   2   2   2   2   1   2   2   1   2   1   1   1   2   1   2   2   1   1   2   2   1   1   2   2   1   1   1   2   2   2   1   1   1   1   1   2   1   1   1   1   1   2   1   2   1   2   2   1   2   1
 MK-6-4                 1   1   2   1   1   2   2   2   2   1   2   2   2   2   2   1   2   2   2   1   2   2   1   1   2   2   2   1   2   1   1   1   1   2   2   2   2   1   2   2   1   2   1   2   2   1   1   2   1   1   1   2   1   1   1   1   1   2   2   1   1   1   2   2   2   2   2   2   2   1   2   1   1   1   2   1   2   1   2   2   1   1   2   2   2   2   2   1   1   1   2   1   2   2   2   2   2   2   2   2   2   2   1   1   1   2   2   1   2   2   1   2   2   2   2   2   2   2   1   1   2   1   1   2   2   2   2   1   1   2   2   2   1   1   2   1   2   2   2   1   2   1   1   1   2   1   1   2   2   1   2   2   2   2   2   2   2   1   2   1   2   2   2   1   2   2   1   1   2   2   1   1   1   2   1   1   1   2   2   2   1   1   1   1   1   2   1   1   2   1   1   1   1   2   1   2   2   1   2   1
 MK-6-5                 1   2   2   1   1   2   2   1   2   1   2   2   2   2   2   1   2   2   2   2   2   2   1   1   2   2   2   1   1   2   1   1   1   2   2   2   2   1   2   2   1   2   1   2   2   1   1   2   1   1   1   1   2   1   1   1   1   1   1   1   1   1   2   2   2   2   2   1   2   1   2   1   1   1   2   1   2   1   1   2   1   1   2   2   2   2   2   1   1   2   2   1   2   2   1   2   2   2   2   2   2   2   1   1   2   2   2   2   2   2   1   2   2   2   2   2   2   2   1   1   2   2   1   1   2   2   2   1   1   2   2   2   1   1   2   1   2   2   1   1   2   1   2   1   2   1   1   1   2   1   2   2   2   2   1   2   1   1   2   2   2   2   2   1   2   2   1   1   2   2   1   2   1   2   1   1   1   2   2   2   1   1   1   1   1   2   1   1   1   1   1   1   1   1   1   2   2   1   2   1
 MK-6-6                 1   2   2   1   1   2   2   1   1   1   2   2   2   2   2   1   2   2   2   2   2   2   1   1   1   2   2   1   1   2   1   1   1   2   2   1   2   1   2   2   2   2   1   2   2   1   1   2   1   1   1   1   1   1   1   1   1   1   1   1   1   1   2   2   2   2   2   1   2   2   2   1   1   1   2   1   1   1   1   2   1   1   2   2   2   2   2   1   1   2   2   1   2   2   2   2   2   2   2   2   2   2   1   1   2   2   2   2   2   2   1   2   2   2   2   2   2   2   1   1   2   2   1   2   2   2   2   1   1   2   2   2   1   2   2   1   2   2   1   1   2   1   2   1   2   1   1   1   2   1   2   2   2   1   1   2   1   1   2   2   2   2   1   1   2   2   1   1   1   2   1   2   2   2   1   1   1   2   2   2   1   1   1   1   1   2   2   1   1   1   1   1   1   1   1   2   2   1   2   1
 MK-6-7                 1   2   2   1   1   2   2   1   1   1   2   2   2   2   2   1   2   2   2   2   2   2   1   1   1   2   2   1   1   2   1   1   1   2   2   1   2   1   2   2   2   2   1   1   2   1   1   2   1   1   1   1   1   1   1   2   1   1   1   1   1   2   2   2   2   2   2   1   2   2   2   1   1   1   2   2   2   1   1   2   2   1   2   2   1   2   2   1   2   2   2   1   2   2   2   2   2   2   1   2   2   2   1   1   2   2   2   1   2   2   1   2   2   2   2   2   2   2   1   1   2   2   1   2   1   2   1   1   1   2   2   2   1   2   2   1   2   2   1   1   2   1   2   1   2   1   1   1   2   1   2   2   2   2   1   2   1   2   2   1   2   2   1   1   2   2   1   1   1   2   1   2   2   1   2   1   1   2   2   2   1   1   1   1   1   1   2   1   1   1   1   1   1   1   1   2   2   1   1   1
 MK-6-8                 1   2   2   1   1   2   2   1   2   1   2   2   2   2   2   1   2   2   2   2   2   2   1   1   1   2   2   2   2   2   1   1   1   2   2   1   2   1   2   2   2   2   1   1   2   1   1   1   1   1   1   1   1   1   1   2   1   1   1   1   1   2   2   2   2   1   2   1   2   2   2   1   2   1   2   2   2   1   1   1   2   1   2   2   2   2   2   1   2   2   2   1   2   2   2   2   1   2   1   2   2   2   1   1   2   2   2   1   2   2   1   2   2   1   2   2   2   2   1   1   1   2   1   2   1   2   1   1   1   2   2   2   1   1   2   1   1   1   1   1   2   1   2   1   2   1   1   1   2   1   1   1   2   2   1   2   1   2   2   1   1   2   1   1   2   2   1   1   1   2   1   2   2   1   1   1   1   2   2   2   1   1   1   1   1   1   2   1   1   1   1   1   1   1   1   2   2   1   1   1
 MK-6-9                 1   2   2   1   1   2   2   1   2   1   2   2   2   2   2   1   2   1   2   2   2   2   1   1   1   2   2   2   2   2   1   1   2   2   2   1   1   1   2   2   2   2   1   1   1   1   2   1   1   1   1   1   1   1   1   1   1   1   1   1   1   2   2   2   2   1   2   1   2   2   2   1   2   2   2   2   2   1   1   1   2   1   2   2   2   2   2   1   2   2   2   1   2   2   2   2   1   2   1   2   2   2   1   2   1   2   2   1   2   2   2   2   2   1   2   2   2   2   1   2   1   2   1   2   1   2   1   1   1   2   2   2   1   1   2   1   1   1   1   1   2   1   2   1   2   2   1   1   2   1   1   1   2   2   2   2   1   2   2   1   1   2   1   1   2   2   1   1   1   1   1   2   1   1   1   1   1   1   2   2   1   2   1   1   1   1   1   1   1   1   1   1   2   1   1   2   1   1   2   1
 MK-6-10                1   2   2   1   1   2   2   1   2   1   2   2   2   1   2   1   2   1   1   2   2   2   1   1   1   1   2   2   2   1   1   1   2   2   2   1   1   1   2   2   1   2   1   1   2   1   2   1   2   1   1   1   1   1   2   1   1   1   1   1   1   2   2   2   2   1   2   1   2   2   2   1   2   2   2   2   2   1   1   1   2   1   2   2   2   2   2   2   2   2   2   1   2   1   2   2   1   2   1   2   2   2   1   2   1   2   2   1   2   2   2   2   2   1   2   2   1   2   1   2   2   2   2   2   1   1   1   1   2   2   2   2   1   1   2   1   1   1   1   1   2   1   2   1   2   2   1   1   2   1   1   2   2   2   2   2   1   2   2   1   1   2   1   1   2   2   1   1   1   1   1   2   1   1   1   1   1   1   2   2   1   2   1   1   2   1   1   1   1   1   1   1   2   1   1   2   1   1   2   1
 MK-6-11                1   2   2   1   1   2   2   1   2   1   2   2   2   1   2   1   2   1   1   2   2   2   1   2   1   2   2   2   2   1   1   1   2   1   2   1   1   1   2   2   1   2   1   1   2   1   1   1   2   1   1   1   1   1   2   1   1   1   1   1   1   2   2   2   2   2   2   1   2   2   2   1   2   2   2   2   1   2   2   1   2   1   2   2   1   2   2   2   2   2   2   1   2   1   2   1   1   2   1   1   2   2   1   2   1   2   2   1   2   2   2   2   2   1   2   2   1   2   1   2   2   2   2   2   2   1   1   2   2   2   2   2   1   1   2   1   1   1   1   1   2   1   2   1   2   2   1   2   2   1   1   2   2   2   2   2   1   2   2   2   1   2   1   1   2   2   1   1   1   1   1   2   1   1   1   1   1   1   2   2   1   2   1   1   2   1   1   2   1   1   1   1   2   1   1   2   1   1   2   1
 MK-6-12                1   2   2   2   1   2   2   1   2   1   2   2   2   1   2   1   1   1   1   2   2   2   1   2   1   2   2   2   2   1   1   1   2   1   2   1   1   1   2   2   1   2   1   1   2   1   1   1   2   1   1   1   1   1   2   1   1   1   1   1   1   2   2   2   2   2   2   1   2   2   2   1   2   2   2   2   1   2   2   1   1   1   2   2   1   1   2   2   2   2   2   1   2   1   1   1   1   2   1   1   2   2   1   2   1   2   1   2   2   2   2   1   2   1   2   2   1   2   1   2   2   2   2   2   2   1   1   2   2   2   1   2   1   1   2   1   1   1   1   1   2   1   2   1   2   2   1   2   2   1   2   2   1   2   2   2   1   2   1   2   1   1   1   2   1   2   1   1   1   1   1   2   2   1   1   1   1   1   1   2   2   2   1   1   2   1   1   2   1   1   1   1   2   1   1   2   1   2   2   1
 MK-6-13                1   2   2   2   1   2   2   1   2   1   2   2   2   1   2   1   1   1   1   2   2   2   1   2   1   1   1   2   2   1   1   1   2   1   2   1   1   1   2   2   1   2   1   1   2   1   1   1   2   1   1   1   1   1   2   1   2   1   1   1   1   2   2   2   2   1   2   2   2   2   2   1   2   2   2   2   1   2   2   1   1   1   2   2   1   2   2   2   2   2   2   1   2   1   1   2   1   2   1   1   2   2   1   2   1   2   1   1   2   2   2   1   2   1   2   2   1   1   1   2   2   2   2   2   2   1   1   2   2   2   1   2   1   1   1   1   1   1   1   1   2   1   2   1   2   2   2   2   2   1   2   2   1   2   2   2   1   1   1   2   2   1   1   2   1   2   1   1   1   2   1   2   2   1   1   1   1   1   1   2   2   2   1   1   2   1   1   2   1   1   1   1   2   1   1   2   1   2   2   1
 MK-6-14                1   2   2   2   1   2   2   1   1   1   2   2   2   1   2   2   1   1   1   2   2   2   1   2   1   1   1   2   2   1   1   1   2   1   2   1   1   1   2   2   1   2   1   1   2   1   1   1   1   1   1   1   1   1   2   1   1   1   1   1   1   2   2   2   2   2   2   2   2   2   2   2   2   2   2   2   1   2   2   2   1   1   2   1   1   2   2   2   2   2   2   1   2   1   2   2   1   2   1   1   1   2   1   2   1   2   1   1   1   1   2   1   2   1   2   2   1   1   1   2   2   2   2   2   2   1   1   2   2   2   1   1   1   1   1   2   1   1   1   1   1   1   2   1   2   2   2   2   2   2   2   2   1   2   1   2   1   2   2   2   2   2   1   2   1   2   1   1   1   2   1   2   2   1   2   1   1   1   1   2   1   2   1   1   2   1   1   2   1   1   1   1   1   1   1   1   1   2   2   2
 MK-6-15                1   2   1   2   1   2   2   1   1   1   2   2   2   1   2   2   1   2   1   2   2   2   1   2   1   1   1   2   2   1   1   1   2   1   2   1   1   1   2   2   1   2   1   1   2   1   1   1   1   1   1   1   1   1   2   1   1   1   1   1   1   2   2   2   2   2   2   1   2   2   2   2   1   1   2   2   1   2   1   2   1   1   2   1   1   2   2   2   2   2   2   1   2   2   2   2   1   2   1   1   1   2   1   2   1   2   1   1   1   1   2   1   2   1   2   2   1   1   1   2   2   2   2   2   2   1   1   2   2   2   1   1   1   1   1   2   1   1   1   1   1   1   2   1   2   2   2   2   2   1   2   2   1   2   1   2   1   2   2   2   2   2   2   2   2   2   1   1   1   2   1   2   2   1   2   1   1   2   1   1   1   2   1   1   2   1   1   2   1   1   1   1   1   2   1   1   1   2   2   2
 MK-6-16                1   2   2   2   1   2   2   1   1   1   2   2   2   1   2   2   1   2   1   2   2   2   1   2   1   1   1   2   2   1   1   1   1   1   2   2   1   1   2   2   1   2   1   1   1   1   1   1   1   1   1   1   1   1   2   1   1   1   1   1   1   2   2   2   2   2   2   1   2   2   2   2   1   1   2   2   1   2   1   1   1   1   2   1   1   2   2   2   2   2   2   1   2   2   2   2   1   2   2   1   1   2   1   2   1   2   1   1   1   1   2   1   1   2   1   2   1   1   1   2   2   2   2   2   2   1   1   2   2   2   1   1   1   1   1   2   1   1   1   1   1   2   2   1   2   2   1   2   2   1   2   2   1   2   1   2   1   2   2   2   2   2   2   2   2   2   1   1   1   2   1   2   2   1   2   1   1   2   1   1   1   2   1   1   2   1   1   2   1   1   1   1   1   1   1   1   1   2   2   2
 
!****************************************** Phenotypic Data **********************************************************
!-100.0 is resevred for missing phenotype
SimulatedTrait1        11.1437    9.7760   11.0366   10.9591   10.6245    8.4280    9.4177   10.1905    9.5556    9.9296   12.9029    9.4155   10.6712   11.5341    8.9426   10.7343   10.6945    9.0502   10.8705    8.6198   11.2938    8.5314    9.4003   10.6393    9.5889    8.3676    9.8888    8.8082   11.2022   10.9422   10.0197   10.9935    9.5115    9.6830    8.8133    9.4405    9.3480   11.8896   11.8467    9.0660    8.4540   10.4730    9.2634   11.0154   10.1129   10.5944   10.3239   10.2527    9.8275   10.0086   11.6389    9.5974    9.1458   13.0007   11.4389    9.7059    8.0186   10.1768    9.7685    9.9817    9.1456    9.4010   12.1150   10.6678   10.0696   11.2388    9.8023    7.8653   10.6138   10.6593   11.9188   11.6257    9.7206    8.6873    9.4263   10.4110   10.1152   10.1691    7.9981    9.9599   11.0659    8.7439   10.7569    8.7971   10.3120   10.0818    8.6991   11.6134   10.0221   11.1584    9.5939    9.7560   11.8898    9.3302   10.5906   11.3345   10.5320   11.3545    8.4242    9.9106   10.9542   10.1775    9.5893   10.7252    9.3966    8.9583   11.4036    8.4115    9.2726    9.0835    8.7938   10.4745   11.8954   10.6075    9.4219    9.2094    9.8868    9.9856    9.5727    9.8221    9.3515    9.1949   10.5421    8.8317   10.1244   11.0776   10.8233    9.3401    8.6685   10.4560   10.8846   10.1513    8.7879   11.1675   10.0147   11.5524   10.7116   10.1868   10.8992   10.5337   12.0836   10.5300   10.0360   10.0748   10.1102   10.6245   10.3415   10.5224   10.4463   14.2026   11.0212    8.2919    9.4954    8.3045    9.7611   10.6657    7.2260    9.9191   10.4212    8.4655    9.7208    9.3736    9.8740   10.1333   10.9707    9.7469   10.4663   10.8961   10.1008   11.0846    9.0604   10.9654    9.9903    9.7256    6.6371    9.5877    8.5055   10.0315   10.9033    8.4125   10.0119    9.2201    9.5758    9.1729   10.7487   10.0168    9.5990   10.6201   13.6505    9.3199   10.2947    9.8734   10.6736    9.8435   11.2326   10.4220   10.6157    9.3416   10.6893    9.2922
 
