# Supplementary material for: Inclusive Composite Interval Mapping of QTL by Environment Interactions in Biparental Populations
Source: PLoS One. 2015 Jul 10;10(7):e0132414. doi: 10.1371/journal.pone.0132414 (PMC4498613; doi:10.1371/journal.pone.0132414)
Supplement: S1 File — (ZIP) [file pone.0132414.s001.zip › BC1 population/e=1/run_00124.met]

!**********************Note: lines staring with "!" are remarks and will be ignored in the program********************
!*********************************General Information**********************************
!Assuming F1 = P1 x P2, populations available in QTL IciMapping are: 
!  1, P1BC1F1 = P1 x F1, the first backcrossing where P1 is used as the recurrent parent;
!  2, P2BC1F1 = P2 x F1, the first backcrossing where P2 is used as the recurrent parent;
!  3, F1DH, F1-derived doubled haploids; 
!  4, RIL or F1RIL, recombination inbred lines through the repeated selfing of F1;
!  5, P1BC1RIL, recombination inbred lines through the repeated selfing of P1BC1F1;
!  6, P2BC1RIL, recombination inbred lines through the repeated selfing of P2BC1F1;
!  7, F2, the selfing generation of F1;
!  8, F3, the selfing generation of F2;
!  9, P1BC2F1, the second backcrossing where P1 is used as the recurrent parent; 
! 10, P2BC2F1, the second backcrossing where P2 is used as the recurrent parent;
! 11, P1BC2RIL, recombination inred lines through the repeated selfing of P1BC2F1; 
! 12, P2BC2RIL, recombination inred lines through the repeated selfing of P2BC2F1; 
! 13, P1BC1F2, the selfing generation of P1BC1F1; 
! 14, P2BC1F2, the selfing generation of P2BC1F1; 
! 15, P1BC2F2, the selfing generation of P1BC2F1; 
! 16, P2BC2F2, the selfing generation of P2BC2F1; 
! 17, P1BC1DH, P1BC1F1-derived doubled haploids; 
! 18, P2BC1DH, P2BC1F1-derived doubled haploids; 
! 19, P1BC2DH, P1BC2F1-derived doubled haploids; 
! 20, P2BC2DH, P2BC2F1-derived doubled haploids; 
   1      !Mapping Population (see remarks above)
   2      !Mapping Function (1 for Kosambi; 2 for Haldane; 3 for Morgan)
   2      !Marker Space Type (1 for intervals; 2 for positions)
   1      !Marker Space Unit(1 for centiMorgans; 2 for Morgan)
   6      !Number of Chromosomes (or Linkage Groups)
 200      !Size of the mapping population
   1      !Number of environments
 
!***************************************** Chromosomes and Linkage Maps **********************************************
!Chromosome                 NumMarkers
-CH1                        16
-CH2                        16
-CH3                        16
-CH4                        16
-CH5                        16
-CH6                        16
!Linkage map (Marker name followed by position or the interval length)
 MK-1-1                1     0.000
 MK-1-2                1    10.000
 MK-1-3                1    20.000
 MK-1-4                1    30.000
 MK-1-5                1    40.000
 MK-1-6                1    50.000
 MK-1-7                1    60.000
 MK-1-8                1    70.000
 MK-1-9                1    80.000
 MK-1-10               1    90.000
 MK-1-11               1   100.000
 MK-1-12               1   110.000
 MK-1-13               1   120.000
 MK-1-14               1   130.000
 MK-1-15               1   140.000
 MK-1-16               1   150.000
 MK-2-1                2     0.000
 MK-2-2                2    10.000
 MK-2-3                2    20.000
 MK-2-4                2    30.000
 MK-2-5                2    40.000
 MK-2-6                2    50.000
 MK-2-7                2    60.000
 MK-2-8                2    70.000
 MK-2-9                2    80.000
 MK-2-10               2    90.000
 MK-2-11               2   100.000
 MK-2-12               2   110.000
 MK-2-13               2   120.000
 MK-2-14               2   130.000
 MK-2-15               2   140.000
 MK-2-16               2   150.000
 MK-3-1                3     0.000
 MK-3-2                3    10.000
 MK-3-3                3    20.000
 MK-3-4                3    30.000
 MK-3-5                3    40.000
 MK-3-6                3    50.000
 MK-3-7                3    60.000
 MK-3-8                3    70.000
 MK-3-9                3    80.000
 MK-3-10               3    90.000
 MK-3-11               3   100.000
 MK-3-12               3   110.000
 MK-3-13               3   120.000
 MK-3-14               3   130.000
 MK-3-15               3   140.000
 MK-3-16               3   150.000
 MK-4-1                4     0.000
 MK-4-2                4    10.000
 MK-4-3                4    20.000
 MK-4-4                4    30.000
 MK-4-5                4    40.000
 MK-4-6                4    50.000
 MK-4-7                4    60.000
 MK-4-8                4    70.000
 MK-4-9                4    80.000
 MK-4-10               4    90.000
 MK-4-11               4   100.000
 MK-4-12               4   110.000
 MK-4-13               4   120.000
 MK-4-14               4   130.000
 MK-4-15               4   140.000
 MK-4-16               4   150.000
 MK-5-1                5     0.000
 MK-5-2                5    10.000
 MK-5-3                5    20.000
 MK-5-4                5    30.000
 MK-5-5                5    40.000
 MK-5-6                5    50.000
 MK-5-7                5    60.000
 MK-5-8                5    70.000
 MK-5-9                5    80.000
 MK-5-10               5    90.000
 MK-5-11               5   100.000
 MK-5-12               5   110.000
 MK-5-13               5   120.000
 MK-5-14               5   130.000
 MK-5-15               5   140.000
 MK-5-16               5   150.000
 MK-6-1                6     0.000
 MK-6-2                6    10.000
 MK-6-3                6    20.000
 MK-6-4                6    30.000
 MK-6-5                6    40.000
 MK-6-6                6    50.000
 MK-6-7                6    60.000
 MK-6-8                6    70.000
 MK-6-9                6    80.000
 MK-6-10               6    90.000
 MK-6-11               6   100.000
 MK-6-12               6   110.000
 MK-6-13               6   120.000
 MK-6-14               6   130.000
 MK-6-15               6   140.000
 MK-6-16               6   150.000
!*********************************** Marker Types ********************************************************************
!Co-dominant marker: When heterozygote F1 is present, P1 is coded as 2, F1 is coded as 1, and P2 is coded as 0; Otherwise, P1 is coded as 2, and P2 is coded as 0. 
!Dominant marker: When heterozygote F1 is present, P1 and F1 are coded as 12, and P2 is coded as 0; Otherwise, P1 is coded as 2, and P2 is coded as 0.  
!Recessive markers: When heterozygote F1 is present, P1 is coded as 2, and F1 and P2 are coded as 10; Otherwise, P1 is coded as 2, and P2 is coded as 0. 
!Missing marker is coded as -1. 
 MK-1-1                 1   2   2   2   2   1   2   2   2   2   1   1   2   2   1   2   2   2   2   2   1   2   1   2   1   2   1   1   1   1   1   1   1   2   1   2   2   1   2   1   1   2   2   1   2   1   2   2   1   1   2   2   2   1   2   1   1   1   2   2   2   2   2   1   1   2   1   2   1   1   1   1   1   2   1   1   2   1   1   1   2   2   1   2   1   1   2   1   1   1   2   2   1   1   2   2   1   2   1   1   2   1   2   1   2   1   1   1   2   2   1   2   2   1   2   2   1   1   2   1   1   1   2   1   2   2   1   1   1   1   1   2   1   2   1   2   1   2   2   1   2   1   1   2   1   1   2   1   2   1   2   2   2   1   1   2   1   2   1   1   2   2   1   1   1   2   2   1   1   2   2   2   2   1   2   2   2   2   1   2   1   1   1   2   1   2   2   2   1   2   1   1   2   1   2   1   2   1   1   1
 MK-1-2                 1   2   2   2   2   2   2   2   2   1   1   1   2   2   1   2   2   2   2   1   1   2   1   2   1   2   1   1   1   1   1   1   1   2   1   2   2   2   2   2   1   2   2   1   2   1   2   1   1   1   2   2   1   1   2   1   1   1   2   1   1   2   2   1   1   1   1   1   1   1   1   1   1   2   1   1   2   1   1   1   2   2   1   2   1   1   2   1   1   1   2   2   1   1   2   2   1   2   1   1   2   1   1   1   2   1   1   1   2   2   1   2   2   1   1   1   1   1   2   1   1   1   2   1   2   2   1   1   1   1   1   2   1   2   2   2   1   2   2   1   2   1   1   2   1   1   2   1   2   1   2   2   2   1   1   2   1   2   1   2   2   2   1   1   1   2   2   1   1   2   2   2   1   1   2   2   2   2   1   2   1   1   1   2   1   2   2   2   1   2   1   1   2   1   2   1   2   1   1   1
 MK-1-3                 1   2   2   2   2   2   2   2   1   1   1   1   2   2   1   2   2   2   2   1   1   2   1   2   2   2   1   1   1   1   1   1   1   2   1   2   2   2   2   2   1   2   2   1   2   1   2   1   1   1   2   2   1   1   2   1   1   1   1   1   1   1   2   1   1   1   1   1   1   1   1   1   1   2   1   1   1   1   1   1   2   2   1   2   1   1   1   1   1   1   2   2   1   2   2   2   1   2   2   1   2   1   1   1   2   1   1   1   2   1   1   2   2   1   1   1   1   1   2   1   2   2   2   1   2   2   1   1   1   1   1   2   1   2   2   2   1   2   2   1   2   1   1   2   1   2   2   1   2   2   2   2   2   1   1   2   1   2   1   2   1   2   1   1   1   2   2   1   1   2   2   2   1   1   2   2   1   2   1   2   1   1   2   2   1   2   2   1   1   2   1   1   2   1   2   1   2   1   1   1
 MK-1-4                 1   2   2   2   2   2   2   2   1   1   1   1   1   2   1   2   2   2   2   1   2   2   2   2   2   2   1   1   1   1   1   1   1   2   1   2   2   2   2   2   1   2   2   1   2   1   2   1   1   1   2   2   1   1   1   1   1   1   1   1   1   1   2   1   1   1   1   1   2   1   2   1   1   1   1   1   1   1   1   1   2   2   1   2   1   1   1   1   1   2   2   2   1   2   2   2   1   2   2   1   2   1   1   1   2   1   1   1   2   1   1   2   2   1   1   2   1   1   2   2   2   2   2   1   2   2   1   1   2   1   2   2   1   2   2   2   1   2   2   1   2   1   1   2   1   2   2   1   2   2   2   2   2   1   1   2   2   2   1   2   1   2   1   1   2   2   2   1   1   2   2   2   1   1   2   2   1   2   1   2   1   1   2   2   2   2   2   1   2   2   2   1   2   1   2   1   2   1   1   1
 MK-1-5                 2   2   1   2   2   2   2   2   2   1   1   1   1   2   1   1   2   2   2   1   2   2   2   1   2   2   1   1   1   1   2   1   1   2   2   2   2   2   2   2   2   2   2   1   2   2   2   1   1   1   2   1   1   1   2   1   1   1   1   1   1   1   2   1   1   2   1   1   2   1   2   1   1   1   1   1   1   1   1   1   2   2   1   2   1   1   1   2   1   1   2   2   1   2   2   2   1   2   2   1   2   1   2   1   2   1   1   1   2   1   1   2   2   1   1   1   1   1   2   2   1   2   2   1   2   2   1   1   2   1   2   2   1   2   1   2   1   2   2   1   2   1   2   2   1   2   2   1   2   2   2   2   1   1   2   2   2   2   1   2   1   1   1   1   2   2   2   1   1   2   2   2   1   2   2   2   1   2   1   2   1   1   2   2   2   2   2   1   2   2   2   1   1   1   2   1   1   1   1   1
 MK-1-6                 2   2   1   2   2   2   2   2   2   1   1   1   1   2   1   1   2   2   2   1   2   2   2   1   2   2   1   1   1   1   2   1   1   2   2   2   2   2   2   2   2   2   2   1   2   2   2   1   1   2   2   2   1   1   2   1   2   1   1   1   1   1   2   1   1   2   1   1   2   1   2   2   1   1   1   1   1   1   1   2   2   2   2   2   1   1   1   2   1   1   2   2   1   2   2   2   1   2   2   1   2   1   2   1   2   1   1   1   2   1   1   2   2   1   1   1   2   1   2   2   1   2   2   1   2   2   1   1   2   1   2   2   1   1   1   2   1   2   2   2   2   1   2   2   1   2   2   1   2   2   2   2   1   2   2   2   2   2   2   1   1   1   1   1   2   2   2   1   1   2   2   2   1   2   2   2   1   2   1   2   1   2   2   1   2   2   2   1   2   2   2   1   2   1   2   1   1   1   1   1
 MK-1-7                 2   2   1   2   2   2   2   2   2   1   1   1   1   2   1   1   2   2   2   1   2   2   2   1   2   2   1   1   1   1   2   1   1   2   2   2   2   2   2   2   2   2   2   1   2   2   2   1   1   2   2   2   1   1   2   1   2   1   2   1   1   1   2   1   1   2   1   1   2   1   2   2   1   1   1   1   1   1   1   2   2   2   2   2   2   2   1   2   1   1   2   2   1   2   2   2   1   2   2   1   2   1   2   1   2   1   1   1   2   1   1   2   2   1   1   1   2   1   2   1   1   2   2   1   2   2   1   1   2   1   2   2   2   1   1   2   1   2   1   2   2   1   2   2   1   2   2   1   2   2   2   2   1   2   2   2   1   2   2   1   1   1   1   1   2   2   2   1   1   2   2   2   2   2   2   2   2   2   1   2   1   2   2   1   2   2   2   1   2   1   2   1   2   1   2   1   1   1   1   1
 MK-1-8                 2   1   1   2   2   2   2   1   2   1   1   1   1   2   1   1   1   2   2   1   2   2   2   1   1   2   1   1   1   1   2   1   1   2   2   2   2   2   2   2   2   2   2   2   2   2   2   1   1   2   2   1   1   1   2   1   2   1   1   1   1   1   2   1   1   1   1   1   2   1   2   2   1   2   1   2   1   1   1   2   2   1   2   2   2   2   1   2   1   1   2   2   1   2   2   2   1   2   2   1   2   1   2   1   2   1   1   1   2   1   1   2   2   1   1   1   2   1   2   1   1   2   2   2   1   2   1   1   2   1   2   2   2   1   1   2   1   2   1   2   2   1   2   2   1   2   2   1   2   1   2   2   1   2   2   2   1   2   2   1   1   1   1   1   2   1   1   1   2   2   2   1   2   1   2   2   2   2   2   2   2   1   2   1   2   2   2   1   1   1   2   1   2   1   2   1   1   2   1   1
 MK-1-9                 2   1   1   2   2   2   1   1   2   1   1   1   1   2   2   2   2   2   2   1   2   2   2   1   1   2   1   1   1   1   2   1   1   2   2   2   2   2   2   2   2   2   2   2   2   2   2   1   2   1   2   1   1   1   2   1   2   1   2   1   1   2   2   1   1   1   1   1   2   1   2   2   1   2   1   2   1   1   1   2   2   1   2   2   2   2   1   1   1   1   2   2   1   2   2   2   1   2   2   1   2   1   2   1   2   2   1   1   2   2   1   2   2   1   1   2   1   1   2   1   1   2   2   2   1   2   1   1   2   1   2   2   2   1   1   2   1   2   1   2   2   2   2   2   1   1   1   1   2   1   2   2   1   2   2   1   1   2   2   1   1   1   1   1   2   1   2   1   1   2   1   1   2   1   2   2   2   2   2   2   2   1   2   1   2   2   2   1   1   1   2   1   2   1   1   1   1   2   1   1
 MK-1-10                2   1   1   1   2   2   2   1   2   1   1   1   1   2   2   2   2   2   2   1   2   2   2   1   1   2   1   1   1   1   2   2   1   1   2   2   1   2   2   2   2   2   2   2   2   2   2   1   2   1   2   2   1   1   2   1   2   1   2   1   1   2   2   1   1   1   1   2   2   1   2   2   1   2   1   2   1   1   1   2   2   1   2   2   2   2   1   1   1   1   2   2   1   2   2   2   1   2   2   1   2   1   2   1   2   2   1   1   2   2   1   2   2   1   1   2   1   1   2   1   2   2   1   2   1   1   1   1   2   1   1   2   2   1   1   2   1   2   1   2   2   1   2   2   1   1   1   1   2   1   2   1   1   2   2   1   1   2   2   2   1   1   1   1   2   1   1   1   1   2   1   1   1   1   1   2   2   2   2   2   2   1   2   1   2   1   2   1   1   1   2   1   2   1   2   1   1   2   1   1
 MK-1-11                2   1   2   1   2   2   2   1   2   1   1   1   1   2   2   2   2   2   2   1   2   2   2   1   1   2   1   1   1   1   2   2   1   1   2   2   1   2   2   2   2   2   2   2   2   2   2   1   2   1   2   1   1   1   2   1   2   2   2   1   1   2   2   1   2   2   1   2   2   1   2   2   1   2   1   2   1   1   1   2   2   1   2   2   1   2   1   1   2   1   1   2   1   2   2   2   2   2   2   1   2   1   2   1   2   2   1   1   2   2   1   1   2   1   1   2   1   1   1   1   1   2   1   2   2   1   1   1   2   1   1   2   2   1   1   2   2   2   1   2   2   1   2   1   1   1   1   1   2   1   1   1   1   2   2   1   1   2   2   2   1   1   1   1   2   1   1   1   1   2   1   1   1   1   2   2   2   2   2   2   2   1   2   1   2   1   2   1   1   1   2   1   2   1   2   1   1   2   1   1
 MK-1-12                2   1   2   1   2   2   2   2   1   1   1   1   1   2   2   2   2   2   2   1   2   2   2   1   1   2   1   1   1   1   2   2   1   1   2   1   1   2   2   2   2   2   2   2   1   2   2   1   2   1   2   1   2   1   2   1   2   2   2   1   1   2   2   1   2   2   1   2   2   1   2   2   1   2   1   2   1   1   2   2   2   1   2   1   2   2   1   1   2   1   1   1   2   2   2   2   2   2   2   1   2   2   2   2   2   1   2   1   2   2   1   1   2   1   2   2   1   1   1   1   1   2   1   2   2   1   1   1   1   1   1   2   2   2   1   2   2   2   2   2   2   1   2   1   1   1   1   1   2   1   1   1   1   2   2   2   1   2   2   2   1   1   1   1   2   1   1   1   1   2   1   1   1   1   2   2   2   2   2   2   2   1   2   1   2   1   2   2   1   1   2   1   2   1   2   1   1   2   1   1
 MK-1-13                2   1   2   1   2   2   2   2   1   1   1   1   1   2   2   2   2   2   2   1   2   2   2   1   1   2   1   1   1   1   2   2   1   1   2   1   1   2   2   2   2   2   2   2   1   2   2   1   2   1   2   1   2   1   2   1   2   2   2   1   1   2   2   1   2   2   1   2   2   1   2   2   1   2   2   2   1   1   2   2   2   1   2   1   2   2   1   1   2   1   1   1   2   2   2   2   2   2   2   1   2   2   2   2   1   1   2   1   2   2   1   1   2   1   2   1   1   1   2   1   1   2   1   2   2   1   1   1   1   1   1   1   2   2   1   2   2   2   2   1   2   1   2   1   1   1   1   1   2   1   1   1   1   2   2   2   1   2   2   2   1   1   2   1   2   1   1   1   1   2   1   1   1   1   2   2   2   2   2   2   2   1   2   2   2   1   2   2   1   1   2   1   1   1   2   1   1   2   1   1
 MK-1-14                2   1   2   1   2   1   2   2   1   1   1   1   1   2   1   2   2   1   2   1   2   2   2   1   1   2   2   1   1   1   2   2   1   1   2   1   1   2   2   2   1   2   1   2   1   2   2   1   2   1   2   2   2   1   1   1   2   2   2   1   1   2   1   1   2   2   1   2   2   1   2   2   1   2   2   2   1   1   2   2   2   1   2   1   2   2   1   2   2   1   1   2   2   2   2   2   2   2   2   1   2   2   2   1   1   1   2   1   2   2   1   1   2   1   2   2   1   1   2   1   1   2   2   2   2   1   2   2   1   1   1   1   2   2   1   2   2   2   2   1   2   1   2   1   1   1   1   1   2   1   1   1   2   2   2   2   1   2   2   2   1   1   2   1   2   1   1   1   1   2   1   1   1   1   2   1   2   2   2   2   2   1   2   2   1   1   2   2   1   1   2   1   2   1   2   1   1   2   1   1
 MK-1-15                2   1   2   1   2   1   2   2   1   1   1   1   1   2   1   1   2   1   2   1   2   2   2   1   1   2   2   1   1   1   2   2   1   1   2   1   1   1   1   2   1   2   1   2   1   2   2   2   2   1   2   2   2   1   1   1   2   2   2   1   1   2   1   2   2   1   1   2   2   1   2   2   1   2   2   2   1   1   2   2   2   2   2   1   2   2   1   1   2   1   1   2   2   2   2   2   2   2   2   1   2   1   2   1   1   1   2   1   1   2   1   1   2   1   2   2   1   1   2   2   1   2   2   2   1   1   2   2   1   1   1   1   2   2   1   2   2   2   2   1   2   1   2   1   1   1   1   2   2   1   1   1   2   2   2   2   1   1   2   2   1   1   2   1   2   2   1   1   1   1   1   1   1   1   2   1   2   2   2   2   2   1   2   2   1   1   2   1   1   1   2   1   2   1   2   1   1   2   1   1
 MK-1-16                2   1   2   1   2   2   2   2   1   1   1   1   1   2   1   1   2   1   2   1   1   2   2   1   1   2   2   1   1   1   2   2   1   1   2   1   1   1   1   2   1   2   1   2   1   2   2   2   2   2   2   2   2   1   1   1   2   2   1   1   1   2   1   2   2   1   2   2   2   1   2   2   1   2   2   2   1   1   2   2   2   2   2   1   2   2   1   1   1   1   1   2   2   2   2   2   2   1   2   1   2   1   2   1   1   1   2   1   1   2   1   1   2   2   2   2   1   1   2   2   1   2   2   2   1   1   2   2   1   1   1   1   1   2   1   2   2   2   1   1   2   1   2   1   1   1   1   2   2   1   1   1   2   1   2   2   1   1   1   2   2   1   2   1   2   2   1   1   1   1   1   1   1   1   2   1   1   2   2   2   2   1   2   2   1   1   1   1   1   1   2   1   2   1   2   1   1   2   1   1
 MK-2-1                 2   1   1   1   1   2   1   2   1   1   1   1   1   1   1   1   2   2   1   1   2   1   1   1   2   1   1   1   2   1   1   1   1   1   2   2   1   2   2   2   1   2   2   1   2   1   2   1   1   2   2   2   1   1   1   2   2   2   1   2   2   2   1   2   1   2   2   2   1   1   1   2   1   2   1   1   2   2   2   2   1   1   1   1   1   1   1   1   2   1   2   2   2   1   1   1   2   1   1   1   2   1   1   2   1   2   1   2   1   2   2   1   1   1   1   1   2   2   2   2   1   1   1   1   1   1   1   2   1   2   2   2   1   1   1   2   2   2   2   2   2   1   2   2   2   2   1   1   1   1   2   1   1   2   2   1   2   1   1   2   2   1   2   1   2   1   2   1   1   2   2   2   2   2   2   1   2   1   1   1   1   1   2   2   1   1   1   2   1   2   2   1   1   2   2   2   1   1   1   1
 MK-2-2                 1   1   1   1   1   2   1   2   1   1   1   1   1   1   1   1   2   2   1   1   2   1   1   1   2   1   1   2   2   1   1   1   1   1   2   2   1   2   2   2   2   2   2   1   2   1   2   1   1   1   2   2   1   1   1   2   2   2   1   2   2   2   1   2   1   2   2   2   1   2   1   2   2   2   1   1   2   2   2   2   1   1   1   1   1   1   2   1   2   1   2   2   1   1   2   1   2   1   1   1   2   1   1   2   1   2   2   2   1   2   2   1   1   1   2   1   2   2   2   1   1   1   1   1   1   1   1   2   1   1   2   2   1   1   1   2   2   2   2   2   2   1   2   2   2   2   1   1   1   1   2   1   1   1   1   1   2   1   1   2   2   1   2   1   2   1   2   1   1   2   2   2   2   2   2   1   2   2   2   1   2   1   2   1   1   1   1   2   1   2   2   1   1   1   2   2   1   1   1   1
 MK-2-3                 1   1   2   1   1   2   1   2   1   1   2   1   1   1   1   1   2   2   1   2   2   1   1   1   2   1   1   2   2   1   1   1   1   1   1   2   1   2   2   2   2   1   2   1   2   1   2   1   1   1   2   2   1   1   1   2   2   2   1   2   2   2   1   2   2   2   2   2   1   2   1   2   2   1   1   1   2   2   2   2   1   1   1   2   1   1   2   1   2   1   2   2   1   1   2   1   2   1   1   1   1   1   1   2   1   2   2   2   1   2   2   1   1   1   2   1   2   2   2   1   1   1   1   1   1   1   1   2   2   1   2   2   1   2   1   2   2   1   2   2   2   1   2   2   2   2   1   1   1   1   2   1   1   1   1   1   2   1   1   2   2   1   2   1   2   1   2   1   1   2   2   2   2   2   2   2   2   2   2   1   2   1   2   2   1   1   1   2   1   2   2   1   1   1   2   2   1   1   1   1
 MK-2-4                 1   1   2   1   1   2   1   2   1   1   2   1   2   1   1   2   2   2   2   1   2   1   1   1   2   1   1   2   2   1   1   1   1   1   1   2   1   2   2   1   2   1   2   1   2   1   2   1   1   1   2   2   2   1   1   2   2   2   1   2   2   2   1   2   2   2   2   2   1   2   1   2   2   1   1   1   2   2   2   2   1   1   1   2   1   1   2   1   2   1   2   2   1   1   2   1   2   1   1   1   1   1   1   2   1   2   2   2   2   2   2   1   1   1   2   1   2   2   2   1   1   1   1   1   1   1   1   2   2   1   1   2   1   2   1   2   1   1   2   2   1   2   2   2   2   2   1   1   1   1   2   1   2   1   1   1   2   1   1   2   2   1   2   1   2   1   1   2   1   2   2   2   2   2   2   1   2   1   2   1   2   1   2   1   1   1   1   2   1   2   2   1   1   1   2   2   1   2   1   1
 MK-2-5                 1   1   2   1   1   2   1   2   1   1   2   1   2   1   1   2   1   2   1   1   2   1   1   1   2   1   1   2   2   1   1   1   1   1   1   1   1   1   2   1   1   1   2   1   2   2   2   1   1   1   2   2   1   1   1   1   2   2   1   2   2   2   1   2   2   2   2   2   1   2   1   2   2   1   1   1   2   2   2   2   2   1   1   2   1   1   2   1   2   1   2   2   1   1   2   1   2   1   1   1   1   1   1   2   1   2   2   2   2   2   2   1   1   1   2   1   2   2   2   1   1   1   1   1   1   1   1   2   2   1   1   2   1   2   1   2   1   1   2   2   2   2   2   2   2   2   1   1   1   1   1   1   1   1   1   1   2   1   1   2   2   1   2   1   2   1   1   2   1   2   2   2   2   2   2   2   2   1   2   2   2   1   2   1   1   2   1   2   1   2   2   1   1   1   2   2   1   2   1   1
 MK-2-6                 1   1   1   1   1   2   1   2   1   1   2   2   2   1   1   2   1   2   1   1   2   1   1   1   2   1   1   1   2   1   1   1   1   1   1   1   1   1   2   1   1   1   2   1   2   2   2   2   1   1   2   2   1   1   1   1   2   2   1   2   2   2   1   2   2   1   2   2   1   2   1   2   2   1   1   1   2   2   2   2   2   1   1   2   1   1   2   1   2   1   2   2   1   1   2   1   2   1   2   1   1   1   1   2   1   2   2   2   1   2   2   1   1   1   2   1   2   2   2   1   1   1   1   2   2   1   1   2   2   1   2   2   1   2   1   2   1   2   2   2   2   2   2   2   2   2   1   1   1   1   1   1   1   1   2   1   2   1   1   1   2   1   2   1   2   1   1   2   1   2   2   2   2   2   2   1   2   1   2   2   2   1   2   1   1   1   1   2   1   2   2   2   1   1   2   2   1   2   1   1
 MK-2-7                 1   1   1   2   1   1   1   2   1   1   2   2   2   1   1   2   1   2   1   1   2   1   1   2   2   1   1   1   2   1   1   1   1   1   1   2   1   1   2   1   1   1   1   1   2   2   2   2   1   2   2   2   1   1   1   1   2   2   1   2   2   2   1   2   2   1   2   2   1   2   1   2   2   1   1   1   2   2   2   2   2   2   1   2   1   1   2   1   2   1   1   2   1   1   2   2   2   1   2   1   2   1   1   2   1   2   2   2   1   2   2   1   1   1   2   1   2   1   2   1   1   2   1   2   2   1   1   2   2   1   2   2   1   1   1   2   1   2   2   2   2   2   2   2   2   2   1   1   1   1   1   2   1   1   2   1   2   1   1   1   2   1   2   1   2   1   2   2   1   2   2   2   2   2   2   1   2   2   1   2   2   1   2   1   1   1   1   2   1   2   2   2   2   1   2   2   1   2   1   1
 MK-2-8                 1   1   1   1   1   1   1   2   1   1   2   2   2   1   1   2   1   2   1   1   2   1   1   2   2   1   1   1   2   1   1   1   1   1   1   1   1   1   2   1   1   1   2   1   2   2   2   2   1   2   2   2   1   2   1   1   2   2   1   2   2   2   1   1   2   1   2   1   1   2   1   1   2   1   1   1   1   1   2   2   2   2   1   2   1   1   2   1   2   1   1   2   1   1   1   2   2   1   2   1   2   1   1   2   1   2   2   2   1   2   2   1   1   1   2   1   2   2   2   1   1   2   1   2   2   1   1   2   2   1   2   2   1   1   1   2   1   2   2   2   2   2   2   2   2   2   1   1   2   1   1   2   1   1   2   2   2   1   1   1   2   1   1   1   2   1   2   2   1   2   1   2   2   2   2   1   2   2   1   2   2   2   2   1   2   1   1   2   1   2   2   2   2   1   2   2   1   2   1   1
 MK-2-9                 2   1   1   1   1   1   2   2   1   1   2   1   2   1   1   2   1   2   1   1   2   1   1   2   2   1   1   1   2   1   1   1   1   1   1   1   1   1   1   1   1   1   1   1   2   2   2   2   1   2   1   2   1   2   1   1   1   2   1   2   2   1   1   1   2   1   2   1   1   2   1   1   2   1   1   1   1   1   2   2   2   2   1   2   1   1   2   1   2   2   1   2   1   1   1   1   1   1   2   1   2   2   1   2   2   2   2   2   1   2   2   1   1   1   2   2   2   2   2   1   1   2   1   2   2   1   1   2   2   1   2   2   1   2   1   2   1   2   2   2   2   2   2   2   1   2   1   2   2   2   1   2   1   1   2   2   2   1   1   1   2   1   1   1   2   1   2   2   1   1   1   2   2   2   2   1   2   2   1   2   2   2   2   1   2   1   1   2   1   2   2   2   2   2   2   2   1   2   1   1
 MK-2-10                2   1   1   1   1   1   2   2   2   2   2   1   2   1   1   2   1   2   1   1   2   1   1   2   2   1   1   1   2   1   1   1   1   1   1   1   1   1   1   1   1   1   1   1   2   2   2   2   1   2   1   2   1   2   1   1   2   2   1   1   2   1   1   1   2   1   2   1   1   2   1   1   2   1   1   1   2   1   2   2   1   2   1   2   1   1   1   2   2   2   1   2   1   1   1   1   1   1   2   2   2   2   1   1   2   2   2   2   1   1   2   1   1   1   2   2   1   2   1   1   1   2   1   2   2   1   1   2   2   1   2   2   1   2   1   1   1   2   1   2   2   2   2   1   1   2   1   2   2   2   1   2   1   2   2   2   2   1   1   1   2   1   1   1   2   1   2   2   1   1   2   2   2   2   2   1   2   2   1   2   2   1   2   1   1   1   1   2   1   2   2   2   2   2   2   2   2   2   1   1
 MK-2-11                2   1   1   1   1   1   2   2   2   2   2   1   2   1   1   2   1   2   1   1   2   1   1   2   2   1   1   1   2   1   1   2   1   1   2   1   1   1   1   2   1   1   1   2   2   2   2   1   1   1   1   2   2   2   1   1   2   2   1   2   2   1   1   1   2   1   2   1   1   2   1   1   2   1   1   1   2   2   1   2   1   2   1   2   1   1   1   2   2   2   1   2   1   1   1   1   1   1   2   2   2   2   1   1   2   2   1   2   1   1   2   2   1   1   2   2   1   2   1   1   1   2   2   2   2   1   1   2   2   1   2   2   1   2   2   1   1   2   1   2   2   2   2   1   1   2   1   2   2   2   1   2   1   2   1   2   2   1   1   1   2   1   1   1   2   1   2   2   2   1   2   2   2   2   2   1   2   2   1   2   2   1   1   1   1   1   1   1   1   2   2   2   2   2   2   2   2   2   2   1
 MK-2-12                2   1   1   1   1   1   1   2   2   2   2   1   1   1   1   2   1   2   1   1   2   1   1   1   2   1   1   1   2   1   1   2   1   1   2   1   1   1   1   2   1   1   1   2   2   2   2   2   1   1   1   2   2   2   1   1   2   2   1   2   2   1   1   1   2   1   2   1   1   2   1   1   2   1   1   1   2   2   1   2   1   2   1   2   1   1   1   2   2   2   1   2   1   1   1   1   1   1   2   2   1   2   2   1   2   2   1   2   1   1   2   2   1   1   2   2   2   2   1   1   1   2   1   2   2   1   1   1   2   2   2   2   1   2   2   1   1   2   1   2   2   2   2   1   1   2   1   2   2   2   1   2   1   2   1   2   2   1   2   1   2   1   1   1   2   1   2   2   2   1   2   2   2   2   2   1   2   2   1   2   2   1   2   1   1   1   1   1   1   2   2   2   2   2   2   1   2   2   2   1
 MK-2-13                2   1   1   1   1   1   1   2   2   2   2   2   1   1   1   2   1   2   1   1   2   1   1   1   2   1   1   1   2   1   1   2   2   1   2   1   1   1   2   2   1   1   1   2   2   2   2   2   1   1   1   2   2   2   1   1   2   2   1   2   2   2   1   1   2   1   2   1   1   2   1   1   2   1   1   1   2   2   1   1   1   1   1   1   1   1   1   2   2   2   2   2   1   1   1   1   2   1   2   2   1   1   2   1   1   2   1   2   1   1   2   2   2   2   1   2   2   1   1   1   1   2   1   2   2   1   1   1   2   1   2   2   2   2   2   1   1   2   1   1   2   2   2   2   1   2   2   2   1   2   1   2   1   2   1   2   2   1   2   1   2   1   1   1   2   1   2   1   2   1   2   2   1   2   2   1   2   1   1   2   2   1   1   1   1   1   1   1   1   2   2   2   2   2   2   2   2   2   2   1
 MK-2-14                2   1   1   1   1   1   1   2   1   2   2   2   1   1   1   2   1   2   1   1   2   1   1   1   2   1   1   1   2   1   1   2   2   1   2   1   1   1   2   2   1   1   2   1   2   2   2   2   1   1   2   2   2   2   1   2   2   2   1   2   2   2   2   1   2   1   2   1   1   1   1   1   2   2   1   1   2   2   1   1   1   1   1   1   2   1   1   2   2   2   2   2   1   1   1   1   2   1   2   2   1   1   2   1   1   2   1   2   1   1   2   2   2   1   1   2   2   1   1   1   1   2   1   2   2   1   1   2   2   1   1   2   2   2   2   1   2   2   1   1   2   2   2   2   2   1   1   2   1   2   1   2   1   2   1   1   2   1   2   1   2   1   1   1   2   1   2   1   2   1   2   2   1   2   2   1   2   1   2   2   2   1   1   1   1   1   1   2   1   2   2   2   2   2   2   2   2   2   1   1
 MK-2-15                2   1   1   1   1   1   2   2   1   2   2   2   1   1   1   2   2   2   1   1   2   1   1   1   2   2   1   1   2   1   1   1   2   1   2   1   1   1   2   2   1   1   2   1   1   2   2   2   2   2   2   2   2   2   1   1   2   2   1   2   2   2   2   1   1   1   2   1   1   1   1   2   2   1   1   1   2   2   1   1   1   1   1   2   2   1   1   2   2   1   2   2   1   1   2   1   2   1   2   2   1   1   2   1   1   2   1   2   1   1   2   2   2   1   1   2   2   1   1   1   1   2   1   2   2   2   1   2   2   1   1   2   2   2   2   1   2   2   1   1   2   1   2   2   2   1   1   2   1   1   1   2   1   2   1   1   2   1   2   1   2   1   1   1   2   1   2   1   2   1   2   2   1   2   1   1   2   1   2   2   2   1   1   1   1   1   1   2   1   2   2   2   2   2   2   2   2   1   1   1
 MK-2-16                2   1   2   1   1   1   2   2   1   1   2   2   1   1   1   2   2   2   1   1   2   1   1   1   1   2   1   1   2   1   1   1   2   1   2   1   1   1   1   1   1   1   2   1   2   2   2   2   2   2   2   2   2   2   1   1   1   2   1   2   2   2   2   1   1   1   2   1   1   1   1   2   2   1   1   1   2   2   1   1   1   1   1   2   2   1   1   2   2   1   2   2   1   1   2   1   2   1   2   2   1   1   2   1   1   2   1   2   2   1   2   2   1   1   1   2   2   1   1   1   1   2   1   2   2   2   1   2   2   1   1   2   2   2   2   1   2   1   1   1   2   2   2   2   2   1   1   2   1   1   1   2   1   2   1   1   2   1   2   2   2   1   1   1   2   1   2   1   2   1   2   2   1   1   2   1   2   1   2   1   2   1   1   1   1   1   1   2   1   2   1   2   2   2   2   2   2   1   1   1
 MK-3-1                 1   1   1   2   1   2   1   1   1   2   1   1   2   2   1   2   2   1   1   1   1   1   2   2   1   1   2   1   2   1   1   2   1   1   2   2   2   1   1   2   2   2   2   1   2   1   2   2   2   2   2   2   2   2   2   2   1   1   2   2   2   2   2   1   2   2   2   2   2   1   2   2   2   1   1   1   1   1   1   1   1   2   1   1   1   2   1   2   2   1   1   2   2   1   1   1   2   1   2   2   1   1   1   1   1   1   1   1   1   2   1   2   2   2   2   2   1   2   1   2   2   2   2   2   2   1   2   2   1   1   2   1   2   1   1   1   1   1   2   1   1   2   2   2   2   1   1   2   1   2   1   1   2   1   2   2   2   2   2   1   1   1   2   1   2   1   2   2   2   2   1   1   2   2   1   1   2   1   2   2   1   1   1   2   1   1   1   1   2   2   2   1   2   2   2   1   2   2   1   1
 MK-3-2                 1   1   1   2   1   2   1   1   1   2   1   2   2   2   1   2   2   1   1   1   1   1   2   2   1   1   2   1   2   1   1   2   1   1   2   2   2   1   1   1   2   1   1   1   2   1   2   2   2   2   2   2   2   2   1   2   1   1   2   2   2   2   2   1   2   1   2   2   2   1   2   2   2   1   1   1   1   1   1   1   1   2   1   1   1   2   1   1   2   1   2   2   1   1   1   1   2   1   2   2   1   1   1   1   1   1   1   1   1   2   1   2   2   2   2   2   1   2   1   2   2   2   2   2   2   1   2   2   1   1   2   2   2   1   1   1   1   2   2   1   1   2   1   1   2   1   1   2   1   2   1   1   2   1   2   2   2   2   2   1   2   1   2   1   2   1   2   2   2   2   1   1   2   2   1   1   2   1   2   2   1   1   1   2   1   2   1   1   2   2   2   1   2   2   2   1   2   2   2   1
 MK-3-3                 1   1   1   2   2   2   1   1   1   2   1   2   2   2   1   2   2   1   1   2   1   1   2   2   1   1   2   1   2   1   1   2   1   1   2   2   2   1   1   1   2   1   1   1   2   1   2   1   2   2   2   2   2   2   1   2   1   1   2   2   2   2   2   1   2   1   2   2   2   1   2   2   2   1   1   1   1   1   1   1   1   2   2   1   1   2   1   1   2   1   2   2   1   1   1   1   2   1   2   2   1   2   1   1   1   1   1   1   1   1   1   2   2   2   2   1   1   2   1   2   1   2   2   2   2   1   2   2   1   1   2   2   2   1   1   1   1   2   2   1   1   2   1   1   2   1   1   2   1   2   1   1   2   1   2   2   1   2   2   1   2   1   2   1   1   1   2   2   2   2   2   1   2   2   1   1   2   1   1   2   1   1   1   2   1   2   1   1   2   1   2   2   2   1   1   1   2   2   2   1
 MK-3-4                 1   1   1   2   2   1   1   1   1   2   1   2   2   2   1   1   2   1   1   2   1   1   2   2   1   2   2   1   2   1   1   2   1   1   2   2   1   1   1   1   2   1   1   2   1   1   2   1   2   2   2   2   2   1   1   2   1   1   2   2   2   1   2   1   2   1   2   2   2   1   2   2   1   1   2   1   1   1   1   1   2   2   2   1   1   2   1   1   2   2   2   2   1   1   1   2   2   1   2   2   1   2   1   2   1   1   1   1   1   1   1   2   2   2   2   1   1   2   1   2   1   2   2   2   2   1   2   1   1   1   2   2   2   1   1   1   1   2   2   1   1   2   1   1   2   1   1   2   1   2   1   1   2   1   2   2   1   2   2   2   2   1   2   1   1   1   2   2   2   2   2   1   2   2   2   1   2   1   1   2   1   1   1   2   1   2   1   1   2   1   2   2   2   1   1   1   2   2   2   1
 MK-3-5                 1   1   1   2   1   1   1   2   1   2   1   2   2   2   1   1   1   1   1   1   1   1   2   2   1   2   2   1   2   1   1   1   1   1   2   2   1   1   1   1   2   1   1   2   1   2   2   1   2   2   2   2   2   1   1   2   1   1   2   2   2   1   2   1   2   1   2   2   2   1   2   2   1   1   2   1   1   1   1   1   2   2   2   1   1   2   1   1   2   2   2   2   1   1   1   2   2   1   2   2   1   1   1   2   1   1   1   1   2   1   1   2   2   2   2   1   1   2   1   2   1   2   2   2   2   1   2   1   1   2   2   2   2   1   1   1   1   2   2   1   1   2   1   1   2   1   1   2   1   2   1   1   2   1   2   2   1   2   2   2   2   1   2   1   1   1   2   2   2   2   2   1   2   2   2   1   2   1   1   2   1   1   1   1   1   2   2   1   2   1   2   2   2   1   1   1   2   2   2   1
 MK-3-6                 1   1   1   2   1   1   1   1   2   2   1   1   2   2   1   1   1   1   1   1   1   1   1   2   1   2   2   1   2   1   1   1   1   1   2   2   1   1   1   1   2   1   2   2   1   2   2   1   2   2   2   2   2   1   1   2   1   1   2   1   2   1   2   1   2   1   2   2   2   1   2   2   1   1   2   1   1   1   1   1   2   2   2   1   1   2   2   1   1   2   2   2   1   1   1   2   2   1   1   2   1   1   2   2   1   1   1   1   2   2   1   2   1   1   2   1   1   2   1   2   1   1   2   2   2   1   2   1   1   2   2   2   2   1   1   1   1   2   2   1   1   2   1   1   2   1   1   2   1   2   1   1   2   1   2   2   1   2   2   2   2   1   2   1   1   1   2   2   2   1   2   1   2   2   1   1   2   1   1   2   1   1   2   1   1   2   2   1   2   1   2   2   2   1   1   1   2   2   2   1
 MK-3-7                 1   1   1   2   1   1   1   1   2   2   1   1   2   2   1   1   1   1   1   1   1   1   1   2   1   2   2   1   1   2   1   1   1   1   2   2   1   1   1   1   2   1   1   2   1   1   2   1   2   2   1   2   1   1   1   2   1   1   2   1   2   1   2   1   1   1   2   2   2   1   2   2   1   1   2   1   1   1   1   1   1   2   2   2   1   2   1   2   1   2   1   2   1   1   1   2   2   1   1   2   1   1   2   2   1   1   1   1   2   2   1   2   2   1   2   1   1   2   1   2   1   1   1   2   2   2   1   2   1   2   1   2   2   1   1   1   2   2   2   1   1   2   1   1   2   1   1   1   1   2   1   1   2   1   1   2   1   2   2   2   2   1   2   1   1   1   2   1   2   1   2   1   2   2   1   1   2   1   1   2   1   1   2   1   2   2   2   1   2   1   2   2   2   1   1   1   2   2   2   1
 MK-3-8                 1   1   1   2   1   2   1   1   2   1   1   1   2   2   1   1   1   1   1   1   1   1   1   2   1   2   2   1   1   2   1   1   1   1   2   2   1   1   1   1   2   2   1   2   2   2   2   1   2   2   1   2   1   2   1   2   1   1   2   1   2   1   2   1   1   1   2   2   2   1   1   2   1   1   2   1   1   1   1   1   1   2   2   2   1   2   1   2   1   2   1   2   1   1   1   2   2   1   1   2   1   1   2   2   2   1   1   1   2   2   1   2   1   1   2   1   1   2   1   2   1   1   1   2   2   2   2   2   1   2   1   2   2   2   1   1   2   2   1   2   1   2   1   1   2   1   1   1   1   2   1   1   2   1   1   2   1   2   2   2   2   2   2   1   1   1   2   1   2   1   2   1   2   2   1   1   2   1   2   2   1   1   1   1   2   2   2   1   1   1   2   2   2   1   1   1   2   2   1   1
 MK-3-9                 1   1   1   2   1   2   1   1   2   1   1   1   2   2   2   1   1   1   1   1   1   1   1   1   2   2   2   1   1   2   1   1   1   1   2   2   1   1   1   1   2   2   1   2   2   2   2   1   2   2   2   1   1   2   1   2   1   1   2   1   2   1   2   1   1   1   2   1   2   1   2   2   1   1   2   2   1   1   1   1   1   2   2   2   1   2   1   2   1   2   1   2   1   1   1   2   2   1   1   2   1   1   2   2   2   1   1   1   2   2   1   2   1   1   1   1   1   2   1   2   1   1   1   2   2   2   2   2   1   2   1   2   2   2   1   1   2   2   1   2   1   2   1   2   2   1   1   1   1   2   1   1   2   1   1   1   1   1   2   2   2   2   2   1   2   1   2   1   2   1   2   2   2   2   1   1   2   1   2   2   1   1   1   1   2   2   2   1   1   1   2   2   2   2   1   1   2   2   1   1
 MK-3-10                1   1   2   2   2   2   1   1   2   2   1   1   2   2   2   1   1   1   1   1   1   1   2   1   1   2   2   1   1   2   1   1   1   1   2   2   1   2   1   1   2   2   1   2   2   2   2   1   2   2   1   1   1   2   1   2   1   1   2   1   2   1   2   1   1   1   2   1   2   1   2   2   1   1   2   2   1   1   1   1   1   2   2   2   1   2   1   2   1   2   1   2   1   1   1   2   2   1   2   2   1   1   2   2   2   1   1   1   2   2   1   2   1   1   1   1   1   2   1   2   1   1   1   2   2   2   2   2   1   2   2   1   2   2   1   1   2   2   1   2   1   2   2   2   1   1   1   1   1   2   1   2   2   1   2   1   1   1   2   2   2   2   2   1   2   1   1   1   1   1   2   2   2   1   1   1   2   2   2   2   1   1   1   1   2   2   2   1   1   1   1   2   2   2   1   1   2   2   1   2
 MK-3-11                1   1   2   2   2   2   1   1   2   2   1   1   2   2   2   1   1   1   1   1   1   1   2   1   1   2   2   1   1   2   1   2   1   1   2   2   1   2   1   1   2   2   1   2   2   2   2   1   1   2   1   1   1   2   1   2   1   2   2   1   2   1   2   1   1   1   2   1   2   1   2   2   1   1   2   2   1   1   1   1   1   2   2   2   2   2   1   2   1   1   1   2   2   1   1   2   2   1   2   2   1   1   2   2   2   1   1   2   2   2   1   2   1   1   1   1   1   2   1   2   1   1   1   2   1   1   2   2   1   2   2   1   2   2   1   1   2   2   1   2   1   1   2   2   1   1   1   1   1   2   1   2   2   1   2   1   1   1   1   2   2   2   2   1   2   1   1   1   1   1   2   2   2   1   1   1   2   2   2   2   1   1   1   1   2   2   2   1   1   1   1   2   2   2   1   1   2   2   2   2
 MK-3-12                1   1   2   2   2   2   1   1   2   2   2   1   2   2   2   1   1   1   1   1   1   1   2   1   1   2   2   2   1   2   1   2   2   1   2   2   1   2   1   1   2   2   1   2   2   2   2   1   1   1   1   1   1   2   1   2   1   2   2   1   2   1   2   1   1   1   1   2   2   1   2   1   1   1   2   2   1   1   1   1   2   2   2   2   2   2   1   2   1   2   2   2   2   1   1   2   2   1   2   2   2   1   1   2   2   1   1   2   2   2   1   2   1   2   1   1   1   1   1   2   1   1   1   2   1   1   2   2   1   2   2   1   2   2   1   1   2   2   1   2   1   1   2   1   1   1   1   2   1   2   1   2   2   1   2   1   1   1   1   2   2   1   2   1   2   1   1   1   1   1   2   2   2   2   1   1   2   1   2   2   1   1   1   1   2   2   2   1   1   1   1   2   1   2   1   1   2   2   2   2
 MK-3-13                1   1   2   1   2   2   1   1   2   1   2   1   2   2   2   1   1   1   1   1   2   1   2   1   1   2   2   2   1   2   1   2   2   1   2   2   2   2   1   1   2   2   2   1   1   2   1   1   1   1   1   1   1   2   1   2   1   2   2   1   2   1   1   1   1   2   1   2   2   1   2   1   1   1   2   2   1   1   2   1   2   1   2   2   2   2   1   2   1   2   2   2   2   1   1   2   1   1   2   2   2   1   1   2   2   1   2   2   2   2   1   2   1   2   1   1   1   1   1   2   1   1   1   2   1   1   2   2   1   1   2   2   1   2   1   1   2   2   1   2   1   1   1   1   1   1   1   2   1   2   2   2   2   1   2   2   1   1   1   2   2   1   2   1   1   1   1   1   1   1   2   1   2   2   1   1   2   1   2   2   1   1   1   1   2   2   2   1   2   1   1   2   1   2   1   1   2   2   2   2
 MK-3-14                1   1   2   1   2   2   1   2   2   1   2   2   2   2   2   1   1   1   2   1   2   2   2   1   1   2   2   2   1   2   1   2   2   1   2   2   2   2   1   1   2   2   1   1   1   2   1   1   1   1   1   1   1   2   1   2   1   2   2   1   2   1   2   1   1   2   2   2   2   1   2   1   2   1   2   2   1   1   1   1   2   1   2   2   2   2   1   2   1   2   2   2   2   1   1   1   1   1   2   2   1   1   1   2   2   2   2   2   2   2   2   2   1   2   1   2   1   1   2   2   1   1   1   2   1   1   2   2   1   1   2   2   1   2   2   1   2   2   2   2   1   2   1   1   1   1   1   2   1   2   2   2   2   2   2   2   1   1   1   2   2   1   2   1   1   1   1   2   1   1   2   1   2   2   1   1   2   1   2   2   1   1   1   1   2   2   2   1   2   2   1   2   1   2   2   1   2   2   2   2
 MK-3-15                1   1   2   1   1   2   2   2   2   1   2   2   2   2   2   1   1   1   2   2   2   2   2   1   1   2   2   2   1   2   2   2   2   1   1   2   2   2   1   1   2   2   1   1   1   2   1   1   1   1   1   1   1   2   1   1   1   2   2   1   2   1   2   1   1   2   2   2   2   1   2   1   2   1   2   2   1   1   1   1   2   1   2   2   1   2   1   1   1   2   2   2   2   1   1   1   1   1   2   1   1   1   1   2   2   2   2   2   2   2   2   2   1   2   1   2   1   1   2   2   1   1   1   2   1   1   2   2   1   1   2   2   2   2   2   1   2   2   2   2   2   2   1   1   1   1   1   2   1   2   2   2   2   2   2   2   1   1   1   1   2   2   2   1   1   1   1   2   1   1   2   1   2   2   1   1   2   1   2   2   1   1   1   1   2   2   2   1   2   2   1   1   1   2   2   1   2   2   2   2
 MK-3-16                1   1   2   2   2   2   2   2   2   1   2   2   2   2   2   1   1   1   2   2   2   1   2   1   1   1   2   2   1   2   2   2   2   1   1   2   2   2   1   1   2   1   1   1   1   2   1   1   1   1   1   1   1   2   1   1   1   2   1   1   2   1   2   1   1   2   2   2   2   1   2   1   2   1   2   2   1   1   1   2   2   1   2   2   1   2   1   1   1   2   2   1   2   1   1   1   1   1   2   1   1   1   1   2   2   2   1   2   2   2   2   1   1   2   2   2   1   1   2   2   1   1   1   2   1   1   2   2   1   1   2   2   2   2   2   1   2   2   2   2   2   2   1   1   1   1   1   2   1   2   2   2   2   2   2   2   1   1   1   1   2   2   2   1   1   1   1   2   1   1   2   1   2   2   1   1   1   1   2   2   1   2   1   1   2   2   2   1   2   2   1   1   1   2   2   1   2   2   2   2
 MK-4-1                 1   2   1   2   1   1   2   1   2   2   2   1   1   1   2   2   1   2   1   2   1   1   1   1   2   1   1   1   2   1   1   2   1   2   1   2   1   1   1   2   2   2   1   2   2   1   2   2   2   2   1   2   1   2   1   2   1   1   1   2   1   2   2   2   2   1   2   2   2   1   1   1   2   1   2   2   2   2   2   2   1   2   2   2   2   1   1   2   2   2   2   2   1   1   1   2   1   2   2   2   2   1   2   2   1   2   1   2   1   1   2   1   2   1   2   2   2   1   1   1   1   1   2   2   1   2   1   2   2   2   2   1   2   2   2   2   1   2   2   2   1   1   1   2   1   2   1   1   2   1   1   2   1   2   2   1   1   1   1   2   2   1   2   1   1   1   2   1   1   1   1   2   1   1   2   1   1   1   2   2   1   2   2   2   2   1   1   2   2   2   2   2   2   1   2   2   1   2   1   1
 MK-4-2                 1   2   1   2   1   1   2   1   2   2   2   2   1   1   2   2   1   2   2   2   2   1   1   1   2   1   1   1   2   1   1   2   1   2   1   2   1   1   2   2   2   2   1   2   2   1   2   2   2   2   2   2   2   2   1   2   1   2   1   1   1   2   1   2   2   1   2   2   2   1   1   1   2   1   2   2   1   1   2   1   1   2   2   2   2   1   1   2   2   2   2   1   1   1   1   2   1   2   2   2   2   1   2   1   1   2   1   2   1   1   2   1   2   1   2   1   2   1   1   1   1   1   2   2   2   2   1   2   2   2   2   1   2   2   2   2   1   2   2   2   1   1   1   2   1   1   1   1   2   2   1   1   1   2   2   1   1   1   1   2   2   1   2   2   1   1   2   1   1   2   1   2   1   2   2   1   2   1   2   2   1   1   2   1   2   1   1   2   2   2   2   2   2   1   2   2   1   2   1   1
 MK-4-3                 1   2   1   2   1   1   2   1   1   2   2   2   1   1   2   2   1   2   2   2   2   1   2   1   2   1   1   1   2   1   1   2   1   2   1   2   1   1   2   2   2   2   1   2   2   1   2   2   2   2   2   1   2   2   2   2   1   1   1   1   1   2   1   2   2   1   2   2   2   1   1   1   2   1   1   1   1   1   2   1   1   2   2   1   2   1   1   2   2   2   2   1   1   1   1   2   1   2   2   2   2   2   2   1   1   2   1   2   2   1   2   1   2   1   2   1   2   1   1   1   1   1   2   2   1   2   1   1   2   2   2   1   2   2   2   2   1   2   2   2   1   1   1   2   1   1   1   1   1   2   1   1   1   2   2   1   2   1   1   2   2   1   2   2   1   1   2   1   1   2   1   2   1   2   2   1   2   1   2   1   2   1   1   1   2   1   1   2   2   2   2   1   2   1   2   2   1   2   1   1
 MK-4-4                 1   2   1   2   1   1   1   1   1   2   2   2   1   1   1   2   2   2   2   2   2   2   1   1   2   2   1   2   2   1   2   2   1   2   1   1   1   1   2   2   2   2   1   2   2   1   2   2   2   2   2   1   2   2   2   2   1   1   1   1   1   2   1   2   2   1   2   2   2   1   1   1   2   2   1   1   1   1   1   1   2   2   2   1   2   2   1   2   2   2   2   1   1   1   1   1   1   2   2   2   1   2   2   1   2   2   2   2   2   1   2   2   2   1   1   1   2   1   1   1   1   1   2   2   1   1   1   1   2   2   2   2   2   2   2   1   1   2   1   2   1   1   1   2   1   1   2   1   2   2   1   1   1   2   2   1   2   1   1   1   2   1   2   2   2   1   2   1   1   1   1   2   1   2   1   1   2   1   2   1   2   1   1   1   2   1   2   2   2   2   2   1   2   1   2   2   2   2   1   1
 MK-4-5                 1   2   1   2   1   1   1   1   1   2   2   2   1   1   1   2   2   2   2   2   2   2   1   1   2   2   1   2   2   1   2   2   1   2   1   1   1   1   2   2   2   2   1   2   2   1   2   2   2   2   2   1   2   2   2   1   1   1   1   1   1   2   1   2   2   1   2   2   2   1   1   1   2   2   1   1   1   1   1   2   1   1   2   1   2   2   1   2   2   2   2   1   1   1   1   1   1   2   2   2   2   2   2   2   2   2   2   2   2   2   2   2   2   1   1   1   2   1   1   1   1   1   2   1   1   2   1   1   2   2   2   2   2   2   2   1   1   2   1   2   1   1   2   2   1   1   2   1   2   2   1   1   1   2   2   1   2   1   1   1   2   1   2   2   2   1   2   1   1   2   1   2   1   1   1   1   2   1   1   2   2   1   1   1   2   1   1   2   2   2   2   1   2   1   2   2   2   2   1   1
 MK-4-6                 1   2   1   1   1   1   1   1   1   2   2   1   1   1   2   2   2   2   2   2   2   2   1   1   2   2   2   2   2   1   2   2   1   2   1   1   1   1   2   2   2   2   1   2   2   1   2   1   2   2   2   1   1   1   2   1   1   1   1   2   1   2   1   1   2   1   2   2   2   1   2   2   2   2   1   1   1   2   1   2   1   1   2   1   2   2   1   2   2   2   2   1   1   1   1   2   2   1   2   2   2   2   2   2   2   2   1   1   2   2   1   2   1   1   1   1   2   1   1   1   1   2   2   1   2   2   1   1   2   2   2   2   2   2   2   1   2   2   1   2   2   1   2   2   1   1   2   1   2   2   1   2   1   2   2   1   2   1   1   1   2   1   2   2   2   2   2   1   1   2   1   2   1   1   1   1   2   2   1   2   2   1   1   1   2   1   1   2   2   2   2   1   2   1   2   2   2   2   1   1
 MK-4-7                 1   2   1   1   1   1   1   1   2   2   2   1   1   1   2   2   2   2   2   2   2   2   1   1   2   2   1   2   2   1   1   2   1   2   1   1   1   1   2   2   2   2   1   2   2   1   2   1   2   2   2   1   1   1   2   1   2   1   1   2   2   2   1   2   1   1   2   2   2   1   2   2   2   2   1   1   1   2   1   2   1   1   2   1   2   2   1   2   2   2   2   1   1   1   1   2   2   1   2   2   2   2   2   2   2   2   1   1   2   2   1   2   1   1   1   1   2   1   1   1   1   2   2   1   2   2   1   1   2   2   2   2   2   2   2   1   2   2   1   2   2   1   2   2   1   1   2   1   2   2   1   2   1   1   2   1   2   2   1   1   2   1   2   2   2   2   2   1   1   2   1   2   1   1   2   1   2   2   1   2   2   1   1   1   2   1   1   2   2   2   1   1   2   1   2   2   2   2   1   1
 MK-4-8                 1   2   1   2   1   1   1   1   2   2   2   1   1   1   2   2   2   2   2   2   2   2   1   1   2   2   1   1   2   1   1   2   1   2   1   1   1   1   2   2   1   2   2   2   2   1   2   1   2   2   2   1   1   1   1   1   2   1   1   2   2   2   1   1   2   1   2   2   2   1   2   2   2   2   1   1   1   2   1   2   1   1   2   1   1   2   1   1   2   2   2   1   1   1   1   2   2   1   2   2   2   1   2   2   2   2   1   1   1   2   1   2   1   1   1   1   2   1   1   1   1   2   2   1   2   2   1   2   2   2   2   1   2   2   2   1   2   1   1   2   2   1   2   2   1   1   2   1   2   2   1   2   1   1   2   1   2   2   2   1   2   1   2   2   2   2   2   1   2   1   1   2   1   1   2   1   2   2   1   2   2   1   1   1   2   1   1   2   2   2   1   1   2   1   2   1   2   2   1   1
 MK-4-9                 1   2   1   2   1   1   2   1   1   2   2   1   1   1   2   2   1   2   2   2   2   2   1   1   2   1   1   1   2   1   1   2   2   2   1   1   1   2   2   1   1   1   2   2   2   1   2   1   2   2   2   1   1   1   1   1   2   1   1   2   2   1   1   1   2   1   2   2   2   1   2   2   2   1   1   1   1   2   1   2   2   1   2   1   1   2   1   1   2   1   2   1   1   1   1   2   2   1   1   2   2   1   2   2   2   2   1   1   1   1   1   1   1   1   1   1   2   1   1   1   1   2   2   2   2   2   1   2   2   2   2   1   2   2   2   1   2   1   1   2   2   1   1   1   1   1   2   1   2   1   1   2   1   1   2   1   1   2   2   1   1   1   2   2   2   2   2   1   2   1   1   2   1   1   2   1   2   2   1   2   2   1   1   1   2   1   1   1   2   2   1   1   1   1   2   1   2   2   1   2
 MK-4-10                1   2   1   2   2   1   1   1   1   2   2   1   1   1   2   2   1   2   2   2   2   2   1   1   1   1   1   1   2   1   1   2   2   2   1   1   1   2   1   1   1   1   2   2   2   1   2   1   2   2   2   1   1   1   1   1   1   1   1   2   2   1   1   1   2   2   2   2   2   1   2   2   2   1   1   1   1   2   1   2   2   1   2   1   1   2   1   1   2   1   2   1   1   1   1   2   2   1   1   2   2   1   2   2   2   2   1   2   2   1   1   1   1   1   1   1   2   1   1   1   1   2   2   2   2   2   1   2   2   2   2   1   2   2   2   1   2   1   1   2   2   1   1   1   1   1   2   1   2   1   1   1   1   1   2   1   1   2   2   1   1   1   2   2   2   2   2   1   2   1   1   2   1   1   1   1   2   2   1   1   2   1   1   1   2   1   1   1   2   2   1   1   1   1   2   1   1   2   1   2
 MK-4-11                1   2   1   2   2   1   1   1   1   2   2   1   1   1   2   1   1   2   2   2   2   2   1   1   2   1   1   1   2   1   1   2   2   2   2   1   1   2   1   1   2   1   2   2   1   1   2   1   2   2   1   1   1   1   1   1   1   1   1   2   2   1   1   1   1   2   2   2   1   1   1   2   2   1   1   1   1   2   1   2   1   1   2   1   1   2   1   1   2   1   2   1   1   1   1   2   2   1   1   2   2   2   2   2   2   2   1   2   2   1   1   1   1   1   1   1   2   1   1   1   2   1   2   2   2   2   1   2   1   2   2   1   2   2   2   1   2   1   1   1   2   1   1   1   1   2   2   1   2   1   2   1   1   1   1   1   1   2   2   1   2   1   1   2   2   2   2   1   2   1   1   2   1   1   1   1   2   2   1   1   2   1   1   1   2   1   1   1   2   2   1   2   1   1   2   2   1   2   1   2
 MK-4-12                1   2   1   2   2   1   2   1   1   2   2   1   1   1   2   1   1   2   2   2   1   2   1   1   2   1   1   1   2   1   1   2   2   2   2   1   1   2   1   1   2   1   2   2   1   1   2   1   2   2   1   1   1   1   1   1   1   1   1   2   2   1   2   1   1   2   2   1   1   1   1   2   2   1   1   1   1   2   1   2   1   1   2   2   1   2   1   1   2   1   2   1   1   1   1   2   2   1   1   2   2   2   2   2   2   2   1   2   2   1   2   1   1   1   1   1   2   1   2   1   2   2   1   2   2   1   1   2   1   2   2   1   2   2   2   1   2   1   1   1   2   1   1   1   1   2   2   1   2   1   2   1   1   1   1   1   1   2   2   1   2   1   1   2   2   2   2   1   1   1   1   2   1   1   1   1   2   2   1   1   2   1   1   2   2   1   1   1   2   2   1   1   1   1   2   2   1   2   1   2
 MK-4-13                1   2   1   1   2   1   2   1   1   2   2   1   1   1   2   1   1   2   2   2   1   2   1   1   2   2   1   1   2   1   2   2   2   2   2   1   1   1   2   1   2   1   2   1   1   1   2   1   2   2   1   1   1   1   1   1   1   1   1   1   2   1   2   1   1   2   2   1   1   1   1   2   2   1   1   1   1   2   2   2   1   1   2   2   1   2   1   1   2   1   2   1   1   1   1   2   2   1   1   2   2   2   2   2   2   2   1   2   2   1   2   1   1   1   1   1   1   1   2   2   2   2   1   2   2   1   1   2   1   2   2   1   2   2   2   1   2   1   1   1   2   1   1   1   1   2   2   1   2   1   2   1   1   1   1   1   1   2   2   1   2   1   1   2   2   2   2   1   1   1   2   1   1   1   1   1   2   2   1   1   1   1   2   2   2   1   1   1   2   2   1   1   1   1   2   2   1   2   1   2
 MK-4-14                1   2   1   1   2   1   2   1   1   2   2   1   1   1   2   1   1   2   2   2   1   2   1   2   2   2   1   1   2   1   2   2   2   2   1   1   1   1   2   1   2   1   2   2   1   1   2   1   2   2   1   2   2   1   1   1   1   1   1   1   2   1   2   1   1   2   1   1   1   1   2   2   2   1   1   1   1   2   1   2   1   1   2   2   1   2   1   1   1   1   2   1   1   1   1   2   2   1   1   2   2   2   2   2   2   2   2   2   2   1   2   1   1   1   1   1   1   1   2   1   1   2   1   2   2   2   1   2   1   2   2   1   2   2   2   1   2   2   1   1   2   1   1   1   1   2   2   1   2   1   1   2   1   1   1   1   1   2   2   1   2   1   1   2   2   2   2   2   1   1   2   1   1   1   1   1   2   1   1   1   1   1   2   2   2   1   1   1   2   2   1   1   2   1   2   2   1   2   2   2
 MK-4-15                1   2   1   1   2   2   2   1   1   2   2   1   1   1   2   1   1   2   2   2   1   2   1   1   1   2   1   1   2   1   2   2   2   2   1   1   1   1   1   1   2   1   2   2   1   1   2   1   2   2   1   2   1   1   1   1   1   1   1   1   2   1   1   1   1   2   1   1   2   1   2   2   2   1   1   1   1   2   1   2   2   1   2   2   1   2   1   1   1   1   2   1   1   1   1   2   2   1   1   2   2   1   2   2   2   1   2   2   2   1   1   1   1   1   1   1   1   1   2   1   1   2   1   2   2   2   1   2   2   2   2   1   1   2   2   1   2   2   1   1   2   1   1   1   1   2   2   1   2   1   2   2   1   1   1   1   1   2   2   1   2   2   1   2   2   2   2   2   1   1   2   1   1   1   2   2   2   1   1   1   1   1   2   1   2   1   1   1   2   2   1   1   2   1   2   2   1   2   2   2
 MK-4-16                1   2   1   1   1   2   2   1   1   2   2   1   1   1   2   1   1   2   2   2   1   2   1   1   1   2   1   1   2   1   1   2   2   2   1   1   1   1   1   1   2   1   2   2   1   1   2   2   2   2   1   2   1   1   1   2   1   1   1   1   1   1   1   1   1   2   1   1   2   2   2   2   2   1   1   1   1   2   1   2   2   1   2   2   1   2   1   1   1   1   2   1   1   1   1   2   2   1   2   2   2   2   2   2   2   1   2   2   2   1   1   1   1   1   1   1   1   1   2   1   1   2   1   2   2   2   1   2   2   2   1   1   1   2   2   1   2   2   1   1   2   1   1   1   1   2   2   1   1   1   1   1   1   1   1   1   1   2   2   1   2   2   2   1   2   2   2   2   1   1   2   1   1   1   1   2   2   1   1   1   2   1   2   1   2   1   1   1   2   2   1   1   2   1   2   2   1   2   2   2
 MK-5-1                 2   1   2   1   1   1   1   1   2   2   2   1   2   2   1   1   2   2   1   1   2   1   1   2   2   1   2   2   2   1   1   1   1   1   1   2   1   1   1   2   2   1   2   2   1   2   2   1   1   2   2   2   1   1   1   2   2   2   2   2   2   2   2   2   1   1   2   2   2   2   2   2   2   2   1   2   2   2   2   2   1   1   1   1   2   1   1   1   2   2   1   2   2   2   2   1   1   1   2   1   2   2   2   2   2   1   2   2   2   2   2   1   1   2   2   1   2   2   2   1   2   2   2   2   1   2   1   1   2   1   2   2   2   2   2   2   2   1   1   1   1   1   1   1   2   2   1   1   2   2   1   2   2   2   1   1   1   1   1   1   1   2   1   1   1   2   1   2   1   2   1   2   2   1   2   2   2   2   1   2   2   1   2   2   1   1   1   2   1   2   2   2   2   2   1   2   2   2   1   1
 MK-5-2                 2   1   2   2   1   1   1   1   2   2   2   1   2   2   1   1   2   2   1   1   2   1   1   2   2   2   2   2   2   1   1   1   1   1   1   2   1   1   1   2   2   1   2   2   2   1   2   1   1   1   2   2   1   1   1   2   2   2   2   2   2   2   2   2   2   1   2   2   2   2   2   2   2   2   1   2   1   1   2   2   1   1   1   1   2   1   1   1   2   2   2   2   2   2   2   1   1   1   2   1   2   2   2   2   2   1   2   2   2   2   2   1   1   2   2   1   2   2   2   1   2   2   2   2   1   1   1   1   2   1   2   2   2   1   2   2   2   1   1   1   1   1   1   1   2   2   1   2   2   2   1   2   2   2   1   1   1   1   1   1   1   2   1   1   1   2   1   2   1   2   2   2   2   2   2   2   2   2   1   2   2   1   2   2   1   1   1   2   1   2   2   2   1   2   1   2   2   2   1   1
 MK-5-3                 2   1   2   2   1   1   1   2   1   2   2   2   2   2   1   1   2   2   1   1   2   1   1   2   1   2   2   2   2   1   1   1   2   1   1   2   1   1   1   2   2   1   2   2   2   2   2   1   1   1   2   2   2   1   1   2   2   2   2   2   2   2   2   2   2   1   2   2   2   2   2   2   2   2   1   1   1   1   2   2   1   1   2   1   2   1   1   1   2   2   2   2   2   2   2   1   1   1   2   1   2   2   2   2   2   1   2   2   2   2   2   1   1   2   2   1   2   1   2   1   2   2   2   2   1   1   1   1   2   1   2   2   2   1   2   2   2   2   1   2   1   1   1   1   1   2   1   2   2   2   1   2   2   1   1   1   1   1   1   2   1   2   1   1   1   2   1   2   1   2   2   2   2   1   1   2   2   2   1   2   2   1   2   2   1   1   1   2   1   1   2   2   1   2   1   2   2   2   1   1
 MK-5-4                 2   1   2   2   1   1   1   2   1   2   2   2   2   1   1   1   2   1   1   1   2   1   1   2   1   2   2   2   2   1   1   1   2   1   1   2   1   1   1   2   2   1   2   2   1   2   2   1   2   1   2   2   2   1   1   2   2   2   2   1   2   1   2   2   2   2   2   2   2   2   2   2   2   2   1   1   1   1   2   2   1   1   2   1   2   1   1   1   2   2   2   2   2   2   2   1   1   1   1   1   2   2   2   2   2   1   2   2   2   2   2   1   2   2   1   2   1   1   2   1   2   2   2   2   2   2   1   1   1   1   2   2   2   1   2   2   2   2   1   2   1   1   1   2   2   2   1   2   1   2   1   2   2   2   1   1   1   1   1   2   1   2   1   1   1   2   1   2   1   2   2   1   2   1   1   2   2   2   2   2   2   1   2   2   1   1   1   1   1   1   2   2   1   2   1   2   1   2   1   1
 MK-5-5                 1   1   2   1   2   1   1   2   1   2   2   2   2   1   1   1   2   1   2   1   1   1   1   2   2   1   2   2   2   1   1   1   2   1   1   2   1   1   1   2   2   1   2   2   1   2   2   1   2   1   2   2   2   1   1   2   2   2   2   1   2   1   2   2   2   2   2   2   2   1   2   2   2   2   1   1   1   1   2   2   1   1   2   1   2   1   1   1   2   2   2   2   2   2   2   2   1   2   1   1   2   1   2   2   2   1   2   2   2   2   2   1   2   2   1   2   1   1   2   1   2   2   2   1   2   2   1   1   1   1   2   2   2   1   1   2   2   2   1   1   2   1   1   1   2   2   1   2   1   2   1   2   2   2   1   1   1   1   2   2   2   2   1   1   1   2   1   2   1   2   2   1   2   2   1   1   2   2   2   2   2   1   2   1   1   1   1   1   2   1   2   1   1   2   1   2   1   2   1   1
 MK-5-6                 1   1   2   1   2   1   1   2   1   2   2   2   2   1   1   2   2   1   1   2   1   1   1   2   2   1   2   2   2   1   1   1   2   1   1   1   1   1   1   2   2   1   2   2   1   2   2   1   2   1   2   2   2   1   1   2   2   2   2   1   2   1   2   2   2   2   2   2   2   1   2   2   2   2   1   1   1   1   2   2   1   1   1   2   2   2   1   1   2   2   2   2   2   2   2   2   1   2   1   1   2   1   2   2   2   1   2   2   1   2   2   1   2   2   1   2   2   1   2   1   2   2   2   1   2   1   1   1   1   1   2   2   2   1   1   1   2   2   1   2   2   2   1   1   2   2   2   2   1   2   2   2   2   2   1   1   2   1   2   1   2   2   1   1   1   2   1   2   1   2   2   1   2   1   1   2   2   2   2   2   2   1   2   1   1   1   1   1   2   1   2   1   1   2   1   2   1   2   1   2
 MK-5-7                 1   1   2   1   2   1   1   2   2   2   2   2   2   1   1   2   2   1   1   2   1   1   1   2   2   1   2   2   2   1   1   1   2   1   1   1   1   1   2   2   2   1   2   2   1   2   2   1   2   2   2   2   2   1   1   2   2   2   1   1   2   2   2   2   2   2   2   2   2   1   2   2   2   2   1   1   2   1   2   2   1   1   1   2   2   2   1   2   2   2   2   2   2   2   2   2   1   2   1   1   2   1   2   2   2   1   2   1   1   2   2   1   2   2   1   2   2   1   2   1   2   2   2   1   2   1   1   2   1   1   2   1   2   1   1   1   2   2   1   2   2   2   1   1   2   2   2   1   1   2   2   2   2   2   2   1   2   1   2   1   1   2   1   1   1   2   1   2   1   1   2   1   2   1   1   2   2   2   2   2   2   1   2   1   2   1   1   1   2   1   2   1   2   2   1   2   1   2   1   2
 MK-5-8                 1   1   2   1   1   1   1   2   2   2   2   2   2   2   2   2   2   1   1   2   1   1   1   2   2   2   2   2   2   1   1   1   2   2   1   1   1   1   2   1   2   1   2   2   1   2   1   1   2   2   2   2   2   1   1   2   2   2   1   1   2   2   2   1   2   2   2   2   2   1   2   2   2   2   1   1   2   1   2   2   1   1   1   2   2   2   1   2   2   2   2   2   1   2   2   1   1   1   1   1   2   1   2   2   2   1   1   1   1   2   2   1   2   1   1   2   2   1   2   1   2   2   2   1   2   1   1   2   1   1   2   1   2   1   1   1   2   1   1   2   2   2   1   1   2   2   1   2   2   2   2   2   2   1   2   1   2   2   2   1   1   2   1   1   1   2   1   1   1   1   2   1   2   1   1   2   2   2   2   2   2   1   2   1   2   1   1   1   2   1   2   1   2   2   1   2   1   2   1   2
 MK-5-9                 1   1   2   1   2   1   1   2   2   2   2   2   2   2   2   2   2   2   2   2   1   1   1   2   2   2   2   2   2   1   1   1   2   2   1   1   1   2   2   1   2   2   2   2   1   2   2   1   2   2   2   2   2   1   1   2   2   2   1   1   2   2   2   1   2   2   2   2   2   1   2   2   1   2   1   1   2   1   2   2   2   1   1   2   2   2   2   2   2   1   2   2   1   2   2   1   1   1   1   2   2   1   2   2   2   1   1   1   1   2   2   1   2   1   1   2   2   1   2   1   2   2   2   1   2   1   1   2   1   1   2   1   2   1   1   1   2   1   1   2   2   2   1   1   2   2   1   2   2   2   2   2   2   1   2   1   2   2   1   1   1   2   1   1   1   2   1   1   1   2   2   1   2   1   1   2   2   2   2   2   2   1   2   1   2   1   1   1   2   1   2   1   2   2   1   2   2   2   1   2
 MK-5-10                1   1   2   1   2   1   1   2   2   2   2   2   2   2   2   2   2   2   2   2   1   2   1   2   2   2   1   2   2   1   1   1   2   2   2   1   1   2   2   1   2   2   2   2   1   2   2   1   2   2   2   2   2   1   1   2   2   2   1   1   2   2   2   1   2   2   2   2   2   1   2   2   1   2   1   1   2   1   2   2   2   1   1   1   2   1   2   2   2   2   2   2   1   2   2   1   1   1   1   2   1   1   2   2   2   1   1   1   1   2   2   1   2   1   1   2   2   1   2   1   2   1   2   1   2   1   1   2   1   1   2   1   1   1   1   1   2   1   1   2   1   2   2   1   2   2   1   2   2   2   2   2   2   1   2   1   2   2   1   1   1   2   1   1   1   2   1   1   1   2   2   1   2   1   1   1   2   2   2   2   2   1   2   1   2   1   1   1   1   1   2   1   2   2   1   1   2   1   1   2
 MK-5-11                1   2   1   1   2   2   1   2   2   1   2   2   2   2   2   2   2   2   2   2   1   2   1   2   2   2   1   2   2   1   1   1   2   2   2   1   2   2   2   1   2   2   2   2   1   2   2   1   2   2   2   2   2   1   1   2   2   2   1   1   2   2   2   1   2   2   2   2   2   1   2   2   1   2   1   1   2   1   2   1   2   1   1   1   2   1   2   2   2   1   2   2   1   2   2   1   1   2   1   2   1   1   2   2   2   1   1   2   1   2   2   1   2   1   1   2   2   1   2   1   2   1   1   1   2   1   2   2   1   1   2   1   1   1   1   1   2   1   1   2   1   2   1   1   2   2   1   2   2   2   2   2   2   1   2   1   2   2   1   1   2   2   1   1   1   2   1   1   1   2   2   1   2   1   1   1   2   2   2   2   2   2   2   1   2   1   2   1   1   1   2   1   2   1   1   1   2   1   1   2
 MK-5-12                1   2   2   1   2   2   1   2   2   1   2   2   2   2   2   2   2   2   2   2   1   2   2   1   2   2   1   2   2   1   1   1   2   2   2   1   2   2   2   2   2   1   2   2   1   2   2   1   2   1   2   2   2   1   1   2   2   2   1   1   2   2   2   1   2   2   2   2   2   1   2   2   1   2   1   1   2   1   2   1   2   1   1   1   2   1   2   2   2   1   2   1   1   1   2   1   1   2   1   2   1   2   2   2   2   1   2   2   1   2   2   1   2   1   1   2   2   1   2   1   1   1   1   1   2   1   2   2   1   1   2   1   1   1   1   1   2   1   1   1   1   2   1   1   2   2   1   2   1   2   2   2   2   1   2   1   2   2   2   1   2   2   1   1   1   2   1   2   1   2   2   2   2   1   1   2   2   2   2   2   2   2   2   1   2   1   2   1   1   1   2   1   1   2   1   2   2   2   1   2
 MK-5-13                1   2   2   1   2   2   1   2   2   1   2   1   2   2   2   2   2   2   2   2   1   2   2   1   1   2   1   2   2   1   1   1   2   2   2   1   1   2   1   2   2   1   2   2   2   2   2   1   2   1   2   2   2   1   2   2   2   2   1   1   2   1   2   1   2   2   2   2   2   1   2   2   1   2   1   1   2   1   2   2   2   1   1   1   2   2   2   2   2   1   2   1   2   1   1   1   1   2   1   2   1   2   2   2   2   1   2   1   2   2   2   1   2   1   1   1   2   1   1   1   1   1   1   1   2   2   2   2   1   1   2   1   1   1   1   1   2   1   1   1   1   2   1   1   2   2   1   2   1   1   2   2   2   1   2   1   1   2   2   2   2   2   1   1   1   2   1   2   1   2   2   2   2   1   1   2   1   2   2   2   1   2   2   1   2   1   2   1   1   1   2   2   2   2   1   2   2   2   1   2
 MK-5-14                1   2   2   1   2   2   1   2   1   1   2   2   2   2   2   2   2   2   2   2   1   2   2   1   1   1   1   1   2   1   1   2   2   2   2   1   1   2   1   2   2   1   2   2   2   2   2   1   2   1   2   2   2   1   2   2   2   1   1   1   2   2   2   1   2   1   2   2   2   1   2   2   1   2   1   1   2   1   2   2   2   1   1   2   1   2   2   2   2   1   2   1   2   2   1   1   1   2   1   2   2   2   2   2   2   1   2   2   2   2   2   2   2   1   1   1   2   1   2   1   2   1   1   1   1   2   1   2   1   1   2   1   1   1   1   1   2   1   1   1   1   1   1   1   2   1   1   2   1   1   2   2   2   1   2   1   1   1   2   2   2   2   1   1   1   2   1   2   1   2   2   2   2   1   1   2   1   2   2   2   1   2   2   2   1   1   2   1   2   2   2   2   1   2   1   1   2   2   1   2
 MK-5-15                1   2   2   1   2   2   1   2   1   1   2   2   2   2   1   2   2   2   2   2   1   2   1   1   1   1   1   1   2   1   1   2   2   1   2   1   1   2   1   2   2   2   2   2   2   2   2   1   2   1   2   2   2   1   2   2   2   2   1   1   2   2   2   1   1   1   2   1   2   1   2   2   1   1   1   1   2   1   2   2   2   1   1   2   1   2   2   2   2   1   2   1   2   2   1   1   1   2   1   2   2   1   2   2   2   1   2   2   2   2   2   2   2   1   1   1   2   1   2   1   2   2   1   1   1   2   1   2   1   1   2   1   1   1   1   2   2   1   1   1   1   1   1   1   2   1   1   2   1   1   2   2   2   1   2   1   1   1   2   2   2   2   1   1   1   1   1   2   1   2   2   2   1   1   1   2   1   1   2   2   1   2   2   2   1   1   2   1   1   2   2   2   1   2   1   1   2   2   1   2
 MK-5-16                1   2   2   1   2   2   2   2   1   2   2   2   2   2   1   2   2   2   2   2   2   2   1   1   1   1   2   1   2   1   1   2   2   1   2   1   1   2   1   2   2   2   2   2   1   2   2   1   1   1   2   2   2   1   2   2   2   2   1   1   2   2   1   1   1   1   1   1   2   1   2   2   1   1   1   1   2   1   2   2   2   1   1   2   1   2   2   2   1   1   2   1   2   2   1   1   1   2   2   2   2   1   2   2   2   1   2   2   1   2   2   2   2   1   1   1   2   1   2   1   2   2   1   1   1   2   1   2   1   1   2   1   1   2   1   2   2   1   1   1   2   1   1   1   2   1   1   2   2   1   2   2   2   1   2   1   2   1   2   2   2   2   1   1   1   1   1   2   1   2   2   2   1   1   1   2   2   1   2   2   1   2   2   2   1   1   2   1   1   2   2   2   1   2   2   1   2   2   1   2
 MK-6-1                 2   1   2   2   1   2   1   1   1   1   1   1   1   2   1   2   2   1   1   1   1   2   2   2   2   1   1   2   1   1   2   1   2   1   2   2   1   1   2   2   2   2   2   1   2   1   1   2   2   2   2   1   2   1   2   1   1   1   1   2   2   1   1   1   1   2   2   2   1   2   1   2   1   2   1   2   1   1   1   2   2   2   1   1   2   2   2   2   2   1   2   1   1   2   2   1   1   1   1   2   1   2   2   2   2   1   1   2   1   1   1   1   1   1   2   1   1   1   2   1   1   2   1   2   1   2   2   1   2   1   2   2   1   2   2   1   1   2   1   1   1   1   1   2   2   1   1   2   2   2   1   1   1   2   1   2   2   2   1   1   2   1   2   1   2   1   2   2   2   2   1   2   2   1   2   2   1   2   1   2   2   1   2   1   1   1   1   1   1   1   2   2   2   2   2   1   2   2   2   2
 MK-6-2                 2   1   1   2   1   2   1   1   1   1   1   2   1   1   1   1   2   1   1   1   1   2   2   2   2   1   1   2   1   1   2   1   2   1   2   2   1   1   2   2   2   2   2   1   2   1   1   2   2   2   2   1   2   2   2   1   1   1   1   2   2   1   1   1   1   2   2   2   1   2   1   2   1   2   1   2   1   1   1   2   2   2   1   1   2   2   2   2   2   1   2   1   1   2   2   1   1   1   1   1   1   2   2   2   2   1   1   2   1   1   1   1   1   2   2   1   1   1   2   1   1   2   1   2   1   2   1   1   2   1   2   2   1   2   2   1   1   2   1   1   2   1   1   2   2   1   1   2   2   2   1   1   1   2   1   2   2   2   1   1   1   2   2   1   2   1   2   2   2   2   1   1   2   1   1   2   1   2   1   2   2   1   2   1   1   1   1   1   1   1   2   2   2   2   1   1   2   2   2   2
 MK-6-3                 2   1   2   2   1   2   1   1   1   1   1   2   1   1   1   1   2   1   1   1   2   2   2   2   2   1   1   2   1   1   2   1   2   1   2   2   1   2   1   2   2   2   2   2   2   1   1   2   2   2   1   1   2   2   2   1   1   1   2   2   2   1   1   1   1   2   2   2   1   2   1   2   1   2   2   2   1   1   2   2   1   2   1   1   2   2   1   2   2   2   2   1   2   2   2   1   1   1   1   1   1   2   2   2   2   1   1   1   1   1   1   1   1   2   2   1   1   1   2   1   1   2   1   2   1   2   1   1   2   1   2   2   1   2   2   1   1   2   1   2   1   1   1   2   2   1   1   2   2   2   1   1   1   2   1   1   2   2   1   1   1   2   1   1   2   1   2   2   2   2   1   1   2   1   1   2   1   2   1   2   2   1   2   1   1   1   1   1   1   1   2   2   1   2   1   1   2   2   1   2
 MK-6-4                 2   1   1   2   1   2   1   1   1   1   1   2   1   1   1   1   2   1   1   1   2   2   2   2   2   1   1   2   1   1   2   1   2   1   2   2   1   2   1   2   1   2   2   2   2   2   2   2   2   2   1   1   2   2   2   1   1   1   2   2   2   1   1   1   1   1   2   2   2   1   1   2   1   2   2   2   1   1   2   2   1   1   1   1   2   1   1   2   2   2   2   1   2   2   2   1   2   1   1   1   1   1   2   1   2   1   1   1   1   1   2   1   1   1   2   1   1   1   2   1   1   2   1   2   1   2   1   1   2   1   2   2   1   2   2   1   1   2   1   2   1   2   1   2   2   1   1   2   2   2   1   1   1   2   1   1   2   2   1   2   1   1   1   2   2   1   2   2   2   2   1   1   2   1   1   2   1   2   1   2   1   1   2   1   1   1   2   1   1   1   2   2   1   2   1   1   2   2   1   2
 MK-6-5                 2   1   1   2   1   2   1   1   1   1   1   1   1   1   2   1   2   1   1   1   2   1   2   2   1   1   1   2   1   2   2   1   1   1   2   2   1   1   1   2   1   2   2   2   2   2   2   2   2   2   1   1   2   2   2   1   1   1   2   2   2   1   1   1   1   1   2   2   2   1   2   2   1   2   2   2   1   1   2   2   1   1   1   1   2   1   2   2   2   2   2   1   2   2   2   1   2   1   1   1   1   1   2   1   2   1   1   1   1   1   2   1   1   1   2   1   1   1   2   1   2   1   1   2   1   2   1   1   2   1   2   2   2   1   2   1   1   2   1   2   1   1   1   2   2   1   1   2   2   2   1   1   1   2   1   1   2   2   1   2   1   1   1   1   2   1   2   2   2   2   2   1   2   1   1   2   1   2   1   2   1   2   2   1   1   1   2   1   1   1   2   2   1   2   1   1   2   2   1   2
 MK-6-6                 1   1   1   2   1   2   1   1   2   1   1   1   1   1   2   2   2   1   1   1   2   1   2   2   1   1   1   2   1   2   2   1   1   1   2   2   1   1   1   2   1   2   2   2   2   2   2   2   2   2   1   1   2   2   2   1   2   1   1   2   2   1   1   1   1   1   1   2   2   1   2   2   1   2   2   1   1   1   2   2   1   1   1   1   2   1   2   2   2   1   2   1   2   2   2   1   1   1   1   2   1   1   2   1   2   1   2   1   1   1   2   1   1   1   2   1   2   1   2   2   1   1   1   2   1   2   1   1   2   1   2   2   2   1   2   1   1   2   1   2   1   2   1   2   2   1   1   2   2   2   1   1   1   2   1   1   2   2   1   2   1   1   1   1   2   1   2   2   2   1   2   1   2   1   1   2   1   2   1   2   1   2   2   1   1   1   2   1   2   1   2   2   1   2   1   1   2   2   1   2
 MK-6-7                 1   2   1   2   1   2   2   1   2   1   2   1   1   1   2   2   2   1   1   1   2   1   2   2   1   1   1   2   1   2   2   1   1   1   2   2   1   1   1   2   1   1   1   2   2   2   1   2   2   2   1   1   2   2   1   2   2   1   1   2   2   1   1   1   1   1   1   2   2   1   2   2   1   2   2   2   1   1   2   2   1   1   1   1   2   1   1   2   2   2   2   1   2   2   2   1   1   1   1   2   2   1   2   1   2   1   2   2   2   1   2   1   1   1   2   1   2   1   2   1   1   1   1   1   1   2   1   2   2   1   2   2   2   1   2   1   1   2   1   2   1   2   1   2   2   1   1   2   2   2   1   1   1   2   1   1   2   2   1   2   1   2   1   1   2   1   2   2   2   1   2   1   2   1   1   1   1   2   1   2   1   2   2   1   1   1   2   1   2   1   2   2   1   2   1   1   2   2   2   1
 MK-6-8                 1   2   1   2   1   2   2   1   2   1   2   1   1   1   2   2   2   1   1   1   2   1   2   2   1   1   1   2   1   2   2   1   2   1   2   2   1   2   1   2   1   1   2   2   2   2   1   2   2   2   1   1   1   1   1   2   2   1   2   2   2   1   2   1   1   1   2   2   2   1   2   2   1   2   2   2   1   1   2   2   1   1   1   1   1   1   1   2   2   2   2   1   2   2   2   1   1   1   1   2   2   1   1   1   2   1   2   2   2   1   2   1   1   1   2   1   2   1   2   2   1   1   1   1   1   2   1   2   2   1   2   2   2   1   2   2   1   2   1   2   1   2   1   2   2   2   1   2   2   2   1   1   2   2   1   1   2   2   2   2   1   2   1   1   2   1   2   2   2   1   2   2   2   1   1   1   1   2   1   2   1   2   2   1   1   1   2   1   2   1   2   2   1   2   1   1   2   1   1   1
 MK-6-9                 1   2   1   1   1   2   2   1   2   1   2   1   2   1   2   2   2   1   1   1   2   2   2   2   1   1   1   2   1   2   2   1   2   1   2   2   1   2   1   2   1   1   2   2   2   2   1   2   2   2   1   1   2   1   1   2   2   1   2   2   1   1   2   1   1   1   2   2   2   2   2   2   2   2   1   2   1   2   2   2   1   1   1   1   1   1   1   2   1   2   2   1   2   2   2   1   1   1   1   2   2   1   1   1   2   1   2   2   2   1   2   1   1   1   2   1   1   1   2   1   1   1   1   1   1   2   1   2   2   1   1   2   2   1   1   2   1   2   1   2   1   2   2   2   2   2   1   2   2   2   1   1   2   2   1   1   2   2   2   2   1   2   1   1   2   1   2   2   2   1   2   2   2   2   1   1   1   2   1   2   1   1   2   1   1   1   2   1   2   1   2   1   1   2   1   1   2   1   1   1
 MK-6-10                1   2   1   1   2   2   2   1   2   1   2   1   2   2   2   2   2   1   1   1   2   2   2   1   1   1   1   1   1   2   2   1   2   1   2   2   1   2   1   2   2   1   1   2   2   2   1   2   2   2   1   1   2   1   1   2   2   1   2   2   1   1   2   1   1   1   2   1   2   2   2   2   2   2   1   2   2   1   2   2   1   1   1   1   1   1   1   2   1   1   2   1   2   1   2   2   1   1   1   2   2   1   1   1   2   1   2   2   2   1   2   1   1   1   2   1   1   1   2   1   1   1   2   2   1   2   1   2   2   1   1   2   2   1   1   2   1   2   1   2   1   2   2   2   2   2   1   1   2   2   1   2   2   1   1   1   2   2   2   2   1   2   1   1   2   1   2   2   2   1   2   2   2   2   1   1   1   2   1   1   2   1   2   1   1   1   2   1   2   1   2   1   1   1   2   1   1   2   1   1
 MK-6-11                1   2   1   1   2   2   2   2   2   1   2   1   2   2   2   2   2   1   2   1   2   2   2   1   1   1   1   1   1   2   2   1   2   2   2   2   1   2   1   1   2   2   2   2   2   2   2   2   2   2   1   1   2   1   1   2   2   1   2   2   1   1   2   1   1   1   2   2   2   2   1   2   2   2   1   2   2   1   2   2   1   1   1   2   1   1   1   2   2   1   2   1   2   2   2   2   1   1   1   2   2   1   1   1   1   1   2   2   2   1   2   1   2   1   2   1   2   1   2   1   2   1   2   2   1   2   1   2   2   1   1   1   2   1   1   2   1   2   1   2   1   2   2   2   2   2   1   1   2   2   1   2   2   1   1   1   1   2   2   1   1   2   2   1   2   1   2   2   1   1   2   2   2   2   1   1   1   2   1   1   2   1   2   1   2   1   2   2   2   1   2   1   1   2   2   1   1   2   1   1
 MK-6-12                1   2   1   1   2   2   2   2   2   1   2   1   2   2   2   2   2   1   1   1   2   2   2   1   1   1   1   1   1   2   2   1   2   2   2   2   1   2   1   1   2   2   2   2   2   2   2   2   1   2   2   1   2   1   1   2   2   1   2   2   1   1   2   1   1   2   1   2   2   2   1   2   1   2   1   1   2   1   2   1   1   1   1   2   1   1   1   2   2   1   2   1   2   2   1   2   1   1   1   2   2   1   1   1   1   1   2   2   2   1   2   1   2   1   2   1   2   1   2   1   2   1   2   2   1   2   1   2   2   1   1   1   2   1   1   2   1   2   1   2   1   2   2   2   2   2   1   1   2   2   1   2   2   1   1   2   1   2   2   1   1   2   2   2   2   1   2   2   1   1   2   2   1   2   1   1   1   2   1   1   2   1   2   1   2   1   2   2   2   1   2   1   1   2   2   1   1   2   1   1
 MK-6-13                2   2   1   1   2   2   2   2   2   2   1   1   2   1   1   2   2   1   1   1   2   2   2   1   1   1   1   1   1   2   2   1   2   2   2   2   1   2   1   1   2   2   2   2   2   2   2   2   1   1   2   2   2   2   1   2   1   1   2   2   1   1   2   1   1   2   2   2   2   2   1   2   1   2   1   1   2   1   2   1   1   1   1   2   1   1   1   2   2   1   2   1   1   2   1   2   1   1   1   2   2   1   1   1   1   1   2   2   2   1   1   1   2   1   2   1   2   1   2   1   2   1   2   2   1   2   2   2   2   1   1   2   2   1   1   2   1   2   1   2   2   1   2   2   1   2   1   1   2   2   1   2   2   1   1   2   1   2   2   1   1   1   2   2   2   1   2   2   1   1   1   2   1   2   1   2   1   2   1   1   2   1   2   1   2   1   2   2   2   1   2   1   1   2   1   1   1   2   1   1
 MK-6-14                1   2   1   1   2   2   2   1   2   2   1   1   2   2   1   2   2   1   2   1   2   2   2   1   2   1   1   1   1   2   2   1   2   2   2   1   1   2   1   1   2   2   2   2   2   2   2   2   1   1   2   2   2   2   1   2   1   1   2   2   1   1   2   1   1   2   2   2   2   2   1   2   1   2   1   1   2   2   2   1   1   1   1   2   1   1   1   2   2   1   2   1   1   2   1   1   1   1   1   2   2   1   1   1   1   1   2   2   2   1   1   2   2   1   2   1   2   1   2   1   2   1   2   2   1   2   2   2   2   1   1   2   2   1   1   2   1   2   1   2   2   1   2   2   1   2   1   1   2   2   1   2   2   1   1   2   1   1   2   2   1   1   2   2   2   1   2   2   1   1   2   2   1   2   1   2   1   2   1   1   2   1   2   1   1   1   2   2   2   1   2   1   1   2   1   2   1   2   1   1
 MK-6-15                1   2   1   1   2   2   2   1   2   2   1   1   2   2   1   2   2   2   2   1   2   2   2   1   1   1   1   1   1   2   2   1   2   1   2   1   1   2   1   2   1   2   2   2   2   2   2   2   1   1   2   2   2   2   1   2   1   1   2   2   1   1   1   1   2   2   2   2   2   2   1   2   1   2   2   1   2   2   2   1   1   1   1   2   1   1   1   2   2   1   2   1   2   2   1   1   1   1   1   2   1   1   1   1   1   1   2   2   2   1   1   2   2   1   1   1   2   1   2   1   2   1   2   2   1   2   2   2   2   1   1   2   2   1   1   2   1   1   1   2   2   1   2   2   2   2   1   1   2   2   1   2   2   1   1   2   1   1   2   2   1   1   1   2   2   2   2   2   1   1   2   2   1   2   1   2   1   2   1   1   2   2   2   2   1   1   2   2   2   2   2   1   1   2   1   2   1   2   1   1
 MK-6-16                1   2   1   1   2   2   2   2   2   1   1   1   2   2   1   2   2   2   2   1   1   2   2   1   2   1   1   1   1   2   2   1   2   1   2   1   1   2   1   2   1   2   2   1   2   2   2   2   2   2   2   1   2   2   1   2   1   2   2   1   1   1   1   1   2   1   2   2   2   2   1   1   1   2   2   2   1   2   2   1   1   1   1   2   1   1   1   2   2   1   2   1   2   2   1   2   1   1   1   2   1   1   1   1   1   1   2   2   2   1   1   2   2   1   1   1   2   2   1   1   2   1   2   2   1   1   2   1   2   1   1   2   2   1   1   2   1   1   1   2   2   1   2   2   2   2   1   1   1   2   1   2   2   2   1   2   1   1   2   2   1   1   1   2   2   1   2   2   1   1   2   1   1   2   1   2   1   2   1   1   2   2   2   2   1   1   2   2   2   1   2   1   1   2   2   2   1   2   1   1
 
!****************************************** Phenotypic Data **********************************************************
!-100.0 is resevred for missing phenotype
SimulatedTrait1        10.4212   11.5936   11.1855    7.7160   10.2260    9.0173   10.1062    9.9724   10.0445   10.5177    9.8022    9.7196    8.3986   10.0641   11.4117    9.0939   10.1282    8.4668   11.2745    9.5449   10.8284    9.8484   10.2788   10.0586    9.4766   10.6850    9.8475    8.5819   10.4868    8.5767    9.8366   11.2093    9.9701   10.4717   10.7526    9.2537    9.1887   11.9465    8.5391   10.0623    9.7526    9.1660   10.6496   10.4001    9.5932   10.8111    9.3391    8.8553   11.0718    8.9332    9.9964   11.1406   10.2645   10.9066    9.9257   10.6217   10.7620    9.2047   10.6568    9.9142    9.5132   11.2203   11.5645   10.6928    8.3366    8.9892    9.3788    9.3908   12.0835    9.1965    7.2447   10.6828   11.4339   11.0103    9.6061   10.1110   10.5194    9.4407    8.5063   10.2983   10.4159    9.2884    8.0535   10.3509   10.8179    7.2891    8.7610    8.8067   10.4396   11.2650   11.5200   10.8081    9.5806    9.3310    8.9591    9.5518    7.8605   10.5624   10.6555    9.5514    9.0145   11.2122    9.8689   10.2377   10.5542   11.5255   10.7372   11.4391    9.8807    9.5412    9.8656    9.1053   11.2209   11.1226   11.4156   10.6444    8.9273    7.8806   11.3817    9.5031   10.0162   10.2218   11.9188   10.1705   10.7341    8.6016   11.2939   10.6601    9.5614    9.8216    9.8300    9.2596    8.3786   10.1408   11.2003   10.5434   10.2560   10.4096    8.5652    9.1367    8.1464    9.2914    9.3575   10.6085   10.2253   10.1262    9.5649   10.4694    9.2825    9.5549   10.8507   10.9760    8.6833    9.7287    8.3218   10.4637   10.6247    9.5045   10.0514    8.6860    9.8256   10.6178   10.2876    9.3267    8.7061    9.5100   10.4975   11.1472   10.0260   10.4934   10.5962    8.5384    9.0133   11.3531    7.6591    9.5372    9.7334   10.2640   10.4804   10.7383   10.3490   10.1187   11.0496    9.4333    9.7151    9.9659   10.7658    7.6604   11.1550    9.7297   11.6464    9.7252   10.7194   10.0434    9.9164    8.3512   10.4007    9.4021    9.1212   11.1283
 
