# Supplementary material for: Inclusive Composite Interval Mapping of QTL by Environment Interactions in Biparental Populations
Source: PLoS One. 2015 Jul 10;10(7):e0132414. doi: 10.1371/journal.pone.0132414 (PMC4498613; doi:10.1371/journal.pone.0132414)
Supplement: S1 File — (ZIP) [file pone.0132414.s001.zip › BC1 population/e=1/run_00125.met]

!**********************Note: lines staring with "!" are remarks and will be ignored in the program********************
!*********************************General Information**********************************
!Assuming F1 = P1 x P2, populations available in QTL IciMapping are: 
!  1, P1BC1F1 = P1 x F1, the first backcrossing where P1 is used as the recurrent parent;
!  2, P2BC1F1 = P2 x F1, the first backcrossing where P2 is used as the recurrent parent;
!  3, F1DH, F1-derived doubled haploids; 
!  4, RIL or F1RIL, recombination inbred lines through the repeated selfing of F1;
!  5, P1BC1RIL, recombination inbred lines through the repeated selfing of P1BC1F1;
!  6, P2BC1RIL, recombination inbred lines through the repeated selfing of P2BC1F1;
!  7, F2, the selfing generation of F1;
!  8, F3, the selfing generation of F2;
!  9, P1BC2F1, the second backcrossing where P1 is used as the recurrent parent; 
! 10, P2BC2F1, the second backcrossing where P2 is used as the recurrent parent;
! 11, P1BC2RIL, recombination inred lines through the repeated selfing of P1BC2F1; 
! 12, P2BC2RIL, recombination inred lines through the repeated selfing of P2BC2F1; 
! 13, P1BC1F2, the selfing generation of P1BC1F1; 
! 14, P2BC1F2, the selfing generation of P2BC1F1; 
! 15, P1BC2F2, the selfing generation of P1BC2F1; 
! 16, P2BC2F2, the selfing generation of P2BC2F1; 
! 17, P1BC1DH, P1BC1F1-derived doubled haploids; 
! 18, P2BC1DH, P2BC1F1-derived doubled haploids; 
! 19, P1BC2DH, P1BC2F1-derived doubled haploids; 
! 20, P2BC2DH, P2BC2F1-derived doubled haploids; 
   1      !Mapping Population (see remarks above)
   2      !Mapping Function (1 for Kosambi; 2 for Haldane; 3 for Morgan)
   2      !Marker Space Type (1 for intervals; 2 for positions)
   1      !Marker Space Unit(1 for centiMorgans; 2 for Morgan)
   6      !Number of Chromosomes (or Linkage Groups)
 200      !Size of the mapping population
   1      !Number of environments
 
!***************************************** Chromosomes and Linkage Maps **********************************************
!Chromosome                 NumMarkers
-CH1                        16
-CH2                        16
-CH3                        16
-CH4                        16
-CH5                        16
-CH6                        16
!Linkage map (Marker name followed by position or the interval length)
 MK-1-1                1     0.000
 MK-1-2                1    10.000
 MK-1-3                1    20.000
 MK-1-4                1    30.000
 MK-1-5                1    40.000
 MK-1-6                1    50.000
 MK-1-7                1    60.000
 MK-1-8                1    70.000
 MK-1-9                1    80.000
 MK-1-10               1    90.000
 MK-1-11               1   100.000
 MK-1-12               1   110.000
 MK-1-13               1   120.000
 MK-1-14               1   130.000
 MK-1-15               1   140.000
 MK-1-16               1   150.000
 MK-2-1                2     0.000
 MK-2-2                2    10.000
 MK-2-3                2    20.000
 MK-2-4                2    30.000
 MK-2-5                2    40.000
 MK-2-6                2    50.000
 MK-2-7                2    60.000
 MK-2-8                2    70.000
 MK-2-9                2    80.000
 MK-2-10               2    90.000
 MK-2-11               2   100.000
 MK-2-12               2   110.000
 MK-2-13               2   120.000
 MK-2-14               2   130.000
 MK-2-15               2   140.000
 MK-2-16               2   150.000
 MK-3-1                3     0.000
 MK-3-2                3    10.000
 MK-3-3                3    20.000
 MK-3-4                3    30.000
 MK-3-5                3    40.000
 MK-3-6                3    50.000
 MK-3-7                3    60.000
 MK-3-8                3    70.000
 MK-3-9                3    80.000
 MK-3-10               3    90.000
 MK-3-11               3   100.000
 MK-3-12               3   110.000
 MK-3-13               3   120.000
 MK-3-14               3   130.000
 MK-3-15               3   140.000
 MK-3-16               3   150.000
 MK-4-1                4     0.000
 MK-4-2                4    10.000
 MK-4-3                4    20.000
 MK-4-4                4    30.000
 MK-4-5                4    40.000
 MK-4-6                4    50.000
 MK-4-7                4    60.000
 MK-4-8                4    70.000
 MK-4-9                4    80.000
 MK-4-10               4    90.000
 MK-4-11               4   100.000
 MK-4-12               4   110.000
 MK-4-13               4   120.000
 MK-4-14               4   130.000
 MK-4-15               4   140.000
 MK-4-16               4   150.000
 MK-5-1                5     0.000
 MK-5-2                5    10.000
 MK-5-3                5    20.000
 MK-5-4                5    30.000
 MK-5-5                5    40.000
 MK-5-6                5    50.000
 MK-5-7                5    60.000
 MK-5-8                5    70.000
 MK-5-9                5    80.000
 MK-5-10               5    90.000
 MK-5-11               5   100.000
 MK-5-12               5   110.000
 MK-5-13               5   120.000
 MK-5-14               5   130.000
 MK-5-15               5   140.000
 MK-5-16               5   150.000
 MK-6-1                6     0.000
 MK-6-2                6    10.000
 MK-6-3                6    20.000
 MK-6-4                6    30.000
 MK-6-5                6    40.000
 MK-6-6                6    50.000
 MK-6-7                6    60.000
 MK-6-8                6    70.000
 MK-6-9                6    80.000
 MK-6-10               6    90.000
 MK-6-11               6   100.000
 MK-6-12               6   110.000
 MK-6-13               6   120.000
 MK-6-14               6   130.000
 MK-6-15               6   140.000
 MK-6-16               6   150.000
!*********************************** Marker Types ********************************************************************
!Co-dominant marker: When heterozygote F1 is present, P1 is coded as 2, F1 is coded as 1, and P2 is coded as 0; Otherwise, P1 is coded as 2, and P2 is coded as 0. 
!Dominant marker: When heterozygote F1 is present, P1 and F1 are coded as 12, and P2 is coded as 0; Otherwise, P1 is coded as 2, and P2 is coded as 0.  
!Recessive markers: When heterozygote F1 is present, P1 is coded as 2, and F1 and P2 are coded as 10; Otherwise, P1 is coded as 2, and P2 is coded as 0. 
!Missing marker is coded as -1. 
 MK-1-1                 2   2   1   1   2   1   1   2   2   2   1   1   1   2   1   2   2   2   2   2   2   1   1   2   1   1   1   1   2   1   2   2   2   2   1   1   2   2   1   1   1   1   1   2   1   1   1   1   1   2   1   1   1   1   1   2   1   1   2   1   2   1   2   2   1   2   1   2   2   1   1   1   1   2   1   2   1   1   2   2   1   2   1   2   2   2   1   2   2   2   1   1   2   1   2   2   1   1   2   2   2   2   2   1   1   1   1   1   2   1   1   2   2   2   2   2   2   1   1   1   1   1   1   1   1   1   1   2   1   1   2   1   2   2   1   2   1   1   1   2   2   2   1   1   1   1   1   1   2   2   2   2   1   2   1   1   1   2   2   2   2   2   1   2   2   1   2   2   2   2   2   2   1   2   2   2   1   1   1   2   1   2   1   1   2   2   2   2   2   2   2   2   2   1   1   2   1   1   1   1
 MK-1-2                 2   2   1   1   2   1   1   2   1   2   1   1   1   2   1   2   2   2   2   2   2   1   1   1   1   1   1   1   2   1   2   2   2   2   1   1   2   2   1   1   1   1   1   2   1   1   1   1   2   2   1   1   1   1   1   1   1   1   2   1   2   1   2   2   1   2   2   2   2   1   1   1   2   2   1   2   2   1   2   1   1   2   2   2   2   2   1   2   2   2   1   1   2   1   2   2   1   1   2   2   2   2   2   1   1   1   2   1   2   1   1   2   2   2   2   1   2   2   1   1   1   1   1   1   1   1   1   2   2   1   2   2   2   2   1   2   1   2   1   2   2   2   1   1   1   1   1   1   2   1   2   2   1   2   1   1   1   2   2   2   2   1   1   2   2   2   2   2   1   1   1   2   1   2   2   2   1   1   2   2   1   2   1   1   2   2   2   2   2   2   2   2   2   1   1   2   1   1   1   1
 MK-1-3                 2   2   1   2   2   1   2   2   1   2   1   1   1   2   1   2   2   2   1   2   1   1   1   1   1   1   1   1   2   1   2   2   2   2   1   1   2   2   2   1   2   1   1   2   1   1   1   1   2   2   1   1   1   1   1   1   1   1   2   1   1   2   2   2   1   2   2   1   2   1   1   1   2   2   1   2   2   1   2   2   1   2   2   2   1   2   1   2   2   2   2   2   2   2   1   2   1   1   2   2   2   2   2   1   1   1   2   1   2   1   1   2   2   2   2   1   2   2   1   1   1   1   1   1   2   1   1   1   2   1   2   2   2   2   2   2   1   1   1   2   2   2   1   1   1   1   1   2   2   1   2   2   1   2   1   2   2   2   2   1   1   2   1   2   2   2   1   2   1   1   2   2   1   2   2   2   1   1   2   2   1   2   1   1   2   2   2   2   1   2   2   2   2   1   1   2   1   1   1   1
 MK-1-4                 1   1   1   2   2   1   2   2   1   2   1   1   1   2   1   2   2   2   1   2   1   1   2   2   1   1   1   1   2   1   2   1   1   2   1   1   2   2   1   1   2   2   1   2   1   1   1   1   2   2   2   1   1   1   1   1   1   1   2   1   1   2   2   2   1   2   2   1   2   1   1   1   2   2   1   2   2   1   2   2   1   2   1   1   1   2   1   2   2   2   2   2   2   2   1   2   1   1   2   2   2   2   2   1   1   1   2   1   2   1   1   2   2   2   2   1   2   2   1   1   1   1   1   1   2   1   1   1   1   1   2   2   2   2   2   2   1   1   1   2   1   2   1   1   1   1   1   2   2   1   2   2   1   2   1   2   2   2   2   2   1   2   1   2   2   2   1   2   2   1   2   2   1   2   2   1   2   1   2   2   1   2   1   1   2   2   1   2   2   2   2   2   2   1   1   2   1   1   1   2
 MK-1-5                 1   1   1   2   2   1   2   2   1   2   1   1   1   2   2   2   2   2   1   2   1   1   2   2   1   1   1   1   2   1   2   1   1   2   1   2   2   2   1   1   2   2   1   2   1   1   2   2   2   2   2   1   1   1   1   2   1   1   2   1   1   2   2   2   1   2   2   1   2   1   1   1   2   2   2   1   1   1   2   2   1   2   1   1   2   1   1   1   2   2   2   2   2   2   1   2   1   1   2   2   2   2   2   1   1   1   2   1   2   1   1   2   2   2   1   1   2   2   1   1   1   1   1   1   1   1   1   1   2   1   2   2   2   2   2   2   1   1   1   2   1   2   1   1   1   1   1   2   2   1   1   2   1   2   1   2   2   2   2   2   1   2   1   2   1   2   1   2   2   1   2   2   1   2   2   1   2   1   2   1   1   2   1   1   2   2   1   2   2   2   2   2   2   1   1   2   1   2   1   2
 MK-1-6                 1   1   1   2   1   1   2   2   1   2   1   1   1   2   2   1   2   2   1   2   1   1   2   1   1   1   1   1   2   1   1   1   1   2   1   2   2   2   1   1   2   2   1   2   1   1   2   2   2   2   2   1   1   1   1   2   1   1   2   1   1   2   2   2   1   2   2   1   2   1   1   1   2   2   2   1   1   1   2   2   1   2   1   1   2   1   1   1   2   2   2   2   2   2   1   2   1   1   1   2   1   2   2   1   1   1   2   1   2   1   1   2   2   2   1   1   2   2   1   1   1   1   1   1   1   1   2   1   2   1   2   2   1   2   2   2   1   2   1   1   1   2   1   1   1   1   1   1   2   1   1   2   2   1   1   2   2   1   2   2   1   2   1   2   1   2   1   2   2   1   2   2   1   2   2   1   2   1   2   1   1   2   1   1   1   2   1   2   2   2   2   2   2   1   1   2   1   2   1   2
 MK-1-7                 1   1   1   2   1   1   2   2   1   2   1   1   2   2   2   2   2   2   1   1   1   1   2   2   1   1   1   1   2   1   1   1   1   1   1   2   2   2   1   1   2   2   1   2   1   1   2   2   2   2   2   1   1   1   1   1   1   1   2   1   1   2   2   2   1   2   2   2   2   1   1   1   2   2   2   1   1   2   2   2   1   2   1   1   2   1   1   2   2   2   2   2   2   2   1   1   1   2   1   2   1   2   2   1   1   2   1   1   2   1   1   2   2   2   1   1   2   2   1   1   1   1   2   1   1   1   2   1   2   1   2   2   1   2   2   2   1   2   1   1   1   2   1   1   1   1   1   2   2   1   1   2   2   1   1   2   1   1   2   2   1   2   1   2   1   1   1   2   2   1   2   2   1   2   2   1   2   1   2   1   1   2   2   1   1   2   1   2   2   2   2   2   2   1   1   2   1   2   1   2
 MK-1-8                 1   1   1   2   1   1   2   2   1   2   1   1   2   2   2   2   2   2   2   1   1   2   2   2   1   1   2   1   2   1   1   1   1   1   1   2   2   2   1   1   2   2   1   2   2   1   2   2   2   1   1   1   1   1   1   1   1   1   2   1   1   2   1   2   1   2   2   2   2   1   1   1   2   1   1   1   1   2   2   2   1   2   1   1   1   1   1   2   2   2   2   2   2   2   1   1   1   2   1   2   1   2   1   2   1   2   1   1   2   1   1   2   1   2   1   1   1   2   1   1   1   1   2   2   1   1   2   1   2   1   2   2   1   2   2   2   1   2   1   1   1   2   2   1   1   1   2   2   1   1   1   2   2   1   1   2   1   1   2   2   1   2   1   2   1   1   1   2   2   1   2   1   1   2   2   2   2   1   2   1   1   2   2   2   1   1   1   1   2   2   2   2   2   2   1   1   2   2   1   2
 MK-1-9                 1   1   1   2   1   1   2   2   1   2   1   1   1   2   2   2   2   2   2   1   2   2   2   2   1   1   2   1   2   1   1   1   1   1   1   2   2   2   2   1   2   2   1   2   2   1   2   2   2   1   1   1   1   2   2   1   1   2   2   1   1   2   1   2   1   1   2   2   2   1   1   2   1   1   1   1   1   1   2   2   1   2   1   1   1   1   1   2   2   2   2   2   2   2   1   1   1   2   1   2   1   2   1   2   2   2   1   1   1   1   1   2   1   2   1   1   1   2   1   1   1   1   2   2   1   1   2   1   2   1   2   2   1   1   2   2   1   2   1   1   1   2   2   1   1   1   2   2   1   1   1   2   2   1   1   2   2   1   2   2   2   2   1   2   1   2   2   2   2   1   2   1   1   2   2   2   2   1   2   1   1   2   1   1   1   1   1   1   2   2   2   1   2   2   1   2   2   2   1   2
 MK-1-10                1   1   1   2   1   1   2   2   1   2   1   1   1   2   2   1   2   1   2   1   2   2   2   2   2   1   2   2   2   1   1   1   1   1   1   2   2   2   2   1   2   2   1   2   2   1   2   1   2   1   1   1   2   2   2   1   1   2   1   1   1   2   1   2   2   1   1   2   2   1   1   2   1   1   1   1   1   1   2   2   1   2   1   1   1   1   1   2   2   2   2   2   2   2   1   1   2   2   1   2   1   2   1   2   1   2   1   2   2   1   1   2   1   2   1   1   1   2   2   1   1   1   2   2   1   1   1   1   2   1   2   2   1   1   1   2   1   2   1   1   1   2   2   1   1   1   2   2   1   1   1   2   2   2   1   2   2   1   2   2   2   2   1   2   1   2   2   2   1   1   2   1   1   2   2   2   2   1   2   1   1   2   1   1   1   2   1   1   2   2   2   2   2   2   2   2   2   2   1   2
 MK-1-11                2   1   2   2   1   1   2   2   1   2   1   1   1   2   2   1   2   1   2   1   2   1   2   2   2   1   2   2   2   2   1   1   1   1   2   2   1   2   2   1   2   2   1   2   2   1   2   1   2   1   1   1   2   2   1   1   2   1   1   1   1   2   1   2   2   1   2   2   2   1   1   2   1   1   1   1   1   1   2   2   1   2   1   1   1   1   1   1   2   2   2   2   2   2   1   1   2   2   1   2   1   2   1   2   1   2   1   2   2   2   1   2   2   1   1   1   1   1   2   1   1   2   1   2   1   2   1   1   2   1   2   2   1   2   1   2   1   2   1   1   1   1   2   1   1   1   2   2   1   1   1   1   2   2   1   2   2   1   2   2   2   2   2   2   1   2   2   2   1   1   2   1   1   2   2   2   2   1   2   2   1   2   1   1   1   2   1   1   2   2   2   2   2   2   2   2   2   2   2   2
 MK-1-12                2   1   2   2   1   1   2   1   1   2   1   1   1   2   2   1   2   1   1   1   2   1   2   2   2   1   2   2   2   2   1   1   1   1   2   2   1   2   2   1   2   2   2   2   2   1   2   1   2   1   1   1   2   2   1   1   2   1   1   1   1   2   1   1   2   1   2   2   2   1   1   1   1   1   1   1   1   1   2   2   1   2   1   1   2   1   1   1   2   2   2   2   1   2   1   1   2   2   1   2   1   2   1   1   1   2   1   2   2   2   2   1   2   1   1   2   1   1   2   1   1   2   1   2   1   2   1   1   2   1   2   2   1   2   1   2   1   2   1   1   1   1   2   1   1   1   2   1   1   1   2   1   2   2   1   1   2   1   2   2   2   1   2   2   1   2   2   2   1   2   2   2   1   1   2   2   2   1   2   2   1   2   1   1   1   2   1   2   2   2   2   2   2   2   2   1   2   2   2   2
 MK-1-13                2   1   2   2   1   1   2   1   1   2   2   1   1   2   2   1   2   1   1   1   2   1   2   1   2   1   1   1   2   2   1   1   2   1   2   2   1   2   2   1   1   2   2   2   1   1   2   1   2   1   1   1   2   2   1   1   1   1   1   1   1   2   1   1   2   1   2   2   2   1   1   1   1   1   1   1   1   2   2   2   1   1   1   1   1   1   1   1   2   2   2   2   1   2   2   1   2   2   1   2   2   2   1   1   1   2   2   2   2   1   2   1   2   1   1   2   2   1   2   1   1   2   1   2   1   2   1   1   2   1   2   2   1   2   1   2   1   2   1   1   1   1   2   1   1   1   2   1   2   1   2   2   2   2   2   1   2   1   2   2   2   1   2   2   2   2   2   2   1   2   2   2   1   1   2   1   2   1   2   2   1   2   1   1   1   2   1   1   2   2   2   2   2   2   2   1   2   2   2   2
 MK-1-14                2   1   2   2   1   1   1   1   1   2   2   2   1   2   2   1   2   1   1   1   2   1   2   1   2   1   1   1   2   2   1   1   2   1   2   2   1   2   2   1   1   2   2   2   1   1   2   1   2   1   1   1   2   1   1   2   1   1   1   2   1   2   1   1   2   1   1   2   2   1   1   1   2   1   1   1   1   2   2   2   2   1   1   1   1   1   2   1   2   1   2   2   1   1   2   1   2   2   1   2   2   2   1   2   2   2   1   2   2   1   2   1   2   1   1   1   2   1   2   1   1   2   1   2   1   2   1   1   2   1   2   2   1   2   1   2   1   2   2   1   1   1   2   1   1   2   1   1   2   1   2   2   2   2   2   1   2   1   2   2   2   1   2   2   2   2   2   2   1   2   2   2   2   1   2   1   2   1   2   2   1   2   1   1   1   2   1   2   2   2   2   2   2   2   2   1   2   2   2   2
 MK-1-15                2   1   2   2   1   2   1   1   1   2   2   2   1   2   2   1   2   1   1   1   2   1   2   1   2   1   1   2   1   2   1   2   2   1   2   2   1   2   2   1   1   2   2   2   1   1   2   1   2   1   1   1   2   1   1   2   2   1   1   1   1   2   1   1   2   1   1   2   2   1   1   1   2   1   1   2   1   2   2   2   2   1   1   1   1   1   2   1   2   1   2   2   1   1   2   1   2   2   1   2   2   2   1   2   2   2   1   2   1   1   2   1   2   1   1   1   2   1   1   1   1   2   1   2   1   2   1   1   2   1   2   1   1   1   1   2   1   2   2   2   1   1   2   1   1   2   1   1   2   1   2   2   2   2   2   1   2   1   2   2   1   1   2   2   2   2   2   2   1   2   2   2   2   1   2   1   2   2   2   2   2   2   1   1   1   2   1   1   1   2   2   1   2   2   2   1   2   2   2   2
 MK-1-16                2   1   2   2   1   2   1   1   1   2   2   2   1   2   2   2   1   1   1   1   2   1   2   1   2   1   1   2   1   2   1   2   2   1   2   2   1   2   1   1   1   2   2   2   1   1   2   1   2   1   1   1   2   1   1   2   2   1   1   1   1   2   1   1   2   1   1   2   2   1   1   1   2   1   1   2   1   2   2   2   2   1   1   1   1   1   2   2   2   1   2   2   1   1   1   1   1   2   1   2   1   2   1   2   2   2   1   2   1   1   2   1   2   1   1   1   2   1   1   1   1   2   1   2   1   2   1   1   2   1   2   1   1   1   1   2   1   2   2   2   1   1   2   1   1   2   2   1   2   1   2   2   2   2   2   1   2   1   2   2   1   1   2   2   2   2   2   2   1   2   2   2   1   1   2   1   2   2   2   2   2   2   1   2   1   2   1   1   1   2   2   1   2   2   2   1   2   2   2   2
 MK-2-1                 1   1   1   1   1   2   1   2   1   1   2   1   2   1   1   2   1   2   2   2   1   1   2   1   1   1   1   1   2   2   1   1   2   2   1   1   1   2   2   2   2   2   2   1   1   1   1   2   2   2   1   1   1   2   2   1   2   2   2   1   2   2   1   1   2   2   2   2   1   1   1   2   1   1   2   1   2   1   1   1   2   1   1   2   2   1   2   1   1   1   2   2   2   1   1   2   2   2   2   1   2   2   1   2   1   2   2   2   2   1   1   2   2   2   1   2   2   1   2   2   1   1   1   1   1   2   1   1   1   2   2   1   1   1   1   2   2   1   1   2   1   2   2   2   2   1   1   1   1   1   2   1   1   1   1   2   2   1   2   1   1   2   2   1   1   2   2   2   1   1   1   1   1   1   1   2   2   1   1   2   2   1   1   1   1   1   2   2   2   2   1   2   1   2   1   1   1   1   1   2
 MK-2-2                 2   1   1   1   1   2   1   2   1   1   2   1   2   1   2   2   1   2   2   1   1   1   2   1   1   1   1   1   2   2   1   1   2   2   1   1   1   2   2   2   2   2   2   1   2   1   1   2   2   2   1   1   1   2   2   1   2   2   2   1   1   2   1   1   2   2   2   2   1   1   1   2   1   1   1   1   2   1   1   2   2   1   1   2   2   1   2   1   1   1   2   2   2   1   1   2   2   2   2   1   2   2   1   2   1   2   1   1   2   1   1   2   2   1   1   2   2   1   2   1   2   1   1   1   1   2   1   1   1   2   2   1   1   2   1   2   2   1   1   2   1   2   2   1   1   2   1   1   1   1   2   1   1   1   1   2   2   1   2   1   1   1   2   1   1   2   2   2   1   1   1   1   1   1   1   2   2   1   1   2   2   1   2   1   1   1   2   2   2   2   1   2   1   2   1   2   1   1   1   2
 MK-2-3                 2   1   1   1   1   2   1   2   1   1   2   1   2   1   2   2   1   2   2   1   1   1   2   1   2   1   2   1   2   2   1   1   1   2   1   1   1   2   2   2   2   2   2   1   2   1   2   2   2   2   1   1   1   2   2   1   2   2   2   1   1   1   1   1   2   2   2   2   1   1   1   2   1   1   1   1   2   1   1   2   2   1   1   2   2   1   2   2   1   1   1   2   2   1   1   2   2   2   2   1   2   2   2   2   1   2   1   1   2   1   1   2   2   1   1   2   2   1   2   1   2   1   1   1   1   2   1   1   2   2   2   1   1   2   1   2   2   1   2   2   1   2   1   1   2   2   1   1   1   1   2   1   1   2   1   2   2   1   2   1   2   1   2   1   1   2   2   2   1   1   1   1   1   1   1   2   2   1   1   2   2   1   2   1   1   1   2   2   2   1   1   2   1   2   1   2   1   1   1   2
 MK-2-4                 2   1   1   1   1   2   1   2   1   1   2   1   2   1   2   2   1   2   2   1   1   1   2   1   2   1   2   1   1   2   2   1   2   2   1   1   1   2   2   2   2   2   2   1   2   1   2   2   2   2   1   1   1   2   2   1   2   2   1   1   1   1   2   1   2   2   2   2   1   1   1   2   1   1   1   1   2   1   1   2   2   1   2   2   2   1   2   2   1   1   1   1   2   1   2   2   2   2   2   1   2   1   2   2   1   2   1   1   2   2   1   1   2   1   1   2   2   1   2   2   2   1   2   1   1   2   1   1   2   2   2   1   1   2   1   2   2   1   2   2   1   2   1   1   2   2   2   1   1   1   2   1   1   2   1   2   2   2   2   1   2   1   2   1   1   2   2   2   1   1   1   1   1   1   1   2   2   1   1   2   2   1   2   1   1   1   2   2   2   1   1   2   1   2   1   2   1   1   1   2
 MK-2-5                 2   1   1   1   2   1   1   2   1   1   2   1   2   1   2   2   1   2   2   1   1   1   2   1   2   1   2   1   1   2   2   1   2   2   1   1   1   1   2   2   2   2   2   2   2   1   2   2   2   2   2   1   1   2   2   1   2   2   1   1   1   1   2   1   2   2   2   2   1   1   1   1   1   1   2   1   2   1   1   2   2   1   2   2   2   1   2   2   1   1   1   1   2   1   2   2   2   1   2   1   2   1   1   2   1   1   1   1   2   2   1   1   2   1   1   2   2   1   2   2   2   1   2   1   1   2   1   1   2   2   2   2   1   2   1   2   2   1   2   2   1   2   1   2   2   2   2   1   1   1   2   1   1   2   1   2   2   2   2   1   2   1   2   1   1   2   2   2   2   1   1   1   1   1   2   2   2   1   1   2   2   1   1   1   1   1   2   2   2   1   1   2   1   1   1   2   1   1   1   2
 MK-2-6                 2   1   1   1   2   1   1   2   1   1   2   1   2   1   2   2   1   2   2   1   1   1   2   1   2   1   2   1   1   2   2   1   2   2   1   1   1   1   2   2   2   2   2   2   1   1   2   2   2   2   2   1   1   2   2   1   2   2   1   1   1   1   2   1   2   2   2   2   1   1   1   1   1   1   2   2   2   2   1   2   1   1   2   2   1   1   2   2   1   1   1   1   2   2   2   2   2   2   2   1   2   1   1   2   1   2   1   1   2   2   1   1   2   1   2   1   2   1   2   2   2   1   2   1   1   2   2   1   2   2   2   2   2   2   1   1   1   1   2   2   1   2   1   2   2   2   2   1   1   2   2   1   1   2   1   2   2   2   2   1   2   1   2   1   1   2   2   2   1   1   1   1   1   1   2   2   2   1   1   2   2   1   1   1   1   1   2   2   2   1   2   2   1   1   1   2   1   1   1   2
 MK-2-7                 2   1   1   1   2   1   2   2   1   1   2   1   2   1   2   1   1   2   1   1   1   1   2   1   1   1   2   1   1   2   2   1   2   2   1   1   1   1   2   2   2   2   2   1   1   1   2   2   2   2   2   1   1   2   2   1   1   1   1   1   1   1   2   1   2   2   1   1   1   1   1   1   2   1   2   2   2   2   1   2   1   1   1   2   1   1   2   2   1   1   1   1   1   2   1   2   2   2   2   1   2   1   1   2   1   2   1   2   2   1   1   1   1   1   2   1   1   1   2   2   2   1   2   1   1   1   1   1   2   2   2   2   2   2   1   1   1   1   2   2   1   2   1   2   2   2   1   1   1   2   2   2   1   2   1   2   2   2   2   1   2   1   2   1   1   2   2   2   1   1   1   2   1   1   2   2   2   1   1   2   2   1   1   1   1   1   2   2   2   2   2   2   1   1   1   2   1   1   1   2
 MK-2-8                 2   1   1   1   2   1   2   2   1   1   2   2   1   1   2   1   1   2   1   1   1   1   2   1   1   1   2   1   1   1   2   1   2   2   1   2   1   1   2   2   2   2   2   2   1   1   2   2   2   2   2   1   1   2   2   1   1   1   2   1   1   1   2   1   2   2   1   1   1   1   1   1   2   1   2   2   2   2   1   2   1   1   1   2   1   1   1   2   1   1   1   1   1   2   1   2   2   2   2   1   2   1   1   2   1   2   1   2   2   1   1   1   1   1   2   1   1   1   2   2   2   1   2   1   1   1   1   1   2   2   2   2   1   2   1   1   1   1   2   2   1   2   1   2   2   2   1   1   1   2   2   2   1   2   1   2   2   2   2   1   2   1   2   1   2   2   2   2   1   1   1   2   1   1   2   2   1   1   1   2   2   1   1   1   1   1   2   2   2   2   2   2   1   1   1   2   1   1   1   2
 MK-2-9                 2   1   1   1   2   1   2   1   2   1   2   1   1   1   2   1   1   2   1   1   1   2   2   1   1   1   1   1   1   1   2   1   2   2   1   2   1   1   2   2   2   2   1   2   1   1   2   2   2   2   2   2   1   2   2   1   1   1   2   1   1   1   2   1   2   2   1   1   1   2   1   1   2   1   1   2   2   2   1   2   1   2   1   1   1   1   1   2   2   1   1   1   1   2   1   2   2   2   2   1   2   1   1   2   1   2   1   2   2   1   2   2   1   1   2   1   1   1   2   2   2   1   2   1   1   1   1   1   2   2   2   2   1   2   1   1   1   1   2   2   2   2   1   2   2   2   1   1   1   2   2   1   1   2   1   2   2   2   2   1   2   1   2   1   2   1   2   2   1   1   1   2   1   1   1   2   1   1   1   2   2   1   2   1   1   1   2   2   2   2   2   2   1   2   1   2   1   1   1   2
 MK-2-10                2   1   1   1   2   1   2   1   2   1   2   1   1   1   1   1   1   2   1   1   1   2   2   2   1   1   1   1   1   1   1   1   2   2   1   1   1   2   2   2   2   2   1   2   1   1   1   2   2   2   2   2   1   2   2   1   1   1   2   1   1   1   2   1   2   2   1   1   1   2   1   1   2   1   1   2   2   2   1   2   2   2   1   1   1   1   1   2   2   1   1   1   1   2   1   2   1   2   2   1   2   1   1   2   1   2   1   2   2   1   2   2   1   1   1   1   1   1   2   2   2   1   2   1   1   1   1   1   2   1   1   2   1   2   1   1   1   1   2   2   2   2   1   2   2   2   1   1   1   2   1   1   1   2   1   2   2   2   2   1   2   1   2   1   2   1   2   1   1   1   1   2   1   1   1   2   1   2   1   2   2   1   2   2   1   1   2   2   2   2   2   2   1   2   1   2   1   1   1   2
 MK-2-11                2   1   2   1   2   1   2   1   2   1   2   1   1   2   1   1   1   2   1   1   1   2   2   2   1   2   1   1   1   2   1   1   2   2   1   1   1   2   2   2   2   1   2   1   2   1   1   2   2   2   2   1   1   1   1   1   1   1   2   1   1   1   2   1   2   2   1   1   1   2   1   1   2   1   2   2   2   2   1   1   2   2   1   1   1   1   1   2   2   1   1   1   1   2   1   1   1   2   2   1   2   1   1   1   1   1   1   2   2   1   2   2   1   1   1   1   1   2   2   2   2   1   2   1   1   1   1   2   2   1   2   2   1   2   1   1   1   1   2   2   2   2   1   2   1   2   1   1   1   2   1   1   1   2   2   1   2   2   2   1   1   1   2   1   2   1   2   1   1   1   1   2   1   1   1   2   1   2   2   2   2   1   1   2   1   1   2   2   2   2   2   1   1   2   1   2   1   1   1   2
 MK-2-12                2   1   2   1   2   1   2   2   2   1   2   1   1   2   1   1   1   1   1   1   1   2   2   2   1   2   1   1   1   2   1   1   2   2   1   1   1   2   2   1   2   2   2   1   2   1   1   2   2   2   1   1   1   1   1   1   2   1   2   1   1   1   2   1   2   2   1   1   1   2   1   2   2   2   2   2   2   2   1   1   2   2   1   1   1   1   1   2   1   1   1   1   1   2   1   1   1   2   2   1   2   1   1   1   1   1   1   2   2   1   2   2   1   1   2   1   1   2   2   2   2   1   2   2   2   1   1   2   2   1   2   2   1   2   1   1   2   2   2   2   2   2   1   2   1   2   1   1   2   2   2   1   1   2   2   1   2   2   2   1   1   1   2   1   2   1   2   1   1   1   1   2   1   1   1   2   2   1   2   2   2   1   1   2   2   1   2   2   2   2   2   1   1   2   1   2   1   1   1   2
 MK-2-13                2   1   2   1   2   1   2   1   2   2   2   1   1   1   1   1   1   1   1   1   1   2   2   2   1   2   1   2   1   2   1   1   2   2   2   1   1   2   1   1   2   2   2   1   2   1   1   2   2   2   1   1   1   1   2   1   1   2   2   1   1   1   2   1   2   2   1   1   1   2   1   2   2   2   2   2   2   2   1   1   2   2   1   1   1   1   1   2   1   1   1   1   1   2   1   1   1   2   2   1   2   1   1   1   1   1   1   2   2   1   2   2   2   1   2   1   1   2   2   2   2   1   2   2   2   1   1   2   2   1   2   2   1   2   1   1   2   2   2   2   2   2   1   2   1   2   1   1   2   2   2   1   1   2   2   1   1   2   1   1   2   1   2   1   2   1   2   1   1   1   1   2   2   1   1   1   2   1   2   2   2   1   1   1   2   1   2   2   2   2   2   1   1   2   1   2   1   1   1   2
 MK-2-14                2   1   2   1   2   1   2   1   2   1   2   1   1   1   1   1   1   1   1   2   1   2   2   2   1   2   1   2   1   2   1   1   2   2   2   1   1   2   1   1   2   2   2   1   2   1   1   2   2   2   1   1   1   1   2   1   1   2   1   1   1   1   2   2   2   2   1   1   1   2   1   2   2   2   2   2   2   2   1   2   2   2   1   1   1   1   1   2   1   1   1   1   2   2   1   1   1   2   2   1   2   1   2   1   1   1   1   2   2   1   2   2   2   1   2   1   1   2   2   2   2   1   2   2   2   1   1   2   1   1   2   2   1   2   1   1   2   2   2   2   2   2   1   2   1   2   1   2   2   2   2   1   2   2   2   1   1   2   1   1   2   1   2   1   2   2   2   2   1   1   1   2   2   1   1   1   1   1   2   2   2   1   2   1   2   1   2   2   2   2   2   1   1   2   1   2   1   1   1   2
 MK-2-15                2   1   2   1   2   1   1   1   2   1   2   1   1   1   1   2   1   1   1   2   1   2   2   2   1   2   1   2   1   2   1   1   2   2   2   1   1   2   1   1   2   2   2   1   2   1   1   2   2   2   1   1   1   1   2   1   1   2   2   1   1   1   2   2   2   2   2   1   1   2   1   1   1   2   2   2   2   2   1   2   2   2   1   1   1   1   1   2   1   2   1   2   1   2   1   1   1   2   2   1   2   1   2   1   1   1   1   2   2   1   2   2   2   1   2   1   1   2   2   2   2   1   1   2   2   1   1   2   1   1   2   2   1   2   1   1   2   2   2   2   2   2   1   2   2   2   1   2   2   2   2   1   2   2   2   1   1   2   2   1   1   1   2   1   2   1   2   2   1   2   1   1   2   1   2   1   1   1   2   2   2   1   2   1   2   1   1   2   1   2   2   1   1   2   1   2   1   1   1   2
 MK-2-16                2   1   1   1   2   1   1   1   1   1   2   1   1   1   1   2   1   1   1   2   1   2   2   2   1   2   1   2   2   1   1   1   2   2   2   1   1   1   1   1   2   2   1   1   2   1   1   2   2   2   1   1   1   1   2   1   2   2   2   1   1   1   2   2   2   2   2   2   1   2   1   1   1   2   2   2   2   2   1   2   2   2   1   1   2   1   1   1   1   2   1   2   1   2   1   1   1   2   2   1   2   1   2   1   1   1   1   2   2   1   2   2   2   1   2   1   1   2   2   2   1   1   1   2   2   1   1   2   1   1   2   2   1   2   1   1   1   2   2   2   2   2   1   2   2   2   1   2   2   2   2   1   2   2   2   1   1   2   2   1   1   1   2   1   2   2   2   2   1   2   1   1   2   1   2   1   1   1   1   2   2   1   2   1   2   1   1   2   1   2   2   1   1   2   1   2   2   1   2   1
 MK-3-1                 2   2   2   1   2   2   2   1   2   2   2   2   2   1   2   1   2   2   1   2   2   1   2   2   1   1   2   2   2   2   1   2   2   1   1   1   1   2   2   1   1   2   1   1   1   1   1   1   1   1   2   2   1   2   2   1   2   1   1   2   1   1   1   1   1   1   1   1   1   1   2   1   2   1   2   1   1   1   2   1   2   2   1   2   2   1   1   1   1   2   1   1   1   1   2   1   2   2   1   2   2   1   1   1   1   1   1   1   1   1   1   1   2   1   1   2   2   2   1   1   2   1   1   1   2   2   1   1   2   2   2   2   1   1   1   2   1   2   2   1   1   1   2   2   1   1   1   2   2   1   2   1   2   1   1   1   2   1   2   1   2   1   2   1   2   2   1   2   2   2   2   2   1   2   2   1   1   2   1   2   2   1   2   1   1   1   2   1   2   2   1   1   2   2   2   2   2   2   2   2
 MK-3-2                 2   2   2   1   2   2   2   1   2   1   2   2   2   1   2   1   2   1   1   2   2   2   2   2   1   1   2   2   2   2   1   2   2   1   2   1   2   2   2   1   1   2   1   1   1   1   1   1   1   1   2   2   1   2   2   1   2   1   1   2   1   1   1   1   1   1   1   1   1   1   2   1   1   1   2   1   1   1   2   1   2   2   1   2   1   1   1   1   1   2   1   1   1   1   1   1   1   2   1   2   2   2   1   1   1   1   1   1   1   1   1   1   2   1   1   2   2   2   1   1   2   1   1   1   2   2   1   1   2   2   2   2   1   1   1   2   1   2   2   1   1   1   2   2   1   1   1   2   2   2   2   1   2   1   1   1   2   1   2   1   2   2   2   1   2   1   1   1   2   2   2   2   1   2   2   1   1   2   1   2   2   1   2   1   1   1   2   1   2   2   1   1   2   2   2   2   2   2   2   2
 MK-3-3                 2   1   2   1   2   1   1   1   2   1   2   2   2   1   2   2   2   1   1   2   2   2   2   2   1   2   2   2   2   2   1   2   1   1   2   1   1   2   2   1   2   2   1   1   1   1   1   1   1   1   2   2   1   2   2   1   2   1   1   2   2   1   1   2   1   1   1   1   1   1   2   2   1   1   2   1   1   1   2   1   2   2   1   2   1   1   1   1   1   2   1   1   1   1   1   1   1   2   1   2   2   2   1   1   1   1   1   1   1   1   1   1   2   1   2   2   2   1   1   1   2   2   1   2   2   2   1   1   2   2   2   2   1   2   1   2   2   2   2   1   1   1   1   2   1   1   1   2   2   2   2   1   1   1   1   1   2   1   2   1   2   2   2   1   2   1   1   2   2   1   2   2   1   2   2   1   1   2   1   2   2   1   2   1   1   1   1   1   2   2   1   2   2   2   2   2   1   2   2   2
 MK-3-4                 2   1   2   1   2   1   1   1   2   1   2   2   2   1   2   2   2   1   1   2   2   2   2   2   1   2   2   2   2   2   1   1   1   1   2   1   1   1   2   1   2   2   1   1   2   2   1   1   1   1   2   2   1   2   2   1   2   1   1   2   1   1   2   2   1   1   2   1   1   1   2   2   1   1   1   1   1   1   2   1   2   2   1   2   1   2   1   1   1   2   2   2   1   1   1   2   1   2   1   2   2   2   1   1   2   1   1   1   2   1   1   1   2   1   2   2   2   1   2   1   2   2   1   2   2   2   1   1   2   2   2   2   1   2   1   2   2   2   2   2   1   1   1   2   2   1   1   1   2   2   1   1   1   2   1   2   2   1   2   1   2   2   2   1   2   2   1   2   2   1   2   2   1   2   2   1   1   2   1   2   2   1   2   1   1   1   1   1   2   2   1   2   1   2   2   2   2   2   2   1
 MK-3-5                 2   1   2   1   2   1   1   1   2   1   2   1   2   1   2   2   2   1   1   2   2   1   2   2   1   2   2   2   2   2   1   1   1   1   2   1   1   1   2   1   2   2   1   2   2   2   1   1   1   1   2   1   1   2   2   1   2   1   1   2   1   1   2   2   1   1   2   1   1   1   2   2   1   1   2   1   1   1   2   1   2   2   1   2   1   2   1   1   1   2   2   2   1   1   1   2   1   2   1   2   2   2   1   1   2   1   1   1   2   1   1   1   2   1   2   2   2   1   2   1   2   2   1   2   2   2   2   1   2   2   2   2   1   2   1   2   2   2   2   2   1   1   1   2   2   1   1   1   2   1   1   1   1   2   1   2   2   1   2   2   2   2   2   1   2   2   1   1   2   1   2   1   1   2   2   1   1   2   1   2   2   1   2   1   2   2   1   1   2   2   1   2   1   1   2   2   2   2   1   1
 MK-3-6                 1   1   2   1   2   1   1   1   2   2   1   1   2   1   1   2   2   1   1   2   2   1   2   2   1   2   2   2   2   2   1   1   2   1   1   1   2   1   2   1   2   2   1   2   2   2   1   1   1   1   2   1   1   2   2   1   2   1   1   2   2   1   2   1   1   1   1   1   1   1   2   2   1   1   2   1   1   1   2   1   2   2   1   1   1   2   1   2   1   2   2   2   1   1   1   2   2   2   1   2   2   2   1   1   2   1   2   1   2   1   1   1   2   1   2   2   2   1   2   1   2   2   1   2   2   2   2   1   2   2   2   2   1   2   1   2   2   2   2   2   1   1   1   2   2   1   1   1   2   1   1   1   1   2   1   2   2   1   2   2   2   2   2   1   2   2   1   1   2   1   1   1   1   1   2   1   1   2   1   1   2   1   2   1   2   2   1   1   2   2   1   2   1   1   2   2   2   2   1   1
 MK-3-7                 1   1   2   1   2   1   1   1   2   2   1   2   2   1   1   2   2   1   1   2   2   1   2   1   1   2   2   2   2   2   1   2   2   1   1   1   2   1   2   2   2   2   1   2   2   2   1   1   1   1   2   1   2   1   2   1   2   2   2   2   2   1   2   1   1   2   1   1   1   1   2   2   1   1   2   2   1   1   2   1   2   2   1   1   1   2   1   2   1   2   2   2   1   1   1   2   2   2   1   2   2   1   1   1   2   1   1   1   2   1   1   1   2   2   2   2   2   1   1   2   2   2   1   2   2   2   2   1   2   1   2   2   1   2   1   2   2   2   2   2   1   1   1   2   2   1   1   1   1   1   1   1   1   2   1   2   2   1   1   2   2   1   2   1   2   2   1   1   2   1   1   2   1   1   2   1   1   2   2   1   2   1   2   1   2   2   1   1   2   2   1   2   1   2   2   2   2   2   1   1
 MK-3-8                 1   1   2   1   1   1   1   2   2   2   1   1   2   1   1   2   2   1   1   2   2   1   2   1   1   2   2   2   2   2   1   2   2   2   1   1   1   1   2   2   2   2   1   1   2   1   1   1   1   1   2   2   2   1   2   2   2   2   2   2   2   1   2   1   1   2   1   1   2   1   2   2   1   1   2   2   1   1   2   1   2   2   1   1   1   2   1   2   1   2   2   1   1   1   1   2   2   2   1   2   1   1   1   1   1   1   1   1   2   1   1   1   2   2   2   2   2   1   2   2   2   2   1   2   2   2   2   1   2   1   2   2   1   2   1   2   2   2   2   2   1   1   1   2   2   1   1   1   1   1   1   1   1   2   1   2   2   1   1   2   2   1   2   1   2   1   1   1   2   2   1   2   2   1   2   1   1   2   2   2   2   1   2   1   2   2   1   2   2   2   2   2   1   2   1   2   2   2   1   1
 MK-3-9                 1   1   2   1   2   1   1   2   2   2   1   1   1   1   1   2   2   1   1   2   2   1   2   1   1   2   2   2   2   2   1   2   2   2   2   1   1   1   2   2   2   2   1   2   2   1   1   1   1   1   2   2   2   1   2   2   1   2   2   1   2   1   2   1   1   2   1   1   2   1   2   2   1   1   2   2   1   1   2   1   2   1   1   1   1   2   1   2   1   2   2   1   1   1   1   2   2   2   1   1   2   1   1   1   1   1   1   2   2   1   1   1   2   2   2   2   2   1   1   2   2   2   1   2   2   2   2   1   2   1   2   2   1   1   1   2   2   2   2   2   1   1   1   2   2   1   1   1   1   1   1   1   1   2   1   2   2   1   1   2   2   1   2   1   2   1   1   1   2   2   1   2   2   1   2   1   1   2   2   2   2   1   2   1   2   2   1   1   2   2   2   2   1   2   1   2   2   2   1   1
 MK-3-10                1   1   2   1   2   1   1   2   2   2   1   1   1   1   1   2   2   2   1   2   2   1   2   1   1   2   2   2   2   2   1   2   2   1   2   1   1   1   2   2   2   2   1   2   2   2   1   1   1   1   2   2   2   1   2   2   2   2   1   1   2   1   1   1   1   2   1   1   2   1   2   2   1   1   2   2   1   1   2   1   2   1   1   1   1   2   1   2   1   2   2   1   1   1   1   2   2   2   2   1   2   1   1   2   1   2   1   1   2   1   1   1   2   2   2   2   2   1   2   2   2   2   1   2   2   2   2   1   2   1   2   2   1   1   1   2   2   2   2   2   1   1   1   2   2   1   1   1   1   1   1   1   1   2   1   2   2   1   1   2   2   2   1   1   2   1   1   2   2   2   1   2   2   1   2   1   1   2   2   2   2   1   2   1   2   2   1   1   2   1   2   2   1   2   1   2   2   2   2   1
 MK-3-11                2   1   2   1   2   1   1   2   2   2   1   2   2   1   1   2   2   2   1   2   1   2   2   1   1   2   2   2   1   2   2   2   2   1   1   1   1   1   2   2   2   2   2   2   2   2   1   1   1   1   2   2   1   1   2   2   2   2   1   1   2   1   1   1   1   2   1   1   2   1   1   2   1   1   2   2   1   1   2   1   2   1   1   1   2   2   1   2   1   2   2   1   1   1   1   2   2   2   2   1   2   1   1   2   1   1   1   1   2   1   1   1   1   2   1   2   2   1   2   2   2   2   1   2   2   1   2   1   2   1   2   2   1   1   1   2   2   2   2   2   1   1   1   2   2   1   1   1   2   1   2   1   1   2   1   2   2   1   1   2   2   2   1   1   2   1   1   2   2   2   1   2   2   1   2   1   1   2   2   2   2   1   2   1   2   1   1   1   2   1   2   2   1   2   2   2   2   2   2   1
 MK-3-12                2   1   2   1   2   1   1   2   2   2   1   2   2   1   1   2   2   2   1   2   1   2   2   1   1   2   2   2   2   2   2   1   2   1   1   1   1   2   2   2   1   2   2   2   2   2   1   1   1   2   1   2   1   1   2   2   2   2   1   1   2   1   1   1   1   1   1   1   2   1   2   2   1   1   2   2   1   2   2   1   2   1   1   2   2   2   1   2   1   2   2   1   1   1   1   2   1   2   2   1   2   1   1   2   1   1   1   1   2   1   1   1   1   2   1   2   2   1   2   2   2   1   1   1   2   1   2   1   2   2   2   2   1   1   1   2   2   2   2   2   2   1   1   2   2   1   1   1   2   2   2   1   1   2   1   2   1   1   1   2   2   2   1   1   1   1   1   2   2   2   1   2   2   1   2   1   1   2   2   2   2   1   2   1   2   1   1   1   2   1   2   2   1   2   2   2   2   2   1   1
 MK-3-13                2   1   2   1   2   1   1   2   2   2   2   2   2   1   1   1   2   2   1   2   1   2   2   1   1   1   2   2   1   1   2   1   2   1   2   1   1   2   2   2   1   2   2   2   2   2   1   2   1   2   1   2   1   1   2   2   1   2   2   1   2   1   1   1   2   1   1   1   2   1   2   2   2   1   2   1   2   2   2   1   2   1   1   2   2   2   1   2   1   1   2   1   1   1   1   1   1   2   2   1   2   1   2   2   1   1   1   1   2   1   2   1   1   2   1   2   2   1   2   2   2   1   1   1   2   2   2   1   2   2   2   2   1   1   1   2   2   2   1   2   2   2   1   2   2   1   1   1   2   2   2   1   1   2   1   2   1   1   1   2   2   2   1   1   1   1   1   1   2   2   1   2   2   1   2   1   1   2   2   2   2   1   2   1   2   1   1   1   2   1   2   2   1   2   2   2   2   2   1   1
 MK-3-14                2   1   2   1   2   1   1   2   2   2   2   2   1   1   1   1   1   2   1   2   1   2   2   1   1   1   2   2   2   1   2   1   2   2   2   2   1   2   2   2   1   2   2   1   2   2   1   2   1   2   1   2   1   1   2   2   1   2   2   1   2   1   1   1   2   1   2   1   2   1   2   2   2   1   2   1   2   2   2   2   2   1   1   2   2   2   1   2   1   1   2   1   1   1   1   1   1   1   2   1   2   1   2   2   1   1   1   2   1   1   2   1   1   2   1   2   2   1   2   2   2   1   1   1   2   2   2   1   2   1   2   2   1   1   2   2   2   2   1   2   2   2   1   2   2   1   1   1   2   2   2   1   1   2   1   2   1   1   1   2   2   2   1   1   1   1   1   1   2   2   2   1   2   2   2   1   1   1   2   1   1   1   1   1   2   1   1   1   2   1   2   2   1   2   2   2   2   1   1   1
 MK-3-15                2   1   2   1   2   1   1   1   1   2   2   2   1   1   1   1   1   2   1   2   1   1   2   1   1   1   2   2   2   1   2   1   1   2   2   1   1   2   2   2   1   2   1   1   1   2   1   2   1   2   1   2   1   1   2   2   1   1   2   1   2   1   1   1   2   1   2   1   1   2   2   2   2   1   2   1   2   2   2   2   2   1   1   2   2   2   1   2   1   1   2   1   1   1   1   2   1   2   2   1   1   1   2   2   2   1   1   2   1   1   2   1   1   2   2   2   2   1   2   2   2   1   1   1   2   2   2   1   2   2   1   2   1   1   2   2   2   2   1   2   2   2   1   2   2   1   1   1   2   2   2   1   1   2   1   2   1   1   1   2   2   2   1   1   1   1   1   1   2   1   2   1   2   2   2   1   2   1   2   1   1   1   1   1   1   1   1   1   2   2   2   2   1   2   2   2   2   1   1   1
 MK-3-16                2   1   2   1   2   1   2   1   1   2   2   2   1   1   1   1   1   2   1   2   1   1   2   1   1   1   2   1   2   1   2   1   2   2   2   1   2   2   1   2   1   1   1   1   1   2   1   2   1   2   1   2   2   1   2   2   2   1   2   1   2   2   1   1   2   1   2   1   1   2   2   2   2   1   2   1   2   2   2   2   1   1   1   2   2   2   1   2   1   1   2   1   1   1   1   2   1   2   2   1   1   1   2   2   2   1   1   2   1   1   2   2   1   2   2   2   2   1   1   1   2   1   1   1   2   2   2   1   2   2   1   2   1   1   2   2   2   1   1   2   2   2   1   2   2   2   1   1   2   2   1   1   1   2   2   2   2   1   1   2   2   2   1   1   1   1   2   1   2   1   2   1   2   2   2   1   2   1   2   1   1   1   1   1   1   1   2   1   2   2   2   2   2   2   2   2   1   1   1   1
 MK-4-1                 1   1   1   1   2   1   1   1   1   1   2   1   2   2   1   1   1   1   1   1   2   1   1   1   1   1   2   2   1   1   2   1   1   1   1   2   1   2   2   1   1   2   1   1   2   2   1   1   2   1   2   1   1   2   2   2   2   1   2   1   1   1   2   1   2   2   1   1   1   2   1   1   2   1   2   2   1   2   1   1   2   2   2   2   1   2   2   2   1   1   2   2   2   1   1   2   2   2   2   1   2   2   1   2   1   2   2   1   2   2   1   1   2   2   1   2   1   1   2   2   1   1   2   1   2   1   1   2   1   2   2   2   2   2   1   2   2   1   2   1   2   1   1   2   2   2   2   1   2   1   1   1   1   2   1   2   1   1   2   1   2   2   1   2   2   2   1   1   2   2   1   2   1   2   1   1   1   1   1   1   2   2   2   1   1   2   1   1   2   2   2   2   2   1   1   2   1   1   1   1
 MK-4-2                 1   1   1   1   1   1   2   1   1   1   2   1   2   2   1   1   1   1   1   1   2   1   1   1   1   2   2   2   1   1   2   1   1   1   1   2   1   2   2   1   1   2   2   1   2   2   1   2   2   1   2   1   1   2   2   2   2   1   2   1   1   1   2   2   2   2   1   1   1   1   2   1   2   1   2   2   1   2   1   1   2   2   2   2   1   2   2   2   1   1   2   2   2   1   1   1   1   2   2   1   2   2   2   2   1   2   2   1   2   2   1   1   2   2   1   2   1   1   2   2   1   1   2   1   2   1   1   2   1   2   2   2   2   2   1   2   2   1   1   1   2   1   1   2   2   2   2   2   2   1   1   1   1   2   1   1   1   1   2   1   2   2   2   2   2   2   2   1   2   2   1   2   1   2   1   1   1   1   1   1   2   2   2   2   1   2   1   2   2   2   2   2   2   1   1   2   1   1   1   1
 MK-4-3                 2   1   1   1   1   1   2   1   1   1   2   1   2   2   1   1   2   1   1   1   2   1   1   2   1   2   2   2   1   2   2   1   1   1   1   2   1   2   2   1   2   1   2   1   2   2   1   2   2   2   2   1   1   2   2   2   2   1   2   1   1   1   2   2   2   2   1   1   1   2   2   1   2   2   2   2   1   2   1   1   2   2   2   2   1   2   2   2   1   2   2   2   2   1   1   1   1   2   2   1   2   2   2   2   2   2   2   1   2   2   1   1   1   2   1   2   1   1   1   2   1   1   2   1   2   1   1   2   1   2   2   1   2   2   1   1   2   1   1   1   2   1   1   2   2   1   2   2   2   1   1   1   1   2   1   1   1   1   2   1   1   2   2   2   2   2   1   1   2   2   1   2   1   2   1   2   1   1   1   1   1   2   2   2   1   2   1   2   2   1   2   2   1   1   1   1   1   1   1   1
 MK-4-4                 2   1   1   1   1   1   2   2   1   1   2   1   2   2   1   1   2   1   2   1   2   1   1   2   1   1   2   1   1   2   2   1   1   1   1   2   1   2   2   1   2   2   2   1   2   2   1   1   2   2   2   1   1   2   2   2   2   1   2   1   2   1   2   1   2   2   1   1   1   2   2   1   2   2   2   2   1   2   1   1   2   2   2   2   1   2   1   1   1   2   2   2   2   1   1   1   1   2   2   1   2   2   2   2   1   2   2   1   2   2   1   1   1   2   1   2   1   1   1   2   1   1   2   1   2   1   1   2   1   2   2   1   2   2   1   1   2   1   1   1   2   2   1   2   2   1   2   2   2   1   1   1   1   2   1   1   1   1   1   1   1   2   2   2   1   2   1   1   2   1   1   2   1   2   1   1   1   1   1   2   1   2   2   1   1   2   1   2   2   2   1   2   1   1   1   1   1   1   1   1
 MK-4-5                 2   1   2   1   1   1   2   2   1   1   2   1   2   2   1   1   2   1   1   1   2   1   1   2   1   1   2   1   1   2   2   1   2   1   1   2   1   2   2   1   2   2   2   1   2   1   1   1   2   1   2   1   1   2   2   2   2   1   2   1   2   1   2   1   2   2   1   1   2   2   2   1   2   2   2   2   1   2   1   1   2   2   2   2   1   2   1   1   1   2   2   1   2   1   1   1   1   2   2   1   2   2   2   2   1   2   1   2   2   2   1   1   1   2   2   2   1   2   1   2   1   1   2   1   2   1   1   2   1   2   2   1   2   2   1   1   2   1   1   1   1   1   1   2   2   1   2   2   2   1   1   1   1   2   1   1   1   1   1   1   1   2   2   2   1   2   1   2   2   1   1   2   1   2   1   1   1   1   1   2   1   2   2   1   1   2   1   2   2   2   1   2   1   1   1   1   1   1   1   1
 MK-4-6                 2   1   2   1   2   1   2   1   1   1   2   1   2   2   1   1   2   1   1   1   1   1   2   2   1   1   2   2   1   2   2   1   2   1   1   2   1   2   1   1   2   2   1   1   2   2   1   1   2   1   2   1   2   2   2   2   2   1   1   1   2   1   2   1   1   2   1   1   2   2   2   1   2   2   2   2   1   2   1   2   2   2   2   2   2   2   1   1   1   2   2   1   2   1   1   1   2   1   2   1   2   1   2   2   1   1   1   2   2   2   1   2   2   2   2   2   1   2   1   2   1   1   2   1   2   1   1   2   1   2   2   1   2   2   1   1   2   1   1   1   1   1   1   2   2   2   2   2   2   1   1   1   1   2   1   1   1   1   1   1   1   2   2   2   1   2   1   2   2   2   1   2   1   2   1   1   1   1   1   1   1   1   2   1   1   2   1   2   2   2   2   2   2   1   1   1   1   1   1   1
 MK-4-7                 2   1   1   1   2   2   2   1   1   1   2   1   2   2   1   1   2   1   1   1   1   1   2   1   1   1   2   2   1   2   2   1   2   1   1   2   1   2   1   2   1   2   1   1   2   2   1   1   2   1   2   1   2   2   2   2   2   1   1   1   2   1   2   1   1   2   1   1   2   2   2   1   2   1   2   2   1   2   1   2   2   1   2   2   2   2   1   1   1   2   2   2   2   1   1   1   2   1   2   1   2   1   2   2   2   1   1   2   2   2   1   2   2   2   2   2   1   2   1   2   1   1   2   1   2   1   1   2   2   2   2   1   2   2   1   1   2   2   1   1   1   1   1   2   2   2   2   2   2   1   2   1   1   2   1   2   1   1   1   1   1   2   2   2   1   2   2   2   2   2   1   2   2   2   2   1   1   1   1   1   1   2   1   1   1   2   1   2   2   2   2   2   2   1   1   1   1   1   1   1
 MK-4-8                 2   1   1   1   2   2   2   1   1   1   2   1   1   2   1   1   1   1   1   1   1   1   2   1   1   1   2   2   1   2   2   1   2   2   1   2   2   2   1   2   1   2   1   2   2   2   1   1   2   1   2   1   1   2   1   2   2   1   2   1   2   1   2   1   1   2   1   1   2   2   2   1   2   2   2   2   2   2   1   1   2   1   2   2   2   2   1   1   1   2   2   2   2   1   1   1   2   1   2   1   2   1   2   1   2   1   1   2   2   2   1   2   2   2   2   2   1   2   1   2   1   2   2   1   2   1   2   2   2   2   1   1   2   1   1   1   2   2   1   1   1   1   1   2   2   2   2   2   2   1   2   1   1   2   1   2   1   1   1   1   1   2   2   2   1   2   2   2   2   2   1   2   2   2   2   1   1   1   2   1   1   2   1   1   1   2   1   2   2   2   2   1   1   1   1   1   2   1   1   1
 MK-4-9                 2   1   1   1   2   2   1   1   1   1   2   2   1   2   1   1   1   1   1   1   1   1   2   1   1   1   2   2   1   2   2   1   2   2   1   2   2   2   1   2   1   2   1   2   2   2   1   1   2   1   2   1   1   2   1   2   2   1   2   1   2   1   2   1   1   1   1   1   2   1   2   1   2   2   2   1   2   2   1   1   2   1   2   2   2   2   1   1   1   2   2   2   2   1   1   1   2   1   2   1   2   1   2   1   2   1   1   1   2   2   1   2   1   1   2   2   1   2   1   2   1   2   2   1   2   1   2   2   2   2   1   1   1   1   1   1   2   1   1   1   1   1   1   2   2   2   2   2   2   1   2   2   1   2   1   2   1   1   1   2   1   2   2   1   1   2   2   2   2   2   1   2   2   2   2   2   1   2   2   1   1   2   1   1   1   2   1   2   2   2   1   1   1   1   1   1   2   1   1   1
 MK-4-10                2   1   1   1   2   2   1   1   2   1   2   2   2   2   1   1   2   1   1   1   1   1   2   1   1   1   2   2   1   2   2   1   2   2   1   2   2   2   2   2   1   2   1   2   2   2   1   1   2   1   2   1   1   2   1   2   2   1   2   1   2   1   2   1   1   1   1   1   2   1   2   1   2   2   2   1   2   2   1   2   2   1   1   2   2   2   1   1   1   2   2   2   2   1   1   1   2   1   2   2   2   1   2   1   1   1   1   1   2   2   1   2   1   1   2   2   1   2   1   2   1   2   2   1   1   2   2   2   2   2   1   1   1   1   1   1   2   1   1   1   1   1   1   2   2   2   2   2   2   1   2   2   1   2   2   2   1   1   1   2   1   2   2   1   1   2   2   2   2   2   2   1   2   2   2   2   1   2   2   1   1   2   1   1   1   2   1   2   2   2   1   1   1   1   1   1   2   1   1   1
 MK-4-11                2   1   1   1   2   1   1   1   2   1   2   2   2   2   1   1   2   1   1   2   1   1   2   1   1   1   2   2   1   2   2   1   2   1   1   2   2   2   2   2   1   2   1   2   2   2   1   1   2   1   1   1   1   2   1   2   2   1   1   1   2   1   2   1   1   1   1   1   2   2   2   1   2   2   2   1   2   2   1   2   2   1   2   2   2   2   1   1   1   1   2   2   2   1   1   1   2   1   2   2   2   1   1   1   1   2   1   1   2   2   1   2   1   1   2   2   1   2   1   2   1   2   2   1   1   2   2   2   2   2   1   1   1   2   1   1   1   2   1   2   1   2   1   2   2   2   2   2   2   1   2   2   1   2   2   2   1   1   1   2   1   2   2   1   1   2   2   2   1   2   2   1   2   2   2   2   1   2   2   1   2   2   2   1   1   2   1   2   2   2   1   1   1   1   1   1   2   1   1   1
 MK-4-12                2   1   1   1   2   1   1   1   2   1   2   2   1   2   1   1   2   1   1   2   1   1   2   1   1   1   2   2   1   2   2   1   1   1   1   2   2   2   2   2   1   2   1   2   2   2   1   1   2   1   1   1   1   2   1   2   2   1   1   1   2   1   1   2   1   1   1   1   2   2   2   1   2   2   2   1   2   2   1   2   2   1   2   2   2   2   1   1   1   1   2   2   2   1   1   1   2   2   2   1   2   2   1   1   1   2   1   1   2   2   1   2   1   1   2   2   1   2   1   2   1   2   2   1   1   2   2   1   2   2   1   1   1   2   1   1   1   1   2   2   1   2   1   2   2   2   2   2   2   1   2   2   1   2   1   2   1   1   1   2   1   2   2   2   1   2   2   2   1   2   2   1   2   2   2   1   1   2   2   1   2   2   2   1   1   2   1   2   2   2   1   1   1   1   1   1   2   1   1   1
 MK-4-13                1   2   1   2   2   1   1   1   2   1   2   2   1   2   1   1   2   1   1   2   1   1   2   1   1   2   2   2   1   2   2   1   1   1   1   2   1   1   2   2   1   2   1   2   2   2   1   1   2   1   1   1   1   2   1   2   2   2   1   1   2   1   1   2   1   1   1   1   2   2   1   1   1   2   2   1   2   2   2   2   2   1   2   2   2   2   1   1   1   1   2   1   2   1   1   1   2   2   2   1   2   2   2   1   1   2   1   1   2   2   1   2   1   1   2   2   1   1   2   1   1   2   2   1   1   2   2   2   2   1   1   1   1   2   1   1   1   1   2   2   1   2   2   2   2   2   2   2   2   1   2   2   1   2   1   2   1   1   1   1   1   2   2   2   1   2   2   2   1   2   2   1   2   2   2   1   1   2   2   1   2   1   2   1   1   2   1   2   2   2   1   1   1   1   1   1   2   1   1   1
 MK-4-14                1   2   1   2   2   2   1   1   2   1   1   2   1   1   1   1   2   1   1   2   1   2   2   1   1   2   2   2   1   2   2   1   1   1   1   2   1   1   2   2   1   2   1   2   2   2   1   1   2   1   1   1   1   2   1   2   2   2   1   1   2   1   1   2   1   1   1   1   2   2   2   1   1   2   2   1   2   2   2   2   2   1   2   2   2   2   1   1   1   1   2   1   1   1   1   1   2   2   2   1   1   2   1   1   2   2   1   1   2   2   1   2   2   1   2   2   1   1   2   1   1   2   2   1   1   2   2   2   2   1   1   1   1   2   1   1   1   1   2   2   1   2   2   2   2   2   2   2   2   2   2   2   1   2   1   2   1   2   1   1   1   2   2   2   1   1   2   2   1   2   2   1   1   2   2   1   1   2   2   1   2   1   2   1   1   2   2   2   2   2   1   1   1   1   1   1   2   1   1   1
 MK-4-15                1   2   1   2   2   2   1   1   2   1   1   2   1   1   2   1   2   1   1   2   1   2   2   1   1   2   2   2   1   2   1   1   1   1   1   1   1   1   2   2   1   2   1   2   2   2   1   1   2   1   1   1   1   2   1   2   2   2   1   1   2   1   1   2   1   1   1   1   2   2   2   1   1   2   2   2   2   2   2   2   2   1   2   2   1   2   1   1   1   1   2   1   1   1   1   1   2   2   2   1   1   2   1   1   2   2   1   1   1   2   1   2   2   1   2   2   1   2   2   1   1   2   2   1   1   2   1   2   2   1   2   1   1   2   1   1   1   1   2   2   1   2   2   2   2   2   2   2   2   2   2   2   1   2   1   2   1   2   1   1   1   2   2   2   1   1   2   2   1   2   2   1   1   2   2   1   1   2   2   1   2   2   2   1   1   2   2   2   2   2   1   2   1   1   2   1   2   1   1   1
 MK-4-16                1   2   1   2   2   2   1   2   1   1   1   2   1   2   2   1   2   2   1   2   1   2   2   1   1   2   2   2   1   2   1   1   2   1   1   1   1   1   2   2   1   2   1   2   2   2   1   1   2   1   1   1   1   2   1   2   2   2   1   1   2   1   1   2   1   1   1   1   2   2   2   1   1   2   2   2   2   2   2   2   2   1   2   2   1   2   1   1   1   1   2   1   2   2   1   1   2   2   2   1   1   2   1   1   2   2   1   1   1   2   1   2   2   1   2   2   1   2   2   1   1   2   2   1   1   2   1   2   2   1   2   1   1   2   1   1   1   1   2   2   1   2   2   2   2   1   2   2   2   2   2   2   1   2   1   2   1   2   1   1   1   2   2   2   1   1   2   2   1   2   2   1   1   2   2   2   1   2   2   1   2   1   1   1   1   2   2   2   2   2   1   2   1   1   1   1   2   1   1   1
 MK-5-1                 1   1   2   2   1   1   1   1   1   1   1   2   2   2   1   2   2   2   2   2   2   1   1   1   2   2   2   2   2   2   2   1   1   2   1   1   1   2   2   2   1   1   2   2   1   1   2   1   2   2   2   1   1   2   2   2   2   1   2   1   1   2   1   1   1   1   2   1   2   1   2   1   2   2   1   2   2   1   2   1   1   2   1   2   1   2   2   1   2   1   2   1   2   2   1   2   1   1   2   1   1   1   2   2   2   1   2   1   2   2   1   2   1   2   1   2   1   1   1   1   1   1   1   2   2   1   2   1   2   2   2   1   2   1   1   2   2   2   2   1   1   1   2   2   2   1   1   2   2   2   1   1   2   2   1   1   1   1   1   1   2   2   1   2   1   1   1   1   2   1   1   2   1   2   2   2   1   2   2   1   2   1   1   1   2   2   1   1   1   2   1   1   1   1   1   2   1   2   2   2
 MK-5-2                 1   1   2   2   1   1   2   2   2   1   1   2   2   2   2   2   2   2   2   2   2   1   2   1   2   2   2   2   2   1   2   1   1   1   1   1   1   2   2   2   1   1   2   2   1   1   2   1   2   2   2   1   2   1   2   2   2   1   2   1   2   2   1   2   1   1   2   1   2   1   2   1   2   2   1   2   2   1   2   1   1   2   1   2   1   2   2   1   1   1   2   1   2   2   1   2   1   1   2   1   1   2   2   2   2   1   2   1   2   2   2   2   1   2   1   2   1   1   1   1   1   1   1   2   1   2   1   1   2   2   2   2   2   1   1   2   2   2   2   1   1   1   2   1   2   2   1   2   1   2   1   1   2   2   1   1   2   1   1   1   2   1   2   1   2   2   1   1   1   1   1   2   1   2   2   2   1   1   2   2   2   1   1   1   2   2   1   1   1   2   1   1   1   1   1   2   1   2   2   1
 MK-5-3                 1   2   2   1   1   1   1   2   1   1   1   2   2   2   2   2   2   2   2   2   2   1   2   1   2   1   2   2   2   1   2   1   1   1   1   1   1   2   2   2   1   1   2   2   1   1   2   1   2   2   1   1   2   1   2   2   2   1   2   2   2   2   1   2   1   1   2   1   2   1   2   1   2   2   1   2   2   1   2   1   1   2   1   2   1   2   2   1   1   1   2   2   2   2   1   2   1   1   2   1   1   2   2   1   2   1   2   2   2   2   1   2   2   2   1   2   1   1   1   1   1   1   1   2   1   2   1   1   2   2   2   2   2   2   1   2   2   2   2   1   1   1   2   1   2   2   2   2   1   2   1   1   2   2   1   1   1   1   1   1   2   1   2   1   2   2   1   1   1   2   1   2   1   2   2   2   1   1   2   2   2   1   1   1   1   2   1   1   1   2   1   2   1   1   1   2   2   2   2   1
 MK-5-4                 1   2   2   1   1   1   1   2   1   1   1   2   2   2   2   1   2   2   2   1   2   1   2   1   2   1   2   2   2   1   2   1   1   1   1   1   2   2   2   1   1   1   2   2   1   1   2   1   2   2   1   1   2   1   2   2   2   1   1   2   2   1   2   2   1   1   2   1   2   1   2   1   2   2   1   2   2   1   1   1   1   2   1   2   1   2   2   1   1   1   2   2   2   1   1   2   1   1   2   1   2   2   2   1   2   1   2   2   2   2   1   2   2   2   1   2   1   2   1   1   1   1   1   2   1   2   1   1   2   2   2   2   2   2   1   2   2   2   2   1   1   1   2   1   2   2   2   2   1   2   1   1   2   2   1   1   1   1   1   1   2   1   2   1   2   2   1   1   1   2   1   2   1   2   2   2   1   2   2   2   2   2   2   1   1   2   1   1   1   2   1   2   1   1   1   2   2   2   2   1
 MK-5-5                 1   2   2   1   1   1   1   2   1   1   1   2   2   2   2   1   2   2   2   1   2   1   2   1   1   1   2   2   2   1   2   1   1   1   1   1   2   2   2   1   1   1   2   1   1   1   2   1   2   2   1   1   2   1   2   2   2   1   1   2   2   1   2   1   1   1   2   1   2   1   2   1   2   2   1   1   2   1   2   1   1   2   1   2   1   2   2   1   1   1   2   2   2   1   2   2   1   1   2   1   1   2   2   1   2   2   2   2   2   2   1   2   2   2   2   2   1   2   1   1   2   1   1   2   1   2   1   1   2   2   2   2   2   2   1   2   2   2   2   1   1   1   2   2   2   2   2   2   1   2   1   1   2   2   1   1   1   1   2   1   2   1   2   1   2   2   1   1   1   2   1   2   1   1   2   2   1   2   1   2   2   2   2   2   1   2   1   1   1   2   1   2   1   1   1   1   2   1   2   1
 MK-5-6                 2   2   2   1   1   1   1   2   1   1   1   2   2   2   2   1   2   2   2   1   1   1   2   1   1   1   2   2   2   1   2   1   1   1   1   1   1   2   2   1   1   1   2   1   2   1   2   1   2   2   2   1   2   1   2   2   2   1   1   2   2   1   2   1   1   1   1   1   2   1   2   2   2   2   1   2   2   1   2   1   1   1   1   2   1   2   2   1   1   1   2   2   2   1   2   2   2   1   2   1   2   2   2   1   1   2   2   2   2   2   1   2   2   2   2   2   1   2   1   1   2   1   1   1   1   2   1   1   2   2   2   2   2   2   1   2   2   2   2   1   1   1   2   2   2   2   2   2   1   2   1   2   2   2   1   2   1   1   2   1   2   2   2   1   2   1   1   1   2   2   1   2   2   1   2   2   1   2   1   1   2   2   2   2   1   2   1   1   1   2   1   2   1   1   1   1   2   1   1   1
 MK-5-7                 2   2   2   1   1   1   1   2   1   1   1   2   2   1   2   1   2   2   2   1   1   1   2   1   1   1   1   2   2   1   2   1   1   1   1   1   2   1   2   2   1   2   2   1   2   1   2   1   2   2   2   1   2   1   2   2   2   1   1   2   2   1   2   1   1   1   1   1   2   1   2   2   2   2   1   2   2   1   2   1   2   1   1   2   1   2   2   1   1   1   2   2   2   1   2   2   2   2   2   1   2   2   1   1   1   2   2   2   1   2   1   1   2   2   2   2   1   1   1   2   2   1   1   2   1   2   1   1   2   2   2   2   1   2   1   2   2   2   2   1   1   1   2   2   2   2   2   2   1   2   1   2   2   2   1   2   1   1   2   1   2   2   2   1   1   1   2   1   2   2   1   2   2   1   2   2   1   2   1   1   2   1   2   2   1   2   1   1   1   2   1   2   1   1   1   1   2   2   1   1
 MK-5-8                 2   2   2   1   1   1   1   2   1   1   1   2   2   1   2   1   2   2   2   1   1   1   2   1   1   1   1   2   2   1   2   1   1   1   1   1   2   1   2   1   1   2   2   1   1   1   2   1   2   2   2   1   2   1   2   2   2   1   1   2   2   2   2   1   2   1   1   2   2   1   2   2   2   2   1   2   2   2   2   1   2   1   1   2   1   2   2   1   2   1   2   2   2   1   2   2   2   2   2   1   2   2   1   1   1   2   2   2   2   2   1   1   2   1   2   2   2   1   2   2   2   1   1   2   2   2   1   1   1   2   2   2   1   2   1   2   2   1   2   1   1   1   2   2   2   2   2   2   1   1   1   2   2   2   2   2   1   1   2   1   1   2   2   1   1   1   2   1   2   2   1   2   2   1   2   2   1   2   1   1   2   1   2   2   1   2   1   1   1   2   1   2   1   2   1   1   2   2   1   2
 MK-5-9                 1   2   2   1   1   1   1   2   1   1   1   1   2   1   2   1   2   2   2   1   1   1   2   1   1   1   1   2   2   1   1   2   2   1   2   1   2   1   2   1   2   2   2   1   1   1   2   1   2   1   2   1   2   1   2   2   2   1   2   2   2   2   2   1   1   1   1   2   2   1   1   2   2   1   1   2   1   2   2   1   2   1   1   2   1   2   2   1   1   1   2   2   1   2   1   1   2   2   1   1   1   1   1   2   1   2   2   1   1   2   1   1   2   1   2   2   2   1   2   2   2   1   1   1   2   2   1   1   1   2   2   2   1   1   2   2   2   1   2   1   1   1   2   2   2   2   2   2   1   1   1   2   2   2   2   2   1   2   2   1   1   2   2   1   1   1   2   1   2   2   1   2   2   1   2   2   1   2   1   1   2   1   2   2   1   2   1   1   1   2   1   2   1   2   1   2   1   2   1   2
 MK-5-10                1   2   2   1   1   1   1   2   1   1   2   2   2   1   2   2   1   2   2   2   1   1   2   1   1   1   1   2   2   1   1   2   2   1   2   1   2   1   2   1   2   2   1   1   1   1   2   1   2   1   2   1   2   2   2   2   2   1   1   2   2   2   2   1   1   1   1   2   2   1   1   2   2   1   1   2   1   1   2   1   2   1   1   2   1   2   2   1   1   1   2   1   1   2   1   1   2   1   1   1   1   1   1   2   1   2   2   1   1   2   1   1   2   1   2   2   2   1   2   2   1   1   1   2   2   2   1   1   1   2   1   2   1   1   1   2   2   1   2   1   1   1   2   2   2   2   2   2   1   1   1   2   2   2   2   2   1   2   2   1   1   2   2   1   1   1   2   1   2   2   2   2   1   1   2   2   1   2   1   1   2   1   2   2   1   1   1   1   1   2   1   2   1   2   1   2   1   2   1   1
 MK-5-11                1   2   2   1   1   2   1   2   1   1   2   2   2   1   2   2   1   2   2   2   1   1   2   1   1   1   1   2   1   1   1   2   2   1   2   1   2   1   2   1   2   2   1   1   2   2   2   1   2   1   2   1   2   2   2   2   1   1   1   2   2   1   2   1   1   1   2   2   2   1   1   2   2   1   1   1   1   1   2   1   2   1   1   2   1   2   2   1   2   1   2   1   1   2   1   1   1   1   1   1   1   1   1   2   1   2   2   1   2   2   1   1   2   1   2   2   2   1   2   2   1   2   1   2   2   2   1   2   1   1   1   1   1   1   2   2   2   1   2   1   1   1   2   2   2   2   2   2   1   1   1   2   2   2   2   2   1   1   2   1   1   2   2   1   1   1   2   1   2   2   2   2   1   1   2   1   1   2   1   1   2   1   2   2   1   2   2   1   1   1   2   2   1   2   2   2   1   2   1   2
 MK-5-12                1   2   1   1   1   2   1   2   1   1   2   2   2   1   2   2   1   2   2   1   1   1   2   1   1   1   1   2   1   1   1   1   2   1   2   1   1   1   2   1   2   2   1   1   2   2   2   1   2   1   2   1   2   2   2   2   1   1   1   2   2   1   2   2   1   1   2   2   2   2   1   2   2   1   1   2   1   1   2   1   2   1   1   2   1   2   2   1   1   1   2   1   1   2   1   2   1   1   1   1   2   1   1   1   1   2   1   1   2   1   1   1   1   1   2   2   2   1   2   2   1   1   1   2   2   2   1   2   1   1   1   1   1   1   2   2   2   1   2   1   1   1   2   2   2   2   2   2   2   1   2   2   2   2   2   2   1   1   1   1   1   1   2   1   1   1   2   1   2   2   2   2   1   1   2   2   1   2   1   1   2   2   2   2   1   2   2   1   1   1   2   2   1   2   2   2   1   1   1   1
 MK-5-13                1   2   1   1   1   2   1   2   1   1   2   2   2   1   2   2   1   2   2   1   2   1   2   1   1   1   1   2   1   1   1   2   2   1   2   1   1   1   2   1   2   2   1   1   2   2   2   1   2   1   2   1   2   1   2   2   1   1   1   2   2   1   2   2   1   1   1   2   2   2   1   2   2   1   1   2   1   1   1   1   2   1   1   2   2   2   2   2   1   1   2   1   1   2   1   2   1   1   1   1   1   1   1   1   1   2   2   1   2   1   1   1   1   2   1   2   2   1   1   1   1   1   1   2   1   2   1   2   1   1   1   1   1   1   2   2   2   1   2   1   1   1   2   2   2   2   2   2   1   1   2   2   2   2   2   2   1   1   1   1   1   1   2   2   1   1   2   1   1   2   2   2   1   1   2   2   1   2   1   1   2   2   2   2   1   2   2   1   1   1   2   2   1   2   2   2   1   1   1   1
 MK-5-14                1   2   2   1   1   2   1   2   1   1   1   2   2   1   2   2   1   2   2   1   2   1   2   1   1   1   1   2   1   1   1   2   2   1   2   1   1   1   2   1   2   2   1   1   2   2   2   1   2   1   2   1   2   2   2   2   1   1   1   2   1   1   2   2   1   1   1   2   2   2   1   2   2   1   1   2   1   1   1   1   2   1   1   2   2   2   2   2   1   1   1   1   1   2   1   2   1   1   1   1   1   1   1   1   2   2   2   1   2   1   1   1   1   2   1   2   2   1   1   2   1   1   1   2   1   2   1   2   2   1   2   1   1   2   2   2   2   1   2   1   1   1   2   2   1   2   2   2   1   1   1   1   2   2   2   2   1   1   1   1   1   1   2   2   1   1   2   1   2   2   2   2   1   1   2   2   1   2   1   2   1   2   1   2   1   2   1   1   1   1   2   1   1   2   2   1   1   1   2   1
 MK-5-15                1   2   2   1   1   2   1   2   1   1   1   2   2   1   2   2   1   2   2   1   1   1   2   1   1   1   1   2   1   1   1   2   2   1   2   2   1   1   2   1   2   2   2   1   2   2   2   1   2   1   2   1   2   2   2   2   1   1   1   2   1   1   2   1   1   1   1   2   2   2   1   2   2   1   1   2   1   1   1   1   2   2   1   2   2   1   2   2   1   1   1   1   1   2   1   2   1   1   1   1   1   1   1   1   2   2   2   1   2   2   1   1   1   2   1   2   2   1   1   2   1   1   1   2   1   2   1   2   2   2   2   1   1   2   2   2   2   1   1   1   2   1   2   2   1   2   2   2   1   1   1   1   2   2   1   2   2   1   1   1   1   1   2   2   1   1   2   1   2   2   2   2   2   1   2   2   1   2   1   1   1   2   1   2   1   2   1   1   1   1   2   2   1   2   2   2   1   1   2   1
 MK-5-16                1   2   2   1   1   2   1   2   1   1   1   2   2   1   2   1   1   2   2   1   1   1   2   1   1   1   1   2   1   1   1   2   2   1   2   2   1   1   2   1   2   2   2   1   2   1   2   1   2   1   2   1   2   2   2   2   1   1   1   2   1   1   2   1   1   2   1   2   1   2   2   1   2   1   1   2   1   1   1   1   2   2   1   2   2   1   2   1   1   1   1   1   1   2   1   2   1   1   1   1   1   1   2   1   2   2   2   1   2   2   1   1   1   2   1   2   2   1   2   2   1   1   1   2   1   2   1   2   2   2   2   1   2   2   2   2   2   1   1   1   2   1   2   2   1   2   2   2   1   1   2   1   2   2   1   2   1   1   1   1   2   1   2   2   1   1   2   1   2   2   2   1   2   1   2   2   1   2   1   1   1   2   1   2   1   2   1   2   1   1   2   2   1   2   2   2   1   1   2   1
 MK-6-1                 2   2   1   2   2   2   1   1   1   1   2   2   1   2   2   1   1   1   1   1   1   2   1   1   1   2   1   2   2   1   2   1   2   1   1   2   2   2   1   2   2   2   2   1   1   1   2   1   2   1   1   1   1   2   2   1   2   2   1   1   1   1   1   2   1   1   2   2   1   2   1   1   2   2   1   1   2   2   1   1   2   2   2   1   2   1   2   2   2   1   2   1   2   1   1   1   2   1   1   1   1   2   1   2   1   1   2   1   1   2   2   1   2   1   2   2   2   2   2   1   2   1   1   2   1   1   2   1   2   2   1   2   2   2   1   2   1   1   2   1   1   2   1   2   2   1   2   2   1   2   1   1   2   1   2   1   2   2   2   2   1   1   1   1   2   2   1   2   2   1   1   1   1   1   1   2   2   2   1   1   2   2   2   2   2   1   1   1   2   1   1   1   2   2   2   1   2   2   1   1
 MK-6-2                 2   2   1   2   2   2   1   1   1   1   2   2   1   2   2   1   1   1   2   1   2   2   1   1   1   2   1   2   2   1   2   1   2   1   1   2   2   2   1   2   2   2   2   1   1   1   2   1   2   1   1   1   2   2   2   1   2   2   1   1   1   1   1   2   1   1   1   2   1   2   2   1   2   2   1   1   2   2   1   2   2   2   2   1   2   1   2   2   2   1   1   2   2   1   1   1   2   1   1   1   1   2   1   2   1   1   2   1   2   2   2   1   1   1   2   2   2   1   2   1   2   1   1   2   1   1   2   1   2   2   1   2   2   2   1   2   2   1   2   1   2   2   1   1   2   1   2   2   1   2   1   1   2   1   2   1   2   2   2   2   1   1   1   1   1   2   1   2   1   1   1   1   2   1   1   2   2   2   1   1   1   2   2   2   2   1   1   1   2   1   2   2   2   2   2   1   2   2   1   1
 MK-6-3                 2   2   1   2   2   2   1   1   1   1   2   2   1   2   2   1   1   1   2   1   2   2   1   1   1   2   1   2   2   1   2   1   2   1   1   2   2   2   1   2   2   2   2   1   1   1   2   1   2   2   1   1   2   2   2   1   2   2   1   1   1   1   1   2   1   1   1   2   1   2   2   1   2   2   1   1   2   2   1   2   1   2   2   1   2   2   1   2   2   1   1   1   2   1   1   1   2   1   1   1   1   2   1   2   1   1   2   1   1   1   2   1   1   1   2   2   2   1   2   1   2   1   1   2   1   1   2   1   2   2   1   2   2   2   1   2   2   1   2   1   2   2   1   1   1   1   2   2   1   2   1   1   2   1   2   1   2   2   2   2   1   1   1   1   1   2   1   2   1   2   2   1   1   1   2   2   2   2   1   1   1   2   2   2   2   1   1   1   2   1   2   2   1   2   2   1   1   2   1   1
 MK-6-4                 2   2   1   2   2   2   1   1   1   1   2   2   1   2   2   1   1   1   2   1   2   2   1   1   1   2   1   2   2   1   1   1   2   1   1   2   2   2   1   2   2   2   2   1   1   1   2   1   2   2   1   1   2   2   2   1   2   2   1   1   1   1   2   2   1   1   1   2   2   2   2   1   2   2   1   1   2   2   1   2   1   2   2   1   2   2   1   2   2   1   1   1   2   1   1   1   2   1   1   1   2   2   1   1   1   1   2   1   1   1   2   1   1   1   2   2   2   1   2   1   1   1   1   2   1   1   2   1   2   2   1   2   2   2   1   2   1   1   2   1   1   2   1   1   1   1   2   2   1   2   2   1   2   1   1   1   2   2   1   2   1   1   1   1   1   2   2   2   1   2   2   1   1   1   2   2   2   2   1   1   1   2   2   2   2   1   2   1   2   1   2   2   1   2   2   1   2   2   1   1
 MK-6-5                 2   2   1   2   2   2   1   1   1   1   2   2   1   2   2   2   1   1   2   1   2   2   1   1   1   2   1   2   2   1   1   2   2   1   1   2   2   2   1   1   2   2   2   1   1   1   2   1   2   2   1   1   2   2   1   1   2   2   1   1   1   1   2   2   1   1   1   2   2   2   2   1   2   2   1   1   2   2   1   2   1   2   2   1   2   2   1   2   2   1   1   1   2   1   1   1   2   2   1   1   2   2   1   1   1   1   2   1   1   1   2   1   1   1   2   2   2   1   2   2   1   1   1   2   1   1   2   1   2   1   1   2   2   2   1   2   1   1   2   1   1   2   1   1   1   1   2   2   1   2   2   1   2   1   1   1   2   2   1   2   1   1   1   1   1   2   2   2   1   2   2   1   1   1   2   2   2   2   1   1   1   2   2   2   2   1   2   1   2   2   2   2   1   2   2   1   2   2   1   1
 MK-6-6                 2   2   2   2   2   2   1   1   1   1   2   1   1   2   2   2   1   2   2   1   2   1   1   2   1   2   1   2   2   1   1   2   2   1   1   2   2   2   1   1   2   2   2   1   1   1   2   1   2   2   1   1   2   2   1   1   2   2   1   1   1   1   2   2   1   1   1   2   2   2   2   1   2   2   1   1   1   2   1   2   1   2   2   1   2   2   1   2   2   1   2   1   2   1   1   1   2   2   1   2   2   2   2   1   1   1   2   1   1   1   2   1   1   1   2   1   2   1   2   2   1   1   1   2   1   1   1   1   2   1   1   1   1   2   1   2   1   1   2   1   1   2   1   1   1   1   2   2   1   2   2   1   2   1   1   1   2   1   1   2   1   1   2   1   2   2   2   2   2   2   2   1   1   2   2   2   2   2   1   1   1   2   2   2   2   1   1   1   2   2   2   2   1   2   1   1   2   2   1   1
 MK-6-7                 2   2   2   2   2   1   1   1   1   1   2   1   1   2   1   2   1   2   2   1   2   1   1   1   1   2   1   2   2   1   2   2   2   2   1   2   2   2   1   1   2   1   2   1   1   1   2   1   2   2   1   1   2   2   1   1   2   2   1   1   1   1   2   2   1   1   1   2   2   2   2   1   2   2   1   2   2   2   1   2   1   2   2   1   2   2   1   2   2   1   2   1   2   1   1   2   2   2   1   2   2   2   2   1   1   1   2   1   1   1   2   1   1   1   2   1   2   1   2   2   1   1   1   2   1   1   1   1   2   1   2   1   1   2   1   2   1   1   2   1   1   2   1   1   1   1   2   2   2   2   2   1   2   1   1   1   2   1   1   2   1   2   2   1   2   2   2   1   2   2   2   1   2   2   2   2   2   2   1   1   1   1   2   2   2   1   1   1   2   1   2   2   1   2   1   1   2   2   1   1
 MK-6-8                 2   1   2   1   2   1   1   1   2   1   2   1   1   1   1   2   1   2   1   1   2   1   1   1   1   2   1   2   1   1   2   2   2   2   1   2   2   2   1   1   2   1   2   1   1   1   2   1   2   2   1   1   2   2   1   1   2   2   1   1   1   1   2   2   1   1   1   2   1   2   2   1   2   2   1   1   2   1   1   2   1   2   2   1   2   2   2   2   2   1   2   1   1   1   1   2   1   2   1   2   2   2   2   1   1   1   2   1   1   1   1   1   1   1   2   2   2   1   2   2   1   2   1   2   1   2   1   1   2   1   2   1   1   1   1   2   1   1   2   1   1   2   1   1   1   1   2   2   1   1   1   1   2   1   1   1   2   2   1   2   1   2   2   1   2   2   2   1   2   2   2   1   2   2   2   2   2   1   2   1   1   1   1   2   2   1   1   1   2   1   2   2   2   2   1   1   2   2   1   1
 MK-6-9                 2   1   2   1   2   1   1   1   2   1   2   2   1   1   1   2   1   2   1   1   2   2   1   1   1   1   1   2   1   1   2   2   2   2   1   2   2   2   2   1   2   1   2   1   1   1   2   1   1   2   1   1   2   2   1   1   2   2   1   1   1   1   2   2   1   1   1   2   1   2   2   1   2   2   1   1   2   1   1   2   1   2   2   1   2   2   2   2   2   1   2   1   1   1   1   2   1   2   1   2   2   2   2   1   1   1   2   1   1   1   1   1   1   2   2   2   2   2   2   2   1   1   1   2   1   2   1   1   2   1   2   1   1   1   2   2   2   1   1   1   1   2   1   1   1   1   2   2   1   1   2   1   2   1   1   1   2   2   1   2   1   1   2   1   2   2   2   1   2   2   2   1   2   2   1   2   2   1   2   1   1   1   1   1   2   1   1   1   2   1   2   1   2   2   1   1   2   2   1   1
 MK-6-10                2   2   2   1   2   1   1   1   2   1   2   2   1   1   2   2   1   2   1   1   2   2   1   1   1   1   1   2   1   1   2   2   2   2   1   2   2   1   2   1   2   1   2   1   1   2   2   1   1   2   1   1   2   2   1   1   2   2   1   1   1   1   2   2   1   1   1   2   1   1   2   1   2   2   1   1   2   1   1   2   1   2   2   2   2   2   2   2   2   1   2   1   1   1   1   2   1   2   1   2   2   2   2   1   1   1   2   1   1   1   1   1   1   1   1   2   2   2   1   2   1   1   1   1   2   2   2   1   2   1   2   2   1   1   2   2   2   2   1   1   1   2   1   1   1   1   2   2   1   1   1   1   2   1   1   1   2   2   1   2   1   2   1   1   2   2   2   1   2   2   2   1   2   2   1   2   2   1   2   1   2   1   1   1   2   1   1   1   2   1   1   1   2   2   1   1   2   2   1   1
 MK-6-11                2   2   2   1   2   1   1   1   2   1   2   2   1   1   1   2   1   2   1   1   2   1   1   1   1   1   1   2   1   1   2   2   2   1   1   2   2   1   2   1   2   1   2   1   1   2   2   2   1   2   1   1   2   2   1   1   2   2   1   1   1   1   2   2   1   1   1   2   1   1   2   2   2   2   1   1   2   1   1   2   1   2   2   2   2   2   2   2   2   1   2   1   1   1   2   2   2   2   1   1   2   2   1   1   1   1   2   2   1   1   1   1   2   1   1   2   2   1   1   2   1   1   1   1   2   2   2   1   2   1   2   1   1   1   2   1   2   2   1   1   1   2   1   1   1   1   2   2   1   2   1   1   2   1   1   1   2   2   1   2   1   2   1   1   2   2   1   2   2   2   2   1   1   2   1   2   2   1   2   1   2   1   1   1   2   1   1   1   2   1   1   1   2   2   1   1   2   2   1   1
 MK-6-12                2   2   2   2   2   1   2   1   2   1   2   2   1   1   1   2   1   2   1   1   2   1   1   1   1   1   1   2   1   1   1   2   2   2   1   2   2   1   2   1   2   1   2   1   1   2   2   2   1   2   1   1   2   2   1   1   2   2   2   2   2   1   2   2   1   1   1   2   1   2   2   2   2   2   1   1   2   1   1   2   1   2   1   1   2   2   2   2   2   1   2   1   1   1   2   2   2   2   1   1   2   2   1   2   1   1   2   2   1   2   1   1   2   1   2   2   2   1   1   2   1   1   1   1   2   2   1   1   2   1   2   2   1   2   2   1   2   2   2   1   1   2   1   1   1   1   2   2   1   2   1   1   2   1   1   1   2   2   1   2   2   2   1   1   2   2   1   2   2   2   2   1   1   1   1   2   2   1   2   1   2   1   1   1   2   1   1   1   2   1   1   1   2   2   1   1   2   1   1   1
 MK-6-13                2   2   2   2   2   1   2   1   2   1   2   2   1   1   1   2   1   2   1   1   2   1   1   1   1   1   1   2   1   1   1   2   2   1   1   2   2   1   2   1   2   1   2   1   1   2   2   2   2   1   1   1   2   1   1   1   2   2   2   2   1   1   2   1   1   1   1   2   1   2   2   2   2   2   2   2   2   1   1   2   2   2   1   1   2   2   2   2   2   1   2   1   1   2   2   2   2   2   1   1   2   2   1   2   1   1   2   2   1   2   2   1   1   1   2   2   2   1   1   2   1   1   1   1   1   2   2   1   2   2   2   2   1   2   2   1   2   2   2   1   1   2   1   1   1   2   2   2   1   2   1   1   2   1   1   1   2   2   1   2   2   2   1   1   2   2   1   2   2   2   2   1   1   1   1   2   2   1   2   1   2   1   1   2   1   1   1   1   1   1   1   1   2   1   1   1   2   1   1   2
 MK-6-14                2   2   2   2   2   1   2   1   2   1   2   2   2   1   1   2   1   2   1   1   2   1   1   1   1   1   1   2   1   1   1   2   2   2   1   2   2   1   2   1   2   1   2   1   1   2   1   2   2   2   1   1   2   2   1   1   2   2   2   2   1   2   2   1   1   1   1   2   1   2   1   2   1   2   2   2   2   1   1   2   2   2   1   1   2   2   2   1   2   1   2   1   2   1   2   2   2   2   1   1   2   2   1   2   1   2   2   1   1   2   2   1   1   1   2   2   2   1   1   2   1   1   1   2   1   2   2   1   2   2   1   2   1   2   2   1   1   2   2   1   1   2   1   1   1   2   2   2   1   2   1   1   2   1   1   1   2   2   1   2   2   2   1   1   2   2   2   1   2   2   2   2   1   1   1   2   2   1   2   1   2   1   1   2   1   1   1   1   1   1   1   1   2   1   1   1   2   1   1   2
 MK-6-15                2   2   2   2   2   1   2   1   2   1   2   1   2   1   1   2   1   2   1   1   1   1   1   1   1   2   1   2   1   1   1   2   2   2   1   2   2   1   2   1   1   1   2   1   1   2   1   2   1   2   1   1   1   2   1   1   2   2   2   1   1   2   2   2   2   2   1   2   2   2   1   2   2   1   2   2   2   1   1   2   2   2   1   1   2   2   2   1   2   1   2   2   2   1   2   2   2   2   1   1   2   2   1   2   1   2   2   1   1   2   2   2   1   1   2   2   2   1   2   2   1   1   1   2   1   2   2   1   2   2   1   2   1   2   2   1   1   2   2   1   1   2   1   1   2   2   2   2   1   1   1   1   2   1   2   1   2   2   1   2   1   2   1   1   2   2   2   1   2   2   2   2   1   1   1   2   2   1   2   1   2   1   1   2   1   1   1   1   1   1   1   1   2   2   1   1   2   2   1   2
 MK-6-16                2   2   2   2   2   1   2   1   2   1   2   2   2   1   1   2   1   2   1   1   1   1   1   1   1   2   1   2   1   1   1   2   2   2   2   2   2   1   2   1   1   1   2   1   1   2   1   2   1   2   1   1   1   2   1   1   2   1   1   2   1   2   2   2   2   2   1   2   2   2   1   2   2   1   2   2   2   1   1   2   2   2   1   2   2   2   2   1   1   2   1   2   2   1   2   2   2   1   1   1   2   2   1   1   1   2   1   1   1   2   2   2   1   1   2   2   1   1   2   2   1   1   1   2   1   2   1   1   2   2   1   2   1   2   2   1   1   2   2   1   1   2   1   1   2   2   2   2   1   1   1   1   1   1   2   1   2   2   1   2   1   2   1   1   2   2   2   2   2   2   1   2   1   1   1   2   2   1   2   1   2   2   1   2   1   1   1   1   1   1   1   1   2   2   1   1   2   2   1   2
 
!****************************************** Phenotypic Data **********************************************************
!-100.0 is resevred for missing phenotype
SimulatedTrait1        12.0185    9.5381   10.7460   11.3681    8.4926    8.2664    9.3337    9.0589   10.4030   11.3498    9.0338   10.7530   10.2792   10.2485    8.4888   10.1841   11.2389   12.3921   10.5919    9.4418    8.5010    7.4873    9.3881   10.4371    9.3016    9.9811   11.1239    9.8761   12.3183   10.1182   11.4572   11.4097    9.4502   10.4276   10.0053   11.0396   10.5792    9.4140   10.8654   11.4280    9.8386   10.1328   11.0140   10.5791   10.1044    9.5531    9.8442    9.6082    9.4667   10.6882    8.9079   12.7663    9.3718    9.7792    9.3183    9.7142    9.4592   10.1571    8.9229    9.9081    9.5580   11.4562    9.4911    9.2421   10.9611   10.2856   11.5914    8.6232   11.5771   12.0731   10.1894    8.4838   10.5880   10.2330    8.6145    9.8640   11.3804    7.4154    9.5515    9.5377    9.6669   10.7353    8.5212   11.2062   10.0082    9.1721    9.8348    8.9570   10.7108   11.2869   10.1821    8.5294   10.0408   12.7868    9.5282   10.1594   10.8838    9.9021   10.0232    8.6220   10.1003    8.7301   12.0663   11.2246    9.6677   10.3953   10.0699   10.4049   10.1568   11.3694    8.6330   11.7531    9.7369   10.1686    8.3310   10.8453    9.0012    9.5227    8.9146    9.8988    9.5925    9.9823   10.3933   10.6362    8.5221    8.4451    9.0209    8.1111    9.4010    8.9522    9.6461    9.9826   10.8120    8.4796    7.3347    9.8026    9.7722   10.2804    9.6794    9.1243   10.7292   10.4479    8.1293   10.0014    9.0213   10.5717    7.9770    9.4227    9.8814    9.9157   11.6662    8.7231   11.2629   11.1188    9.1333    9.9622   10.3787   10.3781   11.3351   11.4468   10.1039    8.5985    9.8817    9.8471    8.9998   10.1247    8.5899    8.8681   11.3272   11.1398    9.8487   10.0946    8.9766   11.9360   10.0763   10.4158   11.8415   11.1205    9.5020    9.8609   11.2085   10.4635   10.6374   10.8246    9.3962   10.6749    9.9651    9.9010    9.9287    9.7798   11.7633    9.3670    9.3723   10.2224   11.5206    9.1679    8.5806    9.9923    9.3135   10.8593
 
