# Supplementary material for: Inclusive Composite Interval Mapping of QTL by Environment Interactions in Biparental Populations
Source: PLoS One. 2015 Jul 10;10(7):e0132414. doi: 10.1371/journal.pone.0132414 (PMC4498613; doi:10.1371/journal.pone.0132414)
Supplement: S1 File — (ZIP) [file pone.0132414.s001.zip › BC1 population/e=1/run_00126.met]

!**********************Note: lines staring with "!" are remarks and will be ignored in the program********************
!*********************************General Information**********************************
!Assuming F1 = P1 x P2, populations available in QTL IciMapping are: 
!  1, P1BC1F1 = P1 x F1, the first backcrossing where P1 is used as the recurrent parent;
!  2, P2BC1F1 = P2 x F1, the first backcrossing where P2 is used as the recurrent parent;
!  3, F1DH, F1-derived doubled haploids; 
!  4, RIL or F1RIL, recombination inbred lines through the repeated selfing of F1;
!  5, P1BC1RIL, recombination inbred lines through the repeated selfing of P1BC1F1;
!  6, P2BC1RIL, recombination inbred lines through the repeated selfing of P2BC1F1;
!  7, F2, the selfing generation of F1;
!  8, F3, the selfing generation of F2;
!  9, P1BC2F1, the second backcrossing where P1 is used as the recurrent parent; 
! 10, P2BC2F1, the second backcrossing where P2 is used as the recurrent parent;
! 11, P1BC2RIL, recombination inred lines through the repeated selfing of P1BC2F1; 
! 12, P2BC2RIL, recombination inred lines through the repeated selfing of P2BC2F1; 
! 13, P1BC1F2, the selfing generation of P1BC1F1; 
! 14, P2BC1F2, the selfing generation of P2BC1F1; 
! 15, P1BC2F2, the selfing generation of P1BC2F1; 
! 16, P2BC2F2, the selfing generation of P2BC2F1; 
! 17, P1BC1DH, P1BC1F1-derived doubled haploids; 
! 18, P2BC1DH, P2BC1F1-derived doubled haploids; 
! 19, P1BC2DH, P1BC2F1-derived doubled haploids; 
! 20, P2BC2DH, P2BC2F1-derived doubled haploids; 
   1      !Mapping Population (see remarks above)
   2      !Mapping Function (1 for Kosambi; 2 for Haldane; 3 for Morgan)
   2      !Marker Space Type (1 for intervals; 2 for positions)
   1      !Marker Space Unit(1 for centiMorgans; 2 for Morgan)
   6      !Number of Chromosomes (or Linkage Groups)
 200      !Size of the mapping population
   1      !Number of environments
 
!***************************************** Chromosomes and Linkage Maps **********************************************
!Chromosome                 NumMarkers
-CH1                        16
-CH2                        16
-CH3                        16
-CH4                        16
-CH5                        16
-CH6                        16
!Linkage map (Marker name followed by position or the interval length)
 MK-1-1                1     0.000
 MK-1-2                1    10.000
 MK-1-3                1    20.000
 MK-1-4                1    30.000
 MK-1-5                1    40.000
 MK-1-6                1    50.000
 MK-1-7                1    60.000
 MK-1-8                1    70.000
 MK-1-9                1    80.000
 MK-1-10               1    90.000
 MK-1-11               1   100.000
 MK-1-12               1   110.000
 MK-1-13               1   120.000
 MK-1-14               1   130.000
 MK-1-15               1   140.000
 MK-1-16               1   150.000
 MK-2-1                2     0.000
 MK-2-2                2    10.000
 MK-2-3                2    20.000
 MK-2-4                2    30.000
 MK-2-5                2    40.000
 MK-2-6                2    50.000
 MK-2-7                2    60.000
 MK-2-8                2    70.000
 MK-2-9                2    80.000
 MK-2-10               2    90.000
 MK-2-11               2   100.000
 MK-2-12               2   110.000
 MK-2-13               2   120.000
 MK-2-14               2   130.000
 MK-2-15               2   140.000
 MK-2-16               2   150.000
 MK-3-1                3     0.000
 MK-3-2                3    10.000
 MK-3-3                3    20.000
 MK-3-4                3    30.000
 MK-3-5                3    40.000
 MK-3-6                3    50.000
 MK-3-7                3    60.000
 MK-3-8                3    70.000
 MK-3-9                3    80.000
 MK-3-10               3    90.000
 MK-3-11               3   100.000
 MK-3-12               3   110.000
 MK-3-13               3   120.000
 MK-3-14               3   130.000
 MK-3-15               3   140.000
 MK-3-16               3   150.000
 MK-4-1                4     0.000
 MK-4-2                4    10.000
 MK-4-3                4    20.000
 MK-4-4                4    30.000
 MK-4-5                4    40.000
 MK-4-6                4    50.000
 MK-4-7                4    60.000
 MK-4-8                4    70.000
 MK-4-9                4    80.000
 MK-4-10               4    90.000
 MK-4-11               4   100.000
 MK-4-12               4   110.000
 MK-4-13               4   120.000
 MK-4-14               4   130.000
 MK-4-15               4   140.000
 MK-4-16               4   150.000
 MK-5-1                5     0.000
 MK-5-2                5    10.000
 MK-5-3                5    20.000
 MK-5-4                5    30.000
 MK-5-5                5    40.000
 MK-5-6                5    50.000
 MK-5-7                5    60.000
 MK-5-8                5    70.000
 MK-5-9                5    80.000
 MK-5-10               5    90.000
 MK-5-11               5   100.000
 MK-5-12               5   110.000
 MK-5-13               5   120.000
 MK-5-14               5   130.000
 MK-5-15               5   140.000
 MK-5-16               5   150.000
 MK-6-1                6     0.000
 MK-6-2                6    10.000
 MK-6-3                6    20.000
 MK-6-4                6    30.000
 MK-6-5                6    40.000
 MK-6-6                6    50.000
 MK-6-7                6    60.000
 MK-6-8                6    70.000
 MK-6-9                6    80.000
 MK-6-10               6    90.000
 MK-6-11               6   100.000
 MK-6-12               6   110.000
 MK-6-13               6   120.000
 MK-6-14               6   130.000
 MK-6-15               6   140.000
 MK-6-16               6   150.000
!*********************************** Marker Types ********************************************************************
!Co-dominant marker: When heterozygote F1 is present, P1 is coded as 2, F1 is coded as 1, and P2 is coded as 0; Otherwise, P1 is coded as 2, and P2 is coded as 0. 
!Dominant marker: When heterozygote F1 is present, P1 and F1 are coded as 12, and P2 is coded as 0; Otherwise, P1 is coded as 2, and P2 is coded as 0.  
!Recessive markers: When heterozygote F1 is present, P1 is coded as 2, and F1 and P2 are coded as 10; Otherwise, P1 is coded as 2, and P2 is coded as 0. 
!Missing marker is coded as -1. 
 MK-1-1                 1   1   1   1   2   1   1   1   2   2   1   1   2   1   2   2   2   1   1   2   1   2   1   2   1   1   2   2   2   1   1   1   2   2   1   1   1   2   1   1   1   2   1   2   1   1   1   1   2   2   1   1   2   1   1   2   1   2   1   1   2   1   2   1   1   1   2   1   2   2   2   2   2   2   1   1   2   2   1   2   1   2   2   2   1   2   2   1   1   1   1   1   2   2   1   2   1   2   1   1   2   1   1   1   1   1   2   1   1   2   1   2   2   2   1   2   2   1   2   1   1   2   1   1   2   1   1   2   2   2   1   1   1   2   1   2   2   2   2   1   2   2   2   2   1   2   2   1   2   2   1   2   1   1   2   1   1   1   2   2   2   2   1   2   2   1   2   2   1   2   1   2   1   1   2   2   2   2   2   2   2   1   2   1   2   1   2   2   1   1   1   2   1   2   2   2   2   1   1   2
 MK-1-2                 2   1   1   1   2   1   1   1   2   2   2   1   2   1   2   2   2   1   1   2   1   2   1   2   1   1   2   2   2   1   1   1   2   1   1   2   1   2   1   1   1   2   1   2   1   1   1   1   2   2   1   1   2   2   1   2   1   1   1   1   2   1   2   1   1   1   2   1   2   2   2   2   2   2   1   1   2   2   1   2   1   2   2   2   1   2   2   1   1   1   1   1   1   2   1   2   1   2   1   1   2   1   1   2   1   1   2   1   1   2   1   1   2   1   1   2   2   1   2   1   1   2   1   2   2   2   1   2   2   1   1   1   1   1   1   1   1   2   1   1   2   2   2   2   1   2   1   1   2   2   1   1   1   1   2   1   1   1   1   2   2   2   1   2   2   1   2   2   1   2   1   2   1   1   2   2   2   2   2   2   1   1   2   1   2   1   2   2   1   1   1   2   1   2   1   2   2   1   1   2
 MK-1-3                 2   1   1   1   2   1   1   1   2   2   2   1   2   1   2   2   2   1   2   2   1   2   1   2   1   1   2   2   2   2   1   1   1   1   1   2   2   2   1   1   1   2   1   2   1   1   1   1   2   2   2   1   2   1   1   2   1   1   1   1   2   1   1   1   1   1   2   1   2   2   2   2   2   2   1   1   2   2   1   1   1   2   2   2   1   2   2   1   1   2   1   1   1   2   1   1   1   2   1   1   2   1   1   1   1   2   2   1   1   2   1   1   2   1   1   2   2   1   2   1   1   1   1   2   2   2   1   2   2   2   1   1   1   1   2   1   1   2   1   1   2   2   2   2   1   2   1   1   2   2   2   1   2   2   2   1   2   1   1   2   2   2   1   2   2   1   2   2   2   2   1   2   1   1   2   2   2   2   2   2   1   1   2   1   1   1   2   2   1   1   1   2   1   1   1   2   2   1   1   1
 MK-1-4                 2   1   1   2   2   1   1   1   2   2   2   2   2   1   2   2   2   1   2   2   1   2   1   2   1   1   2   2   2   2   1   1   1   1   2   2   2   1   1   1   1   2   1   2   1   1   2   1   2   2   2   1   2   1   1   1   1   1   2   1   2   1   2   1   1   1   2   1   2   2   2   2   2   2   2   1   2   2   1   1   1   2   2   2   1   2   2   1   1   2   1   2   1   2   1   1   1   2   1   1   2   1   1   1   1   2   2   1   1   2   1   1   1   1   1   2   1   1   2   1   1   1   2   2   2   2   1   2   2   2   2   1   1   2   2   1   1   2   1   1   2   2   2   2   1   2   1   1   2   2   2   1   2   2   2   1   2   1   1   2   2   2   1   2   2   1   1   2   2   2   1   2   1   1   2   2   2   1   2   2   1   1   2   1   1   1   2   2   1   1   1   2   1   1   1   1   2   1   1   1
 MK-1-5                 2   1   1   2   2   1   1   1   2   1   2   2   2   1   2   2   2   1   2   2   1   2   1   2   1   1   2   2   2   2   1   1   1   1   2   2   2   1   1   1   1   2   1   2   1   1   2   1   1   2   2   2   2   1   1   1   1   2   1   1   2   1   2   1   1   1   2   1   2   2   2   1   1   2   2   1   2   2   1   1   1   2   2   2   1   2   2   1   1   2   1   2   1   2   1   1   1   1   1   1   2   1   1   1   1   2   2   1   1   2   1   1   1   1   1   2   1   1   2   1   2   1   2   2   2   1   1   2   2   2   2   1   2   1   2   1   1   2   1   1   2   2   2   2   1   2   1   2   2   1   2   1   2   2   2   1   2   1   1   1   2   2   2   2   2   1   1   2   2   2   1   2   1   1   2   2   2   2   2   2   1   1   2   1   1   1   2   2   1   2   1   2   1   1   1   1   2   1   1   1
 MK-1-6                 2   1   1   2   2   1   1   1   1   1   2   2   2   1   1   2   2   1   2   2   1   2   2   2   1   1   2   2   2   2   1   1   1   1   2   2   2   2   1   1   1   2   1   2   1   1   2   1   1   1   2   2   2   1   1   1   1   1   2   1   2   1   2   1   1   1   2   1   2   2   2   1   2   2   1   1   1   2   1   1   1   2   2   2   1   2   2   1   1   2   2   2   2   2   1   1   1   1   2   1   2   1   1   1   1   2   2   1   1   2   1   1   1   1   1   2   1   1   2   1   2   1   2   2   2   1   1   2   2   2   2   1   2   1   2   1   1   2   1   1   2   2   2   2   1   2   1   2   2   1   2   1   2   2   2   1   2   1   1   1   1   2   2   2   1   1   1   2   2   2   1   2   1   1   1   2   2   2   2   1   1   1   2   1   1   1   2   2   1   2   1   2   1   1   1   1   2   1   2   1
 MK-1-7                 2   1   1   2   2   1   1   1   2   1   2   2   2   1   1   2   2   1   2   2   1   2   2   2   1   1   2   2   2   2   1   1   1   2   2   2   2   2   1   2   2   2   1   2   1   1   1   1   1   1   2   2   2   1   1   1   1   1   2   1   1   1   2   1   1   2   2   1   2   2   2   1   2   2   1   1   1   2   1   1   1   2   2   2   1   1   2   1   2   1   2   2   2   2   1   1   1   1   2   1   2   1   1   1   1   2   2   1   1   2   1   1   1   1   2   2   1   1   1   1   2   1   2   2   2   1   1   2   2   2   2   1   2   1   2   1   1   2   1   1   2   2   2   1   1   1   1   2   2   1   2   1   2   2   2   1   2   1   1   1   1   2   2   1   1   1   1   2   2   1   1   2   1   1   2   2   2   1   2   1   1   1   2   1   1   1   2   2   2   2   1   1   1   1   1   1   2   2   2   1
 MK-1-8                 2   1   1   2   2   1   1   1   2   1   2   2   2   1   1   2   2   1   2   2   1   2   2   2   1   1   2   2   2   2   1   1   1   2   2   2   2   2   1   2   2   2   1   2   1   1   1   1   1   2   2   1   1   1   1   1   2   1   2   1   1   1   2   1   1   2   2   1   2   2   2   2   2   2   1   1   1   2   1   1   1   2   2   2   1   1   2   1   2   1   1   1   2   1   1   1   1   1   2   1   2   1   1   1   1   2   2   1   1   2   1   1   1   1   2   2   1   1   1   1   2   2   2   2   2   1   1   1   1   2   2   2   2   1   2   1   1   1   1   1   2   2   2   1   1   1   1   2   2   1   2   1   2   2   1   1   2   1   2   2   1   2   1   1   1   1   1   2   2   1   1   2   1   1   2   2   1   1   2   1   1   1   2   1   1   1   2   2   2   2   2   1   1   1   1   1   2   2   2   1
 MK-1-9                 2   1   1   2   2   1   1   1   1   1   2   2   2   1   1   2   2   2   2   2   1   2   2   2   1   1   2   2   2   2   1   1   1   2   2   2   2   2   1   2   2   2   1   2   2   1   1   1   1   2   2   1   1   1   1   1   2   1   2   1   1   1   2   1   1   2   2   1   2   2   2   2   2   1   2   1   1   2   1   1   1   2   2   1   1   1   2   1   2   1   1   2   2   1   1   1   1   1   1   1   2   2   1   2   1   2   2   1   1   2   1   1   1   1   2   2   1   1   1   1   2   2   2   2   2   1   1   1   1   2   2   2   2   1   2   1   1   1   1   1   2   2   2   1   1   1   1   2   2   1   2   1   2   2   1   1   2   1   2   2   1   2   1   1   2   1   1   2   2   1   1   2   1   1   2   2   1   2   2   1   1   1   2   1   1   1   2   2   2   2   2   1   1   1   1   1   2   2   2   1
 MK-1-10                2   1   1   1   2   1   1   1   1   1   2   2   2   1   2   2   2   2   2   2   2   2   2   2   1   1   2   2   2   2   1   1   1   2   2   2   1   2   1   2   2   2   1   2   2   1   2   1   1   2   2   1   1   1   1   1   2   1   2   1   1   1   2   2   1   2   2   2   2   2   2   2   2   2   2   2   1   2   1   1   1   2   2   1   1   1   2   1   2   1   1   1   2   1   1   1   1   1   1   1   2   2   1   2   1   1   2   1   1   2   1   1   2   2   2   2   1   1   2   1   2   2   2   2   2   1   1   1   1   2   2   2   2   1   2   1   2   2   1   1   2   1   2   1   1   1   1   2   2   1   2   1   2   2   1   1   2   1   2   2   1   2   1   1   2   1   1   2   2   1   1   2   1   1   2   2   1   2   2   1   1   1   2   1   1   2   2   2   2   2   2   2   1   1   1   1   2   2   2   2
 MK-1-11                2   1   1   1   2   1   1   1   1   1   2   2   2   1   2   2   2   2   2   2   2   2   2   2   1   1   1   1   2   2   1   1   1   2   1   2   1   2   1   2   2   2   1   2   2   1   2   1   1   2   2   1   1   1   1   1   2   1   2   1   2   1   2   2   1   2   2   1   2   2   2   1   2   1   2   2   1   2   1   1   1   2   2   1   1   1   2   1   2   1   2   1   2   1   1   2   1   1   1   1   1   2   1   1   1   1   2   1   1   2   1   1   2   2   2   2   1   1   2   1   2   2   2   2   2   2   1   1   1   2   2   2   2   1   2   1   2   2   1   1   1   1   2   1   2   1   1   2   2   1   2   2   2   1   1   2   2   1   2   2   2   2   1   1   2   1   1   2   2   1   1   2   1   1   2   1   1   2   2   2   1   1   2   1   1   2   2   2   2   2   2   2   1   1   1   1   2   2   1   2
 MK-1-12                2   1   1   1   2   2   1   1   1   1   2   2   2   1   2   2   2   2   2   2   2   2   2   2   1   1   1   1   1   2   1   1   1   2   1   2   2   1   1   1   2   2   1   2   2   1   2   2   1   2   2   1   1   1   1   1   2   1   2   1   2   1   2   2   2   2   2   1   2   2   2   2   2   1   2   2   1   2   1   1   1   2   2   1   1   2   2   1   2   1   2   1   2   1   1   2   1   1   1   1   1   2   1   1   1   2   2   1   2   2   1   1   2   2   2   2   1   1   2   2   2   2   2   2   2   2   1   1   1   2   2   1   1   1   2   1   2   2   1   2   1   1   2   1   2   1   1   2   2   1   2   2   1   2   1   2   2   1   2   2   1   2   1   1   2   1   1   2   2   1   1   2   1   1   2   1   1   2   2   2   1   1   2   2   2   2   2   2   2   2   2   2   1   1   2   1   2   2   2   2
 MK-1-13                2   1   1   1   1   2   1   1   1   1   2   2   2   1   2   2   2   2   2   2   2   2   2   2   1   1   1   1   2   2   1   1   1   2   1   2   2   1   1   1   2   2   1   2   2   1   2   2   1   2   2   1   1   1   1   2   2   1   2   1   1   1   2   2   2   2   2   1   2   2   2   2   2   1   2   2   1   2   1   1   1   2   2   1   1   2   2   1   2   2   2   1   2   2   1   2   1   1   1   1   1   2   1   1   1   2   2   1   2   2   1   1   2   2   2   1   1   1   2   2   1   1   2   2   2   2   1   1   1   2   2   1   1   1   2   1   2   2   1   1   1   1   2   1   1   1   2   2   2   1   2   2   1   2   1   2   2   1   2   2   1   2   1   1   2   1   1   2   2   2   1   2   1   1   2   1   1   2   2   2   1   1   1   1   2   2   2   2   2   2   2   2   1   1   2   2   2   2   2   2
 MK-1-14                2   1   1   1   1   2   1   1   1   1   2   2   2   1   2   2   2   2   2   2   2   2   2   2   1   1   1   1   2   2   1   1   2   2   1   2   2   2   1   1   1   2   1   2   2   1   2   2   1   2   2   1   1   1   1   2   1   1   2   1   1   1   2   2   2   2   1   2   2   2   2   2   2   1   2   1   1   2   1   1   1   2   2   1   1   2   2   1   2   2   2   2   2   2   2   2   1   1   1   1   1   2   1   2   1   2   2   1   2   2   1   1   2   2   2   1   1   1   2   2   1   1   2   2   2   2   1   1   1   2   2   1   1   1   2   1   2   2   2   1   1   1   2   2   2   1   2   2   2   1   1   2   1   2   2   2   2   1   2   1   1   1   1   1   2   1   2   1   2   2   1   1   1   1   2   1   1   2   2   2   2   2   1   1   2   2   2   2   2   2   2   2   1   1   2   2   2   2   2   1
 MK-1-15                1   1   2   1   1   2   1   1   1   1   2   2   2   1   2   2   2   1   2   2   2   2   2   2   2   1   1   1   2   2   1   1   1   2   1   2   1   2   1   1   1   2   1   2   2   1   2   2   1   2   2   1   1   1   1   2   1   1   2   1   2   1   2   2   2   1   1   2   2   2   1   1   1   2   1   1   1   2   1   1   1   2   2   1   1   2   1   1   2   2   2   2   2   2   2   2   2   2   1   1   1   2   1   2   1   2   2   1   2   2   1   1   2   1   2   1   1   1   2   2   1   1   2   2   1   2   1   2   1   2   2   1   1   1   2   1   2   1   2   1   1   1   2   2   2   1   2   2   2   1   1   2   1   2   2   2   2   1   2   1   1   1   1   1   2   1   1   1   2   2   1   1   1   1   2   2   1   2   2   2   2   2   1   1   2   2   1   2   2   2   2   2   1   1   2   2   2   2   2   1
 MK-1-16                1   1   2   1   1   2   1   2   1   1   2   2   2   1   2   2   2   1   2   2   2   2   2   2   2   1   1   1   2   2   1   1   1   2   1   2   1   2   1   1   1   1   1   2   2   1   1   2   1   2   2   1   1   1   2   2   1   1   2   1   2   1   2   2   2   1   1   2   2   2   1   1   1   2   1   1   1   2   1   1   1   2   2   1   1   1   1   1   2   2   2   2   2   1   2   2   2   2   1   1   1   2   1   2   1   2   2   1   1   2   1   1   2   1   2   1   1   2   2   2   1   1   2   1   1   2   1   2   2   2   2   1   1   1   2   1   2   1   2   1   1   1   2   2   2   1   2   2   2   2   1   2   1   2   2   2   2   1   2   1   2   1   1   1   2   1   1   1   2   2   1   1   1   1   2   1   1   2   2   2   2   1   1   1   2   2   1   2   1   1   2   2   1   1   2   2   2   2   2   1
 MK-2-1                 2   2   1   1   2   1   1   2   2   2   2   1   2   1   2   2   1   2   1   1   2   2   2   1   1   2   2   1   1   2   2   2   1   2   2   2   2   1   2   2   2   1   1   1   2   2   2   2   2   2   2   2   1   1   2   1   1   1   1   2   1   1   2   1   2   2   2   2   1   1   1   1   2   2   1   1   2   1   2   1   1   2   2   1   1   2   2   2   1   2   2   1   1   1   2   2   1   2   1   2   2   1   1   2   2   1   1   2   1   2   2   2   2   1   2   1   2   2   2   2   2   2   1   1   2   2   1   2   2   2   2   2   2   2   1   1   2   2   1   1   1   1   1   1   1   2   1   1   2   1   1   1   1   1   2   2   1   2   1   1   2   2   1   1   2   1   1   1   2   2   1   2   1   1   2   2   1   2   1   2   1   2   2   2   2   2   1   1   1   2   2   2   1   2   2   1   2   2   2   2
 MK-2-2                 2   1   1   1   2   2   1   2   2   2   2   2   2   1   2   2   1   2   1   2   2   2   2   1   1   2   2   1   2   2   2   2   2   2   2   2   2   1   2   2   2   2   1   1   1   2   2   2   2   2   2   1   1   1   2   1   1   1   1   2   1   1   2   1   2   2   2   2   1   1   1   1   1   2   1   1   2   1   1   1   1   2   1   1   1   2   2   2   1   2   1   1   1   1   2   2   1   2   1   2   2   1   1   1   2   1   1   2   1   2   2   2   2   1   2   1   2   2   2   2   2   2   1   1   2   2   1   2   2   2   2   2   2   2   1   1   2   2   1   1   2   1   1   1   1   2   1   1   2   1   1   1   1   1   2   2   1   2   1   1   2   1   2   1   1   1   1   1   2   2   1   2   1   1   2   1   1   2   1   2   2   2   2   2   2   2   1   1   1   2   2   2   1   2   1   2   1   2   2   1
 MK-2-3                 2   1   1   1   2   2   1   2   2   2   2   2   2   1   2   2   1   2   1   2   2   2   2   1   1   2   2   1   1   2   2   2   2   2   2   2   2   1   2   2   2   2   1   1   1   2   2   2   2   2   2   1   1   1   2   2   1   1   1   2   1   1   2   1   1   2   2   2   1   1   1   1   1   2   1   1   2   1   1   1   2   2   1   2   1   2   2   2   1   2   1   2   1   1   2   2   1   2   1   2   2   1   1   1   2   1   1   2   1   2   2   2   2   1   2   1   2   2   2   2   2   2   1   1   2   2   1   2   2   2   2   2   2   2   1   1   2   2   2   1   2   1   1   1   1   2   1   1   2   2   1   1   1   1   2   2   1   2   1   1   2   1   2   1   1   1   1   1   2   2   1   2   1   1   2   1   1   2   1   2   2   2   2   2   2   1   1   1   1   2   2   2   2   2   1   2   1   2   2   1
 MK-2-4                 2   1   1   1   2   2   1   2   2   2   2   2   2   1   2   2   1   2   1   2   2   2   2   1   1   2   2   1   1   2   2   2   2   2   2   2   1   1   1   2   2   2   1   1   1   2   2   2   2   2   2   1   1   1   2   2   1   1   1   2   1   1   2   1   2   2   2   2   1   1   1   1   1   2   1   1   2   1   2   1   2   2   1   2   1   2   2   2   1   2   1   2   1   1   2   2   1   2   1   2   2   1   1   1   2   1   1   2   1   2   2   2   2   1   2   1   2   1   2   2   2   2   2   1   2   2   1   2   2   2   1   2   2   1   1   1   2   2   2   1   2   2   1   1   1   1   1   1   2   2   1   1   1   1   2   2   1   2   1   1   2   1   2   1   1   1   1   1   2   2   1   2   1   1   2   1   1   2   1   2   2   2   2   2   2   1   1   1   1   1   2   2   2   2   1   2   1   2   2   1
 MK-2-5                 2   1   1   1   1   2   2   2   2   2   2   2   2   1   2   2   2   2   1   2   2   2   2   1   1   1   2   1   1   2   2   2   1   2   2   2   1   1   1   1   2   2   1   1   2   2   2   2   2   2   2   1   2   1   2   2   1   1   1   2   1   1   1   1   2   2   2   2   1   1   1   1   1   2   1   1   2   1   2   1   2   2   1   2   1   2   2   2   1   2   1   2   1   2   2   2   1   2   1   2   2   1   1   1   2   1   1   2   1   2   2   2   2   1   2   1   2   1   2   2   2   2   2   1   1   2   1   1   2   2   1   2   2   1   1   1   2   1   2   1   2   2   1   1   1   1   1   1   2   2   1   1   1   1   2   2   1   2   1   1   2   2   2   1   1   1   1   1   2   2   1   2   1   1   2   1   1   1   1   2   2   2   2   2   2   1   1   1   1   1   2   2   2   2   1   2   1   2   2   1
 MK-2-6                 2   1   1   1   1   2   2   2   2   2   1   2   2   1   2   2   1   2   1   2   2   2   2   1   1   1   2   1   1   2   2   2   1   1   2   2   1   1   1   1   2   2   1   1   2   2   2   2   2   2   1   2   2   1   2   2   1   1   2   2   1   1   1   1   2   2   2   2   1   1   2   1   1   2   1   1   2   1   2   1   1   1   1   2   1   2   1   1   2   2   1   2   1   2   2   2   2   2   1   2   2   1   1   1   2   1   1   2   1   2   2   2   2   1   2   1   1   1   2   2   2   2   1   1   1   2   1   1   2   1   1   2   2   1   1   1   2   1   2   1   2   2   1   2   1   2   1   1   2   2   1   1   1   2   2   2   1   2   1   1   2   2   2   1   1   2   1   1   2   2   1   2   1   1   2   1   1   1   2   1   2   2   2   2   2   1   1   2   1   1   2   2   2   2   1   2   1   2   2   1
 MK-2-7                 2   1   1   1   1   2   1   2   2   2   1   2   2   1   2   2   2   2   1   2   2   2   2   1   1   1   2   1   1   2   2   1   2   1   2   2   1   1   1   1   2   2   1   2   2   2   2   2   1   2   1   2   2   1   2   1   1   1   2   2   1   1   1   1   2   2   2   2   1   1   2   1   1   2   1   1   2   1   2   1   1   1   1   2   1   1   1   1   2   2   1   2   1   2   2   2   2   2   1   2   2   1   1   1   2   1   1   2   1   2   2   2   2   1   2   1   1   1   2   2   2   2   1   2   1   2   1   1   2   1   1   2   2   1   1   1   2   1   2   1   2   2   1   2   1   2   1   1   1   2   1   1   1   2   2   2   1   2   1   1   2   2   2   1   1   2   1   1   2   2   1   2   1   1   2   1   2   1   2   2   1   2   2   2   2   1   1   2   1   2   2   1   2   2   1   2   2   2   2   1
 MK-2-8                 2   2   1   1   1   2   1   2   2   1   1   2   2   1   2   2   2   2   1   2   2   2   2   1   1   1   2   1   2   2   2   1   2   1   2   2   1   1   1   1   2   2   1   2   2   1   1   2   1   2   2   1   2   1   2   1   1   1   2   2   1   1   1   1   2   2   2   2   1   1   2   2   1   2   1   1   2   1   2   2   1   1   1   2   2   1   1   1   2   2   1   2   1   2   2   2   2   2   1   2   1   1   1   1   2   1   1   2   2   2   2   2   2   1   2   1   1   1   2   1   2   1   1   2   1   2   1   1   2   1   1   2   2   1   1   1   2   1   2   1   2   2   1   1   1   2   1   1   1   2   1   1   1   2   2   2   1   2   1   1   2   2   2   1   1   1   1   1   1   2   1   2   2   1   2   1   2   1   1   2   1   2   1   2   2   1   2   2   1   2   2   1   2   1   1   2   2   2   1   1
 MK-2-9                 1   2   1   1   2   2   1   2   2   1   1   2   2   1   2   2   2   2   1   2   2   2   2   1   1   2   2   1   2   2   2   1   1   1   2   2   1   1   1   1   2   2   1   2   2   1   1   2   1   2   2   1   2   1   2   1   1   1   2   2   1   1   1   1   2   2   2   2   1   1   2   2   1   2   1   1   2   1   1   2   1   1   1   2   2   1   1   1   2   2   1   2   1   2   2   2   2   2   1   2   2   1   1   1   2   1   1   2   2   2   2   2   2   1   2   1   1   1   2   1   2   1   1   2   1   2   1   1   2   1   1   2   2   1   1   1   2   1   2   1   2   2   1   1   1   2   1   1   1   2   1   1   1   2   2   2   1   2   1   1   2   2   2   1   1   1   1   1   1   2   1   2   2   1   2   1   2   1   1   2   1   2   1   2   2   1   2   2   1   2   2   1   2   1   1   2   2   2   1   1
 MK-2-10                1   2   1   1   2   2   1   2   2   1   1   2   2   1   2   1   2   2   1   2   2   2   2   1   1   2   2   1   2   2   2   1   1   1   2   2   1   1   1   1   2   2   1   2   1   1   1   2   1   2   2   1   2   1   2   1   1   1   2   2   1   1   1   1   1   2   1   2   1   1   2   1   1   1   1   1   2   1   1   2   2   1   2   2   2   1   1   1   2   2   1   1   1   2   2   2   2   2   1   1   2   1   1   1   2   1   1   1   2   2   2   1   1   1   2   1   1   2   2   1   2   1   1   2   1   2   1   1   2   1   1   2   2   1   1   1   2   1   2   1   2   2   1   1   1   2   1   1   1   2   1   2   1   2   2   2   1   2   2   1   2   2   2   1   1   1   1   1   1   2   1   2   2   1   2   1   2   1   1   2   1   2   1   2   2   1   2   2   1   2   2   1   2   1   1   2   2   2   1   1
 MK-2-11                1   2   1   1   2   2   1   2   2   1   1   2   2   1   1   1   2   2   1   2   1   2   2   1   1   2   2   1   2   2   2   1   1   1   2   2   1   2   1   1   2   2   1   2   1   1   1   2   1   2   2   1   2   1   2   1   1   1   2   2   2   2   1   1   1   2   1   2   1   1   2   1   1   1   1   2   2   1   1   2   2   1   2   2   2   1   1   1   2   2   1   1   1   2   2   2   1   2   2   1   2   1   1   1   2   1   1   2   2   2   2   1   1   1   2   1   1   2   2   1   2   1   1   2   1   2   1   1   2   1   1   2   2   1   1   1   2   1   2   1   2   2   1   1   2   2   2   1   1   1   1   2   1   2   2   2   1   2   2   1   2   2   2   1   1   2   1   2   1   2   1   2   2   1   2   1   2   1   1   2   1   2   1   2   2   1   2   2   1   2   2   1   2   1   1   2   2   2   1   1
 MK-2-12                1   2   1   1   2   2   1   2   2   2   1   1   2   1   1   2   2   2   1   2   1   2   2   1   1   2   2   1   2   2   2   1   1   2   2   2   1   2   1   1   2   2   1   2   1   1   1   2   1   2   2   1   1   1   2   2   1   1   2   2   2   2   1   1   1   2   1   1   1   1   1   1   1   1   1   2   2   1   1   2   2   1   2   2   1   1   2   1   2   2   1   1   2   2   2   2   1   2   2   1   2   1   1   1   2   1   1   2   2   2   2   1   1   1   2   1   1   2   2   1   1   1   1   2   1   2   1   1   2   1   1   2   1   2   2   1   2   1   1   1   2   2   1   1   2   2   2   1   1   1   1   2   1   2   1   2   1   2   2   1   2   2   2   1   1   2   1   2   1   2   1   2   2   1   2   1   2   1   1   2   1   2   1   2   2   2   1   1   1   2   2   1   2   1   1   2   2   2   1   1
 MK-2-13                1   2   1   2   2   2   1   2   2   2   1   1   1   1   1   2   1   2   1   2   1   2   2   1   1   2   2   1   2   2   2   1   1   2   2   2   1   2   1   1   1   1   1   2   1   2   1   2   1   2   2   2   1   1   2   2   2   1   2   2   2   1   1   1   1   2   1   2   1   1   1   1   1   1   2   2   2   1   1   1   2   1   1   2   2   1   2   1   2   2   1   1   2   2   2   2   1   2   2   2   2   1   1   1   2   1   1   2   2   2   2   1   1   1   2   1   1   2   2   1   1   1   1   2   1   2   1   1   2   1   1   2   1   2   2   1   2   1   1   1   2   2   1   1   2   2   2   1   1   1   1   2   1   1   1   2   1   2   2   1   2   2   2   1   1   2   1   2   1   2   1   2   2   1   2   1   2   1   1   2   1   2   1   1   2   2   1   1   1   2   2   1   2   1   1   2   2   2   1   1
 MK-2-14                1   2   1   2   2   2   1   2   2   2   1   1   1   1   1   2   1   1   1   1   1   2   2   1   1   2   2   1   2   2   2   1   1   2   2   2   1   2   1   2   1   1   1   1   1   2   1   2   1   2   2   1   2   1   2   1   2   1   2   2   2   1   1   1   2   1   2   2   1   2   1   1   1   1   2   1   2   1   1   2   2   1   1   2   2   1   2   1   2   2   1   1   2   1   2   1   1   2   2   1   2   1   2   1   1   1   1   2   2   2   2   1   1   1   2   1   1   2   2   1   1   1   1   1   1   2   1   1   2   2   1   2   2   2   2   1   1   1   1   1   2   2   1   1   2   2   2   1   2   1   1   2   1   1   1   2   1   2   2   2   2   2   2   2   1   2   2   2   1   2   1   2   2   1   2   1   2   1   2   2   2   2   1   1   2   2   1   1   2   2   2   1   2   1   1   2   2   1   1   1
 MK-2-15                1   2   1   2   2   2   1   2   1   2   1   1   1   1   1   2   1   1   1   1   1   2   2   1   1   2   2   1   2   2   2   1   1   1   2   2   1   2   1   2   1   1   1   1   1   2   1   2   1   2   2   1   1   1   2   1   2   1   2   2   2   1   1   1   2   1   2   2   1   2   1   1   1   2   2   1   2   1   1   2   2   1   2   2   2   1   2   2   2   2   1   1   2   1   2   2   1   2   1   1   2   1   2   1   1   1   1   2   2   2   1   2   1   1   2   1   2   1   2   1   1   1   1   1   1   1   1   1   2   1   2   2   2   2   2   1   1   1   1   1   2   2   1   1   2   2   2   1   2   1   2   2   1   1   1   2   1   2   2   2   2   2   2   2   2   2   2   2   1   2   1   2   2   2   2   2   2   1   2   2   2   2   1   1   2   2   1   1   2   2   1   1   2   1   1   1   2   2   1   1
 MK-2-16                1   2   1   2   2   1   1   1   2   2   1   1   1   1   1   2   1   2   1   1   2   2   2   1   1   2   2   1   2   2   2   2   1   2   2   2   1   2   1   2   2   1   1   1   2   2   1   2   1   2   2   1   1   1   2   1   2   1   2   2   2   1   1   1   1   1   2   2   1   2   1   1   1   2   2   1   2   1   1   1   2   1   2   2   1   1   2   2   1   1   2   1   2   1   1   2   1   1   1   1   2   1   1   1   1   1   1   2   2   2   1   2   1   1   2   2   2   1   2   1   1   1   1   1   1   1   1   1   2   1   2   2   2   2   2   1   1   1   1   1   2   2   1   1   2   2   2   1   2   1   2   1   1   1   1   2   1   2   1   2   2   2   2   2   2   2   2   2   1   2   1   2   2   2   2   2   1   2   2   2   2   2   1   1   2   2   2   2   2   2   1   1   2   1   1   1   2   2   1   1
 MK-3-1                 1   2   1   1   1   2   1   2   2   1   1   1   1   2   1   1   2   2   2   1   2   1   1   2   2   1   1   2   2   1   2   2   2   1   2   1   2   2   1   1   1   1   1   1   2   1   1   1   1   1   2   2   2   1   2   1   2   1   2   1   1   2   2   2   2   2   1   1   1   1   1   2   2   1   2   2   1   1   2   1   1   2   1   1   1   1   2   1   2   1   1   1   1   1   2   2   2   2   1   2   2   1   2   1   2   2   1   2   1   2   1   1   1   1   2   1   2   2   1   1   2   2   2   2   2   1   2   2   1   1   2   2   1   1   2   1   2   1   2   2   2   2   2   2   1   1   2   1   2   2   2   1   1   2   2   1   2   2   2   1   2   1   1   2   1   1   2   2   1   2   2   2   2   2   2   2   1   1   2   1   1   1   2   2   1   1   1   2   2   2   2   2   2   1   2   2   1   1   1   2
 MK-3-2                 1   1   2   1   1   2   1   2   1   1   1   1   1   2   1   1   2   2   2   1   2   1   1   2   2   1   1   2   2   1   2   2   2   1   2   1   2   1   1   1   1   1   1   1   2   1   1   1   1   1   2   1   2   1   2   2   2   1   2   2   1   1   2   2   2   2   1   1   1   1   1   2   2   1   2   2   1   1   2   1   1   2   1   1   2   1   2   1   2   1   1   1   1   1   2   2   2   2   1   2   2   1   2   1   2   2   1   2   1   2   1   2   1   1   2   1   2   2   1   1   2   2   2   2   2   1   2   2   1   1   2   1   2   1   2   1   2   1   2   2   2   2   2   2   1   1   2   1   2   2   2   1   2   1   2   1   2   2   2   1   1   1   1   2   1   1   2   2   1   2   2   2   2   2   2   2   2   1   2   1   1   1   2   2   1   1   1   2   2   2   2   2   2   1   2   2   1   2   1   2
 MK-3-3                 1   2   2   1   1   1   1   2   1   1   1   1   1   2   1   1   2   2   2   1   2   1   1   2   2   2   1   2   2   1   2   2   1   1   2   1   2   1   1   1   1   2   1   1   2   1   1   1   2   1   2   2   2   1   2   2   2   1   2   2   1   1   2   2   1   2   1   1   2   1   1   2   2   1   2   1   1   1   2   1   1   2   1   1   1   1   1   1   2   2   1   1   1   1   2   2   2   2   2   1   2   1   2   1   2   2   1   2   1   2   1   2   1   1   2   1   2   2   2   1   2   2   2   2   2   1   2   2   1   1   2   1   2   1   2   2   2   1   2   2   2   2   2   2   1   1   2   2   2   2   2   1   2   1   2   1   2   2   2   1   1   1   1   2   1   1   2   2   1   2   2   2   1   2   2   2   2   1   2   1   1   1   2   2   1   2   1   2   1   2   2   1   2   1   2   2   1   2   2   2
 MK-3-4                 1   2   2   1   1   1   2   2   1   1   1   1   1   2   1   2   2   2   2   1   1   1   1   2   2   2   1   2   2   1   2   2   1   1   2   1   1   1   1   1   1   2   1   2   2   1   1   1   2   1   2   2   2   1   2   2   2   1   2   1   1   1   2   2   1   2   1   1   2   2   1   2   2   1   2   1   1   1   2   1   1   2   1   1   1   1   1   1   2   2   2   2   1   1   2   2   2   2   2   1   2   1   1   1   2   2   2   2   1   2   1   2   1   1   2   1   2   2   2   2   2   1   1   2   2   1   2   2   1   1   2   2   2   1   2   2   2   1   2   2   2   2   2   2   1   1   2   2   2   2   2   1   2   1   2   1   2   2   2   1   2   1   2   2   1   2   2   2   1   2   2   2   1   2   2   2   1   1   2   1   1   1   2   2   1   2   1   2   1   2   2   1   2   2   2   2   1   2   2   2
 MK-3-5                 1   2   2   2   1   1   2   2   1   1   2   1   1   2   1   2   2   2   2   2   1   1   1   2   2   2   1   2   2   2   2   2   1   1   1   1   1   1   1   1   1   1   1   2   2   1   1   1   2   1   1   2   2   1   2   2   2   1   2   1   1   1   2   2   1   2   1   1   2   2   2   2   2   1   2   1   1   1   2   1   1   1   1   1   1   1   1   1   2   2   2   2   1   1   2   2   2   2   2   1   1   1   1   1   2   2   2   2   1   2   1   2   1   1   2   1   2   2   1   2   1   2   1   2   2   1   2   2   1   1   2   2   2   1   2   2   2   1   2   2   2   2   2   2   2   1   2   2   2   2   2   1   2   1   2   1   2   2   2   2   2   1   2   2   2   2   2   2   1   2   2   2   1   2   2   2   1   1   2   1   1   1   2   2   2   2   1   2   1   2   2   1   2   2   2   2   1   2   1   2
 MK-3-6                 1   2   2   2   1   1   2   2   2   1   2   1   1   2   1   2   2   2   2   2   1   1   1   2   2   2   1   2   2   2   2   2   1   1   1   1   1   1   2   1   1   1   1   1   2   1   1   1   2   1   1   1   2   1   2   2   2   1   2   1   1   1   2   1   1   2   1   1   2   2   2   2   2   1   2   1   1   1   2   1   1   1   1   2   1   1   1   1   2   2   2   2   1   1   2   1   2   2   2   1   1   2   2   1   2   2   2   2   1   2   1   2   1   1   2   1   1   2   1   2   1   1   1   2   2   1   2   2   1   1   2   2   2   2   2   2   2   2   2   2   2   2   2   2   2   1   2   2   2   2   2   1   2   1   2   1   2   2   2   2   2   1   2   1   2   2   2   2   1   1   2   2   1   1   2   2   1   1   2   1   1   1   2   2   2   2   1   2   1   2   2   1   2   2   2   2   1   2   1   2
 MK-3-7                 1   2   2   2   1   1   2   1   2   1   2   1   1   2   1   1   2   2   2   2   1   1   1   2   2   2   1   2   2   2   1   2   1   1   2   2   2   1   2   1   1   1   1   1   2   1   1   2   2   1   1   1   2   1   2   2   2   1   1   1   1   1   2   1   2   2   1   1   2   2   2   2   2   1   1   1   1   2   2   1   1   1   1   2   1   1   1   2   2   2   2   2   1   1   2   1   2   2   2   1   1   2   2   1   2   2   2   2   1   2   1   2   2   1   2   1   1   2   1   2   1   1   1   2   2   1   2   2   1   1   2   2   2   2   2   2   2   2   2   2   2   2   2   2   2   1   2   1   2   2   2   1   2   1   2   1   2   2   2   2   2   1   2   1   2   2   2   2   1   1   1   1   1   1   2   2   2   1   2   1   2   1   2   2   2   2   1   2   1   2   1   1   2   2   1   2   1   2   1   1
 MK-3-8                 1   2   2   2   1   1   1   1   2   1   2   1   1   1   1   1   2   2   2   2   1   1   1   2   2   2   1   2   2   2   1   2   1   1   2   2   2   1   2   2   1   1   1   2   2   1   1   2   2   1   1   1   2   1   2   2   1   1   1   1   1   1   2   1   2   2   1   1   2   2   2   2   2   1   1   1   1   2   2   1   2   1   1   2   1   1   1   2   1   2   2   2   1   1   2   1   2   2   1   1   1   2   2   1   2   2   2   2   1   2   1   2   1   1   2   1   1   2   1   2   1   1   1   1   2   1   2   2   1   1   1   2   2   2   2   1   2   2   1   2   2   2   2   2   2   1   2   1   2   1   2   1   2   1   2   1   2   2   2   2   1   1   2   1   2   2   2   2   1   2   1   1   1   1   2   2   2   1   2   1   2   1   2   2   2   2   1   2   1   2   1   1   2   2   1   2   1   2   1   1
 MK-3-9                 1   2   2   2   1   1   1   1   2   1   2   1   1   1   1   2   1   2   2   2   1   1   1   2   2   2   1   2   2   2   1   2   1   1   2   2   2   1   2   2   1   1   2   2   2   1   1   1   2   2   1   1   2   1   2   2   1   1   1   1   2   1   2   2   2   2   1   1   2   2   2   2   2   1   1   1   1   2   2   1   2   1   1   2   1   1   1   2   1   2   2   2   1   1   2   1   2   2   1   1   1   2   2   1   2   2   2   2   1   2   1   2   1   1   2   1   1   2   1   2   1   2   1   1   2   1   2   2   1   1   1   2   2   2   2   1   2   2   1   2   2   2   2   2   1   1   2   1   2   1   2   1   2   1   2   1   2   2   2   2   1   1   2   1   1   2   2   2   1   2   1   1   1   1   2   2   1   1   2   1   2   1   2   2   2   2   1   2   1   2   1   1   2   2   1   2   1   2   1   1
 MK-3-10                2   2   2   2   2   1   1   1   2   1   2   1   2   1   1   2   1   2   2   2   1   1   1   2   2   1   1   2   1   2   1   1   1   2   2   2   2   1   2   2   1   1   2   2   1   1   1   2   2   1   1   1   2   1   2   2   1   1   1   2   2   1   2   2   2   1   1   1   2   2   2   2   2   1   1   1   1   2   2   1   2   1   1   2   1   1   1   1   2   2   2   1   1   1   2   1   2   2   1   1   1   2   2   1   1   2   2   2   1   2   1   1   1   2   1   1   2   2   1   2   1   2   1   1   2   1   2   2   1   1   1   2   2   2   2   2   1   1   1   2   2   2   2   2   1   1   2   1   2   2   2   1   2   2   2   1   2   2   2   2   1   1   2   1   1   2   2   1   1   2   2   1   1   1   2   1   1   1   2   2   2   1   2   2   2   2   1   2   1   2   1   1   2   2   1   1   1   2   2   1
 MK-3-11                2   2   2   2   2   1   1   1   2   1   2   1   2   1   1   1   1   2   2   1   1   1   1   1   2   1   1   2   1   2   1   1   1   2   2   1   2   1   2   2   1   1   2   2   1   1   1   2   2   1   1   1   2   1   2   2   1   1   1   2   2   1   2   2   2   1   2   1   2   2   2   2   1   1   1   1   1   2   2   1   2   1   1   2   1   1   1   1   2   2   2   1   1   1   2   1   2   2   1   2   1   2   2   1   1   2   2   2   1   2   1   1   1   2   1   1   2   2   2   2   1   2   1   1   2   1   2   2   1   1   1   2   2   2   2   2   1   1   1   1   2   2   2   2   1   1   2   1   2   2   2   1   2   2   2   1   2   1   1   2   1   1   2   1   1   2   2   1   1   2   1   1   1   1   2   2   1   1   2   2   2   1   2   2   2   2   1   2   1   2   1   1   2   2   1   1   1   2   2   1
 MK-3-12                2   2   2   2   2   1   1   1   2   1   2   1   2   1   1   1   1   2   2   1   1   1   1   2   2   1   1   2   1   2   1   1   1   2   2   1   2   1   2   2   1   1   2   2   1   1   2   2   2   1   1   1   2   1   2   2   1   2   1   2   1   1   2   2   1   1   2   1   2   1   2   2   1   1   1   1   1   2   2   1   2   1   1   2   1   1   1   1   2   2   2   1   2   1   2   1   2   2   1   2   1   2   2   1   1   2   2   2   1   1   2   1   1   2   1   1   2   2   2   2   1   1   1   1   2   1   2   1   1   1   1   2   2   2   2   2   1   1   1   1   2   2   2   2   1   1   2   1   2   2   2   1   2   2   2   1   2   1   1   2   1   1   2   1   1   2   2   1   1   2   1   1   1   1   2   2   1   1   2   1   2   1   2   2   2   1   1   2   1   2   1   1   2   2   1   1   1   1   2   2
 MK-3-13                2   2   2   2   2   1   1   1   2   1   2   1   2   1   2   2   1   2   1   1   1   1   1   2   2   1   1   1   2   2   1   1   1   2   2   1   2   1   2   2   1   1   2   2   1   1   2   2   2   1   1   1   2   2   2   2   1   1   1   2   2   1   2   2   1   1   2   1   2   1   2   2   1   1   1   1   2   2   2   1   2   2   1   2   1   1   1   1   2   2   2   2   2   1   2   1   2   2   1   2   2   2   2   1   1   2   2   2   1   1   2   1   2   2   1   1   2   2   1   2   1   1   1   1   2   1   2   1   1   1   1   2   2   2   2   2   1   1   1   1   2   2   2   2   1   1   2   1   2   2   1   1   2   2   2   1   2   1   1   2   1   1   1   1   1   1   1   1   1   2   1   2   1   1   2   2   1   1   1   1   1   1   2   2   1   1   1   2   1   2   1   2   2   2   1   2   1   1   2   1
 MK-3-14                2   1   2   2   2   1   1   2   2   1   2   1   2   1   1   2   1   2   1   1   1   1   1   2   2   1   1   1   2   2   1   1   2   2   2   1   2   1   2   2   1   1   1   2   1   1   2   2   2   1   1   1   2   2   2   2   1   1   1   2   1   1   2   2   1   1   1   1   2   2   2   2   1   1   1   2   2   2   2   1   2   2   1   1   1   1   1   1   2   2   2   1   2   1   2   1   2   2   1   1   2   2   2   1   1   2   2   2   1   1   2   1   2   2   1   1   2   2   1   2   1   1   1   1   2   1   2   1   1   1   1   2   2   2   2   2   1   1   1   2   2   2   2   2   1   1   2   1   2   2   1   1   2   2   2   1   2   1   1   2   1   1   1   1   1   1   1   1   1   2   1   2   1   1   2   1   1   1   1   1   1   2   2   2   1   1   1   1   1   1   1   2   2   1   2   2   1   1   2   1
 MK-3-15                2   1   2   2   2   1   1   2   2   1   2   1   1   1   1   2   1   2   1   1   1   1   1   2   2   1   1   1   2   2   1   1   2   2   2   1   2   1   2   2   1   1   1   2   1   1   2   1   2   1   1   1   2   2   2   2   1   1   2   2   1   1   2   2   1   2   1   1   2   2   2   2   1   1   1   2   2   2   1   1   2   2   1   1   1   1   1   1   2   2   2   1   2   1   2   1   2   2   1   1   2   2   2   1   1   2   2   2   1   1   2   2   2   2   1   1   2   2   1   2   1   1   1   1   1   1   1   1   1   2   1   2   2   2   2   2   1   1   1   2   2   2   2   2   1   1   2   1   2   2   1   1   2   2   2   1   2   1   1   2   1   1   1   1   1   1   1   1   1   2   1   2   1   2   2   1   1   1   2   1   1   1   1   2   1   1   1   1   1   1   1   2   2   1   2   2   1   1   2   1
 MK-3-16                2   1   2   2   2   1   1   2   2   1   2   1   1   1   1   2   1   2   1   1   1   1   1   2   2   1   1   1   2   2   1   1   2   2   2   1   2   1   2   2   1   1   1   2   1   1   2   1   1   1   1   1   2   2   2   1   1   1   2   2   1   2   2   2   1   2   1   1   2   2   2   2   1   1   1   2   2   2   1   1   2   2   1   1   1   1   1   1   2   2   2   1   2   1   2   1   2   2   1   1   2   2   2   1   1   2   1   2   1   1   2   2   2   2   1   1   1   2   2   2   1   1   1   1   2   1   1   1   1   2   2   2   2   2   2   2   1   1   1   2   2   2   2   2   1   1   1   1   2   2   1   1   2   2   2   1   2   1   1   2   1   1   1   1   1   1   1   1   1   2   1   2   1   2   1   1   1   1   2   1   1   1   1   2   2   1   1   1   1   2   1   2   2   1   1   2   2   1   2   1
 MK-4-1                 1   2   1   2   2   2   2   1   2   1   2   2   1   1   2   2   1   2   2   2   1   2   1   2   1   2   1   1   2   2   1   2   1   2   1   2   2   1   2   1   2   2   1   2   1   1   2   1   1   2   1   1   2   1   2   2   2   2   1   2   2   1   1   1   2   2   1   1   1   2   1   2   2   1   2   2   1   1   1   1   2   1   2   2   2   1   2   1   2   2   2   1   2   2   1   2   2   2   2   1   1   1   1   1   1   2   1   1   2   2   1   1   2   1   1   2   1   1   1   1   2   1   1   2   1   2   1   1   2   2   1   1   2   1   2   2   1   2   2   1   1   1   1   2   1   1   1   1   1   2   2   2   2   1   2   1   2   2   1   1   1   2   2   2   1   2   1   2   1   1   1   2   1   2   1   2   1   2   1   1   2   1   2   2   1   2   2   2   1   1   2   2   1   2   1   2   2   1   1   2
 MK-4-2                 1   2   1   2   1   2   2   1   2   1   2   2   1   1   2   2   1   2   2   2   1   1   1   2   1   2   1   1   2   2   1   1   1   2   1   1   1   1   2   1   2   2   1   2   1   1   2   1   1   2   1   1   2   1   2   2   1   2   1   2   2   1   1   1   2   2   2   1   1   2   1   2   2   1   2   2   1   1   1   1   2   1   1   1   2   1   2   1   2   2   2   1   2   2   1   2   1   2   2   2   1   1   1   1   1   1   1   1   2   2   1   1   2   1   1   2   1   1   1   1   2   1   1   2   1   1   1   1   2   2   1   1   1   1   2   2   1   2   2   1   2   1   1   2   1   1   1   1   1   2   2   2   2   1   2   1   2   2   1   1   1   2   2   2   1   1   1   2   1   1   1   2   1   2   2   2   1   2   1   1   2   1   2   1   1   2   2   2   1   1   2   2   1   2   2   2   2   1   1   2
 MK-4-3                 1   2   1   2   2   2   2   1   2   1   2   2   1   1   2   2   1   2   2   2   1   1   1   2   1   2   1   1   2   1   1   1   1   2   1   1   1   1   2   1   2   2   1   2   1   1   2   1   1   2   1   1   2   1   2   2   1   2   1   2   2   1   1   1   2   2   2   2   1   2   1   2   2   1   2   2   1   2   1   1   2   1   1   1   2   1   2   1   2   2   2   1   2   2   1   2   1   2   2   2   1   1   2   1   1   1   1   1   2   2   1   1   1   1   1   2   1   1   1   1   2   1   1   2   1   1   1   1   2   2   1   1   1   1   2   2   1   2   2   1   2   2   1   2   1   1   1   1   1   2   1   2   2   1   2   1   2   2   1   1   1   2   2   1   1   1   1   2   2   1   1   1   1   2   2   2   1   2   1   1   2   1   1   2   1   2   2   2   1   1   2   2   1   2   2   2   2   1   1   2
 MK-4-4                 2   2   1   2   2   2   2   1   2   1   2   2   1   1   2   2   1   2   2   2   1   1   2   2   1   2   1   1   2   2   1   1   1   2   1   1   1   1   2   1   2   2   2   2   2   1   2   1   1   2   2   1   2   1   2   2   1   2   1   2   2   1   1   1   2   2   2   2   1   2   1   2   2   1   2   2   1   2   1   1   2   1   1   1   2   1   2   1   2   2   2   1   2   2   1   2   1   2   1   2   1   1   2   1   1   1   1   1   2   2   1   1   1   1   2   2   1   1   1   1   2   1   1   2   2   1   1   1   1   2   1   1   1   1   2   2   1   1   2   1   2   2   2   2   1   1   1   2   1   2   1   1   2   1   2   1   1   2   1   1   1   2   2   1   1   1   1   2   2   1   1   1   1   1   1   2   1   2   1   1   2   1   2   2   2   2   2   2   1   1   2   2   1   2   2   2   2   1   1   2
 MK-4-5                 1   2   1   2   2   2   2   1   1   1   2   2   1   2   1   2   1   2   2   2   1   1   2   2   1   2   1   1   2   2   1   1   2   2   1   1   1   2   2   1   2   2   2   2   2   1   2   1   1   2   2   1   2   1   2   2   1   2   1   2   2   1   1   1   2   2   2   2   1   2   1   2   2   1   2   2   1   2   2   1   2   2   1   1   1   1   2   2   2   2   2   1   2   1   1   2   1   2   1   2   1   1   2   1   1   1   1   1   2   2   1   1   1   1   2   2   1   1   1   1   2   1   1   2   2   2   1   1   1   2   1   1   1   1   2   2   1   1   2   1   2   2   2   2   1   1   1   2   1   2   1   1   2   1   2   2   1   2   1   2   1   2   2   1   1   1   1   2   2   1   1   1   2   1   2   2   2   2   2   1   2   1   2   2   2   2   2   2   1   1   2   2   1   1   2   2   2   1   1   2
 MK-4-6                 1   2   1   1   2   2   2   1   1   1   2   2   1   2   1   2   1   1   2   2   1   1   2   2   1   2   1   1   2   2   1   1   2   2   1   1   1   2   2   1   2   2   2   2   2   1   2   1   1   2   2   1   2   1   1   2   1   2   1   1   2   1   1   1   2   2   1   2   1   2   1   2   2   2   2   2   1   2   2   1   2   2   1   1   1   1   1   2   2   2   2   1   2   1   1   2   1   2   1   1   1   2   2   1   1   1   1   1   2   2   1   1   1   1   2   1   1   1   1   1   2   1   1   2   2   2   1   2   1   2   1   2   1   1   1   1   1   1   1   1   2   2   2   2   1   1   1   2   1   2   1   1   2   2   2   2   1   2   1   2   1   2   2   1   1   1   1   1   2   1   1   1   2   1   2   2   2   2   2   1   2   1   1   1   2   2   2   2   1   1   2   2   1   1   2   2   2   1   1   2
 MK-4-7                 1   2   1   1   2   2   2   1   1   1   2   2   1   2   1   2   1   1   2   2   1   1   2   2   1   2   1   1   2   2   1   1   2   2   1   1   1   2   2   1   2   2   2   1   2   1   1   1   1   2   2   1   1   1   1   2   1   2   1   1   2   1   1   1   2   2   1   2   1   2   1   2   2   2   2   1   1   2   2   1   2   2   1   1   2   1   2   2   2   2   2   1   2   1   1   2   1   2   1   1   1   2   2   1   1   1   1   1   2   2   1   1   1   1   2   1   1   1   1   1   1   1   1   2   2   2   2   2   1   2   1   2   1   2   1   2   1   1   1   1   2   2   2   2   1   1   2   2   1   2   1   1   2   2   2   2   1   2   1   2   1   2   2   1   1   1   1   1   1   1   1   1   2   1   2   2   2   2   2   1   2   1   1   1   2   2   2   2   1   1   2   2   1   2   2   2   2   1   1   2
 MK-4-8                 1   1   1   2   2   2   2   1   1   1   2   2   1   2   1   2   2   1   2   2   1   1   2   2   1   2   1   1   2   2   1   1   2   2   1   2   2   2   2   1   2   2   2   1   2   1   1   1   1   1   2   1   1   1   1   1   1   2   1   1   2   2   1   1   2   2   1   2   1   2   1   2   2   2   2   1   2   2   2   1   2   2   1   1   2   1   2   2   2   2   2   1   1   1   1   2   1   2   1   1   1   2   2   1   1   1   1   1   2   2   1   1   1   1   2   1   1   1   1   1   1   1   1   2   2   1   2   2   1   2   1   2   1   2   1   2   1   1   1   1   2   2   2   2   1   1   2   2   1   2   1   1   2   2   1   2   1   2   2   2   1   2   2   1   1   1   1   2   1   1   1   1   2   1   1   2   2   2   2   1   2   1   1   1   2   2   2   2   1   1   1   2   1   2   2   2   2   1   1   1
 MK-4-9                 1   1   1   2   2   2   2   1   1   1   2   2   1   2   1   2   2   1   2   2   1   1   2   1   1   2   1   1   2   2   2   1   1   2   1   2   2   1   2   1   2   2   2   1   2   1   1   1   1   1   2   1   1   1   1   1   1   2   1   1   2   2   1   1   2   2   2   2   1   2   2   2   2   2   2   2   2   2   2   1   2   2   1   1   2   1   1   1   2   2   2   1   1   1   1   2   1   1   1   2   1   2   2   1   1   1   1   1   2   2   1   1   1   1   2   1   1   1   1   2   1   1   2   2   2   1   2   2   1   2   1   2   1   2   1   1   1   1   1   2   2   2   2   2   1   1   2   2   1   1   1   2   2   2   1   2   1   2   1   2   1   2   2   1   1   1   1   2   1   1   1   1   2   1   1   2   2   2   2   1   1   1   1   2   2   2   2   1   1   1   1   2   1   2   2   2   2   1   1   2
 MK-4-10                1   1   1   2   2   2   2   1   2   1   2   2   1   2   1   2   1   1   2   2   1   1   2   1   1   2   1   1   2   2   2   1   2   2   1   1   2   1   2   1   2   2   2   1   2   2   1   1   2   1   2   1   1   1   2   1   1   2   1   1   2   2   1   1   2   2   2   2   1   2   2   2   2   2   1   2   2   1   2   1   2   2   1   1   2   1   1   1   2   2   2   1   1   1   1   2   1   1   1   1   1   2   2   1   1   1   1   2   2   2   1   1   1   1   2   2   1   1   1   2   1   1   2   2   2   1   2   2   1   2   1   2   1   2   1   1   1   1   1   2   2   2   1   2   1   1   2   2   1   1   1   1   1   1   1   2   1   2   1   2   1   2   2   1   1   1   1   2   1   1   1   2   2   1   1   2   1   2   2   1   1   1   2   2   2   2   1   1   1   1   1   2   1   2   2   2   2   1   1   2
 MK-4-11                1   1   1   2   2   2   2   1   2   1   2   2   1   2   2   2   1   1   2   2   1   1   2   1   1   2   1   1   2   2   2   1   2   2   1   1   1   2   2   2   2   2   1   1   2   2   1   1   2   1   2   1   1   1   2   1   2   2   1   1   2   2   1   1   2   2   2   2   2   2   2   2   2   2   1   2   2   1   2   1   2   2   1   1   2   1   1   1   2   2   2   1   1   2   1   2   1   1   1   1   1   2   2   1   1   1   1   2   2   2   1   1   1   2   2   2   1   2   2   2   1   2   2   2   2   1   1   2   1   2   1   2   1   2   1   1   1   1   1   2   2   2   1   2   1   1   2   2   1   1   2   2   1   2   1   2   1   2   1   2   1   2   2   1   1   1   2   2   2   1   1   2   2   1   1   2   1   2   2   1   1   1   2   1   2   1   2   2   1   1   1   2   1   2   2   1   2   1   1   2
 MK-4-12                1   1   1   2   2   2   2   1   2   2   2   2   1   2   1   1   1   1   2   2   1   1   2   1   1   2   1   1   2   2   2   1   2   2   1   1   1   1   2   2   2   2   1   1   2   2   2   1   2   1   2   1   1   1   2   1   2   2   1   1   2   2   1   1   2   2   2   2   1   1   2   2   2   2   1   2   2   1   2   2   2   2   1   1   2   1   1   1   2   2   2   1   1   2   1   2   1   1   1   1   1   2   2   1   1   1   1   2   2   2   1   1   1   2   2   2   1   2   2   2   1   2   1   2   2   1   1   2   1   2   1   2   1   2   1   1   1   1   1   2   2   2   1   2   1   1   1   2   1   1   2   2   1   1   1   2   2   1   2   2   1   2   2   2   1   1   2   2   1   1   1   2   2   2   1   2   1   2   2   1   1   1   2   1   2   1   2   2   1   1   1   2   1   1   2   2   2   1   1   2
 MK-4-13                1   2   1   1   2   2   2   1   2   2   2   2   1   1   1   1   1   1   2   1   1   1   2   2   1   2   2   1   2   2   2   1   2   2   1   1   1   1   2   1   2   2   1   1   2   2   2   1   2   1   2   1   1   1   2   1   2   2   1   1   2   2   2   1   1   2   2   2   1   1   1   2   1   2   1   2   2   1   2   2   2   2   1   2   2   1   1   1   2   2   2   1   1   1   2   2   1   1   1   1   1   2   2   2   1   1   1   2   2   2   1   1   1   2   2   1   1   2   2   2   1   2   1   2   2   1   1   2   1   2   1   2   2   2   1   1   1   1   1   2   2   2   1   2   1   1   1   2   1   1   2   2   1   1   1   2   2   1   2   2   1   2   2   2   1   1   2   2   1   1   1   2   2   2   1   2   1   2   2   1   1   1   2   1   2   1   2   2   1   1   1   2   1   1   2   2   2   1   1   2
 MK-4-14                1   2   1   1   2   2   2   1   2   2   2   2   1   1   1   1   1   1   2   1   2   1   2   2   1   2   2   1   2   2   2   1   2   2   1   1   1   1   2   1   2   2   1   1   2   2   2   1   2   1   2   1   1   1   2   1   2   2   1   1   2   1   1   1   1   2   2   1   1   1   1   2   1   1   1   2   2   1   2   2   2   2   1   2   2   1   1   1   2   2   2   1   1   1   2   2   1   2   2   1   2   1   2   2   1   2   1   2   2   2   1   1   1   2   2   1   1   2   2   2   1   2   1   2   2   1   1   2   1   2   1   2   2   2   1   1   1   2   1   2   2   1   1   2   1   1   1   2   1   1   2   2   1   1   1   2   2   1   2   2   2   2   2   2   1   1   2   2   1   2   1   2   2   2   1   2   1   2   2   1   1   1   2   1   2   1   2   2   1   1   1   2   1   2   2   2   2   1   1   2
 MK-4-15                1   2   1   1   2   2   2   2   2   1   2   2   1   1   1   2   1   1   2   1   2   1   2   1   1   2   1   2   2   2   2   1   2   2   1   1   1   1   2   1   2   2   1   1   2   2   1   2   2   1   2   1   1   2   2   1   2   2   1   1   2   1   1   1   1   2   2   2   1   2   1   2   1   1   1   2   1   1   2   2   1   2   1   1   2   1   1   1   2   1   2   1   1   1   2   2   1   2   1   1   2   1   2   2   1   2   1   2   2   1   1   1   1   2   2   1   1   2   2   2   1   2   2   2   2   1   1   2   1   2   1   2   2   2   2   1   1   2   1   2   2   2   1   2   1   1   1   2   1   1   2   2   1   1   1   2   2   1   2   2   2   2   1   2   1   1   2   2   1   2   1   2   2   1   1   2   1   2   2   1   1   1   2   1   2   1   2   2   1   2   1   2   1   2   2   2   2   1   1   2
 MK-4-16                1   2   1   1   2   2   2   2   2   1   2   2   1   2   1   2   2   1   2   1   2   1   2   1   1   2   1   2   2   2   2   1   2   2   1   1   1   1   1   1   2   1   1   2   2   2   1   2   2   1   2   1   1   2   1   1   2   2   1   2   2   1   1   1   2   1   2   2   1   2   1   2   1   1   2   2   1   1   2   2   1   2   1   1   2   1   1   2   2   1   1   1   1   1   2   2   1   2   1   1   2   1   2   2   2   2   1   2   2   1   1   1   1   1   2   1   1   1   2   2   1   2   2   2   2   1   1   2   1   1   1   2   2   2   1   1   1   2   1   2   2   2   1   2   1   1   1   2   1   1   2   2   2   1   1   2   2   1   2   2   2   2   1   2   1   1   2   2   1   2   1   2   2   1   2   2   2   2   2   1   1   1   2   1   2   1   2   1   1   2   1   2   1   2   2   2   2   1   1   2
 MK-5-1                 1   1   2   2   1   1   1   1   2   1   1   1   1   1   1   1   1   2   2   2   2   2   2   2   2   2   1   2   2   1   1   2   2   1   2   1   2   1   1   1   2   1   1   2   1   2   1   2   2   2   1   1   1   2   1   1   1   2   1   1   1   1   1   1   1   2   2   2   2   2   1   2   1   2   1   2   1   2   1   1   1   1   2   2   1   2   1   2   2   1   1   1   2   1   2   2   2   1   1   1   1   2   2   1   1   2   2   1   2   2   1   2   1   1   2   2   1   2   1   2   2   1   1   2   2   1   1   1   1   1   2   1   1   1   2   2   2   2   2   1   2   1   2   2   1   1   1   1   1   2   2   1   2   1   2   1   1   2   1   1   1   2   2   2   1   1   1   1   1   2   1   2   1   1   2   1   2   2   2   1   2   1   2   2   1   1   2   2   2   2   2   2   2   2   1   1   1   2   1   2
 MK-5-2                 1   1   2   2   1   1   1   1   2   1   1   1   1   1   1   1   1   2   2   2   2   2   2   2   2   2   1   2   2   1   2   2   2   1   2   1   2   1   1   1   2   1   1   2   1   2   1   2   2   2   1   1   1   1   1   1   1   1   2   1   1   1   1   1   1   2   2   2   2   2   1   2   1   2   1   2   1   1   1   1   1   1   2   2   1   1   1   2   2   1   1   1   2   1   2   2   2   1   1   1   1   2   2   1   1   2   2   1   2   2   2   2   1   1   2   2   1   2   1   2   2   1   1   2   2   1   1   1   1   1   2   1   1   1   2   2   1   2   2   1   2   1   2   2   1   1   1   1   1   2   2   1   2   1   2   2   1   2   1   1   1   2   1   2   1   1   1   2   1   2   1   2   1   1   2   1   2   2   2   1   2   1   2   2   1   1   2   2   2   2   2   2   2   2   1   1   1   1   1   2
 MK-5-3                 1   1   2   1   1   1   1   1   2   1   1   1   1   1   1   1   1   2   2   2   2   2   1   1   2   2   2   2   2   1   2   2   2   1   2   1   2   1   2   1   2   1   1   1   2   2   1   2   2   1   1   1   1   1   1   1   1   1   1   1   1   1   1   1   1   2   2   2   2   2   1   2   1   2   1   2   1   1   2   1   1   1   2   2   1   1   1   2   2   1   1   2   1   1   2   2   1   1   1   2   1   2   1   1   1   2   1   1   2   2   2   2   1   1   1   2   1   2   1   2   2   1   1   2   2   1   2   1   1   2   2   1   1   2   1   2   1   2   2   1   2   1   2   2   1   1   2   1   1   2   2   1   2   1   2   2   1   2   1   1   2   2   1   1   1   2   1   2   1   2   1   2   1   1   2   1   2   2   2   1   2   1   2   2   1   1   1   2   2   2   2   2   2   2   2   1   1   1   1   2
 MK-5-4                 1   1   2   1   1   1   1   1   2   1   1   1   1   1   1   1   1   2   2   2   2   2   1   1   2   2   2   2   1   1   1   2   2   1   2   2   2   1   2   2   2   1   1   1   1   2   2   2   2   1   1   1   1   1   1   1   1   1   1   1   1   1   1   1   1   2   2   2   2   2   1   2   1   1   1   2   2   2   2   1   1   1   2   2   1   1   1   2   2   1   1   2   1   1   2   1   1   1   1   2   1   2   1   1   2   1   1   1   2   2   2   2   1   1   1   2   2   2   1   2   2   1   1   2   2   1   2   1   1   2   2   1   2   2   1   2   1   2   2   1   2   1   2   2   2   1   2   1   1   2   2   2   2   1   2   2   1   2   1   1   2   2   1   1   1   2   1   2   1   2   1   2   1   1   2   1   2   2   2   1   2   1   2   2   1   2   1   2   2   2   2   1   2   2   2   2   1   1   1   2
 MK-5-5                 1   2   2   2   1   1   1   1   2   2   1   2   1   1   2   1   1   2   1   2   1   1   1   1   2   2   2   2   1   1   1   2   2   1   2   2   2   1   2   2   2   1   1   1   2   2   2   2   1   1   1   2   2   1   1   1   1   1   1   2   1   1   1   1   1   2   2   2   2   1   1   2   1   1   1   2   2   2   2   1   1   1   2   2   1   1   1   1   2   1   1   2   1   1   2   1   1   1   2   2   1   2   1   1   2   2   1   1   2   2   2   2   1   1   1   1   1   2   1   2   2   1   2   2   2   1   2   1   1   2   2   1   2   2   2   2   1   2   2   1   2   1   2   2   2   1   2   1   1   1   2   2   2   1   2   2   1   2   1   1   2   2   1   1   1   2   1   2   1   2   1   2   1   1   2   1   2   2   2   1   2   1   2   2   1   2   2   2   2   2   2   1   2   2   2   2   1   1   1   2
 MK-5-6                 1   2   2   2   1   1   1   1   2   2   2   2   1   1   2   1   1   2   1   2   2   1   1   1   2   2   2   2   1   1   2   2   2   1   2   2   2   1   2   2   2   2   1   1   2   2   2   1   1   1   1   2   2   1   1   1   1   1   1   2   2   1   1   1   1   2   2   2   2   1   2   2   2   1   1   2   2   1   2   1   1   1   2   2   1   1   1   1   2   1   1   1   1   1   2   1   1   1   2   2   1   2   1   1   2   2   1   1   2   1   2   2   1   1   1   1   1   2   1   2   2   1   2   2   2   1   2   1   1   2   2   1   2   2   2   2   2   2   2   1   2   1   2   2   2   1   2   1   1   1   1   2   1   1   1   2   1   2   1   1   2   2   1   1   2   2   1   2   2   2   2   2   2   1   2   1   2   2   2   1   2   1   2   1   1   2   2   2   1   2   2   1   1   2   2   2   1   1   1   2
 MK-5-7                 1   2   2   2   1   1   2   1   2   2   2   2   1   1   2   1   1   2   1   2   2   1   1   2   2   2   2   2   2   1   2   2   2   1   2   2   2   1   2   2   2   2   1   1   2   2   1   1   1   1   1   2   2   1   2   2   1   1   1   2   2   1   1   1   1   2   2   2   2   1   2   2   2   1   1   1   2   1   2   1   1   2   2   2   1   1   1   1   2   1   1   1   1   1   2   1   1   1   2   2   1   2   1   1   2   2   1   1   2   1   2   2   1   1   1   1   1   2   1   2   1   1   2   2   2   1   2   1   1   2   1   1   2   2   1   2   2   2   1   1   2   1   2   1   2   1   2   1   1   1   1   2   1   2   1   2   1   2   1   1   2   2   1   1   2   2   1   2   2   2   2   2   2   1   2   1   2   2   2   1   2   1   2   1   2   2   2   2   1   2   2   1   1   2   2   2   1   2   1   2
 MK-5-8                 1   2   2   2   1   1   2   1   2   2   2   2   1   1   2   1   1   2   1   2   2   1   1   2   2   2   2   2   2   1   2   2   2   1   2   2   2   1   2   2   2   2   1   1   2   2   1   1   1   1   1   2   2   1   2   1   1   1   1   2   2   1   1   1   1   2   2   2   2   1   2   2   2   1   2   1   2   1   1   1   2   2   2   2   1   1   1   1   2   1   1   2   1   1   2   1   1   2   2   2   1   1   1   1   2   2   1   1   2   1   2   2   1   1   1   2   1   2   1   2   1   1   2   2   2   1   2   1   1   2   1   1   2   2   1   2   2   2   1   1   2   1   2   1   2   1   2   1   1   2   1   2   1   2   1   2   1   2   1   2   2   2   1   1   2   2   1   2   2   1   2   2   2   1   2   1   1   2   2   1   2   1   2   1   2   2   2   2   1   2   2   1   1   1   2   1   2   2   1   2
 MK-5-9                 1   1   2   2   1   1   2   1   2   2   2   2   1   1   1   1   1   2   1   2   2   1   1   2   2   2   2   1   1   1   2   1   2   1   2   2   2   1   2   2   2   2   1   1   2   2   1   1   1   1   1   2   1   1   2   1   1   1   1   2   2   1   1   1   1   2   1   2   2   1   2   2   2   1   2   1   2   1   1   1   1   2   2   2   1   1   2   1   2   2   1   2   1   1   2   1   1   2   2   2   1   1   1   1   2   1   1   1   2   1   2   2   1   1   1   2   1   2   1   2   1   1   2   2   1   1   2   1   1   2   1   1   2   2   1   2   2   2   2   1   2   1   2   2   2   1   2   1   1   2   1   2   1   2   1   2   1   1   1   2   2   2   1   1   2   2   1   2   2   1   2   2   2   1   2   1   1   2   2   1   2   1   1   1   2   2   2   2   1   2   2   2   1   1   2   1   2   2   1   2
 MK-5-10                1   1   2   2   1   1   1   1   2   2   2   2   1   1   1   1   1   2   2   2   2   1   1   2   2   2   2   1   1   2   2   1   2   2   2   2   2   1   2   2   2   2   1   1   2   2   1   2   1   1   1   2   1   1   2   1   1   2   1   2   2   2   1   1   1   1   1   2   2   1   2   2   2   1   2   1   2   1   1   1   1   2   2   2   1   1   1   2   2   2   1   2   1   1   2   1   1   2   2   2   1   1   1   1   2   1   1   1   2   1   2   2   1   2   1   2   1   2   1   2   1   1   2   2   1   1   2   1   1   2   2   1   2   2   1   2   2   2   2   1   2   1   2   2   1   1   2   1   1   2   1   2   1   2   1   2   1   1   1   2   2   2   1   1   2   2   1   2   2   1   2   2   2   1   2   1   1   2   2   2   2   1   1   1   2   2   2   2   1   2   2   2   1   1   2   1   2   2   1   2
 MK-5-11                1   1   2   2   1   2   1   1   2   2   2   2   1   1   1   1   1   2   2   2   2   1   1   2   1   2   2   1   2   2   2   1   2   2   2   2   1   1   2   1   2   2   1   1   2   2   1   2   1   1   1   2   1   1   2   2   1   2   1   1   2   2   1   1   1   1   1   2   2   1   2   2   2   2   2   1   1   1   1   1   1   2   2   2   1   1   1   2   2   2   1   1   1   1   2   2   1   2   2   2   1   1   1   1   2   1   1   1   2   1   2   2   1   2   1   2   1   2   1   2   1   2   2   2   2   1   2   1   1   2   2   1   1   2   1   2   2   2   2   1   2   1   2   2   1   1   2   1   2   2   1   2   1   2   1   2   1   1   1   2   2   2   1   1   2   2   1   2   2   1   2   2   2   1   2   1   1   2   2   1   2   1   1   1   2   1   2   2   1   2   2   2   1   1   2   1   2   2   1   2
 MK-5-12                1   1   2   2   2   2   1   1   2   2   2   1   1   1   2   1   1   2   2   2   2   1   1   2   1   2   1   1   2   2   2   1   2   2   2   2   1   1   2   1   2   2   2   1   2   2   1   2   1   1   1   2   1   2   2   2   1   1   1   1   2   2   2   1   1   1   1   2   2   1   2   2   2   1   2   1   1   1   1   1   1   2   2   2   1   1   1   2   2   2   1   1   1   2   1   2   1   2   2   1   2   1   1   1   2   1   1   1   2   2   2   2   1   2   1   2   1   2   1   2   1   2   2   2   2   1   1   1   1   2   2   1   1   2   1   2   2   2   1   1   2   1   2   2   1   1   2   1   2   2   1   2   1   2   1   2   1   1   1   2   2   2   1   1   2   2   1   1   2   1   2   2   2   1   2   1   1   2   2   1   2   1   1   1   2   1   2   2   1   2   2   1   2   1   2   1   2   2   1   2
 MK-5-13                1   1   2   2   2   2   1   1   2   2   2   2   1   1   2   1   1   2   2   2   2   2   1   2   1   2   1   1   1   2   2   1   2   2   2   2   1   2   2   1   2   2   2   1   2   2   1   2   1   1   1   1   1   2   1   2   1   1   1   1   2   1   2   1   1   1   1   2   2   1   2   1   2   1   2   1   1   1   2   1   1   2   2   2   1   1   1   2   2   2   2   2   1   2   1   2   1   2   2   1   2   1   1   1   2   1   1   1   2   2   2   2   1   1   1   2   2   2   1   2   2   2   2   2   1   1   1   1   1   2   2   1   1   2   1   2   2   1   1   1   2   1   2   2   1   1   2   1   2   1   1   2   1   2   1   2   1   2   1   2   2   2   1   1   2   2   1   1   2   1   2   2   2   2   2   1   1   2   2   1   2   1   1   1   2   1   2   2   1   1   2   1   2   1   2   1   2   2   2   2
 MK-5-14                1   1   2   2   2   2   1   2   2   2   2   2   1   1   2   1   1   2   1   2   2   2   1   2   1   2   1   1   1   1   2   1   2   2   1   2   1   2   2   1   2   2   2   1   2   2   1   2   1   1   2   1   1   2   1   2   1   1   1   1   2   1   2   1   1   1   1   2   2   1   2   1   2   1   2   1   2   1   2   1   1   2   1   2   1   1   1   2   2   2   2   2   1   2   1   2   1   2   2   1   2   1   1   1   2   2   1   1   1   2   2   2   2   1   1   2   2   2   1   2   1   2   2   2   1   1   1   1   1   2   2   1   1   2   1   2   2   1   1   1   2   2   2   2   1   1   2   1   2   1   1   2   1   1   1   2   1   2   1   2   2   2   1   1   2   2   1   1   1   1   2   2   2   2   2   1   2   2   2   1   2   2   1   1   2   1   2   2   1   1   2   1   2   1   2   1   2   2   2   2
 MK-5-15                1   1   2   2   2   2   1   2   2   2   2   2   1   1   2   1   1   2   1   2   2   2   2   2   1   2   1   1   1   1   2   1   1   2   1   2   1   2   2   1   2   2   2   1   2   1   1   2   2   1   2   1   2   2   1   2   1   1   1   1   2   1   2   1   1   1   1   2   2   1   2   1   2   1   2   1   2   1   2   1   1   2   1   2   1   1   1   2   2   2   2   2   1   2   1   2   1   1   2   1   2   1   1   1   1   2   1   1   1   2   2   2   2   1   1   2   2   1   1   2   1   2   2   2   1   1   1   1   1   2   2   2   1   2   1   1   2   2   1   1   2   1   2   2   1   1   2   2   2   1   1   2   1   1   1   2   1   2   2   2   2   2   1   1   2   1   1   1   1   1   2   2   2   2   2   1   2   2   2   2   2   2   1   1   2   1   2   2   2   1   2   1   2   1   2   1   2   2   2   2
 MK-5-16                1   1   2   2   2   2   1   2   2   1   2   2   1   1   2   1   1   2   1   2   2   1   2   1   1   2   1   1   1   1   2   1   2   2   1   2   1   2   2   1   2   2   2   2   2   1   2   1   2   1   2   1   2   2   1   2   1   2   1   1   2   1   2   1   1   1   1   2   2   1   2   1   2   1   2   1   2   1   2   1   2   2   1   2   1   1   1   2   2   2   2   2   1   2   2   2   1   1   2   1   2   1   1   1   1   2   1   1   2   2   2   2   2   1   1   2   2   1   1   2   1   2   2   2   1   1   1   1   1   2   2   2   1   2   1   1   2   2   1   1   2   1   2   2   1   1   2   1   2   1   1   2   1   1   1   2   1   2   2   2   1   2   1   1   2   1   1   1   2   1   2   2   2   2   2   1   2   2   2   2   2   2   1   1   2   1   2   2   2   1   2   1   2   1   2   2   1   1   2   2
 MK-6-1                 1   1   2   1   2   2   1   1   1   2   1   1   2   1   2   2   1   2   2   1   1   1   2   2   2   2   2   2   2   1   2   1   1   1   1   2   2   1   2   2   2   2   2   2   2   1   1   1   2   2   1   2   2   2   1   1   1   2   1   2   2   1   2   1   1   2   1   2   1   2   2   2   1   1   1   1   1   1   2   2   1   1   1   1   2   2   2   2   1   1   1   1   1   1   2   2   2   1   1   2   1   2   2   1   2   1   1   2   1   1   1   2   2   1   1   2   2   2   1   2   2   1   2   2   1   1   2   2   2   2   1   1   2   2   1   1   1   1   2   2   2   1   1   1   2   2   1   2   2   2   1   2   2   1   2   1   2   2   1   1   1   2   2   2   1   2   2   1   2   2   2   2   2   2   1   2   1   2   2   2   2   2   1   1   2   2   2   1   1   2   1   2   1   2   2   2   1   2   1   1
 MK-6-2                 1   1   2   1   2   2   1   1   1   2   1   1   2   1   2   2   1   2   2   1   1   2   2   2   2   2   2   1   2   1   2   2   1   1   1   2   2   1   2   2   2   2   2   2   2   1   2   1   2   2   1   2   2   2   1   1   1   2   1   2   2   1   2   1   1   2   1   2   1   1   2   1   2   1   1   1   1   1   2   2   1   1   1   1   2   2   2   1   1   1   1   2   1   2   2   2   2   1   1   2   1   2   2   1   2   1   1   2   1   1   1   2   2   1   1   2   2   2   2   2   2   2   2   2   1   1   1   2   2   2   1   1   2   2   1   1   1   1   2   2   2   1   1   1   2   2   1   2   2   2   1   2   1   1   2   1   2   2   1   1   1   2   2   2   1   2   1   2   2   2   2   2   2   2   1   2   1   2   2   2   2   2   1   1   2   2   2   1   1   2   1   2   1   2   2   2   1   2   1   1
 MK-6-3                 1   1   2   1   2   2   1   1   2   2   1   1   2   1   2   2   1   2   2   1   1   2   2   2   2   2   1   1   2   1   2   2   1   1   1   2   2   2   2   2   2   2   2   2   1   1   2   1   2   2   1   2   2   2   1   1   1   2   1   2   2   1   2   1   1   2   1   2   1   1   1   1   2   1   1   2   1   2   2   2   1   1   1   1   2   2   2   1   1   1   1   2   1   2   2   2   2   1   1   2   1   1   2   1   2   1   1   2   1   1   1   2   2   1   1   2   2   2   2   2   2   2   2   2   1   1   1   2   2   2   2   1   2   2   1   1   1   1   2   2   2   1   1   1   2   2   1   2   1   2   1   1   1   1   2   1   2   2   1   1   1   2   2   2   2   2   1   2   2   2   2   2   2   2   2   1   1   2   2   2   2   2   1   2   2   2   2   1   1   2   1   2   1   2   2   2   1   2   1   1
 MK-6-4                 2   1   2   1   2   2   1   1   2   2   1   1   2   1   2   2   1   2   2   1   1   2   2   2   2   2   2   1   2   1   2   2   1   1   1   2   2   2   2   2   2   2   2   2   2   1   2   1   2   2   1   2   2   2   1   1   1   2   1   2   2   1   2   1   1   2   1   2   1   1   1   1   2   1   2   2   1   2   2   2   1   1   1   1   2   2   2   1   1   1   2   2   1   2   2   2   2   1   1   2   1   1   2   1   2   1   2   2   2   2   1   2   2   1   1   2   2   2   2   2   2   2   2   2   1   1   1   2   2   2   1   1   2   2   2   1   1   1   1   2   2   1   1   1   1   2   1   2   1   2   1   1   1   1   2   1   2   2   1   1   1   2   1   2   2   2   1   2   2   2   2   2   1   2   2   1   1   2   2   2   2   2   1   2   2   2   2   1   1   2   1   2   1   2   1   2   2   2   1   1
 MK-6-5                 1   1   2   1   2   2   1   1   2   2   1   1   2   1   1   2   1   2   2   1   1   2   2   2   2   2   2   2   1   1   2   2   1   1   1   2   2   2   2   2   2   2   2   1   2   1   2   1   2   2   1   2   1   2   1   1   1   2   1   2   2   1   2   1   1   2   1   2   1   1   1   1   2   1   2   2   1   2   2   2   1   1   1   1   2   2   2   1   1   1   2   2   1   2   2   2   2   1   1   2   1   1   2   1   2   1   2   1   2   2   1   2   2   1   2   2   2   2   2   2   2   2   1   2   1   1   1   2   2   2   1   1   2   1   2   2   1   1   1   2   2   2   1   1   1   2   1   2   1   2   1   1   1   1   2   1   2   2   1   1   1   1   1   2   2   2   1   2   2   2   2   2   1   2   1   1   1   2   2   2   1   2   2   2   2   2   2   1   1   2   1   2   1   2   1   2   1   2   1   1
 MK-6-6                 1   1   2   1   2   2   1   1   2   2   1   1   2   2   1   2   1   2   2   1   1   2   2   2   2   2   1   1   1   1   2   1   1   1   1   2   2   2   2   2   2   2   2   1   2   1   2   1   2   2   1   2   1   2   2   1   1   2   1   2   2   1   2   1   1   2   1   2   2   1   1   1   2   1   2   1   1   2   2   2   1   1   1   1   2   2   2   1   1   1   2   2   1   2   2   2   2   1   2   2   1   1   2   2   2   1   2   1   2   2   1   2   2   1   2   2   2   2   2   2   2   2   1   2   1   1   1   2   2   2   1   1   2   1   2   2   2   1   1   2   2   2   1   1   2   2   1   2   1   2   1   1   1   2   2   1   2   2   1   2   1   1   1   2   2   2   1   2   1   2   2   2   1   2   1   1   1   2   2   2   1   2   1   2   1   2   2   1   1   2   1   2   1   2   1   2   1   2   1   1
 MK-6-7                 1   1   2   1   2   2   1   1   2   2   1   1   2   1   1   1   1   1   2   1   1   2   2   2   2   2   1   1   1   1   2   1   1   1   1   2   2   1   1   2   2   2   2   1   2   1   2   1   2   2   1   1   2   2   2   1   1   2   1   2   2   1   2   1   1   2   1   2   2   1   1   1   1   1   2   1   1   2   2   2   1   1   1   1   2   2   2   1   1   1   2   2   1   2   2   1   2   1   2   2   1   1   2   2   2   1   2   1   2   1   1   2   2   2   2   2   2   2   2   1   2   2   1   2   1   2   1   2   2   1   1   1   2   1   2   2   2   1   1   2   2   2   1   1   2   1   2   2   1   2   1   1   1   2   2   1   2   1   1   2   1   1   1   2   2   2   1   2   1   2   2   2   1   2   1   1   1   1   2   2   1   1   1   1   1   2   2   1   1   2   1   1   1   2   1   2   1   2   1   1
 MK-6-8                 2   1   2   2   2   2   1   1   2   2   1   1   2   1   1   1   1   1   2   1   2   2   2   2   2   2   1   1   1   1   2   1   2   1   2   2   2   2   1   2   2   2   1   1   2   1   2   1   2   2   1   1   2   2   2   1   1   2   1   1   2   1   2   2   1   2   1   2   2   1   1   1   1   1   2   1   1   2   2   2   1   1   1   1   2   2   2   1   1   1   2   1   1   2   2   1   2   1   2   2   1   1   2   2   2   2   2   1   2   1   1   1   2   2   2   2   2   2   2   1   2   2   1   1   1   2   1   2   2   1   2   2   2   1   2   2   2   1   1   2   2   2   1   1   2   1   2   2   1   2   1   1   1   2   2   1   2   1   1   2   1   1   1   2   2   2   1   1   2   2   2   2   1   2   1   1   1   2   2   2   1   1   1   1   1   1   2   1   1   2   1   1   1   2   1   2   1   2   1   1
 MK-6-9                 2   2   2   2   2   2   1   1   2   2   1   1   2   1   2   1   1   1   2   1   2   2   2   2   2   2   1   1   2   2   2   1   2   1   2   2   2   2   1   2   1   2   1   1   2   1   2   1   2   2   2   1   2   2   2   1   1   2   1   2   1   1   2   2   2   2   2   2   1   1   2   1   1   1   1   1   1   2   1   1   1   1   2   2   2   2   2   1   1   1   2   1   1   2   2   1   2   2   2   2   1   1   2   2   2   2   2   1   2   1   1   1   2   2   2   2   2   2   2   1   1   2   1   1   1   2   1   2   2   1   2   2   2   1   2   2   2   2   1   2   2   2   2   1   2   1   2   2   1   2   1   1   1   2   2   1   1   1   1   2   1   1   2   2   2   2   1   1   2   2   2   2   1   1   1   1   2   2   2   2   1   1   1   1   1   1   2   1   1   2   1   1   1   2   1   2   1   2   1   1
 MK-6-10                2   2   2   2   2   2   2   1   2   2   1   1   1   1   2   2   1   1   2   1   2   2   2   2   2   2   1   1   2   1   1   1   2   1   2   1   2   2   1   2   1   2   1   1   2   1   2   1   2   2   2   2   2   2   2   1   1   2   1   2   1   1   2   2   2   2   2   2   1   1   1   1   1   1   1   1   1   2   1   2   1   1   2   2   2   2   2   1   1   1   2   2   1   2   2   1   2   2   1   1   1   2   2   2   2   2   2   1   2   1   1   1   2   2   2   2   1   2   2   1   1   2   2   1   1   2   1   2   2   1   2   2   2   1   2   2   2   2   1   2   2   1   2   1   2   1   1   2   1   2   1   1   1   2   2   1   1   1   1   2   1   1   2   2   2   2   1   1   2   2   2   2   1   1   2   1   2   2   2   2   1   1   1   1   2   1   2   1   1   2   1   1   1   2   1   2   1   2   1   2
 MK-6-11                2   2   2   1   2   2   2   1   2   2   1   1   1   2   2   2   1   1   2   1   2   1   2   2   1   2   1   1   2   1   1   1   2   2   2   1   2   1   1   2   1   1   1   1   2   1   2   1   2   2   2   2   2   2   2   1   1   2   1   2   2   1   2   2   2   2   1   2   1   1   1   1   1   1   1   1   1   1   1   2   1   1   2   2   1   2   2   1   1   1   1   2   1   2   2   1   2   2   1   1   1   2   1   2   2   1   2   1   2   1   1   1   2   1   2   2   1   2   2   1   2   2   2   1   2   2   1   2   2   1   2   2   2   1   2   1   2   2   1   2   2   1   2   1   2   1   1   2   2   2   2   1   2   1   2   1   2   1   1   2   1   2   2   2   2   1   1   1   1   2   2   2   1   1   2   1   2   2   2   2   1   1   1   1   2   1   2   1   1   2   1   1   1   2   1   2   1   2   1   2
 MK-6-12                1   2   2   1   2   2   1   1   2   2   2   1   1   2   2   2   1   1   2   1   2   1   2   2   1   2   2   1   2   1   1   2   2   2   2   2   2   1   1   2   1   1   1   1   2   1   2   1   2   2   2   2   2   2   2   1   1   2   1   2   2   1   2   1   2   2   1   2   1   1   1   1   1   1   1   1   1   1   1   2   1   1   2   2   1   2   2   1   1   1   1   2   1   1   2   1   2   1   1   1   1   2   1   2   2   1   2   2   2   1   1   2   2   1   2   2   1   2   2   1   2   2   2   1   2   1   1   2   2   1   2   2   2   1   2   2   2   2   1   2   2   1   2   1   2   1   1   1   2   2   1   1   2   1   1   1   2   1   1   2   1   2   2   2   2   1   1   1   1   2   2   2   1   1   2   1   2   2   2   1   1   1   1   1   2   1   2   1   1   2   1   1   1   1   1   2   1   2   1   2
 MK-6-13                1   2   2   1   2   2   1   1   2   2   2   1   1   2   2   2   1   1   2   1   2   1   2   2   1   2   2   1   1   1   1   2   2   2   2   2   2   1   1   2   1   1   1   1   1   1   2   1   2   2   2   2   2   2   2   1   1   2   1   2   2   1   1   1   2   2   1   2   1   1   1   2   1   1   1   1   1   2   1   2   1   1   2   2   1   2   2   1   1   1   2   2   1   1   2   1   2   1   1   1   1   2   1   2   2   1   2   2   1   1   2   2   1   1   2   2   1   2   2   1   2   2   2   1   2   1   1   2   2   1   2   2   2   1   2   2   2   2   1   2   2   1   2   1   2   1   1   1   1   2   1   1   2   1   1   1   2   1   1   2   1   2   2   2   2   1   1   1   1   2   2   2   1   1   1   2   2   2   1   1   1   1   1   1   2   1   2   1   1   2   1   1   1   1   1   2   2   1   1   2
 MK-6-14                1   2   2   1   1   2   1   1   2   2   2   1   1   2   2   1   1   1   2   1   2   1   2   2   1   2   2   2   1   1   1   2   2   2   1   2   1   1   1   2   1   1   1   1   1   1   2   1   2   2   2   2   2   2   2   1   1   2   1   2   2   1   1   1   2   2   1   2   1   1   1   2   1   1   2   1   1   2   1   2   1   1   2   2   1   2   2   1   1   1   2   2   1   1   2   1   2   1   1   1   1   2   1   2   2   1   2   2   1   2   2   2   1   2   2   1   1   2   2   1   1   2   1   1   2   1   1   2   2   1   2   2   2   2   2   2   2   2   1   2   2   2   2   1   2   1   1   1   1   2   1   1   2   1   1   1   2   1   1   2   2   2   2   2   2   1   1   1   1   2   1   2   2   1   1   2   2   2   1   1   1   1   2   1   2   1   2   1   1   1   1   1   1   2   1   2   2   1   1   1
 MK-6-15                1   2   2   1   1   2   1   1   2   2   2   1   1   2   2   1   1   2   2   1   2   1   2   2   1   1   2   1   1   1   1   1   2   2   1   1   1   1   2   2   1   1   1   1   1   1   2   1   2   2   2   2   2   2   2   1   2   2   1   2   2   1   2   1   2   2   1   2   1   1   1   2   1   1   2   1   1   2   1   2   1   1   2   2   1   2   1   1   1   1   2   2   1   1   2   1   2   1   1   1   2   2   1   2   1   1   2   2   1   2   2   2   1   2   2   1   1   2   2   2   1   2   1   1   2   1   2   2   2   1   2   2   2   2   2   2   2   2   1   2   2   1   2   1   2   1   1   1   1   2   1   1   2   1   1   1   2   1   1   2   2   2   2   2   2   1   1   1   1   2   1   2   2   1   1   2   2   2   1   1   1   1   1   1   2   1   2   1   1   1   1   1   2   2   1   2   2   1   1   1
 MK-6-16                1   2   2   1   1   2   1   1   2   2   2   1   1   2   2   1   1   2   2   1   2   1   2   2   1   2   2   1   1   1   1   1   2   2   1   1   1   1   1   2   1   1   1   1   1   1   2   1   2   2   2   2   2   2   2   1   1   2   1   2   2   1   2   1   2   2   1   2   1   1   1   2   1   1   2   1   1   2   1   1   1   1   2   2   1   2   1   1   1   1   2   2   1   1   2   1   2   1   1   1   2   2   1   2   1   1   2   2   1   2   2   2   1   1   2   1   1   2   2   2   2   2   1   1   2   1   2   2   2   1   2   2   2   2   1   2   2   2   1   2   2   1   2   1   2   1   1   2   1   2   1   1   2   1   1   1   2   1   1   2   2   2   2   2   2   1   1   1   1   2   1   1   2   1   1   2   2   2   1   1   1   1   1   1   2   1   1   1   1   1   1   1   1   2   2   2   2   2   1   1
 
!****************************************** Phenotypic Data **********************************************************
!-100.0 is resevred for missing phenotype
SimulatedTrait1        10.6228   11.2491    9.0251    9.3433   11.2841    8.4505    9.3582    9.8251    8.7988   11.9497   10.1779    9.6172   10.8869    9.7110   10.0520    9.9128    9.9131    8.5942   10.6654   11.2672   10.9850    9.0139    9.3390    9.5925    9.9853   10.1373    8.1482   10.4256    8.8817    9.4393   10.7616    9.8933    9.7889    6.3912   12.3867   11.2986    9.8642    9.0147    8.5806    9.9669    9.0358   10.1250   11.2690   11.1027    9.5080    8.3709    9.8851   10.4794    9.6161   11.9895   10.8906    9.9993    9.8018   10.2436   10.4132   10.2700   10.5536   10.4011    8.3683   10.3620   10.4655   11.3132    9.5480    9.6010    9.8495    9.3201   10.4537    9.6322    9.1920   10.2283    9.8200   10.9422    8.6877   10.2866   10.8283   11.2440   10.5054   10.0313   10.3788    9.0596   10.4156   10.8608    9.7747   10.9762    9.3911    8.8924   10.4708    9.5757    8.6320   10.0559    7.9662    8.9284   12.1356    8.8407    9.6005    8.2607    9.8196   10.5917    9.8958   10.5477    9.0892    9.7615    9.3545    9.0530   10.2269   10.3010   11.0308   10.6975    9.2210   10.5973   11.0107    9.7531    9.1667    9.6543    9.5508   10.9097    9.9751   10.2329    8.3922   10.7555    9.3032   10.7727   10.5125   11.0089    9.7140    9.8554   11.3138   10.7882    9.5995    8.9869   10.9543   10.2090    9.8740   11.7570    8.2312    9.9234    9.4540    9.2487   10.8088    9.9572    7.5890   11.1514   11.2946   10.9846    9.5985    8.6988   11.2761    9.6913    8.6154   12.0206    9.4299    8.8282   10.1647   10.8065   11.3931   11.5276    9.7735   11.0395    9.8353   10.1737   11.4144    7.9868    9.7928    9.5271    9.8131    9.5771   11.1952    9.0334   10.0430    8.8937    9.9214    9.7556    8.6358   11.2518   11.4323   11.2682   12.1084    9.1776    8.7646    9.2513    8.4657   11.5762   10.6562    9.8253   11.7857   10.6824    8.5652    9.1398   12.1088   11.0310    8.6108    9.6141   10.2616   10.1861   10.6034    9.2487    7.9930    9.3450    9.3152   10.8878
 
