# Supplementary material for: Inclusive Composite Interval Mapping of QTL by Environment Interactions in Biparental Populations
Source: PLoS One. 2015 Jul 10;10(7):e0132414. doi: 10.1371/journal.pone.0132414 (PMC4498613; doi:10.1371/journal.pone.0132414)
Supplement: S1 File — (ZIP) [file pone.0132414.s001.zip › BC1 population/e=1/run_00127.met]

!**********************Note: lines staring with "!" are remarks and will be ignored in the program********************
!*********************************General Information**********************************
!Assuming F1 = P1 x P2, populations available in QTL IciMapping are: 
!  1, P1BC1F1 = P1 x F1, the first backcrossing where P1 is used as the recurrent parent;
!  2, P2BC1F1 = P2 x F1, the first backcrossing where P2 is used as the recurrent parent;
!  3, F1DH, F1-derived doubled haploids; 
!  4, RIL or F1RIL, recombination inbred lines through the repeated selfing of F1;
!  5, P1BC1RIL, recombination inbred lines through the repeated selfing of P1BC1F1;
!  6, P2BC1RIL, recombination inbred lines through the repeated selfing of P2BC1F1;
!  7, F2, the selfing generation of F1;
!  8, F3, the selfing generation of F2;
!  9, P1BC2F1, the second backcrossing where P1 is used as the recurrent parent; 
! 10, P2BC2F1, the second backcrossing where P2 is used as the recurrent parent;
! 11, P1BC2RIL, recombination inred lines through the repeated selfing of P1BC2F1; 
! 12, P2BC2RIL, recombination inred lines through the repeated selfing of P2BC2F1; 
! 13, P1BC1F2, the selfing generation of P1BC1F1; 
! 14, P2BC1F2, the selfing generation of P2BC1F1; 
! 15, P1BC2F2, the selfing generation of P1BC2F1; 
! 16, P2BC2F2, the selfing generation of P2BC2F1; 
! 17, P1BC1DH, P1BC1F1-derived doubled haploids; 
! 18, P2BC1DH, P2BC1F1-derived doubled haploids; 
! 19, P1BC2DH, P1BC2F1-derived doubled haploids; 
! 20, P2BC2DH, P2BC2F1-derived doubled haploids; 
   1      !Mapping Population (see remarks above)
   2      !Mapping Function (1 for Kosambi; 2 for Haldane; 3 for Morgan)
   2      !Marker Space Type (1 for intervals; 2 for positions)
   1      !Marker Space Unit(1 for centiMorgans; 2 for Morgan)
   6      !Number of Chromosomes (or Linkage Groups)
 200      !Size of the mapping population
   1      !Number of environments
 
!***************************************** Chromosomes and Linkage Maps **********************************************
!Chromosome                 NumMarkers
-CH1                        16
-CH2                        16
-CH3                        16
-CH4                        16
-CH5                        16
-CH6                        16
!Linkage map (Marker name followed by position or the interval length)
 MK-1-1                1     0.000
 MK-1-2                1    10.000
 MK-1-3                1    20.000
 MK-1-4                1    30.000
 MK-1-5                1    40.000
 MK-1-6                1    50.000
 MK-1-7                1    60.000
 MK-1-8                1    70.000
 MK-1-9                1    80.000
 MK-1-10               1    90.000
 MK-1-11               1   100.000
 MK-1-12               1   110.000
 MK-1-13               1   120.000
 MK-1-14               1   130.000
 MK-1-15               1   140.000
 MK-1-16               1   150.000
 MK-2-1                2     0.000
 MK-2-2                2    10.000
 MK-2-3                2    20.000
 MK-2-4                2    30.000
 MK-2-5                2    40.000
 MK-2-6                2    50.000
 MK-2-7                2    60.000
 MK-2-8                2    70.000
 MK-2-9                2    80.000
 MK-2-10               2    90.000
 MK-2-11               2   100.000
 MK-2-12               2   110.000
 MK-2-13               2   120.000
 MK-2-14               2   130.000
 MK-2-15               2   140.000
 MK-2-16               2   150.000
 MK-3-1                3     0.000
 MK-3-2                3    10.000
 MK-3-3                3    20.000
 MK-3-4                3    30.000
 MK-3-5                3    40.000
 MK-3-6                3    50.000
 MK-3-7                3    60.000
 MK-3-8                3    70.000
 MK-3-9                3    80.000
 MK-3-10               3    90.000
 MK-3-11               3   100.000
 MK-3-12               3   110.000
 MK-3-13               3   120.000
 MK-3-14               3   130.000
 MK-3-15               3   140.000
 MK-3-16               3   150.000
 MK-4-1                4     0.000
 MK-4-2                4    10.000
 MK-4-3                4    20.000
 MK-4-4                4    30.000
 MK-4-5                4    40.000
 MK-4-6                4    50.000
 MK-4-7                4    60.000
 MK-4-8                4    70.000
 MK-4-9                4    80.000
 MK-4-10               4    90.000
 MK-4-11               4   100.000
 MK-4-12               4   110.000
 MK-4-13               4   120.000
 MK-4-14               4   130.000
 MK-4-15               4   140.000
 MK-4-16               4   150.000
 MK-5-1                5     0.000
 MK-5-2                5    10.000
 MK-5-3                5    20.000
 MK-5-4                5    30.000
 MK-5-5                5    40.000
 MK-5-6                5    50.000
 MK-5-7                5    60.000
 MK-5-8                5    70.000
 MK-5-9                5    80.000
 MK-5-10               5    90.000
 MK-5-11               5   100.000
 MK-5-12               5   110.000
 MK-5-13               5   120.000
 MK-5-14               5   130.000
 MK-5-15               5   140.000
 MK-5-16               5   150.000
 MK-6-1                6     0.000
 MK-6-2                6    10.000
 MK-6-3                6    20.000
 MK-6-4                6    30.000
 MK-6-5                6    40.000
 MK-6-6                6    50.000
 MK-6-7                6    60.000
 MK-6-8                6    70.000
 MK-6-9                6    80.000
 MK-6-10               6    90.000
 MK-6-11               6   100.000
 MK-6-12               6   110.000
 MK-6-13               6   120.000
 MK-6-14               6   130.000
 MK-6-15               6   140.000
 MK-6-16               6   150.000
!*********************************** Marker Types ********************************************************************
!Co-dominant marker: When heterozygote F1 is present, P1 is coded as 2, F1 is coded as 1, and P2 is coded as 0; Otherwise, P1 is coded as 2, and P2 is coded as 0. 
!Dominant marker: When heterozygote F1 is present, P1 and F1 are coded as 12, and P2 is coded as 0; Otherwise, P1 is coded as 2, and P2 is coded as 0.  
!Recessive markers: When heterozygote F1 is present, P1 is coded as 2, and F1 and P2 are coded as 10; Otherwise, P1 is coded as 2, and P2 is coded as 0. 
!Missing marker is coded as -1. 
 MK-1-1                 2   2   1   1   1   2   1   1   1   1   2   2   2   2   1   2   2   2   1   1   1   1   2   2   1   1   1   2   2   2   2   2   2   2   1   1   2   1   1   2   2   2   1   2   1   1   1   2   1   1   1   2   2   2   2   1   1   2   2   2   2   1   1   2   1   1   1   1   1   2   2   2   1   2   2   2   1   2   1   2   2   1   2   1   2   2   2   2   1   2   2   2   1   1   2   2   1   1   2   1   2   1   1   2   1   1   1   2   1   2   1   1   2   2   2   1   2   1   1   2   1   1   2   2   1   2   2   2   1   2   1   2   1   1   1   1   2   1   1   1   1   1   1   1   2   1   2   1   2   2   1   2   2   2   2   2   2   1   2   2   2   1   1   1   1   2   2   1   2   2   2   1   1   2   2   1   1   2   1   1   1   1   2   1   1   2   2   1   1   1   1   1   1   2   2   2   2   2   2   1
 MK-1-2                 1   2   1   1   1   2   1   1   1   1   1   2   2   2   1   2   2   2   1   2   1   1   2   2   1   1   1   2   2   2   2   2   2   2   1   2   2   1   1   2   2   2   1   2   1   1   1   2   1   1   1   2   1   2   2   1   1   2   2   2   2   1   1   2   1   1   1   1   1   2   2   2   1   2   2   2   1   2   1   2   2   1   2   1   2   2   1   2   1   2   2   2   1   1   2   2   1   2   2   1   2   1   1   2   1   1   1   2   1   2   1   1   2   2   2   2   2   1   2   2   1   1   2   2   1   2   2   2   2   2   1   2   1   2   1   1   2   1   2   1   1   2   1   1   2   1   1   1   2   2   1   2   2   2   2   1   2   1   2   2   2   1   1   1   1   2   2   1   2   2   2   1   1   2   2   1   1   2   2   1   1   1   2   1   1   1   1   1   1   1   2   2   1   2   2   2   1   1   2   1
 MK-1-3                 1   1   1   1   1   2   1   1   1   2   1   2   2   1   1   2   2   1   1   2   2   1   2   2   2   1   1   2   2   2   2   2   2   2   1   2   2   2   1   1   2   2   1   1   1   1   1   2   1   1   1   2   1   2   2   1   1   2   2   2   2   1   1   2   1   2   1   1   1   2   2   2   1   1   2   2   1   2   1   2   2   1   2   1   1   2   1   2   1   2   2   2   1   2   2   2   1   2   2   1   2   1   1   2   1   1   1   2   1   2   1   1   2   2   2   2   2   1   2   2   1   1   2   2   1   2   2   2   2   1   1   2   1   2   1   1   1   1   2   1   1   2   1   1   2   1   1   1   2   2   1   2   2   2   2   1   2   1   2   2   2   1   1   1   1   2   2   1   2   1   2   1   2   2   2   1   1   2   2   1   1   1   2   1   1   1   1   1   1   1   2   2   1   2   2   2   1   1   1   1
 MK-1-4                 1   2   1   1   1   2   1   1   1   2   1   2   2   1   1   2   2   2   1   2   1   1   2   2   2   1   1   2   2   2   2   2   2   2   2   2   2   2   1   2   2   2   1   1   1   1   1   2   1   1   1   2   1   2   2   1   1   2   2   2   1   1   1   2   1   2   1   1   1   2   2   2   2   1   2   2   1   2   1   2   2   1   2   1   2   2   1   2   1   2   1   2   1   2   2   2   1   2   2   1   2   1   1   2   1   1   1   2   1   2   1   1   2   2   2   1   1   1   2   2   1   1   2   2   1   2   2   2   1   1   1   2   1   2   1   1   1   1   2   1   1   1   1   1   2   1   1   1   2   2   1   2   2   2   2   1   2   1   2   2   2   1   1   1   1   2   2   1   2   1   2   1   2   2   2   1   1   2   2   1   1   1   1   1   1   1   1   1   1   1   2   2   1   2   2   2   1   1   1   1
 MK-1-5                 1   2   1   1   1   2   1   1   1   2   1   2   1   1   1   2   2   2   1   2   1   1   1   2   2   1   1   2   2   2   2   2   2   2   2   2   2   2   1   2   2   2   2   2   1   1   1   2   1   2   1   2   1   2   2   2   1   2   2   2   1   1   1   2   1   2   2   1   1   2   1   2   2   1   2   2   1   2   1   2   1   1   2   1   2   1   2   2   1   2   1   2   1   2   2   2   1   2   2   2   2   1   1   2   1   1   1   2   1   2   1   1   2   2   1   1   1   1   2   2   1   1   1   2   1   2   2   2   1   1   1   2   1   2   1   1   2   1   2   1   1   2   1   1   2   1   1   1   1   2   2   2   2   2   2   1   2   1   2   2   2   1   1   1   1   2   2   1   2   1   2   1   2   2   2   1   1   2   2   1   1   1   1   1   1   1   1   1   1   1   2   2   1   2   2   2   1   1   1   1
 MK-1-6                 1   2   1   1   1   2   1   1   1   2   1   2   1   1   1   2   2   2   1   2   2   1   1   1   2   1   1   2   1   2   2   2   2   2   2   2   1   2   1   2   2   2   2   2   2   1   1   2   1   2   1   2   2   2   2   2   1   2   2   2   1   1   1   2   1   2   2   2   1   2   1   2   2   2   2   2   1   2   1   2   2   1   2   1   2   1   2   2   1   2   1   2   1   2   2   2   1   2   2   2   2   1   1   2   1   1   2   2   1   2   1   1   2   2   1   1   1   1   2   2   1   1   1   2   1   2   2   2   1   1   1   2   1   2   1   1   2   1   2   1   1   2   1   1   2   1   1   1   1   2   2   2   2   2   2   1   2   1   2   2   2   1   1   1   1   1   2   1   2   1   2   1   1   2   2   2   1   2   2   1   1   2   1   1   1   1   1   1   1   1   2   2   1   2   2   2   1   2   1   2
 MK-1-7                 1   2   1   1   1   2   1   1   1   2   1   2   2   1   2   1   2   2   1   2   2   1   2   1   1   1   1   2   1   2   2   2   2   2   2   2   1   2   1   2   2   2   2   2   2   1   2   2   1   2   1   2   2   2   2   2   1   2   1   2   1   1   1   2   1   2   2   2   1   2   1   2   2   2   2   2   1   2   1   2   2   1   2   2   2   1   2   2   1   2   1   2   1   1   2   2   1   2   2   2   2   1   1   2   1   1   2   2   1   2   1   2   2   1   1   1   1   1   2   2   1   1   1   1   1   2   2   2   1   1   1   2   1   2   1   1   2   2   2   1   1   2   1   2   2   1   1   1   1   2   2   2   2   2   2   1   2   1   2   2   2   2   1   1   1   2   2   1   2   1   2   1   1   1   1   2   1   2   2   1   1   2   2   1   1   1   1   1   1   1   2   2   1   2   2   2   1   2   1   2
 MK-1-8                 1   2   1   1   1   2   1   1   1   2   1   2   2   1   2   2   2   2   2   2   2   1   2   1   1   1   1   2   1   2   1   1   2   2   2   1   1   2   2   2   2   2   2   2   2   1   2   2   1   2   1   2   2   2   2   2   1   2   1   2   1   2   1   2   1   2   1   2   1   2   1   2   2   2   2   2   1   2   1   2   2   1   2   1   2   1   2   2   1   2   1   2   1   1   2   2   1   2   2   1   2   1   1   2   1   1   2   2   1   2   1   2   2   1   1   1   1   1   2   2   1   1   1   1   1   2   2   2   1   1   1   2   1   2   1   1   2   2   2   1   1   2   1   2   1   1   1   1   1   2   1   2   2   2   2   1   2   1   2   2   2   2   1   2   1   2   2   1   2   1   1   1   1   1   1   2   1   2   2   1   1   2   2   1   1   1   1   2   2   1   2   2   1   2   2   2   1   2   2   2
 MK-1-9                 1   2   1   1   1   2   1   2   1   2   1   1   2   1   1   2   2   2   2   2   2   1   2   1   1   1   1   2   1   2   1   1   1   2   2   1   1   2   2   2   2   2   2   2   2   1   2   1   1   2   1   2   2   2   2   1   1   2   1   2   1   1   1   2   2   2   1   2   1   1   1   2   2   2   2   2   1   1   1   2   2   1   2   1   2   1   2   2   1   2   1   2   1   1   2   2   1   2   2   1   2   1   2   2   1   1   2   2   1   2   1   2   2   1   1   1   1   1   2   2   1   1   1   1   1   2   2   2   1   2   1   2   1   2   1   1   2   2   2   1   1   2   1   2   1   2   1   1   1   2   1   2   2   2   2   1   2   1   2   2   2   2   1   2   1   2   2   1   2   2   1   1   1   1   1   2   1   2   1   1   1   2   2   1   1   2   1   2   2   1   2   2   1   2   2   2   1   2   2   2
 MK-1-10                1   2   1   1   1   2   2   2   1   2   1   2   2   1   1   2   2   2   2   2   2   1   2   1   1   1   1   2   1   2   1   1   1   2   2   1   1   2   2   2   2   2   2   2   2   1   2   1   1   2   1   2   2   2   2   1   1   2   1   2   1   1   1   2   2   2   2   2   1   1   1   1   2   1   2   2   1   1   1   2   2   1   2   1   2   2   2   2   1   2   1   2   1   1   2   2   1   2   2   1   2   1   2   2   1   1   2   2   1   2   1   2   2   1   1   1   1   1   2   2   1   1   1   1   1   1   2   1   2   2   2   2   1   2   1   1   2   2   2   1   1   2   1   2   1   2   1   2   1   2   1   2   2   2   2   1   2   1   2   2   2   2   1   2   1   2   2   1   2   2   1   1   1   1   1   2   1   2   1   1   1   2   2   1   1   2   1   2   2   1   2   2   1   2   2   2   1   2   2   2
 MK-1-11                1   2   1   1   1   2   2   2   1   2   1   2   2   1   1   1   2   2   2   2   2   1   1   1   1   1   1   2   1   2   1   1   1   2   2   1   1   2   2   2   2   2   2   2   2   1   2   1   1   2   1   2   2   2   2   1   1   2   1   2   1   1   1   2   2   2   2   2   1   1   1   1   2   1   2   2   1   2   1   2   2   1   2   1   2   2   1   2   1   1   1   2   1   1   2   1   1   2   2   1   2   1   2   2   1   1   2   2   1   2   1   2   2   1   1   1   1   1   2   2   1   1   1   1   2   1   2   1   2   2   2   2   1   1   1   1   2   2   2   1   1   2   1   2   2   2   1   2   1   1   2   2   2   2   1   1   2   1   2   2   2   2   1   1   1   2   2   1   2   2   1   1   1   1   1   2   2   2   1   1   1   2   2   1   1   2   1   1   1   2   2   1   1   2   1   1   1   2   1   2
 MK-1-12                1   2   1   1   1   2   2   2   1   2   1   2   2   1   1   1   2   2   2   2   2   1   1   1   1   1   1   2   1   2   1   1   1   2   2   1   1   2   1   2   2   1   2   2   2   1   2   1   1   2   1   2   2   2   2   1   2   2   1   2   1   1   2   1   2   2   2   2   1   1   1   1   2   1   2   2   1   2   1   2   2   1   2   1   2   2   1   2   1   1   1   2   1   1   2   1   1   2   2   1   2   1   2   2   1   1   2   2   1   2   1   2   2   1   1   1   1   1   2   2   1   1   1   1   2   1   2   1   2   2   2   2   1   2   1   1   2   2   2   1   1   2   1   2   2   2   1   2   1   1   2   2   2   2   1   1   2   1   2   2   2   2   1   1   1   2   2   1   2   1   1   1   1   1   1   2   2   2   1   1   1   2   2   1   1   2   1   2   1   1   1   2   1   2   1   1   1   2   1   2
 MK-1-13                1   2   1   1   1   2   1   2   1   2   1   2   2   1   1   1   2   2   2   2   2   1   1   1   1   2   1   2   1   2   1   1   1   1   2   1   1   2   1   2   2   1   2   2   2   1   2   2   1   2   1   2   2   2   2   1   2   2   1   2   1   1   2   1   2   2   2   2   1   1   1   1   2   1   2   2   1   2   1   2   2   1   1   1   1   2   1   2   1   1   1   2   2   1   2   1   2   2   2   1   2   1   2   2   1   1   2   1   2   1   1   2   1   1   1   1   1   1   2   2   1   1   1   1   2   1   2   1   1   2   2   2   1   1   1   1   2   2   2   1   2   2   1   2   2   2   1   2   1   1   2   2   2   1   1   1   2   1   2   2   2   2   1   1   2   2   2   1   2   2   1   1   1   1   1   2   2   1   1   1   2   2   1   1   1   2   1   2   1   1   1   2   2   2   1   2   1   1   1   2
 MK-1-14                1   2   1   1   1   2   1   2   1   2   1   2   2   1   1   1   1   2   1   2   2   1   1   1   1   2   1   2   1   2   1   1   1   1   2   1   1   2   1   2   2   1   2   2   2   1   2   2   1   2   1   2   2   2   2   1   2   2   1   1   1   1   2   2   2   2   2   2   1   1   1   1   2   1   2   2   1   2   1   2   2   1   1   1   2   2   1   2   1   1   1   2   2   1   2   1   1   2   2   1   1   1   2   2   1   1   2   1   2   1   2   2   1   1   1   1   1   1   2   2   1   1   1   1   2   1   2   1   1   2   2   2   1   1   1   1   2   2   2   1   2   2   1   2   2   2   1   2   1   2   1   2   2   1   1   1   2   1   2   2   2   2   1   1   2   2   2   1   2   2   2   1   1   1   1   2   2   1   1   1   2   2   1   1   1   2   1   2   1   1   1   2   2   2   1   2   1   1   1   2
 MK-1-15                1   2   1   1   2   2   1   2   1   2   1   2   1   1   1   1   1   2   1   2   2   1   1   1   1   2   2   2   2   2   1   1   1   1   2   1   1   2   2   2   2   1   1   2   2   1   2   2   1   2   1   2   2   2   2   1   2   2   1   1   1   1   2   1   2   2   2   2   1   1   1   1   2   1   2   2   1   2   1   2   2   1   1   1   2   2   1   2   1   1   1   2   2   1   2   1   1   2   1   1   1   1   1   2   1   1   2   1   2   1   2   2   2   1   1   1   1   1   2   2   1   1   1   1   2   2   2   1   1   2   2   2   1   1   1   1   2   2   2   1   2   2   1   2   2   2   1   2   1   2   1   2   2   1   1   1   2   1   2   2   2   2   1   1   2   2   2   1   2   2   2   2   1   1   1   2   2   1   1   1   2   2   1   1   1   2   2   2   1   1   1   2   2   2   1   2   1   1   1   1
 MK-1-16                1   2   1   1   2   2   1   1   1   2   1   2   1   1   1   1   1   2   1   1   2   2   1   1   1   2   2   2   1   2   2   1   1   1   2   1   1   1   2   2   2   1   1   2   2   2   2   2   1   2   2   2   2   2   2   1   2   2   2   1   1   1   2   1   2   2   2   2   1   1   1   1   2   1   2   2   1   2   1   2   2   1   1   1   2   2   2   2   1   1   1   2   2   1   2   1   1   2   2   1   1   1   1   2   1   1   2   1   2   1   2   2   2   1   1   1   1   1   1   2   1   1   1   1   2   2   2   1   1   2   2   2   1   1   1   1   2   2   2   1   1   2   1   2   2   2   1   2   1   2   1   2   2   2   1   1   2   1   2   2   2   2   1   1   2   1   2   1   2   2   2   2   1   1   1   2   2   1   1   1   2   2   1   1   1   2   2   1   1   1   1   1   2   2   1   2   1   1   1   1
 MK-2-1                 2   2   2   1   2   1   1   1   2   2   1   1   2   1   1   1   1   1   1   1   1   1   1   2   1   2   1   2   1   1   2   1   2   2   1   2   1   1   1   1   2   1   2   2   2   2   2   2   1   2   1   1   1   2   2   1   1   2   1   2   1   2   2   2   2   2   1   1   2   2   1   2   2   1   2   1   1   1   1   2   1   2   2   1   1   2   2   1   2   2   2   2   2   1   2   2   2   2   2   2   1   1   1   1   1   2   1   2   2   2   2   2   2   1   2   2   1   2   1   1   2   2   2   1   1   2   2   1   2   1   1   2   2   2   1   1   1   1   1   2   1   2   1   1   1   1   2   1   2   2   1   2   1   1   2   1   2   1   2   2   2   1   2   1   2   2   2   2   1   1   2   1   2   2   1   1   2   1   2   1   1   1   1   1   1   1   2   2   1   1   2   1   2   2   2   2   2   1   2   2
 MK-2-2                 2   2   2   1   2   1   1   2   2   2   1   1   2   1   1   1   1   1   1   1   1   1   1   2   1   2   1   2   1   1   2   1   2   1   1   2   1   1   1   2   1   1   2   1   2   2   1   2   1   2   1   1   1   2   2   1   1   2   1   2   1   2   2   1   2   2   1   1   2   2   1   2   2   1   2   1   1   1   1   2   1   2   2   2   1   2   2   1   2   2   2   2   2   1   1   2   2   2   1   2   1   1   2   1   1   2   1   2   2   2   2   2   2   1   2   2   1   2   1   1   2   2   2   1   1   1   2   1   2   1   1   2   2   2   1   1   1   1   1   2   1   2   1   1   2   1   2   1   2   2   1   2   1   1   2   2   2   2   2   2   2   1   2   1   2   2   2   2   1   1   2   1   2   2   1   1   2   1   2   1   1   1   1   2   1   1   2   2   1   1   2   1   2   2   2   2   2   2   2   2
 MK-2-3                 2   1   2   1   1   1   1   2   2   2   1   1   2   1   1   1   1   2   1   1   2   1   1   2   1   2   1   2   1   1   2   1   2   1   1   2   1   1   2   1   1   1   2   1   2   2   1   2   2   2   1   1   1   2   2   1   1   2   1   2   1   2   2   1   2   2   1   1   2   1   1   2   1   1   2   1   1   1   1   2   1   2   2   2   1   2   2   1   2   2   2   2   2   1   1   1   2   2   1   2   1   1   2   1   1   2   1   2   2   2   2   1   2   1   2   2   1   2   1   1   2   2   1   2   1   1   2   1   1   1   1   2   2   2   2   1   1   1   1   2   1   2   2   1   2   1   1   1   1   2   1   2   1   1   2   2   2   2   2   2   2   1   2   1   2   2   2   2   1   1   2   1   2   2   1   1   2   2   2   1   1   1   1   2   1   1   2   2   1   1   2   1   2   2   2   2   2   2   2   2
 MK-2-4                 2   1   2   1   1   1   1   2   2   2   1   1   1   1   1   1   1   2   1   2   2   1   1   2   1   2   1   2   1   1   2   1   2   1   1   2   1   1   2   1   1   1   1   1   2   2   1   2   1   2   1   1   1   2   2   1   1   2   1   2   1   2   2   1   2   2   1   1   2   1   1   2   1   2   2   2   1   1   1   1   1   2   2   2   1   2   2   1   2   2   2   2   2   1   1   1   1   1   1   2   1   2   2   1   2   2   1   1   2   2   2   1   2   1   2   2   1   2   1   1   2   2   1   2   1   1   2   1   1   1   1   1   2   1   2   1   1   1   1   2   1   2   2   1   2   1   1   1   1   2   1   2   1   1   2   2   2   2   2   2   2   1   2   1   2   2   2   2   1   1   2   1   2   2   1   1   2   2   2   1   1   1   1   2   1   1   2   2   1   1   2   1   2   2   2   2   2   2   2   2
 MK-2-5                 2   2   2   1   1   1   1   2   2   2   2   1   2   1   1   1   2   2   1   2   2   1   2   2   1   2   1   2   1   1   2   1   2   1   1   2   2   1   2   1   1   1   2   1   2   2   2   2   1   2   2   1   1   2   2   1   1   2   1   2   1   1   2   1   1   2   1   1   2   1   2   2   1   2   2   2   2   1   2   1   1   1   2   2   1   2   1   1   2   2   2   2   2   1   1   1   1   1   1   2   2   2   2   2   2   2   1   1   1   2   2   2   1   1   2   2   1   2   1   1   2   2   1   2   1   1   2   1   1   1   1   1   2   1   2   1   1   1   1   2   1   2   1   1   2   1   1   1   1   2   1   1   1   2   2   2   2   2   2   2   2   1   2   1   2   2   2   2   1   1   2   1   2   2   1   2   2   1   2   2   1   1   1   2   1   1   2   2   1   1   2   1   2   1   2   2   2   2   2   2
 MK-2-6                 2   2   2   1   1   1   1   2   2   2   2   1   2   2   1   1   2   2   1   2   2   2   2   2   1   2   1   1   1   1   2   1   2   1   1   2   2   1   2   1   1   1   2   1   2   1   2   1   1   2   1   1   1   2   2   1   1   2   1   2   1   1   2   1   2   2   1   1   2   1   2   2   1   2   2   2   2   1   2   1   1   1   2   2   1   2   1   1   2   2   2   2   2   1   1   1   1   1   1   2   2   2   2   2   2   2   1   1   2   2   1   2   1   1   2   2   1   2   1   1   2   2   1   1   2   1   2   1   1   1   1   1   2   2   2   1   1   1   1   2   2   2   1   1   2   1   1   1   1   2   1   1   1   2   2   2   2   2   1   2   2   1   2   2   2   2   2   2   1   1   2   1   1   2   1   2   2   1   2   2   1   1   1   2   1   1   2   2   1   1   2   2   2   1   2   2   2   2   2   2
 MK-2-7                 2   2   2   1   1   1   1   2   2   2   2   1   2   2   1   1   2   1   1   2   2   1   2   2   1   2   1   1   1   1   1   1   2   1   1   2   2   1   2   1   2   1   1   2   2   1   2   1   1   2   2   1   1   2   2   1   1   2   1   2   1   1   2   2   2   2   1   1   2   1   2   2   1   2   2   2   2   1   2   1   1   1   2   1   1   2   1   1   1   2   2   2   2   2   1   1   1   1   1   2   2   2   2   2   2   2   1   1   2   2   1   2   1   1   2   2   1   2   1   1   2   2   1   1   2   1   2   1   2   1   1   1   2   2   2   1   1   1   1   2   2   1   1   1   2   1   1   1   1   2   1   1   1   2   2   2   2   2   1   2   2   1   2   2   2   2   2   2   1   1   2   1   1   2   2   2   2   1   2   2   1   1   1   2   1   1   2   2   1   1   2   2   2   1   2   2   2   2   2   2
 MK-2-8                 2   2   2   2   1   1   1   2   2   2   2   1   2   1   1   1   2   1   1   2   1   1   2   2   1   2   1   2   1   1   1   1   2   2   1   2   2   1   1   1   2   1   1   2   1   1   2   1   1   2   2   1   1   2   2   2   1   2   1   2   2   1   2   2   2   2   1   1   2   1   2   2   1   2   2   2   2   1   2   2   1   2   2   1   1   2   1   1   1   2   2   2   1   2   1   1   1   1   1   2   2   2   2   2   2   2   1   1   2   2   1   2   1   2   2   2   1   2   1   1   2   2   1   1   2   2   2   1   2   1   1   1   2   2   2   1   1   1   1   2   2   1   1   1   1   1   1   1   1   2   1   1   1   2   2   2   2   2   1   2   2   1   2   2   2   2   2   2   1   1   2   1   1   2   2   2   2   1   2   2   1   1   1   2   1   1   2   2   1   1   2   2   2   1   2   2   2   2   2   2
 MK-2-9                 2   2   1   2   1   1   1   2   2   2   2   1   2   1   1   1   2   1   1   2   1   1   1   2   1   2   1   2   1   1   1   2   2   2   1   2   1   1   1   1   2   1   1   2   1   1   2   1   1   2   2   1   1   2   2   2   1   2   2   2   2   2   2   2   2   2   1   1   1   1   2   2   2   2   2   2   2   1   2   1   1   2   2   1   2   2   2   2   1   2   2   2   1   2   1   1   1   1   1   2   1   2   2   2   2   2   1   1   2   2   1   2   2   2   1   2   2   2   1   1   2   1   1   1   2   2   2   1   2   1   1   1   1   1   2   1   1   1   1   2   1   1   1   1   1   2   1   1   2   2   1   1   1   2   2   2   2   2   1   1   2   2   2   2   2   2   1   2   1   1   2   1   1   2   1   2   2   1   2   1   1   1   1   2   1   1   2   2   1   1   2   2   2   1   2   2   2   2   1   2
 MK-2-10                2   2   1   2   1   1   1   2   2   2   2   1   2   1   1   1   2   1   1   2   1   1   1   2   2   2   1   2   1   2   1   1   2   2   2   2   1   1   1   1   2   1   1   2   1   1   2   1   2   2   2   1   1   2   2   2   1   2   2   2   2   2   2   2   2   2   2   1   1   1   2   2   2   2   2   2   2   1   2   1   1   2   2   1   2   2   2   2   1   1   2   2   1   2   1   1   1   1   1   2   1   2   2   2   2   2   2   1   2   2   1   2   2   2   1   2   2   2   1   1   2   2   2   1   2   1   2   2   1   1   1   1   1   1   2   1   1   1   1   2   1   1   1   1   1   2   1   1   1   2   1   1   1   2   1   2   2   2   1   1   2   2   2   2   2   2   1   2   1   1   2   1   1   2   1   2   2   1   2   2   1   1   1   1   2   1   2   2   1   1   2   2   2   1   2   2   2   2   1   2
 MK-2-11                2   1   1   2   1   1   1   2   2   2   2   1   2   1   1   2   1   1   1   2   1   1   1   2   2   2   1   2   1   2   1   1   2   2   2   2   1   2   2   1   2   1   1   2   1   1   2   2   2   2   2   1   1   2   2   1   1   2   2   2   2   1   2   2   2   2   2   1   1   1   2   2   2   2   2   1   2   1   2   1   1   2   2   1   2   2   2   2   1   1   2   2   1   1   1   1   1   1   1   2   1   2   2   2   2   2   2   2   2   2   1   2   2   2   1   2   2   2   1   1   2   2   2   2   2   1   2   2   1   1   1   1   1   1   1   1   1   1   1   2   1   1   1   1   1   2   2   1   2   2   1   2   1   2   1   1   2   2   2   1   2   2   2   2   2   2   1   2   1   1   2   1   1   2   1   2   2   1   2   1   1   1   1   1   2   1   2   2   1   2   2   1   2   1   2   1   2   2   1   2
 MK-2-12                2   1   2   2   1   1   1   1   1   1   1   1   2   1   1   2   1   1   1   2   1   1   1   2   2   2   1   2   2   2   1   1   2   2   1   2   1   2   2   1   1   1   1   2   1   1   2   2   2   2   2   1   1   2   2   1   1   2   2   2   2   1   2   2   2   2   1   1   1   1   2   2   2   2   2   1   2   1   2   1   1   2   2   1   2   2   2   2   1   1   2   2   1   1   1   1   1   1   1   2   1   1   2   2   2   2   2   2   2   2   1   2   2   2   1   2   2   2   1   1   2   2   2   2   2   1   2   2   2   2   1   1   1   1   1   1   1   1   1   2   1   1   1   1   1   2   2   1   2   2   1   2   1   2   1   1   2   1   2   2   2   2   2   2   2   2   1   1   1   2   2   1   1   2   1   2   2   1   2   2   1   2   1   1   2   1   2   2   1   2   2   1   2   1   2   1   2   2   1   2
 MK-2-13                2   1   2   2   1   1   1   1   1   1   1   1   1   1   1   2   1   1   1   2   2   1   1   2   2   2   1   2   1   1   1   1   2   2   1   2   1   2   2   1   1   2   1   2   1   1   2   2   2   2   2   1   1   2   2   2   1   2   2   2   1   1   2   2   2   2   1   1   1   1   2   2   2   1   2   1   2   1   1   1   1   2   1   1   2   2   2   2   1   2   1   2   1   2   1   1   1   1   1   2   1   1   2   2   2   2   2   2   2   2   1   2   2   2   1   2   2   2   1   1   2   2   2   2   2   1   2   2   2   2   1   1   1   1   1   1   1   1   1   2   1   1   1   1   1   2   2   1   2   2   1   2   1   1   1   1   1   1   2   1   2   2   1   2   2   2   1   1   1   2   2   1   1   2   1   2   1   1   2   2   1   2   1   2   2   1   2   2   1   2   2   1   2   1   2   1   2   2   1   2
 MK-2-14                2   1   2   2   1   1   1   1   2   1   1   1   1   1   1   2   2   1   1   2   2   1   1   2   2   2   1   2   1   1   1   1   2   2   1   1   1   2   2   1   1   2   1   2   2   1   2   2   2   2   2   1   1   2   2   2   1   2   2   2   1   1   2   2   2   2   1   1   1   1   2   2   2   1   2   1   2   1   1   1   1   2   2   1   2   2   2   2   1   2   1   2   1   2   1   1   1   1   1   2   1   1   2   2   2   2   2   2   2   2   1   2   2   2   1   2   2   2   1   1   2   2   2   2   2   1   2   2   2   2   1   1   1   1   1   1   1   1   2   2   1   1   1   1   1   2   2   1   2   2   1   2   1   1   1   1   2   1   2   1   2   2   1   2   2   2   1   2   1   2   2   1   1   2   1   2   1   1   2   1   1   2   1   2   2   1   2   2   1   1   1   2   2   1   2   1   2   2   1   2
 MK-2-15                2   1   2   2   2   1   1   1   2   1   1   2   1   1   1   2   2   1   1   2   2   1   1   2   2   2   1   2   1   1   1   1   2   2   1   1   1   1   2   1   1   1   1   1   2   1   1   2   2   2   2   1   1   2   2   2   1   2   2   2   1   1   2   2   2   2   1   1   1   1   2   2   2   1   1   1   2   1   2   1   1   2   2   1   2   2   1   1   1   2   1   2   1   2   1   1   1   1   1   2   1   1   2   2   2   2   2   2   2   2   1   2   2   2   1   1   2   2   1   1   2   2   2   2   2   1   2   2   2   2   1   1   1   1   1   1   1   1   2   2   1   1   1   1   1   2   2   1   2   2   1   2   1   1   1   1   2   1   1   1   2   2   1   2   2   2   1   2   1   2   2   1   1   2   1   2   1   1   2   1   1   2   1   2   2   1   2   2   1   1   2   2   2   1   2   1   2   2   1   2
 MK-2-16                2   1   2   1   2   1   1   1   2   2   1   2   1   1   1   1   2   1   1   2   2   1   1   2   2   1   1   2   1   1   1   1   2   2   1   1   1   1   2   1   1   1   1   1   2   1   1   2   2   2   2   1   1   2   2   2   1   2   2   2   1   2   2   2   2   1   1   1   1   1   2   2   2   1   1   2   2   2   2   1   1   2   2   1   2   2   1   1   1   2   1   2   1   2   1   1   1   1   1   2   1   1   2   2   2   1   2   2   2   2   1   2   2   2   1   1   2   2   1   1   2   2   2   2   2   1   2   2   2   2   1   1   1   1   1   1   1   1   2   2   1   1   1   1   1   1   1   1   2   2   1   2   1   1   1   1   2   1   1   1   2   2   1   2   2   2   1   2   1   2   2   1   1   2   1   2   1   1   2   1   1   2   1   2   2   1   2   2   1   1   2   2   2   1   2   2   2   2   1   2
 MK-3-1                 1   2   1   2   2   2   1   2   1   2   1   2   1   2   2   2   2   1   2   1   1   1   2   1   2   2   1   1   2   2   1   1   1   1   2   2   2   1   1   1   2   2   2   2   2   2   1   2   1   2   1   1   1   1   1   1   2   1   2   1   2   2   2   1   2   2   1   1   2   2   2   2   1   2   1   1   2   2   1   1   2   2   1   1   1   1   2   2   2   1   2   2   2   2   2   2   2   1   2   1   1   1   1   1   2   2   1   1   1   2   1   1   1   1   2   1   1   1   2   2   1   1   2   2   2   1   2   1   1   2   1   2   1   2   2   2   2   1   2   1   1   1   1   2   2   1   2   2   2   1   2   1   1   1   1   1   2   2   1   1   2   2   2   1   1   2   1   1   2   1   1   1   2   1   1   2   2   1   1   1   1   1   1   2   2   2   1   2   1   1   2   2   2   1   1   1   1   2   1   1
 MK-3-2                 1   2   1   2   2   2   1   2   1   2   1   2   1   2   2   2   2   1   2   1   2   1   2   1   2   2   1   2   2   2   1   1   1   1   2   2   2   1   1   1   2   2   2   2   2   2   1   2   1   2   1   1   1   1   1   1   1   1   2   2   2   2   2   2   2   2   1   1   2   2   2   2   1   2   1   1   2   1   2   1   2   2   1   1   1   1   2   2   1   1   2   2   2   2   2   2   2   1   2   1   1   1   2   1   2   2   1   1   1   2   1   1   1   1   2   1   2   1   2   2   1   1   1   2   2   1   2   1   1   2   1   2   1   1   2   2   2   1   2   1   2   1   1   2   2   1   2   1   2   1   2   1   1   1   1   1   2   2   1   1   2   2   1   2   1   2   2   1   2   1   1   1   2   1   1   2   2   1   1   1   1   1   1   2   2   2   1   2   1   1   2   2   2   1   1   1   1   2   1   1
 MK-3-3                 1   2   1   2   2   2   2   2   1   2   1   2   1   2   2   2   2   1   2   1   2   1   2   1   2   2   1   2   2   2   1   1   1   1   2   2   2   1   1   1   1   2   2   2   1   2   1   2   1   2   2   1   2   1   1   1   1   2   2   2   2   2   2   2   2   2   1   1   2   2   2   2   1   2   1   1   2   1   2   1   1   2   1   1   1   1   2   2   1   1   2   1   2   2   2   2   2   1   2   1   1   1   2   1   2   2   1   2   1   2   1   1   1   1   2   1   2   1   2   1   1   1   1   2   2   1   2   1   1   2   1   2   1   1   2   2   2   1   2   1   1   1   1   2   1   1   2   1   2   1   2   1   1   2   2   1   1   2   1   1   2   2   1   2   1   1   1   1   2   1   1   1   2   1   2   2   2   1   1   2   1   2   1   2   2   2   1   2   2   1   2   2   2   1   1   1   1   2   1   1
 MK-3-4                 2   2   1   2   2   2   2   2   1   2   1   2   1   2   2   2   2   2   2   1   2   1   2   1   2   2   1   2   2   2   1   1   2   1   2   2   2   1   1   1   1   2   2   2   1   2   1   2   1   2   2   1   2   1   1   1   1   2   2   2   2   2   2   2   2   2   1   2   2   2   2   2   1   2   1   1   2   1   2   1   1   2   1   1   1   1   2   2   1   1   2   1   2   2   2   2   2   1   2   1   1   1   2   1   1   2   1   2   1   1   1   1   1   1   2   1   2   1   2   1   1   1   1   2   2   1   2   1   1   2   1   2   1   1   2   1   2   1   2   1   2   1   1   2   1   1   2   1   2   1   2   1   1   2   2   1   1   2   1   1   2   2   1   2   1   1   1   1   2   1   1   1   2   1   2   2   2   1   1   2   1   1   1   2   2   2   1   2   1   1   2   2   2   1   1   1   1   2   1   1
 MK-3-5                 2   2   1   2   2   2   2   2   1   2   1   2   1   2   2   2   1   2   1   1   2   1   1   1   2   2   1   2   2   2   1   1   2   2   2   2   2   1   1   1   1   1   2   2   1   2   1   2   1   2   2   1   2   1   1   1   1   2   2   2   2   2   2   2   1   2   1   2   2   2   2   2   1   2   1   1   1   2   1   1   1   2   1   1   1   1   2   2   1   1   2   1   2   2   2   2   2   2   2   2   1   1   2   1   1   2   1   2   1   1   1   1   1   1   2   1   2   1   2   1   1   1   1   2   2   1   2   1   1   2   1   2   1   1   2   1   2   2   2   1   1   1   1   2   1   1   2   1   2   1   2   2   1   2   2   1   1   2   1   1   2   2   1   2   1   1   1   1   2   1   1   1   2   1   2   2   2   1   1   2   1   1   1   2   2   2   1   2   1   1   2   2   2   1   1   1   1   2   1   1
 MK-3-6                 2   2   1   2   2   1   2   2   1   2   1   2   1   2   2   2   1   2   1   1   2   1   1   2   2   2   1   1   2   2   1   2   2   2   2   2   2   1   1   1   1   1   2   2   1   2   1   2   1   2   2   1   2   1   1   1   1   2   2   2   2   2   2   2   1   2   1   2   2   2   2   2   1   2   1   1   1   2   1   1   2   2   1   1   1   1   2   2   1   2   2   1   2   2   2   2   2   2   2   2   1   1   2   1   1   2   1   2   2   1   1   1   1   1   2   1   2   1   2   1   1   1   1   2   2   1   2   1   2   2   1   2   1   1   2   1   2   2   2   1   1   1   1   1   1   1   2   1   2   1   2   2   1   2   1   2   1   2   1   1   2   2   1   2   1   1   1   1   2   1   1   2   2   1   2   2   2   2   1   1   1   1   1   2   2   2   1   2   1   2   2   2   2   1   1   1   1   2   2   1
 MK-3-7                 2   2   1   2   2   1   2   2   1   1   1   2   1   2   2   2   1   2   1   1   2   1   1   2   2   2   1   2   2   2   1   2   2   1   2   2   2   1   1   1   1   1   1   2   1   2   1   2   1   2   2   1   2   1   1   1   1   2   2   2   2   2   2   2   1   2   1   2   2   2   2   2   1   2   1   1   1   2   2   1   1   2   1   1   1   1   2   2   1   2   2   1   2   2   2   2   2   2   2   2   1   1   2   1   1   2   1   2   2   1   1   1   2   1   2   1   2   1   2   1   1   1   1   1   2   2   2   1   2   2   1   1   1   1   2   1   2   2   2   2   1   1   1   1   1   2   1   1   2   1   2   2   1   2   1   2   1   2   2   1   2   2   1   2   1   1   1   1   2   1   1   1   2   1   2   2   2   2   1   1   1   1   1   2   2   2   1   2   1   2   2   2   2   1   1   1   1   2   2   1
 MK-3-8                 2   2   1   2   2   1   2   2   1   1   1   1   1   2   2   1   1   2   1   1   2   1   1   2   1   2   1   2   2   2   2   2   2   1   2   2   2   1   1   1   1   1   1   2   1   2   1   2   1   2   2   1   1   1   1   1   1   1   2   2   2   1   2   2   1   1   1   2   2   2   2   2   1   2   1   1   1   2   2   1   1   2   1   1   1   1   2   2   1   1   2   1   2   2   2   2   2   2   1   1   1   1   2   1   1   2   1   1   2   1   1   1   2   1   2   1   2   1   2   1   1   1   1   1   2   2   2   1   2   2   2   1   2   1   2   1   2   2   2   2   1   1   1   1   2   2   1   2   2   1   2   2   1   2   1   2   1   2   2   1   2   2   1   2   1   1   1   1   2   1   1   1   2   1   2   2   1   2   1   1   1   1   1   2   2   1   1   2   2   2   2   2   2   1   1   1   1   2   2   2
 MK-3-9                 2   2   2   2   2   1   2   1   1   1   1   1   1   2   2   1   1   2   1   1   2   1   1   2   1   2   1   2   2   2   2   2   2   1   2   2   2   2   1   1   1   1   1   2   1   1   1   2   1   2   2   1   1   1   1   1   1   1   2   2   2   1   2   2   1   2   1   2   2   2   2   1   1   2   1   1   1   2   2   2   1   2   1   1   1   1   2   2   1   1   2   1   2   2   1   2   1   2   1   1   1   1   1   1   1   2   1   2   2   1   1   1   2   1   2   2   2   1   2   1   1   1   1   1   2   2   2   1   2   2   2   1   2   1   2   1   1   2   2   2   1   1   2   1   2   2   1   2   2   1   2   2   1   2   1   2   1   2   2   1   2   2   1   2   2   1   1   1   2   1   2   1   2   1   2   2   1   2   1   1   1   1   1   2   2   1   1   2   2   1   2   2   2   1   1   1   1   1   2   2
 MK-3-10                2   2   2   1   2   1   2   1   1   1   1   1   1   2   2   1   1   2   1   2   2   1   1   2   2   1   1   1   2   2   2   2   2   1   2   2   2   2   1   1   1   1   1   2   2   1   1   2   1   2   2   1   1   1   1   1   1   1   2   2   2   1   1   2   1   2   1   2   2   2   2   1   1   2   1   1   2   2   1   2   1   2   1   1   1   2   2   2   1   1   2   1   2   2   1   1   1   2   1   1   1   1   1   1   1   2   2   1   2   1   1   1   2   1   1   2   2   1   2   1   1   1   1   1   2   2   2   1   2   1   2   1   2   2   2   1   1   1   2   2   1   2   2   1   2   2   1   2   2   1   2   1   1   2   2   2   1   2   2   1   2   2   1   2   2   1   1   1   2   1   2   1   2   1   2   1   1   2   1   2   1   2   1   2   2   1   1   2   1   1   2   1   2   1   2   1   1   1   2   2
 MK-3-11                2   2   2   1   2   1   2   1   1   1   1   1   1   2   2   1   1   2   1   2   1   1   1   2   2   1   1   1   2   2   1   2   2   1   1   2   2   2   1   1   1   1   1   2   2   1   1   2   1   2   1   1   1   1   1   1   1   1   2   2   1   1   1   2   1   2   1   2   2   2   2   1   1   2   1   1   2   2   1   2   1   2   1   1   1   2   2   2   1   1   1   2   1   2   1   1   1   2   1   1   1   1   1   1   2   2   2   1   2   1   1   1   2   1   1   2   2   1   2   1   1   1   1   1   1   1   2   1   2   1   2   2   2   2   1   2   1   1   2   2   1   2   2   1   2   2   1   2   2   1   2   1   1   2   2   2   1   2   2   1   2   2   1   2   2   1   2   1   2   1   2   2   2   1   2   1   1   2   1   2   1   2   2   2   2   1   1   2   1   1   2   2   2   1   2   1   1   1   2   2
 MK-3-12                2   2   2   1   1   1   2   1   1   1   1   1   1   2   2   2   1   2   1   2   1   1   1   2   2   1   1   1   2   2   1   2   2   1   1   2   2   2   1   1   1   1   1   2   1   1   1   2   1   2   2   1   1   1   1   1   1   1   2   2   1   1   1   2   1   2   1   2   2   2   2   1   1   2   1   1   1   2   1   1   1   2   1   1   1   2   2   1   1   1   1   2   2   2   2   1   1   2   1   2   1   1   1   2   1   2   2   1   2   1   1   1   2   1   1   2   1   1   2   1   1   1   1   1   1   1   2   1   2   1   2   2   2   2   1   2   1   1   2   1   1   2   2   1   2   2   1   2   2   1   2   1   1   2   2   2   1   2   2   1   2   2   1   2   2   1   2   1   2   2   2   2   2   1   2   1   1   2   1   2   1   2   2   2   1   1   1   2   1   1   2   2   1   1   2   1   1   1   2   2
 MK-3-13                1   2   2   1   1   1   2   1   1   1   1   2   1   2   2   2   1   2   1   2   1   1   1   2   1   1   1   1   2   2   1   2   2   1   1   2   1   2   1   1   1   1   1   1   1   1   1   1   1   2   2   1   1   1   1   1   1   1   2   1   1   1   1   2   1   2   1   2   2   2   2   1   1   2   1   1   1   2   1   1   1   2   1   1   1   1   2   1   1   1   1   2   2   2   2   1   1   2   2   2   2   1   1   2   1   2   2   1   2   1   1   1   2   1   1   2   1   1   2   1   1   1   1   1   1   1   2   1   2   1   2   2   2   2   1   2   1   1   2   1   1   2   2   1   2   2   2   2   2   1   2   1   1   2   2   1   1   2   2   1   2   1   1   2   2   1   2   1   2   2   2   2   2   1   2   1   1   2   1   2   1   2   2   2   1   1   1   2   2   1   2   2   1   1   2   1   2   1   2   2
 MK-3-14                1   2   2   1   1   1   2   1   1   1   1   2   1   2   2   2   1   2   1   2   1   1   1   2   1   1   1   1   2   2   1   2   2   1   1   2   1   2   1   1   2   1   1   1   1   1   1   1   1   2   2   1   1   1   1   1   1   1   2   1   2   1   1   2   1   2   1   2   2   2   1   1   2   2   2   1   1   2   1   1   1   2   2   2   1   1   1   1   1   1   1   1   2   2   2   1   1   2   2   2   2   1   1   2   1   2   2   1   2   1   1   1   2   1   2   2   1   1   2   1   1   1   1   1   1   1   2   1   2   1   2   2   2   1   1   2   1   1   2   1   1   2   2   1   2   2   2   2   2   2   2   1   1   2   2   1   1   2   2   1   1   1   1   2   2   1   2   2   1   2   2   2   2   1   2   1   1   2   1   2   2   2   2   1   1   2   1   2   1   1   2   2   1   1   1   1   2   1   2   2
 MK-3-15                1   2   2   1   1   1   2   1   2   1   1   1   1   2   2   2   1   2   2   1   1   2   1   2   1   1   1   1   1   2   1   2   2   1   1   2   1   2   1   2   2   1   1   1   1   1   1   1   2   1   2   1   1   2   1   1   1   1   2   1   2   1   1   2   1   2   1   2   1   2   1   1   2   2   2   1   1   1   1   1   1   2   1   2   1   1   2   1   2   1   1   1   2   2   2   1   1   2   2   2   2   2   1   2   2   2   2   1   2   1   1   1   2   1   2   2   1   1   2   1   1   1   1   1   1   1   2   1   2   1   2   2   2   1   1   2   1   1   2   2   1   1   2   1   2   2   2   2   2   2   2   1   1   2   2   1   1   2   2   1   1   1   1   2   1   1   2   2   1   2   1   2   2   1   2   1   1   2   1   2   2   2   2   1   1   1   1   1   2   1   2   2   1   1   1   1   2   1   2   2
 MK-3-16                1   2   2   1   1   1   2   1   2   2   1   1   1   2   2   2   1   2   2   1   1   2   1   1   1   1   1   1   1   2   1   2   2   1   1   2   1   2   1   2   2   1   1   2   1   1   1   1   2   1   2   1   1   2   1   1   1   1   2   1   2   1   1   1   1   2   1   2   1   1   1   1   2   2   2   1   1   1   1   1   1   2   1   2   2   1   2   1   2   2   1   1   2   2   2   1   1   1   2   1   2   2   1   2   2   1   1   1   1   1   1   2   2   1   2   2   1   1   2   2   1   1   2   1   2   1   2   1   2   2   2   2   2   1   1   2   1   1   2   2   1   1   2   1   2   2   2   2   2   1   2   2   1   2   2   1   1   2   2   1   1   1   1   2   1   1   2   2   1   2   1   2   2   1   2   1   1   2   1   2   2   2   2   1   1   1   1   2   2   1   2   2   1   1   1   1   2   1   2   2
 MK-4-1                 1   2   2   2   2   2   2   1   2   1   1   2   1   2   2   1   1   2   1   2   2   1   1   1   1   1   1   1   2   1   1   1   2   1   2   1   2   2   1   1   2   1   1   2   1   2   2   2   1   1   2   2   2   2   1   2   2   1   1   1   1   1   2   1   2   1   1   1   1   2   2   2   2   1   2   2   2   1   2   2   1   1   2   1   2   2   2   1   2   2   2   2   2   1   1   2   1   1   2   2   2   2   1   2   2   1   1   2   2   1   2   1   2   1   2   1   2   2   2   1   1   1   1   1   1   1   2   1   1   2   1   1   1   1   1   2   1   2   2   1   2   2   2   2   2   1   1   2   1   1   1   2   2   2   1   1   2   1   1   2   2   1   2   2   2   1   1   2   1   2   1   1   1   1   1   1   2   2   1   1   1   2   1   1   2   2   2   2   1   2   2   1   1   2   2   1   2   2   2   1
 MK-4-2                 1   2   2   2   2   2   2   1   2   1   1   1   1   2   2   1   1   2   1   2   2   1   1   1   1   1   2   1   2   1   1   1   2   1   2   1   2   2   1   1   2   1   1   2   1   2   2   2   1   1   2   2   2   2   1   2   2   1   1   1   1   1   2   1   2   1   1   1   1   2   2   2   2   1   2   2   2   1   2   2   1   2   2   1   2   2   2   2   2   2   2   1   2   2   1   2   1   1   2   2   2   2   1   2   2   1   1   2   2   1   2   1   2   2   2   1   2   2   2   1   2   1   1   1   1   1   2   1   1   2   1   1   1   1   1   2   1   2   2   1   2   2   1   2   2   1   1   2   1   1   1   2   1   2   1   2   1   1   1   2   2   2   2   2   1   1   1   2   1   1   1   2   1   1   1   2   2   2   1   1   1   2   1   2   2   2   2   2   1   2   2   1   2   1   2   1   2   2   2   1
 MK-4-3                 1   2   2   2   2   2   2   1   2   1   1   1   1   1   1   1   1   2   2   2   2   1   1   1   1   1   2   1   2   1   1   1   2   1   2   1   2   2   1   1   2   1   2   1   1   2   2   2   1   1   2   2   2   2   1   2   2   1   1   1   1   1   2   1   2   1   1   1   1   2   2   2   2   1   2   2   2   1   2   2   1   2   2   1   1   2   2   1   2   2   2   1   2   1   1   2   1   1   2   1   2   2   1   2   2   1   1   2   2   1   2   1   2   2   2   1   2   2   2   1   2   2   1   1   2   1   2   1   1   2   1   1   1   1   1   2   1   1   2   2   2   2   2   2   2   2   1   2   1   1   1   1   1   2   1   2   1   1   1   2   2   2   2   2   1   1   1   2   1   1   1   2   1   1   1   2   2   2   1   1   1   2   1   2   2   2   1   2   1   2   2   1   2   1   2   1   2   2   2   1
 MK-4-4                 1   2   2   2   2   2   2   1   2   1   1   1   1   1   1   2   1   2   2   2   2   1   1   2   1   1   2   1   2   1   1   1   2   1   1   1   2   2   1   1   2   1   2   1   1   2   2   2   1   1   1   2   2   2   1   1   2   1   1   1   1   1   2   1   2   1   1   1   1   2   2   2   1   1   2   2   2   2   1   2   1   2   2   1   1   2   2   1   1   2   2   1   2   1   1   2   1   1   2   1   2   2   1   1   2   1   1   2   1   1   2   2   1   2   2   1   2   2   2   1   2   2   2   2   2   1   2   1   1   2   1   1   1   1   1   2   1   1   2   2   1   2   2   2   2   2   1   2   1   1   1   1   1   2   1   2   1   1   1   2   2   1   2   2   1   1   1   2   1   1   1   2   1   1   1   2   2   2   1   1   2   2   1   2   2   2   1   2   1   2   2   1   2   1   2   1   2   2   2   1
 MK-4-5                 1   2   1   1   1   2   2   1   2   1   1   1   1   1   1   2   1   2   2   1   2   1   1   2   1   1   2   1   2   1   1   1   1   1   1   1   2   2   1   1   2   1   2   1   2   2   2   2   1   1   1   2   2   2   1   1   2   1   1   1   1   1   2   1   2   1   1   1   1   2   2   2   1   2   2   2   2   2   1   2   1   2   2   1   1   2   2   1   1   2   2   1   2   1   1   2   1   1   2   1   1   2   1   1   2   1   1   2   1   2   2   1   1   2   2   1   2   2   2   1   2   1   2   2   2   1   2   1   1   2   1   1   1   1   1   2   1   1   2   2   1   2   2   2   2   2   1   2   1   1   1   1   1   2   1   1   1   1   1   2   2   1   2   2   1   1   1   2   1   1   1   2   1   1   1   2   2   1   1   1   2   2   1   2   2   1   1   2   1   2   2   1   2   1   2   1   2   2   2   1
 MK-4-6                 1   2   1   1   1   2   2   1   2   1   1   1   1   1   1   2   2   2   2   1   2   1   1   2   1   1   2   1   2   1   1   1   1   1   1   1   2   2   1   2   2   1   2   1   2   2   2   2   1   1   1   2   2   2   1   1   2   1   1   1   2   2   2   1   2   1   1   2   1   2   2   1   1   2   2   2   2   2   1   2   1   2   1   1   1   2   1   1   1   2   2   1   2   1   1   2   1   1   1   1   1   2   1   1   2   2   1   2   1   2   2   2   1   2   2   1   2   2   2   1   2   1   2   2   2   1   1   1   1   2   1   1   1   1   1   2   1   1   2   2   1   2   2   2   2   2   1   2   1   1   1   1   1   2   1   1   1   1   1   2   2   1   2   2   1   1   1   2   1   1   1   2   1   2   1   2   2   1   1   1   2   2   1   2   2   1   1   2   1   2   2   1   2   1   2   1   1   2   2   1
 MK-4-7                 1   2   1   1   1   2   2   1   2   2   1   1   1   1   1   2   2   2   1   1   2   1   1   2   1   1   2   1   2   1   1   1   1   2   1   1   2   2   1   2   2   1   2   1   2   2   2   2   1   2   1   2   2   2   1   2   2   1   1   1   2   2   2   2   2   1   1   2   1   2   1   1   1   2   2   2   2   1   1   2   1   2   1   1   1   2   1   1   2   2   2   1   2   1   2   2   1   2   1   1   1   2   1   1   2   2   1   2   2   2   2   2   2   2   2   1   1   2   1   1   2   1   2   1   2   1   1   1   1   2   1   2   1   1   2   2   1   1   2   2   1   2   2   2   2   1   1   2   1   1   1   1   1   2   1   1   1   1   1   2   2   1   2   2   1   1   1   2   1   1   1   2   1   2   1   2   1   1   1   1   2   1   1   2   2   1   2   2   1   2   2   1   2   1   1   1   1   2   2   1
 MK-4-8                 1   2   1   1   1   2   2   1   2   2   1   1   1   1   1   2   2   2   1   1   2   1   1   1   1   2   2   1   2   1   1   1   1   1   1   1   2   2   1   2   1   1   2   1   2   2   2   2   1   2   1   2   2   2   1   2   2   1   1   1   2   2   2   2   2   1   1   2   1   2   1   2   1   1   2   2   2   1   1   2   1   2   1   1   1   2   2   1   2   2   2   1   2   1   2   2   1   2   2   1   1   2   1   1   1   2   1   2   2   2   2   2   2   2   2   1   2   2   1   1   2   1   2   1   2   2   1   1   1   2   1   2   1   1   2   2   1   1   2   2   1   2   2   2   2   1   1   2   2   2   1   1   1   2   2   1   1   1   1   2   2   1   2   2   2   1   1   2   1   2   1   1   1   2   1   2   1   1   1   2   2   1   1   2   2   1   2   2   2   2   2   1   2   1   1   1   1   2   2   1
 MK-4-9                 1   2   1   2   1   2   2   1   2   2   1   2   1   1   1   2   2   2   1   1   2   1   1   2   1   2   2   1   1   1   1   1   1   1   1   1   1   2   1   2   2   1   2   1   2   2   2   2   1   2   1   2   2   2   1   2   2   1   1   2   2   2   2   2   1   1   2   2   2   2   1   2   1   1   2   2   2   1   1   2   1   2   2   2   1   1   1   1   2   2   2   1   2   1   2   2   1   2   2   1   1   2   1   1   1   2   1   2   2   2   2   2   2   2   2   1   2   2   1   1   2   2   2   1   2   2   1   1   1   1   2   2   1   1   1   2   1   1   2   2   1   2   2   2   2   2   1   1   2   2   1   1   1   2   2   1   2   2   1   2   2   1   2   2   2   1   1   2   1   2   1   1   1   2   1   2   1   1   2   2   2   1   1   2   2   1   2   2   2   2   2   1   2   1   1   1   1   2   2   1
 MK-4-10                1   2   1   2   1   2   2   1   2   2   1   2   1   1   1   2   2   2   1   1   2   1   1   2   2   2   2   1   1   1   1   1   1   1   1   1   1   2   1   2   1   1   2   1   2   2   2   2   1   2   1   2   2   2   1   2   2   1   1   1   1   2   2   2   1   1   2   2   2   2   1   2   1   1   2   2   2   1   1   2   1   2   2   2   1   1   1   1   2   2   2   1   2   1   2   2   1   2   2   1   2   2   1   1   1   2   1   2   2   2   2   1   2   2   2   1   2   2   1   1   2   2   2   1   2   2   1   1   1   1   2   2   1   1   1   2   1   1   2   2   1   2   2   2   2   2   1   1   2   2   1   1   1   2   2   1   2   2   1   2   2   1   2   2   2   1   1   2   1   2   1   1   1   2   1   2   2   1   2   2   1   1   1   2   2   1   2   2   1   2   2   1   2   1   1   1   1   2   2   1
 MK-4-11                1   2   1   1   1   2   2   1   2   2   2   2   1   1   1   2   2   2   1   2   2   2   1   1   2   2   2   1   1   1   1   1   1   2   1   1   1   2   1   2   2   1   1   1   2   2   2   2   1   2   1   2   2   2   1   2   2   1   1   1   1   2   2   2   1   1   2   2   2   2   1   2   1   1   2   1   2   1   1   1   1   2   2   2   2   1   1   1   2   2   2   1   2   1   2   2   1   2   2   1   2   2   1   1   1   2   1   2   2   2   2   1   1   2   2   1   2   2   1   1   2   2   2   1   2   2   1   1   1   1   2   2   2   1   1   2   2   1   2   2   1   2   2   2   2   2   1   1   2   2   1   1   1   2   2   1   1   2   1   2   2   1   2   2   2   1   1   2   1   1   1   1   1   2   1   2   2   1   2   2   1   1   1   2   2   1   2   2   1   2   2   1   2   1   1   1   1   2   2   1
 MK-4-12                1   2   1   1   2   2   2   1   2   2   2   2   2   1   1   2   2   2   1   2   2   2   1   1   2   2   2   1   1   2   1   1   1   2   1   1   1   2   1   2   2   1   2   1   2   2   1   2   1   1   1   2   2   2   1   2   2   1   1   1   1   2   2   2   1   1   1   2   2   2   1   2   1   1   1   1   2   1   1   1   1   2   1   2   2   1   2   1   2   2   2   1   2   1   2   2   1   2   2   1   2   2   1   1   1   2   1   1   2   2   2   1   1   2   2   1   2   2   1   1   2   2   1   1   2   2   1   1   1   1   2   1   2   1   1   2   2   1   2   2   1   2   2   2   2   2   2   1   2   2   1   1   1   2   2   1   2   2   1   2   2   1   2   2   2   1   1   2   1   1   1   1   1   2   1   2   1   1   2   2   1   1   1   2   2   1   2   1   1   2   2   1   2   1   1   1   2   2   2   1
 MK-4-13                1   2   1   1   2   2   2   1   2   1   2   2   1   2   1   1   2   2   1   2   2   2   1   1   1   2   2   1   1   2   1   1   2   2   1   1   1   2   1   2   2   2   2   1   2   2   1   2   1   1   1   2   2   2   1   2   2   1   1   1   2   2   1   2   1   1   2   2   2   2   1   2   1   1   1   1   2   1   1   1   2   2   1   2   2   1   2   1   2   2   2   1   2   2   2   2   1   2   2   1   2   2   1   1   1   2   1   1   2   2   2   1   1   2   2   1   2   2   1   1   2   2   1   1   2   2   1   1   1   1   2   1   2   1   1   2   2   2   1   2   1   2   2   1   2   2   2   2   2   2   1   1   1   1   2   1   2   2   1   1   1   2   2   1   2   1   1   2   1   1   1   1   1   2   2   2   1   1   2   2   1   1   1   2   2   1   2   1   1   2   1   1   2   1   1   2   2   2   2   1
 MK-4-14                1   2   1   1   2   1   2   1   2   1   2   2   1   1   1   1   2   2   1   2   2   2   1   1   1   2   2   1   1   2   1   1   1   2   1   1   1   2   1   2   2   2   2   1   2   1   1   2   1   1   1   2   2   2   1   2   2   1   1   1   2   2   1   2   1   1   2   2   2   2   1   2   1   1   1   1   2   1   1   1   2   2   1   2   2   1   2   1   2   2   2   1   2   2   1   2   1   2   2   1   1   2   1   1   1   2   1   1   2   2   2   2   1   2   2   1   2   2   1   1   2   1   1   1   2   2   1   1   1   1   2   1   1   1   1   2   2   2   1   2   1   2   2   1   2   2   2   2   2   2   1   1   1   1   1   1   1   2   1   1   2   2   1   1   2   1   1   1   1   1   1   2   2   2   2   2   1   1   2   2   1   1   1   2   2   1   2   1   1   2   1   1   2   1   1   2   2   2   2   1
 MK-4-15                1   2   1   2   2   1   2   2   2   1   2   2   1   1   1   1   2   2   1   2   1   2   1   1   1   2   2   1   1   2   1   1   1   2   1   1   1   2   1   2   2   2   1   2   2   1   1   2   1   1   1   2   2   2   2   1   2   1   1   1   2   2   1   1   1   1   2   2   2   2   1   1   1   1   1   1   2   1   2   1   2   1   1   2   2   1   2   2   2   2   2   1   2   2   1   2   1   2   1   1   1   2   1   1   2   1   1   1   1   2   2   2   1   2   2   1   2   2   1   1   2   1   1   1   2   2   1   1   1   1   2   1   1   1   1   2   2   2   1   2   1   2   2   2   2   2   2   1   2   2   1   2   1   2   1   1   1   2   1   1   2   2   1   1   2   1   1   1   1   1   2   2   2   2   2   2   1   1   2   2   1   1   1   2   2   1   2   2   1   2   1   1   2   1   1   2   2   2   2   1
 MK-4-16                1   2   1   2   2   1   2   2   2   1   2   2   1   1   1   1   2   2   1   2   1   2   1   1   1   2   2   1   1   1   1   1   1   2   1   1   1   2   1   2   2   2   1   2   1   1   1   2   1   1   1   1   2   2   2   1   2   1   1   1   2   2   1   1   1   1   2   2   2   2   1   1   2   1   1   1   2   2   2   1   2   2   1   2   2   1   2   2   2   2   2   1   2   2   2   2   1   2   2   1   1   2   1   1   2   1   1   1   1   2   2   2   1   2   2   1   2   2   1   1   2   2   2   1   2   2   1   1   1   1   2   1   1   1   1   2   2   2   1   2   1   2   2   2   2   2   2   1   1   2   1   2   1   2   1   1   1   2   1   1   2   1   1   1   2   1   1   1   1   1   2   2   2   2   2   1   1   1   2   2   1   1   1   2   1   1   2   2   2   2   1   1   2   1   1   2   2   2   2   1
 MK-5-1                 1   1   1   2   1   2   2   1   2   2   2   1   1   1   2   1   2   1   1   2   2   2   2   2   2   1   2   2   2   2   1   1   1   2   2   2   1   1   2   2   1   1   2   1   1   1   1   1   2   2   1   1   2   2   2   1   1   2   2   1   2   1   1   1   2   2   2   2   1   2   2   1   2   2   1   2   2   1   1   2   1   1   2   2   2   1   2   1   1   2   1   1   1   2   1   2   1   1   2   1   2   1   1   1   2   2   1   1   2   2   2   1   2   2   2   2   2   1   1   2   2   1   2   2   2   1   2   1   2   2   2   2   1   2   1   2   1   2   1   2   2   1   1   2   1   1   2   1   1   2   2   2   2   1   2   2   2   2   1   1   1   2   1   1   1   1   1   1   1   1   1   2   2   1   1   1   2   1   1   1   2   1   1   2   2   1   1   2   1   1   2   1   1   2   1   1   1   2   1   1
 MK-5-2                 1   2   1   1   1   2   2   1   2   2   2   1   1   1   2   1   2   1   1   2   2   2   2   2   1   1   1   2   2   2   1   1   1   2   2   2   1   1   2   2   1   1   1   2   1   1   1   1   2   2   1   1   2   2   2   1   1   2   2   1   2   1   1   1   1   2   2   2   2   2   1   1   2   2   1   1   2   1   1   2   1   1   2   2   2   1   2   1   1   2   1   1   1   2   1   2   1   1   1   1   2   1   2   1   2   2   1   1   2   2   2   1   2   2   2   2   2   1   1   2   2   1   2   2   2   1   2   1   1   2   2   2   1   2   1   2   1   2   1   2   2   1   1   2   1   2   2   1   1   1   1   2   1   1   2   2   2   2   1   1   1   2   1   1   1   1   1   1   1   1   1   2   2   1   1   1   2   1   1   1   2   1   1   2   2   1   1   1   1   1   2   1   1   2   1   1   1   1   1   1
 MK-5-3                 1   2   1   1   1   2   1   1   2   2   2   1   2   1   2   1   2   1   1   2   2   2   1   1   1   1   1   2   2   2   1   1   1   2   2   2   1   1   2   2   1   1   1   1   1   1   1   1   2   2   1   1   2   2   2   1   1   2   2   1   2   1   1   2   1   2   1   2   2   2   1   1   1   2   1   1   1   1   1   2   1   1   2   2   1   1   1   1   1   2   1   1   1   2   1   2   2   1   1   2   2   1   1   1   2   2   1   1   2   2   2   1   2   2   2   2   2   1   1   2   2   1   2   2   2   1   2   1   1   2   2   2   1   2   1   2   1   2   1   2   1   1   1   2   1   2   2   1   1   1   1   2   1   1   2   2   1   2   1   1   2   2   1   1   2   1   1   2   1   1   1   2   1   1   1   1   2   1   1   1   1   1   1   1   2   1   1   2   1   1   2   1   1   1   1   1   1   1   1   1
 MK-5-4                 1   2   1   1   1   2   1   1   2   2   2   1   2   1   2   1   2   1   1   2   2   2   1   1   1   1   1   1   1   2   1   2   1   2   2   2   1   1   2   2   1   1   2   1   2   1   2   1   2   2   1   1   2   2   2   1   1   2   2   1   2   1   1   2   1   2   1   2   1   2   1   1   1   2   1   1   1   2   1   2   1   1   2   2   1   1   1   1   1   2   2   1   1   2   1   2   2   1   1   2   2   1   2   1   2   2   1   1   2   2   2   1   2   2   2   2   2   1   1   2   2   1   2   2   2   1   1   1   1   2   2   2   1   1   1   1   1   2   1   2   1   1   1   2   1   2   2   1   1   2   1   2   1   1   2   2   1   2   1   1   2   2   1   1   2   1   1   2   1   1   1   2   1   1   1   1   2   1   1   1   1   1   1   1   2   1   1   2   1   1   2   1   1   1   1   1   1   1   2   1
 MK-5-5                 1   2   1   1   1   2   1   2   2   2   2   1   2   2   2   1   2   1   1   2   1   2   2   1   1   1   1   1   1   2   1   2   1   2   2   2   1   1   1   2   1   1   1   1   2   1   2   1   2   2   1   1   1   2   2   1   1   2   2   1   2   1   1   2   1   2   1   2   1   1   1   1   1   2   1   2   2   2   1   2   1   1   1   2   1   2   1   1   1   2   2   1   2   2   1   2   2   1   1   2   2   1   1   1   2   2   1   1   1   2   2   1   2   2   2   2   2   1   1   1   2   1   2   2   2   1   1   1   1   2   2   1   1   1   1   1   1   2   1   2   1   1   1   2   2   2   2   1   1   1   1   2   1   2   2   2   2   2   1   1   2   2   1   1   2   1   1   2   1   1   1   2   1   1   1   1   2   1   1   1   1   1   1   1   2   1   1   2   2   1   2   1   1   1   1   1   1   1   2   2
 MK-5-6                 2   1   1   1   1   2   1   2   2   2   2   1   2   2   2   1   1   1   2   2   1   2   2   1   1   1   1   1   1   2   1   2   1   2   2   2   1   1   1   2   1   2   1   1   2   1   2   1   2   2   2   2   1   2   2   2   1   2   2   1   2   1   1   2   2   2   1   2   1   2   1   1   1   2   1   2   2   2   1   2   1   2   1   2   1   2   1   1   1   2   1   1   1   2   1   2   2   1   1   2   1   1   1   1   2   2   1   1   1   2   2   2   2   2   2   2   2   1   1   1   2   1   2   2   2   1   1   1   1   2   2   1   1   1   1   1   1   2   1   2   1   1   1   2   2   2   2   1   1   1   1   2   1   2   2   2   2   2   1   1   1   2   2   1   2   1   1   2   1   1   1   2   1   2   1   1   2   1   1   1   1   2   1   1   1   2   1   2   2   1   1   1   1   1   1   1   1   2   2   2
 MK-5-7                 2   1   1   1   2   2   1   1   2   1   2   2   2   1   2   1   1   2   1   2   1   2   2   1   2   1   1   1   1   2   1   2   1   2   2   2   1   1   1   1   1   2   1   1   2   1   2   1   2   2   2   2   1   2   2   2   1   1   2   1   2   1   1   2   2   2   1   2   2   2   1   1   1   2   1   2   2   1   1   2   1   2   1   2   1   2   1   1   1   2   1   1   1   2   1   2   2   1   1   2   1   1   2   2   2   2   1   1   1   2   2   2   2   2   2   1   2   2   2   1   1   1   2   2   2   1   1   1   1   2   1   1   1   1   1   1   1   1   2   2   1   1   1   2   1   2   2   1   1   1   1   2   1   2   2   2   2   2   1   1   1   2   2   1   2   1   1   2   2   2   1   2   1   2   1   1   1   2   1   1   1   2   1   2   1   2   2   2   2   1   1   1   1   1   1   1   1   2   2   2
 MK-5-8                 2   1   1   1   2   2   1   1   2   1   2   2   1   1   2   1   2   1   1   2   1   2   2   1   2   1   2   1   1   2   1   2   1   2   2   2   1   1   1   1   1   2   1   2   2   1   2   1   2   2   2   2   1   2   2   2   1   1   2   1   2   1   1   2   2   1   1   2   1   2   1   1   1   2   1   2   2   1   1   2   1   2   1   2   1   2   1   1   1   2   2   1   1   2   1   2   2   1   1   2   1   1   2   2   2   2   1   2   2   2   2   2   1   2   2   1   2   2   2   1   1   2   2   2   2   1   1   1   2   2   1   1   1   1   1   1   2   1   2   2   2   1   1   2   1   2   1   1   1   1   1   2   1   2   2   2   2   2   1   1   1   2   2   1   2   1   2   2   2   2   1   2   1   2   1   1   1   2   1   1   1   2   1   2   1   2   2   2   2   1   2   1   1   1   1   1   1   2   2   2
 MK-5-9                 2   1   1   1   2   2   1   1   1   1   2   2   1   1   2   1   2   1   1   2   1   2   2   2   2   1   2   1   1   2   1   2   1   2   2   2   1   1   1   1   2   2   1   2   2   1   2   1   1   2   2   2   1   2   2   2   1   1   2   1   2   1   1   2   2   1   1   2   1   2   1   1   1   1   1   1   2   1   1   2   1   2   1   2   1   2   1   1   1   2   2   1   1   2   1   2   2   1   1   2   1   1   2   1   2   2   1   2   1   2   2   2   1   2   2   1   2   1   2   1   1   2   2   2   2   1   1   1   2   2   1   1   1   1   2   1   2   1   2   2   2   1   1   2   1   2   1   1   1   1   1   2   1   2   2   2   2   2   1   1   1   2   2   1   2   1   2   2   2   2   1   2   1   2   1   1   1   2   1   1   1   2   1   2   1   2   2   2   2   1   2   1   1   1   1   1   1   2   2   2
 MK-5-10                2   1   1   1   2   2   1   2   1   1   2   2   1   1   2   1   2   2   1   2   1   2   2   2   2   1   2   2   1   2   1   2   1   2   1   1   1   1   1   1   2   2   1   2   2   1   2   1   1   2   2   2   1   2   2   2   1   1   1   1   2   1   1   2   1   2   1   2   1   2   1   1   1   1   1   1   1   1   1   2   1   1   1   2   2   2   1   1   1   2   2   1   1   2   1   2   2   1   2   2   1   1   2   1   2   2   1   2   1   2   2   2   1   2   2   1   2   1   2   1   1   1   2   1   2   1   1   1   2   2   1   1   2   2   2   1   2   1   2   2   2   1   2   2   1   2   1   1   1   1   1   2   2   2   2   2   2   2   1   1   1   2   2   1   2   1   2   2   2   1   1   2   1   2   1   1   1   2   1   1   1   2   1   2   1   2   2   2   1   1   2   1   1   1   1   1   2   2   2   2
 MK-5-11                2   1   1   1   2   1   1   2   1   1   2   2   1   1   2   1   2   2   1   1   1   2   2   2   2   1   2   1   1   2   1   2   1   2   1   1   2   1   1   1   1   2   1   2   2   1   2   2   1   2   2   2   1   2   2   2   1   1   1   1   2   2   1   2   1   2   1   2   1   2   1   1   1   1   1   1   1   1   1   2   1   1   1   2   2   2   1   2   1   2   2   1   2   2   1   2   2   1   2   2   1   1   2   1   2   1   1   2   1   1   2   2   2   2   2   1   1   2   2   1   1   1   2   1   2   1   1   2   2   1   1   2   2   2   2   1   2   1   2   2   2   1   2   2   1   2   1   1   1   1   1   2   2   2   2   1   2   2   1   1   1   2   2   2   2   1   2   2   2   1   1   2   1   2   1   1   1   2   1   1   1   2   1   2   1   2   2   1   1   1   2   1   2   1   2   1   2   1   2   2
 MK-5-12                1   1   2   1   1   1   1   2   1   2   2   2   1   1   2   1   1   2   1   1   1   2   2   2   2   1   2   1   1   2   1   2   2   2   2   1   2   1   1   1   1   2   1   2   2   1   2   2   1   2   2   2   1   2   2   2   1   1   1   1   2   2   1   2   1   2   2   2   1   1   1   1   1   1   1   2   2   1   1   2   1   1   1   2   2   2   1   2   1   2   2   1   2   2   1   2   2   1   2   2   1   1   2   1   2   1   1   2   1   1   1   2   2   2   1   1   1   2   2   1   1   1   2   1   2   1   1   2   2   2   1   2   2   2   2   1   2   1   2   2   1   1   1   2   1   2   1   1   1   1   1   2   2   2   2   1   2   2   1   1   1   2   2   2   2   2   2   2   2   1   1   2   1   1   1   1   2   2   1   1   1   2   1   2   1   2   2   1   1   1   2   1   2   1   2   1   2   2   1   2
 MK-5-13                2   1   2   1   1   1   1   2   1   2   2   2   1   1   2   1   1   1   1   1   1   2   2   2   2   1   2   1   1   2   1   2   2   2   2   2   2   2   1   1   1   2   2   2   2   1   2   1   1   2   2   2   1   2   2   2   1   1   1   1   2   2   1   2   1   2   2   2   1   1   1   1   1   1   1   2   2   1   1   1   1   1   1   2   2   2   1   1   1   2   2   1   2   2   1   1   2   1   1   2   1   2   2   1   2   1   1   2   1   2   1   2   2   2   1   1   1   2   2   1   1   1   2   1   2   1   1   2   1   1   1   1   2   2   2   1   2   1   2   2   1   1   1   2   1   1   1   1   1   1   1   2   1   2   2   1   2   2   1   1   1   2   2   2   2   2   2   2   2   1   2   2   1   2   1   1   1   2   1   1   1   2   1   1   2   2   2   1   1   1   2   1   2   2   2   1   2   2   1   2
 MK-5-14                2   1   2   1   1   1   1   2   1   2   2   2   1   1   2   2   1   2   1   1   1   2   2   2   2   1   2   1   1   2   1   2   2   2   2   2   2   2   1   1   1   2   1   2   2   1   2   1   1   2   2   2   1   2   2   2   1   1   1   1   2   2   1   2   1   2   2   2   1   1   2   2   1   1   1   2   2   1   1   1   1   1   1   2   2   2   1   1   1   2   2   1   2   2   1   1   2   1   1   2   1   2   2   1   1   1   1   2   1   1   1   1   2   1   1   1   1   2   2   1   1   1   2   1   2   1   1   2   1   1   1   2   2   2   2   1   2   1   2   2   1   1   2   2   1   1   1   1   1   1   1   2   1   2   2   2   2   2   1   1   1   2   2   2   2   2   2   2   2   1   2   2   1   2   1   1   1   2   1   1   1   1   1   1   1   2   2   1   1   1   2   1   2   2   2   2   2   2   1   2
 MK-5-15                1   1   2   1   1   2   1   2   1   2   1   2   1   1   2   2   1   2   1   1   1   2   2   2   2   1   2   1   1   2   1   2   2   2   2   2   2   2   2   1   1   2   1   2   1   1   2   1   1   2   2   2   1   2   2   2   1   1   1   1   2   1   1   2   1   2   2   2   1   1   2   2   1   1   1   1   2   2   1   2   1   1   1   2   2   2   1   1   1   2   2   1   2   2   2   2   2   1   1   2   1   2   2   1   1   1   1   2   2   1   1   1   2   2   1   1   1   2   2   1   2   1   2   1   2   1   1   2   1   1   1   2   2   2   2   1   2   1   2   2   1   2   2   2   1   1   1   1   1   1   1   1   1   1   2   2   2   2   1   1   1   2   1   2   2   2   2   1   2   1   2   2   1   2   2   1   1   2   1   1   1   1   1   1   1   2   2   1   2   1   2   1   2   2   1   2   1   2   1   2
 MK-5-16                1   1   2   1   1   1   1   2   1   2   1   2   1   1   2   1   1   2   1   1   1   2   2   2   2   1   2   1   1   2   1   1   2   2   2   2   2   1   2   1   1   2   1   2   1   1   2   1   1   2   2   2   1   2   2   2   1   1   1   2   2   1   1   2   1   2   2   2   2   1   2   2   2   1   1   1   2   2   1   2   1   1   1   2   2   2   1   1   1   2   2   1   2   2   2   2   2   1   1   2   1   2   2   1   1   1   1   1   2   1   1   1   2   1   1   1   1   2   2   1   2   1   2   1   2   1   2   2   1   1   1   1   2   2   1   2   2   1   2   2   1   2   1   2   1   1   1   1   1   1   1   1   1   1   2   2   2   2   1   1   1   2   1   2   1   2   2   1   2   1   2   2   1   2   2   2   1   2   1   1   1   2   1   1   1   2   2   1   1   1   2   1   2   2   1   2   1   2   1   2
 MK-6-1                 2   2   2   2   2   1   2   2   2   1   2   1   2   1   1   2   2   2   1   1   1   1   2   2   1   1   2   1   1   1   2   1   2   1   2   1   2   2   2   2   1   2   1   2   1   2   1   2   2   2   2   1   1   1   2   2   1   1   2   1   2   2   1   2   1   2   1   1   2   2   1   2   2   1   1   1   2   2   2   2   1   2   2   2   1   2   2   2   1   2   2   2   2   1   1   1   1   2   2   1   2   2   2   1   2   2   2   2   2   2   1   1   1   2   1   2   2   1   1   2   2   1   1   2   1   2   2   1   1   2   1   2   1   1   2   2   1   2   2   2   2   2   1   2   2   1   1   1   1   2   2   2   2   2   1   1   1   1   2   2   2   2   2   1   1   2   1   1   2   1   1   2   2   2   2   1   2   1   1   2   1   1   2   1   2   1   1   2   1   2   1   2   2   1   1   1   1   2   1   1
 MK-6-2                 2   2   2   2   2   1   2   2   2   1   2   1   2   1   1   2   2   2   1   1   1   1   2   2   1   1   2   1   1   1   2   1   2   1   2   1   2   2   2   2   1   1   1   2   1   1   1   2   2   2   2   1   1   2   2   2   1   1   2   1   2   1   1   2   1   2   1   1   2   2   1   2   2   1   2   1   2   1   2   2   1   2   2   2   1   2   2   2   1   2   2   2   2   1   1   2   1   2   1   1   2   2   2   2   2   2   2   2   2   2   1   1   1   2   1   2   2   1   2   2   2   1   1   2   1   2   2   1   1   2   1   2   1   1   2   2   1   2   2   2   2   2   2   2   2   1   1   1   1   2   2   2   2   2   1   1   2   2   2   2   1   2   2   1   1   1   1   1   2   1   1   2   2   2   2   1   2   1   2   2   1   1   2   2   2   2   1   2   2   2   1   2   2   1   1   1   1   2   1   1
 MK-6-3                 2   2   1   2   2   1   2   2   2   2   2   1   2   1   1   2   1   2   1   2   1   1   2   2   1   1   2   1   1   1   2   1   2   2   2   1   2   2   2   2   1   1   1   2   1   1   1   2   2   2   2   1   1   2   2   2   1   2   2   1   2   1   1   2   1   2   1   1   2   2   1   2   2   2   2   1   1   1   2   2   1   2   2   2   1   2   2   2   1   2   2   2   2   1   1   2   1   2   1   1   2   2   2   2   2   2   1   2   2   2   2   1   1   2   1   1   2   1   2   2   2   2   1   1   1   2   2   1   1   1   1   2   2   2   2   1   1   2   2   2   2   2   2   2   2   1   1   1   1   2   2   2   2   2   1   1   2   2   2   2   1   2   2   1   1   1   1   1   2   1   1   2   2   2   2   1   2   2   2   2   1   1   2   2   2   2   1   2   2   2   1   2   2   1   1   1   1   2   1   1
 MK-6-4                 2   2   1   1   2   1   2   2   2   2   2   1   2   1   1   2   1   2   1   2   1   1   2   2   1   1   2   2   2   1   2   1   2   2   2   1   2   1   2   2   1   1   1   2   1   1   1   2   2   1   2   1   1   2   2   2   1   2   2   1   2   1   1   1   1   2   1   1   2   2   2   2   1   2   2   1   1   1   2   2   1   1   2   2   1   2   2   2   1   2   2   2   2   1   1   2   1   2   1   2   2   2   2   2   2   2   1   2   2   1   2   1   1   2   1   1   2   1   2   2   1   2   1   1   2   2   2   1   1   1   1   2   2   2   2   1   1   2   2   2   2   2   2   2   1   1   1   1   1   2   2   2   2   1   1   1   2   2   2   2   1   2   2   2   1   1   1   1   1   1   1   2   2   2   2   1   2   1   2   2   1   1   2   2   2   1   1   2   1   2   1   2   2   1   1   1   1   1   1   1
 MK-6-5                 2   2   1   1   2   1   2   2   2   2   2   1   2   1   1   2   1   2   1   2   1   1   2   2   1   1   2   2   2   1   2   1   2   2   2   1   2   1   2   2   1   1   1   2   1   2   1   2   2   1   2   1   1   2   2   2   1   2   1   1   2   1   1   1   1   2   1   1   2   2   2   2   1   2   2   1   1   1   2   2   1   1   2   2   1   2   2   2   2   2   2   2   2   1   1   2   1   2   1   2   2   2   1   2   2   2   1   2   2   1   2   2   1   2   1   1   2   2   2   2   1   2   1   1   2   2   2   1   1   1   1   2   2   1   2   1   1   2   2   2   2   2   2   2   1   1   1   1   2   2   2   2   2   1   1   1   2   2   2   2   1   1   2   2   1   1   1   1   1   1   1   2   2   2   1   1   2   1   2   2   1   1   2   1   2   1   1   2   1   2   1   2   2   1   1   1   1   1   2   1
 MK-6-6                 2   2   1   1   2   2   1   2   1   2   2   1   2   1   1   2   1   2   1   2   1   1   2   2   1   1   2   2   1   1   2   2   2   2   2   1   2   1   2   2   1   1   1   2   1   2   1   2   2   1   1   1   1   2   2   2   1   2   1   1   2   1   1   1   1   2   1   2   2   2   2   2   2   2   2   1   1   1   2   2   1   1   2   2   1   2   2   2   2   2   2   2   2   1   1   2   1   2   1   2   2   2   1   2   2   2   1   2   2   1   2   1   1   2   1   1   2   2   2   2   1   2   1   1   2   2   2   1   1   1   1   2   2   1   2   1   1   2   2   2   2   2   2   2   1   1   1   1   2   2   1   2   2   1   1   1   2   2   2   2   1   1   2   2   2   1   1   1   2   2   1   1   2   2   1   1   2   1   2   2   1   1   2   1   2   1   1   2   1   2   1   2   2   1   1   1   1   1   1   1
 MK-6-7                 2   1   1   2   2   2   1   2   1   2   2   1   2   1   1   2   1   2   1   2   1   1   2   2   1   1   2   2   1   2   2   2   2   1   2   1   2   1   2   2   1   1   1   1   1   2   1   2   2   1   1   1   1   2   2   2   1   2   1   1   1   2   1   1   1   2   1   2   2   2   2   2   2   2   1   1   1   1   2   2   1   1   2   2   1   2   2   2   2   1   2   2   2   1   1   2   2   1   1   2   1   2   1   2   2   2   1   1   2   1   1   1   1   2   1   1   2   2   2   2   1   2   1   1   2   2   2   1   1   1   2   2   2   1   2   1   1   2   2   2   2   2   2   2   1   1   1   1   2   2   1   2   2   1   1   1   2   2   2   2   1   1   2   2   2   1   1   1   2   2   1   1   2   2   1   2   2   1   2   1   1   1   1   1   2   1   1   2   1   2   1   2   2   1   1   1   1   1   1   1
 MK-6-8                 2   2   1   2   2   2   1   2   1   1   2   1   2   1   1   2   1   2   1   2   1   2   2   2   1   2   2   2   1   2   2   2   2   1   2   1   2   1   2   2   1   1   1   1   1   2   1   2   2   1   1   1   1   2   2   2   1   2   1   1   1   2   1   1   2   2   1   2   1   2   2   2   2   2   1   1   1   1   2   2   1   1   1   2   1   2   2   2   2   1   2   2   1   1   1   1   2   1   1   1   1   2   1   2   2   2   1   2   2   1   1   1   1   2   1   1   2   2   2   1   1   2   1   1   2   2   2   1   1   1   2   2   2   1   2   1   1   2   2   2   2   2   2   2   1   1   1   1   2   2   1   2   2   1   1   1   2   2   2   2   2   1   2   2   2   1   1   1   2   2   2   1   2   2   1   2   2   1   2   1   1   1   1   1   2   1   1   1   1   2   1   2   2   1   1   1   1   1   1   1
 MK-6-9                 2   2   1   2   2   2   1   2   1   1   2   1   2   1   1   2   1   2   2   2   1   2   2   2   1   2   2   2   2   2   2   2   2   1   1   2   2   1   2   2   1   1   2   1   1   2   1   2   2   1   1   1   2   2   2   1   1   2   1   1   1   2   1   1   2   2   1   2   1   2   2   2   2   2   1   1   1   1   2   2   1   1   1   2   2   2   2   2   2   1   2   2   1   2   1   1   2   1   1   1   1   2   1   2   1   2   2   2   1   1   1   1   1   2   1   1   2   2   2   1   2   2   1   2   2   2   2   1   1   1   2   2   2   1   2   1   1   2   2   2   2   2   2   2   1   1   2   1   2   2   1   2   2   1   1   1   1   2   2   2   2   1   2   2   2   1   1   1   2   2   2   1   2   2   1   2   2   1   2   2   2   1   1   1   2   2   1   1   1   2   1   2   2   1   1   1   1   2   1   1
 MK-6-10                2   2   1   1   2   2   1   1   1   1   2   1   2   1   1   1   1   2   2   2   2   2   2   2   1   2   2   2   2   2   2   2   2   1   1   2   2   1   2   2   1   1   2   1   2   2   1   2   2   1   1   2   2   2   2   1   1   2   1   1   1   2   1   1   2   2   1   1   1   2   2   2   2   1   1   1   1   1   2   2   1   1   1   2   2   2   2   2   2   1   2   2   1   1   1   1   2   1   1   1   1   2   2   2   1   2   2   2   1   1   2   1   1   2   1   1   2   2   2   1   2   2   1   2   2   2   2   1   1   1   2   2   2   1   2   1   1   2   2   2   2   2   2   2   1   1   2   2   2   1   1   2   2   1   1   1   2   2   2   2   2   2   2   2   2   1   1   1   2   2   1   1   2   2   1   2   1   1   2   2   2   1   1   1   2   2   1   1   1   2   1   2   2   1   1   1   1   2   1   1
 MK-6-11                2   2   1   1   2   2   1   1   1   2   2   1   2   1   1   2   1   2   2   2   2   2   2   2   1   2   2   2   2   2   2   2   2   1   1   2   2   1   1   2   1   1   1   1   2   2   1   2   2   1   1   2   2   2   2   1   1   1   1   1   1   2   1   1   2   2   1   1   1   1   2   2   2   1   1   1   1   1   2   2   1   2   1   2   2   2   1   2   1   1   2   2   1   1   1   1   2   1   1   1   1   2   2   2   1   2   2   2   2   1   2   1   1   2   1   1   2   2   2   1   2   2   1   2   2   2   2   1   1   1   2   2   1   1   2   1   1   1   2   2   2   2   2   2   1   1   2   2   2   1   1   2   2   1   1   1   2   2   2   2   2   1   2   2   2   1   1   1   2   2   2   1   2   2   1   1   1   1   2   2   2   1   1   1   2   2   2   1   1   2   1   2   2   1   1   1   2   2   1   1
 MK-6-12                2   2   1   1   2   2   2   1   1   2   2   1   2   1   1   2   1   2   2   2   2   2   2   2   1   2   2   2   2   1   2   2   2   1   1   2   2   1   1   2   1   1   1   1   2   2   1   2   2   1   1   2   2   2   2   1   1   1   1   1   1   2   1   1   2   2   1   1   1   1   2   2   2   1   1   1   1   1   2   2   1   2   1   2   2   2   1   2   1   2   2   2   1   1   1   1   1   1   1   1   1   2   2   2   1   2   2   2   2   2   2   1   1   2   1   1   2   2   2   1   2   2   1   2   1   2   2   1   1   1   2   2   1   1   2   1   1   1   2   2   2   1   2   2   1   1   1   2   2   2   1   1   2   1   1   1   2   2   2   2   2   1   2   2   2   1   1   1   2   2   2   1   2   2   1   1   1   1   2   2   2   1   1   1   2   2   2   1   1   2   1   2   2   1   1   1   2   2   1   1
 MK-6-13                2   2   1   1   2   2   2   1   2   2   2   1   2   1   1   2   1   2   2   2   2   2   2   2   1   2   2   2   2   1   2   2   2   1   1   1   2   1   1   1   1   1   1   1   2   2   1   2   2   1   1   2   1   2   1   1   1   1   1   1   1   2   1   1   2   2   1   1   1   1   2   2   2   1   1   1   2   2   2   2   1   2   1   2   2   2   1   2   1   2   2   2   1   1   1   1   1   1   1   1   1   2   2   2   1   2   2   2   2   2   2   1   1   2   1   1   2   2   1   1   2   2   1   2   1   2   2   1   1   1   2   2   1   1   2   1   1   1   2   2   2   1   2   2   2   1   1   2   2   2   1   1   2   1   2   1   1   2   1   2   2   1   2   2   2   1   1   2   2   2   2   1   2   2   1   2   1   1   2   2   2   2   1   1   2   2   2   1   1   1   1   2   1   2   1   1   2   2   1   1
 MK-6-14                1   1   1   1   2   2   2   1   2   2   2   1   2   1   1   2   1   2   2   2   2   2   1   2   1   2   2   2   1   2   2   2   2   1   1   1   2   1   2   1   1   1   1   1   2   2   1   2   2   2   1   2   1   2   2   1   1   1   1   1   1   1   1   1   2   2   1   1   1   1   2   2   2   1   1   2   2   2   2   2   1   2   1   2   2   2   1   2   1   2   2   2   1   1   1   1   1   1   2   1   1   2   2   2   1   2   2   2   2   2   2   1   1   2   1   1   2   2   1   1   2   2   1   2   1   2   2   1   1   1   2   2   1   1   2   1   1   1   2   2   2   1   2   2   2   2   1   2   1   2   1   1   2   1   2   1   1   2   1   1   2   1   2   2   2   1   1   2   2   2   2   1   2   2   1   2   1   1   2   2   2   2   1   1   2   2   2   1   1   1   2   2   1   2   1   1   2   2   1   1
 MK-6-15                1   1   1   1   2   2   2   1   2   2   2   1   2   1   1   2   1   2   2   2   1   2   1   2   2   2   2   2   1   2   2   2   2   1   2   1   2   1   2   1   1   1   1   1   2   2   1   2   2   2   1   2   1   2   2   1   1   1   2   1   1   1   1   1   2   2   1   1   1   2   2   2   2   1   1   2   2   2   2   2   1   2   1   2   2   2   1   2   1   2   2   2   1   1   1   1   1   1   2   1   1   2   2   2   1   2   2   2   2   2   2   1   1   2   2   1   2   2   1   1   2   2   1   2   1   2   2   1   2   1   2   2   1   1   2   1   1   1   2   2   2   1   2   2   2   2   1   2   1   2   1   1   2   2   2   1   1   2   1   1   2   1   1   2   2   2   1   2   2   2   2   1   2   2   1   2   1   1   2   2   2   2   2   1   2   2   2   1   1   1   2   2   1   2   1   1   2   2   1   1
 MK-6-16                1   1   1   1   2   2   1   2   2   2   2   1   2   1   1   2   1   2   2   2   1   2   1   1   2   2   2   2   1   2   2   2   2   1   2   1   2   1   2   1   1   2   1   1   2   2   1   1   2   2   1   2   1   2   2   1   1   1   2   1   2   2   1   1   2   2   1   1   1   2   2   2   2   2   1   2   2   2   2   2   1   2   1   2   2   2   1   2   1   2   2   1   1   1   1   1   1   1   1   1   2   2   2   2   1   2   1   2   2   2   2   1   1   2   1   2   2   2   1   1   2   2   1   2   1   2   2   1   2   1   2   2   1   1   2   1   1   1   1   2   2   1   2   2   2   2   1   2   1   2   1   2   2   2   2   1   1   2   1   1   2   1   1   2   1   2   1   2   2   2   2   1   2   2   1   2   1   1   2   2   2   2   2   1   2   2   2   1   1   1   2   2   1   2   1   1   2   2   1   2
 
!****************************************** Phenotypic Data **********************************************************
!-100.0 is resevred for missing phenotype
SimulatedTrait1        11.2826   11.7560    9.7056    8.3869   11.3407    8.8866   11.9649   10.1046   10.1011    9.3599    9.1693    8.6094   10.2938    8.7141    7.9426    8.2264   10.5769   10.7028    9.5159    9.3337   11.9565   10.0044    9.2737   10.6297    8.2164    9.2355   10.5214   10.5461   10.4936   10.8354   10.0140   10.6134   11.2239    9.9611    8.5087   12.2781   10.6151    9.6914    9.9105    9.5808   10.7028   10.8281    7.3430   10.5193    9.0556   10.1069    9.4985    9.7457    9.1083   10.0720    9.2477   10.3545   10.3398    9.9630    8.4362   10.0466    9.5803    8.8828   11.0736    9.5850    8.5548   11.2213   10.1277   10.5810   11.8260   10.2009    9.7700    9.8052   10.1678    9.4122    9.8848   10.7757   10.6448   11.1693    9.6930    9.8995   11.6168   12.4362   10.3033   11.1290    8.9134   10.8408   11.5274   10.3057    9.6919   12.1241    8.8255   11.2135    9.7352   10.6429   11.7371    9.4288   11.1665    9.7736    9.9482    9.1499    9.5090    9.5606   10.1927    8.9110    8.9177    9.8640    9.0747    9.9376   10.7244   11.4044   11.4170    8.8616   10.2531   10.9864    9.5505    8.7252   11.0257    9.7473   10.8197   10.1333   11.5359   11.2095    9.3329   10.6213   10.5330    9.0912    9.5974    9.9639   11.8604   11.0334    9.6818    9.0264   10.3015   11.0642   10.0692    8.8397    9.3698    9.5287   10.2187    8.7042    9.6356   10.0540    6.5686    9.8839    9.9178   11.3627    9.0596   10.1357    9.6657   11.0733    8.9068   12.5839    9.4901   10.3622    9.7512   10.5699    9.4000   10.9656    9.4814    8.9688   10.9419    9.1609    9.2447   10.8813   10.2044   10.0529    9.5820    9.8661   11.3050    9.9745    9.0593   10.5271   11.7353   11.5778   10.3686    8.5865   10.0477   10.2222    9.4719   10.4506    9.9601    9.2334   10.0513    9.9935    9.8901    8.3867    7.1417   10.5888    9.8311   11.9676   10.6079   10.2405    9.8658   11.1987    8.7787    9.5937    8.8400   11.2303   11.1228   10.9008   10.5017   10.5793   10.0421    7.9152
 
