# Supplementary material for: Inclusive Composite Interval Mapping of QTL by Environment Interactions in Biparental Populations
Source: PLoS One. 2015 Jul 10;10(7):e0132414. doi: 10.1371/journal.pone.0132414 (PMC4498613; doi:10.1371/journal.pone.0132414)
Supplement: S1 File — (ZIP) [file pone.0132414.s001.zip › BC1 population/e=1/run_00128.met]

!**********************Note: lines staring with "!" are remarks and will be ignored in the program********************
!*********************************General Information**********************************
!Assuming F1 = P1 x P2, populations available in QTL IciMapping are: 
!  1, P1BC1F1 = P1 x F1, the first backcrossing where P1 is used as the recurrent parent;
!  2, P2BC1F1 = P2 x F1, the first backcrossing where P2 is used as the recurrent parent;
!  3, F1DH, F1-derived doubled haploids; 
!  4, RIL or F1RIL, recombination inbred lines through the repeated selfing of F1;
!  5, P1BC1RIL, recombination inbred lines through the repeated selfing of P1BC1F1;
!  6, P2BC1RIL, recombination inbred lines through the repeated selfing of P2BC1F1;
!  7, F2, the selfing generation of F1;
!  8, F3, the selfing generation of F2;
!  9, P1BC2F1, the second backcrossing where P1 is used as the recurrent parent; 
! 10, P2BC2F1, the second backcrossing where P2 is used as the recurrent parent;
! 11, P1BC2RIL, recombination inred lines through the repeated selfing of P1BC2F1; 
! 12, P2BC2RIL, recombination inred lines through the repeated selfing of P2BC2F1; 
! 13, P1BC1F2, the selfing generation of P1BC1F1; 
! 14, P2BC1F2, the selfing generation of P2BC1F1; 
! 15, P1BC2F2, the selfing generation of P1BC2F1; 
! 16, P2BC2F2, the selfing generation of P2BC2F1; 
! 17, P1BC1DH, P1BC1F1-derived doubled haploids; 
! 18, P2BC1DH, P2BC1F1-derived doubled haploids; 
! 19, P1BC2DH, P1BC2F1-derived doubled haploids; 
! 20, P2BC2DH, P2BC2F1-derived doubled haploids; 
   1      !Mapping Population (see remarks above)
   2      !Mapping Function (1 for Kosambi; 2 for Haldane; 3 for Morgan)
   2      !Marker Space Type (1 for intervals; 2 for positions)
   1      !Marker Space Unit(1 for centiMorgans; 2 for Morgan)
   6      !Number of Chromosomes (or Linkage Groups)
 200      !Size of the mapping population
   1      !Number of environments
 
!***************************************** Chromosomes and Linkage Maps **********************************************
!Chromosome                 NumMarkers
-CH1                        16
-CH2                        16
-CH3                        16
-CH4                        16
-CH5                        16
-CH6                        16
!Linkage map (Marker name followed by position or the interval length)
 MK-1-1                1     0.000
 MK-1-2                1    10.000
 MK-1-3                1    20.000
 MK-1-4                1    30.000
 MK-1-5                1    40.000
 MK-1-6                1    50.000
 MK-1-7                1    60.000
 MK-1-8                1    70.000
 MK-1-9                1    80.000
 MK-1-10               1    90.000
 MK-1-11               1   100.000
 MK-1-12               1   110.000
 MK-1-13               1   120.000
 MK-1-14               1   130.000
 MK-1-15               1   140.000
 MK-1-16               1   150.000
 MK-2-1                2     0.000
 MK-2-2                2    10.000
 MK-2-3                2    20.000
 MK-2-4                2    30.000
 MK-2-5                2    40.000
 MK-2-6                2    50.000
 MK-2-7                2    60.000
 MK-2-8                2    70.000
 MK-2-9                2    80.000
 MK-2-10               2    90.000
 MK-2-11               2   100.000
 MK-2-12               2   110.000
 MK-2-13               2   120.000
 MK-2-14               2   130.000
 MK-2-15               2   140.000
 MK-2-16               2   150.000
 MK-3-1                3     0.000
 MK-3-2                3    10.000
 MK-3-3                3    20.000
 MK-3-4                3    30.000
 MK-3-5                3    40.000
 MK-3-6                3    50.000
 MK-3-7                3    60.000
 MK-3-8                3    70.000
 MK-3-9                3    80.000
 MK-3-10               3    90.000
 MK-3-11               3   100.000
 MK-3-12               3   110.000
 MK-3-13               3   120.000
 MK-3-14               3   130.000
 MK-3-15               3   140.000
 MK-3-16               3   150.000
 MK-4-1                4     0.000
 MK-4-2                4    10.000
 MK-4-3                4    20.000
 MK-4-4                4    30.000
 MK-4-5                4    40.000
 MK-4-6                4    50.000
 MK-4-7                4    60.000
 MK-4-8                4    70.000
 MK-4-9                4    80.000
 MK-4-10               4    90.000
 MK-4-11               4   100.000
 MK-4-12               4   110.000
 MK-4-13               4   120.000
 MK-4-14               4   130.000
 MK-4-15               4   140.000
 MK-4-16               4   150.000
 MK-5-1                5     0.000
 MK-5-2                5    10.000
 MK-5-3                5    20.000
 MK-5-4                5    30.000
 MK-5-5                5    40.000
 MK-5-6                5    50.000
 MK-5-7                5    60.000
 MK-5-8                5    70.000
 MK-5-9                5    80.000
 MK-5-10               5    90.000
 MK-5-11               5   100.000
 MK-5-12               5   110.000
 MK-5-13               5   120.000
 MK-5-14               5   130.000
 MK-5-15               5   140.000
 MK-5-16               5   150.000
 MK-6-1                6     0.000
 MK-6-2                6    10.000
 MK-6-3                6    20.000
 MK-6-4                6    30.000
 MK-6-5                6    40.000
 MK-6-6                6    50.000
 MK-6-7                6    60.000
 MK-6-8                6    70.000
 MK-6-9                6    80.000
 MK-6-10               6    90.000
 MK-6-11               6   100.000
 MK-6-12               6   110.000
 MK-6-13               6   120.000
 MK-6-14               6   130.000
 MK-6-15               6   140.000
 MK-6-16               6   150.000
!*********************************** Marker Types ********************************************************************
!Co-dominant marker: When heterozygote F1 is present, P1 is coded as 2, F1 is coded as 1, and P2 is coded as 0; Otherwise, P1 is coded as 2, and P2 is coded as 0. 
!Dominant marker: When heterozygote F1 is present, P1 and F1 are coded as 12, and P2 is coded as 0; Otherwise, P1 is coded as 2, and P2 is coded as 0.  
!Recessive markers: When heterozygote F1 is present, P1 is coded as 2, and F1 and P2 are coded as 10; Otherwise, P1 is coded as 2, and P2 is coded as 0. 
!Missing marker is coded as -1. 
 MK-1-1                 1   1   2   2   2   1   2   2   2   2   2   2   1   1   2   1   1   2   2   2   1   1   2   2   1   1   1   1   2   2   1   1   1   2   2   1   2   2   1   1   2   1   1   1   1   1   1   2   1   2   1   2   2   2   2   1   2   1   1   1   2   2   2   2   1   2   1   2   2   2   2   2   2   1   2   2   1   2   1   1   1   1   1   2   2   1   2   2   2   2   2   2   1   2   1   2   2   2   1   1   2   2   2   2   1   2   1   1   2   2   2   1   2   2   2   1   1   2   1   1   2   1   2   2   1   2   1   1   2   1   2   1   2   2   2   1   2   1   2   1   2   1   1   2   2   1   2   2   1   1   2   1   1   1   2   1   1   2   1   2   1   1   1   2   2   1   1   1   2   1   2   1   1   2   2   1   2   2   2   1   1   1   1   2   1   1   1   1   1   2   1   2   2   1   2   2   2   2   1   1
 MK-1-2                 1   1   1   2   2   1   2   2   2   2   2   2   1   1   2   1   1   2   2   2   1   1   2   2   1   2   1   1   2   2   1   1   2   2   2   1   2   2   1   1   2   1   1   1   1   1   1   2   1   1   1   2   2   2   2   2   2   1   1   1   1   2   1   2   1   2   1   2   2   2   2   2   2   1   1   2   1   2   1   1   1   1   1   2   2   1   2   2   2   2   2   2   1   2   1   2   1   2   1   1   2   2   2   1   1   2   2   1   2   2   2   1   2   2   2   1   1   2   1   1   2   1   2   2   1   2   1   1   2   1   2   1   2   2   2   1   2   1   2   1   2   1   1   2   1   1   2   2   1   1   2   1   1   1   1   1   1   2   1   2   1   1   2   1   2   1   1   1   2   1   2   1   1   2   2   1   2   2   1   1   1   1   1   2   1   1   1   1   1   2   1   2   2   1   2   2   2   2   1   1
 MK-1-3                 1   1   1   2   2   1   2   2   1   2   2   2   1   1   2   1   1   2   2   2   1   1   2   2   2   2   1   1   2   2   1   1   2   1   2   1   1   2   2   2   2   1   2   1   1   1   1   2   1   1   1   2   2   2   2   2   2   1   1   1   2   2   1   2   1   2   1   2   2   2   2   2   2   1   1   2   1   2   1   1   1   1   1   2   2   1   2   2   2   2   2   2   1   2   1   2   2   2   1   1   1   1   2   1   1   2   2   1   2   2   2   2   2   2   1   1   1   2   1   1   2   1   2   2   1   2   1   1   2   1   2   1   2   2   2   1   2   1   2   1   2   1   1   2   1   1   2   2   1   1   2   1   2   1   2   2   1   2   1   2   1   1   2   1   2   1   1   1   2   1   2   1   1   2   2   1   2   2   1   1   1   2   1   2   1   1   1   1   1   2   1   2   2   1   1   2   2   2   1   1
 MK-1-4                 1   1   1   2   2   1   2   2   1   1   2   2   1   1   1   2   1   2   2   2   1   1   2   2   2   2   1   1   2   2   2   1   2   1   2   2   1   2   2   2   2   1   2   1   2   1   1   1   1   1   1   2   2   2   2   2   2   1   1   1   2   2   1   2   1   2   1   2   2   2   2   1   2   1   1   2   1   2   1   1   1   1   1   1   2   1   2   2   2   2   2   2   2   2   1   1   2   2   1   1   2   1   2   1   2   2   2   1   2   2   2   2   2   2   1   1   1   1   1   1   2   1   2   2   1   2   1   1   2   1   2   1   2   2   2   1   1   1   2   1   2   2   1   2   2   1   2   2   1   1   2   1   2   1   2   2   1   2   1   2   1   1   1   1   2   2   1   1   2   1   2   1   1   2   2   1   2   1   1   1   1   2   1   1   1   1   1   1   1   2   1   2   2   1   1   2   2   2   1   1
 MK-1-5                 2   1   1   2   2   1   2   2   1   2   2   2   1   1   1   2   1   2   2   2   1   2   2   2   2   2   1   1   2   2   2   1   2   1   2   2   1   2   2   2   2   1   2   1   2   1   1   1   1   1   1   2   2   2   2   2   2   1   1   1   2   1   1   2   1   2   1   2   1   2   2   1   2   1   1   2   2   2   1   1   2   1   1   1   2   1   2   1   2   2   2   2   2   2   1   1   2   2   1   1   2   1   2   2   2   1   2   1   2   2   1   2   2   1   1   1   1   1   1   1   2   1   1   2   1   2   1   1   2   2   2   1   2   2   2   1   1   1   2   1   2   2   1   2   2   1   1   2   1   2   2   1   2   2   2   2   1   2   1   2   1   1   1   1   2   2   1   2   2   1   2   1   1   2   2   1   2   2   1   1   1   2   1   1   1   1   1   1   1   2   1   2   2   1   1   2   2   2   1   1
 MK-1-6                 2   1   1   2   2   2   1   2   1   1   2   1   2   1   1   2   1   2   2   2   1   2   2   2   2   1   1   1   2   2   2   1   2   1   2   2   2   2   2   2   2   1   2   1   2   1   1   1   1   1   1   2   1   2   2   1   2   1   1   1   2   1   1   2   1   2   1   2   2   2   2   1   2   1   1   2   2   2   1   1   2   1   1   1   2   1   2   1   2   2   2   2   2   2   1   1   2   2   2   1   2   1   2   2   2   2   2   1   2   2   1   2   2   1   1   1   1   1   2   1   2   1   1   2   1   1   1   1   2   2   2   1   2   2   1   2   1   1   2   1   2   2   1   2   2   1   1   2   1   2   2   1   2   2   2   1   1   2   2   2   1   1   1   1   2   1   1   2   2   1   2   1   1   2   2   1   2   2   1   1   1   2   1   1   1   1   1   1   1   2   1   2   2   1   1   2   2   2   1   2
 MK-1-7                 2   1   1   2   2   2   1   2   1   2   2   1   2   1   2   2   1   2   2   2   2   2   2   2   2   1   1   1   2   2   2   1   2   1   2   2   1   2   2   2   2   1   2   1   2   1   1   1   1   1   1   2   1   2   2   1   2   1   1   1   1   1   1   2   1   2   1   2   2   2   2   1   2   1   1   2   2   2   1   1   2   1   1   2   2   1   1   1   2   2   2   2   2   2   1   1   2   2   2   2   2   1   2   2   2   1   2   1   2   2   1   1   2   1   1   1   1   1   2   1   2   1   1   2   1   1   1   1   2   2   2   1   2   2   1   2   1   1   1   1   2   2   1   2   2   1   1   2   1   2   2   1   2   2   2   1   1   2   2   1   1   2   1   1   2   1   1   2   2   1   2   1   1   2   2   1   2   2   1   2   1   2   1   1   1   1   1   1   1   2   2   2   2   1   1   2   2   2   1   2
 MK-1-8                 2   1   1   2   2   2   1   2   1   1   1   1   2   1   2   2   1   2   2   2   1   2   2   2   2   1   1   2   2   2   2   2   2   1   2   2   1   2   2   2   2   1   2   1   1   1   1   1   1   1   1   2   1   2   2   2   2   2   1   1   1   1   1   2   1   2   2   1   2   2   2   1   1   1   1   2   2   2   1   1   2   1   2   2   2   1   1   1   2   2   2   2   2   2   1   1   2   2   2   1   2   1   2   2   2   1   2   1   2   2   1   1   2   1   1   1   1   1   2   1   2   1   1   2   1   1   1   1   2   2   2   2   2   2   1   2   1   1   1   1   1   2   2   2   2   2   2   2   1   2   1   1   2   2   2   1   2   2   2   1   1   2   1   1   2   1   2   2   2   2   2   1   1   2   2   1   2   2   1   2   1   2   1   1   1   1   1   2   1   2   2   1   2   1   1   2   1   1   1   1
 MK-1-9                 2   1   1   2   2   2   1   2   1   1   2   1   2   1   2   2   1   2   2   2   1   2   2   1   2   1   1   1   2   2   2   2   2   1   2   2   1   2   2   2   2   1   2   1   1   1   1   1   1   1   1   2   1   2   2   2   2   2   1   1   1   1   1   2   1   2   2   1   2   2   2   1   1   1   1   2   2   2   1   2   2   1   2   2   2   1   1   1   2   2   2   1   2   2   1   1   2   2   2   1   2   2   2   2   2   1   2   1   2   2   1   1   2   1   1   1   1   1   2   1   2   1   1   1   1   1   2   1   2   2   2   2   2   2   1   2   1   1   1   1   1   2   2   2   2   2   2   2   1   2   1   1   2   2   2   1   2   2   2   1   1   2   1   1   1   1   2   2   2   2   2   1   1   2   2   1   2   2   1   2   1   2   1   1   1   1   1   1   1   2   1   1   2   1   1   2   1   1   2   2
 MK-1-10                1   1   1   1   2   2   1   2   1   1   2   1   2   1   1   2   1   2   1   2   1   2   2   1   2   1   1   1   2   1   2   2   2   1   2   2   1   2   2   2   1   1   2   1   1   2   1   1   1   1   2   2   1   2   2   2   2   2   1   1   1   1   2   2   1   2   2   1   2   2   2   1   1   1   1   2   2   2   1   2   2   1   2   2   2   1   1   1   1   2   1   1   2   2   1   1   1   2   2   1   2   2   2   2   2   1   2   1   2   1   1   1   2   1   1   1   2   1   2   1   2   1   1   2   2   1   2   1   2   2   2   2   2   2   1   2   1   1   2   1   1   2   2   2   2   2   2   2   1   2   1   1   2   2   2   1   2   2   2   1   1   2   1   1   1   1   2   2   2   2   2   1   2   2   2   1   2   2   1   2   1   2   1   1   1   1   1   1   1   2   1   1   2   1   1   2   2   1   2   2
 MK-1-11                1   1   1   1   2   2   1   2   1   1   2   1   2   1   1   2   2   2   1   2   1   2   2   1   2   1   1   1   2   1   2   2   2   1   2   1   1   1   2   2   1   1   2   2   1   1   1   1   1   1   2   1   1   1   2   2   2   2   1   2   1   1   2   2   1   2   2   1   2   2   2   1   1   1   1   2   2   2   1   2   2   1   2   2   2   1   1   2   1   2   1   1   2   2   1   1   1   2   2   1   2   1   2   2   2   1   2   1   2   1   1   1   2   1   1   1   2   1   2   1   2   1   1   2   2   1   2   1   2   1   2   2   2   2   1   2   1   2   2   1   1   2   2   1   2   2   2   2   1   2   1   1   2   2   2   1   2   2   2   1   1   1   1   1   1   1   2   2   2   2   2   1   2   2   2   1   1   2   1   2   1   2   1   1   1   2   1   1   1   2   1   1   2   1   1   2   1   1   2   2
 MK-1-12                1   1   2   1   2   2   2   1   2   1   1   1   2   1   1   2   2   2   2   2   1   2   2   1   2   1   2   1   2   1   2   2   2   1   2   1   2   1   2   1   1   1   2   2   1   1   1   1   1   2   2   1   1   2   2   2   2   2   1   2   1   1   2   2   1   2   2   1   2   2   2   1   1   1   1   2   2   2   1   2   1   1   2   2   2   1   1   2   2   2   1   1   2   2   1   1   1   2   2   1   2   1   2   2   2   1   2   1   2   1   2   2   2   1   1   2   1   1   2   1   2   1   1   2   2   1   2   1   2   1   2   1   2   2   1   2   1   2   2   2   1   2   2   1   2   1   2   2   1   2   1   2   2   2   2   2   2   2   2   1   1   2   2   1   1   1   2   2   2   2   2   2   2   2   2   1   1   2   1   2   1   2   1   1   1   2   1   1   1   2   2   1   2   1   1   2   1   1   2   2
 MK-1-13                2   1   2   1   2   2   1   2   2   1   1   1   2   1   1   2   1   2   2   2   1   2   2   1   2   1   2   1   2   1   2   2   2   2   2   1   2   1   2   1   1   1   2   2   1   1   1   1   1   2   2   1   1   1   2   2   2   1   1   2   1   1   2   1   1   2   2   1   2   2   2   1   1   1   1   2   2   1   1   2   1   1   2   2   2   1   1   2   2   2   1   1   2   2   1   1   1   2   2   1   1   1   2   2   2   1   2   1   2   1   1   2   2   1   1   2   1   1   2   2   2   1   1   1   2   2   2   1   2   1   2   1   2   2   1   2   1   1   2   2   2   2   2   1   2   2   2   2   1   2   1   2   1   2   2   2   2   2   2   1   1   2   2   1   1   1   2   2   2   2   2   2   2   2   2   1   1   2   1   1   1   2   1   1   1   2   1   1   1   2   2   1   2   1   1   2   1   1   1   2
 MK-1-14                2   1   2   1   2   2   1   2   2   1   1   1   2   2   1   2   1   2   2   2   2   2   2   1   2   1   2   1   1   1   1   2   2   2   2   1   2   1   2   1   1   1   2   2   1   1   1   1   1   2   1   1   1   1   2   1   2   1   1   2   1   1   2   1   1   2   2   1   2   2   1   1   1   1   1   2   2   1   1   2   1   2   2   2   2   1   1   2   2   2   1   1   2   2   1   1   1   2   2   1   1   1   2   1   2   1   2   1   2   2   2   2   2   1   1   2   1   1   2   1   2   1   1   1   2   2   2   1   2   1   2   1   2   2   1   2   1   1   2   2   2   2   2   1   2   2   2   2   1   2   2   2   1   2   2   2   1   1   2   1   1   2   2   1   1   1   2   2   2   2   2   2   2   2   1   2   1   2   1   1   1   2   1   1   1   2   1   1   1   2   2   1   2   2   1   2   1   1   1   2
 MK-1-15                2   1   2   1   2   2   1   2   2   1   1   2   2   2   1   2   1   2   2   2   2   2   2   1   2   1   2   1   1   1   2   2   1   2   2   1   2   1   2   1   1   1   2   2   1   1   1   1   1   2   1   1   1   1   1   1   2   1   1   2   1   1   2   1   1   2   2   1   2   2   1   1   1   1   1   2   2   1   1   2   1   1   2   2   2   1   1   1   2   2   1   1   2   2   1   1   1   2   2   1   1   1   2   1   2   1   2   2   2   2   1   2   2   1   1   2   1   1   2   1   1   1   1   1   2   2   2   1   2   1   2   1   2   2   1   2   1   1   2   1   1   2   2   1   2   2   2   2   1   2   2   2   1   2   2   2   1   1   2   1   1   2   2   1   1   1   2   2   2   2   2   2   2   2   1   2   1   2   1   2   2   1   1   1   1   2   1   1   1   2   2   1   2   2   1   2   1   1   1   2
 MK-1-16                2   1   2   1   2   2   1   2   2   1   1   2   2   1   1   2   1   2   2   1   2   2   2   1   1   2   2   1   1   1   2   2   1   2   2   1   2   1   2   1   1   2   2   2   1   1   1   1   1   2   2   1   1   1   1   1   2   1   1   2   1   1   2   1   1   2   2   1   2   2   1   1   1   1   1   2   2   1   1   2   1   1   2   2   2   1   1   1   2   2   1   1   2   2   1   1   1   2   2   1   1   1   1   1   2   1   2   2   2   2   1   2   2   1   1   2   1   1   1   1   1   1   1   1   2   2   2   1   2   1   2   1   2   2   1   2   1   1   2   1   1   2   2   1   2   2   1   2   1   2   2   2   1   2   2   2   1   1   2   1   1   2   2   1   1   1   2   2   2   2   1   2   2   2   1   2   1   2   1   2   2   1   1   1   2   2   1   1   1   2   2   1   2   2   1   2   1   1   1   2
 MK-2-1                 2   1   2   2   1   1   2   1   2   1   2   2   2   1   2   1   1   1   1   1   1   1   1   1   1   2   1   1   2   2   2   1   1   2   2   2   2   2   1   2   2   1   1   1   1   1   2   2   1   1   2   1   1   1   1   1   1   2   2   2   1   2   1   1   1   1   1   2   2   1   1   1   1   1   2   1   2   1   1   1   2   2   2   1   2   2   2   2   1   1   2   2   2   1   1   1   1   1   2   2   1   1   2   2   2   2   1   1   2   1   2   2   2   2   2   1   2   2   1   2   1   2   1   1   2   2   1   2   2   1   2   2   1   2   2   1   1   1   1   1   1   1   2   2   1   2   2   1   1   2   2   1   1   1   1   1   1   1   1   2   2   2   2   1   1   1   1   1   2   2   1   1   1   1   1   1   2   2   1   2   2   2   2   2   2   1   1   1   2   2   1   2   2   2   2   2   2   1   1   2
 MK-2-2                 1   1   2   2   1   1   1   1   2   1   2   2   2   2   2   1   1   1   1   1   1   1   1   1   1   2   1   2   2   2   2   1   1   2   2   1   2   2   1   2   2   1   1   2   1   1   2   2   1   1   2   1   1   2   1   1   2   2   2   2   1   2   1   1   1   1   1   2   2   1   1   1   1   1   2   1   2   1   1   1   2   2   2   1   2   2   2   2   1   1   2   2   2   1   1   1   1   2   2   2   1   1   2   2   2   2   1   1   2   1   2   1   2   2   2   1   2   2   1   2   2   2   1   1   1   2   1   2   2   1   2   2   1   2   2   1   1   1   1   1   1   1   2   2   1   2   1   1   1   2   2   1   1   1   1   1   1   1   1   2   2   2   2   1   1   1   1   2   2   1   1   1   1   1   1   1   2   2   1   2   2   2   2   2   2   1   2   1   2   2   1   2   2   2   2   2   2   1   1   1
 MK-2-3                 1   1   2   2   1   1   1   1   2   1   1   2   2   2   2   2   1   1   1   1   1   1   1   1   1   2   2   2   2   2   2   1   1   2   2   1   2   2   2   2   2   1   1   2   1   1   2   2   1   1   2   1   1   2   1   1   2   1   2   2   1   1   1   1   1   1   1   2   2   1   1   1   1   1   2   1   2   1   1   1   2   2   2   1   2   2   2   2   1   1   2   2   1   1   1   1   1   2   2   2   1   2   2   2   2   2   1   1   2   1   2   1   2   2   2   1   2   2   1   2   1   2   1   1   1   2   1   2   2   1   2   2   1   1   1   1   2   1   1   1   2   2   2   2   1   2   1   1   1   2   2   1   1   1   1   1   1   2   1   2   2   2   2   1   2   1   1   1   2   1   1   1   2   1   1   1   2   2   1   2   1   2   2   2   2   1   2   1   2   1   1   2   2   2   2   2   2   1   1   1
 MK-2-4                 1   1   2   2   1   1   1   2   2   1   1   2   2   2   2   2   1   1   2   1   1   1   1   1   1   2   1   2   2   1   2   2   1   2   1   1   2   2   2   2   2   1   1   2   1   1   2   2   1   1   2   1   1   2   1   1   2   1   1   2   2   1   1   1   1   1   1   2   1   1   1   2   1   2   2   1   2   1   1   1   2   2   2   1   1   2   2   2   1   1   2   2   1   2   1   1   2   2   2   2   1   2   2   2   2   2   1   1   2   1   2   1   2   2   2   1   1   2   1   2   1   2   1   1   1   2   1   2   2   1   2   1   1   1   1   1   2   1   1   1   2   2   2   2   1   2   2   1   1   2   2   1   1   1   1   1   1   2   1   2   2   1   2   2   2   1   1   1   2   1   2   1   2   1   1   2   1   2   1   2   1   2   2   2   2   1   2   2   2   1   1   2   2   2   2   2   2   1   1   1
 MK-2-5                 1   1   2   2   1   1   1   2   2   1   1   2   2   2   2   2   1   1   2   1   1   1   2   1   1   2   1   2   2   1   2   2   1   2   1   1   2   2   2   2   2   1   1   2   1   1   2   2   2   1   2   1   1   2   1   2   2   1   1   2   2   1   1   1   1   1   1   2   1   1   1   2   1   2   2   1   2   1   1   1   2   2   2   1   1   2   2   2   1   1   2   2   1   2   1   1   2   1   1   2   1   2   2   2   2   2   2   1   2   1   2   2   2   2   2   1   1   2   1   2   1   2   1   1   2   2   1   2   2   1   2   1   2   1   2   1   2   2   1   1   2   2   2   2   1   2   2   1   1   2   2   1   1   1   2   1   1   2   1   2   2   1   2   2   2   1   1   1   2   2   2   2   2   1   1   2   1   2   1   2   1   2   2   2   2   2   2   2   1   1   1   2   1   2   2   2   2   1   2   1
 MK-2-6                 1   1   2   2   1   1   1   2   2   1   1   2   1   2   2   2   1   1   2   1   1   1   2   1   1   2   1   2   2   1   2   2   2   2   1   1   2   2   2   2   2   1   1   2   1   1   2   2   2   1   2   1   1   2   1   2   1   1   1   2   2   1   1   1   1   1   1   2   1   1   1   2   1   2   2   2   2   1   1   1   2   2   2   1   1   2   2   2   1   1   2   2   1   2   1   1   2   1   1   2   1   1   2   2   2   2   2   1   1   1   2   2   2   2   2   1   1   2   1   2   2   2   1   1   2   2   1   2   2   1   2   1   2   1   1   1   2   2   1   2   2   2   2   2   1   2   1   1   1   2   2   1   1   2   2   1   1   2   1   2   2   1   2   2   2   1   1   1   2   2   2   2   2   1   1   2   2   2   1   2   1   2   2   2   2   2   2   2   2   1   1   2   1   2   2   2   2   1   2   1
 MK-2-7                 1   1   2   2   1   2   1   2   2   1   1   2   1   1   2   2   2   1   2   1   1   1   2   1   1   2   1   2   2   1   2   2   2   2   1   1   2   2   2   2   2   1   1   2   1   1   2   2   2   1   1   1   1   2   1   2   1   1   1   2   2   1   1   1   1   1   1   2   1   1   1   2   1   2   1   2   2   1   1   1   2   2   2   1   1   2   2   2   1   1   2   1   1   2   1   1   2   1   1   2   1   1   1   2   2   2   2   1   1   1   2   2   2   2   2   1   1   2   1   2   2   2   1   1   2   2   1   2   2   2   2   1   2   1   1   1   2   2   1   2   2   2   2   2   1   2   1   2   1   2   2   1   1   2   1   1   1   2   2   2   2   1   2   2   2   1   2   1   2   2   2   2   2   1   2   2   2   2   1   2   1   2   2   2   2   2   2   1   2   1   1   2   1   1   1   2   2   1   2   1
 MK-2-8                 1   2   2   2   1   2   1   2   2   1   1   2   1   1   2   2   2   1   2   1   1   1   2   1   1   2   1   2   1   1   2   2   1   2   1   1   2   2   2   2   2   1   1   2   1   1   2   2   2   1   1   1   1   2   1   2   1   1   1   2   2   1   1   1   1   1   1   2   1   1   1   1   1   2   1   2   2   1   1   1   2   2   2   1   1   2   2   2   1   1   2   1   1   2   1   1   2   2   1   2   1   1   1   2   2   2   1   1   1   1   2   1   2   2   2   1   1   2   1   2   2   2   1   1   2   2   1   2   2   1   2   1   2   1   1   1   2   1   1   2   2   2   2   2   1   2   1   2   1   2   2   1   1   2   2   2   1   2   2   2   2   1   1   1   2   1   2   1   2   2   2   1   2   2   2   2   2   2   1   2   1   2   2   2   2   2   2   1   2   1   1   2   1   1   1   2   2   1   2   1
 MK-2-9                 1   2   2   2   1   2   1   2   2   1   1   2   1   1   2   2   2   2   2   1   2   1   2   1   1   2   1   1   1   1   2   2   1   2   1   1   2   2   2   2   2   1   1   2   1   1   2   2   2   1   1   1   1   2   1   2   1   1   1   2   2   1   1   1   1   1   1   2   1   2   1   1   1   2   2   2   2   1   1   1   2   2   2   2   1   2   2   2   1   1   2   1   1   2   1   2   2   2   1   2   1   1   1   2   2   2   1   1   1   1   1   1   2   1   2   2   1   2   1   2   2   2   1   1   2   2   1   2   2   1   2   2   1   1   1   1   2   1   1   2   2   2   2   2   1   2   1   2   1   2   2   2   1   2   2   2   1   2   2   2   2   1   1   1   2   2   1   1   2   2   2   1   2   2   2   2   2   2   1   1   1   2   2   2   2   2   2   1   2   1   2   2   1   1   1   2   2   1   2   1
 MK-2-10                1   2   2   2   1   2   1   2   2   1   1   2   1   1   2   2   2   2   1   1   2   1   2   1   1   2   1   1   1   1   2   2   1   1   1   1   2   2   1   2   2   1   1   2   1   2   2   2   2   1   1   1   1   2   1   2   1   1   1   2   2   2   1   1   1   1   1   2   1   2   1   1   1   2   2   2   2   1   1   1   2   2   2   2   2   2   2   1   1   1   2   1   1   2   1   2   2   2   2   2   1   1   1   2   2   2   1   1   1   1   1   1   2   1   1   1   1   1   1   2   2   2   1   1   2   2   1   1   2   1   2   2   1   1   1   1   2   1   1   2   2   2   2   2   1   2   2   2   1   2   2   2   1   2   2   2   1   2   2   2   2   1   1   1   2   2   1   1   2   2   2   1   2   1   2   2   2   2   1   1   1   1   2   2   2   2   2   1   1   1   2   2   1   1   1   2   2   1   2   1
 MK-2-11                1   2   2   2   1   2   1   2   1   1   1   2   1   2   2   2   2   2   2   1   2   1   2   1   1   2   1   1   1   1   1   2   1   1   1   1   2   2   1   2   2   1   1   2   1   2   2   2   2   2   1   2   1   1   1   2   1   1   1   2   2   1   1   1   1   1   1   2   1   2   1   1   1   2   1   1   2   2   1   2   2   2   2   2   2   2   2   1   1   1   2   1   1   2   1   2   2   2   2   2   1   1   1   2   2   2   1   1   2   1   1   1   2   1   1   1   1   1   1   2   2   1   1   1   2   2   1   1   2   1   2   1   1   1   1   1   2   1   1   2   2   1   1   2   1   2   2   2   1   2   1   1   1   1   2   2   1   2   2   2   2   1   1   1   2   2   1   1   2   2   2   1   2   1   2   2   2   2   1   1   1   1   2   2   2   2   2   1   1   1   2   2   1   1   1   2   2   1   1   1
 MK-2-12                1   1   2   2   1   2   1   2   2   1   1   2   1   2   2   1   2   2   2   1   2   1   2   1   1   2   1   1   1   1   1   2   1   1   1   2   2   2   1   2   2   1   1   2   1   2   2   2   2   2   1   2   1   1   1   2   2   1   1   2   2   1   1   1   2   1   2   2   1   2   1   1   1   2   2   2   1   2   2   2   2   2   2   2   2   2   2   1   1   2   2   1   1   2   1   1   2   2   2   1   1   2   2   2   1   2   1   1   2   1   1   1   2   1   1   1   1   1   1   2   1   1   1   2   2   1   1   1   2   2   2   2   1   1   1   1   2   1   2   2   2   1   1   2   2   2   2   2   1   2   1   1   1   1   2   2   1   2   2   2   2   1   1   1   2   1   1   2   2   2   1   1   2   1   2   2   2   2   1   1   1   1   2   2   2   2   2   2   1   2   2   2   1   1   1   2   2   1   1   1
 MK-2-13                2   1   2   1   1   2   1   2   2   1   1   2   1   2   2   1   2   2   2   1   2   1   1   1   1   2   1   1   1   1   1   2   1   1   1   1   2   2   1   2   2   2   1   2   1   2   2   2   2   2   1   2   1   1   2   2   2   2   1   2   2   1   1   1   2   1   2   2   1   2   1   1   1   1   2   1   1   2   2   2   2   1   2   2   2   2   2   1   1   2   2   1   1   2   1   1   2   2   1   1   1   2   2   2   2   2   1   1   2   1   1   1   2   1   1   1   1   1   2   2   1   1   1   2   2   1   1   1   2   2   2   1   1   1   1   1   2   1   2   1   2   1   1   2   2   2   2   2   1   2   2   1   1   1   2   2   1   2   2   1   2   1   1   1   1   1   1   2   1   2   1   1   2   1   2   2   2   2   1   1   1   1   2   1   2   2   2   2   1   2   2   2   2   1   1   2   2   1   2   1
 MK-2-14                2   1   2   1   1   2   1   2   2   2   1   2   1   2   2   1   2   2   2   1   2   1   1   1   1   2   1   1   1   1   1   2   1   1   1   1   2   2   1   2   2   2   1   2   1   2   2   2   2   2   1   2   1   1   2   2   2   2   1   1   2   2   1   1   2   1   2   2   1   2   1   1   1   1   1   1   1   2   2   2   2   1   2   2   1   2   2   1   1   2   1   1   1   2   1   1   2   2   1   1   1   2   2   2   2   2   1   1   2   1   1   1   2   1   1   1   2   1   2   2   1   1   1   2   2   1   2   1   2   2   2   1   1   1   1   1   2   1   2   2   2   1   1   2   2   2   2   2   2   2   2   1   1   1   2   1   1   2   2   1   2   1   1   1   1   1   1   2   1   2   1   1   2   1   2   2   2   2   1   1   1   1   2   1   2   2   2   2   2   2   2   2   2   1   1   2   2   1   2   2
 MK-2-15                2   1   2   1   1   2   1   2   1   2   1   2   2   2   2   1   2   2   2   1   2   1   1   1   1   2   1   1   1   1   1   2   1   1   1   1   2   2   1   2   2   2   1   2   1   2   2   2   2   2   2   2   1   1   2   2   1   1   2   1   2   2   1   1   2   1   2   2   2   2   1   1   1   1   1   1   1   2   2   1   2   1   2   2   1   2   2   1   1   2   1   2   1   2   1   1   2   2   1   1   1   2   1   2   2   2   2   1   2   1   1   1   2   1   1   1   2   1   2   2   1   1   1   2   2   1   2   1   2   2   2   1   1   1   1   1   1   1   2   2   2   1   1   2   2   2   2   2   2   2   2   1   1   1   2   1   1   2   2   1   2   1   1   1   1   2   1   2   2   2   1   1   2   1   1   2   2   2   1   1   1   1   2   1   2   2   1   2   2   2   2   2   1   1   2   2   2   1   1   2
 MK-2-16                2   1   2   1   1   2   1   1   1   2   1   2   2   2   2   1   2   2   2   1   2   1   1   1   1   2   1   1   1   1   1   2   2   1   1   1   2   2   2   2   2   2   1   2   1   2   2   2   2   2   2   2   1   1   2   1   1   1   2   1   2   2   1   1   2   1   2   2   2   2   1   1   2   1   1   1   1   2   2   1   2   1   2   2   1   2   1   1   1   2   1   2   2   2   1   1   2   2   1   1   1   2   1   2   2   2   2   1   2   1   1   1   2   2   1   1   1   1   2   2   1   1   1   2   2   1   2   1   2   2   2   1   1   2   1   1   1   1   2   2   2   1   1   2   2   2   2   2   2   2   1   1   1   2   2   1   1   2   2   1   2   1   1   1   1   2   1   2   2   2   1   1   2   1   2   2   2   2   1   1   1   1   2   1   2   1   1   2   2   2   1   2   1   1   2   1   2   1   1   2
 MK-3-1                 2   1   1   2   2   1   2   1   2   2   2   2   2   1   2   1   1   1   1   2   1   2   1   1   2   2   1   1   1   2   2   2   1   2   2   1   1   1   2   2   2   2   2   1   1   1   2   2   1   1   1   1   1   1   1   1   2   2   2   2   2   1   2   1   1   1   2   1   1   2   1   2   1   2   1   2   1   2   2   1   2   2   1   1   1   1   1   2   2   1   1   2   1   1   1   1   1   2   2   1   1   1   2   2   2   2   2   1   1   2   1   2   2   2   2   1   1   2   1   1   1   1   2   2   1   1   2   1   2   1   2   2   1   2   2   2   2   1   2   2   1   2   1   1   1   2   2   2   2   1   1   1   2   2   2   2   2   2   2   1   2   1   1   2   1   2   1   1   2   1   2   1   1   1   1   2   1   1   2   1   1   1   1   1   2   1   1   1   1   1   1   2   2   2   1   1   2   2   1   1
 MK-3-2                 2   1   1   2   2   1   2   1   2   2   2   2   2   1   2   1   2   1   1   2   1   2   1   2   2   2   1   1   1   2   2   2   2   2   2   1   1   1   2   2   2   2   2   1   1   1   1   2   1   1   1   1   1   1   1   1   2   2   2   2   2   1   1   1   2   1   2   1   1   2   1   2   1   2   1   2   1   2   2   1   2   2   1   1   1   1   1   2   2   1   1   2   1   1   1   1   1   2   2   1   1   1   2   2   2   2   2   1   1   2   2   2   2   2   2   1   1   2   1   1   1   1   2   2   1   1   2   1   2   1   2   2   1   1   2   1   2   1   2   2   1   2   1   2   1   2   2   2   1   1   2   1   1   2   2   1   2   2   2   1   2   1   1   2   1   2   1   1   1   1   2   1   1   2   1   1   1   1   2   1   1   2   1   1   1   1   1   1   1   1   1   2   2   2   1   1   2   2   1   1
 MK-3-3                 2   2   1   2   1   1   2   1   2   2   2   2   2   1   2   1   2   1   1   2   1   2   1   1   2   1   1   2   1   2   2   2   2   1   2   1   1   1   2   2   2   2   2   1   1   1   2   2   1   1   1   1   1   1   1   1   1   2   2   2   2   1   1   1   2   1   2   1   1   2   1   2   1   2   1   2   2   2   2   1   2   2   1   1   1   1   2   2   2   1   1   2   1   1   1   1   2   1   2   1   2   1   2   2   2   2   2   1   1   2   2   2   2   2   2   2   1   2   1   1   1   1   2   2   1   1   2   1   2   1   2   1   1   2   2   1   2   2   2   2   1   2   1   2   1   2   2   2   1   1   2   1   1   2   1   1   2   2   2   1   2   1   1   2   1   2   1   1   1   1   2   2   1   2   1   1   1   1   2   1   1   1   1   1   1   1   1   1   1   1   1   2   1   2   1   1   2   2   1   1
 MK-3-4                 2   2   1   2   2   1   2   1   1   2   2   2   2   2   2   1   2   1   1   2   1   2   1   1   1   1   1   2   2   2   2   2   2   1   2   1   1   1   2   2   2   2   1   1   1   1   2   2   1   1   1   2   1   1   1   1   1   1   2   2   2   1   1   1   2   1   2   1   1   1   1   2   1   2   1   2   2   1   2   1   2   2   1   1   1   1   2   2   2   1   1   2   1   1   1   1   2   1   2   1   1   1   1   2   2   2   2   1   1   2   2   2   2   2   2   2   1   2   1   1   1   1   2   2   1   2   2   1   2   2   2   1   1   2   2   1   2   2   2   2   1   1   1   1   1   1   2   2   1   1   2   1   1   2   1   1   2   2   2   1   2   1   1   2   1   2   1   1   1   1   1   1   1   1   1   1   1   1   2   1   1   1   1   1   2   1   1   1   1   1   1   2   1   2   1   1   2   2   1   2
 MK-3-5                 2   2   1   2   2   1   2   1   1   2   2   2   2   2   2   1   1   1   1   2   1   2   1   1   2   1   1   2   2   2   2   2   2   2   2   1   1   1   2   2   2   2   1   1   1   2   2   2   1   1   1   2   1   2   2   1   1   1   2   2   2   1   1   1   2   2   2   1   1   1   2   2   1   2   1   2   1   1   2   1   2   2   1   1   1   1   2   2   1   1   1   2   2   1   1   1   2   1   2   1   2   1   1   2   2   2   2   1   2   2   2   2   2   2   2   2   1   2   1   1   1   1   2   2   1   2   2   1   2   2   2   1   1   2   2   1   2   2   2   2   1   1   2   1   1   1   2   2   1   2   2   2   1   2   1   1   2   2   2   1   2   1   1   2   1   2   1   1   1   1   1   1   1   1   2   1   1   1   2   2   2   1   1   1   2   1   1   1   1   2   1   2   1   2   1   1   2   2   1   2
 MK-3-6                 2   2   1   2   2   1   2   1   1   1   1   2   2   2   2   1   1   1   1   2   2   2   1   2   2   1   1   2   2   2   2   2   2   2   1   2   2   1   1   2   2   2   1   1   1   2   2   2   1   1   1   1   1   2   2   1   1   1   2   2   2   1   1   1   1   2   2   1   1   1   2   2   1   2   1   2   1   1   2   1   2   2   1   1   1   1   2   2   1   1   1   2   2   1   1   1   2   1   2   1   2   1   1   2   2   2   2   1   2   2   2   2   2   2   2   2   1   2   1   1   1   1   2   2   1   2   2   1   1   2   2   1   1   2   2   1   1   2   2   2   1   1   2   1   2   1   2   2   1   1   2   2   1   2   1   1   2   2   2   1   2   1   1   2   2   2   1   1   1   1   1   1   1   1   2   1   1   1   1   2   2   1   1   1   2   1   2   1   1   2   1   2   1   2   1   1   2   2   1   2
 MK-3-7                 2   2   1   2   2   1   1   1   2   1   2   1   2   2   2   1   1   2   1   2   2   2   1   1   1   1   1   2   2   2   2   2   2   2   1   2   2   1   1   2   2   2   1   1   1   2   2   2   1   2   1   1   1   2   2   1   1   1   2   1   2   1   1   1   1   2   2   1   1   1   2   2   1   2   2   2   1   2   2   2   2   2   1   1   1   1   1   2   2   1   1   2   2   2   2   1   2   1   2   1   2   1   1   2   2   2   2   1   2   2   1   2   2   2   2   2   1   2   1   1   1   1   2   2   1   2   2   1   1   2   2   1   1   2   2   1   1   2   2   2   1   1   2   1   2   1   2   2   1   1   2   2   1   2   1   1   2   2   2   1   2   1   1   1   2   2   1   1   1   2   1   1   1   1   2   1   1   1   1   2   2   1   1   2   2   1   2   1   1   2   1   2   1   2   1   1   2   2   1   2
 MK-3-8                 2   2   1   1   1   2   1   1   2   1   2   1   2   2   2   2   2   2   1   2   2   2   1   1   1   1   1   2   2   2   2   2   2   2   1   2   2   1   1   2   2   2   1   1   1   2   2   2   1   2   1   2   1   2   2   1   1   1   2   2   2   1   1   1   1   1   2   1   1   1   2   2   1   2   2   2   1   2   2   2   2   2   1   1   1   1   1   2   2   1   1   2   2   2   2   1   2   1   2   2   2   1   1   2   2   2   2   1   2   2   2   2   1   2   2   1   2   2   1   1   1   1   2   2   1   2   1   1   2   2   2   1   1   2   2   1   1   2   2   2   1   1   2   1   2   2   2   1   1   1   2   2   1   2   1   1   1   2   1   1   2   1   1   1   1   2   1   1   1   2   1   1   1   1   2   1   1   2   1   2   1   1   2   2   2   1   2   1   1   2   1   2   1   2   1   2   2   2   1   2
 MK-3-9                 2   2   1   1   1   2   1   1   2   1   2   1   2   2   2   2   2   2   2   2   2   2   1   1   1   2   1   2   2   2   2   2   2   2   1   2   2   1   1   2   2   2   1   1   1   2   2   2   1   2   2   2   1   2   2   1   1   1   2   2   2   1   1   1   1   1   2   1   1   1   1   2   1   2   2   2   1   2   2   2   2   2   1   1   1   1   1   2   2   1   1   2   2   2   2   1   2   1   2   2   2   1   1   2   2   2   2   1   2   2   2   2   1   2   2   1   1   2   1   1   1   1   2   2   1   2   1   2   1   2   2   1   1   2   2   1   2   2   2   2   1   1   2   2   2   2   2   1   1   1   2   1   1   2   1   1   2   2   1   1   2   2   1   2   1   2   1   1   1   1   1   1   1   1   2   1   1   2   1   2   1   1   2   2   2   1   2   1   1   2   1   2   1   2   1   2   2   2   1   2
 MK-3-10                2   2   1   1   1   2   1   1   2   1   2   1   2   2   2   2   2   2   2   2   2   2   1   1   1   2   1   2   2   2   2   2   2   2   1   2   2   1   1   2   1   1   1   1   1   2   2   2   1   1   2   2   1   2   2   1   1   1   2   2   2   1   2   1   1   2   2   1   1   1   1   2   1   2   2   2   1   2   2   2   2   2   1   1   1   2   1   2   2   1   1   2   2   2   2   1   2   2   2   2   2   1   1   2   1   2   2   1   2   2   2   2   1   2   2   1   1   1   1   1   1   1   2   2   1   2   1   2   1   2   2   2   1   1   2   2   2   1   2   2   1   1   2   1   2   2   2   1   1   2   2   1   1   2   1   1   2   2   1   1   1   2   1   2   1   2   1   1   1   1   1   1   1   1   1   1   1   2   1   2   1   1   2   2   2   1   2   1   1   2   1   2   1   2   1   1   2   2   1   2
 MK-3-11                2   2   1   1   2   1   1   1   2   1   2   1   2   2   2   2   2   2   2   2   2   2   1   1   1   2   1   2   2   2   2   1   2   2   1   2   2   1   1   1   1   1   1   1   1   2   2   2   1   1   2   2   1   2   2   1   1   1   2   2   2   1   2   1   1   2   2   1   1   1   1   2   1   2   2   2   1   2   2   2   2   2   1   1   1   2   1   1   2   1   1   2   2   2   2   1   2   2   2   1   2   1   1   2   1   2   1   1   2   2   2   2   1   2   2   1   1   1   1   1   1   1   2   2   1   2   1   2   1   2   2   2   1   1   2   2   2   1   2   1   1   1   2   1   2   1   2   2   1   2   2   1   1   2   1   1   2   2   2   1   1   2   2   2   1   2   1   1   1   1   1   1   2   1   1   1   1   2   1   1   1   1   2   1   2   1   1   1   1   2   1   2   1   2   2   1   2   2   1   2
 MK-3-12                2   2   1   1   2   1   1   2   2   1   2   1   2   2   2   2   1   2   2   2   2   2   1   1   1   2   1   2   2   1   2   1   2   2   1   2   2   1   1   1   1   1   1   1   1   2   2   2   1   1   2   2   1   2   2   1   2   1   2   2   2   1   2   1   1   2   2   1   1   1   1   2   1   2   2   2   1   2   2   2   2   2   1   1   1   2   1   1   2   1   1   1   2   2   2   1   1   2   2   1   2   1   1   2   1   2   1   1   2   2   2   2   1   2   2   1   1   1   1   1   1   1   2   2   1   2   1   1   1   2   2   2   1   1   2   2   2   1   2   1   1   1   1   1   2   1   2   2   1   1   2   1   2   2   2   1   2   2   2   1   1   2   2   1   1   2   1   1   1   1   1   1   2   1   1   1   1   2   1   1   1   1   2   1   2   1   1   1   1   2   1   2   1   2   2   1   2   2   1   2
 MK-3-13                2   2   1   2   1   1   1   2   2   1   2   1   1   2   2   1   1   2   2   2   2   2   1   1   2   2   1   2   2   1   2   1   2   2   1   2   2   1   1   1   1   1   2   2   1   2   2   1   1   2   2   2   1   1   2   2   2   1   2   2   2   1   2   1   2   2   2   1   1   1   1   2   1   2   2   2   1   2   2   2   2   2   1   1   1   2   1   1   2   1   1   1   2   2   2   1   1   2   2   1   2   2   1   2   2   2   1   1   2   2   2   1   1   2   2   1   1   2   1   1   1   1   2   2   1   1   1   2   1   2   2   2   1   1   2   2   1   1   2   1   1   1   1   1   2   1   2   2   1   1   1   1   2   2   2   1   2   2   2   1   1   2   2   1   1   2   1   1   1   1   1   1   2   1   1   2   1   1   1   1   2   1   2   1   2   1   1   1   1   1   1   2   1   2   2   1   2   2   1   1
 MK-3-14                2   2   1   2   1   1   1   2   2   2   2   1   1   2   2   1   1   2   2   1   2   2   1   1   1   2   1   2   1   1   2   1   2   2   1   2   2   1   1   1   1   2   2   2   1   2   2   1   1   2   2   2   1   1   1   2   2   1   1   2   2   1   2   1   2   2   2   1   1   1   1   2   1   2   2   2   2   2   2   2   2   2   1   1   1   2   1   1   2   1   1   1   2   2   2   1   1   2   2   1   2   2   1   2   2   2   1   1   2   2   2   1   2   1   2   1   1   2   1   2   1   1   2   2   2   1   1   2   1   2   2   2   1   1   2   2   1   1   1   1   1   1   1   1   2   1   2   2   1   1   1   1   2   2   2   1   2   2   1   1   1   2   2   1   1   2   1   2   1   1   1   1   2   2   2   2   1   1   1   1   1   1   2   1   2   1   1   1   1   1   1   2   1   2   2   2   2   2   1   1
 MK-3-15                2   2   1   2   1   1   1   2   2   2   2   1   1   2   2   1   1   2   2   1   2   2   1   1   1   2   1   2   1   1   2   1   2   2   2   2   2   1   1   1   1   2   2   2   1   2   2   1   1   2   2   2   1   1   1   2   2   1   1   2   2   1   2   1   2   2   2   1   1   1   1   2   1   2   2   2   2   2   1   2   2   2   1   1   1   2   1   1   2   2   1   1   2   2   2   1   1   2   2   1   2   1   1   2   2   2   1   2   2   2   2   1   2   1   2   1   1   2   1   1   1   1   2   2   2   1   1   2   1   2   2   2   1   1   2   2   1   1   1   2   1   1   1   1   2   1   2   2   1   1   1   1   2   2   2   1   2   2   1   1   1   1   2   1   1   2   1   2   1   1   2   1   2   2   2   2   1   2   1   1   1   1   2   1   2   1   1   1   1   1   1   2   1   2   2   2   2   2   2   1
 MK-3-16                2   2   1   2   1   1   1   2   2   2   2   1   1   2   2   1   2   2   2   1   2   2   1   1   1   2   1   2   1   1   2   1   2   2   2   2   2   1   2   1   1   2   2   2   1   2   2   1   1   2   2   2   1   1   1   2   2   1   1   1   2   1   2   1   2   2   2   1   1   1   1   2   1   2   2   1   2   1   1   2   2   2   1   1   1   2   1   1   2   2   1   1   2   2   2   1   2   2   1   1   2   1   1   2   2   2   2   2   2   2   1   1   1   1   2   1   2   2   1   1   1   1   2   2   2   1   2   2   1   2   2   2   2   1   2   2   1   1   1   1   1   1   1   1   2   1   2   2   1   1   1   1   1   2   2   1   2   2   1   1   1   1   2   1   1   1   1   2   1   1   2   1   1   2   1   2   1   2   1   1   1   1   2   1   2   1   1   1   2   1   2   2   1   2   1   1   2   1   1   1
 MK-4-1                 1   2   2   2   2   1   1   1   1   2   2   2   2   1   2   2   1   2   2   2   2   2   2   2   1   1   1   1   1   2   2   2   1   2   1   2   1   2   2   2   2   1   1   1   1   1   1   2   1   1   1   1   2   1   2   1   2   2   1   1   1   2   1   2   2   1   1   2   2   2   1   1   1   1   2   2   1   2   2   2   1   2   1   2   1   1   1   1   2   2   2   2   2   2   1   2   1   1   2   2   2   2   1   1   2   2   1   1   2   1   1   1   1   1   2   1   1   1   1   2   2   1   1   1   1   2   2   1   1   1   2   2   2   1   2   1   2   1   1   2   1   2   2   1   1   1   1   1   1   2   2   1   2   2   2   1   1   2   2   2   1   1   2   2   2   1   2   2   2   2   2   1   2   1   1   1   2   2   1   2   2   2   2   2   2   2   2   1   2   1   2   1   2   2   1   1   1   1   2   1
 MK-4-2                 1   2   2   2   1   1   1   1   1   2   2   2   2   1   1   1   1   2   2   2   2   2   2   2   1   1   1   1   1   2   2   2   1   2   1   2   1   2   2   2   2   2   1   1   1   1   1   2   2   1   1   1   2   1   2   1   2   2   1   1   2   1   1   2   2   2   1   2   2   2   1   1   1   1   2   2   1   2   2   2   1   2   1   2   1   1   1   1   2   1   2   2   2   2   1   2   1   1   1   2   1   2   1   1   2   2   1   2   2   1   1   1   1   1   2   2   1   2   1   2   2   2   1   2   1   2   2   1   1   1   2   2   2   1   1   1   2   1   1   2   1   1   1   1   1   1   2   1   1   2   2   1   1   1   2   1   1   2   2   2   1   1   1   2   2   1   2   2   2   2   1   1   1   1   1   1   2   2   1   2   1   2   2   2   2   2   2   1   2   1   2   1   2   2   1   1   1   1   2   1
 MK-4-3                 1   2   2   2   1   1   1   2   1   2   2   2   2   1   1   2   1   1   2   2   2   2   2   2   1   1   1   1   1   2   2   2   1   2   1   2   1   2   2   2   2   2   1   1   1   1   1   2   1   1   1   1   2   1   2   1   2   2   2   2   2   1   1   2   1   2   1   2   2   2   1   1   1   1   2   2   1   2   2   2   1   2   1   2   1   1   2   1   2   1   2   2   2   2   1   2   1   1   1   2   1   2   1   1   2   2   1   2   2   1   1   1   1   1   2   2   1   2   1   2   1   2   1   2   1   1   2   1   1   1   1   2   2   1   1   1   1   1   1   1   1   1   1   1   1   1   2   1   1   1   2   1   2   2   1   1   1   2   2   2   1   1   1   2   2   1   2   2   2   2   1   1   2   1   1   1   1   2   1   2   1   1   2   2   2   2   2   1   2   1   2   1   2   2   1   1   1   2   2   1
 MK-4-4                 1   2   2   2   1   1   2   2   2   2   2   2   2   2   1   2   1   1   2   2   2   2   2   1   1   1   1   1   1   2   2   1   1   2   2   2   2   1   2   2   2   2   1   1   1   1   1   1   1   1   1   1   2   1   1   1   1   2   2   2   1   1   2   2   2   2   1   2   2   1   1   1   1   1   1   2   1   2   2   2   1   2   2   2   1   1   2   1   2   1   2   2   2   2   1   1   1   1   1   2   1   2   1   1   2   2   1   2   1   1   1   1   1   1   2   2   1   2   1   2   1   1   1   2   1   1   2   1   2   1   1   2   2   1   1   1   1   1   1   1   1   1   1   1   1   1   1   1   1   1   2   1   2   2   1   1   1   2   2   2   1   1   1   2   2   1   2   2   2   2   2   1   2   1   1   1   1   2   2   2   1   1   2   2   2   1   2   1   2   1   2   1   2   2   1   2   1   2   2   1
 MK-4-5                 1   2   2   2   1   1   2   2   2   2   1   2   2   2   1   2   1   1   2   2   2   2   2   1   1   1   1   1   1   2   2   1   1   2   2   2   2   1   2   2   2   2   1   1   1   1   2   1   1   1   1   2   1   1   2   2   1   2   1   2   1   1   2   2   2   2   1   2   2   1   1   1   1   1   1   1   1   2   2   2   1   2   2   2   1   1   2   1   2   2   2   2   1   1   1   1   1   1   1   2   1   2   1   1   2   2   1   1   1   2   1   1   1   1   2   2   1   2   2   2   1   1   2   2   1   1   2   1   1   1   1   2   2   1   1   1   1   1   2   1   1   1   1   1   1   1   1   1   1   1   2   2   2   2   1   1   1   1   2   1   1   1   1   2   2   1   2   2   2   2   2   1   2   1   1   1   1   2   2   2   1   1   2   2   2   1   2   1   2   1   2   1   2   2   1   2   1   2   2   1
 MK-4-6                 1   2   2   2   1   2   1   2   2   2   2   2   2   2   2   2   1   1   2   2   2   2   2   1   1   1   1   1   1   2   2   2   1   2   2   2   2   1   2   2   2   2   1   2   1   1   2   1   1   1   2   2   1   2   2   2   1   2   1   2   1   1   2   2   2   2   1   2   1   1   1   1   1   2   1   1   1   1   2   2   1   1   2   2   1   1   2   2   2   2   2   2   1   1   1   1   1   1   1   2   1   2   1   1   2   2   1   1   1   2   1   1   1   2   2   2   1   2   2   2   1   1   2   2   1   1   2   1   1   1   1   2   2   1   1   1   1   1   2   1   1   1   1   1   1   1   1   1   1   1   2   2   1   1   1   1   1   1   2   1   1   1   1   2   2   1   2   2   2   2   2   1   2   1   1   1   1   2   2   2   1   1   2   2   2   1   2   1   2   1   2   1   2   2   2   2   1   2   2   1
 MK-4-7                 1   2   2   2   2   2   1   2   1   2   2   2   2   2   2   2   1   1   1   2   2   2   1   1   1   1   1   1   1   2   2   2   1   2   2   2   2   1   2   2   2   2   1   2   1   1   2   1   1   1   2   2   1   2   1   2   1   1   1   2   1   1   2   2   2   2   1   2   2   1   1   1   1   2   2   1   1   1   2   2   1   1   2   2   1   1   2   2   2   2   2   1   1   1   1   1   1   1   1   2   1   2   1   1   2   2   1   1   1   2   1   2   1   2   2   2   1   2   2   2   1   1   2   2   1   1   2   1   1   1   1   2   2   1   1   1   1   1   2   1   1   1   1   1   2   2   1   1   1   1   2   2   1   1   1   1   1   1   2   1   1   1   2   2   2   1   1   2   2   2   2   1   2   2   1   1   1   2   2   2   1   1   2   2   2   1   2   1   2   2   2   1   2   2   1   2   1   2   2   1
 MK-4-8                 1   2   2   2   2   2   1   2   1   2   2   2   2   2   2   2   1   1   1   2   2   2   1   1   1   2   1   1   1   2   2   2   1   2   2   2   2   1   2   2   2   2   1   2   1   1   2   1   1   2   2   2   1   1   1   2   1   1   1   2   2   1   2   1   2   1   1   2   2   1   1   1   1   1   1   1   1   1   2   2   1   1   2   2   1   1   2   2   2   2   2   1   1   1   1   1   1   1   1   2   1   2   1   1   2   2   1   1   2   2   1   2   1   2   2   2   1   2   2   2   1   2   2   2   1   1   1   1   2   1   1   2   2   2   1   1   1   1   2   1   1   1   1   1   2   2   2   1   1   1   2   2   1   1   1   1   2   1   2   1   1   1   2   2   2   1   1   1   2   2   2   1   2   2   1   1   1   1   2   2   1   1   2   2   2   1   2   2   2   1   2   2   1   2   1   2   2   2   2   1
 MK-4-9                 1   2   2   2   2   2   1   1   1   2   2   2   2   2   2   2   1   1   1   2   1   1   1   1   1   2   1   1   1   2   2   2   1   2   2   2   2   2   2   2   2   2   1   2   1   1   2   1   1   2   2   2   1   1   1   2   1   1   1   1   2   1   2   1   1   1   1   2   2   1   1   1   1   1   1   1   1   1   2   2   1   1   2   2   1   2   2   2   1   2   2   1   1   1   2   1   2   1   1   2   1   2   1   1   2   2   1   1   2   2   1   2   1   2   2   2   1   2   2   2   1   2   2   2   1   2   1   1   1   1   1   2   2   2   1   1   1   1   2   2   1   1   1   1   2   2   2   1   1   1   2   2   1   1   1   1   2   1   2   1   1   1   2   2   2   1   1   1   2   2   2   1   1   2   1   1   1   1   2   2   1   1   2   2   2   1   2   2   2   1   1   2   1   2   1   2   2   2   2   1
 MK-4-10                1   2   2   2   2   2   1   1   1   2   2   2   2   1   2   2   1   1   1   2   1   1   1   1   1   2   1   2   1   2   2   2   1   2   2   2   2   2   2   2   2   2   1   1   1   1   2   1   1   2   2   2   1   1   1   2   1   1   1   1   2   1   2   1   1   1   1   2   2   2   1   1   1   1   1   1   1   1   2   1   1   1   2   2   1   2   2   2   1   2   2   1   1   1   2   1   2   1   1   2   1   2   1   1   2   2   1   1   2   1   1   2   2   2   2   2   1   2   2   2   1   2   2   2   1   2   1   1   1   1   1   2   2   2   1   2   1   1   2   2   1   1   1   1   2   2   2   1   1   1   2   2   1   1   1   1   2   1   2   1   1   1   2   2   1   1   1   1   2   1   2   1   1   2   1   1   1   1   2   2   1   2   2   2   2   1   2   2   2   1   1   2   1   2   1   2   2   1   2   1
 MK-4-11                1   2   2   2   2   2   1   1   1   2   2   2   2   1   2   2   1   2   1   2   2   1   1   1   1   1   1   2   1   2   2   2   2   2   2   2   2   2   1   2   2   2   1   1   1   1   2   1   1   1   2   1   1   1   2   1   1   1   1   1   2   1   2   1   1   1   1   2   2   2   1   1   1   1   1   1   1   1   2   1   1   1   2   2   1   2   2   2   1   2   2   1   2   1   1   1   2   1   1   2   2   2   1   1   2   2   1   1   2   1   1   1   2   2   2   2   1   2   2   2   1   2   2   2   1   2   2   1   1   1   1   2   2   2   1   2   1   1   2   2   1   1   1   1   2   1   1   1   1   1   2   2   1   1   1   1   2   1   2   1   1   1   2   2   2   1   1   1   2   1   2   1   1   1   1   1   1   1   2   2   1   2   2   2   2   1   2   2   2   1   1   2   1   2   1   2   2   1   2   1
 MK-4-12                1   2   2   2   2   1   1   1   1   2   2   2   2   1   2   2   1   2   1   2   2   1   1   1   1   1   1   2   2   2   2   2   2   2   1   1   2   2   1   2   2   2   2   1   1   1   2   1   1   1   2   1   1   1   2   2   1   1   1   1   2   1   2   1   1   1   1   2   2   2   1   1   1   1   1   1   1   1   2   1   1   1   2   2   1   2   2   2   1   2   2   1   2   1   1   2   1   1   1   2   2   2   2   1   2   2   1   1   2   2   1   1   2   1   1   2   1   2   2   2   1   2   1   2   1   2   2   1   1   2   1   2   2   2   1   2   1   1   2   2   1   1   1   1   2   1   1   1   2   1   2   2   1   1   1   1   2   1   2   1   1   1   2   2   2   1   1   1   2   1   2   1   1   1   1   1   1   1   2   2   1   2   2   2   2   2   2   1   2   1   1   2   1   2   1   2   1   1   2   1
 MK-4-13                1   2   1   2   2   1   1   1   1   2   2   2   2   1   2   2   1   2   1   2   2   1   1   1   1   1   1   1   2   2   2   2   2   2   1   1   2   2   2   2   2   2   2   1   1   1   2   1   1   1   1   1   2   1   2   2   1   1   1   1   2   1   2   2   1   1   1   1   2   2   1   1   1   2   1   1   1   2   2   1   1   1   2   2   1   2   2   2   1   2   2   1   2   1   1   2   1   1   1   2   2   2   2   1   2   2   1   1   1   2   1   1   2   1   1   2   1   2   2   2   1   2   1   2   1   2   2   1   1   2   2   2   2   2   1   2   1   1   2   2   1   1   1   1   2   1   2   1   2   1   2   2   1   1   1   2   2   1   2   1   1   1   2   2   2   2   1   1   2   1   2   1   2   1   1   1   1   1   2   2   1   2   2   2   2   2   2   1   2   1   1   2   1   2   2   2   1   1   2   1
 MK-4-14                1   2   1   2   2   1   1   1   1   2   2   2   2   1   1   2   1   2   1   2   2   1   2   1   1   1   1   1   2   2   2   2   2   2   1   1   2   2   2   2   2   2   2   1   1   1   2   2   1   1   1   1   2   1   2   2   1   2   1   1   2   1   2   1   1   1   1   1   2   2   1   2   1   2   1   1   1   1   2   1   1   1   2   2   1   2   2   2   1   1   2   1   2   1   1   2   1   2   1   2   2   2   2   1   2   2   1   1   1   2   1   1   2   1   1   2   2   2   2   2   1   2   1   2   1   2   2   1   2   2   2   2   2   2   1   2   1   1   1   2   1   1   1   1   2   1   2   1   2   1   2   2   1   1   1   2   2   1   2   2   1   1   2   2   2   1   1   1   1   1   2   1   2   1   1   1   1   1   2   2   1   2   2   1   2   2   2   1   2   1   1   2   2   2   2   2   1   2   2   1
 MK-4-15                1   2   1   1   2   1   1   1   2   2   2   2   1   1   1   2   1   2   1   2   2   2   2   1   2   1   1   1   2   2   2   2   1   2   1   1   2   2   2   2   2   2   2   1   1   1   2   1   1   1   1   1   2   1   2   2   1   2   1   1   2   2   2   1   1   1   1   1   2   2   1   2   1   2   1   2   1   1   2   1   1   2   2   2   1   2   2   2   1   1   2   1   2   1   1   2   1   1   1   2   2   2   2   1   1   2   1   1   1   2   1   1   2   1   1   1   2   2   2   2   1   2   1   2   1   2   2   1   2   2   2   2   2   2   1   2   1   1   1   2   1   1   1   1   2   1   2   1   2   1   2   2   1   1   1   2   2   1   1   2   1   1   2   1   2   1   1   2   1   1   2   1   2   1   1   1   1   2   2   2   1   2   2   1   2   2   2   1   2   1   1   2   2   2   2   2   1   2   2   1
 MK-4-16                1   2   1   1   2   1   1   1   2   2   1   2   1   1   1   2   1   2   2   1   2   2   2   1   2   1   1   1   2   2   2   2   1   2   1   2   2   2   2   2   2   2   2   1   1   1   2   1   1   1   1   1   2   2   2   2   1   2   1   1   2   2   2   1   1   1   1   1   2   2   1   2   1   2   1   2   1   1   2   1   1   2   2   2   1   1   2   2   1   1   2   1   2   1   1   2   1   1   2   2   1   2   2   1   1   2   1   1   1   2   1   1   2   1   1   1   2   2   2   2   1   2   1   1   1   1   2   1   2   2   2   2   1   2   2   2   1   1   1   2   1   1   1   1   1   1   1   1   2   1   2   2   1   1   1   2   2   2   1   2   1   1   2   1   2   1   2   2   1   1   2   1   2   1   1   1   1   2   2   2   1   1   2   1   2   2   2   1   2   1   1   2   2   2   2   2   1   2   1   1
 MK-5-1                 1   1   2   1   1   1   1   1   1   2   2   1   1   2   2   2   1   2   2   1   2   2   2   2   2   1   1   1   1   2   1   1   1   2   1   2   2   2   2   1   1   1   2   1   2   1   1   2   2   2   2   1   1   2   1   2   1   1   1   1   2   2   1   2   2   2   1   1   2   2   1   2   2   2   2   2   2   1   1   1   1   1   1   1   2   1   1   2   2   1   2   2   2   2   2   1   1   2   2   2   2   1   1   1   2   2   1   2   2   2   2   2   2   2   1   2   2   2   2   2   2   2   2   1   1   1   2   1   2   1   2   1   1   1   1   1   2   1   1   2   2   2   2   1   1   1   1   1   2   2   2   1   2   1   1   2   1   2   1   2   2   1   1   2   1   2   1   2   2   1   2   2   1   2   2   2   2   2   1   1   2   2   2   2   1   1   1   2   2   2   2   2   1   1   1   1   1   2   2   1
 MK-5-2                 1   2   2   1   1   1   1   2   1   2   2   1   1   2   2   2   1   2   2   1   2   2   2   1   1   1   1   2   1   2   1   2   1   2   1   2   2   2   2   1   1   1   2   1   2   1   2   2   2   2   2   1   2   2   1   1   1   1   1   1   1   2   1   2   2   2   1   1   2   2   1   1   2   2   2   2   2   1   1   1   1   1   1   1   1   1   1   2   2   1   2   2   2   2   1   1   1   2   2   2   2   1   1   1   2   1   1   2   2   2   2   1   2   2   1   2   1   2   2   2   2   2   2   1   1   1   2   1   2   1   2   1   1   1   1   1   1   1   1   2   2   2   2   2   1   1   1   1   2   2   2   2   2   1   1   2   1   2   2   2   2   1   1   2   1   2   1   2   2   1   2   2   1   1   2   2   2   1   1   1   2   2   2   2   2   1   1   2   2   2   1   2   1   1   1   2   1   1   2   1
 MK-5-3                 1   2   2   1   1   1   1   2   1   2   2   2   1   2   2   2   1   2   2   1   2   2   2   1   1   1   2   2   1   2   1   2   1   2   1   1   2   2   1   1   1   1   2   1   2   1   2   2   2   2   1   1   2   2   1   1   1   1   1   2   1   2   1   2   2   2   1   1   2   2   1   1   2   2   2   2   2   1   1   1   1   1   2   1   2   1   1   1   2   1   2   2   2   2   1   1   2   2   2   2   2   1   1   1   2   1   1   2   2   2   2   1   2   1   1   2   1   2   2   2   2   2   2   1   1   2   1   1   1   2   2   1   1   2   1   1   1   1   1   2   1   2   2   2   1   1   2   1   2   2   2   2   2   1   1   2   1   2   2   1   2   1   1   2   1   2   1   2   2   1   2   2   1   1   1   2   2   1   1   1   2   2   2   2   2   1   1   2   2   1   1   2   1   1   1   2   1   1   2   1
 MK-5-4                 1   2   1   1   1   1   1   2   1   2   2   2   1   2   2   2   1   2   2   1   1   2   1   1   1   1   2   2   1   2   1   2   1   2   1   1   2   2   1   1   1   2   2   2   2   1   2   2   2   2   1   1   2   2   2   1   1   2   1   2   1   2   1   2   2   2   1   1   1   2   1   2   1   2   2   1   2   2   1   1   1   1   2   1   2   1   1   1   2   1   2   2   2   2   1   1   2   1   2   2   2   1   1   1   2   2   1   2   2   2   1   1   2   1   1   2   1   2   2   2   2   2   2   1   1   2   1   1   1   2   2   1   1   2   1   1   1   1   1   2   1   1   1   2   1   1   2   1   2   2   2   2   1   2   1   2   1   2   2   1   2   1   1   2   1   2   1   2   2   1   2   2   1   1   1   2   2   1   1   1   2   2   2   2   1   1   1   2   2   1   1   2   1   1   1   2   1   1   2   2
 MK-5-5                 1   2   1   1   1   1   1   2   1   2   2   2   1   2   2   2   1   2   2   1   1   2   1   1   1   1   2   2   1   2   1   2   1   2   1   1   2   2   1   1   1   2   2   2   2   1   1   2   2   2   2   1   2   2   2   1   1   1   1   2   1   2   1   2   2   2   1   1   1   2   1   2   2   2   2   1   2   2   1   1   1   1   2   1   2   1   1   1   2   1   2   2   2   2   1   1   2   1   2   2   2   1   1   1   2   2   1   2   2   2   1   1   2   1   1   2   2   2   2   2   2   2   2   1   1   2   1   1   1   2   1   1   1   2   1   1   1   1   1   2   1   1   1   2   1   1   2   1   2   2   2   1   1   2   1   2   1   2   2   1   2   1   1   2   1   2   1   1   2   1   1   2   1   1   1   2   2   1   1   1   2   2   2   2   1   1   1   2   2   1   1   2   1   1   1   1   1   1   2   1
 MK-5-6                 1   2   1   2   1   1   1   2   1   2   2   2   1   2   2   2   1   2   2   1   1   2   1   2   1   1   2   2   1   2   1   1   1   2   1   1   2   1   2   1   1   1   2   2   2   1   1   2   1   2   2   1   2   2   2   1   1   1   1   2   1   1   1   2   2   2   1   2   1   2   1   2   2   2   2   2   2   1   1   1   1   1   2   1   2   1   1   1   2   1   1   1   2   2   1   1   2   1   2   2   2   1   1   1   2   2   1   2   2   2   1   1   2   1   1   2   2   2   2   2   2   2   1   1   1   2   1   1   1   2   1   1   1   2   1   1   1   1   1   2   1   1   1   2   1   2   2   2   2   2   2   1   1   2   1   2   1   1   2   1   1   1   1   2   1   2   1   1   2   1   1   2   2   1   1   2   2   1   1   2   2   2   1   2   1   1   1   2   2   1   1   2   1   1   1   1   1   1   2   1
 MK-5-7                 1   2   1   2   1   1   1   2   1   2   2   2   1   2   2   2   1   2   2   1   2   2   1   2   1   1   1   2   1   2   2   2   1   2   1   1   2   1   1   1   1   1   2   2   1   1   1   2   1   1   2   1   2   2   2   1   1   1   1   2   1   1   1   2   2   1   1   2   1   2   1   2   2   2   2   2   2   1   1   1   1   1   2   1   2   1   1   1   2   1   1   1   2   2   2   1   2   1   2   2   2   1   1   1   2   2   1   2   1   2   1   1   2   2   1   2   2   2   2   2   1   2   2   2   1   2   1   1   1   2   1   1   1   2   1   2   1   1   1   2   1   1   1   2   1   2   1   2   2   2   2   1   1   2   1   2   1   1   1   1   1   1   1   2   1   2   1   1   2   1   1   2   2   1   1   2   2   1   1   2   2   2   1   1   1   1   1   2   2   1   1   1   1   1   1   1   1   1   2   1
 MK-5-8                 2   2   1   2   1   1   2   2   1   2   1   2   1   2   2   2   1   2   2   1   2   1   1   2   2   1   1   2   1   2   2   2   1   2   1   2   2   2   1   1   1   2   2   2   1   1   1   2   1   1   2   1   1   2   2   1   1   1   1   2   1   1   1   2   2   2   1   2   1   2   1   2   2   2   2   2   2   1   1   1   1   1   2   1   2   1   1   1   2   1   2   1   2   2   2   1   2   1   1   2   2   1   1   1   2   1   1   2   1   2   1   1   2   2   1   2   2   2   2   2   1   2   1   1   1   2   1   1   1   2   1   1   1   2   1   2   1   1   1   2   1   1   2   2   1   2   2   2   1   2   2   1   1   1   1   2   1   1   1   1   1   1   1   2   1   2   1   1   2   1   1   1   2   2   1   2   2   1   1   2   1   2   2   1   1   1   1   2   2   2   1   1   1   1   1   1   1   1   2   1
 MK-5-9                 2   2   1   2   1   1   2   2   1   2   1   2   1   2   2   2   2   2   2   1   2   1   1   1   2   1   2   1   1   2   2   2   1   2   1   2   2   2   1   2   1   2   2   2   1   1   1   2   1   1   2   1   1   2   2   1   1   1   1   2   2   2   1   2   2   2   1   2   1   2   1   2   2   2   2   2   2   1   1   2   1   2   2   1   2   1   1   1   2   1   2   1   2   2   2   1   2   1   2   2   2   1   1   1   2   1   1   2   1   2   1   1   2   2   1   2   2   2   2   1   1   1   2   1   1   2   1   1   1   2   2   1   1   2   1   2   1   1   1   1   1   1   2   2   1   2   2   2   1   2   2   1   1   1   1   2   1   1   1   1   1   1   1   2   1   2   1   1   1   1   1   1   2   1   2   2   2   1   1   2   1   2   2   1   1   1   1   2   2   2   1   1   1   1   1   1   1   1   2   1
 MK-5-10                2   2   1   2   1   1   2   2   1   2   1   2   1   2   2   2   2   2   2   1   2   1   1   1   2   1   2   1   1   2   2   2   1   2   1   2   2   2   1   1   1   2   2   2   1   1   1   2   1   1   2   1   1   2   2   1   1   1   1   2   2   2   1   2   2   2   1   2   1   2   1   2   2   2   2   2   2   1   1   2   1   2   2   1   2   1   1   1   2   1   2   1   2   2   2   1   2   1   2   2   2   2   1   1   2   2   2   2   1   2   1   1   2   2   1   2   2   2   2   1   1   1   2   1   1   2   1   1   1   2   2   2   1   2   1   2   1   1   1   1   2   1   2   2   1   2   2   2   1   1   1   1   1   1   1   2   1   1   1   1   1   1   1   1   1   2   1   1   1   1   1   1   2   1   2   2   2   1   1   2   1   2   2   2   1   1   1   2   2   2   1   1   1   1   1   1   1   1   2   2
 MK-5-11                2   2   1   2   1   1   2   2   1   2   1   2   2   2   2   2   2   1   2   1   2   1   1   1   2   1   2   1   1   2   1   2   1   2   1   2   2   2   1   1   1   2   2   2   1   1   1   2   1   1   2   1   1   2   2   1   1   1   1   2   2   2   1   2   2   2   1   2   1   2   1   2   2   2   2   2   2   1   1   2   1   2   2   1   2   1   2   1   2   1   2   1   1   2   2   1   2   1   2   2   2   2   1   1   2   1   1   2   1   2   2   1   2   2   1   2   1   2   2   1   1   1   2   1   1   2   1   1   1   2   2   2   1   2   2   2   1   1   1   1   2   1   2   2   1   2   1   2   1   1   1   1   1   1   1   2   2   1   1   1   1   1   1   1   1   2   1   1   1   1   1   1   2   1   2   2   2   1   1   2   1   2   1   2   1   1   1   2   2   2   1   1   1   1   1   1   1   1   2   2
 MK-5-12                2   2   1   2   1   1   2   2   1   2   1   2   2   2   2   2   2   1   2   1   2   1   1   1   2   1   2   1   1   2   1   2   1   2   1   2   2   2   1   1   1   2   2   2   1   2   1   2   1   1   1   1   1   2   2   1   1   1   1   2   2   2   2   2   2   1   1   2   1   2   1   2   2   2   2   2   2   1   1   2   1   2   2   1   2   2   2   1   2   1   1   1   1   1   2   1   2   1   2   2   2   2   1   1   2   1   1   2   1   2   2   1   2   2   1   2   2   2   2   1   2   1   2   1   1   2   1   1   2   2   2   2   1   2   2   2   1   1   1   1   2   1   2   2   1   2   1   2   1   1   1   1   1   1   1   2   2   1   2   1   1   1   1   1   1   1   1   1   1   1   1   1   2   1   2   2   1   1   1   2   1   1   1   2   1   2   1   2   2   2   1   1   1   1   1   1   2   1   2   2
 MK-5-13                2   2   1   2   2   1   1   2   1   2   2   2   2   2   2   2   2   1   1   1   2   1   1   1   2   1   2   1   1   2   1   2   1   2   1   2   2   2   1   1   1   2   1   2   1   2   1   1   1   1   1   1   1   1   2   2   1   1   1   2   2   2   2   2   2   1   1   2   1   2   1   2   2   2   2   2   2   2   1   1   1   2   2   1   2   2   2   1   2   1   1   1   1   1   2   1   2   1   2   2   2   2   1   1   2   2   1   2   1   2   2   1   2   2   2   1   2   2   2   1   2   1   2   1   1   2   1   1   2   2   2   2   1   2   2   2   2   1   1   1   2   1   2   2   1   2   2   2   1   1   1   2   1   1   1   2   2   1   2   1   1   1   1   1   1   1   1   1   1   1   1   1   2   1   2   2   1   1   1   2   1   1   1   2   1   1   1   2   2   2   1   1   1   1   1   1   1   1   2   2
 MK-5-14                2   2   1   2   2   1   1   1   1   2   2   2   2   2   2   1   2   1   1   1   2   1   1   1   2   1   2   1   1   2   1   2   1   2   1   2   2   2   1   1   1   2   1   2   1   2   1   1   1   2   1   1   1   1   2   2   2   1   1   2   2   2   2   2   2   1   2   2   1   2   1   1   2   2   2   2   1   2   1   1   1   2   2   1   2   2   1   1   1   1   2   1   1   1   2   1   2   1   2   2   2   2   1   1   2   2   1   2   1   1   2   1   2   2   2   1   2   2   2   2   2   1   1   1   1   2   1   1   2   2   2   2   1   2   2   2   2   1   1   1   2   1   2   2   1   2   2   2   1   1   1   2   1   1   1   2   2   1   2   1   1   1   1   1   1   1   1   2   1   1   1   1   2   1   2   2   1   1   1   2   1   2   1   2   1   1   1   2   2   2   1   1   1   1   1   1   1   1   2   2
 MK-5-15                2   2   1   1   2   1   1   1   1   2   2   2   2   2   2   1   2   1   1   1   2   1   1   1   2   1   2   1   1   2   1   2   1   2   1   2   2   2   1   1   1   2   1   2   1   1   1   1   1   2   1   1   2   1   2   2   2   1   1   1   2   2   2   2   2   1   2   2   1   2   1   1   2   1   2   2   2   2   1   1   1   1   2   1   2   2   1   2   1   1   2   1   1   1   2   1   2   1   2   2   2   2   1   1   2   2   1   2   1   2   1   1   2   2   2   2   2   2   2   2   2   1   1   1   1   2   1   1   2   1   2   2   1   2   2   2   2   1   1   1   2   1   2   2   2   2   2   2   1   2   1   2   1   1   1   2   2   1   2   1   1   1   1   1   1   1   1   2   1   1   1   2   2   1   2   2   1   1   1   2   1   2   1   2   1   1   1   2   2   1   1   1   1   1   1   1   1   1   2   2
 MK-5-16                1   2   1   1   2   1   1   1   1   2   2   2   2   2   2   1   2   2   1   1   1   1   1   1   2   1   1   1   1   2   1   2   1   2   1   2   2   2   1   1   1   2   1   2   1   1   1   1   1   2   1   1   2   2   2   2   2   1   1   1   2   2   2   2   2   1   2   2   1   2   1   1   2   1   2   2   2   2   1   1   1   1   2   1   2   2   1   2   1   1   2   1   1   1   2   1   2   1   2   2   1   1   2   1   2   2   1   2   1   2   1   1   2   2   2   2   2   2   2   2   1   1   1   1   1   2   1   1   2   1   1   2   1   2   2   2   2   1   1   1   2   1   2   2   2   1   2   2   1   2   1   2   1   2   1   2   2   1   2   1   1   1   1   1   1   1   1   2   1   1   1   2   2   1   2   2   1   1   1   2   2   1   1   2   1   2   1   2   2   2   1   2   1   2   1   1   1   1   2   1
 MK-6-1                 2   2   2   1   1   1   2   2   1   2   1   2   1   2   1   2   2   2   1   2   1   2   2   2   2   1   1   1   2   1   1   1   2   2   2   2   2   2   1   2   2   1   2   2   1   1   2   2   1   2   2   1   1   2   1   2   2   2   1   2   1   2   2   2   2   2   1   1   1   2   1   2   1   1   1   1   1   1   1   2   2   2   1   1   1   1   1   1   2   2   2   1   1   2   2   2   1   1   1   2   2   2   1   2   1   2   1   2   1   1   1   2   2   1   2   1   1   1   2   1   1   1   1   1   2   2   2   1   1   2   1   2   2   2   2   2   1   1   1   1   1   1   1   2   1   1   2   2   1   1   1   1   1   2   1   2   1   1   1   2   2   1   2   1   2   1   1   2   1   1   1   2   2   2   1   1   1   2   1   1   2   2   2   2   2   2   2   1   1   2   1   1   1   1   2   2   2   1   1   1
 MK-6-2                 2   2   2   1   1   1   2   2   1   2   1   1   1   2   1   2   2   2   1   1   2   2   2   2   2   1   1   1   2   2   1   1   2   2   2   2   1   2   1   2   2   1   1   2   1   1   2   2   1   2   2   1   1   2   1   2   2   2   1   2   1   2   2   2   2   2   1   1   1   2   1   2   1   1   1   1   1   1   1   2   2   2   1   2   1   1   1   1   2   1   2   1   1   2   2   2   1   2   1   2   2   2   1   1   1   1   1   2   1   1   1   2   2   1   2   1   1   1   2   1   1   1   1   1   2   2   2   1   2   1   1   2   2   2   2   2   1   1   1   1   1   1   1   2   1   1   1   2   1   1   1   1   1   1   1   2   1   2   1   2   2   1   2   1   2   1   2   2   1   1   1   2   2   2   2   1   2   2   1   1   2   2   2   2   2   2   2   1   1   2   1   1   1   1   2   2   1   1   1   1
 MK-6-3                 2   2   2   1   1   1   2   2   1   2   1   1   2   2   1   2   2   2   1   1   1   2   2   2   2   2   1   1   1   2   1   1   2   2   1   2   1   2   1   2   2   1   1   2   1   1   2   2   2   2   2   1   1   2   1   1   2   1   2   2   1   2   2   2   2   1   1   1   1   1   1   2   1   1   1   1   1   1   1   2   2   2   1   2   1   2   1   1   2   1   2   1   1   2   1   2   1   2   1   2   2   2   1   1   1   1   2   2   1   1   1   2   2   1   2   1   1   1   2   1   1   1   1   1   2   2   2   1   2   1   1   2   2   2   2   2   1   1   1   1   1   1   1   2   1   2   2   2   1   1   1   1   1   1   1   2   1   1   1   2   2   1   2   2   2   1   2   2   1   2   2   2   2   2   2   1   2   2   1   1   2   2   2   2   2   1   2   1   1   2   1   1   1   1   2   2   1   1   1   1
 MK-6-4                 2   2   2   1   1   1   2   2   1   2   1   1   2   2   1   2   2   2   1   1   1   2   2   2   2   2   1   1   1   2   1   1   2   2   1   2   1   2   1   1   2   1   1   2   1   1   2   2   2   2   2   1   1   2   1   1   2   1   2   2   1   2   2   2   2   1   2   1   1   1   1   2   1   1   1   1   1   1   1   2   2   1   2   2   1   2   1   1   2   2   2   1   1   2   1   2   1   2   1   2   2   2   1   1   1   1   2   1   1   1   1   2   2   1   2   1   1   2   2   1   1   1   1   1   2   2   2   1   2   1   1   2   2   2   2   2   1   1   2   1   1   1   2   2   1   2   2   1   1   2   1   1   2   1   1   2   1   1   1   1   2   1   2   2   2   1   2   2   1   2   2   2   2   2   2   1   1   2   1   1   2   1   2   2   2   1   2   1   1   2   1   2   1   1   2   2   1   2   1   1
 MK-6-5                 2   2   2   2   1   1   2   2   1   2   2   1   2   1   1   2   2   2   1   1   1   2   1   2   2   2   1   1   1   2   1   1   2   1   1   2   1   2   1   1   2   1   1   2   1   1   1   2   2   2   2   1   1   2   2   1   2   1   2   2   1   2   2   2   2   1   2   1   1   1   1   2   1   1   1   1   1   1   2   2   2   1   2   2   1   2   1   1   2   2   2   1   1   2   1   2   1   2   1   2   2   2   1   1   1   1   2   2   2   1   1   2   2   1   2   1   1   1   2   1   1   1   1   1   2   2   2   1   2   1   1   2   2   2   2   2   1   2   2   1   1   2   2   2   1   2   2   1   1   2   1   1   2   1   1   2   1   1   1   1   2   1   2   1   2   1   2   1   1   2   2   2   2   2   2   1   1   2   1   1   2   1   2   2   2   1   2   1   1   2   1   2   1   1   2   2   1   2   1   1
 MK-6-6                 2   2   2   2   1   1   2   2   1   1   2   1   2   1   1   2   2   2   1   2   1   2   1   2   2   2   2   2   1   1   1   1   2   1   1   2   1   2   1   2   2   1   2   2   1   1   1   2   2   2   2   1   1   1   2   1   2   1   2   2   1   2   2   2   2   1   2   1   1   1   1   2   1   1   1   1   1   1   1   2   2   1   2   2   1   2   1   1   2   1   2   1   1   1   1   2   1   2   2   2   2   2   1   2   1   2   2   2   2   1   1   2   2   1   2   1   1   1   2   1   1   1   1   1   2   2   1   1   2   1   1   2   2   2   2   2   1   2   2   1   1   2   2   2   1   2   2   1   1   2   1   1   2   1   1   2   1   1   1   1   2   1   2   1   2   1   2   1   1   2   2   2   1   1   2   1   1   2   1   1   2   1   2   2   2   1   2   1   1   2   1   2   1   1   2   1   1   2   1   1
 MK-6-7                 2   2   2   2   1   1   2   2   1   1   2   1   2   1   1   2   2   1   1   2   1   2   1   2   2   2   2   2   1   1   2   1   1   1   1   2   1   2   1   2   2   2   2   2   1   1   1   2   2   2   2   1   1   1   2   1   2   1   2   2   1   2   2   2   2   1   2   1   2   1   1   2   1   2   2   1   1   1   1   1   2   1   2   1   1   2   1   1   2   1   2   1   1   1   2   1   2   2   2   1   2   2   1   2   1   2   2   2   2   1   1   2   2   1   2   1   1   1   2   1   1   2   1   1   2   2   1   1   2   1   1   2   2   2   2   2   1   2   2   1   2   1   2   2   1   2   2   1   1   2   1   1   2   1   1   2   1   1   1   1   2   1   2   1   2   1   2   1   1   2   2   2   1   1   2   1   1   1   1   1   2   1   2   2   2   1   2   1   1   2   1   2   1   2   2   1   1   2   1   1
 MK-6-8                 2   2   2   2   1   1   2   2   1   1   2   1   2   2   1   2   2   1   1   2   1   2   1   2   2   2   2   2   1   1   2   1   1   1   1   2   1   2   1   2   2   2   2   2   1   1   2   2   2   2   2   1   2   1   1   1   1   1   1   2   1   2   2   2   2   1   2   1   2   2   1   2   1   2   2   1   1   1   1   1   1   1   2   2   1   2   1   1   1   1   2   1   1   1   2   1   2   2   2   1   2   2   1   2   1   1   2   2   2   1   1   2   2   1   2   1   1   1   2   1   1   2   1   1   2   2   1   1   2   1   1   2   1   2   2   2   1   2   2   1   2   2   2   2   1   2   2   2   1   2   1   1   2   1   1   2   1   1   1   1   1   1   1   2   2   1   2   1   2   2   2   2   1   1   1   1   1   2   1   1   2   1   1   2   1   1   2   1   2   2   1   2   1   2   2   1   1   2   1   1
 MK-6-9                 2   2   2   2   1   1   2   2   1   1   2   1   2   2   1   2   2   1   1   2   1   2   1   2   2   2   2   2   1   1   2   1   2   1   1   2   1   2   2   2   2   2   2   2   1   1   2   2   2   2   2   2   2   1   1   1   1   1   1   2   1   2   2   2   2   1   2   1   2   2   1   2   1   2   2   1   1   1   1   2   1   1   2   2   1   1   1   1   1   2   2   2   1   1   1   1   2   2   2   1   2   2   1   1   1   1   2   2   2   1   1   2   2   1   2   1   1   2   2   1   1   1   1   1   2   2   1   1   2   1   2   1   1   2   2   2   1   2   2   1   2   2   2   2   1   2   2   2   1   2   2   1   2   1   1   2   1   1   1   1   2   1   1   2   2   1   2   1   2   2   2   2   2   1   1   1   1   2   1   1   2   1   1   2   1   1   2   1   2   2   1   2   2   2   2   1   1   1   1   1
 MK-6-10                2   2   2   2   1   1   2   2   1   1   1   2   2   2   1   2   2   1   1   2   2   2   1   2   2   2   2   2   1   1   2   1   2   1   2   2   1   2   2   2   2   2   2   2   1   1   2   2   2   2   2   2   2   1   1   1   1   1   1   2   1   2   2   2   2   1   2   1   2   2   1   2   1   2   2   1   1   1   1   2   1   1   2   2   1   1   1   2   1   2   2   2   1   1   1   1   2   1   2   1   2   2   1   1   1   1   2   2   2   1   1   2   2   1   2   1   2   2   2   1   1   1   1   1   2   2   1   1   2   2   2   1   1   2   2   2   1   1   2   1   2   2   2   2   1   2   2   2   1   2   2   1   2   1   1   2   1   1   1   1   2   1   1   2   1   1   2   1   2   2   2   2   2   1   2   1   1   2   2   2   2   1   1   2   1   1   2   1   2   2   1   2   2   2   2   1   1   1   1   1
 MK-6-11                2   2   2   2   1   2   2   2   1   1   1   1   2   2   1   2   2   1   1   2   2   2   1   2   2   2   2   2   1   2   2   1   2   1   2   2   1   2   2   2   2   2   2   2   1   1   2   2   2   2   2   2   2   2   1   2   1   2   1   2   1   1   2   2   2   1   2   1   2   2   1   2   1   2   2   1   1   1   1   2   1   1   2   2   1   1   1   2   1   1   2   2   1   1   1   1   2   1   2   1   2   2   1   1   1   1   2   2   2   1   1   1   2   1   2   1   2   2   2   1   1   1   2   1   2   2   1   2   2   2   2   1   1   2   1   2   1   1   2   1   2   2   2   2   1   2   2   2   1   2   2   1   2   1   1   2   2   1   1   1   2   1   1   2   1   1   2   1   2   2   2   2   2   1   2   2   2   2   2   2   2   1   1   2   1   1   2   1   2   2   1   2   2   2   2   1   1   1   1   1
 MK-6-12                2   2   2   2   1   2   2   2   1   1   1   1   2   2   1   2   2   1   1   2   2   2   1   2   2   2   2   2   1   2   2   1   2   1   2   2   2   2   2   2   2   2   2   2   2   1   2   2   2   2   2   2   1   2   1   2   1   2   1   2   1   1   2   2   2   1   2   1   2   2   1   2   1   2   2   1   1   1   1   2   1   1   2   2   1   1   1   2   1   1   2   2   1   1   2   1   2   1   2   1   2   2   1   1   1   1   2   2   2   1   1   1   2   1   2   1   2   2   1   1   1   1   2   1   2   2   2   2   2   2   2   1   1   2   1   2   1   1   2   1   2   2   2   2   1   2   2   2   1   2   2   1   2   1   1   2   2   1   1   1   1   1   1   2   1   1   2   2   2   2   1   2   2   1   2   1   2   2   2   2   2   2   1   2   1   1   2   1   2   1   1   2   2   2   2   1   1   2   1   1
 MK-6-13                2   2   2   2   2   2   2   2   1   1   1   1   2   2   1   2   2   1   2   2   2   2   1   2   1   2   2   2   1   2   2   1   2   1   2   1   2   2   2   2   2   2   2   2   2   2   2   2   2   2   2   2   1   2   1   2   1   2   1   2   1   1   2   2   2   1   2   1   1   2   1   2   1   2   2   1   1   1   1   2   1   1   2   2   1   1   1   2   1   1   2   1   2   1   2   1   2   1   2   1   2   1   1   2   2   1   2   2   2   1   1   1   2   1   2   2   2   2   1   1   1   1   2   1   2   2   2   2   2   2   2   1   1   2   1   2   1   2   1   1   2   2   2   2   1   2   2   2   1   2   2   1   2   1   1   2   2   1   1   1   1   1   1   2   1   1   2   2   2   2   1   2   2   1   2   1   2   2   2   2   2   2   1   2   2   1   2   2   2   1   1   2   2   2   2   1   1   2   1   1
 MK-6-14                2   2   2   2   2   2   1   1   1   1   1   1   2   2   1   2   2   1   2   2   2   2   1   2   1   2   2   2   1   2   1   1   2   1   2   1   2   2   2   2   2   2   2   2   2   1   2   2   2   2   2   2   1   2   1   2   1   1   1   2   1   1   2   2   2   1   2   1   2   2   1   2   1   2   2   1   1   1   2   2   1   1   1   2   1   1   1   2   1   1   2   1   2   1   1   2   2   1   2   1   2   1   1   2   2   2   1   2   2   1   1   1   2   1   2   2   2   1   1   1   1   1   2   1   2   2   1   2   2   1   2   1   1   2   1   2   1   2   1   1   2   2   2   2   1   2   2   2   2   2   2   1   2   2   1   2   2   1   1   1   1   1   1   2   1   1   2   1   2   2   1   2   2   1   2   1   2   2   2   2   2   2   1   1   2   2   2   2   2   2   1   2   2   1   2   1   1   2   1   1
 MK-6-15                2   2   1   1   2   2   1   1   1   1   1   1   2   2   1   2   2   1   2   2   2   2   2   1   1   2   2   2   1   2   1   1   2   1   2   1   1   2   2   2   2   2   2   2   2   1   2   2   2   2   2   2   1   2   1   2   2   1   1   2   2   1   2   2   2   1   2   1   2   2   1   2   1   2   2   1   1   1   2   2   1   1   1   2   1   1   1   2   1   2   2   1   2   1   1   2   2   1   2   1   2   1   1   2   2   2   1   1   1   1   1   1   2   1   2   2   2   1   1   1   1   1   2   2   2   2   1   2   2   1   2   1   1   2   1   2   1   2   1   1   2   2   2   2   1   2   2   1   1   1   2   1   2   2   1   2   2   1   1   1   2   1   1   2   1   2   2   1   2   2   2   2   2   1   2   1   2   2   2   2   2   2   1   1   2   2   2   2   1   2   1   2   1   1   2   1   1   2   1   1
 MK-6-16                2   2   1   1   2   1   1   1   1   1   1   1   1   2   2   1   2   1   2   2   2   2   2   1   1   2   2   2   2   2   1   1   2   1   2   1   1   1   1   2   2   2   2   2   2   1   2   2   2   2   2   2   1   2   1   2   2   1   1   1   2   1   2   2   2   1   2   1   2   1   2   2   1   1   2   1   1   1   1   2   1   1   1   2   1   1   1   2   1   2   2   1   2   1   1   2   2   2   2   1   2   1   1   2   2   2   1   1   1   1   1   1   2   1   2   2   2   1   1   1   1   1   2   2   2   2   1   2   1   1   2   1   1   2   2   2   1   2   1   1   2   2   2   2   1   2   2   1   1   1   2   1   2   2   1   2   2   1   1   1   2   1   1   2   1   2   2   1   2   2   2   2   2   1   2   1   2   2   2   2   1   2   1   1   2   2   1   2   1   2   1   2   1   1   2   1   1   2   1   1
 
!****************************************** Phenotypic Data **********************************************************
!-100.0 is resevred for missing phenotype
SimulatedTrait1        11.4192    8.9572    7.6299   11.0622   10.0431   10.6425   10.3558    9.9821    9.3254   10.6671   10.4461   10.0300   10.9445   11.1516    9.6652    9.2077    9.6169   10.3079    9.9331   11.0991   11.2749   10.5305    9.4733   10.2238    9.6487    9.1308    9.7770    8.9632   10.7744    9.5284    8.8623   10.5388    9.2523   10.0375   12.0090    9.7843   10.2226    8.4859    9.4644   10.1611   10.7667   10.6442    9.9434   11.0775    9.0733   10.6851    9.6863   10.3913   10.8487   10.8403   10.9864    8.6484    8.6488    9.1007    9.9087   11.1436    8.8938   10.0902   10.5518   11.9094    9.4383    9.7157   11.3499   10.2542    9.2184   10.4036   10.0278   11.6837    9.0892    9.3346   10.0682   10.3641    9.1670    9.0557   10.6019   11.8891    8.5849   11.3406    9.1112   10.8309    9.5789   11.1782   10.0320   10.3158    9.3278    9.0309    9.4187    9.5789   11.1585    7.6939   10.2548    9.0694   11.2549    9.3309   11.3752    9.5421   11.2591    9.5971   10.1704    8.0289    9.2967    9.2214   11.3391   11.2786   10.1136   10.0724   11.3395    8.7300   11.1714    9.6947   10.4318    9.6410    9.4936   10.3310   10.6028   10.2866   10.7672    8.7207    9.5993   10.6386   10.0725   10.3904   10.8759   10.3991    9.4662    8.6270   10.7254    9.8729    9.5110    8.9994    9.7603    9.5192   11.7815    9.3103    9.1719    9.6507   10.1375    9.2770    8.9728    9.4586    8.9614   10.1555    8.2340    9.9726   11.2011   10.0296   10.2818    9.9246    9.8417    9.7138   10.1604   10.6727   10.3676    9.1160   10.8934    8.8639   11.1422    9.2505   10.4550   12.0254   12.1945    9.1488   12.0611   10.9753   10.5553   10.1016    8.8242    9.8425    9.7622   10.5953   10.7800   11.0067   10.9632   10.0645    9.2101    8.9228    9.4740   10.4049    9.1723    9.7679    8.3562    9.1717   13.6521   11.4787    9.8324   12.2637   11.3962    9.3429   12.1065    9.0745   10.5253    7.8076    9.0860   10.6796    9.0746    9.7314    9.3408   10.3218   10.9868   10.1278
 
