# Supplementary material for: Inclusive Composite Interval Mapping of QTL by Environment Interactions in Biparental Populations
Source: PLoS One. 2015 Jul 10;10(7):e0132414. doi: 10.1371/journal.pone.0132414 (PMC4498613; doi:10.1371/journal.pone.0132414)
Supplement: S1 File — (ZIP) [file pone.0132414.s001.zip › BC1 population/e=1/run_00129.met]

!**********************Note: lines staring with "!" are remarks and will be ignored in the program********************
!*********************************General Information**********************************
!Assuming F1 = P1 x P2, populations available in QTL IciMapping are: 
!  1, P1BC1F1 = P1 x F1, the first backcrossing where P1 is used as the recurrent parent;
!  2, P2BC1F1 = P2 x F1, the first backcrossing where P2 is used as the recurrent parent;
!  3, F1DH, F1-derived doubled haploids; 
!  4, RIL or F1RIL, recombination inbred lines through the repeated selfing of F1;
!  5, P1BC1RIL, recombination inbred lines through the repeated selfing of P1BC1F1;
!  6, P2BC1RIL, recombination inbred lines through the repeated selfing of P2BC1F1;
!  7, F2, the selfing generation of F1;
!  8, F3, the selfing generation of F2;
!  9, P1BC2F1, the second backcrossing where P1 is used as the recurrent parent; 
! 10, P2BC2F1, the second backcrossing where P2 is used as the recurrent parent;
! 11, P1BC2RIL, recombination inred lines through the repeated selfing of P1BC2F1; 
! 12, P2BC2RIL, recombination inred lines through the repeated selfing of P2BC2F1; 
! 13, P1BC1F2, the selfing generation of P1BC1F1; 
! 14, P2BC1F2, the selfing generation of P2BC1F1; 
! 15, P1BC2F2, the selfing generation of P1BC2F1; 
! 16, P2BC2F2, the selfing generation of P2BC2F1; 
! 17, P1BC1DH, P1BC1F1-derived doubled haploids; 
! 18, P2BC1DH, P2BC1F1-derived doubled haploids; 
! 19, P1BC2DH, P1BC2F1-derived doubled haploids; 
! 20, P2BC2DH, P2BC2F1-derived doubled haploids; 
   1      !Mapping Population (see remarks above)
   2      !Mapping Function (1 for Kosambi; 2 for Haldane; 3 for Morgan)
   2      !Marker Space Type (1 for intervals; 2 for positions)
   1      !Marker Space Unit(1 for centiMorgans; 2 for Morgan)
   6      !Number of Chromosomes (or Linkage Groups)
 200      !Size of the mapping population
   1      !Number of environments
 
!***************************************** Chromosomes and Linkage Maps **********************************************
!Chromosome                 NumMarkers
-CH1                        16
-CH2                        16
-CH3                        16
-CH4                        16
-CH5                        16
-CH6                        16
!Linkage map (Marker name followed by position or the interval length)
 MK-1-1                1     0.000
 MK-1-2                1    10.000
 MK-1-3                1    20.000
 MK-1-4                1    30.000
 MK-1-5                1    40.000
 MK-1-6                1    50.000
 MK-1-7                1    60.000
 MK-1-8                1    70.000
 MK-1-9                1    80.000
 MK-1-10               1    90.000
 MK-1-11               1   100.000
 MK-1-12               1   110.000
 MK-1-13               1   120.000
 MK-1-14               1   130.000
 MK-1-15               1   140.000
 MK-1-16               1   150.000
 MK-2-1                2     0.000
 MK-2-2                2    10.000
 MK-2-3                2    20.000
 MK-2-4                2    30.000
 MK-2-5                2    40.000
 MK-2-6                2    50.000
 MK-2-7                2    60.000
 MK-2-8                2    70.000
 MK-2-9                2    80.000
 MK-2-10               2    90.000
 MK-2-11               2   100.000
 MK-2-12               2   110.000
 MK-2-13               2   120.000
 MK-2-14               2   130.000
 MK-2-15               2   140.000
 MK-2-16               2   150.000
 MK-3-1                3     0.000
 MK-3-2                3    10.000
 MK-3-3                3    20.000
 MK-3-4                3    30.000
 MK-3-5                3    40.000
 MK-3-6                3    50.000
 MK-3-7                3    60.000
 MK-3-8                3    70.000
 MK-3-9                3    80.000
 MK-3-10               3    90.000
 MK-3-11               3   100.000
 MK-3-12               3   110.000
 MK-3-13               3   120.000
 MK-3-14               3   130.000
 MK-3-15               3   140.000
 MK-3-16               3   150.000
 MK-4-1                4     0.000
 MK-4-2                4    10.000
 MK-4-3                4    20.000
 MK-4-4                4    30.000
 MK-4-5                4    40.000
 MK-4-6                4    50.000
 MK-4-7                4    60.000
 MK-4-8                4    70.000
 MK-4-9                4    80.000
 MK-4-10               4    90.000
 MK-4-11               4   100.000
 MK-4-12               4   110.000
 MK-4-13               4   120.000
 MK-4-14               4   130.000
 MK-4-15               4   140.000
 MK-4-16               4   150.000
 MK-5-1                5     0.000
 MK-5-2                5    10.000
 MK-5-3                5    20.000
 MK-5-4                5    30.000
 MK-5-5                5    40.000
 MK-5-6                5    50.000
 MK-5-7                5    60.000
 MK-5-8                5    70.000
 MK-5-9                5    80.000
 MK-5-10               5    90.000
 MK-5-11               5   100.000
 MK-5-12               5   110.000
 MK-5-13               5   120.000
 MK-5-14               5   130.000
 MK-5-15               5   140.000
 MK-5-16               5   150.000
 MK-6-1                6     0.000
 MK-6-2                6    10.000
 MK-6-3                6    20.000
 MK-6-4                6    30.000
 MK-6-5                6    40.000
 MK-6-6                6    50.000
 MK-6-7                6    60.000
 MK-6-8                6    70.000
 MK-6-9                6    80.000
 MK-6-10               6    90.000
 MK-6-11               6   100.000
 MK-6-12               6   110.000
 MK-6-13               6   120.000
 MK-6-14               6   130.000
 MK-6-15               6   140.000
 MK-6-16               6   150.000
!*********************************** Marker Types ********************************************************************
!Co-dominant marker: When heterozygote F1 is present, P1 is coded as 2, F1 is coded as 1, and P2 is coded as 0; Otherwise, P1 is coded as 2, and P2 is coded as 0. 
!Dominant marker: When heterozygote F1 is present, P1 and F1 are coded as 12, and P2 is coded as 0; Otherwise, P1 is coded as 2, and P2 is coded as 0.  
!Recessive markers: When heterozygote F1 is present, P1 is coded as 2, and F1 and P2 are coded as 10; Otherwise, P1 is coded as 2, and P2 is coded as 0. 
!Missing marker is coded as -1. 
 MK-1-1                 2   2   1   2   2   1   2   2   1   2   1   1   1   1   1   2   2   1   1   2   1   2   2   1   1   2   1   1   1   1   2   1   1   2   2   1   1   1   1   2   1   2   2   2   2   2   1   1   1   1   1   2   2   1   1   2   2   1   2   1   1   1   1   1   1   2   2   2   2   2   1   2   1   1   2   1   2   1   2   1   1   1   1   1   2   2   1   1   2   1   2   1   2   2   2   1   1   1   2   2   2   2   2   2   2   1   2   2   1   2   2   1   2   1   2   1   1   1   2   2   1   2   2   2   1   2   1   1   1   2   2   2   1   1   1   2   1   1   2   1   2   2   2   1   2   2   2   1   2   2   2   2   2   1   2   2   2   1   2   2   1   2   2   1   2   2   2   2   1   2   2   2   2   2   1   1   1   2   1   2   1   1   2   2   1   1   1   1   2   2   1   1   1   1   1   2   2   2   2   2
 MK-1-2                 2   2   1   2   2   1   2   2   1   1   1   1   1   1   1   2   2   1   1   2   1   2   2   1   1   2   1   1   1   2   2   1   1   2   2   1   1   1   1   2   1   1   2   2   2   2   1   1   2   1   1   2   2   1   1   2   1   1   2   1   1   1   1   1   1   1   2   2   2   2   2   2   1   1   2   1   2   2   2   2   1   1   1   1   2   2   1   1   2   1   2   1   2   2   2   1   1   1   2   2   2   2   2   1   2   2   2   2   1   2   2   1   2   1   2   1   1   1   2   2   1   2   2   2   1   2   1   1   1   2   2   2   1   1   1   2   1   1   2   1   2   2   2   1   2   2   2   1   2   1   2   2   2   1   2   2   2   1   2   2   1   2   2   1   2   2   2   2   1   2   2   2   2   2   1   1   1   2   1   2   1   1   2   2   1   1   1   2   2   2   1   2   1   1   1   2   1   2   2   2
 MK-1-3                 2   2   1   2   2   1   2   2   1   1   1   1   1   1   1   2   2   1   1   2   1   2   2   1   1   2   1   1   1   2   2   1   1   2   2   1   1   1   1   2   1   1   2   2   2   2   1   1   2   1   1   1   2   1   2   2   1   1   2   1   1   1   1   1   1   1   2   2   2   2   2   1   1   1   1   1   2   2   2   2   1   1   2   2   2   2   1   1   2   1   2   1   2   2   2   1   1   1   2   2   2   1   2   1   2   1   2   2   1   2   2   1   2   1   2   1   1   1   2   2   1   2   2   2   1   2   1   1   1   2   2   1   2   1   1   1   1   1   2   1   2   2   2   1   2   2   2   2   2   2   2   2   2   2   2   2   2   1   2   1   1   2   2   1   2   2   2   2   1   2   2   2   2   2   1   2   1   1   1   2   1   1   2   2   1   1   1   2   2   1   1   2   1   1   1   2   1   2   1   2
 MK-1-4                 2   2   2   2   2   2   2   2   1   1   1   1   1   1   1   2   2   1   1   2   1   2   2   1   1   2   1   2   1   2   2   1   1   2   2   1   1   1   2   1   1   2   2   2   1   2   1   1   2   1   1   1   2   1   2   2   1   2   2   1   1   1   1   1   1   1   2   2   2   2   1   1   1   1   1   1   2   2   2   2   1   2   1   2   2   2   1   1   2   1   2   2   1   2   1   1   1   1   1   2   2   1   2   2   2   1   2   2   1   2   2   1   2   1   2   1   1   1   2   2   2   2   2   2   1   2   1   1   1   2   2   1   2   1   1   1   1   1   2   1   2   2   2   1   2   2   1   2   2   2   2   2   2   2   2   2   2   1   2   1   1   2   2   1   2   2   2   2   1   2   1   2   2   2   2   2   1   1   1   2   1   1   2   2   1   2   1   2   1   1   1   2   1   1   1   2   1   2   1   2
 MK-1-5                 2   2   2   2   2   2   2   2   1   1   1   1   1   1   1   2   2   1   1   2   2   2   2   1   1   2   1   2   1   2   2   1   1   2   2   1   1   1   1   1   1   2   2   2   1   2   1   2   2   1   1   1   2   1   1   2   1   2   2   1   1   1   1   1   1   1   2   2   2   2   1   1   1   1   1   1   2   1   2   2   1   2   1   2   2   2   1   1   2   1   2   2   1   2   1   1   1   1   1   2   2   1   2   2   2   1   2   2   1   2   2   1   2   1   2   1   1   1   2   2   2   2   2   2   1   2   1   1   2   2   2   1   2   1   1   2   1   1   1   1   2   2   2   1   2   2   1   2   2   2   2   2   2   2   2   2   2   1   2   1   1   2   2   1   2   2   2   2   1   2   1   2   2   2   2   1   1   1   1   2   2   2   2   2   1   2   1   2   1   2   1   2   1   1   1   2   1   2   1   2
 MK-1-6                 2   2   2   2   2   2   2   2   2   1   1   1   1   1   1   2   2   2   1   2   2   1   2   2   1   2   1   2   1   1   2   1   1   2   2   2   1   1   1   1   1   2   2   2   1   2   1   1   2   1   1   1   2   1   1   2   1   2   2   1   1   1   1   1   1   1   2   2   2   2   1   1   1   1   2   1   2   1   2   2   1   2   1   2   2   2   1   1   2   1   2   2   1   1   1   1   1   1   1   2   2   2   2   2   2   1   1   2   1   2   2   2   2   1   2   1   1   1   2   2   2   1   2   2   1   2   1   1   2   2   2   1   2   1   1   2   1   1   1   1   2   2   2   1   2   2   1   2   2   2   2   2   1   2   2   2   2   1   2   1   1   2   2   1   2   2   2   2   1   2   1   2   2   1   2   1   1   2   1   2   2   2   1   2   1   2   1   2   1   2   1   2   2   1   1   2   1   2   1   2
 MK-1-7                 2   2   2   1   2   2   2   1   2   1   2   1   1   1   1   2   1   2   2   2   2   1   2   2   1   1   1   2   1   2   2   1   1   2   2   2   1   1   1   1   1   1   2   2   2   2   1   2   2   1   1   1   2   1   1   2   1   2   2   1   1   1   1   1   1   1   2   2   2   2   1   1   1   1   2   1   2   1   2   2   1   1   1   2   2   2   1   2   2   1   2   2   1   1   1   1   1   1   1   2   2   1   2   2   2   1   1   2   2   2   2   2   2   1   2   1   1   1   2   2   2   1   2   1   1   2   2   1   2   2   1   1   2   1   1   2   1   1   1   1   2   2   2   1   2   2   1   2   1   2   2   2   1   2   2   2   2   1   2   1   1   2   2   1   2   2   2   2   1   2   1   1   2   1   1   1   1   2   1   2   2   2   1   2   1   2   1   2   1   2   1   2   2   1   1   2   1   2   1   2
 MK-1-8                 2   2   2   1   2   2   2   1   2   1   2   1   1   1   1   2   1   2   2   2   2   1   2   2   2   1   1   2   1   2   2   1   1   2   2   2   1   1   1   1   1   1   2   2   2   1   1   2   2   1   1   1   2   1   1   2   1   2   2   2   1   1   1   1   1   1   2   2   2   2   1   1   1   1   2   1   2   1   1   2   2   1   1   2   2   2   1   2   2   1   2   2   1   1   2   1   1   1   1   2   2   1   2   2   2   1   1   2   2   1   2   1   2   2   2   1   1   1   2   2   2   1   2   1   1   2   2   1   2   2   1   1   2   1   1   1   1   1   1   1   2   2   2   2   2   2   1   2   1   2   2   2   1   2   2   2   1   2   2   1   1   2   2   1   2   2   2   2   1   2   1   1   2   1   1   1   2   2   1   2   2   1   2   2   2   2   2   2   1   2   1   2   2   1   1   2   1   1   2   2
 MK-1-9                 2   2   2   1   2   2   2   1   2   1   2   2   1   1   1   2   1   1   1   2   2   1   2   2   2   1   1   2   1   2   2   1   1   2   1   2   1   1   1   1   2   1   2   2   2   1   1   2   2   1   1   1   2   1   1   2   1   2   2   2   1   1   2   1   1   1   2   2   2   2   2   1   1   1   2   1   2   1   1   2   2   1   1   2   2   1   1   1   2   1   2   2   1   1   2   1   1   1   1   2   2   1   2   2   2   1   1   2   2   1   2   1   1   2   2   1   1   1   2   2   2   1   2   1   1   2   2   1   2   2   1   1   1   1   1   1   1   1   1   2   2   2   1   2   2   2   1   2   1   2   1   2   1   2   2   2   1   2   2   1   2   2   2   1   2   2   2   2   1   2   2   1   2   1   1   1   2   2   1   1   1   1   2   2   2   2   1   2   1   2   1   2   2   1   1   2   1   1   2   2
 MK-1-10                2   2   2   1   2   2   2   1   2   1   2   2   1   1   1   2   1   1   1   2   2   1   2   2   2   2   2   2   1   1   2   1   1   2   2   1   1   1   2   1   2   1   2   2   2   1   1   2   1   1   1   1   2   1   1   2   1   2   2   2   1   1   2   2   2   2   2   2   2   1   1   2   1   1   2   1   2   1   1   2   2   1   1   2   2   1   1   1   2   2   2   2   1   1   1   1   1   2   1   2   1   1   2   2   2   1   1   2   2   1   2   1   1   2   1   1   1   1   2   2   2   2   1   1   1   2   2   1   2   1   1   1   1   1   1   1   1   1   1   2   2   2   1   2   1   2   1   2   1   2   1   2   1   2   2   2   1   2   1   2   2   2   2   1   2   2   2   2   1   1   2   2   2   1   2   1   1   2   1   1   1   1   2   2   2   2   1   2   1   2   1   2   1   1   1   2   1   1   1   2
 MK-1-11                1   2   2   2   2   2   2   1   2   2   2   2   2   1   1   1   1   1   1   1   2   2   1   2   2   2   2   2   1   1   2   1   1   2   1   1   1   2   2   1   2   1   2   2   2   2   1   2   1   1   1   1   1   1   1   1   1   2   2   2   1   1   2   2   2   1   2   2   2   1   1   2   1   1   2   1   1   1   1   2   2   1   1   2   2   1   1   1   2   2   2   2   1   2   1   1   1   2   1   2   1   1   2   2   2   1   1   2   2   1   2   1   1   2   1   1   1   1   2   2   2   2   1   2   1   2   2   2   2   1   1   1   1   1   1   1   1   1   1   2   2   2   1   2   1   2   1   2   1   2   1   2   1   2   2   2   1   2   1   2   2   1   2   1   2   2   2   2   1   2   2   2   2   1   2   1   1   2   1   1   1   1   2   2   2   2   1   2   1   2   1   2   1   1   1   2   1   1   1   1
 MK-1-12                1   2   2   2   2   2   2   1   2   2   2   2   2   1   1   1   1   1   1   1   2   2   1   2   2   2   2   2   1   1   2   1   1   2   1   1   2   2   2   1   2   1   2   2   2   2   2   2   1   1   2   1   1   1   1   2   1   2   2   2   1   1   2   1   2   1   2   2   2   1   1   2   1   1   2   1   1   2   1   2   2   1   1   2   2   1   1   1   2   2   2   2   2   2   1   1   1   2   1   2   2   1   2   1   2   1   1   2   2   1   2   1   1   2   1   1   1   1   2   2   2   2   1   2   1   2   2   2   2   1   1   2   1   2   1   2   1   1   1   2   2   2   1   2   1   2   1   2   1   2   1   2   1   2   1   2   1   2   1   2   2   1   2   1   2   2   2   2   1   2   2   1   2   1   2   1   1   2   1   1   1   1   1   2   2   2   1   2   1   2   1   2   1   1   1   2   2   2   1   1
 MK-1-13                1   2   2   2   2   2   2   1   2   2   2   2   2   1   1   1   1   1   1   1   2   2   1   2   2   2   2   2   1   1   2   1   1   2   1   2   2   2   2   1   2   1   2   2   2   2   2   2   1   1   2   1   1   2   1   2   1   2   2   2   1   1   1   1   2   1   1   2   2   1   1   2   1   1   1   1   1   2   1   2   1   1   1   2   2   1   1   1   2   2   2   2   2   2   1   1   1   2   1   2   2   1   2   1   2   1   1   2   2   1   2   1   1   1   1   1   1   1   2   2   2   2   1   2   2   2   2   2   2   1   1   2   1   1   1   2   1   1   1   2   1   2   1   2   1   2   1   2   1   2   1   2   1   2   1   2   1   2   1   2   2   1   2   1   2   2   2   2   1   2   2   1   2   1   2   1   1   2   1   1   1   2   1   2   1   2   2   2   1   2   1   2   1   1   1   2   2   2   1   1
 MK-1-14                1   2   2   2   2   2   2   1   2   2   2   2   2   1   1   1   1   1   2   1   2   2   2   1   2   2   1   2   1   1   2   1   1   1   1   2   1   2   2   1   2   2   2   2   2   2   2   2   1   1   2   1   1   2   1   2   2   2   2   2   1   1   1   1   2   1   1   2   2   1   1   2   2   1   1   1   2   1   1   2   1   1   1   1   2   1   1   1   2   2   2   2   2   2   1   2   2   2   1   2   2   1   2   1   2   1   1   2   2   1   2   2   1   1   1   1   2   1   2   2   2   2   1   1   2   2   2   2   2   1   1   2   1   2   1   2   1   1   1   2   1   2   1   2   2   2   1   2   1   2   2   2   1   2   1   2   1   2   1   2   2   1   2   1   2   2   2   2   1   2   2   1   2   1   2   1   1   2   1   2   1   2   1   2   1   2   2   2   1   2   1   2   1   1   1   2   2   2   2   1
 MK-1-15                1   2   2   2   2   2   2   1   2   2   2   2   2   1   1   1   1   1   2   2   1   2   1   1   2   2   1   2   1   1   2   1   1   1   1   2   1   2   2   1   2   2   2   2   2   2   2   2   1   1   1   1   1   2   1   2   2   2   2   2   1   1   1   1   2   1   1   2   2   1   1   2   2   1   1   1   2   1   1   2   1   1   1   1   2   2   1   2   2   2   2   2   2   2   1   2   2   2   2   1   2   1   2   1   2   1   1   2   2   1   2   1   1   1   1   1   2   1   2   2   2   2   1   1   2   2   2   1   2   1   1   2   1   2   1   2   1   1   1   2   1   2   1   1   2   2   1   2   1   2   2   2   1   2   1   1   1   2   1   2   2   1   2   1   2   2   2   2   2   2   2   1   2   1   2   1   2   2   1   2   1   2   1   2   1   2   2   2   2   2   1   2   1   1   1   2   2   2   2   1
 MK-1-16                1   2   2   2   2   2   2   1   2   2   2   2   2   1   1   1   2   1   2   2   1   2   1   1   2   2   1   2   1   1   2   1   1   1   1   2   1   2   2   1   1   2   2   2   1   2   2   2   1   1   1   1   1   2   1   1   2   2   2   1   1   1   1   1   2   1   1   2   1   1   1   2   2   1   1   1   2   2   1   1   1   1   1   2   2   2   1   2   2   2   2   2   2   2   2   2   2   2   2   1   2   1   2   1   2   1   1   2   2   1   2   2   1   2   1   1   2   1   2   2   1   2   1   1   2   2   2   1   1   1   1   2   1   2   1   2   1   1   1   2   1   2   1   1   2   2   1   2   1   2   2   2   2   2   1   1   2   2   1   2   2   1   2   1   2   2   2   2   2   2   2   1   2   1   2   2   2   2   1   2   1   2   1   1   2   2   2   2   2   1   1   2   2   1   1   2   2   2   2   1
 MK-2-1                 1   1   2   2   1   1   2   1   1   2   2   2   1   1   1   2   1   1   1   1   2   1   2   2   1   1   1   2   2   2   2   1   2   1   2   2   2   2   1   2   1   2   2   1   2   1   1   1   1   1   1   2   2   2   2   1   1   1   1   1   1   1   2   2   1   1   2   2   1   1   2   2   2   2   1   1   2   2   1   1   1   2   2   1   1   2   2   1   2   2   1   1   1   2   2   2   1   2   1   1   2   1   2   2   1   2   1   2   2   1   1   2   1   2   1   2   1   1   1   2   2   1   2   2   2   1   1   2   1   1   2   1   1   2   2   2   1   1   1   1   2   1   1   1   2   1   2   2   2   2   2   1   2   2   1   1   1   2   1   2   2   1   1   2   1   1   1   2   2   2   1   1   2   1   2   1   2   1   1   1   2   2   1   1   2   1   2   1   2   2   2   2   2   2   1   2   1   2   1   1
 MK-2-2                 1   1   2   2   1   1   2   1   2   2   2   2   1   1   1   2   2   1   1   1   2   1   2   2   1   1   2   2   2   2   2   1   2   1   2   2   2   2   1   1   1   2   2   1   2   1   1   1   1   1   1   2   2   2   2   1   1   1   1   1   1   1   2   2   1   1   2   2   1   1   2   2   2   2   2   1   2   2   1   1   1   2   2   1   1   2   2   1   2   1   1   1   1   2   2   2   1   1   1   2   2   1   2   2   1   2   1   1   2   1   2   2   1   2   1   2   1   1   1   2   2   1   2   2   2   1   1   2   1   1   2   1   1   2   2   2   1   1   1   1   2   2   2   1   2   1   2   2   2   2   2   2   2   2   1   1   1   2   1   2   2   1   1   2   1   1   1   2   2   2   1   1   2   1   2   1   2   1   1   1   2   2   1   1   2   1   2   1   2   2   2   2   2   1   1   2   1   2   1   1
 MK-2-3                 1   1   2   2   1   1   1   1   2   2   2   2   1   1   1   2   2   1   1   1   2   1   1   2   2   1   2   2   1   1   1   1   2   1   1   2   2   2   1   1   1   2   2   1   2   1   1   1   1   1   1   1   2   2   2   2   1   1   1   1   1   1   2   2   1   1   2   2   1   1   2   1   2   2   2   1   2   2   1   1   1   2   2   1   1   2   2   1   2   1   1   1   1   2   2   2   1   2   1   2   2   1   2   2   1   2   1   2   2   1   2   2   1   2   1   2   1   2   1   1   2   1   2   2   2   1   1   2   1   1   2   1   1   2   2   2   1   1   1   2   2   2   2   2   2   1   2   2   1   2   2   2   2   2   1   1   1   2   1   2   2   1   1   2   1   1   1   2   2   2   1   1   2   1   2   1   2   1   1   1   2   1   1   1   2   1   2   2   2   2   2   2   2   1   1   2   1   2   2   1
 MK-2-4                 2   1   2   1   1   1   1   1   2   2   2   2   1   1   1   2   2   1   1   1   2   1   2   2   2   1   2   2   1   1   1   1   2   1   1   2   2   2   1   1   1   2   2   1   2   1   1   1   1   1   1   1   1   2   1   2   1   2   1   1   1   1   2   2   2   1   2   2   1   1   2   1   2   2   2   1   2   2   2   1   1   1   2   1   1   2   2   1   2   1   1   1   1   2   2   2   1   2   1   2   2   1   2   2   2   2   1   2   2   1   2   2   1   2   1   2   1   2   1   1   2   1   2   2   1   2   1   2   1   1   2   1   1   2   2   2   1   1   1   2   2   2   2   2   2   1   2   2   1   2   2   2   2   2   1   1   1   2   1   2   2   1   1   2   1   1   1   1   2   2   1   2   2   1   2   1   2   1   1   1   1   1   1   1   2   1   2   2   2   2   2   2   2   1   1   2   1   2   2   1
 MK-2-5                 2   1   2   1   2   1   1   1   2   2   2   2   1   1   2   2   2   1   1   1   2   1   2   2   2   1   2   2   1   1   1   1   2   1   1   2   2   2   1   1   1   2   2   1   2   1   1   1   1   1   1   2   1   2   1   2   1   2   1   1   1   1   2   2   2   1   2   2   1   2   2   1   2   2   2   1   2   2   2   1   2   1   2   1   1   2   2   1   2   1   2   1   1   2   2   2   1   2   1   2   2   1   2   2   2   2   1   2   2   1   2   2   1   2   1   2   2   2   2   2   2   1   2   2   1   2   1   2   1   1   2   1   1   2   2   2   1   1   1   2   2   2   2   2   2   1   2   2   1   1   2   2   2   2   2   2   1   2   1   2   2   1   1   2   1   1   1   1   2   2   1   1   2   2   2   1   2   1   1   1   1   1   1   1   1   1   2   2   2   2   2   2   2   1   1   2   1   2   2   2
 MK-2-6                 2   1   2   1   2   1   1   1   2   2   2   2   1   1   2   2   2   2   2   1   2   1   1   2   2   1   2   1   1   1   1   2   2   1   1   2   2   2   1   1   1   2   2   1   2   1   2   1   1   1   1   2   1   2   1   2   2   2   1   2   1   1   2   2   2   1   2   2   1   2   1   1   2   2   2   1   2   2   2   2   2   1   2   1   1   2   2   2   2   1   2   1   2   1   2   2   1   2   1   1   2   1   2   2   2   2   1   2   2   1   2   2   1   1   1   2   2   2   1   2   2   1   2   2   1   2   1   2   1   1   2   2   1   2   2   1   2   1   1   2   2   2   2   2   2   1   2   2   2   1   2   2   2   2   2   2   1   2   1   1   2   2   1   2   1   1   1   1   2   2   1   2   2   2   2   1   2   1   1   1   1   1   1   1   1   1   2   2   2   2   2   2   2   1   1   1   2   2   2   1
 MK-2-7                 1   2   2   1   2   1   1   1   2   2   2   2   1   1   2   2   2   2   1   1   2   1   1   2   2   1   2   1   1   1   2   2   2   1   1   2   2   1   1   1   1   2   2   1   2   1   2   1   2   1   1   2   1   2   1   2   2   2   1   2   1   1   2   2   2   1   2   2   1   2   1   1   2   1   2   1   2   1   2   2   2   1   2   1   2   2   2   1   2   1   2   2   1   1   2   2   1   2   1   2   2   1   2   2   2   2   1   2   2   1   2   2   1   1   1   2   2   2   1   2   2   1   2   2   1   2   1   2   1   1   2   2   1   2   2   1   2   1   1   2   2   2   2   2   2   1   2   2   2   1   2   2   2   2   2   2   1   2   2   1   2   2   1   2   1   1   1   2   1   1   1   2   2   2   1   1   1   2   1   1   2   1   1   1   1   1   2   2   2   2   2   2   2   1   1   1   2   2   2   1
 MK-2-8                 1   2   2   1   2   1   1   1   2   2   2   2   1   1   2   2   1   2   1   1   2   1   1   2   2   1   2   1   1   1   1   2   1   1   1   2   2   1   1   1   1   2   2   1   2   1   2   1   2   1   1   2   2   2   1   2   2   2   1   2   1   1   2   2   2   1   2   2   1   2   1   1   2   2   2   1   2   1   2   2   2   1   2   1   2   2   2   1   2   1   2   2   1   1   2   2   1   2   2   1   2   1   2   2   2   2   1   2   2   1   2   2   1   1   2   2   2   2   1   2   2   1   2   2   1   1   1   2   1   1   1   2   2   2   2   1   2   1   1   2   2   2   1   2   2   1   2   2   2   1   2   2   2   2   2   2   1   2   1   2   2   1   1   2   1   1   1   2   1   1   1   2   2   1   1   1   1   2   1   2   2   1   1   1   1   2   2   2   1   2   2   2   2   2   1   1   2   2   2   1
 MK-2-9                 1   2   2   1   2   1   1   1   2   1   2   1   1   1   2   2   1   1   1   1   2   1   1   2   2   1   2   1   1   1   1   2   1   1   1   2   2   1   1   1   1   2   2   1   1   1   2   1   2   1   1   2   2   2   1   2   2   2   1   2   1   1   2   2   2   1   2   2   1   2   1   1   2   2   2   1   2   1   2   2   2   1   2   2   2   2   2   1   2   1   2   1   1   1   2   2   1   2   2   1   2   1   1   2   2   2   1   2   2   1   2   2   1   2   1   2   2   2   1   2   2   1   2   1   1   1   1   2   1   1   1   2   2   2   2   1   1   1   1   2   2   2   1   2   2   1   2   2   2   2   2   2   2   2   2   2   1   2   1   2   2   1   1   2   1   1   1   2   1   1   1   2   2   1   1   1   1   1   1   2   2   1   2   1   1   2   2   2   1   2   2   2   2   2   1   1   1   2   2   1
 MK-2-10                1   2   2   1   2   1   1   1   1   1   2   1   1   1   2   2   1   1   1   1   1   1   1   2   2   2   2   1   1   1   1   1   1   2   1   2   2   1   1   1   1   2   2   1   2   2   2   1   2   1   1   2   1   2   1   2   2   2   1   1   1   1   2   2   2   1   2   2   1   2   1   1   2   2   2   1   2   1   2   2   2   1   2   2   2   2   2   1   2   2   2   1   2   1   2   2   1   2   2   1   2   1   1   2   2   2   1   2   1   1   2   2   1   2   1   1   2   2   1   2   2   2   2   1   1   1   1   2   1   1   1   2   2   2   1   1   1   1   1   1   2   2   1   2   2   1   2   2   2   2   2   1   2   2   2   2   1   2   1   2   2   1   1   2   1   1   1   2   1   1   1   2   2   1   1   1   1   1   1   2   2   1   2   1   1   2   2   2   1   2   2   2   2   1   1   1   1   2   2   1
 MK-2-11                1   2   2   1   2   1   1   1   1   1   2   1   1   1   2   2   1   1   2   2   1   2   1   2   2   2   2   1   1   1   1   1   2   2   1   2   1   1   1   1   1   2   2   1   2   2   2   1   2   2   1   2   1   2   1   2   2   2   1   1   1   1   2   2   2   1   2   2   1   2   1   1   2   2   2   1   2   1   2   2   2   1   2   2   2   2   2   1   1   2   1   1   2   1   2   2   1   2   2   1   2   1   1   2   2   2   1   1   1   1   2   2   1   2   1   1   2   2   1   2   2   2   2   1   2   1   1   2   1   1   1   2   2   2   1   2   1   1   2   1   2   2   1   2   2   2   2   2   2   2   2   1   1   2   2   2   1   2   1   2   2   1   1   2   1   1   1   2   1   1   1   2   2   1   1   1   1   1   1   2   2   1   1   2   2   2   1   2   1   2   2   2   2   1   1   1   1   2   2   1
 MK-2-12                1   2   2   1   2   1   1   1   1   1   2   1   1   2   2   2   1   1   1   2   1   2   1   2   2   2   2   1   1   1   1   1   2   2   1   1   1   1   1   1   1   1   2   1   2   2   2   1   2   2   1   2   1   2   1   2   2   2   1   1   1   1   2   2   2   1   2   2   1   1   1   1   2   2   1   1   2   2   2   2   2   1   1   2   2   2   2   1   1   2   1   1   2   1   2   1   1   2   2   1   2   1   1   2   2   2   1   1   1   1   2   2   1   2   1   1   2   2   1   2   2   2   1   1   2   1   1   2   1   1   1   2   2   2   1   2   2   1   2   1   2   2   1   2   2   2   2   2   2   2   2   1   1   2   2   2   1   1   1   2   1   1   1   2   1   2   1   2   1   1   2   2   2   1   1   1   1   1   1   1   2   2   1   2   2   2   1   2   1   2   2   1   2   1   1   1   1   2   2   1
 MK-2-13                1   2   2   1   2   1   1   1   1   1   2   1   1   1   2   2   1   1   1   2   1   2   2   2   2   2   2   1   1   1   1   1   2   2   1   1   1   2   1   1   1   2   2   1   1   1   2   1   2   2   1   1   1   2   1   2   2   2   1   1   1   2   2   2   2   1   2   2   1   1   1   2   2   2   2   1   1   2   1   2   2   1   1   2   2   2   2   1   1   2   2   1   2   1   2   2   1   2   2   2   2   1   1   1   2   2   1   1   1   1   2   2   1   1   1   1   2   2   1   2   2   2   2   1   2   2   1   2   2   1   1   2   2   2   2   2   2   1   2   1   2   2   1   1   2   2   2   2   2   2   2   1   1   2   2   2   1   1   1   2   2   1   1   2   1   2   1   2   1   1   1   2   2   1   1   1   1   1   1   1   1   2   2   2   2   2   2   2   1   2   2   1   2   2   1   1   1   2   1   1
 MK-2-14                1   2   2   1   2   1   1   1   1   1   2   1   1   1   2   2   1   1   1   1   1   2   2   2   2   2   1   1   1   1   1   1   2   2   1   1   1   2   1   1   1   2   2   1   1   1   2   1   2   2   1   1   1   1   1   2   2   2   1   1   1   2   2   2   2   2   2   2   1   1   1   2   2   2   2   1   1   2   1   2   2   1   1   2   1   2   2   1   1   2   2   1   2   2   2   2   1   2   2   2   2   1   2   1   1   2   1   1   1   1   1   2   1   1   1   1   2   2   1   2   2   2   2   1   2   2   1   2   2   2   1   2   2   2   2   1   2   1   2   1   1   2   1   1   2   1   2   1   2   2   2   1   1   2   2   2   1   1   1   2   2   1   1   2   1   2   1   2   1   1   1   2   2   1   1   1   1   1   1   1   1   2   2   2   2   1   2   2   1   2   2   1   2   2   2   1   1   2   1   1
 MK-2-15                1   2   1   1   2   1   1   1   1   1   2   1   1   1   2   2   2   1   1   1   1   2   2   2   2   2   2   1   1   1   1   1   2   2   1   2   1   2   1   1   2   2   2   1   1   1   1   1   2   2   1   1   1   1   1   2   2   2   1   1   1   2   2   2   2   2   2   2   1   1   1   2   2   2   2   1   1   2   1   2   2   1   1   2   1   1   2   1   1   2   2   1   1   2   2   2   1   2   2   2   2   1   2   1   1   2   1   1   1   1   1   2   1   1   1   1   2   2   1   2   2   2   2   1   2   2   1   2   2   2   1   2   2   2   2   1   2   1   2   1   1   2   1   1   2   1   2   1   2   2   2   1   1   2   2   2   1   1   1   2   2   1   1   2   1   2   1   2   1   1   1   1   2   1   1   1   1   1   1   1   1   2   2   2   2   1   2   2   1   2   2   1   2   2   2   1   1   2   1   1
 MK-2-16                1   2   1   1   2   1   1   1   1   1   2   1   1   1   2   2   2   1   1   1   1   2   2   2   2   2   2   2   1   1   1   2   2   2   1   2   2   2   1   1   2   2   2   1   1   1   1   1   2   2   1   1   1   1   1   1   2   2   1   2   2   2   2   2   1   2   2   2   1   1   1   2   2   2   2   1   2   1   1   2   2   1   2   2   1   1   2   1   1   2   2   1   1   2   2   2   1   1   2   2   2   1   1   1   1   2   1   1   1   1   1   1   1   1   1   1   2   2   1   2   2   2   2   1   2   2   2   2   2   2   1   2   2   1   2   1   2   1   2   1   1   2   1   1   1   1   1   2   2   1   2   2   2   2   2   2   1   1   1   2   2   2   1   2   1   2   1   1   1   1   1   1   1   1   1   1   1   1   1   1   1   2   2   2   2   1   2   2   2   2   2   1   2   1   2   1   1   1   1   1
 MK-3-1                 1   1   2   2   1   2   1   1   1   1   1   2   1   1   1   2   2   2   2   1   1   2   1   2   1   1   1   2   2   2   2   1   2   2   2   2   1   2   2   1   2   1   2   1   1   1   2   1   2   1   1   1   1   1   1   1   2   2   1   1   2   1   1   2   1   2   2   1   2   1   2   2   2   2   2   2   2   1   2   2   1   1   2   1   2   2   1   1   1   1   2   2   1   2   2   2   1   1   1   2   2   2   1   2   1   2   1   2   2   1   1   2   1   1   1   1   1   1   1   2   2   2   2   2   2   1   1   2   1   1   2   1   1   2   1   2   2   2   1   2   1   1   1   2   2   1   1   2   1   2   1   1   2   1   1   1   1   2   2   1   1   2   1   1   1   2   2   1   1   1   2   2   1   2   1   2   2   1   2   2   2   2   1   2   1   2   1   1   2   1   2   2   1   2   2   2   1   1   2   2
 MK-3-2                 1   1   1   2   1   2   1   1   2   2   1   2   1   1   1   2   2   2   2   2   1   2   1   2   1   1   1   2   2   2   2   1   2   2   2   2   1   2   2   1   2   1   2   1   1   1   2   1   2   1   2   2   1   1   1   1   2   2   1   1   2   1   1   2   1   2   2   1   2   1   2   2   2   2   2   2   2   1   2   2   1   1   2   1   2   2   1   1   1   1   2   2   1   2   2   2   2   1   1   2   2   2   1   2   1   2   1   2   2   1   1   2   1   1   2   1   1   1   1   2   2   2   2   2   2   1   1   2   1   1   2   1   1   2   1   1   1   2   1   2   1   1   1   2   2   1   1   2   1   2   1   1   2   1   1   1   1   2   2   1   1   2   1   1   1   2   2   1   1   1   2   2   1   2   2   2   2   1   2   2   2   2   1   2   1   2   1   1   2   1   2   2   1   2   2   2   1   1   2   2
 MK-3-3                 1   1   1   2   1   2   2   1   1   2   1   2   1   1   1   2   2   2   2   2   1   2   1   2   1   1   2   2   2   2   2   1   2   2   2   2   2   2   2   1   2   1   1   1   1   1   2   1   2   1   2   2   1   1   1   1   2   2   1   1   2   1   1   2   1   2   2   2   2   1   2   2   2   2   2   2   2   1   2   2   1   1   2   1   2   2   1   1   1   1   2   2   1   2   2   2   2   1   1   2   2   2   1   2   1   2   1   2   2   1   1   2   1   1   2   1   1   1   1   2   2   2   2   1   2   1   1   2   1   1   1   1   1   2   1   1   1   2   1   2   1   1   1   2   2   1   1   2   1   2   2   1   2   1   1   2   2   2   2   2   1   2   1   1   1   2   2   1   1   1   2   2   1   2   2   2   2   1   2   2   1   2   1   2   1   2   1   1   2   1   2   2   1   1   2   2   1   1   2   2
 MK-3-4                 1   1   1   2   1   2   2   1   1   2   1   2   2   2   1   2   2   2   2   1   1   2   2   2   1   1   2   2   2   2   2   2   2   2   2   2   2   2   2   1   2   2   1   1   1   1   2   1   2   1   2   2   1   1   1   1   2   2   1   1   2   1   2   2   2   2   2   2   2   1   2   1   2   2   1   2   2   1   2   2   1   1   2   1   2   2   1   1   1   2   2   2   1   2   2   2   2   1   1   2   2   2   2   1   1   2   1   2   2   1   1   2   1   2   2   1   1   1   1   2   2   2   2   1   2   1   1   2   1   1   1   1   1   2   1   1   1   2   1   2   1   1   1   2   2   1   1   2   1   1   2   1   2   1   1   2   2   2   2   2   1   2   1   1   1   2   2   1   1   1   2   2   2   2   2   2   2   2   2   2   2   2   1   2   1   2   2   1   2   1   2   2   1   1   2   2   1   1   2   2
 MK-3-5                 1   1   1   2   1   2   2   1   1   2   1   2   2   2   1   2   1   2   2   1   1   2   2   1   2   1   1   2   2   2   2   2   2   2   2   2   2   2   2   1   2   2   1   1   1   1   2   1   2   1   2   2   1   1   1   1   2   1   1   1   2   1   2   2   2   2   2   2   1   1   2   1   2   2   2   2   2   2   2   2   1   1   2   1   2   2   1   1   1   2   2   2   1   2   2   2   2   1   2   2   2   2   1   1   1   2   2   2   2   1   1   2   1   1   2   2   1   1   1   2   2   2   2   1   2   1   2   1   1   1   1   1   1   2   1   1   1   2   1   2   2   1   2   2   2   2   1   2   1   2   2   1   2   1   1   2   2   2   2   2   1   2   1   2   1   2   2   1   2   1   2   2   2   2   2   2   2   2   1   2   2   2   1   2   1   2   2   1   2   1   2   2   2   1   2   2   1   1   1   2
 MK-3-6                 1   1   1   2   1   2   2   1   1   2   1   2   2   1   2   2   1   2   2   1   1   2   2   1   1   1   2   2   2   1   2   1   2   2   2   2   2   2   2   1   2   2   1   1   1   2   2   1   2   1   2   2   1   1   1   1   1   1   1   1   2   1   2   2   1   2   2   2   1   1   2   1   2   2   2   2   2   2   1   2   2   1   2   1   2   2   1   1   2   2   1   2   1   2   2   2   2   1   2   2   2   2   2   1   1   2   1   2   2   1   1   2   1   1   2   2   1   1   1   2   2   2   2   1   2   1   2   1   1   1   1   2   1   2   1   1   1   1   1   2   2   1   2   2   2   2   1   2   1   2   2   1   2   1   1   1   2   2   2   2   1   2   1   2   1   2   2   1   2   1   2   1   2   2   2   2   2   2   1   2   2   2   1   2   1   1   2   1   1   2   2   2   2   1   2   2   1   1   1   2
 MK-3-7                 1   2   2   2   2   2   2   1   1   2   1   2   2   1   2   2   1   2   2   1   1   1   2   1   1   1   2   2   2   1   2   1   2   2   2   1   2   2   2   1   2   1   1   2   1   2   2   1   2   1   2   1   1   1   1   1   1   1   1   1   2   1   2   2   1   2   2   2   1   1   2   1   2   2   2   2   1   2   1   2   2   1   2   1   2   2   1   1   2   2   1   2   1   2   2   2   2   1   2   2   2   2   2   1   2   2   1   1   2   1   1   2   1   1   2   2   1   1   1   2   2   2   1   1   2   1   2   1   1   1   1   2   1   2   1   2   1   1   1   2   2   1   2   2   2   2   1   1   1   2   2   1   2   1   1   1   2   2   2   2   2   2   1   1   1   2   2   1   2   1   2   1   2   1   2   2   2   2   1   2   2   1   1   2   1   1   2   1   2   2   2   2   2   1   2   2   1   2   1   2
 MK-3-8                 1   2   2   2   2   2   2   1   1   2   1   2   1   2   2   2   1   2   2   1   1   1   2   1   1   1   2   2   2   1   2   1   2   2   2   2   2   2   2   1   2   1   1   2   1   2   2   1   2   1   1   1   1   1   1   1   1   1   1   1   1   1   2   2   1   2   2   2   1   1   1   1   2   2   2   2   1   2   1   2   2   1   1   1   2   2   1   1   2   1   1   2   2   2   2   2   2   1   2   2   2   2   2   1   2   2   1   1   2   2   1   2   1   1   2   1   1   1   1   2   2   2   1   1   2   1   2   1   1   2   1   2   1   2   1   2   1   1   1   2   2   1   2   2   2   2   1   1   1   2   2   1   2   1   1   1   2   2   1   2   2   2   1   1   1   2   2   1   2   1   2   1   2   2   2   2   2   2   1   2   2   1   1   2   1   1   2   1   2   2   2   2   2   1   2   2   1   2   1   2
 MK-3-9                 1   2   2   2   2   2   2   1   1   2   1   2   1   2   2   2   1   2   1   1   1   1   2   1   1   1   2   2   2   2   2   1   2   2   2   2   2   2   2   1   2   1   1   2   1   1   2   1   2   1   1   1   1   1   1   1   1   1   1   2   1   1   2   2   1   2   2   2   1   1   1   1   2   2   2   2   1   2   1   2   2   1   1   1   2   2   1   1   2   1   1   2   1   2   2   1   1   1   2   2   2   2   2   1   2   2   1   1   2   2   1   2   1   1   2   1   1   1   1   2   2   2   1   1   2   1   2   1   1   2   1   2   1   2   1   2   2   1   1   2   2   1   2   2   2   2   1   1   1   2   2   1   2   1   1   1   2   2   1   2   2   2   1   1   1   2   2   1   2   2   2   1   1   2   2   2   2   2   1   2   2   1   1   1   1   1   2   1   2   1   2   2   2   1   2   2   1   2   1   2
 MK-3-10                1   2   2   2   2   1   2   2   1   2   1   2   1   2   1   2   2   2   1   1   1   1   2   1   1   1   2   2   2   2   2   1   2   2   2   2   2   1   2   1   2   1   1   2   1   1   2   1   2   1   1   1   1   1   1   1   2   1   1   2   1   1   2   2   1   2   2   2   2   1   1   1   2   2   2   2   1   2   1   2   1   2   1   1   1   2   1   1   2   1   1   2   1   2   2   1   1   1   2   2   2   2   2   2   2   2   1   1   2   2   1   2   1   1   2   2   2   1   1   2   2   2   1   1   2   1   2   1   1   2   1   2   1   2   1   2   2   1   2   2   2   1   1   2   2   2   1   1   1   2   2   1   2   1   2   1   2   2   1   2   2   2   1   1   1   2   2   1   2   2   2   1   1   2   2   2   2   1   1   1   2   2   1   1   1   2   2   1   2   1   2   2   1   1   1   2   1   2   1   2
 MK-3-11                1   2   2   1   2   2   2   2   1   2   1   2   1   2   2   2   2   2   1   1   1   2   2   2   1   1   2   2   2   2   2   1   2   2   2   2   2   1   2   1   2   1   1   1   1   1   2   2   1   1   1   1   1   1   1   1   2   2   1   2   1   1   2   2   1   2   2   2   2   1   2   1   2   1   2   2   1   2   1   2   1   2   1   1   1   2   1   1   2   1   1   2   2   1   2   1   2   2   2   1   2   2   2   2   2   2   2   1   1   2   1   2   1   1   2   2   2   1   1   2   2   2   1   2   2   1   2   1   1   2   1   2   1   2   1   2   2   1   2   2   1   1   1   2   2   2   2   1   1   2   2   1   2   1   2   1   2   2   1   2   2   1   1   1   1   2   2   1   2   2   2   1   2   2   2   2   2   2   1   1   2   2   1   1   1   2   2   1   2   2   2   2   1   1   1   1   1   2   1   2
 MK-3-12                1   2   2   1   2   2   2   2   1   2   1   2   2   2   2   1   2   2   1   1   1   2   2   2   1   1   2   2   2   2   2   1   2   2   1   2   2   1   2   1   1   1   1   1   1   1   2   2   1   2   1   1   1   1   1   1   2   2   1   2   1   1   2   2   1   2   2   2   2   1   2   1   2   2   2   2   1   2   1   2   1   2   2   1   1   2   1   1   2   1   1   2   2   2   2   1   2   2   2   1   2   2   2   2   2   2   1   1   1   2   1   2   1   1   2   2   2   1   1   2   2   2   1   2   2   1   2   1   1   2   1   2   1   2   2   2   2   1   2   2   2   1   1   2   2   2   2   1   1   2   2   1   2   1   2   2   2   2   2   2   2   1   1   1   1   2   1   1   2   2   2   1   2   1   2   1   2   2   1   1   2   2   1   1   1   2   2   2   2   2   2   2   1   1   1   1   1   2   1   2
 MK-3-13                1   2   2   1   2   2   2   2   1   2   1   2   2   2   2   1   2   2   1   2   1   2   2   1   1   1   2   2   2   2   2   1   2   2   1   2   2   1   2   1   1   1   1   2   1   1   2   2   1   2   2   1   2   1   1   1   2   2   1   2   1   1   1   2   1   2   2   2   2   1   1   1   2   2   2   2   1   2   1   2   1   2   2   1   1   1   1   1   2   2   2   2   2   2   2   1   2   2   2   1   2   2   2   2   2   2   1   1   1   2   1   2   1   1   2   2   2   1   1   2   2   2   1   2   2   1   2   1   2   2   1   2   1   2   2   1   2   1   2   2   2   1   1   2   2   2   2   1   1   2   2   1   2   1   2   2   2   2   2   2   2   1   1   1   1   2   1   1   2   2   2   1   1   1   2   1   2   2   1   1   2   2   1   1   1   1   2   2   2   2   2   2   1   1   1   1   1   2   1   2
 MK-3-14                1   2   2   1   2   2   2   2   1   2   1   2   1   2   2   1   2   2   1   2   1   2   2   1   1   1   1   2   2   2   2   1   2   2   1   2   2   1   2   1   1   1   1   2   1   1   2   2   2   2   2   1   2   1   1   1   2   2   1   2   1   1   1   1   1   2   2   2   2   1   1   1   2   2   2   2   1   2   1   2   1   2   2   1   1   1   1   1   2   1   2   2   1   2   2   1   2   2   2   1   2   2   2   2   2   2   1   1   1   2   1   2   1   1   2   2   2   2   1   2   1   2   1   2   2   2   1   1   2   2   1   2   1   2   2   1   2   1   2   2   2   1   2   2   2   2   2   1   2   2   2   1   2   1   2   2   2   2   1   2   2   2   1   1   1   2   2   1   2   2   2   2   1   1   2   1   2   2   1   1   2   2   1   1   1   1   2   2   2   2   2   2   1   1   1   1   1   2   1   2
 MK-3-15                1   2   2   1   1   1   2   1   1   1   1   1   2   2   2   1   2   2   1   2   1   2   2   1   1   1   1   2   2   2   2   1   2   2   1   2   1   1   2   1   1   1   1   2   1   1   1   2   2   2   2   1   2   1   1   1   2   2   1   2   1   1   1   2   1   2   2   1   2   1   1   1   2   2   2   2   1   2   1   1   1   2   2   1   1   1   1   1   1   1   1   2   1   2   2   2   2   2   2   1   2   2   2   2   2   1   1   1   2   2   1   2   1   1   2   2   2   2   1   2   1   2   1   2   2   2   1   1   2   2   1   2   1   2   2   1   2   1   1   2   2   1   1   1   2   2   2   1   2   2   2   1   2   1   2   1   2   2   1   1   2   1   1   1   1   2   2   1   2   2   2   2   1   1   2   1   2   2   1   1   2   2   1   1   1   1   2   2   2   2   2   2   1   1   1   1   1   2   1   2
 MK-3-16                1   2   2   1   2   1   2   1   1   1   1   1   2   2   2   1   2   2   1   2   1   2   2   1   1   1   1   2   2   2   2   1   2   2   1   2   1   1   2   1   1   1   1   2   1   1   1   2   2   2   2   1   2   1   1   1   2   2   1   2   1   2   1   1   1   2   2   1   2   1   1   1   2   2   1   2   1   2   1   1   1   2   2   1   2   1   1   1   1   1   1   2   1   2   1   2   1   2   2   1   1   2   2   2   2   1   1   1   2   2   1   2   1   1   2   2   2   2   1   2   1   2   2   2   1   2   1   1   2   2   1   2   1   2   2   1   2   1   1   2   2   1   1   1   2   2   2   1   2   2   2   1   2   1   2   1   2   2   1   2   2   1   1   1   1   2   2   1   2   2   2   2   1   1   2   2   2   2   1   1   2   2   1   1   1   1   2   2   2   2   2   2   1   1   1   1   1   1   1   2
 MK-4-1                 1   2   1   2   2   1   2   2   1   2   1   1   1   1   2   2   2   2   1   1   2   2   1   2   2   2   1   2   2   2   2   2   2   1   1   2   1   2   1   1   1   2   1   1   2   1   1   2   1   2   1   2   2   2   1   2   1   2   1   1   2   2   1   2   2   2   1   1   1   2   1   1   2   1   2   1   2   2   1   1   1   1   1   1   2   2   1   1   1   2   1   1   2   1   1   1   2   2   1   1   2   2   1   2   2   1   1   2   2   1   2   1   1   2   2   2   2   1   1   1   1   2   1   2   1   1   1   1   1   2   1   1   1   2   1   1   1   1   1   1   2   2   2   2   2   1   1   2   2   2   2   2   1   1   2   2   1   1   2   2   1   1   2   1   2   2   1   2   2   2   1   2   1   1   2   1   2   2   2   1   1   1   2   1   1   1   1   1   1   1   1   1   2   1   1   1   1   1   2   2
 MK-4-2                 1   2   1   2   2   1   2   2   1   2   1   1   2   1   1   2   2   2   1   1   1   2   1   2   1   2   1   2   2   2   2   2   2   1   1   2   1   2   1   1   1   2   1   1   2   1   1   1   1   2   1   2   2   2   1   2   1   2   1   1   2   2   1   2   2   1   1   1   1   2   1   2   2   1   2   1   2   2   1   1   1   1   1   1   2   2   1   1   1   2   1   1   2   1   1   1   2   2   1   1   2   1   1   2   2   2   1   1   2   1   2   1   1   2   2   2   2   1   1   2   1   1   1   2   1   1   1   1   1   2   2   1   1   2   2   1   1   1   1   1   2   2   2   2   2   1   1   2   2   2   2   2   1   1   2   2   1   1   2   2   1   1   2   1   2   2   1   2   2   2   1   2   1   1   2   1   2   2   2   1   1   2   2   1   1   1   1   1   1   1   1   1   2   2   1   1   1   2   2   2
 MK-4-3                 1   2   1   2   1   1   2   2   1   2   1   1   2   1   1   2   2   2   1   1   1   2   1   1   1   2   1   2   2   2   2   2   2   1   1   2   1   2   1   1   1   1   1   1   2   1   1   1   1   2   1   2   2   2   1   2   1   2   1   1   2   2   1   1   2   1   1   1   1   2   1   2   1   1   2   1   2   2   1   1   1   1   1   1   2   2   1   1   1   2   1   1   2   1   1   2   2   2   1   1   2   1   1   2   2   2   1   1   2   1   2   1   1   2   2   2   2   1   1   2   1   1   1   2   1   1   1   1   1   2   2   1   1   2   2   1   1   1   1   1   2   2   2   2   2   1   1   2   2   2   2   2   1   2   2   2   1   2   2   2   1   1   2   1   2   2   1   2   2   1   1   2   1   1   2   1   2   2   2   1   1   2   2   1   1   1   1   2   1   1   1   1   2   2   1   1   1   2   2   2
 MK-4-4                 1   2   1   2   1   1   2   1   1   2   1   1   2   1   1   2   2   2   1   1   1   2   1   1   1   2   2   2   2   2   2   2   2   1   1   2   1   2   1   2   1   1   1   2   2   1   1   1   1   2   1   2   2   2   1   2   1   2   1   1   2   2   1   2   2   1   1   1   1   1   1   2   1   1   2   1   2   2   1   1   1   2   1   1   2   2   1   1   1   2   1   2   2   1   1   2   2   2   1   1   2   1   1   2   2   1   2   1   2   1   2   1   1   2   2   2   2   1   1   2   1   1   1   2   2   1   1   1   1   2   2   1   1   2   2   1   1   1   1   1   2   2   2   2   2   1   1   2   2   2   1   2   1   2   2   2   1   2   2   1   1   1   2   2   2   2   1   2   2   1   1   2   1   1   2   1   2   2   1   1   1   2   2   1   1   1   1   2   1   1   1   1   2   1   2   1   1   2   1   2
 MK-4-5                 1   2   1   2   1   2   1   1   1   2   1   1   2   1   1   2   2   2   1   1   1   2   1   1   1   2   2   2   2   2   2   2   1   1   1   2   1   2   1   2   1   1   1   2   2   1   1   1   2   2   1   2   2   2   1   2   1   2   1   1   2   2   1   2   2   1   1   1   1   1   1   2   1   1   2   1   2   2   2   1   1   2   1   1   2   2   1   2   1   2   1   2   2   1   1   2   2   2   1   1   2   1   1   2   2   1   2   1   2   1   1   1   1   2   2   2   2   1   1   2   1   1   2   2   2   1   1   1   1   1   2   1   1   2   2   1   1   1   1   1   2   2   2   2   2   1   1   2   1   2   1   2   1   2   2   2   1   1   2   1   1   1   2   2   2   2   1   2   2   1   1   2   1   1   2   1   2   2   1   1   1   2   2   1   1   1   1   2   1   1   1   1   2   1   2   1   1   2   1   2
 MK-4-6                 1   1   1   2   1   2   1   1   1   2   1   1   2   1   1   1   2   2   1   1   1   2   1   1   2   2   2   1   2   1   2   2   1   1   1   2   1   2   1   2   1   1   1   2   2   1   1   1   2   2   1   2   2   2   1   2   1   2   1   1   2   2   1   2   1   1   2   1   1   1   1   2   1   1   2   1   2   2   2   1   1   2   2   1   2   1   1   2   1   2   1   1   2   1   1   2   2   2   1   1   2   2   1   2   2   1   2   1   2   1   1   1   1   2   2   2   2   1   1   2   1   1   2   2   2   1   1   1   1   1   2   1   1   2   2   1   1   1   1   1   2   2   2   2   2   1   1   2   1   2   1   2   1   2   2   2   1   2   2   1   2   1   2   2   2   2   1   2   2   1   2   2   1   2   2   1   2   2   1   1   1   2   2   1   1   2   1   2   1   1   1   1   2   1   2   2   1   1   1   2
 MK-4-7                 1   1   1   2   1   2   1   1   1   2   1   1   2   2   1   1   2   2   1   1   1   1   1   1   2   2   1   1   2   1   2   2   1   1   1   2   1   2   2   2   1   1   1   2   2   2   1   1   2   2   1   2   2   2   1   2   1   2   1   1   2   2   1   2   1   1   2   1   2   1   1   2   1   1   2   2   1   1   2   1   1   2   2   2   2   1   1   2   1   2   1   1   2   1   2   1   2   2   1   1   2   2   1   2   2   1   2   1   2   1   1   1   1   2   2   2   2   1   1   2   1   1   2   2   2   1   1   1   1   1   2   1   1   2   2   1   1   2   1   1   2   2   1   2   2   1   1   2   1   2   1   2   1   2   2   2   1   2   2   1   2   1   2   2   2   2   1   2   2   1   2   2   1   2   2   1   2   2   1   1   1   1   2   1   1   1   2   1   1   1   1   1   2   1   2   2   1   2   1   2
 MK-4-8                 1   1   1   2   1   2   1   1   1   2   1   1   2   2   1   1   2   2   1   1   1   1   1   1   2   2   1   1   2   1   2   2   1   1   1   2   1   2   2   2   1   2   1   2   2   2   1   1   2   2   1   2   2   2   1   1   1   2   1   2   2   1   1   2   1   1   2   1   2   1   2   2   1   1   2   2   1   1   2   2   1   2   2   2   2   1   1   2   1   2   1   1   1   1   2   1   2   2   2   1   2   2   1   2   2   1   2   1   2   1   1   1   1   2   2   2   2   1   1   2   1   1   2   1   2   2   1   1   1   1   2   1   1   2   2   1   1   2   1   1   2   2   1   2   2   1   2   2   1   2   1   2   2   2   2   2   1   2   2   1   2   1   2   2   2   2   1   2   2   1   2   2   1   2   2   1   2   2   1   1   1   1   1   1   1   1   2   1   1   1   1   1   2   1   1   2   1   2   1   2
 MK-4-9                 1   1   1   2   1   2   2   1   1   2   1   1   2   2   1   2   2   2   2   1   1   1   2   1   2   2   1   1   2   1   2   2   1   1   1   2   1   2   2   2   1   2   1   1   2   2   1   1   2   2   1   2   2   2   1   1   1   1   1   2   2   1   1   2   1   1   2   1   1   1   2   2   1   1   2   2   1   1   2   1   1   1   1   2   2   1   1   2   1   2   1   1   1   2   2   1   2   2   2   1   2   2   1   2   2   1   2   1   2   1   1   1   1   2   2   2   2   2   1   2   1   1   1   1   2   2   1   1   1   1   2   1   1   2   2   1   1   2   1   1   2   2   1   1   2   1   2   2   1   2   1   2   2   2   2   2   1   1   2   1   2   1   2   2   2   2   1   2   2   1   2   2   1   2   2   1   2   2   1   1   1   1   1   1   1   1   2   1   1   1   1   1   2   1   1   2   1   2   1   1
 MK-4-10                1   1   2   2   1   2   2   2   1   2   1   1   2   2   1   2   2   2   2   2   2   1   2   1   2   2   1   1   2   1   2   2   1   1   1   2   2   2   2   2   1   1   1   1   2   2   1   1   2   2   1   2   2   1   2   1   1   1   1   2   2   1   1   2   1   1   2   2   1   1   1   2   1   1   2   2   1   1   2   1   1   1   1   2   2   2   1   2   2   2   1   1   1   2   2   1   2   2   2   1   2   2   1   2   2   1   2   1   2   1   2   1   1   2   2   2   2   2   1   1   1   1   1   2   2   2   1   1   1   1   2   1   1   2   2   1   1   2   1   1   2   2   1   1   2   1   2   2   2   2   1   2   2   2   2   2   1   1   2   1   2   1   2   2   2   2   1   2   2   1   2   2   1   2   2   1   2   2   1   1   1   1   1   2   1   1   1   1   1   1   1   1   2   1   1   2   1   2   1   1
 MK-4-11                1   1   2   2   1   2   2   2   1   2   1   1   2   2   2   2   2   2   2   2   1   1   2   1   2   2   1   1   2   1   2   2   1   2   1   2   2   2   2   2   1   1   1   1   2   2   1   1   2   2   1   1   2   1   2   1   1   1   1   2   2   1   1   2   1   1   2   2   1   1   1   2   1   1   2   2   1   1   2   2   1   1   1   1   2   2   1   2   2   2   2   1   1   2   2   1   2   2   2   1   2   2   1   2   2   1   2   2   2   1   2   1   1   2   2   2   2   2   1   1   1   1   2   2   2   2   1   2   1   1   2   1   1   2   2   1   1   2   1   1   2   2   1   1   2   1   2   2   2   2   1   2   2   2   2   2   1   1   2   1   2   1   2   2   1   2   1   2   2   1   2   2   1   2   2   1   2   2   2   1   1   1   1   2   1   1   1   1   1   1   1   1   2   1   1   1   1   2   1   1
 MK-4-12                1   1   2   2   1   2   2   2   1   2   1   1   2   2   2   2   2   2   2   2   1   1   2   1   2   2   1   1   2   1   2   2   1   2   1   2   2   1   2   2   2   1   1   1   2   2   1   1   2   2   1   2   2   1   2   2   1   1   1   1   2   1   1   2   1   1   2   2   1   1   1   2   1   1   2   2   1   1   2   2   1   1   1   1   2   2   2   2   2   2   2   1   1   2   2   1   2   2   2   2   2   2   1   1   2   1   2   2   2   1   1   2   1   2   2   2   2   2   1   1   1   1   2   2   2   2   1   1   1   1   1   1   2   1   2   1   1   1   1   1   2   2   1   1   1   1   1   1   2   2   1   2   2   2   2   2   1   1   2   1   2   1   2   2   1   2   1   2   2   1   2   2   1   2   2   1   1   2   2   1   1   1   1   2   1   1   1   2   1   1   1   1   2   1   1   1   1   2   1   1
 MK-4-13                1   1   2   2   1   2   2   2   1   2   1   1   2   2   2   2   2   2   2   2   1   1   2   2   2   2   1   2   2   1   2   2   1   2   1   2   2   1   2   2   2   1   2   1   2   2   1   1   2   2   2   2   2   1   2   2   1   1   1   1   1   1   1   2   1   1   2   2   1   1   1   2   1   1   2   2   1   2   2   2   2   1   1   1   2   2   1   2   2   2   2   1   1   2   2   1   2   2   2   2   2   2   1   1   2   1   2   2   2   2   1   2   1   2   2   1   2   2   1   1   1   1   2   2   2   2   1   1   1   1   1   1   2   1   2   1   1   1   1   1   2   2   1   1   2   1   1   1   2   1   1   2   2   2   2   2   1   1   2   2   2   1   2   2   1   2   1   2   2   1   2   2   1   2   2   2   1   2   2   1   1   1   1   2   1   1   1   2   1   1   1   1   2   1   1   1   1   1   1   1
 MK-4-14                2   1   2   2   1   2   2   2   1   2   1   1   2   1   2   2   2   2   2   2   1   1   2   2   1   2   1   2   1   1   2   2   1   2   1   2   2   1   2   2   2   1   2   1   2   2   1   1   2   1   2   2   1   1   2   2   2   1   1   1   1   1   2   2   1   1   2   2   1   1   1   2   1   1   2   2   1   2   2   2   2   1   1   1   2   2   1   2   2   1   2   1   1   2   2   1   2   2   2   1   2   2   1   2   2   1   2   2   2   1   1   2   1   2   2   1   1   1   1   1   1   1   2   1   2   2   1   1   1   1   1   1   2   1   2   1   1   1   1   1   2   2   1   1   2   1   1   1   2   2   1   2   2   2   1   2   1   1   2   2   2   1   2   2   1   2   1   2   2   1   2   2   1   2   2   2   2   2   2   1   2   1   1   2   1   1   1   1   1   1   1   1   2   1   1   1   1   1   1   1
 MK-4-15                2   1   2   2   2   2   2   2   1   2   1   1   2   1   2   1   2   2   2   2   2   1   2   2   1   2   1   2   1   1   2   2   1   2   2   2   2   1   1   2   2   1   1   1   2   2   1   1   2   1   2   2   1   2   2   2   2   1   1   1   1   1   2   1   1   1   2   2   1   1   1   2   1   1   2   2   1   2   2   2   2   2   1   1   2   2   1   2   2   2   2   1   1   2   2   1   2   2   2   1   2   2   1   2   1   1   2   2   1   2   1   2   1   2   2   1   1   2   1   1   1   1   2   1   2   2   1   1   2   1   1   1   2   1   2   1   1   1   1   1   2   2   1   1   2   2   1   1   2   2   1   2   2   2   1   2   1   1   2   2   2   1   2   2   1   2   1   2   2   1   2   1   1   2   2   2   2   2   2   1   2   1   2   2   1   2   1   2   1   1   1   2   2   1   1   2   1   1   1   1
 MK-4-16                2   1   2   2   2   2   2   2   1   1   1   1   2   1   2   1   2   1   1   2   2   1   2   2   1   2   1   2   1   1   2   2   1   2   2   2   2   1   1   2   2   1   1   1   2   2   1   1   2   1   2   2   1   2   2   1   1   1   1   2   1   1   1   1   1   1   2   2   1   2   2   2   2   1   1   2   1   2   2   2   2   2   1   1   2   2   1   2   2   2   2   1   2   2   2   1   2   2   2   1   2   2   1   2   1   1   2   2   1   2   1   2   1   2   2   1   1   2   1   1   1   1   2   1   2   2   2   1   2   1   1   1   2   1   2   1   1   1   1   1   2   2   1   1   1   2   2   1   2   2   1   2   2   2   1   2   1   1   2   2   2   1   2   1   1   2   1   2   2   1   2   1   1   2   2   2   1   2   2   1   1   1   2   2   1   2   1   2   1   1   1   2   2   1   1   2   1   1   1   1
 MK-5-1                 1   2   2   2   2   2   2   2   1   2   2   2   1   2   1   1   1   1   1   2   2   1   1   1   1   1   2   2   1   2   1   2   2   2   1   2   1   1   1   2   2   2   1   2   2   2   1   1   2   2   1   1   1   2   1   2   1   1   2   2   2   2   1   1   1   2   2   2   1   1   2   2   2   2   2   1   2   2   1   1   2   2   2   1   1   2   1   2   1   2   1   1   2   2   2   2   2   2   1   1   2   2   1   2   2   1   2   1   1   2   2   2   2   2   2   2   1   1   2   2   1   1   2   2   2   1   2   1   1   2   2   1   1   2   1   1   1   2   1   1   2   2   2   2   1   2   1   1   2   1   1   1   1   2   1   1   2   2   1   1   2   1   2   1   1   2   1   2   1   2   2   1   1   1   1   2   1   1   2   2   2   1   1   2   1   1   2   2   2   1   2   2   1   1   1   1   2   1   1   2
 MK-5-2                 1   2   1   2   2   2   2   2   1   2   2   2   1   2   1   1   1   2   1   2   2   1   1   1   1   1   2   2   1   2   2   2   2   2   1   2   1   2   1   2   2   2   1   2   2   2   1   1   1   2   1   1   1   2   2   2   1   1   2   2   2   2   1   1   1   2   2   2   1   2   2   2   2   2   1   1   2   2   1   1   1   2   2   1   1   2   1   2   1   2   1   1   2   2   2   2   2   2   1   1   2   2   1   2   2   1   2   1   1   2   1   2   2   2   2   2   1   1   1   2   1   2   2   2   2   1   2   1   1   2   2   1   1   2   1   1   1   2   1   1   2   1   1   2   1   2   1   1   2   1   1   1   1   2   1   1   2   2   1   1   2   1   2   1   1   2   1   2   1   2   2   1   1   1   1   2   1   1   2   2   2   1   1   2   1   2   2   2   2   1   2   2   1   1   1   1   2   1   1   2
 MK-5-3                 1   1   1   1   2   2   2   2   1   2   2   2   1   2   1   1   1   2   1   2   2   1   1   1   1   1   1   1   1   1   2   2   2   2   1   2   1   2   1   2   2   2   1   2   2   2   1   1   1   2   2   1   1   2   2   2   1   1   2   1   2   2   1   1   1   2   1   2   1   2   2   2   2   2   2   2   2   2   2   1   1   2   2   1   1   2   1   2   1   2   1   1   2   2   2   2   2   2   1   1   2   2   1   2   1   1   2   1   1   1   1   2   2   1   2   1   1   1   1   2   1   2   2   2   2   1   1   1   1   2   2   1   1   1   1   1   1   2   1   1   2   1   1   2   1   2   2   1   2   1   1   1   1   2   1   1   2   2   1   1   1   2   1   1   1   2   1   2   2   2   2   1   1   1   1   2   1   1   2   2   2   1   1   2   1   2   1   2   2   1   2   2   2   1   1   1   1   1   1   2
 MK-5-4                 1   1   1   1   2   2   2   2   1   2   2   2   1   2   2   1   1   2   1   2   2   1   1   1   1   1   2   1   1   1   2   2   2   2   2   2   1   2   1   2   2   2   1   2   2   2   1   1   2   2   2   1   1   2   2   2   1   1   1   1   2   2   1   1   1   2   1   2   1   2   2   2   2   1   2   2   2   2   2   1   1   2   2   1   1   2   1   2   1   2   1   1   2   2   2   2   1   2   1   1   2   2   1   2   1   2   2   1   1   1   1   2   2   1   2   2   2   1   1   2   1   2   2   1   2   1   1   1   1   2   2   1   1   1   1   1   1   2   1   1   2   1   1   1   1   2   2   1   2   1   1   1   1   2   1   1   2   2   1   1   1   1   2   1   1   2   1   2   2   2   2   1   1   1   1   2   1   1   2   2   1   1   1   2   1   2   1   2   2   1   2   2   1   1   1   2   1   1   1   1
 MK-5-5                 1   1   1   1   2   2   2   2   1   2   2   2   1   2   2   1   1   2   2   2   2   1   1   1   1   1   1   1   1   1   2   2   2   2   2   2   2   2   1   2   2   2   2   2   2   1   1   1   2   2   2   1   2   2   1   2   1   1   1   1   2   2   1   2   1   2   1   1   1   2   2   2   2   1   2   2   2   2   2   1   1   2   2   1   2   2   2   2   1   2   1   1   2   1   2   2   1   2   1   1   2   2   1   2   1   2   2   1   1   1   1   2   2   1   2   2   2   2   1   2   1   2   2   1   2   1   1   1   1   2   2   1   1   1   1   1   1   2   1   1   2   1   1   1   1   1   2   1   2   1   2   1   2   1   1   1   2   2   1   1   2   1   2   1   1   1   1   2   2   2   2   1   1   1   1   2   1   1   2   1   1   1   1   2   1   2   1   2   1   1   2   2   1   1   1   2   1   1   1   1
 MK-5-6                 1   1   2   1   2   2   2   2   2   2   2   2   1   2   2   1   1   2   2   1   2   1   1   1   1   1   1   1   2   1   2   2   2   2   2   2   2   2   2   2   2   2   2   2   2   1   1   1   2   2   2   1   2   2   1   2   1   1   2   2   2   2   1   2   1   2   1   1   1   2   2   2   2   1   2   2   2   2   2   1   1   2   1   2   2   2   2   2   1   2   1   1   2   1   2   2   2   2   2   1   2   2   1   1   1   2   2   1   1   1   1   2   2   1   1   2   2   2   1   1   1   2   2   1   2   1   1   1   1   2   2   1   1   1   2   1   1   2   1   1   2   1   1   2   1   1   2   1   2   1   2   1   2   1   2   1   2   2   1   1   2   1   2   1   1   1   1   2   2   2   2   1   1   1   1   2   1   1   2   1   2   2   1   2   1   2   1   2   2   1   2   2   1   1   1   2   1   1   1   1
 MK-5-7                 1   1   2   1   2   2   2   2   1   2   2   2   1   2   2   1   1   2   2   1   2   1   1   1   1   1   2   1   2   1   2   2   2   2   2   2   2   2   2   2   2   2   1   2   2   1   1   1   2   2   2   1   2   2   1   2   2   1   2   1   2   2   1   2   1   2   1   1   1   2   2   2   2   1   2   2   2   2   2   1   1   2   1   2   2   2   2   2   1   2   1   1   2   1   2   2   2   2   2   2   2   2   1   1   1   2   2   1   1   1   1   2   2   1   1   2   2   2   1   1   1   2   2   1   2   1   1   1   1   2   2   2   1   1   2   1   1   1   1   1   2   1   1   2   1   1   2   1   2   1   2   1   2   1   2   1   2   2   1   1   1   1   2   1   1   2   1   2   2   2   2   1   1   1   1   2   1   1   2   1   2   2   1   2   1   2   2   2   2   1   2   2   1   1   1   2   1   1   1   1
 MK-5-8                 1   1   1   1   2   2   2   2   1   2   1   2   1   2   2   1   1   2   2   1   2   1   1   1   1   2   2   1   2   1   2   2   2   2   2   1   2   2   2   1   2   2   1   2   2   2   1   1   2   1   2   1   2   2   2   2   2   1   2   1   2   2   1   2   1   2   1   1   1   2   1   2   2   1   2   2   2   2   1   1   2   1   1   2   2   2   1   2   1   2   2   1   2   1   2   2   2   2   2   2   2   1   1   1   1   2   2   2   2   1   1   2   2   1   1   2   2   2   1   1   1   2   2   1   2   1   1   2   1   2   2   2   1   1   2   1   1   1   1   1   2   1   1   2   1   1   2   1   2   1   2   1   2   1   2   2   2   1   1   1   1   1   2   1   1   1   1   2   2   2   2   1   2   1   1   2   1   1   2   1   1   2   2   2   1   2   2   2   2   1   2   2   1   1   2   2   1   1   1   1
 MK-5-9                 1   1   1   1   2   2   2   2   1   2   2   2   1   2   2   2   1   1   2   1   1   1   1   1   1   2   2   1   2   1   2   2   2   2   1   1   2   2   2   1   2   2   1   2   2   2   1   2   2   1   2   1   1   2   2   2   2   1   2   1   1   2   2   2   1   2   1   1   1   1   1   2   2   1   2   2   2   2   1   1   2   1   1   2   2   2   1   2   1   2   1   1   2   1   2   2   2   2   2   2   1   2   1   1   1   2   1   2   2   1   1   2   2   1   2   2   2   2   1   1   1   2   2   1   2   1   1   2   1   2   2   2   1   1   2   1   1   1   1   1   2   1   1   2   1   1   2   1   2   1   2   1   2   1   2   2   2   1   1   1   1   2   2   1   2   1   1   2   2   2   2   1   1   1   1   2   1   1   2   2   1   2   2   2   1   2   2   2   2   1   2   2   1   1   2   1   1   2   1   1
 MK-5-10                1   2   1   1   2   2   2   2   1   2   1   2   1   2   1   2   1   1   1   1   1   1   1   1   2   2   2   1   2   1   2   2   2   2   1   1   2   2   2   1   2   2   1   2   2   1   1   2   2   1   2   1   2   2   2   2   2   1   2   1   1   2   2   2   1   2   1   1   1   1   1   2   2   1   2   2   2   1   1   1   2   1   1   2   2   2   1   2   1   2   1   1   2   1   2   2   2   2   2   1   1   2   1   1   1   2   2   2   2   2   1   2   2   1   2   2   2   2   1   1   2   2   2   1   2   1   1   2   1   2   2   2   1   1   1   1   1   1   1   1   2   1   2   2   1   1   2   1   2   1   2   1   2   1   2   2   2   1   2   1   1   2   2   2   2   1   1   2   1   2   2   1   1   1   1   2   1   1   2   2   1   2   2   2   2   2   2   2   2   1   2   2   1   1   2   2   1   2   1   1
 MK-5-11                1   2   1   1   2   2   2   2   1   2   1   1   1   2   2   2   1   1   1   1   1   1   1   1   2   2   2   1   2   1   2   1   2   2   1   1   2   2   2   1   2   2   1   2   2   1   1   2   2   1   2   1   2   2   2   2   2   1   2   1   1   2   2   2   1   2   1   1   1   1   1   2   2   1   2   2   1   2   1   1   2   1   1   2   2   2   1   1   1   2   1   1   2   1   2   2   1   2   2   2   1   2   1   1   1   2   2   2   2   2   1   2   2   1   2   2   2   2   1   1   2   2   2   1   1   1   1   2   2   1   2   1   1   1   1   1   1   1   1   1   2   1   2   1   1   1   2   1   2   1   2   1   2   1   2   2   2   1   2   1   1   2   2   2   2   1   1   2   1   2   2   1   1   1   1   2   1   1   2   2   1   2   2   2   2   2   2   2   2   1   1   1   1   1   2   1   1   2   1   1
 MK-5-12                1   2   1   1   2   2   2   2   1   2   1   1   1   2   2   2   2   1   1   1   1   2   1   1   2   1   2   1   2   1   2   1   2   2   1   1   2   2   2   2   2   2   1   2   2   2   1   2   2   1   2   1   2   2   2   2   2   2   2   1   1   2   1   2   1   2   1   1   1   1   1   2   2   1   2   1   1   2   1   1   2   1   1   2   2   2   2   1   1   2   1   1   2   1   2   2   1   2   1   2   1   1   1   1   1   2   2   2   2   2   1   2   2   1   2   2   2   2   2   1   2   2   2   1   2   2   1   2   2   1   2   1   1   1   1   1   1   1   2   1   2   1   2   1   1   1   2   1   2   1   2   1   2   2   2   2   1   1   2   1   2   2   2   2   2   1   1   1   1   1   2   1   1   1   1   2   1   1   2   2   1   2   2   2   2   2   2   2   1   1   1   1   1   1   2   1   1   2   1   1
 MK-5-13                1   2   1   1   2   2   2   2   1   2   1   2   1   2   2   2   2   1   1   1   1   2   1   1   2   1   2   1   2   1   2   1   2   2   1   1   2   2   2   2   2   2   1   2   2   2   1   2   2   1   2   1   2   2   2   2   2   2   2   1   2   2   1   2   1   2   1   1   1   1   1   2   2   1   2   1   1   2   1   1   2   1   1   2   2   1   2   1   1   2   2   1   2   1   2   2   1   2   1   2   1   1   1   1   1   2   2   2   2   2   1   2   2   1   2   2   2   2   2   1   2   2   2   1   2   2   2   2   2   1   2   1   1   1   1   1   1   1   2   1   1   1   2   1   1   1   1   1   2   2   2   1   2   2   2   2   1   1   2   1   2   2   2   2   2   1   1   1   1   1   2   1   1   1   1   2   1   1   2   1   1   2   2   2   2   2   2   2   2   1   2   1   1   1   2   1   1   2   1   1
 MK-5-14                1   2   2   1   2   2   2   2   1   2   1   2   1   2   2   2   2   1   1   1   1   2   1   1   2   1   2   1   2   1   2   1   2   2   1   1   2   2   2   2   2   2   1   2   2   2   1   2   1   1   2   1   2   2   2   2   2   2   2   1   2   2   1   2   1   2   1   2   2   2   1   2   2   1   2   1   1   2   1   1   2   1   1   2   2   1   2   1   1   1   2   1   1   1   2   2   1   2   1   2   1   1   2   1   1   2   1   2   2   2   1   2   2   1   2   2   2   2   2   1   2   2   2   2   2   2   1   2   2   1   2   1   1   1   1   2   1   1   2   1   1   1   2   1   2   1   2   1   1   2   2   1   2   2   2   1   1   1   2   1   2   2   2   1   2   2   1   1   1   1   2   1   1   1   1   2   1   1   2   1   1   2   1   2   2   1   2   2   2   1   2   1   1   1   2   1   1   2   1   1
 MK-5-15                1   2   2   1   2   2   2   2   1   2   1   2   1   2   2   2   2   1   2   1   1   2   1   1   2   2   2   1   2   1   2   1   2   2   1   1   2   2   2   2   2   2   1   2   2   1   1   1   1   1   2   1   2   2   2   2   2   1   2   2   2   2   1   1   1   2   2   2   2   2   1   2   2   2   1   1   1   2   1   1   2   1   1   2   2   1   1   1   1   1   2   1   1   1   2   2   1   2   1   2   1   1   2   1   1   2   1   2   2   2   1   2   2   1   2   2   2   2   2   1   2   1   2   2   2   2   2   2   2   1   2   2   1   1   1   2   1   1   2   1   1   1   2   1   2   1   2   1   1   2   2   1   1   2   1   1   1   1   2   1   1   2   2   1   2   2   1   1   1   1   2   2   1   1   1   2   1   1   1   1   1   1   1   1   2   1   1   2   2   1   2   1   1   1   1   2   1   2   1   1
 MK-5-16                1   2   2   1   2   2   2   2   1   2   1   2   1   2   2   2   2   1   2   1   1   2   2   1   2   2   2   1   2   1   2   2   2   2   1   1   2   2   2   2   2   2   1   2   2   2   1   1   1   1   1   1   2   2   2   1   2   1   2   2   2   2   1   1   1   2   1   2   2   2   1   1   1   2   1   1   1   2   1   1   2   1   1   2   2   1   1   1   1   2   2   1   1   1   2   2   1   2   1   1   1   1   2   1   1   2   1   1   2   2   2   2   2   1   2   1   2   1   1   2   2   1   2   1   2   2   2   2   2   1   2   2   1   1   1   2   1   1   2   1   1   1   2   1   2   1   2   2   1   2   2   1   1   2   1   1   1   1   2   1   1   2   2   1   2   2   1   1   2   1   2   2   1   1   1   2   1   1   1   1   1   1   2   1   2   1   1   2   2   2   2   1   1   1   1   2   1   2   1   1
 MK-6-1                 1   1   2   2   2   2   2   1   1   1   2   2   2   2   2   2   1   1   2   2   2   1   1   2   1   1   1   2   2   1   1   1   2   1   2   1   1   2   1   2   1   2   2   1   2   2   1   2   2   2   2   2   1   1   2   2   1   1   2   1   1   1   2   2   1   2   2   1   1   1   1   2   1   2   1   2   2   2   2   2   1   1   2   2   2   1   2   2   2   2   2   1   2   1   1   1   1   2   2   1   2   2   1   1   1   1   2   1   2   2   2   2   1   1   1   1   1   1   1   1   2   2   2   2   2   2   2   1   1   2   2   1   2   1   1   2   2   2   1   1   1   1   2   1   2   1   1   2   1   1   1   1   1   1   1   1   2   2   2   1   1   1   1   1   2   1   1   2   2   2   1   1   1   1   1   1   1   1   2   1   1   1   1   2   1   1   2   1   1   1   1   1   1   1   2   1   1   2   1   1
 MK-6-2                 2   1   2   2   2   2   2   1   1   1   2   2   2   2   2   2   1   1   2   2   2   1   1   2   1   1   1   2   2   1   1   1   2   1   2   1   1   2   1   1   1   2   2   1   2   2   1   2   2   2   2   1   1   2   1   2   1   1   2   1   2   1   2   2   1   1   1   1   1   1   1   2   1   2   1   2   2   2   2   2   1   1   1   2   2   1   2   2   2   2   2   1   2   2   1   1   1   2   2   1   2   2   1   1   2   1   2   1   2   2   2   2   1   1   2   1   2   1   1   1   2   2   2   2   1   2   2   1   1   2   2   1   2   1   2   2   2   1   1   1   1   1   2   1   2   1   1   2   1   1   1   1   1   2   1   1   2   2   2   1   1   1   1   1   2   1   1   2   2   2   1   1   1   1   1   1   1   1   2   2   1   1   2   2   1   1   2   1   2   1   1   1   1   1   2   1   1   2   1   1
 MK-6-3                 2   1   2   2   2   2   2   1   1   1   2   2   2   2   2   2   1   1   2   1   2   1   1   2   1   1   1   2   2   1   1   1   2   1   2   1   1   2   2   1   1   2   2   1   2   2   1   2   2   2   1   1   1   2   1   1   1   1   2   1   2   1   2   2   1   1   1   1   1   1   1   2   1   2   1   2   2   2   2   2   1   2   1   2   2   1   2   2   2   1   2   1   2   2   1   1   1   2   2   1   2   2   1   1   2   1   2   1   1   2   2   2   1   1   2   1   2   2   1   1   2   2   2   2   1   1   2   2   2   2   2   1   1   1   2   2   2   1   1   1   1   1   1   2   2   2   1   2   1   1   2   1   1   2   1   1   2   2   2   1   1   1   1   1   2   1   1   2   2   2   1   1   1   1   1   1   1   1   2   2   1   1   2   2   1   1   2   1   2   1   1   1   1   1   2   2   1   2   1   1
 MK-6-4                 2   1   2   1   1   2   2   1   1   1   2   1   2   2   2   2   1   2   2   2   2   1   1   2   1   1   1   2   2   1   1   2   2   1   2   1   1   2   2   1   1   2   2   1   2   2   1   2   2   1   2   1   1   2   1   1   1   1   2   1   2   1   2   2   1   1   1   1   2   1   2   2   1   2   2   2   2   2   2   2   1   2   1   2   2   1   1   1   2   1   2   1   2   2   1   1   1   2   2   1   2   2   1   1   2   1   2   1   1   2   2   2   1   1   2   1   2   2   1   1   2   2   2   2   1   1   2   2   2   2   2   1   1   1   2   2   2   1   1   1   1   1   2   2   2   2   1   2   1   1   2   1   1   2   1   1   2   2   1   1   2   2   1   1   2   1   1   2   2   2   1   1   1   2   1   1   1   1   2   2   1   1   2   2   2   1   2   1   1   1   1   1   2   1   2   2   1   1   1   1
 MK-6-5                 2   2   2   1   1   2   2   1   1   1   2   1   2   2   2   2   1   2   2   2   1   1   1   2   1   2   1   2   2   1   1   2   2   1   2   1   1   2   2   1   1   2   2   1   2   2   1   2   2   1   2   1   2   2   1   2   2   1   2   1   2   1   2   2   1   1   1   1   2   1   1   2   2   1   2   2   2   2   1   1   1   2   1   2   2   1   1   1   2   2   2   1   2   1   1   1   1   1   2   1   2   2   1   1   2   1   2   2   1   2   2   2   2   1   1   1   2   2   1   1   2   1   2   2   1   1   2   2   2   2   2   2   2   1   2   2   2   1   1   1   1   1   2   2   2   1   1   1   1   1   2   1   1   2   1   1   2   2   1   1   2   1   1   1   2   1   1   2   2   2   1   1   1   2   1   1   1   1   2   2   1   1   2   2   2   1   2   1   1   1   1   1   2   1   2   2   1   1   1   1
 MK-6-6                 2   2   2   1   1   2   2   1   1   2   2   1   2   2   2   2   1   2   2   2   1   1   1   2   1   2   1   2   2   1   1   2   2   2   2   1   1   2   2   1   1   2   2   1   2   2   1   2   2   1   2   1   2   2   1   2   2   1   2   1   1   1   2   2   1   2   1   1   2   1   1   2   2   1   2   2   2   2   1   1   1   2   1   2   2   1   1   1   2   2   2   2   1   1   1   1   1   1   2   2   2   2   1   1   2   1   2   2   1   2   2   2   2   2   1   1   2   2   1   1   2   1   1   2   1   1   2   2   2   2   2   2   2   1   2   2   1   1   1   1   1   1   2   2   2   1   1   1   1   1   2   1   1   2   1   1   2   2   1   1   2   1   1   1   1   1   1   2   2   2   1   1   1   2   1   1   1   1   2   1   1   1   2   2   2   1   2   1   1   1   1   1   2   1   2   2   1   1   1   1
 MK-6-7                 1   2   2   2   1   2   2   1   1   2   2   1   2   2   2   2   1   2   2   2   1   1   1   2   1   2   1   1   2   1   1   2   2   2   2   1   1   2   2   1   1   2   2   1   2   1   1   2   2   1   2   1   2   2   1   2   1   1   2   1   1   1   2   2   1   2   1   1   2   1   1   2   2   1   2   2   2   2   1   1   1   2   1   2   2   1   1   1   2   2   2   2   1   1   1   1   1   1   2   2   2   2   2   1   2   1   2   2   1   2   2   2   2   2   1   1   1   2   1   1   2   1   1   2   1   1   2   2   2   2   2   2   1   1   1   2   1   1   1   1   1   1   2   2   2   1   1   1   1   1   2   1   1   2   1   1   2   2   1   1   2   1   1   1   1   1   2   1   2   2   2   2   1   1   1   2   1   1   2   1   1   1   2   2   2   1   2   2   1   1   1   1   2   1   2   2   1   2   1   1
 MK-6-8                 1   2   2   2   1   2   2   2   1   2   2   2   2   2   1   2   1   1   2   2   1   1   1   2   1   1   1   1   1   1   1   2   2   1   2   1   1   2   2   1   1   2   2   1   2   1   1   2   2   1   2   1   2   2   1   2   1   1   2   1   1   1   2   2   1   2   1   1   2   1   2   2   2   1   2   2   2   2   1   1   1   2   1   2   2   1   1   1   2   2   2   2   1   1   2   1   1   1   2   2   2   2   2   1   2   1   2   2   1   2   2   2   2   2   1   1   1   2   1   1   2   1   1   2   1   1   1   2   2   2   2   2   1   1   1   2   1   1   1   1   1   1   2   2   2   1   2   1   1   1   2   2   1   2   1   1   2   1   1   1   2   1   1   1   2   1   2   1   2   2   2   2   2   1   1   1   1   1   2   2   1   1   2   2   2   1   2   2   1   1   1   1   1   1   2   2   1   2   2   1
 MK-6-9                 1   2   2   2   1   2   2   2   1   2   2   1   2   2   1   2   1   1   2   2   1   1   2   2   2   1   1   1   1   1   1   2   1   1   2   1   1   2   2   1   1   2   1   1   1   1   1   2   2   1   1   1   2   2   1   2   1   1   2   1   1   2   2   2   1   2   1   1   2   1   2   2   2   1   1   1   2   2   2   1   1   2   1   2   2   1   1   1   2   1   2   2   1   1   2   1   1   1   2   2   2   2   2   2   2   1   2   2   1   2   2   2   2   2   1   1   1   2   1   1   2   1   1   2   1   1   1   2   2   2   2   2   1   1   1   2   1   1   1   1   1   1   2   2   2   1   2   1   1   1   2   2   1   2   1   1   1   1   1   2   2   1   2   2   2   1   2   1   2   2   2   2   2   1   1   1   1   1   2   2   1   1   2   2   2   1   2   2   1   1   1   1   1   1   2   2   1   2   2   1
 MK-6-10                1   2   2   2   1   2   2   2   1   2   2   1   2   2   1   1   1   1   2   2   1   1   2   2   1   1   1   2   1   1   1   2   1   1   2   1   1   2   2   1   2   2   1   1   1   1   1   2   2   1   1   2   2   2   2   2   2   1   2   1   1   2   2   2   1   2   1   1   2   1   2   2   2   1   1   1   2   2   2   1   1   2   1   2   2   1   1   1   2   1   2   2   1   1   2   1   1   1   2   2   2   2   2   2   2   1   2   2   1   1   1   2   2   2   1   1   1   2   1   1   2   2   1   2   1   1   1   2   2   2   2   2   1   1   1   1   1   1   1   1   1   1   2   2   2   1   2   1   1   1   2   2   1   2   2   1   2   1   1   2   2   1   1   2   2   1   2   1   2   2   2   2   2   1   1   1   1   1   2   2   1   1   1   2   2   1   2   2   1   1   1   1   1   1   2   2   1   2   2   2
 MK-6-11                1   2   2   2   1   2   2   2   1   2   2   1   2   2   1   1   1   1   2   2   1   1   2   2   1   2   2   2   1   2   1   2   1   1   2   1   1   2   2   1   2   2   1   1   1   1   1   2   1   1   1   2   2   2   2   2   2   1   2   1   1   2   2   2   1   2   1   1   2   1   2   2   2   1   1   1   1   2   2   1   2   2   1   2   2   1   1   1   2   1   2   2   1   1   2   1   1   1   2   1   2   2   2   2   2   1   2   2   1   1   1   2   1   2   1   1   1   2   1   1   2   2   1   2   1   1   1   2   2   2   1   2   1   1   1   1   1   1   2   1   1   1   2   2   2   1   2   1   1   1   2   2   1   2   2   1   2   2   1   2   1   1   1   2   2   1   2   1   2   2   1   2   1   1   1   1   1   1   2   2   1   1   1   2   2   1   2   2   1   1   1   1   1   1   2   1   1   2   2   2
 MK-6-12                1   2   2   2   1   2   2   1   2   2   2   1   2   2   1   2   1   1   2   2   1   1   2   2   2   2   2   2   1   2   1   2   1   2   1   1   2   2   2   2   2   2   1   1   1   1   1   2   1   2   1   2   2   2   1   2   2   2   2   2   1   2   2   2   2   2   1   1   2   2   2   2   2   1   1   1   1   2   2   1   2   2   1   2   2   1   1   1   2   1   2   2   1   1   2   1   1   1   2   1   1   2   2   1   2   1   2   2   1   1   1   2   1   2   1   2   1   2   1   1   1   2   1   2   1   1   1   2   2   2   1   2   1   1   2   1   1   1   2   1   1   1   2   2   2   1   2   1   1   1   2   2   1   2   2   1   1   2   1   2   1   2   1   2   2   1   2   1   2   2   1   2   1   1   1   1   1   1   2   2   1   2   1   1   2   2   1   2   1   1   1   1   1   1   2   1   1   2   2   2
 MK-6-13                1   2   2   1   1   2   2   2   2   2   2   1   2   2   1   2   1   1   1   2   1   1   2   2   2   2   2   2   1   2   1   2   2   2   1   1   2   2   2   2   1   2   1   1   1   1   1   2   1   2   1   2   2   2   1   2   2   2   2   2   1   2   2   2   2   2   1   1   1   2   2   2   2   1   1   1   1   2   1   1   2   2   1   1   2   1   1   1   2   1   2   2   1   1   2   1   1   1   2   2   1   2   2   1   2   1   2   2   1   1   1   1   2   2   1   2   1   2   1   1   1   2   1   1   1   1   1   2   2   2   1   2   1   1   2   1   1   1   2   1   1   1   2   2   2   1   2   1   2   1   2   2   1   2   2   1   2   2   2   2   1   2   1   1   1   1   2   1   2   2   1   2   1   1   1   1   1   1   2   2   1   2   2   1   2   2   1   2   1   1   2   1   1   1   2   1   1   2   2   2
 MK-6-14                1   2   2   1   1   2   2   2   2   1   2   1   1   2   1   2   1   1   1   2   1   1   2   2   2   2   2   2   1   2   1   2   2   2   1   1   2   2   2   2   1   2   1   1   1   1   1   2   1   2   1   2   2   2   1   2   2   2   2   2   1   2   2   2   2   2   1   1   1   2   2   1   2   1   1   1   2   2   1   1   2   2   1   1   2   1   1   1   2   2   2   2   1   2   2   1   1   1   2   2   1   2   2   1   2   1   1   2   1   1   1   1   2   2   2   2   1   2   1   1   1   2   2   1   1   1   1   2   1   2   1   1   1   1   2   2   1   1   2   1   1   1   1   2   2   1   2   1   2   2   2   2   1   2   2   1   2   1   2   2   1   2   1   1   1   1   2   1   2   2   1   2   1   1   1   1   1   1   2   2   1   2   2   1   2   2   1   2   1   1   2   1   1   1   1   2   1   2   2   2
 MK-6-15                1   2   2   1   1   2   2   1   2   1   2   1   1   2   1   2   1   1   1   1   1   1   2   1   2   2   2   1   1   2   1   2   2   2   1   1   2   2   1   2   2   2   1   1   1   1   1   2   2   2   1   2   2   2   1   2   2   2   2   2   1   2   2   2   2   2   1   2   1   2   2   1   2   2   1   1   2   2   2   2   2   2   1   1   2   2   1   1   2   2   2   2   1   2   2   1   1   1   2   2   2   2   2   1   2   1   1   2   1   1   1   2   2   2   2   2   1   2   1   1   2   2   2   1   1   1   1   2   1   2   1   1   1   2   2   2   2   1   1   1   1   1   1   2   2   1   2   2   2   2   2   2   1   2   2   2   2   1   2   2   2   2   1   1   1   1   2   1   2   2   1   2   1   1   1   1   1   1   2   2   1   2   2   1   2   2   1   2   1   1   2   1   1   2   1   2   2   2   2   2
 MK-6-16                1   2   2   1   1   1   2   1   2   2   2   1   1   2   2   2   1   1   1   1   1   1   2   1   2   2   2   1   1   2   2   2   2   2   1   1   2   2   1   2   2   1   1   2   1   1   1   2   2   2   1   2   2   2   1   1   2   1   2   2   1   2   2   2   2   1   1   2   1   2   1   1   2   2   1   1   2   2   2   1   2   2   1   1   2   2   1   1   2   2   2   2   1   2   2   1   1   1   2   2   2   2   2   1   2   1   1   2   1   1   1   2   2   2   2   2   1   2   1   1   2   1   2   1   1   1   1   2   1   2   1   1   1   2   2   2   2   1   1   1   1   1   1   2   2   1   2   2   2   2   2   2   1   2   2   2   2   1   2   1   2   1   1   1   2   2   2   1   2   1   1   2   1   1   2   1   1   1   2   2   2   2   2   1   2   2   1   1   1   1   2   1   1   1   1   2   2   2   1   1
 
!****************************************** Phenotypic Data **********************************************************
!-100.0 is resevred for missing phenotype
SimulatedTrait1         8.9273   10.2089   10.9169   11.0906    9.1158    8.6825   12.0775   10.0080   11.5382    9.7719   11.1285    9.6610    9.6544    9.5074    8.9990   10.6824    8.6751    9.4294    9.6547    8.5252    9.5183   11.2162   10.6651   10.1636   10.2396    9.4028    9.0734   11.2964   12.2647    9.2559   11.8598   11.5683    8.9050    9.8569   10.4346    9.2944   11.8670   10.3745    7.4626   11.1468   11.2166    8.5344    9.0634   11.9660    9.6612   10.0771   10.4217   10.6482    9.4013    9.4041   11.3000   11.7094   10.1686    9.0922    8.3942    9.5243   10.9037    8.7116   10.2573    9.3542   11.4743   10.4088   10.0894   10.7897    8.7107    8.5597    9.2404   10.0037   10.3829    8.4930   10.0529    9.5491   10.7146   10.3243    9.7574    9.3099    9.2260    8.3278   12.6226    9.8058    9.1425   10.9982   11.2523   11.4637    9.6211   10.9087   10.4969   11.5448    9.2956    7.3481   10.0136    9.9949   11.1305    9.3105    9.4052   10.3919   11.1212   10.6857   10.9846   10.9274   10.9809    9.7692    8.7236    9.9786    9.9044    9.7970    7.6233    9.8290   10.0166    9.1108    8.8043   10.5357   10.2656    9.3134   10.0020    9.7249   11.3824   10.5387   11.0927   10.6621   10.5538    7.7578    8.8778    8.7070   11.5685    9.1499   10.4930   11.0481    9.3410    9.0707   10.0531   10.7938    8.8186    9.4191    9.6497   11.5157    9.7327   10.7050   10.5930   10.1294   10.7557   10.8951    9.4501    9.0884    8.4329    9.7549    9.6670   10.3460   11.6015   10.1015   11.5072    9.0132   10.7602    9.9547    9.5263    9.5623   10.2600   11.5021   10.8187   10.7008   10.8888   10.5523   11.4663   10.6417   10.5256    8.7885    9.7266    9.1920   12.3978    9.0800    9.8551    9.3655    9.6522    9.9882    9.8245    8.5195   10.9226   10.1921    8.5231    9.9208   10.7962    9.9977   11.2495    8.9726    9.8583   10.6768   12.5298    9.0667   10.8725   10.5695   11.0172    9.8406   10.8232    9.7663    9.1353    9.2694   11.4727   10.4484    8.8376    9.1119
 
