# Supplementary material for: Inclusive Composite Interval Mapping of QTL by Environment Interactions in Biparental Populations
Source: PLoS One. 2015 Jul 10;10(7):e0132414. doi: 10.1371/journal.pone.0132414 (PMC4498613; doi:10.1371/journal.pone.0132414)
Supplement: S1 File — (ZIP) [file pone.0132414.s001.zip › BC1 population/e=1/run_00130.met]

!**********************Note: lines staring with "!" are remarks and will be ignored in the program********************
!*********************************General Information**********************************
!Assuming F1 = P1 x P2, populations available in QTL IciMapping are: 
!  1, P1BC1F1 = P1 x F1, the first backcrossing where P1 is used as the recurrent parent;
!  2, P2BC1F1 = P2 x F1, the first backcrossing where P2 is used as the recurrent parent;
!  3, F1DH, F1-derived doubled haploids; 
!  4, RIL or F1RIL, recombination inbred lines through the repeated selfing of F1;
!  5, P1BC1RIL, recombination inbred lines through the repeated selfing of P1BC1F1;
!  6, P2BC1RIL, recombination inbred lines through the repeated selfing of P2BC1F1;
!  7, F2, the selfing generation of F1;
!  8, F3, the selfing generation of F2;
!  9, P1BC2F1, the second backcrossing where P1 is used as the recurrent parent; 
! 10, P2BC2F1, the second backcrossing where P2 is used as the recurrent parent;
! 11, P1BC2RIL, recombination inred lines through the repeated selfing of P1BC2F1; 
! 12, P2BC2RIL, recombination inred lines through the repeated selfing of P2BC2F1; 
! 13, P1BC1F2, the selfing generation of P1BC1F1; 
! 14, P2BC1F2, the selfing generation of P2BC1F1; 
! 15, P1BC2F2, the selfing generation of P1BC2F1; 
! 16, P2BC2F2, the selfing generation of P2BC2F1; 
! 17, P1BC1DH, P1BC1F1-derived doubled haploids; 
! 18, P2BC1DH, P2BC1F1-derived doubled haploids; 
! 19, P1BC2DH, P1BC2F1-derived doubled haploids; 
! 20, P2BC2DH, P2BC2F1-derived doubled haploids; 
   1      !Mapping Population (see remarks above)
   2      !Mapping Function (1 for Kosambi; 2 for Haldane; 3 for Morgan)
   2      !Marker Space Type (1 for intervals; 2 for positions)
   1      !Marker Space Unit(1 for centiMorgans; 2 for Morgan)
   6      !Number of Chromosomes (or Linkage Groups)
 200      !Size of the mapping population
   1      !Number of environments
 
!***************************************** Chromosomes and Linkage Maps **********************************************
!Chromosome                 NumMarkers
-CH1                        16
-CH2                        16
-CH3                        16
-CH4                        16
-CH5                        16
-CH6                        16
!Linkage map (Marker name followed by position or the interval length)
 MK-1-1                1     0.000
 MK-1-2                1    10.000
 MK-1-3                1    20.000
 MK-1-4                1    30.000
 MK-1-5                1    40.000
 MK-1-6                1    50.000
 MK-1-7                1    60.000
 MK-1-8                1    70.000
 MK-1-9                1    80.000
 MK-1-10               1    90.000
 MK-1-11               1   100.000
 MK-1-12               1   110.000
 MK-1-13               1   120.000
 MK-1-14               1   130.000
 MK-1-15               1   140.000
 MK-1-16               1   150.000
 MK-2-1                2     0.000
 MK-2-2                2    10.000
 MK-2-3                2    20.000
 MK-2-4                2    30.000
 MK-2-5                2    40.000
 MK-2-6                2    50.000
 MK-2-7                2    60.000
 MK-2-8                2    70.000
 MK-2-9                2    80.000
 MK-2-10               2    90.000
 MK-2-11               2   100.000
 MK-2-12               2   110.000
 MK-2-13               2   120.000
 MK-2-14               2   130.000
 MK-2-15               2   140.000
 MK-2-16               2   150.000
 MK-3-1                3     0.000
 MK-3-2                3    10.000
 MK-3-3                3    20.000
 MK-3-4                3    30.000
 MK-3-5                3    40.000
 MK-3-6                3    50.000
 MK-3-7                3    60.000
 MK-3-8                3    70.000
 MK-3-9                3    80.000
 MK-3-10               3    90.000
 MK-3-11               3   100.000
 MK-3-12               3   110.000
 MK-3-13               3   120.000
 MK-3-14               3   130.000
 MK-3-15               3   140.000
 MK-3-16               3   150.000
 MK-4-1                4     0.000
 MK-4-2                4    10.000
 MK-4-3                4    20.000
 MK-4-4                4    30.000
 MK-4-5                4    40.000
 MK-4-6                4    50.000
 MK-4-7                4    60.000
 MK-4-8                4    70.000
 MK-4-9                4    80.000
 MK-4-10               4    90.000
 MK-4-11               4   100.000
 MK-4-12               4   110.000
 MK-4-13               4   120.000
 MK-4-14               4   130.000
 MK-4-15               4   140.000
 MK-4-16               4   150.000
 MK-5-1                5     0.000
 MK-5-2                5    10.000
 MK-5-3                5    20.000
 MK-5-4                5    30.000
 MK-5-5                5    40.000
 MK-5-6                5    50.000
 MK-5-7                5    60.000
 MK-5-8                5    70.000
 MK-5-9                5    80.000
 MK-5-10               5    90.000
 MK-5-11               5   100.000
 MK-5-12               5   110.000
 MK-5-13               5   120.000
 MK-5-14               5   130.000
 MK-5-15               5   140.000
 MK-5-16               5   150.000
 MK-6-1                6     0.000
 MK-6-2                6    10.000
 MK-6-3                6    20.000
 MK-6-4                6    30.000
 MK-6-5                6    40.000
 MK-6-6                6    50.000
 MK-6-7                6    60.000
 MK-6-8                6    70.000
 MK-6-9                6    80.000
 MK-6-10               6    90.000
 MK-6-11               6   100.000
 MK-6-12               6   110.000
 MK-6-13               6   120.000
 MK-6-14               6   130.000
 MK-6-15               6   140.000
 MK-6-16               6   150.000
!*********************************** Marker Types ********************************************************************
!Co-dominant marker: When heterozygote F1 is present, P1 is coded as 2, F1 is coded as 1, and P2 is coded as 0; Otherwise, P1 is coded as 2, and P2 is coded as 0. 
!Dominant marker: When heterozygote F1 is present, P1 and F1 are coded as 12, and P2 is coded as 0; Otherwise, P1 is coded as 2, and P2 is coded as 0.  
!Recessive markers: When heterozygote F1 is present, P1 is coded as 2, and F1 and P2 are coded as 10; Otherwise, P1 is coded as 2, and P2 is coded as 0. 
!Missing marker is coded as -1. 
 MK-1-1                 2   1   2   2   1   1   2   1   1   2   1   2   1   1   2   2   1   1   1   2   1   1   1   2   1   2   1   2   1   2   1   1   2   1   2   1   1   1   1   1   1   2   2   2   2   1   2   2   2   2   2   2   2   2   2   2   2   2   1   1   2   2   1   1   1   2   2   1   2   1   1   2   2   1   1   1   2   1   2   2   2   1   1   2   2   2   2   1   1   2   1   2   1   1   1   1   1   2   2   2   1   2   2   1   2   2   1   2   2   2   2   1   1   1   1   2   1   2   1   1   1   1   1   2   2   2   1   1   1   1   2   1   2   2   1   1   1   1   1   1   2   1   1   2   2   1   1   1   2   1   2   2   1   1   1   1   1   2   2   2   2   1   1   2   2   1   2   1   1   2   1   1   1   1   1   2   2   2   2   2   1   2   1   2   1   1   2   1   2   1   1   2   2   2   2   1   1   2   1   2
 MK-1-2                 2   1   2   2   1   1   1   1   1   2   1   2   2   1   2   2   1   1   1   2   1   1   1   2   2   2   1   2   2   2   1   1   2   1   2   1   1   1   1   2   1   1   2   2   2   1   2   2   2   2   2   2   1   2   2   2   2   2   1   1   2   2   1   1   1   2   2   1   2   1   1   2   2   1   1   1   2   1   2   1   2   1   1   2   2   2   2   1   1   2   1   2   1   1   1   1   1   2   2   2   1   2   1   1   2   2   1   2   2   1   2   1   1   1   1   2   2   2   1   1   1   1   1   2   2   1   1   1   1   1   2   1   2   2   1   1   1   1   1   1   2   2   2   2   2   1   1   1   2   1   2   2   1   1   1   2   1   2   2   2   2   1   1   2   2   1   2   1   1   2   1   1   1   1   1   2   2   2   2   2   1   1   1   2   1   1   2   1   2   2   1   2   2   2   2   1   1   2   1   2
 MK-1-3                 2   1   2   2   1   1   1   1   1   2   1   1   2   1   2   2   2   1   1   2   1   1   1   2   2   2   1   1   2   1   1   1   2   1   2   2   1   2   1   1   1   1   2   2   2   1   2   1   2   2   1   2   1   2   2   2   2   2   1   1   2   2   1   1   1   2   2   1   2   1   1   2   2   2   1   1   2   1   2   1   2   1   1   2   2   2   1   1   2   1   1   2   1   2   1   1   1   2   2   2   1   2   1   1   2   2   1   2   2   1   2   1   1   2   2   2   2   2   1   1   1   1   1   2   2   1   1   1   1   2   2   1   2   2   1   1   1   1   1   1   2   2   2   2   2   1   2   2   2   1   2   2   1   1   1   2   1   2   2   2   2   1   1   2   2   1   2   1   1   2   1   1   1   1   1   2   2   1   2   2   1   1   2   2   1   1   1   1   2   2   1   2   1   2   2   1   1   2   1   2
 MK-1-4                 2   1   2   2   1   1   2   1   1   2   1   2   2   1   2   2   2   1   1   2   1   1   2   2   2   2   1   1   2   1   1   2   2   1   2   2   1   2   1   1   1   1   2   2   2   1   2   1   2   2   1   2   1   2   2   2   2   2   1   2   2   2   1   1   1   2   2   1   2   1   1   2   2   2   1   1   2   1   2   1   2   2   1   2   2   2   1   1   2   1   2   1   1   2   1   2   1   1   2   2   1   2   1   1   2   2   1   2   2   1   2   1   1   2   2   2   2   2   1   1   1   1   1   2   2   1   2   1   2   2   2   1   2   1   1   1   1   1   1   1   2   2   2   2   2   1   2   2   2   1   2   2   1   1   1   2   1   2   2   2   2   1   1   2   2   1   2   1   2   2   1   1   1   1   1   1   2   1   2   2   1   1   2   1   1   1   1   1   2   2   1   2   1   2   2   1   1   2   1   2
 MK-1-5                 2   1   2   2   1   1   2   1   1   2   1   2   2   1   2   2   2   1   1   2   1   1   2   2   2   1   1   1   2   1   1   2   2   1   2   2   1   2   1   1   1   1   2   2   2   1   2   1   2   2   1   2   1   2   2   2   2   2   1   2   2   2   2   1   1   2   2   1   2   1   1   2   2   2   1   2   2   1   2   1   2   2   1   2   2   2   1   1   2   1   1   1   1   1   1   2   1   1   2   2   1   2   1   1   2   2   1   2   2   1   2   1   1   2   2   2   2   2   1   1   1   1   1   2   2   1   2   1   2   2   2   1   2   1   1   2   1   1   1   1   2   2   2   2   2   1   2   2   2   1   2   2   1   1   1   2   2   2   2   2   2   1   1   2   2   1   1   1   2   2   1   1   1   1   1   1   2   2   2   2   1   1   2   1   2   1   1   1   1   2   1   2   1   2   2   1   1   2   1   2
 MK-1-6                 2   1   2   2   1   1   2   1   1   2   1   2   2   1   2   2   2   1   1   2   1   1   2   1   2   1   1   1   2   1   1   2   2   2   2   2   1   2   1   1   1   1   2   2   2   1   2   1   2   2   1   1   1   2   2   2   2   2   1   2   2   2   1   1   1   2   2   1   2   1   1   2   2   2   1   2   2   1   2   1   1   2   1   2   2   2   1   2   2   1   1   1   1   1   1   2   1   1   1   2   1   2   1   1   2   2   1   2   2   1   1   1   1   2   2   2   2   2   1   1   1   1   1   2   2   1   2   1   2   2   2   1   2   1   1   2   1   1   1   1   2   2   2   2   1   1   2   2   2   1   2   2   1   1   1   2   2   2   2   2   2   1   1   2   2   1   1   1   2   2   1   1   1   1   1   1   2   2   2   2   1   1   2   1   2   1   1   1   1   2   1   2   1   2   2   2   1   2   1   2
 MK-1-7                 2   1   2   2   1   1   1   1   1   2   1   1   2   2   2   2   2   1   1   2   1   1   2   2   2   1   1   1   2   1   1   2   2   2   2   2   1   2   1   1   1   1   2   2   2   1   2   1   2   2   1   1   1   2   2   2   2   2   1   2   2   1   1   1   2   2   2   1   2   1   1   2   2   2   1   1   2   1   2   1   1   2   1   2   2   2   1   2   2   1   1   1   1   1   2   2   1   1   2   2   2   2   1   1   2   2   1   2   1   1   2   1   1   2   2   2   2   2   1   1   1   1   1   2   2   2   2   1   2   2   2   1   2   1   1   2   1   1   1   1   1   2   2   2   1   1   2   2   2   2   2   2   1   1   1   2   1   2   2   2   2   1   1   2   2   1   1   1   2   2   2   1   1   1   1   1   2   2   2   2   2   1   2   1   1   1   1   2   1   2   1   2   1   2   2   2   1   2   1   2
 MK-1-8                 2   1   2   2   1   1   1   1   1   2   1   1   2   2   2   2   2   1   2   2   1   1   2   2   2   1   1   1   2   2   1   2   2   2   2   2   1   2   1   1   1   1   2   1   1   1   2   1   2   2   1   1   1   2   2   2   2   2   1   2   2   1   1   1   2   2   2   1   2   1   1   2   2   2   1   1   2   1   2   1   2   2   1   2   2   2   1   2   2   1   1   1   1   1   2   2   1   1   2   2   2   2   1   1   2   1   1   2   1   2   2   1   2   2   2   2   2   1   1   1   1   1   2   2   2   2   2   1   2   2   1   1   2   1   1   2   1   1   1   1   1   2   2   2   1   1   2   2   2   2   2   2   1   1   1   2   1   2   2   2   2   1   2   2   2   1   1   1   2   2   1   1   1   1   1   1   2   1   2   2   2   2   2   1   1   1   1   2   1   2   1   2   1   2   2   2   1   2   1   2
 MK-1-9                 1   1   2   2   2   1   1   2   1   2   1   1   2   2   2   2   2   1   1   2   1   1   2   2   2   1   1   1   2   2   1   2   2   2   2   2   1   2   1   1   1   1   2   1   1   1   2   2   2   2   1   1   2   2   2   2   2   2   1   2   2   1   1   1   2   2   2   1   2   1   2   2   2   2   1   2   2   1   2   1   2   2   1   2   2   2   1   2   2   1   1   2   1   1   2   1   1   1   2   1   2   2   1   1   2   2   1   2   1   2   2   1   2   2   1   2   2   1   1   1   1   1   2   1   2   1   2   1   2   1   1   1   2   1   1   2   1   1   1   2   1   2   2   2   1   1   2   2   2   2   2   2   1   1   1   2   2   1   2   2   2   1   2   2   2   1   1   1   2   2   1   1   1   1   1   1   2   2   2   2   2   2   2   1   1   1   1   2   1   2   1   2   1   2   2   2   1   2   1   2
 MK-1-10                1   1   2   2   2   1   1   2   2   2   1   1   2   2   2   2   1   1   1   2   1   2   2   2   2   1   1   1   2   2   1   1   2   2   2   2   1   1   2   1   1   1   2   1   1   2   2   2   2   2   1   1   1   2   2   2   2   2   1   2   2   1   1   1   2   2   1   1   1   1   2   2   2   2   1   2   2   1   2   1   2   2   1   2   2   2   1   2   2   1   1   1   1   1   2   1   1   1   2   1   2   2   1   2   1   2   1   2   1   2   2   1   2   2   1   2   2   1   1   1   1   1   2   1   2   1   2   1   1   2   1   1   2   1   2   2   1   1   1   2   1   2   2   2   1   1   2   2   2   2   1   1   1   1   1   2   2   1   2   2   2   2   2   2   2   1   1   1   2   2   1   1   1   1   1   1   2   2   2   2   2   2   2   1   1   2   1   2   1   2   2   2   1   2   2   1   1   2   1   2
 MK-1-11                1   1   2   2   2   1   1   1   2   2   1   1   2   2   2   2   1   1   1   2   1   2   2   2   2   1   1   1   2   1   1   1   2   2   2   2   1   1   2   1   1   1   2   1   1   2   2   1   2   2   1   2   1   2   2   2   2   1   1   2   2   1   1   1   2   2   1   1   2   1   2   2   2   2   1   2   2   1   2   1   2   2   2   2   2   2   1   1   2   1   1   1   1   1   2   1   1   2   2   1   1   2   1   2   1   2   1   2   1   2   1   1   2   2   1   2   2   2   2   1   1   1   2   1   2   1   2   1   2   2   2   1   1   1   2   2   1   2   1   2   1   2   2   1   1   2   1   1   1   2   2   1   2   1   1   2   2   1   2   2   2   2   2   2   2   1   1   1   2   2   1   2   1   1   1   1   1   2   1   2   2   1   2   2   1   2   1   1   1   2   2   2   1   2   2   2   1   2   1   2
 MK-1-12                2   1   2   2   2   1   1   1   2   2   1   1   1   2   1   2   1   1   1   2   1   2   2   2   2   1   1   1   2   1   1   2   1   2   2   2   1   1   2   1   1   1   2   1   1   2   2   1   2   2   1   2   1   2   2   1   2   1   1   1   2   1   1   1   2   2   1   1   2   1   2   2   2   2   1   2   2   1   2   1   2   2   2   2   2   2   1   1   2   1   2   1   1   1   2   1   1   2   2   1   1   2   1   2   1   2   1   2   1   2   1   1   2   2   2   2   2   2   2   1   1   1   2   1   2   1   1   1   2   2   2   1   1   2   2   2   2   2   1   1   1   2   2   1   1   2   1   1   1   2   2   1   2   1   1   2   2   2   2   2   2   2   2   2   2   1   1   1   2   2   1   2   1   1   1   1   1   2   1   2   2   1   2   2   1   2   1   1   1   1   2   2   1   1   2   2   1   2   1   2
 MK-1-13                2   2   2   2   2   1   1   1   2   2   1   2   1   2   1   2   1   1   1   2   1   1   2   2   2   1   1   1   2   1   1   2   1   2   2   2   1   1   2   2   1   1   2   1   1   2   2   1   2   2   1   2   2   2   2   1   1   1   1   1   2   1   1   1   2   2   1   1   2   1   2   1   2   2   2   2   2   1   2   1   2   2   2   2   2   2   1   1   2   1   2   1   2   1   2   1   1   2   2   1   1   2   1   2   2   2   1   2   1   2   1   1   1   2   1   2   2   2   2   1   1   1   2   1   2   1   1   1   2   2   2   1   1   2   2   2   2   2   1   1   1   2   2   2   1   2   1   1   1   2   2   1   2   1   1   2   2   2   2   2   2   2   2   2   2   1   1   1   2   2   1   2   1   2   1   2   1   2   1   1   2   1   2   2   1   2   1   1   2   1   2   2   1   1   2   2   1   2   1   2
 MK-1-14                2   2   1   2   1   1   1   1   1   2   1   2   1   2   1   2   1   1   1   2   1   1   1   2   2   1   1   1   2   2   1   1   1   2   2   2   1   2   2   2   1   1   2   2   1   2   2   1   2   2   1   2   2   2   2   2   1   1   1   1   2   1   2   1   2   2   1   1   2   1   2   1   2   2   1   2   2   1   2   2   2   1   2   2   2   2   1   1   2   1   2   1   2   1   2   1   1   2   2   1   1   2   1   2   2   1   1   2   1   2   1   1   1   2   1   2   2   2   2   1   1   1   1   1   2   1   1   1   1   2   1   1   1   2   2   2   2   2   1   2   1   2   2   1   1   2   1   1   1   1   2   1   2   1   1   2   2   2   1   2   2   2   2   1   2   1   1   1   2   1   1   2   1   2   1   2   1   2   1   1   2   1   2   2   1   2   1   1   2   1   2   2   2   1   2   2   1   2   1   2
 MK-1-15                2   2   2   2   1   1   1   1   1   1   1   2   1   2   1   2   2   1   1   2   1   1   1   2   2   1   1   1   2   2   2   1   2   2   2   2   1   2   2   2   1   1   2   2   1   2   2   1   2   1   1   2   2   2   2   2   1   2   1   1   1   1   2   1   2   2   1   1   2   1   2   1   2   2   1   2   2   1   2   2   2   1   2   1   2   2   1   1   2   1   2   1   2   1   2   1   1   2   2   1   1   2   1   2   2   1   1   2   2   2   1   2   2   2   1   2   2   2   2   1   1   1   1   1   2   1   1   1   1   2   1   1   1   2   2   2   2   2   1   2   1   2   2   1   1   2   1   1   1   1   2   1   2   1   1   2   2   2   1   2   2   2   2   1   1   1   1   1   2   1   1   2   1   2   2   2   1   2   1   1   2   1   2   2   1   2   1   1   2   1   2   2   2   1   2   2   1   2   1   2
 MK-1-16                2   2   2   2   1   1   1   1   2   1   2   2   1   1   1   2   2   2   1   2   1   1   1   2   2   1   1   1   2   2   2   2   2   2   2   2   2   2   2   2   1   1   2   2   1   2   2   1   2   1   1   2   2   2   2   1   1   2   1   1   1   1   2   1   2   2   1   1   2   1   2   1   2   2   1   2   2   1   1   2   1   1   2   1   1   2   1   1   2   1   2   1   2   1   2   1   1   2   2   1   2   2   2   2   2   1   2   1   2   2   1   1   2   2   1   2   2   1   2   1   1   2   1   1   1   1   1   1   1   2   1   1   1   2   1   2   2   2   1   2   1   2   2   1   1   2   1   1   1   1   2   1   2   2   1   2   2   2   1   2   2   2   2   1   1   1   1   1   2   1   2   2   1   2   2   2   1   2   1   1   2   1   2   2   1   2   1   1   2   1   2   2   2   1   2   2   1   2   1   2
 MK-2-1                 1   2   1   2   2   1   2   1   2   2   1   1   1   2   2   1   2   2   2   1   2   1   1   2   2   2   1   2   2   1   2   2   1   1   1   1   2   1   1   2   2   1   1   1   1   2   1   2   2   2   2   1   2   2   1   1   2   2   1   2   2   2   1   2   2   1   1   2   2   1   1   2   1   1   2   2   2   1   1   1   2   1   2   2   1   1   2   2   2   2   1   1   2   2   2   1   2   2   2   1   2   2   2   2   2   2   1   2   1   1   2   1   1   2   2   2   1   1   2   2   2   1   1   2   2   1   2   2   1   1   2   1   2   1   2   2   2   2   1   1   1   1   2   1   2   2   1   2   2   2   1   2   2   2   1   2   2   2   1   1   2   2   1   1   2   1   2   2   2   1   2   2   2   1   1   2   2   2   2   1   1   1   2   1   2   2   1   1   2   2   1   1   2   2   2   2   1   2   1   1
 MK-2-2                 1   2   1   2   2   1   2   1   2   2   1   1   1   2   2   1   2   2   2   2   2   1   1   1   2   2   1   2   2   2   2   2   1   1   1   1   2   1   1   2   2   2   1   1   1   2   1   2   2   2   2   1   2   2   1   1   2   2   1   1   2   2   2   2   2   1   1   2   2   1   1   2   1   2   2   2   2   1   1   1   2   1   2   2   1   1   2   1   2   2   1   1   2   2   2   1   2   1   2   1   2   2   2   2   1   2   1   2   1   1   2   1   1   2   2   2   1   1   2   2   2   1   1   1   2   1   2   2   2   1   2   1   2   1   2   2   2   2   1   1   1   1   2   1   2   2   1   2   2   2   1   1   2   1   1   2   2   2   1   1   2   2   1   1   2   1   2   2   2   1   2   2   2   1   1   2   2   2   2   1   1   2   2   1   2   2   1   1   1   2   1   1   2   2   2   2   1   2   1   1
 MK-2-3                 2   2   1   2   1   2   2   1   2   2   1   1   2   2   2   1   2   2   2   2   2   1   1   1   2   2   1   2   2   2   2   2   1   1   1   1   2   1   1   2   2   2   1   1   1   1   1   2   2   2   2   1   2   2   1   1   2   2   1   1   2   2   2   2   2   1   1   2   2   1   1   2   1   2   2   1   2   1   1   1   2   1   1   1   1   1   2   1   2   2   1   1   2   2   2   1   2   1   1   1   1   2   2   2   1   1   2   2   1   1   2   1   1   2   2   2   1   1   2   2   2   1   1   1   2   1   2   2   2   1   2   2   2   1   2   1   2   2   1   1   1   1   2   1   2   2   1   2   2   2   1   1   2   1   1   2   2   2   2   2   2   2   1   1   2   1   2   2   2   1   2   2   2   1   1   2   1   2   2   1   1   2   2   1   2   2   1   1   1   2   1   1   2   2   2   2   1   2   1   1
 MK-2-4                 1   2   1   2   2   2   2   1   1   2   1   1   2   2   2   1   2   2   2   2   2   1   1   1   2   2   1   2   2   2   2   2   1   1   1   1   2   1   1   2   2   1   1   1   1   1   1   2   2   2   2   1   2   2   2   1   2   2   2   1   2   2   2   2   2   1   1   2   2   1   1   2   1   2   2   1   2   1   1   1   2   1   1   1   1   1   2   1   2   2   1   1   2   2   2   2   2   1   1   1   1   2   1   2   1   1   1   2   2   1   2   1   1   2   1   2   1   1   2   2   2   2   2   1   2   1   2   2   2   1   2   2   2   1   2   1   1   2   1   1   1   1   2   1   2   2   1   2   2   2   1   1   2   1   1   2   2   2   2   1   2   2   1   1   2   1   2   1   1   1   2   2   2   1   1   2   1   2   2   1   1   2   2   1   1   2   1   1   1   1   1   1   2   2   2   1   1   2   2   1
 MK-2-5                 1   2   1   2   2   2   2   1   1   2   1   1   2   2   2   1   2   2   2   2   2   2   1   1   2   2   1   2   2   1   2   2   1   1   1   2   2   1   1   2   1   1   1   2   2   1   1   1   2   2   2   1   1   2   2   1   2   2   2   1   2   2   2   2   1   1   1   2   2   1   1   2   1   2   2   1   2   1   1   1   2   1   1   1   1   1   2   1   1   2   1   1   2   2   2   2   2   1   1   1   1   1   1   2   1   1   1   2   2   1   2   2   1   2   1   1   1   2   2   2   2   2   2   1   2   1   2   1   2   1   2   1   2   1   2   1   1   2   1   1   1   1   2   2   2   2   1   1   2   1   1   1   2   1   1   2   2   2   2   1   2   1   1   1   2   1   2   1   1   1   2   1   1   1   1   2   1   2   2   1   1   2   2   1   1   2   1   1   1   2   1   1   2   1   1   1   1   2   2   1
 MK-2-6                 1   2   1   2   2   2   2   1   1   2   2   1   2   1   2   1   1   2   2   2   2   2   1   1   2   2   2   2   2   2   2   2   1   1   1   1   2   1   1   2   1   1   1   2   2   1   1   2   2   2   2   2   1   2   1   1   2   2   2   1   2   2   2   2   1   1   1   2   2   1   1   1   1   2   2   1   2   1   2   1   2   1   1   1   1   1   2   1   1   2   1   1   2   2   2   2   2   1   1   1   1   1   1   2   1   1   1   2   2   1   2   2   1   2   1   1   1   2   2   2   2   2   2   1   2   1   2   1   2   1   2   2   2   1   2   1   2   2   1   1   1   1   2   1   1   2   1   1   2   1   1   1   2   1   1   2   2   2   2   1   2   1   1   2   2   1   2   2   1   1   2   1   1   1   1   2   1   2   2   1   1   2   2   1   1   2   1   1   1   2   1   1   2   1   2   1   2   2   1   1
 MK-2-7                 1   2   1   2   2   2   2   1   1   2   2   1   2   1   2   1   1   2   2   2   2   2   1   1   2   2   1   2   2   2   2   2   1   1   1   1   2   1   1   1   2   1   1   2   2   2   1   2   2   2   2   2   1   2   1   1   2   1   2   1   2   2   2   2   1   1   1   2   2   1   1   1   2   2   2   1   1   2   2   1   2   1   1   1   1   1   2   1   1   2   1   1   2   2   2   2   1   1   1   1   1   1   1   2   1   1   1   2   2   1   2   2   2   2   1   1   1   2   2   2   2   2   2   1   2   1   2   1   2   1   1   2   2   1   2   2   2   2   1   1   1   1   2   1   2   2   1   1   2   1   1   1   2   1   1   2   2   2   2   1   2   1   1   2   2   1   2   1   1   1   2   2   1   2   2   2   1   1   2   1   1   2   2   1   1   2   1   1   1   2   1   1   2   1   2   1   2   1   1   1
 MK-2-8                 1   2   1   2   2   2   2   1   2   2   2   1   1   1   2   1   1   2   1   1   2   2   1   1   2   2   1   2   2   2   2   2   1   1   1   1   2   2   1   1   2   1   1   2   2   2   1   2   2   2   2   2   1   2   1   1   2   1   2   1   2   2   2   2   1   1   1   2   1   1   2   1   2   2   2   1   1   2   2   1   2   1   1   2   1   1   2   1   1   2   1   1   2   2   1   2   1   1   1   1   1   1   1   2   1   1   1   2   2   1   2   1   2   2   1   1   1   2   2   2   2   2   2   1   2   1   2   1   2   1   1   2   2   1   2   2   2   2   2   1   1   1   2   1   2   2   1   1   2   1   1   1   2   2   1   1   2   2   2   1   2   1   1   1   2   1   2   1   1   1   2   2   1   2   2   2   1   2   2   1   1   2   2   1   2   2   1   1   1   2   1   1   2   1   1   1   2   1   1   1
 MK-2-9                 1   2   1   2   2   2   2   1   2   2   2   1   1   1   1   1   1   2   1   1   2   2   1   1   2   2   1   2   2   2   2   2   1   1   1   1   2   2   1   1   2   1   1   2   2   2   1   2   2   2   2   2   1   2   2   1   2   1   2   1   2   2   2   2   1   1   1   2   1   1   2   1   1   2   2   1   1   1   2   1   2   1   1   2   1   1   2   1   2   2   1   1   2   2   1   2   1   1   1   1   1   1   1   2   1   1   1   2   2   1   2   2   2   2   2   1   1   2   2   1   2   2   2   1   1   1   2   1   1   1   1   2   2   1   2   2   2   2   1   1   1   2   2   1   2   2   1   1   2   1   1   1   2   2   1   1   2   2   2   2   2   1   1   1   2   1   2   1   2   1   2   2   1   1   2   1   1   2   2   2   1   2   2   1   2   2   1   1   1   2   1   1   2   1   1   1   2   1   1   1
 MK-2-10                1   2   1   1   2   2   2   1   2   2   2   2   1   1   2   1   1   2   1   1   1   2   2   1   2   2   1   2   1   2   2   2   1   1   1   1   2   1   2   2   2   2   1   2   2   2   1   2   2   2   2   2   1   2   1   1   2   1   2   1   2   2   2   1   1   1   1   2   1   2   2   1   1   2   2   1   1   1   2   1   2   2   1   2   1   1   2   1   2   2   1   1   2   2   1   2   1   1   1   1   1   1   1   2   1   1   1   2   2   1   2   2   2   2   2   1   1   2   2   2   2   2   2   1   1   2   2   1   1   1   1   2   2   1   2   2   2   1   2   1   1   2   2   1   2   2   1   1   2   1   1   1   2   2   1   1   2   2   2   2   2   1   1   1   2   1   2   1   2   1   2   2   1   1   2   1   2   1   2   2   1   2   1   1   2   2   2   1   1   2   1   1   2   1   1   1   2   1   1   1
 MK-2-11                1   2   1   2   2   2   2   1   2   2   2   2   1   1   2   1   1   2   1   1   1   2   2   1   2   2   1   2   1   2   2   2   1   1   1   1   2   1   2   2   2   2   1   2   2   2   1   2   2   2   2   2   2   2   1   1   2   1   2   1   2   2   2   1   1   1   1   2   1   2   2   1   1   2   2   1   1   1   2   1   2   2   2   2   1   1   2   1   2   2   1   1   2   2   1   2   1   1   1   1   1   1   2   2   1   2   1   2   2   1   2   2   2   2   2   1   1   2   2   2   2   2   2   1   1   2   1   1   1   1   1   2   2   1   2   2   2   1   2   1   1   2   2   1   2   2   1   1   2   1   1   1   2   2   1   1   2   2   2   2   2   1   1   1   1   1   2   1   1   1   2   2   1   1   2   1   2   1   2   2   1   2   1   1   2   2   2   1   2   2   1   1   2   1   1   1   2   1   1   1
 MK-2-12                1   2   1   2   2   2   2   1   2   2   2   2   1   1   2   1   1   2   1   1   1   2   2   1   2   2   1   2   1   1   2   1   1   1   1   1   2   1   2   2   2   2   1   2   2   2   1   2   2   2   2   2   2   2   1   1   2   1   2   1   1   2   2   2   1   1   1   2   1   2   2   1   1   2   2   1   2   1   2   1   2   2   2   2   1   1   2   1   2   2   1   1   2   2   1   2   1   1   1   1   1   1   2   2   1   2   1   2   2   1   2   2   2   2   1   1   1   2   2   2   2   2   2   1   1   1   1   1   1   1   1   2   2   1   2   2   2   1   2   1   1   2   2   1   2   2   1   1   2   1   1   1   2   2   1   1   2   2   2   2   2   1   1   2   1   1   1   1   1   1   2   2   1   1   2   1   2   1   2   2   1   2   2   1   2   2   2   1   2   2   1   1   2   1   1   1   2   1   1   1
 MK-2-13                1   2   1   2   2   2   2   1   2   2   2   2   1   2   1   1   1   2   1   1   1   2   2   1   2   2   1   2   1   1   2   1   1   1   1   1   2   1   2   2   2   2   1   2   2   1   1   2   2   2   2   2   2   2   1   1   2   1   2   1   1   1   2   2   1   1   1   1   1   2   2   1   1   2   2   1   2   1   2   1   2   2   2   2   1   1   2   1   2   2   1   1   2   2   1   2   2   1   2   1   1   1   2   2   1   2   1   2   2   1   2   2   2   2   1   1   1   2   2   2   2   2   1   1   1   1   2   2   1   1   1   2   2   1   1   1   2   1   2   1   1   2   2   1   2   2   1   1   2   1   1   1   2   2   1   1   2   1   2   2   2   1   1   2   1   1   2   1   1   1   2   2   1   2   2   2   2   1   2   2   1   2   2   1   2   2   2   1   2   2   1   1   1   1   1   1   2   1   2   1
 MK-2-14                1   2   1   2   2   2   2   1   2   2   2   2   1   1   1   1   1   2   1   1   1   2   2   1   1   2   1   2   1   1   2   1   1   1   1   1   2   1   2   2   2   2   1   2   2   1   2   2   2   2   2   2   2   2   1   1   2   1   2   1   1   2   2   2   1   1   1   1   1   2   2   1   1   2   2   1   2   1   2   1   2   2   2   2   1   1   2   1   2   1   1   1   2   2   1   2   2   1   2   1   1   1   2   2   1   2   1   2   1   1   2   1   2   2   1   1   1   2   2   2   2   2   1   1   1   1   1   2   1   1   1   2   2   1   1   1   2   1   2   1   1   2   1   1   2   2   1   1   2   1   1   1   2   1   1   1   2   1   2   2   2   1   2   2   1   1   2   1   2   1   2   2   1   2   2   2   2   1   2   2   1   2   2   1   2   2   2   1   2   2   1   1   1   1   1   1   2   2   2   2
 MK-2-15                1   2   1   2   2   2   2   1   2   2   2   2   1   1   1   1   1   2   1   1   1   1   2   1   1   1   1   2   1   1   2   1   1   1   1   1   2   1   2   2   2   2   1   2   2   2   2   1   2   2   2   2   2   2   1   1   2   1   2   1   1   2   2   2   1   1   1   1   1   2   2   1   1   2   2   1   2   1   2   1   2   2   2   2   1   1   2   1   2   1   1   2   2   1   1   2   2   1   2   1   2   1   2   2   1   2   1   2   1   1   2   1   2   2   1   1   1   2   2   1   2   2   1   1   1   1   1   2   1   1   1   2   2   1   1   1   2   1   2   1   2   2   1   1   2   2   1   1   2   1   1   1   2   1   1   2   2   1   2   2   2   1   2   2   1   1   2   1   2   1   2   1   1   2   2   2   2   2   2   2   1   2   1   1   2   2   2   1   2   2   1   1   1   1   1   1   2   2   1   2
 MK-2-16                1   2   1   2   2   2   2   1   2   2   2   1   1   1   1   1   1   2   1   1   1   1   2   1   1   1   1   2   1   1   2   1   1   1   1   1   2   1   2   2   2   2   1   2   2   1   2   1   2   2   2   2   2   2   1   1   2   1   2   1   1   2   2   2   1   1   1   1   1   2   2   1   1   2   2   1   2   1   2   1   2   2   2   2   1   1   2   1   2   1   1   2   2   1   1   2   2   1   2   1   2   1   2   2   1   2   1   2   1   2   2   1   1   2   1   1   1   2   2   1   2   2   1   2   1   1   1   2   1   1   1   2   2   1   1   1   2   1   1   1   2   2   1   2   2   2   1   1   2   1   1   1   2   1   1   2   1   1   2   2   2   1   2   2   1   1   1   1   2   1   1   1   1   2   2   2   2   1   2   2   1   2   1   1   2   2   2   1   2   2   1   1   1   1   1   1   2   2   1   1
 MK-3-1                 2   1   2   2   1   1   1   2   2   2   1   2   2   1   2   2   2   1   1   1   1   1   1   2   1   2   2   1   1   2   1   2   1   2   2   2   2   1   2   1   2   2   1   2   2   2   2   2   2   1   2   1   2   2   1   1   1   1   2   1   2   1   1   2   2   1   1   2   1   1   1   1   2   2   1   2   2   1   2   1   1   2   1   2   1   2   1   1   2   2   1   1   1   2   1   2   2   1   2   1   2   2   2   1   2   1   2   2   1   2   1   2   1   2   1   2   1   1   1   2   1   2   2   1   1   2   2   2   2   1   1   1   2   1   2   2   1   1   1   1   2   2   1   2   2   1   1   2   2   1   2   1   2   2   2   1   1   1   2   2   1   2   2   1   2   2   1   2   2   2   2   2   2   2   1   1   1   1   1   1   1   2   1   2   2   1   1   2   1   1   1   1   2   2   2   2   1   2   1   2
 MK-3-2                 2   1   2   2   1   1   1   2   2   1   1   2   2   1   2   2   2   1   1   1   1   1   1   2   1   2   2   1   1   2   1   2   1   2   2   2   2   1   2   1   2   2   1   2   2   2   2   2   2   1   2   1   2   2   1   1   1   2   2   1   2   2   1   2   2   1   1   2   1   1   2   1   2   2   1   2   2   1   2   1   1   1   1   2   1   2   1   1   2   2   1   1   2   2   1   2   2   1   2   1   2   2   2   1   2   1   2   2   1   2   1   2   1   2   1   2   1   1   1   2   1   2   2   1   1   1   2   2   2   1   2   1   2   1   2   1   1   1   1   1   2   2   1   2   2   1   1   2   2   1   2   1   1   2   2   1   1   1   2   1   1   2   2   1   2   2   1   2   2   2   2   2   2   2   1   1   1   1   1   1   1   1   1   2   2   1   1   2   2   1   1   1   2   2   2   2   1   2   2   2
 MK-3-3                 2   1   2   2   1   2   1   2   2   1   2   2   2   1   2   2   2   1   1   1   1   1   1   2   1   2   2   1   1   2   1   2   1   2   2   2   2   2   2   1   2   2   1   2   2   2   2   2   2   1   2   2   2   2   1   2   1   2   2   1   2   2   1   2   2   1   1   2   1   2   2   1   2   2   1   2   2   1   2   1   2   1   1   2   1   1   1   1   2   2   1   1   2   2   1   1   2   1   2   1   2   2   2   1   2   1   2   2   1   2   1   1   1   2   1   2   2   1   1   2   2   2   2   1   1   1   2   2   2   1   2   1   2   1   2   1   1   1   1   1   2   2   1   2   2   1   1   2   1   1   2   1   1   2   2   1   1   2   2   1   1   2   2   1   2   2   1   2   2   2   2   2   2   2   1   2   1   1   1   2   1   1   1   2   2   1   1   2   2   1   2   1   2   2   2   2   1   2   2   2
 MK-3-4                 2   2   2   2   1   1   1   2   1   1   2   2   2   1   2   2   2   1   1   1   1   1   1   1   2   2   2   1   1   2   1   1   1   1   2   2   2   2   2   1   1   2   1   2   2   2   2   2   2   1   2   2   2   2   1   2   1   2   2   2   2   2   1   2   1   1   1   1   1   2   2   1   1   2   1   2   2   1   2   1   2   1   1   1   1   1   1   2   2   2   1   1   2   2   1   1   2   1   2   1   2   2   2   1   2   1   2   2   2   2   1   1   2   2   1   2   2   2   1   2   2   2   2   1   1   1   2   2   2   1   2   1   2   1   1   1   1   1   1   1   2   2   1   2   2   1   1   1   1   1   2   1   1   2   2   1   1   2   2   1   2   2   2   1   2   2   2   2   2   2   2   2   2   2   1   2   2   1   1   2   1   1   1   2   2   1   1   2   2   2   2   2   2   2   2   2   1   2   2   1
 MK-3-5                 2   2   2   2   1   1   1   2   1   1   2   2   2   1   2   2   2   1   1   1   1   1   1   1   2   2   2   1   1   2   1   1   1   1   2   2   2   2   2   1   1   2   1   2   2   2   1   2   2   1   2   2   2   2   1   2   1   2   2   2   2   2   1   2   1   1   1   1   1   2   2   1   1   2   1   2   2   1   1   1   2   1   1   1   1   1   1   2   2   2   1   1   2   1   1   1   2   1   2   1   2   1   1   1   2   1   2   2   2   2   1   1   2   2   1   2   2   2   1   2   2   1   2   1   1   1   2   2   2   1   2   1   2   1   1   1   1   1   2   1   2   2   1   2   1   1   1   1   1   1   1   1   1   2   2   1   1   2   2   1   2   2   2   1   2   2   2   2   1   2   2   2   2   2   1   1   2   1   1   2   1   1   1   2   2   1   1   2   2   2   2   2   2   2   2   2   1   2   2   1
 MK-3-6                 2   2   2   2   1   1   1   2   1   1   2   1   2   1   1   1   2   1   1   1   1   1   1   2   2   2   2   1   1   2   1   1   1   1   2   1   2   2   2   2   1   2   1   1   2   2   1   1   2   1   2   2   2   2   1   2   1   2   2   2   2   2   1   1   1   1   1   1   1   2   2   1   1   2   1   2   2   1   1   1   2   1   1   1   1   1   1   2   2   2   1   1   1   1   1   1   2   1   2   1   2   1   1   1   2   1   2   2   2   2   1   2   2   2   1   2   2   2   2   2   2   1   2   1   1   2   1   2   2   1   2   1   2   1   1   1   1   1   2   1   2   2   1   2   1   1   1   2   1   1   1   1   1   2   1   1   2   2   2   1   2   2   2   2   2   1   1   2   1   2   2   2   2   2   1   1   2   1   1   2   2   1   2   2   2   1   1   2   2   1   2   2   2   2   2   1   1   2   2   2
 MK-3-7                 1   2   2   2   1   1   1   2   1   1   2   1   2   1   1   1   2   1   1   1   1   1   1   2   2   2   2   1   1   1   1   1   2   1   2   1   2   2   2   2   1   2   1   1   2   2   2   1   2   1   2   2   2   2   2   2   1   2   2   2   2   2   2   1   1   2   1   1   1   1   2   1   1   2   1   2   2   1   1   1   2   1   1   1   1   1   1   2   2   1   1   1   1   1   1   1   2   1   2   2   2   1   1   1   2   1   2   2   2   2   1   2   2   2   1   2   2   2   2   2   2   1   2   1   1   2   1   2   2   1   2   1   2   1   1   1   1   2   2   1   2   2   1   2   1   1   2   2   1   1   1   1   1   2   1   1   2   2   2   1   2   2   2   2   2   1   1   2   2   2   2   2   2   2   2   1   2   1   1   2   1   2   1   2   2   1   1   2   1   1   2   2   2   2   2   1   1   2   2   2
 MK-3-8                 1   2   1   2   2   1   1   2   1   1   2   1   2   1   1   2   2   1   1   1   1   1   1   1   2   2   2   1   1   1   1   1   2   1   2   2   2   1   2   2   1   2   1   1   2   2   2   1   2   2   2   2   2   2   2   2   1   2   1   2   2   2   2   1   1   2   2   1   1   1   2   1   1   2   1   2   2   2   1   1   2   1   1   1   1   1   1   2   2   1   1   1   1   1   1   1   1   1   2   2   2   1   1   1   1   1   2   2   2   2   1   2   2   2   1   2   2   2   2   2   2   1   2   1   1   2   1   2   2   1   2   1   2   1   1   2   1   2   2   1   2   2   1   2   1   1   2   2   1   1   1   1   1   1   1   1   2   2   2   1   2   2   2   2   2   1   1   2   2   2   1   2   2   2   2   1   2   1   1   1   2   2   1   2   1   1   1   2   1   1   2   2   2   2   2   1   1   2   2   2
 MK-3-9                 1   2   1   2   2   1   1   2   1   1   2   1   2   1   1   2   2   1   1   2   1   1   1   2   2   1   2   1   1   1   1   1   2   1   2   2   2   1   2   1   1   2   1   1   2   2   2   1   2   2   2   2   2   2   2   2   1   2   1   2   2   2   1   1   2   2   2   1   1   1   1   2   1   1   1   2   2   2   1   1   2   1   1   2   1   1   1   2   2   1   1   2   1   1   1   2   1   1   2   2   2   1   1   1   1   1   2   2   2   2   1   2   2   2   1   2   2   2   1   2   2   1   1   1   1   1   1   2   2   1   1   1   2   1   1   2   2   2   2   1   2   2   1   2   1   1   2   2   1   1   1   1   2   1   1   1   1   1   2   1   2   2   1   1   2   1   1   2   2   1   1   2   2   2   2   2   2   1   1   1   2   2   1   2   1   1   1   1   1   1   2   2   2   2   2   1   1   2   2   2
 MK-3-10                1   2   1   2   2   1   1   2   1   1   2   1   2   1   1   2   2   1   1   2   1   1   1   2   2   1   2   1   1   1   1   1   1   1   2   2   1   1   2   1   1   2   1   1   2   2   2   1   2   2   2   2   2   2   2   2   1   2   1   2   1   2   1   1   2   2   2   1   1   1   1   2   1   2   1   2   2   2   1   1   2   1   1   2   1   1   1   2   2   1   1   2   1   1   1   2   2   2   1   2   2   1   1   1   1   1   1   2   2   2   1   2   2   2   1   2   2   2   1   2   2   1   1   1   2   2   1   2   2   1   1   1   2   1   1   1   1   2   2   1   2   2   1   2   1   1   2   2   2   1   1   1   2   1   1   1   1   1   2   1   2   2   2   2   2   1   1   2   2   2   1   2   2   2   2   2   2   1   1   1   2   2   1   2   1   2   1   1   1   1   2   2   2   2   2   1   1   2   2   2
 MK-3-11                1   2   1   2   2   1   1   2   1   1   2   1   2   1   1   2   2   1   1   2   1   1   1   2   2   1   2   1   1   1   1   1   1   1   1   2   1   1   2   1   2   2   1   1   2   2   2   1   2   2   2   2   2   2   2   2   2   2   1   2   1   2   1   1   2   2   2   1   1   1   1   2   1   2   2   2   2   1   1   1   2   1   1   2   1   1   1   2   1   1   1   2   1   1   1   1   1   2   1   2   2   2   1   1   1   1   1   1   2   2   1   2   2   2   1   2   2   2   1   2   2   1   2   1   2   2   1   2   2   1   2   2   2   1   1   1   1   2   2   1   2   2   2   2   1   2   2   2   2   1   1   1   1   1   1   1   1   1   1   2   2   2   2   2   2   1   1   2   2   2   1   2   2   2   2   2   1   1   1   1   2   2   1   2   1   2   2   1   1   1   2   2   2   2   2   2   1   2   2   2
 MK-3-12                1   1   1   2   2   1   1   2   1   1   2   1   2   1   1   2   2   1   1   1   2   1   2   2   2   1   2   1   1   1   1   1   1   1   1   2   1   1   2   1   2   2   1   1   2   2   2   1   2   2   2   2   1   2   2   2   2   2   2   2   1   2   1   1   2   2   2   1   1   1   1   2   1   1   2   2   2   1   1   1   1   1   1   2   1   1   1   2   1   1   1   2   1   1   1   2   1   2   1   2   2   2   1   1   1   1   1   1   2   2   1   2   2   1   1   2   2   2   2   2   2   1   2   2   2   2   1   2   2   1   2   2   2   1   1   1   2   2   1   1   2   2   2   2   1   2   2   2   2   1   1   1   1   1   1   1   1   1   1   2   2   2   2   2   2   1   1   2   2   2   1   2   2   2   2   2   1   1   2   1   2   2   1   2   1   2   2   1   1   1   2   1   2   2   2   2   1   2   2   2
 MK-3-13                1   1   1   2   2   1   1   2   1   1   2   1   2   1   1   2   2   1   1   1   2   1   2   2   2   1   2   1   1   1   1   1   1   1   1   2   1   2   2   1   2   1   1   1   2   2   2   1   2   2   2   2   1   2   2   2   2   2   2   2   1   2   1   1   2   2   1   1   1   1   1   2   1   1   1   2   1   2   1   1   2   1   1   2   1   1   1   1   1   1   1   2   1   1   1   2   1   2   1   1   2   2   1   1   1   1   1   1   2   2   1   2   2   1   1   2   2   2   2   2   2   1   2   2   2   2   1   2   1   1   1   2   2   1   2   2   2   2   1   1   2   2   2   2   1   2   2   2   2   2   1   1   1   1   1   2   1   1   1   2   2   2   1   2   1   1   1   2   1   2   1   2   2   2   2   2   1   1   2   1   2   2   1   2   1   2   2   1   1   1   2   1   2   1   1   2   1   2   2   2
 MK-3-14                1   1   1   2   2   1   1   2   2   1   2   1   2   1   1   2   2   1   1   1   2   2   2   2   2   1   2   1   1   1   1   1   1   1   1   1   1   2   2   1   1   1   1   1   2   2   2   1   2   1   2   2   1   2   2   2   2   2   2   2   1   2   1   1   2   2   1   1   1   1   1   2   1   1   1   2   1   2   1   1   2   1   1   2   1   1   1   1   1   2   1   2   1   1   1   2   1   2   1   1   2   2   1   1   1   1   1   1   2   2   1   2   2   1   1   2   2   2   2   2   2   1   2   2   2   2   1   2   2   1   1   2   2   1   2   2   2   2   1   1   2   2   2   2   1   2   2   2   2   2   1   1   1   1   1   1   1   1   1   2   2   2   1   2   1   1   1   2   1   2   1   2   2   2   2   2   1   1   2   1   1   1   1   2   1   2   2   1   1   1   2   1   1   1   1   2   1   1   2   2
 MK-3-15                1   1   1   2   1   1   1   2   2   1   2   2   2   1   1   2   2   1   1   2   2   2   2   1   2   1   2   1   1   1   1   1   1   1   1   1   1   2   2   1   1   1   1   1   2   2   2   1   2   1   2   2   2   2   2   2   2   2   1   2   1   2   1   1   2   2   1   2   1   1   1   2   2   1   1   2   1   2   1   1   2   1   1   2   1   1   1   1   1   2   1   1   1   1   1   2   2   2   1   1   2   1   1   2   1   1   1   1   1   2   1   2   2   1   1   2   2   2   2   2   2   1   2   2   2   2   1   2   2   1   1   2   1   1   1   2   2   2   1   1   1   1   2   2   1   2   2   2   2   2   1   1   2   1   1   1   1   1   1   1   2   2   1   2   1   1   1   1   1   2   1   2   2   2   2   2   1   1   2   1   1   1   1   2   1   2   1   2   1   1   2   1   1   2   2   2   1   1   2   2
 MK-3-16                2   1   1   2   1   2   1   2   2   1   2   1   2   1   1   2   2   1   1   2   2   2   2   2   2   1   2   1   1   1   1   1   1   1   1   1   1   2   2   1   1   1   1   1   2   2   2   1   1   1   2   2   2   2   2   2   2   2   1   1   1   1   1   1   2   2   1   2   1   2   1   2   2   1   1   1   1   2   2   1   2   2   1   2   1   1   1   1   1   1   1   1   1   2   1   2   1   1   1   1   2   1   1   2   1   1   1   1   1   2   1   2   2   1   1   2   2   2   2   2   2   1   2   2   2   2   1   2   2   1   1   2   1   1   1   1   2   2   1   2   1   1   2   2   1   2   2   2   2   2   1   1   2   1   1   1   2   1   1   1   2   2   1   2   1   1   1   1   2   2   1   2   2   2   1   1   1   2   2   1   1   1   1   2   1   2   1   2   2   1   2   1   1   2   2   2   1   1   2   2
 MK-4-1                 2   1   2   2   2   2   1   2   2   1   1   1   1   2   2   2   1   1   2   1   1   2   1   1   1   2   1   1   1   2   2   2   2   1   1   1   1   2   2   1   1   2   2   2   2   1   1   2   1   2   2   2   2   1   2   2   2   1   2   2   1   1   1   2   2   2   1   1   2   1   1   1   1   1   1   2   2   2   1   1   2   1   1   1   1   2   2   2   2   1   2   2   2   2   2   2   2   1   1   2   2   1   2   1   1   1   2   2   1   1   1   2   1   1   2   1   2   2   2   2   2   1   2   2   2   1   2   2   2   1   1   2   2   2   2   1   1   1   2   2   2   2   1   2   1   2   1   1   1   2   1   2   1   1   2   1   1   2   2   2   2   1   2   1   1   2   2   2   2   2   2   1   2   2   1   2   2   2   2   1   2   1   2   2   1   1   1   1   1   2   1   1   2   1   1   1   2   1   1   2
 MK-4-2                 2   1   2   2   2   2   1   2   1   1   1   1   1   2   2   2   1   1   2   1   1   2   1   1   1   2   1   1   1   1   2   2   2   1   1   1   1   2   2   1   1   2   2   2   2   1   1   2   1   2   2   2   2   1   2   2   1   1   2   2   1   1   1   2   2   2   1   1   2   1   1   1   1   1   1   2   1   2   1   1   2   1   1   2   1   2   2   2   2   1   2   1   2   2   1   2   2   1   1   2   2   1   2   1   1   1   2   2   1   2   1   2   1   1   2   1   2   2   2   2   2   2   2   2   2   1   2   2   2   1   1   2   2   2   2   1   1   1   2   2   1   2   1   2   1   2   1   1   1   2   1   1   1   1   1   1   1   1   2   2   2   1   2   1   1   2   2   2   2   1   2   2   2   1   1   2   2   1   2   1   2   1   2   2   1   1   1   1   1   2   1   1   2   1   1   2   2   1   1   2
 MK-4-3                 2   1   2   2   2   2   1   2   1   1   1   1   1   2   2   2   1   1   2   1   1   2   1   1   1   2   1   1   1   1   2   2   2   1   1   2   1   2   2   1   1   2   2   2   2   1   1   1   1   2   2   2   2   1   2   2   1   1   2   2   1   1   1   2   2   2   1   1   2   1   1   1   1   1   1   2   1   2   2   1   2   1   1   2   2   2   2   1   2   1   2   1   2   2   1   2   2   2   1   2   1   1   2   1   1   1   1   2   1   2   1   2   1   1   2   1   2   2   2   2   2   2   2   2   2   2   2   2   2   1   1   1   2   2   2   2   1   2   2   2   1   1   1   2   1   2   1   1   1   2   1   1   1   1   1   1   1   1   2   2   2   1   2   1   1   2   2   2   2   1   2   2   2   1   1   2   2   1   2   1   2   2   2   2   1   1   1   1   1   2   1   1   2   1   1   1   2   1   1   2
 MK-4-4                 2   1   2   2   2   2   1   2   1   1   1   1   1   2   2   1   1   1   2   1   1   2   1   1   1   2   1   1   1   2   1   2   2   1   1   2   1   2   2   1   1   2   2   2   2   1   1   1   1   2   2   2   2   2   2   2   2   1   2   2   1   1   1   2   2   2   1   1   2   1   1   1   1   1   2   2   1   2   2   1   2   1   1   2   2   2   2   1   2   1   2   1   2   2   1   2   2   2   1   2   1   1   2   1   2   1   1   2   1   2   2   2   1   1   2   1   2   2   2   2   2   2   2   2   2   1   2   2   2   2   1   1   2   2   2   2   1   2   2   2   2   1   1   2   1   2   1   1   1   1   1   2   1   1   1   1   1   1   2   2   2   1   2   1   2   1   2   2   2   2   1   2   2   1   1   2   2   1   1   1   2   2   2   2   1   1   1   1   1   2   1   1   2   1   1   2   2   1   1   2
 MK-4-5                 2   1   2   2   2   2   1   2   1   1   1   1   2   2   2   1   1   1   2   1   1   2   1   1   1   2   1   1   1   2   1   2   2   1   2   2   1   2   2   1   1   2   2   2   2   1   1   1   1   2   2   2   2   2   2   2   1   1   2   2   1   1   1   2   2   2   1   2   2   1   1   1   1   1   2   2   1   2   2   1   2   1   1   2   2   2   2   1   2   1   2   2   2   2   1   2   2   2   1   2   1   1   2   1   2   1   1   2   2   2   2   2   1   1   2   1   2   2   1   2   2   2   1   2   2   1   2   2   2   2   1   1   2   1   2   2   1   2   2   1   2   2   1   2   2   2   1   1   1   1   1   2   1   1   2   1   1   1   2   2   2   1   2   1   2   2   2   2   2   2   1   2   2   1   1   2   2   1   1   1   2   2   2   2   1   1   2   1   1   2   1   1   2   1   1   2   1   1   1   2
 MK-4-6                 2   1   2   2   2   2   1   1   1   1   1   1   1   2   2   1   1   1   2   1   1   2   1   1   1   2   1   1   1   1   2   2   2   1   2   2   1   2   2   1   1   1   2   2   1   1   1   1   1   2   2   2   2   2   2   2   1   1   2   2   1   1   1   2   2   2   1   2   2   2   1   1   1   1   2   2   1   2   2   1   2   1   1   2   2   2   2   1   2   2   2   1   2   2   1   2   2   2   1   2   1   1   2   1   2   1   1   2   2   2   2   2   1   1   2   1   2   1   1   2   2   2   1   2   2   1   2   2   2   2   1   1   2   1   2   2   1   2   2   1   2   2   1   2   2   2   1   2   1   1   2   2   1   1   2   2   1   1   2   2   1   1   2   1   2   2   2   1   2   2   1   2   2   1   1   2   2   1   1   1   2   2   2   2   1   1   2   1   1   1   1   1   2   1   2   2   1   1   1   2
 MK-4-7                 2   1   2   2   2   2   1   1   1   1   1   1   2   2   2   1   1   1   2   2   1   2   1   1   1   2   1   1   1   1   2   2   2   2   1   2   1   2   2   1   1   1   2   2   1   1   1   1   1   1   2   2   2   2   2   2   1   1   2   2   1   1   1   1   2   1   1   2   2   2   1   1   1   1   2   2   2   2   2   1   2   1   1   2   2   2   2   1   2   1   2   2   2   2   2   2   2   2   1   2   1   1   2   1   2   1   1   2   2   1   2   2   1   1   2   1   2   1   1   2   2   2   2   2   2   1   2   2   2   2   1   1   2   1   2   2   1   2   2   1   2   2   1   2   2   2   1   1   1   1   2   2   1   1   2   2   1   1   2   2   1   2   2   1   2   2   2   1   2   2   1   2   1   1   1   2   2   1   1   1   2   2   2   2   1   1   2   1   1   1   2   1   2   1   2   2   1   1   2   1
 MK-4-8                 2   1   2   1   2   2   1   1   1   1   1   1   2   2   2   1   2   1   2   2   1   2   1   1   1   2   1   1   1   1   2   2   2   2   1   2   2   1   2   1   1   1   2   2   1   2   1   1   1   1   2   2   2   2   2   2   1   1   2   2   1   1   1   1   2   1   1   2   2   2   1   1   1   1   2   2   2   2   2   1   2   1   1   2   2   2   2   1   2   1   2   2   2   1   2   2   2   2   1   2   1   1   2   1   2   1   1   2   2   1   2   2   1   1   2   1   2   1   1   2   2   2   2   2   1   2   2   2   2   2   1   1   2   2   2   1   1   2   2   1   2   1   1   2   2   2   1   1   1   1   2   2   1   1   2   2   1   1   1   2   1   2   2   2   2   2   2   1   2   2   1   2   1   1   1   2   2   1   1   1   2   1   2   2   2   2   2   1   1   1   2   1   2   1   2   1   1   1   1   1
 MK-4-9                 2   1   2   1   2   2   1   1   1   1   1   1   2   2   2   1   2   1   2   2   1   2   1   1   1   2   1   1   2   1   2   2   1   2   1   2   1   1   2   1   1   1   2   2   1   2   1   1   1   1   2   2   2   2   2   2   1   1   2   2   1   1   1   1   2   1   1   2   2   2   2   1   1   1   2   2   2   2   2   1   1   1   1   2   2   2   2   1   2   1   1   2   2   1   2   2   2   2   1   2   1   1   2   1   2   1   1   1   2   1   2   2   1   2   1   1   2   1   1   2   2   2   2   2   1   2   2   2   2   1   1   1   2   1   2   1   1   2   2   1   2   1   1   2   2   2   1   1   1   1   2   2   1   1   2   2   1   1   1   1   1   2   2   2   2   2   2   1   2   2   1   2   1   1   1   2   2   1   1   1   2   1   2   2   2   2   2   1   1   1   2   1   2   1   2   1   1   1   1   1
 MK-4-10                2   1   1   1   2   2   1   1   1   1   2   1   2   2   2   1   2   1   2   2   1   2   1   1   1   2   1   1   1   1   2   2   1   2   1   2   1   2   2   1   1   1   1   2   1   2   1   1   1   1   2   2   2   2   2   2   1   1   2   2   2   1   1   1   2   1   1   2   2   1   2   1   2   1   2   1   1   2   2   1   1   1   1   2   2   1   2   2   2   1   1   2   1   1   2   2   2   2   1   2   2   1   2   1   2   1   1   1   2   2   2   1   1   2   1   1   2   1   1   2   2   2   2   2   1   2   2   2   2   1   2   1   2   1   1   1   1   2   2   1   2   1   1   2   2   2   1   1   1   1   2   2   1   1   2   2   1   1   1   1   1   2   2   2   2   2   2   1   2   2   2   2   1   1   2   2   2   1   1   2   2   1   2   2   2   2   2   1   1   1   2   1   2   1   2   1   1   1   2   1
 MK-4-11                2   1   1   2   2   2   1   1   1   1   2   2   2   2   2   1   1   1   2   2   2   2   1   1   1   2   1   1   1   1   2   2   1   2   2   1   1   2   2   1   1   1   1   2   1   2   1   1   1   1   2   2   1   1   2   2   1   1   2   2   1   1   1   1   2   1   1   1   2   1   2   1   2   1   2   1   2   2   2   1   1   1   1   2   2   1   2   1   2   1   1   2   1   2   2   2   2   2   1   2   2   1   2   1   2   1   1   1   2   2   2   1   2   2   1   1   2   1   1   2   2   2   2   2   1   2   2   2   2   2   2   1   2   1   1   1   1   2   2   1   2   1   1   2   2   2   1   1   1   1   2   2   1   1   1   2   1   1   1   1   1   2   2   2   2   2   2   1   2   2   2   2   1   1   2   2   2   1   1   2   2   1   2   2   2   2   2   1   1   1   2   1   2   1   2   1   1   1   2   1
 MK-4-12                2   1   1   2   2   2   1   1   1   1   2   2   2   2   2   1   1   1   2   2   2   2   1   2   1   2   1   1   1   1   2   2   1   2   1   1   1   2   2   1   2   1   1   2   1   2   1   1   1   1   2   2   1   1   2   2   1   1   2   2   1   1   1   1   2   1   1   1   2   1   2   1   2   2   2   1   2   1   2   1   1   1   2   2   2   1   2   1   2   1   1   2   1   2   2   2   2   2   1   2   2   1   1   1   2   1   2   2   2   2   1   1   2   2   1   1   2   1   1   2   2   2   2   2   1   2   1   2   1   2   2   1   2   1   2   1   1   2   2   1   2   1   1   1   2   2   1   2   2   1   2   2   1   1   1   2   1   1   1   1   1   2   2   1   2   2   2   1   2   2   2   2   1   2   2   2   2   1   1   2   2   1   2   2   2   2   2   1   1   1   2   1   2   1   2   1   1   2   2   1
 MK-4-13                2   1   1   2   2   2   1   1   2   1   2   2   2   2   2   1   1   1   2   2   2   2   1   2   2   2   1   1   1   1   2   2   1   2   1   1   1   2   2   1   2   1   1   2   1   2   1   1   1   1   2   2   1   1   2   2   1   1   2   2   1   1   1   1   2   1   1   1   2   2   2   1   2   2   2   1   2   2   2   1   1   1   2   2   2   1   2   1   2   1   1   1   1   2   2   2   2   2   2   2   2   1   1   1   2   1   2   2   2   2   1   1   2   2   1   1   2   1   1   2   1   2   2   2   2   2   1   2   1   1   1   1   2   1   2   1   1   2   2   1   2   1   1   1   2   2   1   2   2   2   2   2   1   1   1   2   1   1   1   1   1   2   2   1   2   2   2   1   2   2   2   2   2   2   1   2   2   1   1   2   2   1   2   2   2   2   2   1   1   1   2   1   2   1   2   1   1   2   1   1
 MK-4-14                2   1   1   2   2   2   1   1   2   1   2   2   2   2   2   1   2   2   2   2   2   2   1   2   2   1   1   1   2   1   2   2   1   2   1   1   1   2   2   1   2   1   1   2   1   2   1   1   1   1   2   2   1   1   2   2   1   1   2   2   1   1   2   1   2   1   1   1   1   2   1   1   2   2   2   1   2   1   2   1   1   1   2   2   2   1   2   1   2   1   1   1   2   2   2   2   2   2   2   2   1   1   1   2   1   1   2   2   2   2   1   2   2   1   1   1   1   1   1   2   2   2   2   2   2   2   1   2   1   1   1   2   2   1   1   1   1   2   2   1   2   1   1   1   2   2   1   2   2   2   1   2   1   1   1   2   1   1   1   1   1   2   2   1   2   2   2   1   2   2   2   2   2   2   1   2   2   1   2   2   2   1   2   2   2   2   2   1   1   2   2   1   2   1   2   1   2   2   1   1
 MK-4-15                2   1   1   2   2   2   1   1   2   1   2   2   2   2   2   1   2   2   2   2   2   2   1   2   2   1   2   1   2   1   2   2   1   2   1   1   1   2   2   1   1   1   1   2   2   2   1   1   1   1   2   2   2   1   2   2   1   1   2   2   1   1   2   1   1   1   1   1   1   1   1   1   2   2   2   1   1   2   2   1   1   2   2   2   2   1   2   1   2   1   1   1   2   2   2   2   2   2   1   2   1   1   1   2   2   1   2   2   2   2   1   2   2   1   1   1   1   1   1   2   2   2   2   2   2   2   1   2   1   1   1   2   2   1   1   1   1   2   2   1   2   1   1   1   2   2   1   2   2   2   1   2   1   1   1   2   1   2   1   1   2   2   2   1   2   2   2   2   2   2   2   2   2   2   1   1   2   1   2   2   2   1   2   2   2   2   2   1   1   2   2   1   2   1   2   1   2   2   1   1
 MK-4-16                2   1   1   1   2   2   1   1   2   1   2   2   2   2   2   1   2   2   2   2   2   2   1   2   2   1   2   1   2   2   1   2   2   2   1   1   1   1   2   1   1   1   2   2   2   2   1   1   1   1   2   2   2   1   2   2   1   1   2   1   1   1   2   1   1   1   1   1   1   1   1   1   2   2   2   1   1   2   2   2   1   2   2   2   2   1   2   1   2   1   1   1   1   2   1   2   2   2   1   2   2   1   1   2   2   1   2   2   2   2   1   2   2   1   1   1   1   1   1   2   2   1   2   2   2   2   1   2   1   2   2   2   2   1   1   1   1   2   1   2   2   1   1   2   2   2   1   1   2   2   1   2   1   1   1   2   1   1   1   1   2   2   2   1   2   2   1   2   2   2   2   2   1   2   1   1   2   1   2   2   2   1   2   2   2   2   2   1   1   2   2   1   2   1   2   1   2   2   1   1
 MK-5-1                 2   2   1   1   1   1   2   1   1   2   1   1   1   1   2   2   1   2   2   2   1   1   1   1   1   2   1   2   2   1   1   2   2   2   1   2   2   2   1   1   1   1   1   2   2   1   1   1   1   1   1   2   1   2   2   1   2   1   1   2   1   2   2   1   1   1   2   1   1   2   2   2   1   2   2   2   2   1   2   1   2   1   2   2   1   1   2   1   1   2   2   2   1   2   2   1   1   1   2   2   2   2   1   1   2   2   2   1   2   1   1   1   2   1   1   1   1   1   2   1   2   2   2   2   1   1   1   1   1   2   1   2   2   2   2   2   2   1   2   1   1   1   2   1   2   1   1   2   2   1   2   1   1   2   2   1   2   2   1   2   1   1   2   2   1   2   1   2   1   1   2   2   2   2   1   1   1   2   1   2   2   1   2   1   1   1   2   2   1   1   1   1   1   2   2   1   1   2   2   2
 MK-5-2                 2   2   1   1   1   1   2   2   1   2   1   1   1   1   2   2   1   2   2   2   1   1   1   1   2   2   1   1   2   1   1   1   2   2   1   2   2   2   1   1   1   1   1   2   2   1   1   1   1   1   1   1   1   2   2   1   2   1   1   2   1   2   1   1   1   1   2   1   1   2   2   2   1   2   2   2   2   1   2   1   2   1   2   2   1   1   2   1   1   2   2   1   1   1   2   1   1   1   2   2   2   2   1   1   2   2   2   2   2   1   1   1   2   1   1   1   1   1   2   1   2   2   2   2   1   1   1   1   1   2   1   1   2   2   2   2   2   1   2   1   1   1   2   1   2   1   1   2   2   1   2   1   1   2   2   1   2   1   1   2   1   1   2   2   1   2   1   2   1   1   2   2   2   2   1   2   1   2   1   2   2   1   2   1   1   1   2   2   1   1   1   1   1   2   2   1   1   2   2   2
 MK-5-3                 2   1   1   1   1   2   2   2   1   2   1   1   1   1   2   2   1   2   2   2   1   1   1   1   2   1   1   2   1   1   1   1   2   2   1   2   2   1   1   1   1   1   1   2   2   1   1   1   1   1   1   1   1   2   2   1   2   1   1   2   1   2   1   1   1   1   2   1   1   2   2   2   1   2   1   2   2   1   2   1   2   1   2   2   1   1   1   1   1   2   2   1   1   1   2   1   1   1   2   2   2   2   1   1   2   2   2   2   1   1   1   2   2   1   1   1   1   1   2   1   2   2   2   1   1   1   1   1   2   2   1   1   2   2   2   2   2   1   2   1   1   1   2   1   2   2   1   2   2   1   2   1   1   2   2   1   2   2   1   2   1   1   2   2   2   2   1   2   1   1   2   1   2   2   1   2   1   2   1   2   2   1   2   1   1   1   2   2   1   1   1   1   1   2   2   1   1   2   2   1
 MK-5-4                 2   1   1   1   1   2   1   2   1   2   1   1   2   1   2   1   1   2   2   2   1   1   1   2   2   1   1   2   1   1   1   1   2   2   1   2   2   1   1   1   1   1   1   2   2   1   1   1   1   1   2   2   1   2   2   1   2   1   1   2   1   2   1   2   1   1   2   1   1   2   2   2   1   2   1   2   2   1   2   1   2   1   2   1   1   2   1   1   1   2   2   1   1   1   2   1   1   1   2   2   2   2   1   1   2   2   2   2   1   2   2   2   2   1   1   1   1   1   2   1   2   2   2   1   1   1   1   1   2   2   1   1   2   2   2   2   2   1   2   1   1   1   2   1   2   2   1   2   2   1   1   1   1   2   2   1   2   1   1   2   1   1   2   2   2   2   1   2   2   2   2   1   2   2   1   2   1   2   1   2   2   1   1   1   1   1   2   2   1   1   1   1   1   2   2   1   1   2   2   1
 MK-5-5                 1   1   1   1   1   2   1   2   1   2   1   1   2   1   2   2   1   2   2   2   2   1   1   2   2   1   1   2   1   1   1   1   2   2   1   2   2   1   1   2   2   1   1   2   2   2   1   1   1   1   2   1   2   2   2   1   2   1   1   2   1   1   1   2   1   1   2   1   1   2   2   2   1   2   1   2   2   1   2   1   2   1   2   1   2   2   1   1   1   2   2   1   1   1   1   1   1   1   2   2   2   2   1   1   2   2   2   2   1   2   2   2   2   1   1   1   1   1   2   1   2   2   2   1   1   1   1   1   2   2   1   1   2   1   2   1   2   2   2   1   1   1   2   1   2   2   1   2   2   1   1   1   1   2   2   1   2   1   1   2   1   1   2   2   1   1   1   2   2   2   2   1   2   2   1   2   1   2   1   2   2   1   1   1   1   1   2   2   1   1   1   2   1   2   2   1   1   1   2   1
 MK-5-6                 1   1   1   1   1   2   1   2   1   2   1   1   2   1   2   2   2   1   2   2   2   1   1   2   2   1   1   2   1   1   1   1   2   2   1   2   2   1   1   2   2   1   1   2   2   1   1   1   1   1   2   1   2   2   2   1   2   1   1   2   2   1   1   1   1   1   2   2   1   2   2   2   1   2   1   1   2   1   2   1   2   1   2   1   2   2   1   1   1   2   2   1   1   1   1   1   1   1   1   2   2   2   1   2   2   2   2   2   1   2   2   2   2   1   2   1   1   1   2   2   2   2   2   1   1   1   1   2   2   2   1   1   2   1   2   1   2   2   2   1   1   1   2   1   2   2   2   2   2   1   1   1   1   2   2   1   2   1   1   2   1   1   2   2   1   1   1   2   2   2   2   1   2   2   1   2   1   2   1   2   2   1   1   1   1   1   2   2   1   1   1   2   1   2   2   1   2   1   1   1
 MK-5-7                 1   1   1   1   1   2   1   2   1   2   1   1   2   1   2   2   1   1   2   2   2   2   1   2   2   2   1   2   1   1   2   1   2   2   1   1   2   1   1   2   2   1   1   2   2   1   1   1   1   2   2   1   2   2   2   1   2   1   1   2   2   1   1   1   1   1   1   1   1   2   2   2   1   2   1   1   2   1   2   2   2   1   2   1   2   2   1   1   1   2   2   1   1   1   1   2   1   1   2   2   2   2   1   2   2   2   2   2   1   1   2   2   2   2   1   1   1   1   2   2   2   2   2   1   1   1   2   2   2   2   1   1   2   1   2   1   2   2   2   2   1   1   2   1   2   1   2   2   2   1   1   1   1   2   2   1   2   2   1   1   1   2   2   2   1   1   1   2   2   2   2   1   2   2   1   2   1   1   1   2   2   1   1   2   1   1   1   2   1   1   1   2   1   2   2   1   1   1   1   1
 MK-5-8                 2   1   1   1   1   1   1   2   1   1   1   1   2   1   2   2   2   1   2   2   2   2   1   2   2   2   1   2   1   1   2   1   1   2   1   1   2   1   2   2   2   1   1   2   2   1   1   1   1   2   2   2   2   2   2   1   2   1   1   2   2   1   1   1   1   1   1   1   1   2   2   2   1   2   1   1   2   1   2   2   1   1   2   1   2   1   1   1   1   2   1   1   1   1   1   2   1   1   2   2   2   1   2   2   2   2   2   2   1   1   2   2   2   2   1   1   1   1   2   2   2   2   2   1   1   2   2   2   2   2   1   1   2   1   2   2   2   2   2   2   1   1   2   1   2   1   2   2   2   2   1   1   1   2   2   1   2   1   1   1   1   2   2   2   1   1   1   2   2   2   2   1   2   2   1   2   1   1   2   2   2   1   1   2   2   1   1   2   1   1   1   2   1   2   2   1   1   1   2   1
 MK-5-9                 2   1   1   1   2   1   1   1   1   1   1   2   2   1   2   2   2   1   2   2   2   1   1   2   2   2   2   2   2   1   2   1   1   2   2   1   2   1   2   2   2   1   1   1   2   1   1   1   1   2   2   2   2   2   2   1   2   1   1   2   2   1   1   1   1   1   1   1   1   2   2   2   1   1   1   1   2   1   2   2   1   1   2   1   2   2   1   1   1   2   1   1   1   1   1   2   1   1   1   1   2   1   2   2   2   2   2   2   2   1   2   2   2   2   1   1   2   1   2   2   2   2   2   2   1   2   2   2   2   2   1   1   2   1   2   2   2   2   2   2   1   1   2   1   2   1   2   2   2   2   1   1   1   2   2   1   2   1   1   1   2   2   2   2   1   1   1   2   2   2   2   1   2   1   1   2   2   1   2   1   2   1   2   2   2   1   1   2   1   1   1   2   2   1   2   1   1   1   2   1
 MK-5-10                2   1   1   1   2   2   1   1   2   1   1   2   2   1   2   2   2   1   2   2   2   2   1   2   2   2   2   2   2   1   2   1   1   2   2   1   2   1   2   2   2   2   1   1   2   1   1   1   1   2   2   2   1   2   2   1   1   1   2   2   1   1   1   1   1   1   1   1   1   1   2   2   1   1   1   1   2   1   2   2   1   1   2   1   2   2   2   1   1   2   1   1   1   1   1   2   1   1   1   1   2   1   1   2   1   2   2   1   2   1   2   2   1   2   1   1   2   1   2   2   2   2   2   2   1   2   2   2   2   2   1   1   2   2   1   2   2   2   2   2   1   1   1   1   2   2   2   2   2   2   1   1   1   2   2   1   2   2   1   1   2   2   2   2   1   1   2   1   2   2   2   1   2   1   1   2   2   1   2   1   2   1   2   2   2   1   1   2   1   1   1   1   1   1   2   2   2   1   2   1
 MK-5-11                2   1   2   1   2   2   1   1   2   1   1   2   2   1   1   1   2   1   2   2   2   1   1   2   2   2   2   2   2   2   1   1   1   2   2   1   2   1   2   2   2   2   1   1   2   1   1   1   1   2   2   1   1   2   2   1   1   1   1   2   1   1   1   1   1   1   1   1   1   1   2   2   1   1   1   1   2   1   2   2   1   1   2   1   2   2   2   1   1   2   1   1   1   1   1   2   1   1   1   1   2   1   1   2   1   2   1   1   2   1   2   2   1   2   1   1   2   1   1   2   2   2   2   1   1   2   2   2   2   2   1   1   2   2   1   2   2   2   2   1   1   1   1   2   2   2   2   2   1   2   1   1   2   2   2   1   2   2   1   1   2   2   2   2   1   1   2   2   2   2   2   1   2   1   1   1   2   1   2   1   2   1   2   2   2   1   1   1   1   1   2   1   2   1   1   2   2   1   2   1
 MK-5-12                2   1   2   1   2   2   1   2   2   1   1   2   2   1   1   1   2   1   2   1   2   1   1   2   2   2   2   2   2   2   2   1   1   2   2   1   2   1   2   2   2   2   1   1   2   1   1   1   1   2   2   1   1   2   2   1   1   2   1   1   1   1   1   1   1   1   1   1   1   1   2   2   1   1   1   1   2   1   2   2   1   1   2   1   2   2   2   1   1   2   1   1   1   1   1   2   1   1   1   1   2   1   1   2   1   2   1   1   2   2   1   2   1   2   1   2   2   1   1   2   2   2   2   2   1   2   1   2   1   2   2   1   2   2   1   2   2   2   1   1   1   1   1   2   2   2   2   2   1   2   1   1   2   2   2   1   2   2   1   2   1   1   1   2   1   1   2   1   2   2   2   2   2   1   1   1   2   1   2   2   1   1   2   2   2   1   1   1   2   1   2   1   2   1   2   2   2   1   2   1
 MK-5-13                2   1   2   1   2   2   1   2   2   1   1   2   2   1   2   1   2   1   2   1   2   1   1   1   2   2   2   2   2   2   2   1   1   2   1   1   2   1   2   2   2   2   1   2   2   1   1   1   1   2   2   1   1   2   2   1   1   2   1   1   1   1   1   1   1   1   1   1   1   1   2   2   1   1   1   1   2   1   2   2   1   1   2   1   2   1   2   1   1   2   1   1   1   1   1   2   1   1   1   1   2   1   1   2   2   2   1   1   2   2   1   2   1   2   1   2   2   1   1   2   2   2   2   2   1   2   1   2   1   2   2   1   2   2   1   2   2   2   1   1   1   1   1   2   2   2   2   2   1   2   2   1   2   2   2   1   1   2   1   2   1   1   1   2   1   1   2   1   2   2   2   2   2   2   1   1   1   1   2   2   1   2   2   2   2   1   1   1   2   1   2   1   2   1   2   2   2   1   2   1
 MK-5-14                2   1   1   1   2   2   1   2   2   1   1   2   2   1   2   1   2   1   2   2   2   1   1   1   1   2   2   2   2   2   2   1   1   2   1   1   2   2   2   2   1   2   1   2   2   1   1   1   1   2   2   1   1   2   2   1   1   2   1   1   1   1   1   1   1   1   1   1   1   1   2   2   1   1   1   1   2   1   2   2   1   1   2   1   2   1   2   1   1   2   1   1   1   1   1   2   1   1   1   1   2   1   1   2   2   2   1   2   2   2   1   2   1   2   1   2   2   1   1   2   2   2   2   2   1   2   1   2   1   2   2   1   2   2   2   2   2   2   1   1   1   1   1   1   2   2   2   2   1   2   2   1   2   2   2   2   1   2   2   2   1   1   1   2   1   1   2   1   2   2   1   2   2   2   1   1   1   1   2   2   2   2   2   2   1   1   1   1   2   1   2   1   2   1   2   2   1   1   2   2
 MK-5-15                2   1   1   1   2   2   1   2   2   2   1   2   2   1   2   1   2   1   2   2   1   1   1   1   1   2   2   2   2   2   2   1   1   2   1   1   2   2   2   2   1   2   1   2   1   2   1   1   1   2   2   1   1   2   2   1   1   2   2   1   1   1   1   1   1   1   2   1   1   1   2   2   1   1   1   1   2   1   2   2   1   1   1   1   2   1   2   1   1   2   1   1   1   1   1   2   1   1   1   1   2   1   2   2   2   2   1   2   2   2   2   2   1   2   1   2   2   1   1   2   2   2   2   2   1   2   1   1   1   2   2   1   2   2   2   2   2   2   1   1   1   1   1   1   2   2   2   2   1   2   2   1   2   1   2   1   1   2   2   2   1   1   1   2   1   1   1   1   2   2   1   2   2   2   1   2   1   1   2   2   2   2   2   2   1   1   1   1   2   1   2   1   2   1   2   2   1   1   2   1
 MK-5-16                2   1   1   1   2   2   1   2   2   1   1   2   1   1   2   1   1   1   2   2   1   1   1   1   1   2   2   1   2   2   2   1   1   2   1   2   2   2   2   2   1   2   1   2   1   2   1   1   1   2   2   1   1   2   2   1   1   1   2   1   1   1   1   1   1   1   2   1   2   1   2   2   1   1   1   1   2   1   2   2   1   1   1   1   2   1   2   2   1   2   1   1   1   1   1   2   1   1   1   1   2   1   2   1   2   2   1   2   2   2   2   1   1   1   1   1   2   1   1   2   2   2   2   2   1   2   1   1   1   2   1   1   2   2   2   2   2   2   1   1   1   1   2   1   2   2   2   1   1   2   1   1   2   1   2   1   1   2   2   2   1   1   1   2   1   1   1   1   2   2   1   2   2   2   1   2   1   1   2   2   2   2   2   2   1   1   1   1   2   1   2   1   2   1   1   2   1   1   2   1
 MK-6-1                 1   2   1   1   2   1   2   2   1   1   2   1   1   2   1   2   2   1   1   2   2   1   1   2   1   1   1   1   1   2   2   2   1   1   2   1   2   1   2   2   1   2   2   2   2   1   2   1   2   1   2   1   1   2   2   2   2   2   2   2   2   2   1   2   2   2   2   1   2   2   1   2   2   1   1   2   2   2   2   1   1   2   1   2   2   1   1   1   1   2   2   2   1   2   1   2   1   1   2   2   2   1   1   2   1   2   1   1   2   2   1   2   2   2   2   1   2   1   1   1   1   1   2   2   1   2   1   1   2   1   1   2   2   1   2   2   2   2   2   2   1   1   2   2   2   1   1   1   1   2   2   1   2   1   1   2   1   2   2   1   2   1   1   2   2   1   2   1   1   1   2   1   2   1   1   2   1   1   2   2   1   1   2   2   1   2   1   2   1   1   2   1   2   1   1   1   1   2   1   2
 MK-6-2                 1   2   1   1   2   1   2   2   1   1   2   1   1   2   1   2   2   1   1   2   2   1   1   2   1   1   2   1   1   2   2   1   1   1   2   1   2   1   2   2   1   1   2   2   2   1   2   1   2   1   2   1   2   2   2   2   2   2   1   2   2   2   1   1   2   2   2   1   2   2   1   2   1   2   1   2   2   2   2   1   1   2   1   2   1   1   2   1   1   2   2   2   1   2   1   2   1   1   2   2   2   1   1   2   1   2   1   1   2   2   1   2   2   2   2   1   2   2   1   1   1   1   2   2   1   2   1   1   2   1   1   2   2   1   2   2   2   2   2   2   1   1   2   2   2   1   1   1   1   2   2   1   2   1   1   2   1   2   2   1   2   1   1   2   2   1   2   1   1   1   2   1   2   1   1   2   1   1   2   2   1   2   2   2   1   2   1   2   1   1   2   1   2   1   1   1   1   2   1   2
 MK-6-3                 1   2   1   1   2   1   2   2   1   1   2   1   1   2   1   2   2   1   2   2   2   1   1   2   1   1   2   1   1   2   2   1   1   1   2   1   2   2   2   1   1   1   2   2   2   1   2   1   2   1   2   1   2   2   2   2   2   2   1   2   2   2   1   1   2   2   2   1   2   2   1   2   1   2   1   2   2   2   2   1   1   2   1   2   1   1   2   1   1   2   2   2   2   2   1   1   1   1   2   2   2   1   1   2   1   2   2   1   2   1   1   1   2   1   2   1   2   2   1   1   1   2   2   2   1   2   1   1   2   1   1   2   2   1   1   2   2   2   2   2   1   1   2   1   2   1   1   1   1   2   2   1   2   2   1   2   1   2   2   1   2   1   1   2   2   1   2   1   1   1   1   1   2   1   1   2   1   1   2   2   1   2   1   2   1   2   1   1   1   1   1   1   2   1   1   1   1   2   1   2
 MK-6-4                 1   2   1   1   2   2   2   2   1   1   2   1   1   2   1   2   2   1   2   2   1   1   1   1   1   1   2   1   1   2   2   1   1   1   2   1   2   2   2   1   1   1   2   2   2   1   2   1   2   1   2   1   2   2   2   2   2   2   1   1   2   2   1   1   2   2   2   1   2   2   1   2   1   2   1   2   2   2   2   2   1   2   1   2   1   1   2   1   1   2   2   2   2   2   1   1   1   1   2   2   2   1   1   2   1   2   2   2   2   1   1   1   2   1   2   1   2   1   1   1   1   2   2   2   1   2   1   1   2   1   1   2   1   1   1   2   2   2   2   2   1   1   2   1   2   1   1   2   1   2   2   2   2   2   1   2   1   2   1   1   2   1   1   2   1   1   2   1   1   1   1   1   1   1   2   2   1   1   2   2   1   2   1   2   1   1   1   2   1   1   2   1   2   1   1   1   1   1   1   2
 MK-6-5                 2   2   1   1   2   2   2   2   1   1   2   1   1   2   1   2   2   1   2   2   1   1   1   1   1   1   2   1   1   2   2   1   1   1   2   1   1   2   1   1   1   1   2   2   2   1   2   2   2   1   2   2   2   2   2   2   1   2   1   1   2   2   1   1   2   2   2   1   2   2   1   2   1   2   1   2   2   2   2   2   1   2   1   2   1   1   2   1   1   2   2   2   2   2   1   1   1   1   2   2   2   1   1   2   1   2   2   2   2   1   1   1   2   1   2   1   2   2   1   1   1   2   2   2   2   2   1   1   2   1   1   2   1   1   1   2   2   2   2   2   1   2   2   1   2   1   1   2   1   2   2   2   2   2   2   2   1   2   1   1   2   1   1   2   1   1   2   1   1   1   1   1   1   1   1   2   1   1   2   2   1   1   1   2   1   1   1   2   1   2   2   1   2   1   1   1   1   2   1   2
 MK-6-6                 2   1   1   2   2   2   2   2   1   1   2   1   1   2   1   2   2   2   2   2   1   1   2   1   1   1   2   1   1   2   2   1   1   1   2   1   1   2   1   1   2   1   2   2   2   2   2   1   2   1   2   2   2   2   2   2   1   2   1   1   2   2   2   1   2   2   2   1   2   2   1   2   1   2   1   2   2   2   2   2   1   2   1   2   1   1   2   1   1   2   2   2   2   2   2   2   1   1   2   2   1   1   1   1   1   2   2   2   2   2   1   1   2   1   2   1   2   2   1   2   1   2   2   1   2   2   1   1   2   1   1   2   1   1   1   2   2   2   2   1   1   2   2   1   2   1   1   2   1   2   2   2   2   2   2   2   1   2   1   1   2   1   1   2   1   1   2   1   1   1   1   1   2   1   1   2   1   1   2   2   2   2   1   2   1   1   1   2   1   2   2   1   2   1   1   2   1   2   1   1
 MK-6-7                 2   1   1   2   2   2   2   1   1   1   2   1   1   2   1   1   2   2   2   2   1   1   2   1   1   1   2   1   1   2   2   1   1   1   2   2   1   2   1   1   2   1   2   2   2   2   2   1   2   1   2   2   2   2   2   2   1   2   1   1   2   2   2   1   2   2   2   1   2   2   1   2   1   2   1   2   2   2   2   2   2   2   1   1   1   1   2   1   1   1   2   2   2   2   2   2   1   1   2   2   1   1   1   1   1   2   2   2   2   2   1   1   2   1   2   1   2   2   2   2   1   2   2   1   1   2   1   1   2   1   1   2   1   1   1   2   1   1   2   1   1   2   2   2   2   1   1   2   1   2   2   2   2   2   2   2   1   2   1   1   2   1   1   2   1   1   2   1   1   1   2   1   1   2   1   2   1   1   2   2   2   2   1   2   1   1   1   2   1   2   2   1   2   1   1   2   1   2   2   1
 MK-6-8                 2   1   1   2   2   2   1   1   1   1   1   1   1   2   1   1   2   2   2   2   1   1   2   1   2   1   2   1   1   2   2   1   1   1   2   2   2   2   1   1   2   1   2   1   2   2   1   2   2   1   2   2   1   2   2   2   1   2   1   1   2   1   2   1   2   1   2   1   2   2   1   2   1   2   1   2   2   2   1   2   2   2   1   2   1   1   2   1   1   1   2   2   2   2   2   2   1   1   2   2   1   1   1   1   1   2   2   2   2   2   1   1   2   1   2   1   2   1   2   2   1   2   2   1   1   2   1   1   2   1   1   2   1   1   1   2   1   1   2   1   1   2   2   2   2   1   1   2   1   2   1   1   2   2   2   2   1   2   1   1   2   1   1   2   1   1   2   1   1   1   2   1   1   2   1   2   1   1   2   2   2   2   2   2   1   1   1   2   1   2   2   2   2   1   1   2   1   2   2   1
 MK-6-9                 2   1   1   2   2   2   1   1   1   1   1   1   1   1   1   1   2   2   2   1   1   1   2   1   2   1   2   1   1   2   2   1   1   1   2   2   2   2   1   1   2   1   2   1   2   1   1   2   2   1   2   2   1   2   2   2   1   2   1   1   2   2   1   1   2   1   2   1   2   2   2   2   1   2   1   2   2   2   1   2   2   2   1   2   1   1   2   1   1   1   2   2   1   2   2   2   1   1   2   2   1   1   1   1   1   2   2   2   2   2   1   1   1   1   2   1   2   1   2   2   1   2   2   1   1   2   1   1   2   1   1   2   1   1   1   2   1   1   1   1   2   2   2   2   2   1   1   2   1   2   2   1   2   2   2   2   2   2   1   2   2   1   1   2   1   1   2   1   1   1   2   1   1   2   1   2   1   2   2   2   2   2   2   2   1   1   1   2   1   2   2   2   2   1   1   2   1   2   2   1
 MK-6-10                2   1   2   2   2   2   1   1   1   1   1   1   1   1   1   1   2   2   1   1   1   1   2   1   2   1   2   1   1   1   2   1   1   1   2   2   2   1   1   1   2   1   1   1   2   1   1   2   2   1   2   2   1   2   2   1   1   2   1   1   2   2   2   1   2   1   2   1   2   2   2   2   1   2   1   2   2   2   1   1   2   2   1   2   1   1   2   1   1   1   2   2   1   2   2   2   1   1   1   2   1   1   1   1   1   2   2   2   2   2   1   1   1   1   1   1   2   1   2   2   1   2   2   1   1   2   1   1   1   1   1   2   1   1   1   2   1   1   1   2   2   2   2   2   2   1   1   2   1   2   2   1   2   1   1   2   2   2   1   2   2   1   1   1   2   2   2   1   1   1   2   1   1   2   1   2   1   2   2   2   2   2   2   2   1   1   2   2   1   2   2   2   2   1   1   2   1   1   2   1
 MK-6-11                2   1   2   2   2   2   1   1   1   1   1   2   2   1   1   1   1   2   1   1   1   1   2   1   2   2   2   1   1   1   2   1   1   1   1   2   2   1   1   1   2   1   1   1   2   1   1   1   2   2   2   2   1   2   2   1   1   2   1   1   2   2   2   1   2   1   2   1   2   2   2   2   1   2   1   2   2   2   1   2   1   2   1   2   1   1   1   1   1   1   2   2   1   2   2   2   1   1   1   2   1   1   1   1   1   2   2   2   1   2   1   1   1   1   1   1   2   1   2   2   1   1   2   1   1   2   1   1   1   1   1   2   1   1   1   2   1   1   1   2   2   2   2   2   2   1   2   2   1   1   2   1   2   1   1   1   2   2   1   2   2   1   1   1   2   2   2   1   1   1   2   1   1   2   1   2   2   2   2   2   2   2   1   2   1   1   2   1   1   2   2   2   2   1   1   2   1   1   2   1
 MK-6-12                2   1   2   2   2   2   1   2   1   1   1   2   2   1   1   1   1   2   1   1   2   1   2   2   2   2   2   1   1   1   2   1   1   1   1   2   2   1   1   1   2   1   1   1   2   1   1   1   2   2   2   2   2   2   2   1   1   2   1   1   1   2   2   1   2   1   2   1   2   2   1   2   2   2   1   2   2   1   2   2   1   2   1   2   1   1   1   1   1   1   2   2   1   2   2   2   1   1   1   2   1   1   1   1   1   2   1   2   2   2   1   1   1   1   2   1   2   1   2   1   1   1   2   1   1   2   2   1   1   1   1   2   2   1   2   2   1   1   1   2   2   2   2   2   2   1   1   2   1   1   2   1   2   1   1   1   2   2   1   2   2   1   1   1   2   2   2   1   1   1   2   1   1   2   1   2   2   2   2   1   1   2   1   2   2   1   2   1   1   2   2   2   2   1   1   2   1   1   2   1
 MK-6-13                2   1   2   1   2   1   1   2   1   1   1   2   2   1   1   1   1   2   2   1   2   1   2   2   1   2   2   1   2   1   2   1   1   1   2   2   2   1   1   1   2   1   1   1   2   1   1   1   2   2   2   2   2   2   1   1   1   2   1   1   1   2   2   1   2   1   2   2   2   2   1   2   2   2   1   2   2   2   2   2   1   2   1   2   2   1   1   1   1   1   2   2   1   1   1   2   1   1   1   2   1   1   1   1   1   2   1   2   2   2   1   1   1   2   2   1   2   1   2   2   1   1   2   1   2   2   2   1   2   1   1   2   2   1   2   2   1   1   1   2   2   2   2   1   2   1   1   1   1   1   2   1   2   1   1   1   2   2   1   2   2   1   1   1   2   2   2   1   1   1   2   1   1   1   1   1   2   2   2   1   1   2   1   2   2   1   2   1   1   2   2   2   2   1   1   2   1   1   2   1
 MK-6-14                2   1   2   1   2   1   1   2   1   1   1   2   2   1   1   1   1   2   2   1   1   1   2   2   1   2   2   1   2   1   2   1   1   1   2   2   2   1   1   1   1   1   1   1   2   1   1   1   2   2   2   2   2   1   1   1   1   2   1   1   1   2   2   1   2   1   2   2   2   2   1   2   2   2   1   1   2   2   2   2   1   2   1   2   2   1   1   1   1   1   2   2   1   1   1   2   1   1   2   2   1   1   1   2   1   2   1   2   2   2   1   1   1   2   2   1   2   2   2   2   1   1   2   2   1   2   2   1   2   1   1   2   2   1   2   2   1   1   1   2   2   1   2   1   2   2   1   1   1   1   1   1   2   2   1   1   2   2   1   2   2   1   1   1   2   2   2   2   1   1   2   1   1   1   1   1   2   2   2   1   1   2   1   1   2   2   2   1   1   2   2   2   2   1   1   2   1   2   2   1
 MK-6-15                2   1   2   1   2   1   1   2   1   1   1   2   2   2   1   1   1   2   2   1   1   1   2   2   1   2   2   1   2   1   2   1   1   1   2   2   2   1   1   1   1   2   1   1   2   1   1   1   2   2   2   2   2   1   2   1   1   2   1   1   1   2   2   1   2   1   2   1   2   2   1   2   2   2   1   1   2   2   2   2   1   2   1   2   2   1   1   1   1   1   2   2   1   1   1   2   1   1   2   1   1   1   2   2   1   2   1   2   2   2   2   1   1   2   2   1   1   2   2   2   1   1   2   1   1   2   2   1   2   1   1   2   2   1   2   2   1   1   1   1   2   1   2   1   2   2   2   1   2   2   1   1   2   2   1   1   2   2   1   2   2   1   1   1   2   2   2   2   1   2   2   1   1   1   1   1   2   2   2   1   1   2   1   1   2   1   2   1   1   2   2   2   2   1   1   2   2   2   2   1
 MK-6-16                2   1   2   1   1   1   1   2   1   2   1   2   1   2   1   1   1   2   2   1   1   1   2   2   1   2   2   1   2   1   2   1   1   1   2   2   2   1   1   2   1   2   1   1   2   1   1   2   2   2   2   2   2   2   2   1   2   2   2   1   1   2   2   1   2   1   2   1   2   2   1   2   2   2   1   1   2   2   2   2   1   2   1   2   2   1   1   1   2   1   2   2   1   1   2   2   1   1   1   1   1   1   2   2   1   2   1   2   2   2   1   1   1   2   2   1   1   2   1   2   1   1   2   1   1   2   2   2   2   2   1   2   2   1   2   2   1   1   1   1   2   1   2   1   2   2   2   1   2   2   1   1   2   2   1   1   1   2   1   2   2   1   1   1   2   2   2   2   1   2   2   2   1   1   1   1   2   2   2   1   1   2   1   1   2   1   1   1   1   2   2   2   2   1   1   2   2   2   1   1
 
!****************************************** Phenotypic Data **********************************************************
!-100.0 is resevred for missing phenotype
SimulatedTrait1        10.8638   10.2521    8.3743    9.9664    8.6061    9.0988    9.4677   10.3010    8.1630   10.5289    9.5221    9.5739   10.6474    9.7204    9.7800    9.9952    9.2397   12.5461    9.7057    9.0656    9.9781    8.5457    8.5925    9.9647   11.4423   10.2801   11.1289    9.2627   11.8147   10.9094   11.6282   11.3361    9.9598   10.7647    7.5878   10.9322   10.0029   10.8642   10.2601    9.9292   10.3586    8.6571   10.7474    9.1956   10.3715   10.4744    8.2817   11.2264    9.8190   10.0916   10.0970    8.8986   10.8592   10.1967    8.4917   10.7540    9.6210   10.2448   10.3029   10.4820    9.2801   12.3332   10.8998   10.7535    9.6693   10.2035   10.4244   11.1674   11.6452   11.2593   11.7696   10.4353    9.0494   10.4321    8.8359   10.5630   11.8762   10.0025   10.6890    9.0357    9.8010   11.1523   10.6370    8.5383    9.1959   11.8806    8.6906   10.2550    9.8723    9.9527    8.9662   10.1732    9.8860    9.5372    9.5954    9.5437   11.7732   11.6315   10.2314   10.1933    8.9197    9.1424    8.7676   11.3675    9.3125    9.0522   10.0163   10.1389    8.6869   10.2153    7.6499   10.5041    8.7093   11.4305   12.4094    7.8920    9.1341    8.7707    9.7638    7.1732    9.7922    7.8152    9.9397    9.2013   11.4190   10.7865    9.1021    8.9931   10.6267    9.4115    9.3005   10.1665   10.7714   10.5369    8.6473    9.4010    8.8269    9.3388    8.5025    7.8553    9.3125   11.0229   12.2706    9.5655    9.4341    8.0933    9.8139   10.6644    9.3921    8.8723    9.0454   11.3444   10.8772   11.0061   10.9430    9.3178    8.5501    9.7186    9.5717    9.7471   10.7484    9.7555    7.8185   10.5290    9.7812    9.3986   10.8020   10.1993    9.6305   10.2112   10.7432   12.1508   10.1918   10.7383    9.3474   11.0758    8.4240   11.1091    9.8866    9.4639    9.6954   10.0969    8.8746   10.7490    9.9865    9.4445   12.6733    8.7023   10.3519   10.9860    9.9979   10.4077    9.0821   10.7660   10.8120   10.5367    9.4882   10.6998    9.6318   10.1383
 
