# Supplementary material for: Inclusive Composite Interval Mapping of QTL by Environment Interactions in Biparental Populations
Source: PLoS One. 2015 Jul 10;10(7):e0132414. doi: 10.1371/journal.pone.0132414 (PMC4498613; doi:10.1371/journal.pone.0132414)
Supplement: S1 File — (ZIP) [file pone.0132414.s001.zip › BC1 population/e=1/run_00131.met]

!**********************Note: lines staring with "!" are remarks and will be ignored in the program********************
!*********************************General Information**********************************
!Assuming F1 = P1 x P2, populations available in QTL IciMapping are: 
!  1, P1BC1F1 = P1 x F1, the first backcrossing where P1 is used as the recurrent parent;
!  2, P2BC1F1 = P2 x F1, the first backcrossing where P2 is used as the recurrent parent;
!  3, F1DH, F1-derived doubled haploids; 
!  4, RIL or F1RIL, recombination inbred lines through the repeated selfing of F1;
!  5, P1BC1RIL, recombination inbred lines through the repeated selfing of P1BC1F1;
!  6, P2BC1RIL, recombination inbred lines through the repeated selfing of P2BC1F1;
!  7, F2, the selfing generation of F1;
!  8, F3, the selfing generation of F2;
!  9, P1BC2F1, the second backcrossing where P1 is used as the recurrent parent; 
! 10, P2BC2F1, the second backcrossing where P2 is used as the recurrent parent;
! 11, P1BC2RIL, recombination inred lines through the repeated selfing of P1BC2F1; 
! 12, P2BC2RIL, recombination inred lines through the repeated selfing of P2BC2F1; 
! 13, P1BC1F2, the selfing generation of P1BC1F1; 
! 14, P2BC1F2, the selfing generation of P2BC1F1; 
! 15, P1BC2F2, the selfing generation of P1BC2F1; 
! 16, P2BC2F2, the selfing generation of P2BC2F1; 
! 17, P1BC1DH, P1BC1F1-derived doubled haploids; 
! 18, P2BC1DH, P2BC1F1-derived doubled haploids; 
! 19, P1BC2DH, P1BC2F1-derived doubled haploids; 
! 20, P2BC2DH, P2BC2F1-derived doubled haploids; 
   1      !Mapping Population (see remarks above)
   2      !Mapping Function (1 for Kosambi; 2 for Haldane; 3 for Morgan)
   2      !Marker Space Type (1 for intervals; 2 for positions)
   1      !Marker Space Unit(1 for centiMorgans; 2 for Morgan)
   6      !Number of Chromosomes (or Linkage Groups)
 200      !Size of the mapping population
   1      !Number of environments
 
!***************************************** Chromosomes and Linkage Maps **********************************************
!Chromosome                 NumMarkers
-CH1                        16
-CH2                        16
-CH3                        16
-CH4                        16
-CH5                        16
-CH6                        16
!Linkage map (Marker name followed by position or the interval length)
 MK-1-1                1     0.000
 MK-1-2                1    10.000
 MK-1-3                1    20.000
 MK-1-4                1    30.000
 MK-1-5                1    40.000
 MK-1-6                1    50.000
 MK-1-7                1    60.000
 MK-1-8                1    70.000
 MK-1-9                1    80.000
 MK-1-10               1    90.000
 MK-1-11               1   100.000
 MK-1-12               1   110.000
 MK-1-13               1   120.000
 MK-1-14               1   130.000
 MK-1-15               1   140.000
 MK-1-16               1   150.000
 MK-2-1                2     0.000
 MK-2-2                2    10.000
 MK-2-3                2    20.000
 MK-2-4                2    30.000
 MK-2-5                2    40.000
 MK-2-6                2    50.000
 MK-2-7                2    60.000
 MK-2-8                2    70.000
 MK-2-9                2    80.000
 MK-2-10               2    90.000
 MK-2-11               2   100.000
 MK-2-12               2   110.000
 MK-2-13               2   120.000
 MK-2-14               2   130.000
 MK-2-15               2   140.000
 MK-2-16               2   150.000
 MK-3-1                3     0.000
 MK-3-2                3    10.000
 MK-3-3                3    20.000
 MK-3-4                3    30.000
 MK-3-5                3    40.000
 MK-3-6                3    50.000
 MK-3-7                3    60.000
 MK-3-8                3    70.000
 MK-3-9                3    80.000
 MK-3-10               3    90.000
 MK-3-11               3   100.000
 MK-3-12               3   110.000
 MK-3-13               3   120.000
 MK-3-14               3   130.000
 MK-3-15               3   140.000
 MK-3-16               3   150.000
 MK-4-1                4     0.000
 MK-4-2                4    10.000
 MK-4-3                4    20.000
 MK-4-4                4    30.000
 MK-4-5                4    40.000
 MK-4-6                4    50.000
 MK-4-7                4    60.000
 MK-4-8                4    70.000
 MK-4-9                4    80.000
 MK-4-10               4    90.000
 MK-4-11               4   100.000
 MK-4-12               4   110.000
 MK-4-13               4   120.000
 MK-4-14               4   130.000
 MK-4-15               4   140.000
 MK-4-16               4   150.000
 MK-5-1                5     0.000
 MK-5-2                5    10.000
 MK-5-3                5    20.000
 MK-5-4                5    30.000
 MK-5-5                5    40.000
 MK-5-6                5    50.000
 MK-5-7                5    60.000
 MK-5-8                5    70.000
 MK-5-9                5    80.000
 MK-5-10               5    90.000
 MK-5-11               5   100.000
 MK-5-12               5   110.000
 MK-5-13               5   120.000
 MK-5-14               5   130.000
 MK-5-15               5   140.000
 MK-5-16               5   150.000
 MK-6-1                6     0.000
 MK-6-2                6    10.000
 MK-6-3                6    20.000
 MK-6-4                6    30.000
 MK-6-5                6    40.000
 MK-6-6                6    50.000
 MK-6-7                6    60.000
 MK-6-8                6    70.000
 MK-6-9                6    80.000
 MK-6-10               6    90.000
 MK-6-11               6   100.000
 MK-6-12               6   110.000
 MK-6-13               6   120.000
 MK-6-14               6   130.000
 MK-6-15               6   140.000
 MK-6-16               6   150.000
!*********************************** Marker Types ********************************************************************
!Co-dominant marker: When heterozygote F1 is present, P1 is coded as 2, F1 is coded as 1, and P2 is coded as 0; Otherwise, P1 is coded as 2, and P2 is coded as 0. 
!Dominant marker: When heterozygote F1 is present, P1 and F1 are coded as 12, and P2 is coded as 0; Otherwise, P1 is coded as 2, and P2 is coded as 0.  
!Recessive markers: When heterozygote F1 is present, P1 is coded as 2, and F1 and P2 are coded as 10; Otherwise, P1 is coded as 2, and P2 is coded as 0. 
!Missing marker is coded as -1. 
 MK-1-1                 1   2   2   2   1   1   2   1   1   1   2   2   1   2   1   2   1   1   2   2   1   1   1   2   1   2   1   1   1   1   2   1   2   2   2   1   2   1   2   2   2   1   1   2   1   1   2   1   2   2   1   1   1   1   2   2   2   1   2   2   1   2   1   1   2   2   1   2   2   1   1   2   2   2   2   1   1   2   1   1   2   1   1   1   2   2   2   1   1   1   1   2   1   2   2   1   2   2   1   2   1   1   1   1   2   2   2   2   1   1   1   2   2   2   1   2   1   2   1   1   2   1   2   2   1   2   2   2   1   2   1   2   1   1   2   2   1   1   2   2   2   2   2   2   2   2   2   2   1   2   1   2   1   2   2   1   2   2   2   1   2   1   1   1   1   2   1   1   1   2   2   2   1   1   1   1   2   2   2   1   1   2   1   1   2   1   2   2   2   2   2   1   2   2   1   1   2   2   1   1
 MK-1-2                 1   2   2   2   1   1   2   1   1   1   2   2   1   2   1   2   2   1   2   2   1   1   1   1   1   2   1   1   2   1   2   1   2   2   1   1   2   1   1   2   2   1   1   2   1   1   2   1   2   1   2   1   1   1   2   2   2   1   2   2   1   2   1   1   2   2   1   2   2   1   1   2   2   2   2   1   1   2   1   1   2   1   1   2   2   2   2   1   1   1   1   1   1   2   2   1   2   2   1   2   1   1   1   1   2   2   2   2   1   1   1   2   2   2   1   2   2   2   1   1   2   1   2   2   1   2   2   2   1   2   1   2   1   1   1   2   1   1   2   1   2   2   2   2   2   1   2   2   1   2   1   2   1   2   2   1   2   2   2   1   2   2   1   1   1   2   1   1   1   2   1   1   1   1   1   1   2   2   2   1   1   2   1   1   2   1   2   2   2   2   2   1   2   2   1   1   1   2   1   1
 MK-1-3                 2   2   2   2   1   1   2   1   1   2   2   2   1   2   2   2   2   1   2   2   2   1   1   1   1   2   1   1   2   1   2   1   2   2   1   1   2   1   1   2   2   1   1   2   1   1   2   1   1   1   2   1   1   2   2   2   2   1   2   2   1   2   1   1   2   2   1   2   2   1   1   2   2   2   2   2   1   2   1   1   2   1   1   2   2   2   2   1   1   1   1   1   1   2   2   1   2   2   1   2   1   1   1   1   2   2   2   2   1   2   1   2   2   2   1   2   2   2   1   1   1   1   2   2   1   2   2   2   1   2   1   1   1   1   1   2   2   1   2   2   2   2   2   1   2   1   2   2   1   2   2   2   1   2   2   2   2   2   2   1   2   2   1   1   2   2   1   1   1   2   1   1   1   1   1   2   2   2   2   1   1   2   1   1   2   1   2   2   2   2   2   1   2   2   1   1   1   2   1   2
 MK-1-4                 2   2   2   2   1   1   2   1   1   2   1   2   1   2   2   2   2   1   2   2   2   1   1   1   1   2   1   1   2   1   2   1   2   2   1   1   2   1   2   2   2   1   1   2   1   1   2   1   1   1   2   1   1   2   2   1   2   1   2   2   1   2   2   1   2   2   1   2   2   1   1   2   2   2   2   2   1   2   1   2   2   1   1   2   2   2   2   1   1   2   1   1   1   2   2   1   2   2   1   2   1   1   1   1   2   2   1   2   1   2   1   2   2   2   1   2   2   2   1   1   1   1   2   2   1   2   2   1   1   2   1   1   1   1   1   2   2   1   2   2   2   2   2   1   1   1   2   2   1   2   2   1   2   2   2   1   2   2   2   1   2   2   1   1   2   2   1   1   1   2   1   1   2   1   1   2   1   2   2   1   1   2   1   2   2   1   2   2   2   2   2   2   2   2   1   2   1   2   1   2
 MK-1-5                 2   2   2   2   1   1   2   2   1   2   1   2   2   1   2   2   2   1   2   1   2   1   1   1   1   2   1   1   2   1   2   1   2   2   1   1   2   1   2   1   2   1   1   2   1   1   2   1   1   1   2   2   1   2   2   1   2   1   2   2   1   2   2   1   2   2   1   2   2   1   2   2   2   2   2   2   1   2   1   2   2   1   1   2   2   2   2   2   1   2   2   1   1   2   2   1   1   1   1   2   1   1   1   1   2   2   1   2   1   2   1   2   2   2   1   2   2   2   1   1   2   1   1   2   1   2   2   1   1   2   1   1   1   1   1   2   2   1   2   2   2   2   2   1   1   1   2   2   1   2   2   1   2   2   2   1   2   2   2   1   2   2   1   1   2   2   1   1   1   2   1   1   2   1   1   2   1   2   2   1   1   2   1   2   2   1   2   1   2   2   2   2   1   2   1   2   1   2   1   2
 MK-1-6                 2   2   2   2   1   1   2   2   1   2   1   2   2   2   2   2   1   1   2   1   2   1   1   1   1   2   1   1   2   2   1   1   2   2   1   1   2   2   2   1   2   1   2   2   1   1   1   1   1   1   2   2   1   2   2   1   2   1   2   2   1   2   2   1   1   2   1   2   1   1   2   2   2   2   1   2   1   2   1   2   2   1   1   2   2   1   2   2   1   2   2   1   1   1   2   1   1   1   1   2   1   1   1   1   2   2   1   2   1   1   1   2   2   2   1   2   2   2   1   1   2   1   1   2   1   2   1   1   1   2   1   1   1   2   1   1   1   1   2   2   2   2   2   1   1   1   2   2   1   2   1   1   2   2   1   1   2   2   2   1   2   2   1   1   2   2   1   1   2   2   1   1   2   1   1   2   1   2   2   1   1   2   1   2   2   1   2   1   2   2   2   2   1   2   1   2   1   1   1   2
 MK-1-7                 2   1   2   2   1   1   2   2   1   2   1   2   2   2   1   1   1   1   2   1   2   1   1   1   1   2   1   1   2   2   1   1   2   2   1   1   2   2   2   1   2   1   2   2   2   2   1   2   1   2   2   2   1   2   2   1   2   1   2   2   1   2   2   1   1   2   1   2   1   1   2   2   1   2   1   2   1   2   1   2   2   1   1   2   2   2   2   2   1   2   2   1   1   1   2   1   1   1   2   2   1   1   1   1   2   2   1   2   1   1   1   1   2   2   1   2   2   2   1   1   2   1   1   2   1   2   1   1   2   2   1   1   1   2   1   1   1   1   2   2   2   2   2   1   1   1   2   2   1   2   1   1   2   2   1   1   2   1   2   1   1   2   1   2   2   2   1   1   2   2   1   1   2   1   1   2   1   2   1   1   1   2   1   2   2   1   2   1   2   2   2   2   1   2   1   2   1   2   1   2
 MK-1-8                 2   1   2   2   1   1   2   2   1   1   1   2   2   2   1   1   1   1   1   1   2   1   1   1   1   1   1   1   2   2   1   1   2   2   1   1   2   2   2   1   2   1   2   1   2   2   1   2   1   2   1   2   2   2   2   2   2   1   1   2   1   1   2   1   2   2   1   2   2   1   2   2   1   2   1   2   1   2   1   2   2   2   1   2   2   1   2   2   1   2   2   1   1   1   2   1   1   1   2   2   1   1   1   1   2   2   2   2   1   1   2   1   1   2   1   2   2   2   1   1   2   1   1   2   1   2   1   1   2   2   1   1   1   2   1   1   2   1   2   2   2   2   2   1   1   1   1   2   1   2   1   1   2   1   1   1   2   1   2   1   1   2   1   2   1   2   1   1   2   2   1   1   2   1   1   2   1   2   1   1   1   2   1   2   2   1   2   1   2   2   2   2   1   2   1   2   1   2   1   2
 MK-1-9                 2   1   2   2   1   1   2   2   1   1   1   2   2   2   1   1   1   1   1   1   2   1   1   1   1   1   1   1   2   2   1   1   2   2   1   2   2   2   2   1   1   1   2   1   1   2   2   2   1   2   1   2   2   2   2   2   2   1   1   2   1   1   2   1   2   2   1   2   1   2   2   2   1   2   2   2   1   2   1   2   2   2   1   2   2   1   2   1   1   2   2   1   1   1   2   1   1   1   2   2   1   1   1   2   1   2   2   2   1   1   2   1   1   2   1   2   2   1   1   1   2   2   1   2   1   2   2   2   2   2   1   1   1   2   1   1   2   1   2   2   2   1   2   1   1   1   1   2   1   2   2   1   2   1   1   1   2   1   2   1   1   1   1   2   1   1   1   1   2   2   1   1   2   1   1   2   1   2   1   1   1   2   1   2   2   1   2   1   2   2   2   2   1   2   1   2   1   2   1   2
 MK-1-10                2   2   2   2   1   1   2   2   1   2   1   2   2   2   1   1   2   1   1   1   2   1   1   1   1   1   2   1   2   2   1   1   2   2   1   2   2   2   2   1   1   2   2   1   2   2   2   2   1   2   1   2   2   2   2   1   1   1   1   2   1   1   2   1   2   2   1   2   1   2   2   2   1   1   2   2   1   2   1   2   2   2   1   2   2   1   2   1   1   2   1   1   1   1   2   2   1   1   2   2   1   1   1   2   1   2   2   2   1   1   2   1   1   2   1   2   2   1   1   1   2   2   1   2   1   2   2   2   2   1   2   1   1   2   1   1   2   1   2   2   2   1   2   1   1   1   1   2   1   2   2   1   2   2   1   1   1   1   2   1   1   1   1   2   2   1   1   1   2   2   1   1   2   1   1   2   1   2   1   1   1   2   1   2   2   1   2   1   2   2   2   1   1   2   2   2   1   1   1   2
 MK-1-11                2   2   2   2   1   1   1   2   1   2   1   1   2   2   1   1   2   1   1   1   2   1   1   1   1   1   2   1   2   2   1   1   2   2   1   2   2   2   2   1   1   2   2   1   2   2   2   2   1   2   1   2   2   2   2   1   1   2   1   2   1   2   2   1   2   2   1   2   1   2   2   2   2   1   2   2   2   2   1   2   2   2   1   2   2   1   2   1   1   2   1   1   1   2   2   2   1   1   2   2   1   2   1   1   1   2   2   2   1   1   2   1   1   2   1   2   2   1   1   1   1   2   1   2   1   2   2   2   2   1   2   1   1   2   2   1   2   1   2   2   2   1   2   1   1   1   1   2   1   1   2   1   2   2   1   1   1   1   2   1   1   1   1   2   1   1   1   1   2   2   1   1   2   1   1   1   1   2   1   1   1   2   1   2   2   1   2   2   1   2   2   1   1   2   1   2   1   1   1   2
 MK-1-12                2   2   2   2   2   1   1   2   2   2   1   1   2   2   1   1   2   1   1   1   2   2   1   1   1   1   2   1   1   2   1   1   2   1   1   2   2   2   2   1   1   2   1   2   2   2   2   2   1   2   1   2   2   2   2   1   2   2   1   2   1   2   2   1   1   2   1   2   1   2   2   2   2   1   2   2   2   1   1   2   2   2   1   2   2   1   2   1   1   2   2   1   1   2   2   1   1   1   2   2   1   2   1   1   1   1   2   2   1   1   2   1   1   2   1   1   2   1   2   1   1   2   1   2   1   2   2   2   2   1   2   1   1   1   2   1   2   1   2   2   2   1   2   1   1   1   2   2   1   1   1   1   2   2   1   1   1   1   2   1   1   1   1   2   1   1   1   2   2   2   1   1   2   1   1   1   1   2   1   1   1   2   1   2   2   1   2   2   1   2   2   1   1   2   1   2   1   1   1   2
 MK-1-13                1   2   2   2   2   1   1   2   2   2   1   2   2   2   1   1   2   1   1   1   2   2   1   1   1   1   2   1   1   2   1   1   1   1   1   2   2   2   2   1   2   2   1   2   2   2   1   2   1   2   1   2   2   2   2   1   2   2   1   2   1   2   2   2   1   2   1   2   1   2   2   2   2   1   2   2   2   1   1   2   2   2   1   2   2   1   2   1   1   2   1   1   1   2   2   1   1   2   2   2   1   2   1   2   1   1   2   2   1   1   2   1   1   2   1   1   2   1   2   1   1   2   1   2   1   2   2   1   2   1   2   1   1   1   2   1   2   1   2   2   2   1   2   1   1   1   2   2   1   1   1   2   2   2   1   1   1   1   2   1   1   1   1   2   1   1   1   2   2   2   1   1   2   1   1   2   1   2   1   1   1   2   1   2   1   1   2   2   1   2   2   1   1   2   1   2   1   1   1   2
 MK-1-14                2   2   2   2   2   1   2   2   2   1   1   2   2   2   1   1   2   1   1   1   2   2   1   1   1   1   2   2   1   2   1   1   1   1   1   2   2   2   2   1   2   2   1   2   2   2   1   2   1   2   1   2   2   2   2   1   1   2   2   2   1   2   2   2   1   2   1   2   1   2   2   2   2   1   2   2   2   1   1   2   2   2   1   2   2   1   2   1   1   2   1   1   1   2   2   2   1   2   2   2   1   2   1   2   1   1   2   2   1   1   2   1   1   2   1   1   2   1   2   1   1   2   1   1   1   2   1   1   2   1   2   1   1   1   2   1   2   1   2   2   2   1   2   1   1   1   2   2   1   1   1   2   2   2   1   1   1   1   1   1   1   1   1   2   1   1   1   2   2   2   1   1   2   1   1   2   1   2   2   1   1   2   1   2   1   1   2   2   1   2   2   2   1   2   1   2   1   1   1   2
 MK-1-15                1   1   2   2   2   1   2   2   2   1   1   2   2   2   1   1   2   1   1   1   2   2   1   1   1   1   2   2   1   2   1   1   1   1   1   2   2   1   2   2   2   2   1   2   2   2   1   2   1   2   1   2   2   2   2   2   1   2   2   1   1   2   2   2   1   2   1   2   1   2   2   2   2   1   1   2   2   1   1   2   2   2   1   2   2   1   2   1   1   2   1   1   1   2   1   1   1   2   2   2   2   2   1   2   1   1   2   2   1   1   2   2   2   2   1   1   2   1   2   1   1   2   2   1   1   2   2   1   2   1   2   1   2   1   1   1   2   1   2   2   2   1   2   1   1   1   2   2   1   1   1   2   2   2   1   1   1   1   1   1   1   1   1   2   1   1   1   2   2   2   1   1   2   1   1   2   1   2   2   1   1   2   1   2   1   1   2   2   1   2   2   2   1   2   2   2   1   1   1   2
 MK-1-16                1   1   2   2   1   1   1   1   2   1   1   1   2   2   1   1   2   1   1   1   2   2   1   1   1   1   2   2   1   2   2   1   1   1   1   2   1   1   2   2   2   2   1   2   2   2   1   1   1   2   1   1   2   2   2   2   1   2   1   1   1   2   1   2   1   2   1   2   1   2   2   2   1   1   2   2   2   2   1   2   1   1   1   2   2   1   2   1   2   1   1   1   1   2   1   2   1   1   2   2   2   2   1   1   1   1   2   2   1   1   1   2   2   2   1   1   2   1   2   1   1   1   2   1   1   2   2   1   2   1   2   2   2   1   2   1   2   1   2   2   2   1   2   2   1   1   2   2   2   1   1   1   2   2   1   1   1   1   2   1   1   2   1   2   1   1   1   2   2   2   1   1   1   1   1   2   1   2   2   1   1   2   1   2   1   1   2   2   1   2   1   2   1   2   2   2   1   1   1   2
 MK-2-1                 2   1   1   1   2   2   1   2   1   1   2   2   1   2   2   1   2   1   2   1   1   2   1   2   2   1   2   2   1   1   1   2   1   2   1   1   2   2   2   2   2   2   2   1   1   1   2   2   1   2   2   2   2   1   2   1   2   1   1   2   2   1   2   2   1   2   1   2   1   2   1   2   1   2   1   2   1   2   1   1   2   2   2   1   2   2   1   1   2   1   2   2   2   1   2   2   2   2   2   1   2   2   1   1   1   1   1   2   1   2   2   1   2   2   1   2   2   2   1   2   2   2   2   1   2   1   2   2   2   1   1   2   2   2   1   1   1   1   2   2   1   1   1   1   2   1   1   1   2   2   1   1   2   2   2   1   1   1   1   2   2   1   1   2   2   1   2   1   2   1   2   1   1   1   1   1   2   2   2   1   1   2   2   2   1   1   2   1   1   2   2   1   1   2   1   1   1   1   1   1
 MK-2-2                 2   1   2   1   2   2   1   2   1   1   2   2   2   2   2   1   2   2   2   1   1   2   1   2   2   1   2   2   2   1   1   2   1   2   1   1   2   2   2   2   2   2   2   2   2   1   2   1   1   2   2   2   2   1   2   1   2   1   1   2   2   1   2   2   1   2   1   1   1   2   1   2   2   2   2   2   1   2   1   1   1   1   2   1   2   2   1   1   2   1   2   2   2   1   1   2   2   2   2   1   2   2   1   1   1   1   1   2   2   2   2   1   2   2   1   2   2   2   2   2   2   1   2   1   2   1   2   1   2   1   1   1   2   2   1   1   2   1   2   2   1   1   1   1   2   1   1   1   2   2   1   1   2   2   2   1   1   1   1   2   2   1   1   2   2   1   2   1   2   1   2   1   1   2   1   1   2   2   2   2   2   2   2   2   1   1   2   1   1   2   2   1   1   1   1   1   1   1   1   1
 MK-2-3                 1   2   2   2   2   2   1   2   1   1   2   2   2   2   2   1   2   1   2   1   1   2   1   2   2   1   2   2   2   1   2   2   1   2   1   1   2   2   2   2   2   2   2   2   2   1   1   1   1   2   2   2   1   1   2   1   2   1   1   2   2   1   2   2   1   2   1   1   2   2   1   2   2   2   2   2   1   2   1   1   1   1   2   1   2   2   1   1   2   1   2   2   2   1   1   2   2   2   1   1   2   2   1   1   1   1   1   2   2   2   2   1   2   2   1   2   2   2   2   2   2   2   2   1   2   1   2   1   2   1   1   1   2   1   1   1   2   1   2   2   1   1   1   1   1   1   1   1   2   2   1   1   2   2   2   1   1   2   1   2   2   1   1   2   2   1   2   1   2   1   2   1   1   2   1   1   2   2   2   2   2   1   1   2   1   1   2   2   1   2   2   1   2   1   1   1   1   1   2   1
 MK-2-4                 1   2   2   2   2   2   1   1   1   1   2   2   2   2   2   1   2   1   2   1   1   2   1   2   2   1   2   1   2   1   1   2   1   2   1   1   2   2   2   2   2   2   2   2   1   1   1   1   2   2   2   2   1   1   2   1   2   1   1   2   2   1   2   2   1   2   1   1   2   2   1   2   2   2   2   2   1   2   1   1   1   1   1   1   2   2   1   2   2   1   2   2   2   1   1   2   2   2   1   1   2   2   1   1   1   1   1   2   2   2   2   1   2   1   1   2   1   2   2   2   2   2   2   1   2   1   2   1   2   1   1   1   2   1   1   1   2   1   2   2   1   1   1   1   1   2   1   1   2   2   1   1   2   2   2   1   1   1   1   2   2   1   1   2   2   1   2   1   2   1   2   1   1   2   1   1   2   2   1   1   2   1   1   2   1   1   2   2   1   2   1   1   2   2   1   1   1   1   2   1
 MK-2-5                 1   2   2   2   2   1   1   1   2   1   2   2   2   2   2   1   2   1   2   1   1   2   1   2   2   1   2   1   2   1   1   2   1   2   1   1   2   2   2   1   2   2   1   2   1   1   1   1   2   2   2   2   1   2   2   1   2   1   1   2   2   1   2   2   1   1   1   1   2   1   1   2   2   1   2   2   1   2   1   1   1   1   1   1   1   2   1   2   2   1   2   2   2   1   1   2   2   2   1   1   2   2   1   1   1   1   2   1   2   2   2   1   2   2   1   2   2   2   2   2   2   2   2   1   2   1   2   1   1   1   1   2   2   1   1   1   2   2   2   2   1   1   1   1   1   2   1   2   2   1   1   1   2   2   2   1   1   2   1   2   2   1   1   2   2   1   1   2   2   1   2   1   1   2   1   1   2   2   1   1   2   1   1   2   1   1   2   1   2   1   2   1   1   2   1   1   1   1   1   1
 MK-2-6                 1   2   2   2   2   1   1   1   2   1   2   2   2   2   1   1   2   1   2   1   2   2   1   2   2   1   2   2   2   1   1   2   1   2   1   1   2   2   2   1   2   2   1   2   1   1   1   1   2   2   2   2   2   2   1   1   1   1   1   2   2   1   2   2   1   1   1   1   2   1   1   2   2   1   2   2   2   2   1   1   1   1   1   2   1   2   1   1   2   1   2   2   2   1   1   2   2   2   1   1   2   2   1   1   1   1   2   1   2   2   2   1   2   2   1   2   2   2   2   2   2   2   2   1   2   1   2   1   1   1   1   2   2   1   1   1   2   2   2   2   2   1   1   1   1   2   1   2   2   1   1   1   2   2   2   1   1   2   1   2   2   1   1   2   2   1   1   2   2   1   2   1   1   2   1   1   2   2   1   1   2   1   1   2   2   1   2   1   1   1   2   1   1   2   1   1   1   1   1   1
 MK-2-7                 2   2   2   2   2   1   1   1   2   1   2   2   2   2   1   1   2   1   2   1   2   2   1   2   2   1   2   2   2   1   1   2   1   2   1   1   2   2   1   1   2   2   1   2   1   1   1   1   1   2   2   2   2   2   1   1   2   2   1   1   2   1   2   1   1   1   1   1   1   1   1   1   2   1   2   2   2   2   1   1   1   1   1   2   2   1   1   1   2   1   1   2   2   1   1   2   2   1   1   1   2   2   2   1   1   1   2   1   2   2   2   1   2   2   1   2   2   2   2   2   2   2   1   1   2   1   2   1   1   1   1   2   2   1   1   1   1   2   2   2   2   1   1   1   1   2   1   2   2   1   1   1   2   2   2   1   1   2   1   2   2   1   1   2   2   1   1   2   2   2   1   1   1   2   1   1   2   1   1   1   1   1   1   2   2   1   1   1   1   1   2   1   1   1   1   1   1   1   1   1
 MK-2-8                 2   2   2   2   2   1   1   1   2   1   2   2   2   2   1   1   2   1   2   1   2   2   1   2   2   1   1   2   2   1   1   2   1   2   1   1   2   2   2   1   2   2   2   2   1   1   1   1   1   2   2   2   1   2   1   1   2   2   2   1   2   1   2   1   1   1   1   1   1   1   1   1   2   1   2   2   2   1   2   1   1   1   1   2   2   1   1   1   2   1   1   2   2   1   1   2   1   1   1   1   2   2   2   1   1   1   2   1   2   2   2   1   2   2   1   2   2   2   2   1   2   2   1   2   2   1   2   1   1   2   1   2   2   1   1   1   1   2   2   2   2   1   1   1   1   1   1   2   2   2   1   2   2   2   2   1   1   2   1   2   2   1   1   2   2   1   1   1   2   1   1   1   1   2   1   1   2   1   1   2   1   1   1   2   2   2   2   1   1   1   2   1   1   1   1   1   1   1   1   1
 MK-2-9                 2   2   2   2   2   1   1   2   2   1   2   2   2   2   1   1   2   1   2   1   2   2   1   2   2   2   1   2   2   1   2   2   1   2   1   1   2   2   2   2   2   2   1   2   1   1   1   1   1   2   2   2   1   2   1   1   2   1   2   1   2   1   2   1   1   1   1   1   1   1   1   1   2   1   2   2   2   1   2   1   1   1   2   2   2   1   1   1   2   1   1   2   2   1   1   2   2   1   1   1   2   2   2   1   1   1   2   1   2   2   2   1   2   2   2   2   2   2   2   1   2   2   1   2   2   1   2   1   1   2   1   2   1   1   1   1   1   2   2   2   2   1   1   1   1   1   2   2   1   2   1   2   1   2   2   1   1   2   1   1   2   1   1   2   2   1   1   1   2   1   1   1   1   2   1   1   2   1   1   2   1   1   1   2   2   2   2   1   1   1   2   1   1   1   1   2   1   1   1   1
 MK-2-10                2   2   2   2   2   1   1   2   2   1   2   2   2   2   1   1   2   1   2   2   2   2   1   2   2   2   1   2   2   2   2   2   1   2   1   1   2   2   1   2   2   2   1   2   1   1   1   1   1   2   2   2   1   2   1   1   2   1   2   1   1   1   2   1   1   1   1   1   1   1   1   2   2   1   2   2   2   1   2   1   1   1   2   2   2   1   1   1   1   1   1   2   2   1   1   2   1   1   1   1   1   2   2   2   1   1   2   1   2   2   2   1   2   2   2   1   2   2   2   1   2   2   1   2   2   1   2   1   1   1   1   2   1   1   1   1   1   2   2   2   2   1   1   1   1   1   2   2   1   1   1   2   1   2   2   1   1   2   1   1   2   1   1   2   2   1   1   1   2   1   1   1   1   2   1   1   2   2   1   2   1   1   1   2   2   1   2   1   1   1   2   1   1   1   1   2   1   2   1   1
 MK-2-11                2   2   2   2   2   1   1   2   1   1   2   2   2   2   1   2   2   1   2   2   2   2   1   2   2   2   1   2   2   2   1   2   1   2   1   1   2   2   1   2   2   2   1   2   1   1   1   1   1   2   2   1   1   2   1   1   2   1   2   1   1   1   2   1   1   1   1   1   1   1   1   2   2   1   1   2   2   1   2   1   1   1   2   2   2   1   1   1   1   1   1   1   2   1   2   2   1   1   1   1   2   2   2   2   1   1   2   1   2   2   2   1   2   2   2   1   2   2   2   1   2   1   1   2   2   1   1   1   1   2   1   2   1   1   1   1   1   2   2   2   2   2   1   1   1   1   2   2   1   1   1   2   1   2   2   1   1   2   1   1   2   1   1   2   2   1   1   1   2   2   1   1   1   2   1   1   1   2   1   2   1   1   1   2   2   1   2   1   2   1   2   1   1   1   1   2   1   2   1   2
 MK-2-12                1   2   2   2   2   1   1   2   1   1   2   2   2   2   2   2   2   1   2   2   2   2   1   2   2   2   1   2   2   2   1   2   1   2   1   1   2   2   1   2   2   2   1   2   1   1   1   1   1   2   2   1   2   2   1   1   2   1   2   1   1   1   2   1   1   1   1   1   1   1   2   2   2   1   1   2   2   1   2   1   1   1   2   2   2   1   1   1   1   2   1   1   2   1   2   1   1   1   1   1   2   2   2   2   2   1   2   1   2   2   2   1   1   2   2   1   2   2   1   1   2   1   2   2   2   1   1   1   1   1   1   2   2   1   1   1   1   2   2   2   2   2   1   1   2   1   2   2   1   1   1   2   1   2   1   2   1   2   1   1   2   1   1   2   2   1   1   2   2   2   1   1   1   2   1   1   2   2   1   2   1   1   1   2   1   1   2   1   2   2   2   1   1   1   1   2   1   2   1   2
 MK-2-13                1   2   2   2   2   1   1   2   1   1   2   2   1   2   2   2   2   1   2   2   2   2   1   2   2   2   1   1   2   2   1   1   1   2   1   1   2   2   1   2   2   2   2   2   1   1   1   1   1   2   2   1   2   2   1   1   2   1   2   1   1   2   2   1   1   1   2   1   1   1   2   2   2   1   1   2   2   1   2   1   1   1   2   2   2   1   1   1   1   2   1   2   2   1   2   1   1   1   2   1   2   2   2   2   2   1   2   1   1   2   2   1   1   2   2   2   2   2   1   1   2   1   2   2   2   1   1   1   1   1   1   2   2   1   1   1   1   2   2   2   2   1   1   2   2   1   2   2   1   1   1   2   2   2   1   2   1   2   1   1   2   1   1   2   2   1   1   2   2   2   1   1   1   2   1   1   2   2   2   2   1   1   1   1   1   2   2   1   2   2   2   2   1   2   2   2   1   2   1   1
 MK-2-14                1   2   2   2   1   1   1   2   1   1   2   2   1   2   2   1   2   1   2   2   2   1   1   2   2   2   1   1   1   2   1   1   1   2   1   2   2   2   1   2   2   2   2   1   1   1   1   1   1   2   2   1   2   2   1   1   2   1   2   1   1   2   2   1   1   1   2   2   1   1   2   2   2   1   1   2   1   1   2   1   1   2   1   2   2   1   1   1   1   2   1   2   2   1   2   1   1   1   2   1   2   2   2   2   2   2   2   1   1   2   2   1   1   2   2   2   2   2   1   1   2   1   2   2   2   1   1   1   2   1   1   2   2   1   1   1   2   2   2   2   1   1   1   1   2   2   2   2   1   1   1   1   2   2   1   2   1   2   1   2   2   1   1   2   2   1   1   2   1   2   1   1   1   2   1   1   1   2   2   2   1   1   1   1   1   2   2   1   1   2   2   2   1   2   2   2   1   2   2   2
 MK-2-15                1   2   2   2   2   1   1   2   1   1   2   2   1   2   2   1   2   1   2   2   2   1   1   2   2   2   1   1   1   2   1   1   2   2   1   1   2   2   1   2   2   2   2   1   1   1   1   1   1   2   2   1   2   2   1   1   2   1   2   1   1   2   2   1   1   1   2   2   1   1   2   2   2   1   1   2   1   1   2   1   1   2   1   2   2   1   2   1   1   2   1   1   1   1   2   1   1   1   2   1   2   2   2   2   2   2   2   1   1   2   2   1   1   2   2   1   2   2   1   1   1   1   2   2   2   1   1   1   2   1   1   1   2   1   1   1   2   2   2   2   1   1   1   1   2   2   2   2   1   1   2   1   1   2   1   2   1   2   1   2   2   2   1   2   2   1   1   2   1   2   1   1   1   2   2   2   1   1   2   2   1   1   1   1   1   2   2   1   1   2   2   2   1   2   2   2   1   2   2   2
 MK-2-16                1   2   1   2   2   1   1   2   1   1   2   2   1   2   2   1   2   1   2   2   2   1   1   2   2   2   1   2   1   2   1   1   2   2   1   1   2   2   1   2   1   2   2   1   1   1   1   1   1   2   2   2   1   2   1   1   2   1   2   1   1   2   2   2   2   1   2   2   1   1   2   1   2   1   1   2   1   1   2   1   1   2   1   2   1   1   2   1   1   1   1   1   1   1   2   1   1   1   2   1   2   2   2   1   2   2   2   1   1   2   2   1   1   2   2   1   2   2   1   1   1   1   1   2   2   1   1   1   2   1   1   1   2   1   1   1   2   2   2   2   1   1   1   1   2   2   2   2   1   1   2   1   1   2   1   2   1   2   1   2   2   2   1   2   2   2   1   2   1   2   1   1   1   2   2   2   2   1   2   2   2   1   1   1   1   2   2   1   1   2   2   2   1   2   2   2   1   2   2   2
 MK-3-1                 2   2   1   1   1   1   2   2   2   1   1   2   1   1   1   2   1   1   2   1   1   2   2   1   1   2   2   1   1   2   1   2   1   2   1   2   2   2   2   2   2   1   2   2   2   2   2   2   1   2   1   2   2   1   2   1   1   2   1   2   2   2   2   2   2   1   1   1   1   1   2   1   1   1   1   2   1   2   1   2   2   1   2   2   2   1   1   2   1   2   1   2   2   1   1   2   1   1   2   2   2   1   2   1   1   2   2   1   2   2   1   1   2   2   2   2   2   2   1   2   2   2   1   1   1   1   1   2   1   1   2   2   2   1   2   1   1   2   2   2   1   1   1   2   2   1   1   1   2   1   1   1   1   1   1   1   2   1   2   1   1   2   1   1   2   2   2   1   2   2   2   1   2   2   2   1   1   1   2   2   1   2   2   1   2   2   2   2   1   2   1   1   2   2   2   2   2   2   1   1
 MK-3-2                 2   1   1   2   1   1   1   2   2   1   2   2   1   1   1   2   1   1   2   2   1   2   2   1   1   2   2   1   1   2   1   2   1   2   1   2   2   2   2   2   2   1   2   2   2   2   2   2   1   2   1   2   1   2   2   1   1   2   1   2   2   2   2   2   2   1   1   1   1   1   2   1   1   1   1   2   1   2   1   2   2   1   2   2   2   1   1   2   1   2   1   2   2   1   1   2   1   1   2   2   2   1   2   1   1   2   1   1   2   2   1   2   2   2   2   2   2   1   1   2   2   2   1   1   1   1   1   2   1   1   2   2   2   1   2   1   1   2   1   2   1   1   1   2   2   1   1   2   2   1   1   1   1   1   1   1   2   1   2   1   1   2   1   1   1   2   1   1   2   2   2   1   2   2   2   1   1   1   2   2   1   1   2   1   2   2   2   2   1   2   1   1   2   2   2   2   2   2   1   1
 MK-3-3                 2   1   1   2   1   1   1   2   2   1   2   2   1   1   1   2   1   2   2   2   1   2   2   1   2   1   2   1   1   2   1   2   1   2   1   2   2   2   1   2   1   1   1   2   1   2   2   2   1   2   1   1   1   2   2   1   1   2   1   2   2   2   2   2   2   1   1   1   1   1   2   1   1   1   1   2   1   2   1   2   2   1   2   2   2   1   1   2   2   2   1   2   2   1   1   2   1   1   2   2   2   1   1   1   1   2   1   1   2   2   2   1   1   2   2   1   2   1   1   2   2   2   1   1   1   1   2   2   1   1   2   2   2   1   2   1   2   2   1   2   1   1   1   1   2   2   1   2   2   1   1   1   2   1   1   1   2   1   2   1   1   2   1   1   1   2   1   1   2   2   2   1   2   2   2   1   2   1   2   2   1   2   2   1   2   2   2   2   1   2   1   1   2   2   1   2   1   2   2   1
 MK-3-4                 2   1   1   2   1   1   1   1   2   1   2   2   1   1   1   2   1   2   2   1   1   2   2   1   2   1   2   1   1   2   1   2   1   2   1   2   2   2   1   2   1   1   1   2   1   2   1   2   1   2   1   1   1   2   2   1   1   2   1   2   2   2   2   2   2   1   2   1   1   1   2   1   1   1   1   2   1   2   1   2   2   1   1   1   2   1   1   2   2   2   1   2   2   2   1   2   1   1   2   1   2   1   1   1   1   1   1   1   2   2   2   1   1   1   2   1   2   2   1   2   2   2   1   1   1   1   2   2   2   1   2   2   2   1   2   1   2   2   2   2   1   1   1   1   2   2   1   2   1   1   1   1   2   1   1   1   2   1   1   1   1   2   1   1   1   2   1   1   2   2   2   1   2   2   2   1   2   1   2   2   1   2   2   1   2   2   2   2   2   2   1   1   1   2   1   2   1   2   2   1
 MK-3-5                 2   1   1   2   1   1   1   1   2   1   2   2   1   1   1   2   1   2   2   1   1   2   2   1   2   1   2   1   2   1   1   2   2   2   1   2   2   2   1   2   1   1   1   1   1   2   1   2   1   2   1   1   1   1   2   1   1   2   1   2   2   2   2   2   2   1   2   1   1   2   2   1   1   1   1   2   1   2   1   2   1   1   1   1   2   1   1   2   1   2   1   2   2   2   1   2   1   1   2   1   2   1   1   1   1   1   1   1   2   2   2   1   1   1   2   1   2   2   1   2   1   1   1   1   1   1   1   2   2   1   2   2   2   1   2   2   2   2   2   2   1   1   1   1   2   2   1   2   1   1   1   1   2   1   1   1   2   1   1   1   1   1   1   1   1   2   1   1   2   2   2   1   1   2   2   1   2   1   2   2   1   2   2   1   2   2   2   2   2   2   1   1   1   2   1   2   1   2   2   1
 MK-3-6                 2   1   1   2   1   1   1   1   2   1   2   2   1   2   1   2   1   2   2   2   1   1   2   1   2   1   2   1   2   1   1   2   2   2   1   2   2   2   1   2   1   1   1   1   2   2   1   2   1   2   1   1   1   1   2   1   1   2   1   2   2   2   2   2   2   1   1   1   1   1   2   1   1   1   1   2   1   2   1   2   1   1   1   1   2   1   1   1   1   2   1   2   2   2   1   2   1   1   2   1   2   1   1   1   1   2   1   1   2   2   2   1   1   1   2   1   2   2   1   2   1   1   1   1   1   1   1   2   2   1   2   2   1   1   2   2   2   1   2   2   1   1   1   1   2   2   2   2   1   1   1   1   2   1   2   1   1   1   1   1   1   1   1   2   1   2   1   1   2   2   2   1   1   2   2   1   2   1   2   2   1   2   2   1   2   2   2   2   1   2   1   1   1   2   1   2   1   2   2   2
 MK-3-7                 2   1   1   2   1   1   1   2   1   1   2   2   2   2   1   2   1   2   2   1   1   1   2   1   2   1   2   1   2   1   1   2   2   2   1   2   2   2   1   2   1   1   1   1   2   2   1   2   1   2   1   1   2   1   2   1   1   2   1   2   2   2   2   2   2   2   1   1   1   1   2   1   1   1   1   2   1   2   1   2   2   1   1   1   1   1   1   1   1   2   1   2   2   2   1   2   1   1   2   2   2   1   1   1   1   2   1   1   2   2   1   1   1   1   2   1   1   2   1   2   1   1   1   1   1   1   1   2   2   1   2   2   1   1   2   2   2   1   1   2   1   1   1   1   2   2   2   2   1   1   1   1   2   2   2   1   2   1   1   2   1   1   1   2   1   2   1   1   2   2   2   1   1   2   2   1   2   1   1   2   1   2   2   1   2   2   2   2   1   2   1   1   1   1   1   2   1   2   2   2
 MK-3-8                 2   1   1   2   1   1   1   2   2   1   2   2   2   2   1   2   1   2   2   1   1   1   1   1   2   1   2   1   2   1   1   2   2   2   1   2   2   2   1   2   1   1   1   1   2   2   1   2   1   2   1   1   2   1   2   1   1   2   2   2   2   2   2   2   2   2   1   1   1   2   2   1   1   1   1   2   1   2   2   2   2   2   2   1   1   1   1   1   1   2   1   2   2   2   1   2   2   1   2   2   2   1   1   1   1   2   1   1   2   2   1   1   2   1   2   1   1   2   1   2   1   1   1   1   1   1   1   2   2   1   2   2   1   1   2   2   2   1   1   2   1   2   1   1   2   2   2   2   1   1   1   1   2   2   2   1   2   1   1   2   1   1   1   2   1   2   1   1   2   2   2   1   1   1   2   1   2   1   1   1   1   2   2   1   2   2   2   2   1   2   1   1   1   1   1   2   1   2   2   2
 MK-3-9                 2   1   1   2   1   2   1   2   1   1   2   1   2   1   1   2   1   2   2   1   1   1   1   1   2   1   2   1   2   1   1   1   2   2   2   2   2   2   1   2   1   1   1   2   2   2   2   1   1   2   1   1   2   1   2   1   1   2   2   2   2   2   2   1   2   1   1   1   1   2   2   1   1   1   1   2   1   2   2   2   2   2   2   1   1   1   1   1   1   2   1   1   2   2   1   2   2   1   2   2   2   1   1   1   2   2   1   1   2   2   1   1   2   1   2   1   1   2   1   2   1   1   1   1   1   1   1   2   2   2   2   2   2   1   2   2   2   1   1   2   1   2   1   1   2   2   2   2   1   2   1   2   2   1   2   1   2   1   1   2   1   1   1   2   1   2   1   2   2   2   2   1   1   1   2   1   2   1   1   1   1   2   2   1   2   2   2   2   1   2   1   1   1   1   1   2   1   1   2   2
 MK-3-10                2   1   1   1   1   2   1   1   1   1   2   1   2   2   1   2   1   2   2   1   1   1   1   1   2   1   1   1   1   1   1   2   2   1   2   2   1   2   1   2   1   1   1   2   1   2   2   1   1   2   1   1   2   1   2   1   1   1   2   2   2   1   2   1   2   1   1   1   1   2   2   1   1   1   1   2   1   1   2   2   2   2   2   1   1   1   1   1   1   1   1   1   2   2   1   1   2   1   2   2   2   1   1   1   2   2   1   1   2   2   1   1   1   1   2   1   1   2   2   2   1   1   1   1   1   2   1   2   2   2   2   2   2   1   2   2   2   1   1   2   1   2   2   1   2   2   2   2   1   2   1   2   2   1   2   1   2   1   1   2   1   2   1   2   1   2   1   2   2   2   2   1   1   1   2   1   2   2   1   1   1   2   2   1   2   2   2   2   1   2   1   1   1   1   1   2   1   1   2   2
 MK-3-11                2   2   1   1   1   2   1   1   1   1   2   1   2   2   1   2   1   2   2   1   1   1   1   1   2   1   1   1   1   2   1   2   2   1   2   2   1   2   1   2   1   1   1   1   1   2   2   2   1   2   1   1   2   1   2   1   1   1   2   1   2   1   2   2   2   1   1   1   1   2   2   1   1   1   2   2   1   2   2   2   2   2   2   1   2   1   1   1   1   1   1   1   2   2   1   1   2   1   2   2   2   1   1   1   2   2   1   2   1   2   1   1   1   1   2   1   1   2   2   2   1   1   1   1   1   2   1   2   2   2   2   2   2   1   2   2   2   1   1   2   1   2   2   1   2   2   2   2   1   2   1   2   1   1   2   1   2   1   1   2   1   2   1   1   1   2   1   1   2   1   2   1   1   1   2   1   2   2   1   1   1   2   2   1   1   1   2   1   1   2   1   1   1   1   2   2   1   2   1   2
 MK-3-12                2   2   1   1   1   2   1   1   1   1   2   1   2   2   2   2   1   2   2   1   1   1   1   1   2   1   1   1   1   2   1   2   2   1   2   2   1   1   1   2   1   1   1   1   1   2   2   2   1   2   1   1   2   1   1   1   1   1   2   1   1   1   2   2   2   1   1   1   1   2   2   1   1   1   2   2   1   2   2   2   2   2   2   1   2   1   1   1   2   1   1   1   2   2   1   1   2   1   2   2   2   1   1   1   2   1   1   2   1   2   1   1   1   1   2   1   1   2   2   2   2   1   1   2   1   2   1   2   2   2   2   2   2   1   2   1   2   1   2   2   1   2   2   2   2   2   1   2   1   2   1   2   1   1   2   1   2   2   1   2   1   2   1   1   1   2   1   1   2   1   1   1   1   1   2   1   2   2   1   1   1   2   2   1   2   1   2   1   1   2   2   1   1   1   2   2   1   2   1   2
 MK-3-13                2   2   1   1   1   2   1   1   1   1   2   2   2   2   2   2   1   2   2   1   1   2   1   1   2   1   1   1   1   2   1   2   2   1   2   2   1   1   1   2   1   1   1   1   1   2   2   2   1   2   1   1   2   1   1   1   1   1   2   1   1   1   2   2   2   2   2   1   1   2   2   1   1   1   1   2   1   2   2   2   2   2   2   1   1   1   1   1   2   1   2   1   2   2   1   1   2   1   2   2   2   1   1   1   2   2   1   2   1   2   1   1   1   1   2   1   2   2   2   2   2   1   1   2   1   2   1   2   2   2   2   2   2   2   1   1   2   1   2   2   1   2   2   2   2   2   1   2   1   2   1   2   1   2   2   1   1   2   2   2   2   2   1   1   2   2   1   1   2   2   1   2   1   1   2   1   2   2   1   1   1   2   1   2   2   1   1   1   2   2   2   1   1   1   1   2   2   2   1   2
 MK-3-14                2   2   1   1   1   2   1   1   1   1   2   2   2   2   2   2   2   2   2   2   1   2   1   1   2   1   1   1   1   2   1   2   1   1   2   2   1   1   2   2   1   1   1   1   1   2   2   2   1   2   1   1   2   1   1   1   1   2   2   1   2   1   2   2   2   2   2   1   1   2   2   1   1   1   1   2   1   2   2   2   2   2   2   1   1   1   2   1   2   2   2   1   2   2   1   1   2   1   2   2   2   1   1   1   2   2   1   1   1   2   1   2   1   1   2   1   2   2   2   2   2   1   1   2   1   2   1   2   2   2   2   2   2   2   1   1   2   1   2   2   1   2   2   2   2   2   1   2   1   2   1   2   1   2   2   1   1   2   2   2   2   2   1   1   2   2   1   1   2   2   1   2   1   1   2   1   2   2   1   1   1   1   1   2   2   1   1   1   2   2   2   1   1   1   1   2   2   2   1   2
 MK-3-15                2   2   1   1   1   2   1   1   1   1   1   2   1   2   1   2   2   2   2   2   1   2   1   1   2   1   1   1   1   2   1   2   1   1   2   2   2   1   2   2   1   1   1   1   1   2   2   2   2   2   1   1   2   1   1   1   1   2   2   1   2   1   2   2   2   2   2   1   1   2   2   1   1   1   1   2   2   2   1   2   2   2   2   1   1   1   2   1   2   2   2   1   2   2   1   1   2   2   2   2   2   1   1   1   2   2   1   2   1   2   1   2   1   1   2   1   2   2   1   2   1   1   1   2   1   2   1   2   2   2   1   2   2   2   1   1   2   1   2   2   1   2   2   2   2   2   1   2   1   2   1   2   1   2   2   1   2   1   2   2   2   2   1   1   1   2   1   2   2   2   1   2   1   1   2   1   2   2   1   1   1   1   1   2   2   2   1   1   2   2   2   1   1   1   1   2   2   2   1   2
 MK-3-16                2   2   1   1   1   2   1   2   1   1   1   1   1   2   1   2   2   2   2   2   2   2   1   1   2   1   1   1   1   2   1   2   1   1   1   2   2   1   2   2   1   1   1   1   1   2   2   2   2   2   2   1   1   2   1   1   2   2   2   1   1   2   2   2   2   2   1   1   1   2   2   1   1   1   1   2   2   1   2   2   2   2   2   1   1   1   2   1   2   2   1   1   2   2   1   1   2   2   2   2   2   1   1   1   2   2   1   1   1   2   1   2   1   1   2   1   2   2   1   2   1   1   1   2   1   2   1   1   2   2   1   1   2   2   2   1   2   1   2   2   1   1   1   2   2   2   1   2   1   1   1   2   1   2   2   1   1   1   2   2   1   2   1   1   1   2   2   2   2   2   1   2   1   1   2   2   1   2   1   1   1   1   1   2   2   2   1   1   2   2   2   1   1   2   1   1   2   2   1   2
 MK-4-1                 1   2   1   2   2   1   1   2   1   1   2   2   2   1   2   1   1   2   1   2   2   2   1   2   1   2   2   2   1   2   2   1   2   2   2   1   2   1   1   1   1   2   1   2   2   2   2   1   2   2   1   1   2   1   2   2   2   1   1   1   2   1   1   1   2   1   1   1   2   1   1   1   1   1   1   1   2   2   2   2   1   1   1   2   1   2   1   2   1   1   2   2   1   1   1   1   2   1   1   1   2   2   2   1   2   2   2   2   1   2   2   2   2   1   2   1   1   2   2   1   2   2   2   1   1   2   1   1   1   2   1   1   2   2   2   1   2   2   1   1   1   1   2   1   1   1   1   2   1   1   1   2   1   2   1   2   1   1   1   1   1   1   2   2   1   2   2   1   2   2   1   2   2   1   2   2   2   2   2   2   1   2   1   2   2   1   2   2   1   2   1   1   1   2   1   2   2   2   2   2
 MK-4-2                 1   2   1   2   2   1   1   2   1   1   2   2   2   1   2   1   2   2   1   1   2   2   1   2   1   2   2   2   1   2   2   1   2   1   2   1   2   1   1   1   2   2   1   2   1   2   2   1   2   1   1   1   2   1   2   2   2   1   1   1   2   1   1   1   1   1   1   1   2   1   1   1   2   1   1   1   2   2   2   2   1   1   1   2   1   2   1   2   1   1   1   2   1   1   1   1   2   1   1   1   2   2   2   1   2   2   2   2   1   2   2   2   2   1   2   1   1   2   2   1   2   2   2   1   1   2   1   1   1   2   1   1   2   2   2   2   2   2   1   1   1   1   2   1   1   1   1   2   1   1   1   2   1   2   1   2   1   1   1   1   1   1   2   2   1   2   2   1   2   2   1   2   2   1   2   2   2   2   2   2   1   2   1   2   2   1   2   1   1   2   1   1   2   2   1   2   1   2   2   2
 MK-4-3                 2   2   1   2   1   1   1   2   1   1   2   2   2   1   2   2   2   2   2   1   2   2   1   1   1   2   2   2   1   2   2   1   2   1   2   1   2   1   1   1   2   2   1   2   2   2   2   1   2   1   1   1   2   1   2   2   2   1   1   1   2   1   1   1   1   2   2   1   2   1   1   1   2   1   1   1   1   2   2   2   1   2   1   2   2   2   1   2   1   1   1   2   1   1   1   1   2   1   1   1   2   2   2   1   2   2   2   2   1   2   2   2   1   1   2   1   1   2   2   1   2   1   2   1   1   2   1   2   1   2   1   1   2   2   2   2   1   2   1   1   1   1   2   1   2   1   1   1   1   1   1   2   1   2   1   2   1   1   1   1   1   1   2   2   2   2   2   1   2   2   1   2   2   1   1   2   2   2   2   2   2   1   1   2   2   1   2   1   1   2   1   1   2   2   1   2   1   2   1   2
 MK-4-4                 2   2   1   2   1   1   1   2   1   2   2   2   1   1   2   2   2   2   2   1   2   2   1   1   1   1   2   2   1   1   2   1   2   1   1   1   2   1   1   1   2   1   1   2   2   2   2   1   2   1   1   1   2   1   2   2   1   1   1   1   1   1   1   1   1   2   2   1   2   1   1   1   2   1   2   1   1   2   2   2   1   2   1   2   2   1   1   2   1   1   1   2   1   2   1   1   2   1   1   1   2   1   2   1   2   2   2   2   1   2   2   2   1   1   2   1   1   2   2   1   2   1   2   1   1   1   1   2   1   2   1   1   1   2   2   2   1   2   1   1   1   1   2   1   2   1   2   1   1   1   1   2   2   2   1   2   2   1   1   1   2   1   2   2   2   2   2   1   2   1   1   1   2   1   1   2   2   2   2   2   2   1   1   2   2   1   2   1   2   2   1   2   2   2   1   2   1   2   1   2
 MK-4-5                 2   2   1   2   1   1   1   2   1   2   2   2   2   1   2   2   2   2   2   1   2   2   1   1   2   1   2   2   1   1   2   1   2   1   1   1   2   1   1   1   2   1   1   2   1   2   2   1   2   1   1   1   1   1   2   2   1   1   2   1   1   1   1   1   1   2   2   1   2   2   1   1   2   1   2   1   1   2   2   2   2   2   1   2   2   1   1   2   1   1   2   2   1   2   1   1   2   1   1   1   2   1   2   1   2   2   1   2   1   2   2   2   1   2   2   1   1   2   2   1   2   1   2   1   1   1   1   2   1   2   1   2   1   2   2   2   1   1   1   1   1   1   2   1   2   1   2   1   1   1   1   2   2   2   1   2   2   1   1   1   2   1   2   2   2   2   2   1   2   1   1   1   2   1   2   2   1   1   2   2   2   1   1   2   1   1   1   1   2   2   1   2   2   2   1   1   1   1   2   1
 MK-4-6                 2   2   1   2   1   1   1   2   1   2   2   2   1   1   2   2   2   2   2   1   2   1   1   1   2   1   2   2   1   1   2   1   2   2   1   1   1   1   1   1   2   1   1   2   1   2   2   1   2   1   1   1   1   1   2   2   1   1   2   1   1   1   1   1   1   2   1   1   2   2   1   1   2   1   2   1   1   2   2   1   2   2   1   2   2   1   1   2   1   2   2   2   1   1   1   1   2   1   1   1   2   1   2   1   2   2   2   2   1   2   2   2   1   2   2   1   1   2   2   1   2   1   2   1   1   1   1   2   1   2   1   2   1   2   2   1   1   1   1   1   1   1   2   1   2   1   2   1   1   1   1   2   2   2   1   2   2   2   1   1   2   1   2   2   2   2   2   2   2   1   1   2   2   1   2   2   1   1   2   2   2   1   1   2   1   1   2   2   2   2   1   2   2   2   1   1   1   1   2   2
 MK-4-7                 2   2   1   2   1   1   1   2   1   2   2   2   1   1   2   2   2   2   1   1   2   1   1   1   2   1   2   2   2   1   2   1   2   2   2   1   1   1   1   1   2   1   1   2   1   2   2   1   1   1   1   1   1   1   2   2   1   1   2   1   1   1   1   1   1   2   1   1   2   2   1   1   2   1   2   1   1   2   2   2   2   2   2   2   2   1   1   2   1   2   2   2   1   1   1   1   2   1   1   1   2   1   2   1   1   2   2   2   1   2   2   2   1   2   2   1   1   2   2   1   1   1   2   1   1   1   1   2   1   2   1   2   1   2   2   1   1   1   1   1   1   1   2   1   2   1   2   1   1   1   1   2   2   2   1   2   2   2   1   1   2   1   2   1   2   2   2   2   2   1   1   2   2   1   2   2   1   1   2   2   2   1   1   1   1   1   2   2   2   2   1   2   2   2   1   1   1   1   2   2
 MK-4-8                 2   1   1   2   1   1   1   2   1   2   1   1   2   1   2   1   2   2   1   1   2   1   1   1   2   2   2   2   2   1   1   1   2   2   2   1   1   1   1   1   1   1   1   2   2   2   1   1   1   1   1   1   2   2   2   2   1   1   2   1   1   1   1   1   1   2   1   1   2   2   2   1   2   1   2   1   1   2   2   2   2   2   2   2   2   1   1   1   2   2   2   1   1   1   1   1   2   1   1   1   2   1   1   1   1   2   2   2   1   2   2   2   1   2   2   1   1   2   1   1   1   1   1   1   1   1   1   2   1   2   1   2   1   2   2   1   1   1   1   1   1   1   2   1   2   1   2   1   1   1   1   2   2   2   1   2   1   2   1   1   2   1   2   1   2   2   2   1   2   2   1   2   2   1   2   2   1   1   2   2   2   1   1   1   1   1   2   2   1   2   1   2   2   2   1   1   1   1   2   2
 MK-4-9                 2   1   2   2   1   1   1   2   1   2   1   1   2   1   2   2   2   2   1   1   2   1   1   1   2   2   2   2   2   1   1   1   2   2   2   1   1   1   1   1   1   1   1   2   2   2   1   1   1   1   1   1   2   1   2   2   1   1   2   1   1   1   1   1   1   2   1   1   2   2   2   1   2   1   2   1   1   2   2   2   2   2   2   1   2   1   1   1   2   2   2   1   1   2   1   1   2   1   1   1   2   1   1   1   1   2   2   1   1   2   2   2   1   2   2   1   1   2   1   1   1   2   1   1   2   2   1   2   1   1   1   2   1   2   2   1   2   1   1   1   1   1   2   1   2   1   2   1   1   1   1   2   2   2   1   2   1   1   1   1   2   2   2   1   2   2   2   2   2   2   1   2   1   1   2   2   1   1   2   2   2   1   1   1   1   2   2   1   1   1   1   2   1   1   1   1   1   1   2   1
 MK-4-10                2   1   2   2   1   1   1   2   1   2   1   1   1   1   2   2   2   2   1   1   2   1   1   1   2   2   2   2   2   1   1   1   2   2   2   1   1   1   1   1   1   1   1   2   1   2   1   1   1   1   1   2   2   1   2   2   1   1   2   1   1   1   1   1   1   2   1   1   2   2   2   1   2   1   1   1   1   2   2   2   2   2   2   1   2   1   1   1   2   2   2   1   1   2   1   1   1   1   1   1   2   1   1   1   1   2   2   1   1   2   1   2   1   2   2   1   1   2   1   1   1   2   1   1   2   2   1   2   1   1   1   2   1   1   2   1   2   1   1   1   2   1   2   1   2   2   1   1   1   1   1   2   2   1   1   2   1   1   1   1   2   1   2   1   2   2   2   2   2   2   1   2   1   1   2   2   1   1   2   2   2   1   1   1   1   2   2   1   1   1   1   2   1   1   1   1   1   1   2   1
 MK-4-11                2   1   2   2   1   1   1   1   2   1   1   1   1   1   2   2   2   2   1   1   2   1   1   1   2   2   2   1   2   1   1   2   2   2   2   1   1   1   1   1   2   1   1   2   1   2   1   2   2   1   1   2   1   1   2   2   1   1   2   1   1   1   1   1   1   2   2   1   2   2   2   1   2   1   1   1   1   2   2   2   2   2   2   1   2   1   1   1   2   2   2   1   1   2   2   2   1   1   1   1   2   1   1   1   1   2   2   1   2   2   1   1   1   2   1   1   1   2   2   1   1   2   1   1   2   2   1   2   1   1   1   2   1   2   2   1   2   1   1   1   2   1   2   1   2   2   1   1   1   1   1   2   2   1   1   2   2   1   2   1   2   1   2   1   2   2   2   2   2   2   2   2   1   2   2   2   1   1   2   2   1   1   1   1   1   2   2   1   1   1   1   2   2   1   1   1   1   2   2   1
 MK-4-12                2   1   2   2   2   1   2   1   2   1   1   1   1   1   2   2   2   2   1   1   2   1   1   1   2   2   2   1   2   1   1   2   2   2   2   1   1   1   1   1   2   2   1   2   2   2   1   2   2   1   2   2   1   1   2   2   1   1   2   1   1   1   1   1   2   1   2   1   2   2   2   1   2   1   1   1   1   2   2   2   2   2   2   2   2   1   1   2   2   2   2   1   1   2   2   2   1   1   1   1   2   1   1   1   1   1   2   1   2   2   1   1   1   1   1   1   1   2   1   1   1   2   1   1   2   2   1   2   1   1   1   2   2   2   2   2   2   1   1   1   2   1   2   1   2   2   1   1   1   1   2   2   2   1   1   2   2   1   1   1   2   1   2   1   2   2   2   2   2   2   2   2   2   2   2   2   1   1   2   2   1   1   1   1   1   2   2   1   1   1   1   2   1   1   1   1   1   2   2   1
 MK-4-13                2   1   2   2   2   1   2   1   2   1   1   1   1   1   2   2   2   2   1   2   2   1   1   1   2   2   2   1   2   1   1   2   2   2   2   1   1   1   1   1   2   2   1   2   2   2   1   2   2   1   2   2   1   1   2   2   1   1   2   1   1   1   1   1   2   1   2   1   2   2   2   1   1   2   2   1   1   2   2   2   2   2   2   2   1   1   1   2   2   2   2   1   1   2   2   2   1   1   1   1   1   1   1   2   1   1   2   2   1   2   1   1   1   1   1   1   1   2   1   1   1   2   1   1   2   2   2   1   1   1   1   2   2   2   1   2   2   2   1   2   2   1   1   1   1   2   1   1   2   1   1   2   2   1   1   2   1   1   1   1   2   1   2   1   2   2   2   1   2   2   2   2   2   2   2   2   1   2   2   2   1   1   1   1   2   2   2   1   1   1   1   2   1   2   1   1   1   1   2   1
 MK-4-14                2   2   2   2   2   1   2   1   2   1   1   1   1   1   2   2   2   2   1   2   2   1   1   1   2   2   1   1   2   1   1   2   2   2   1   1   1   1   1   1   2   2   2   2   2   2   1   2   2   1   2   2   1   1   2   2   1   1   2   1   1   1   1   1   2   1   2   1   2   1   2   1   1   2   2   1   1   2   2   2   2   2   1   2   1   1   1   2   2   2   2   1   1   2   2   2   2   1   1   1   1   1   1   1   1   1   2   2   1   2   1   1   1   1   1   1   1   2   1   1   1   2   1   1   2   2   1   1   1   1   1   1   2   2   1   1   1   1   1   2   1   1   1   1   1   2   1   1   2   1   1   2   2   1   1   2   1   2   1   1   2   1   2   1   2   2   2   1   2   2   2   2   2   2   2   2   1   2   2   2   1   1   1   1   2   2   1   1   1   1   1   2   1   1   1   1   1   2   2   1
 MK-4-15                2   2   2   2   2   1   2   1   2   1   1   1   1   2   2   2   2   2   1   2   1   1   1   1   2   2   1   1   2   1   1   2   1   2   1   1   1   1   1   1   2   2   2   1   2   2   1   1   2   1   2   2   1   1   2   2   1   1   2   1   1   1   1   1   2   1   2   1   1   1   1   1   1   2   2   1   2   2   2   2   2   2   1   2   1   1   1   2   2   2   2   1   1   2   1   2   1   2   1   1   1   1   1   1   1   1   2   2   1   2   1   1   1   1   1   1   1   2   1   1   1   2   1   1   2   1   1   1   1   1   1   1   2   2   1   1   2   1   1   2   1   1   1   1   1   2   2   1   2   1   1   2   2   1   1   2   1   2   1   1   2   1   2   2   2   2   2   1   1   2   2   2   2   2   2   2   1   2   2   2   1   1   1   1   2   2   1   1   1   2   1   2   1   1   1   2   1   2   1   1
 MK-4-16                2   1   2   1   2   1   2   1   2   2   1   1   2   2   2   2   2   2   1   2   1   1   1   1   2   2   2   1   2   1   1   2   1   2   1   1   1   2   1   1   2   1   2   1   2   2   1   1   2   2   2   2   1   1   2   2   1   1   2   1   1   2   1   1   2   1   2   1   1   1   1   1   1   2   2   1   2   2   2   2   2   2   1   1   1   1   2   2   1   2   2   1   1   2   1   2   1   2   1   1   1   2   1   2   1   2   2   2   1   1   1   1   1   1   1   1   1   2   2   1   1   2   1   1   2   1   1   1   2   1   1   1   2   2   2   1   2   1   1   2   1   1   1   1   1   2   2   1   1   1   1   2   2   1   2   2   1   2   1   1   2   1   1   1   2   2   2   1   1   2   2   2   2   2   2   2   1   2   2   2   2   1   1   1   2   2   1   1   1   2   1   2   1   1   1   2   1   2   2   1
 MK-5-1                 2   2   2   2   1   2   2   2   1   1   2   2   1   2   2   1   2   1   2   1   2   1   2   2   2   1   1   2   2   1   1   1   1   1   2   2   2   1   1   2   1   2   1   1   2   1   1   1   1   1   2   2   1   2   2   1   2   1   2   1   2   1   1   1   1   1   1   2   2   1   1   2   2   1   2   1   1   1   1   1   2   1   1   2   2   1   1   1   1   2   2   2   1   1   1   2   1   2   2   2   1   1   2   2   1   1   1   1   2   1   2   2   1   1   1   2   1   2   1   2   1   2   1   1   1   2   2   2   2   2   2   2   2   2   1   1   2   2   2   1   1   2   1   1   1   2   1   1   1   1   1   2   2   1   1   1   2   2   1   1   2   1   2   1   2   1   2   1   2   1   2   1   1   2   1   2   1   1   1   1   1   1   2   1   1   1   2   1   1   2   1   2   1   1   1   1   1   1   1   2
 MK-5-2                 2   2   2   1   1   2   1   2   1   1   2   2   1   2   2   1   2   1   2   1   2   1   2   2   2   1   1   2   2   1   1   1   1   1   2   2   2   1   1   2   1   2   1   1   1   1   1   2   1   2   2   2   1   2   1   1   2   1   2   1   2   1   1   1   1   1   1   1   2   1   1   2   2   1   2   1   1   1   1   1   2   1   1   2   2   1   1   1   1   2   2   2   1   1   1   2   1   2   2   2   1   1   2   2   1   1   1   1   2   1   2   2   1   1   1   2   2   2   1   1   1   2   1   1   1   2   2   2   2   2   2   2   2   2   1   1   2   2   1   1   1   2   1   1   1   2   1   1   1   1   1   2   2   1   1   1   2   2   2   1   2   1   2   1   2   1   2   1   1   1   2   1   1   2   1   2   2   1   1   1   1   2   2   1   1   1   2   1   1   2   1   2   1   2   1   1   1   1   1   1
 MK-5-3                 2   2   2   1   1   1   2   2   1   1   2   1   1   2   2   1   2   2   2   1   2   1   2   2   2   1   1   2   2   1   2   1   1   1   2   2   2   1   1   2   1   2   1   1   1   1   1   2   1   2   2   2   2   2   1   1   1   1   2   1   1   1   1   1   1   1   1   1   2   1   1   2   2   1   2   1   1   1   1   1   2   1   1   2   2   1   1   1   1   1   2   1   1   1   1   2   2   2   2   2   1   1   2   2   2   1   1   1   2   1   2   2   1   1   1   2   2   2   1   1   1   2   1   1   1   2   2   2   2   2   2   2   2   2   1   1   2   2   1   2   1   2   1   1   1   2   1   1   2   1   1   2   2   1   1   1   2   2   2   1   2   1   1   1   2   1   2   1   1   1   2   1   1   2   1   1   2   1   1   1   1   2   2   1   1   1   2   1   1   2   1   1   1   1   1   1   1   1   1   1
 MK-5-4                 2   2   2   1   2   1   2   2   1   1   2   1   1   2   2   1   2   2   2   1   2   1   2   2   2   1   1   2   2   2   2   1   1   2   2   2   2   1   1   1   1   1   1   1   1   2   1   2   1   2   2   2   2   2   1   1   1   2   2   1   1   1   1   1   1   1   1   2   2   1   1   2   2   2   2   1   1   1   1   1   2   1   1   2   2   1   1   2   1   1   2   1   2   1   2   2   2   2   1   2   1   1   2   2   2   1   1   1   2   1   2   2   1   2   1   2   1   2   1   1   2   2   1   1   1   1   2   2   2   2   2   2   2   2   1   1   2   2   1   1   1   2   1   1   1   2   1   1   2   1   1   2   1   1   1   1   2   1   1   1   2   1   1   1   2   1   1   1   1   1   2   2   1   2   1   1   2   1   1   1   1   2   2   1   1   1   2   1   1   2   1   1   1   1   1   2   1   1   1   2
 MK-5-5                 1   2   2   1   2   1   2   2   1   1   2   1   1   2   2   1   2   2   2   2   2   1   2   2   2   1   1   2   1   2   2   1   1   2   2   2   2   2   1   1   1   1   1   1   1   2   2   2   1   2   2   2   2   2   1   1   1   2   2   1   1   1   1   1   1   2   2   2   2   1   2   2   2   2   2   1   1   1   1   1   1   2   1   2   2   2   1   2   2   1   2   1   2   2   2   2   2   1   1   2   1   1   2   2   2   1   1   1   2   1   2   2   1   2   1   2   1   2   1   1   2   2   1   1   1   1   2   2   2   2   2   2   2   2   1   1   2   2   1   1   1   2   1   1   1   2   1   1   2   1   1   2   1   1   1   1   1   1   1   1   2   1   1   1   2   1   1   1   1   1   2   2   1   2   1   1   2   2   1   1   1   2   2   1   1   1   2   1   1   1   1   1   2   1   1   2   1   1   1   2
 MK-5-6                 1   2   1   1   2   1   2   2   1   1   1   1   1   2   2   1   2   2   2   2   2   1   2   2   2   1   1   2   1   1   2   2   1   2   2   2   2   1   1   1   1   1   1   1   1   2   2   2   1   2   2   2   2   2   1   1   1   2   2   1   1   2   1   1   1   2   2   2   1   1   2   2   2   2   2   1   1   1   1   1   2   2   1   2   2   2   1   2   2   1   2   1   2   2   2   1   2   1   1   2   1   1   2   2   2   1   1   1   2   1   2   2   1   2   1   2   1   2   1   1   2   2   1   1   1   1   2   2   2   2   2   2   2   2   1   1   2   2   1   1   1   2   1   1   1   2   1   1   2   1   2   2   1   2   1   1   2   1   1   1   2   1   1   1   1   1   1   1   1   1   2   2   1   2   1   1   2   2   1   1   1   2   2   1   1   1   2   1   1   1   1   1   2   1   1   1   1   1   1   2
 MK-5-7                 1   2   1   1   2   1   2   2   2   2   1   1   1   2   2   1   2   2   2   2   2   1   2   2   2   1   1   2   1   1   2   2   1   2   2   2   2   1   1   1   1   2   1   1   1   2   1   2   1   2   2   2   2   2   1   1   1   2   2   1   1   2   1   1   1   2   2   2   1   1   2   2   2   2   2   1   1   1   1   1   2   2   1   2   2   2   1   1   1   1   2   1   2   2   2   1   2   1   1   2   1   1   2   2   2   1   1   1   2   1   2   1   1   2   1   1   1   2   1   1   2   2   1   1   1   1   2   1   2   1   2   2   2   2   2   1   1   2   1   1   1   2   1   1   2   1   1   1   1   1   2   2   1   2   1   1   2   1   1   1   2   1   1   1   1   1   2   1   1   1   2   2   1   2   1   1   2   2   1   1   1   2   2   1   1   1   2   1   1   1   1   1   1   1   1   2   1   1   1   2
 MK-5-8                 1   2   1   1   2   1   2   2   1   2   2   1   1   2   2   1   2   2   2   2   2   1   2   2   2   1   1   2   1   1   2   2   1   2   2   2   1   1   1   1   1   2   1   1   1   2   1   2   1   2   2   2   2   2   1   1   1   2   2   1   1   1   1   1   1   2   2   1   1   2   2   2   2   2   2   1   1   1   1   1   2   2   1   2   2   2   1   1   1   1   2   1   2   1   2   1   2   1   1   2   1   1   2   2   2   1   1   1   2   1   2   1   1   2   1   1   1   2   1   1   2   2   1   1   1   1   2   1   1   1   2   1   2   2   2   1   1   2   1   1   1   2   1   2   2   1   1   1   1   1   2   2   1   2   1   1   2   1   1   2   2   1   1   1   1   1   2   1   1   1   2   2   1   2   1   1   1   2   1   1   1   2   1   1   2   1   2   1   1   1   1   1   1   2   2   2   1   1   1   2
 MK-5-9                 1   2   1   1   2   1   2   2   1   2   2   1   1   2   2   1   2   2   2   2   2   1   2   1   1   1   1   2   1   1   2   2   1   2   2   2   1   1   1   1   1   2   1   1   1   1   2   1   1   2   2   2   2   2   2   1   1   2   2   1   1   1   1   1   1   1   2   1   1   2   2   2   2   1   2   1   1   1   1   1   1   2   1   2   2   2   2   1   1   1   2   1   2   1   1   1   2   1   1   2   2   1   2   2   2   1   1   1   2   1   1   1   2   2   1   1   1   2   1   1   2   2   1   1   2   1   2   1   1   1   2   2   2   2   2   1   1   2   1   1   1   2   1   2   2   1   1   1   1   1   2   2   1   2   1   2   2   2   1   1   2   1   1   1   1   1   2   1   1   1   2   2   1   2   1   1   1   2   1   2   1   2   1   1   2   1   2   1   2   1   1   2   1   2   2   2   1   1   1   2
 MK-5-10                1   2   1   2   2   2   2   2   1   2   2   1   1   2   2   1   2   2   2   2   2   1   2   1   1   1   1   1   1   1   2   2   1   2   2   2   2   1   1   1   1   2   1   1   1   1   2   1   2   2   2   2   2   2   2   1   1   2   2   1   1   1   1   1   1   1   1   1   1   2   2   2   2   1   2   1   1   1   1   1   1   2   1   2   1   2   2   1   1   1   2   1   2   1   1   1   2   1   1   2   2   1   2   2   2   1   1   1   2   1   2   1   2   2   1   2   1   2   1   1   2   2   1   1   2   1   2   1   1   1   1   2   2   2   2   1   1   2   1   1   1   2   1   2   2   1   1   1   1   1   2   2   1   2   1   2   2   1   1   1   2   2   2   1   1   1   2   1   1   1   2   2   1   2   1   1   1   2   1   2   1   2   1   1   2   1   2   1   1   1   1   2   1   1   2   2   1   2   1   2
 MK-5-11                1   1   1   2   2   2   2   2   1   2   2   1   1   2   2   1   2   1   2   2   2   1   2   1   1   1   1   1   1   1   2   2   2   2   2   2   2   1   1   1   1   2   1   1   1   1   2   1   2   2   2   2   1   2   2   2   1   1   2   1   1   1   1   1   1   1   1   1   1   2   2   2   2   1   2   1   1   1   1   1   1   2   1   2   1   2   2   1   1   1   1   2   2   1   1   1   2   1   1   2   2   1   2   2   2   1   1   1   2   1   2   1   2   2   2   1   2   2   1   1   2   2   1   1   2   1   2   1   1   2   1   2   2   2   2   1   1   2   1   1   1   1   1   2   2   1   1   1   1   1   2   2   1   2   1   2   2   2   1   1   2   2   2   1   1   1   2   1   1   1   2   2   1   1   1   1   1   2   1   2   1   2   1   1   2   2   2   1   1   1   2   2   1   1   2   2   1   1   1   1
 MK-5-12                1   1   1   1   2   2   2   2   1   2   2   1   1   2   2   1   2   1   1   2   2   1   2   1   1   1   1   1   1   1   2   2   2   1   2   2   2   1   1   1   1   2   1   1   1   1   2   1   2   2   2   2   2   2   2   2   1   1   2   1   1   1   2   1   1   1   1   1   1   2   2   2   2   1   2   1   1   1   2   1   1   2   1   2   1   2   1   2   1   1   1   2   2   2   1   1   2   1   1   2   2   1   2   2   2   2   1   1   2   1   2   1   2   2   2   1   2   1   1   1   2   2   1   1   2   2   2   1   1   2   1   2   2   2   2   1   1   2   1   1   1   1   1   2   2   1   2   1   1   1   2   2   1   2   1   2   2   2   1   1   2   2   2   1   1   1   2   1   1   1   2   2   1   1   2   1   1   2   1   2   1   2   1   1   2   2   2   1   1   1   2   2   1   1   2   1   1   1   1   1
 MK-5-13                1   2   1   1   2   2   2   2   1   2   1   1   1   2   2   1   2   1   1   2   2   2   2   1   1   1   1   1   1   1   1   2   2   2   2   2   2   1   1   1   1   2   1   1   1   1   2   2   2   2   2   2   2   2   2   2   1   2   2   1   1   1   2   1   1   1   1   2   1   2   1   2   2   1   2   1   1   1   2   1   1   2   1   2   1   2   1   1   1   1   1   2   2   2   1   1   2   1   2   2   2   1   2   2   2   1   1   1   2   1   2   2   2   2   2   1   2   1   1   1   2   2   1   1   2   2   2   1   1   1   1   2   2   2   2   1   1   2   2   1   1   1   1   2   2   1   2   2   1   1   2   2   1   2   1   2   2   2   1   1   2   2   2   1   1   2   2   1   2   1   2   2   1   2   2   1   1   2   1   2   1   2   1   1   2   2   1   1   1   1   1   2   1   2   2   1   1   1   1   1
 MK-5-14                1   2   1   1   2   2   2   2   1   2   2   1   1   2   2   1   2   1   1   2   2   2   1   1   1   1   2   1   1   1   1   2   2   2   2   2   2   1   1   1   1   2   2   1   1   2   2   2   2   2   2   2   2   2   2   2   1   2   2   1   1   1   2   1   1   1   1   2   1   1   1   2   2   1   1   1   1   1   2   1   1   2   1   1   1   2   1   1   1   1   1   2   2   1   1   1   2   1   2   2   2   1   2   2   2   1   1   1   2   1   1   2   2   2   1   1   2   1   1   2   2   2   1   1   2   2   2   2   1   2   1   2   2   2   2   1   1   2   2   1   1   1   1   2   2   1   2   2   2   2   2   2   1   2   1   2   2   1   1   2   2   2   2   1   2   2   2   1   2   1   2   2   1   2   2   1   1   2   1   2   1   2   1   1   2   2   1   1   1   1   1   1   2   2   2   1   2   1   1   1
 MK-5-15                1   2   1   1   2   2   2   2   1   2   2   1   1   1   2   1   2   2   1   2   2   2   1   1   1   1   2   1   1   1   1   2   2   1   2   2   2   1   2   1   2   2   2   1   1   1   2   2   2   1   2   2   2   2   2   2   1   2   2   1   1   1   2   1   1   1   1   2   1   1   1   2   2   1   1   1   1   1   2   1   1   2   2   1   2   2   1   1   1   1   1   2   2   1   1   1   2   1   2   2   2   1   2   1   2   1   1   1   2   2   1   2   2   2   1   1   2   2   1   2   2   2   1   1   2   2   2   2   1   2   1   2   2   1   2   1   1   2   2   1   2   1   1   2   2   2   2   2   2   1   2   2   1   2   2   2   2   2   2   2   2   2   2   2   2   2   2   1   2   1   2   2   1   2   2   1   1   1   1   2   2   2   1   1   2   2   1   1   1   1   1   1   2   2   2   1   1   1   1   1
 MK-5-16                1   2   1   1   1   2   1   2   1   2   2   1   1   1   2   2   2   2   1   2   2   2   1   1   1   1   2   1   1   1   1   2   2   1   2   2   2   1   2   1   2   2   2   1   2   2   2   2   2   1   2   1   2   2   2   2   1   2   2   1   2   1   2   1   1   1   1   1   1   1   1   1   2   1   1   1   1   1   2   1   1   2   2   1   2   2   1   2   1   1   1   2   2   1   1   1   2   2   2   2   2   1   1   1   2   1   1   1   2   2   1   2   2   2   1   1   1   2   2   1   2   2   1   1   2   2   2   2   1   2   1   2   2   1   1   1   1   2   2   1   2   1   1   2   2   2   2   2   2   1   2   2   1   2   2   2   2   2   2   2   2   2   2   2   2   2   2   1   2   1   2   2   1   2   2   1   1   1   1   1   2   2   1   1   2   1   1   1   1   2   1   1   2   2   2   1   1   1   1   1
 MK-6-1                 1   1   2   1   2   1   1   1   1   2   1   2   1   2   1   2   1   1   1   2   2   2   2   1   1   1   2   1   2   1   1   2   1   1   2   2   1   2   2   2   2   1   2   2   1   1   2   2   2   1   1   1   1   1   1   2   1   2   1   2   2   1   2   2   2   1   1   1   2   2   1   1   1   1   1   1   1   1   1   2   2   2   2   2   1   1   1   1   1   1   1   1   2   2   2   2   1   2   1   1   1   1   1   1   1   1   1   1   1   1   1   2   1   1   1   2   1   2   2   2   1   2   2   2   2   2   2   1   2   2   2   2   1   1   1   2   1   2   1   2   1   1   1   2   1   1   2   1   1   2   2   2   2   2   1   2   2   1   1   2   2   1   1   2   2   1   1   2   1   1   2   1   2   2   1   1   1   1   2   1   2   2   1   2   2   2   1   2   1   2   2   2   2   1   1   2   2   2   1   2
 MK-6-2                 2   1   2   1   2   1   1   1   1   1   1   2   1   2   1   2   1   1   1   2   2   2   2   1   1   1   2   1   2   1   1   2   2   1   2   2   1   2   2   2   2   1   1   2   1   1   2   2   2   1   1   1   1   1   1   2   1   1   1   2   2   1   2   2   2   1   1   1   2   2   1   2   1   1   1   1   1   1   1   2   2   2   2   2   2   2   1   1   2   1   1   2   2   2   2   2   1   2   1   1   1   1   1   1   1   1   1   1   1   1   1   2   1   1   2   2   1   2   2   2   1   1   2   2   2   2   2   1   2   2   2   2   1   1   1   2   1   2   1   2   1   1   1   2   1   1   2   1   1   2   2   2   2   2   1   2   2   1   1   2   2   1   1   1   2   1   1   2   2   1   2   1   2   2   1   1   1   1   2   1   2   2   1   2   2   2   1   2   1   2   1   2   2   1   1   1   2   2   1   2
 MK-6-3                 2   1   2   1   2   1   1   1   1   1   1   2   1   1   1   2   1   1   1   2   2   2   2   1   1   1   2   1   2   1   1   2   2   1   2   2   1   2   1   2   2   1   1   2   1   2   2   2   2   2   1   1   1   1   1   2   1   1   1   2   2   1   2   2   2   1   1   1   2   2   1   2   1   1   1   1   1   1   1   2   2   1   2   1   2   2   1   1   2   1   1   2   2   2   2   2   1   2   1   1   1   1   1   1   1   1   1   1   2   1   1   2   1   1   2   2   2   2   2   2   1   1   2   2   2   2   1   1   1   2   2   1   1   1   1   1   1   2   1   2   1   1   1   1   1   1   2   1   1   2   2   2   2   1   2   2   2   1   1   2   2   1   1   1   2   1   1   2   1   1   2   1   2   2   1   1   1   1   2   1   1   2   1   2   2   2   1   1   2   2   1   1   2   1   1   1   2   1   1   1
 MK-6-4                 2   1   2   1   2   1   1   1   1   1   1   2   1   1   1   2   1   1   1   2   2   2   2   1   2   1   2   1   2   1   1   2   2   1   2   2   1   2   1   2   2   1   1   2   1   2   2   2   2   2   1   1   2   1   1   2   1   1   1   2   2   1   2   2   2   1   1   1   2   2   1   2   1   1   1   2   1   1   1   2   2   2   2   1   2   2   1   1   2   1   2   2   2   1   2   2   1   1   1   1   1   1   1   1   1   1   1   1   2   1   1   2   1   1   2   2   2   2   2   2   1   1   2   2   2   1   1   1   1   2   2   1   1   1   1   1   1   1   1   2   1   1   1   1   1   2   2   1   1   2   1   2   2   1   2   2   2   1   2   2   2   1   1   2   2   1   1   2   1   1   2   1   2   1   1   1   1   1   2   1   1   2   1   2   1   2   1   2   1   2   1   1   2   2   2   1   2   1   1   1
 MK-6-5                 2   2   2   1   2   1   1   1   1   1   1   1   1   1   1   2   1   1   1   2   2   2   2   1   2   1   2   2   2   1   1   2   2   1   2   2   2   2   1   2   2   1   1   2   1   2   1   2   2   2   1   1   2   1   1   2   1   1   1   1   2   2   2   2   2   1   1   2   2   2   1   2   1   1   1   2   1   1   1   2   2   2   1   1   2   2   1   1   2   1   2   2   2   1   2   2   1   2   1   1   1   1   1   1   1   1   1   1   2   2   2   2   1   1   2   2   2   2   2   2   1   1   2   2   2   1   1   1   1   2   2   1   1   2   1   1   1   1   2   2   1   1   2   1   1   2   2   1   1   2   1   2   2   1   2   2   2   1   2   2   2   1   1   2   2   1   1   1   2   1   2   1   2   1   2   1   1   1   2   1   1   2   1   2   2   2   1   2   1   2   1   1   2   2   2   1   2   1   1   1
 MK-6-6                 2   2   2   1   2   1   1   1   1   1   1   1   1   1   1   2   1   1   2   1   2   2   2   1   2   2   2   2   2   1   2   2   2   1   2   1   2   2   1   1   2   1   1   2   1   2   1   2   2   2   1   1   2   1   1   2   1   1   1   1   2   1   2   1   2   1   1   2   2   2   1   2   1   1   1   2   1   1   1   2   2   2   1   1   2   2   1   1   2   1   1   2   2   1   2   2   1   2   1   1   1   1   1   1   1   1   1   1   2   2   2   2   1   2   2   2   2   2   2   2   1   1   2   2   2   1   1   1   1   2   2   1   1   2   2   2   1   2   2   2   2   1   2   1   1   2   2   1   1   2   1   2   2   1   2   1   2   1   2   2   2   1   2   2   2   1   1   1   2   2   2   1   2   2   2   1   1   1   2   1   1   2   1   2   2   2   1   2   2   1   1   1   2   2   2   1   2   1   1   1
 MK-6-7                 2   2   2   1   1   1   1   1   1   1   1   1   1   1   1   2   2   1   1   1   2   2   2   1   2   2   1   2   1   1   2   2   2   1   2   1   2   2   1   1   2   1   1   2   2   2   1   2   2   2   1   1   1   1   1   2   1   1   1   1   2   1   2   1   2   2   1   2   2   2   1   2   2   1   1   2   1   1   1   2   2   2   1   2   2   2   1   1   1   1   1   2   2   1   2   2   1   2   1   1   2   1   1   1   1   1   1   1   2   2   2   2   1   2   2   2   2   2   2   2   1   1   2   2   2   2   1   2   1   2   2   1   1   2   1   2   1   1   2   2   2   1   2   1   1   1   2   1   1   2   1   1   1   1   2   1   1   1   2   2   2   1   2   1   2   1   2   1   2   2   1   1   2   2   2   1   1   1   2   1   1   2   1   2   2   2   1   2   2   2   1   1   2   2   2   1   2   1   1   1
 MK-6-8                 2   2   2   1   1   1   1   1   1   1   1   1   1   1   2   2   2   1   1   1   2   1   2   1   2   2   1   2   1   1   2   2   2   1   2   1   2   2   1   1   2   1   1   2   2   2   1   1   2   1   2   1   1   1   1   2   1   2   1   1   1   1   2   1   2   2   1   2   2   2   1   2   2   1   1   2   1   1   1   2   2   2   1   2   2   2   1   1   1   1   1   2   2   1   2   2   1   2   1   2   2   2   1   1   1   1   1   1   2   2   2   2   1   2   1   2   2   2   2   2   1   1   1   2   1   2   2   2   1   2   2   1   1   2   1   2   1   2   2   2   2   1   2   1   1   1   2   1   1   2   1   2   1   2   1   1   1   1   2   2   2   1   2   1   2   1   2   1   2   2   1   1   2   2   2   1   1   1   2   1   1   2   1   2   2   2   1   2   2   2   1   1   1   2   2   1   2   1   2   1
 MK-6-9                 2   2   2   1   1   1   1   2   1   1   1   1   1   1   2   2   2   1   1   1   2   1   2   1   2   1   2   2   2   1   2   2   2   1   2   2   2   2   1   1   2   1   1   2   2   2   1   1   2   1   2   1   1   1   1   2   1   2   1   1   1   1   1   1   2   2   1   2   2   2   1   2   1   1   1   1   1   1   1   2   2   2   1   2   2   1   1   1   1   1   1   2   2   1   2   2   1   2   1   2   2   2   2   2   1   1   1   1   2   2   2   2   1   2   1   2   2   2   2   1   1   1   1   2   1   2   2   2   1   2   2   1   1   2   1   2   2   2   2   2   2   1   2   1   1   1   2   1   1   2   1   2   1   2   1   1   1   1   1   2   1   1   2   1   2   1   2   1   2   2   1   2   2   2   2   1   1   2   2   2   1   2   1   2   2   2   1   2   2   1   1   1   1   2   2   1   2   1   2   2
 MK-6-10                2   2   2   1   1   1   1   2   1   1   1   2   1   1   2   2   2   1   2   1   2   1   2   1   1   1   2   2   2   1   2   2   2   1   2   2   2   2   1   1   2   1   2   1   2   2   1   1   1   1   2   1   1   1   1   2   1   2   1   1   1   1   1   1   2   2   1   2   2   2   1   2   1   1   1   1   2   1   1   2   2   2   1   2   2   1   1   1   1   1   1   2   2   1   2   2   1   2   1   2   2   2   2   2   1   1   1   2   2   2   2   2   1   2   1   2   2   2   2   1   1   2   1   2   1   2   2   2   1   1   2   1   1   2   1   2   2   2   2   2   2   1   2   1   1   1   2   1   1   2   1   2   1   2   1   1   1   1   1   2   1   1   2   1   2   1   2   1   2   2   1   2   2   2   2   1   1   2   2   2   1   2   1   1   2   2   1   2   2   1   1   1   1   2   2   1   2   1   1   2
 MK-6-11                2   2   2   1   1   1   1   2   1   1   1   2   1   1   2   2   2   1   2   2   2   1   2   1   1   1   2   2   2   1   2   2   2   1   2   2   2   2   1   2   2   1   2   1   2   2   1   1   1   1   2   1   1   1   1   2   1   2   1   1   1   1   1   1   2   2   1   2   2   2   1   1   1   1   1   1   2   1   1   2   2   2   2   2   2   1   1   1   1   1   1   2   2   1   2   1   1   1   1   2   2   2   2   2   1   1   1   2   2   2   2   2   1   2   1   2   2   2   2   1   1   1   1   2   2   2   2   2   1   1   2   1   1   2   1   2   2   2   2   2   2   1   2   1   1   1   2   1   1   2   1   2   1   2   1   1   1   1   1   2   1   1   2   1   2   1   2   1   1   2   1   2   2   2   1   1   1   2   2   2   1   2   1   1   2   2   1   2   2   1   1   1   1   2   2   1   2   1   1   2
 MK-6-12                2   2   2   1   1   1   1   2   1   1   2   2   1   1   2   2   2   1   2   1   2   1   2   1   1   1   2   2   1   1   2   1   2   1   2   2   2   1   1   2   1   1   2   1   2   1   1   1   2   1   2   1   1   1   1   2   1   2   2   1   2   1   1   1   2   2   1   2   2   2   1   1   1   1   1   2   2   1   1   2   2   2   2   2   2   1   1   1   1   1   1   2   2   1   1   2   1   1   2   2   1   2   2   2   1   1   2   2   2   2   2   2   1   2   2   2   2   2   2   1   1   1   1   2   1   2   2   2   1   1   1   1   1   2   1   2   1   2   2   2   2   2   1   1   1   1   1   1   1   2   1   2   1   2   1   1   1   2   2   2   1   1   2   1   1   1   2   1   1   2   1   2   2   2   1   1   1   2   2   2   1   2   1   1   2   2   1   1   2   1   1   2   1   2   2   1   1   1   1   2
 MK-6-13                2   2   1   1   1   1   1   2   1   1   2   2   1   1   2   2   2   1   2   1   2   1   2   1   1   1   2   2   1   1   2   1   2   1   2   2   2   1   1   2   1   1   2   1   2   1   2   1   2   1   2   1   1   1   2   2   1   2   2   1   2   1   1   1   2   2   1   2   2   2   1   1   1   2   1   2   2   1   1   1   2   2   2   2   1   1   1   2   2   1   1   2   2   1   1   2   1   1   2   2   1   2   2   2   1   1   2   2   2   2   2   2   1   2   2   2   2   2   2   1   1   1   2   2   1   2   2   2   1   2   1   1   1   1   1   2   1   2   2   2   2   2   1   1   1   1   1   2   1   1   1   2   1   2   1   1   1   2   2   2   1   1   2   1   1   1   2   1   1   2   1   2   2   2   1   1   1   2   2   2   1   2   1   1   2   2   1   1   2   1   1   2   1   2   2   1   1   1   1   2
 MK-6-14                2   2   1   1   1   1   1   2   2   1   2   2   1   1   2   2   2   1   2   1   2   1   2   1   1   1   1   2   1   1   2   1   2   1   1   2   2   1   2   2   1   2   2   1   2   1   2   1   2   1   2   1   1   2   1   2   1   2   1   1   2   1   1   1   1   2   1   2   2   2   2   1   1   2   1   2   1   1   1   2   2   2   2   2   1   1   1   2   2   1   1   2   1   1   1   2   1   1   2   2   1   2   2   2   1   1   2   1   1   2   2   1   1   1   1   2   2   2   1   1   1   2   2   1   1   2   2   2   2   2   1   1   1   1   1   2   1   2   1   2   1   1   1   1   1   1   1   2   1   1   1   2   1   2   1   1   1   2   2   2   1   1   1   1   2   1   2   1   1   2   2   2   2   2   1   1   1   2   2   2   1   2   1   1   1   2   1   1   2   1   1   2   1   2   2   1   1   1   1   2
 MK-6-15                2   2   1   1   1   1   1   2   2   1   1   2   1   1   2   2   2   1   2   1   2   1   2   1   1   1   1   2   1   1   2   1   1   1   1   2   2   1   2   2   1   2   2   1   2   1   2   1   2   2   2   1   1   2   1   2   1   2   1   1   2   1   1   1   1   2   1   2   2   2   2   1   1   2   1   2   1   1   1   2   2   2   1   2   1   1   1   2   2   1   1   2   1   1   1   2   1   1   1   2   1   2   2   2   1   1   2   1   1   2   2   1   1   1   1   1   1   2   1   1   1   1   2   2   1   2   2   2   2   2   1   1   1   1   1   2   1   2   1   1   1   1   1   1   1   1   1   2   1   2   1   1   2   1   1   1   1   2   2   2   1   1   1   1   2   1   2   1   1   1   2   1   2   2   1   2   1   2   2   2   1   2   1   1   2   2   1   1   2   1   1   2   1   2   2   1   1   1   1   2
 MK-6-16                2   2   1   1   1   1   1   2   2   1   1   2   1   1   2   2   2   1   2   1   2   1   2   1   1   1   1   2   1   1   2   1   2   2   1   2   2   1   2   2   1   2   2   1   2   1   2   1   2   2   2   1   1   2   1   2   1   2   1   2   2   1   1   1   1   2   1   2   2   2   2   1   2   2   1   2   1   1   1   2   2   2   1   2   1   1   1   2   1   1   1   2   1   1   1   2   1   2   1   2   1   2   1   2   1   1   1   1   1   2   2   1   1   1   1   1   1   2   1   1   1   1   2   2   1   2   2   2   2   2   1   1   1   1   1   2   1   2   1   1   1   1   1   1   1   1   1   1   1   2   1   1   2   1   1   1   1   2   2   2   1   1   1   2   2   1   2   1   1   1   2   1   2   2   1   2   2   2   2   2   1   2   1   1   2   2   1   1   2   2   1   2   1   2   2   1   1   1   1   2
 
!****************************************** Phenotypic Data **********************************************************
!-100.0 is resevred for missing phenotype
SimulatedTrait1        10.3623   10.4103    9.5441    9.2223    9.1300   10.1601    7.9552   10.1036   11.1201   12.0269   10.2787    9.9970    9.4684    8.6011    9.4497   10.3375   11.6177    8.6092    9.6202    7.4645    9.5019    7.6873    9.0813   10.5579   10.1066   11.1527    9.7416   10.0434    8.9351    8.7102    8.8894   10.4214   10.8459    8.8610   11.3748    8.9997   10.5618   11.0535   11.5282   12.7601    9.3100    8.2526   10.7490   10.5982   10.5237   11.2785   10.7380    8.9528   11.4306    8.6163   10.6835   11.6161    9.9779   11.6815    9.6733   10.5255   11.1979   10.1095   10.0996    9.9736    9.1520    9.7878   10.1489    8.2009   10.1137    8.5502    8.3106    9.2671   10.4787   11.3055    9.7300   10.6955    8.9482    9.5490    9.0497   12.5418    9.3187    8.8645   11.6347   10.1210   10.7435    9.5012   10.8898    7.6023   10.4920    8.8217    9.1769    9.7254   10.7558   10.5034    9.5387   10.0634   10.1832    8.9738    8.2380   10.8906    8.5989   10.4508    9.1849   11.0000    9.5143   10.6774   10.9718    6.7618    9.7955   10.4265   10.1899    9.7770    9.2799   10.3936   10.3627   10.6454   11.3077   10.6607   10.6057   10.0724   10.3680   11.3163   11.6846   10.0612    9.2925    9.9496   10.5333    8.2614    9.7792   10.1271    7.8583   10.0407   10.5792   12.0367    9.7543    8.9742    8.7415    9.4917    8.9158    9.1419   10.6262    9.2328   10.2081    8.9596    9.7779   11.4423    9.9007   10.9068   10.0474   10.3602    9.2069    8.7543   10.0612   12.5984    8.3859   10.1979   10.3063    8.2496   11.1238    8.7416   10.3434    8.3676    7.4156   11.6778   11.7978    8.9485    9.7595    9.5848   10.8103   10.9162    9.8893    9.2880    8.7008    8.6215   11.2974   10.7665    8.3543    9.7982    9.8345   10.7348   11.5808    9.9830   10.8739    9.5669   10.0583    9.0076    9.7801   10.3290    8.8087   10.9140    8.7777    9.4075   11.4627    8.9912   12.6107   10.3353   12.2423    9.1754   10.9956   12.4858    9.5575    9.1326   10.2966    9.9903
 
