# Supplementary material for: Inclusive Composite Interval Mapping of QTL by Environment Interactions in Biparental Populations
Source: PLoS One. 2015 Jul 10;10(7):e0132414. doi: 10.1371/journal.pone.0132414 (PMC4498613; doi:10.1371/journal.pone.0132414)
Supplement: S1 File — (ZIP) [file pone.0132414.s001.zip › BC1 population/e=1/run_00132.met]

!**********************Note: lines staring with "!" are remarks and will be ignored in the program********************
!*********************************General Information**********************************
!Assuming F1 = P1 x P2, populations available in QTL IciMapping are: 
!  1, P1BC1F1 = P1 x F1, the first backcrossing where P1 is used as the recurrent parent;
!  2, P2BC1F1 = P2 x F1, the first backcrossing where P2 is used as the recurrent parent;
!  3, F1DH, F1-derived doubled haploids; 
!  4, RIL or F1RIL, recombination inbred lines through the repeated selfing of F1;
!  5, P1BC1RIL, recombination inbred lines through the repeated selfing of P1BC1F1;
!  6, P2BC1RIL, recombination inbred lines through the repeated selfing of P2BC1F1;
!  7, F2, the selfing generation of F1;
!  8, F3, the selfing generation of F2;
!  9, P1BC2F1, the second backcrossing where P1 is used as the recurrent parent; 
! 10, P2BC2F1, the second backcrossing where P2 is used as the recurrent parent;
! 11, P1BC2RIL, recombination inred lines through the repeated selfing of P1BC2F1; 
! 12, P2BC2RIL, recombination inred lines through the repeated selfing of P2BC2F1; 
! 13, P1BC1F2, the selfing generation of P1BC1F1; 
! 14, P2BC1F2, the selfing generation of P2BC1F1; 
! 15, P1BC2F2, the selfing generation of P1BC2F1; 
! 16, P2BC2F2, the selfing generation of P2BC2F1; 
! 17, P1BC1DH, P1BC1F1-derived doubled haploids; 
! 18, P2BC1DH, P2BC1F1-derived doubled haploids; 
! 19, P1BC2DH, P1BC2F1-derived doubled haploids; 
! 20, P2BC2DH, P2BC2F1-derived doubled haploids; 
   1      !Mapping Population (see remarks above)
   2      !Mapping Function (1 for Kosambi; 2 for Haldane; 3 for Morgan)
   2      !Marker Space Type (1 for intervals; 2 for positions)
   1      !Marker Space Unit(1 for centiMorgans; 2 for Morgan)
   6      !Number of Chromosomes (or Linkage Groups)
 200      !Size of the mapping population
   1      !Number of environments
 
!***************************************** Chromosomes and Linkage Maps **********************************************
!Chromosome                 NumMarkers
-CH1                        16
-CH2                        16
-CH3                        16
-CH4                        16
-CH5                        16
-CH6                        16
!Linkage map (Marker name followed by position or the interval length)
 MK-1-1                1     0.000
 MK-1-2                1    10.000
 MK-1-3                1    20.000
 MK-1-4                1    30.000
 MK-1-5                1    40.000
 MK-1-6                1    50.000
 MK-1-7                1    60.000
 MK-1-8                1    70.000
 MK-1-9                1    80.000
 MK-1-10               1    90.000
 MK-1-11               1   100.000
 MK-1-12               1   110.000
 MK-1-13               1   120.000
 MK-1-14               1   130.000
 MK-1-15               1   140.000
 MK-1-16               1   150.000
 MK-2-1                2     0.000
 MK-2-2                2    10.000
 MK-2-3                2    20.000
 MK-2-4                2    30.000
 MK-2-5                2    40.000
 MK-2-6                2    50.000
 MK-2-7                2    60.000
 MK-2-8                2    70.000
 MK-2-9                2    80.000
 MK-2-10               2    90.000
 MK-2-11               2   100.000
 MK-2-12               2   110.000
 MK-2-13               2   120.000
 MK-2-14               2   130.000
 MK-2-15               2   140.000
 MK-2-16               2   150.000
 MK-3-1                3     0.000
 MK-3-2                3    10.000
 MK-3-3                3    20.000
 MK-3-4                3    30.000
 MK-3-5                3    40.000
 MK-3-6                3    50.000
 MK-3-7                3    60.000
 MK-3-8                3    70.000
 MK-3-9                3    80.000
 MK-3-10               3    90.000
 MK-3-11               3   100.000
 MK-3-12               3   110.000
 MK-3-13               3   120.000
 MK-3-14               3   130.000
 MK-3-15               3   140.000
 MK-3-16               3   150.000
 MK-4-1                4     0.000
 MK-4-2                4    10.000
 MK-4-3                4    20.000
 MK-4-4                4    30.000
 MK-4-5                4    40.000
 MK-4-6                4    50.000
 MK-4-7                4    60.000
 MK-4-8                4    70.000
 MK-4-9                4    80.000
 MK-4-10               4    90.000
 MK-4-11               4   100.000
 MK-4-12               4   110.000
 MK-4-13               4   120.000
 MK-4-14               4   130.000
 MK-4-15               4   140.000
 MK-4-16               4   150.000
 MK-5-1                5     0.000
 MK-5-2                5    10.000
 MK-5-3                5    20.000
 MK-5-4                5    30.000
 MK-5-5                5    40.000
 MK-5-6                5    50.000
 MK-5-7                5    60.000
 MK-5-8                5    70.000
 MK-5-9                5    80.000
 MK-5-10               5    90.000
 MK-5-11               5   100.000
 MK-5-12               5   110.000
 MK-5-13               5   120.000
 MK-5-14               5   130.000
 MK-5-15               5   140.000
 MK-5-16               5   150.000
 MK-6-1                6     0.000
 MK-6-2                6    10.000
 MK-6-3                6    20.000
 MK-6-4                6    30.000
 MK-6-5                6    40.000
 MK-6-6                6    50.000
 MK-6-7                6    60.000
 MK-6-8                6    70.000
 MK-6-9                6    80.000
 MK-6-10               6    90.000
 MK-6-11               6   100.000
 MK-6-12               6   110.000
 MK-6-13               6   120.000
 MK-6-14               6   130.000
 MK-6-15               6   140.000
 MK-6-16               6   150.000
!*********************************** Marker Types ********************************************************************
!Co-dominant marker: When heterozygote F1 is present, P1 is coded as 2, F1 is coded as 1, and P2 is coded as 0; Otherwise, P1 is coded as 2, and P2 is coded as 0. 
!Dominant marker: When heterozygote F1 is present, P1 and F1 are coded as 12, and P2 is coded as 0; Otherwise, P1 is coded as 2, and P2 is coded as 0.  
!Recessive markers: When heterozygote F1 is present, P1 is coded as 2, and F1 and P2 are coded as 10; Otherwise, P1 is coded as 2, and P2 is coded as 0. 
!Missing marker is coded as -1. 
 MK-1-1                 1   2   2   1   2   1   2   1   2   1   1   1   2   2   1   2   2   1   2   1   2   2   2   1   1   2   2   1   2   1   2   2   2   1   2   2   1   1   2   2   2   2   2   1   1   2   1   1   1   1   1   2   1   1   2   1   1   2   1   2   1   2   2   1   1   2   2   1   1   2   2   2   2   1   1   2   1   2   1   2   2   1   2   1   1   2   1   1   1   1   2   1   2   2   2   2   1   1   1   1   2   1   2   2   2   1   1   2   2   1   2   1   1   1   2   2   2   1   2   2   2   1   2   2   2   1   1   2   2   1   2   1   1   1   2   1   2   2   2   2   2   1   2   2   2   1   2   1   1   2   2   2   2   2   1   1   1   1   2   1   2   2   2   1   2   1   2   2   1   2   2   1   1   2   1   1   2   2   1   1   1   2   1   2   1   2   1   1   1   1   2   1   2   2   1   2   1   1   1   1
 MK-1-2                 1   2   2   1   2   1   2   1   1   1   1   1   2   2   1   2   2   2   2   1   1   2   2   2   2   2   2   1   2   1   2   2   2   1   2   2   1   1   2   2   2   2   2   1   1   2   1   1   1   1   1   2   1   1   2   1   1   2   1   2   1   2   2   1   1   2   2   1   1   2   1   2   2   1   1   2   1   2   1   2   2   1   2   2   1   2   1   1   1   1   2   1   1   2   2   2   1   1   1   1   2   1   2   2   2   1   1   2   2   1   2   1   1   1   2   2   2   1   2   2   2   1   2   2   2   1   1   2   2   1   2   1   1   1   2   1   2   2   2   1   2   1   2   2   2   1   2   1   1   2   2   2   1   1   1   1   1   1   2   1   2   2   2   1   2   1   1   1   1   2   2   1   1   2   1   1   2   2   1   1   1   2   1   1   1   2   1   1   2   2   2   2   1   2   1   1   1   1   1   1
 MK-1-3                 1   2   1   1   2   1   2   1   1   1   1   1   2   2   1   2   2   2   2   1   1   2   1   2   2   2   2   1   2   1   2   2   1   1   2   2   1   1   2   2   2   2   2   1   1   2   1   1   2   1   1   2   1   1   1   1   1   2   1   2   1   2   2   1   2   2   1   1   1   2   1   2   1   1   1   2   1   2   1   2   2   1   2   2   1   2   1   1   1   2   2   1   1   2   2   2   1   1   1   1   2   1   2   2   2   1   1   2   1   1   2   1   1   1   2   2   2   2   2   1   1   1   2   2   2   1   1   2   2   1   2   2   1   2   2   1   2   1   2   1   2   1   2   2   2   1   2   2   1   1   2   2   1   1   1   1   1   1   2   1   2   2   1   1   1   1   1   1   1   2   2   1   1   2   1   2   2   2   1   1   1   2   1   1   1   1   1   1   2   2   2   2   1   2   1   1   1   1   1   1
 MK-1-4                 1   2   1   1   2   1   2   1   1   1   1   1   2   2   1   2   1   2   2   1   2   1   1   2   2   2   2   1   2   1   2   2   1   1   2   2   1   1   2   2   1   2   2   1   1   2   1   2   2   1   1   2   1   1   1   1   1   2   1   2   2   2   2   1   2   2   1   1   1   2   1   2   1   1   1   2   1   2   1   2   2   1   2   2   1   2   1   1   1   2   2   1   1   2   1   2   1   1   1   1   2   1   1   2   2   1   1   2   1   1   2   1   1   1   1   2   2   2   2   1   1   1   2   2   2   1   1   2   2   1   2   2   2   2   2   1   2   1   2   1   2   1   2   1   2   1   2   2   1   1   2   2   2   1   1   1   1   1   2   1   2   1   1   1   1   2   1   1   1   2   2   1   1   2   1   1   2   2   1   2   1   2   1   1   1   1   1   1   2   2   2   2   1   2   1   2   1   1   2   1
 MK-1-5                 1   2   1   1   1   1   2   1   1   1   1   1   2   2   1   2   1   2   2   1   2   1   1   2   2   2   2   1   2   1   2   2   1   1   2   2   1   1   1   2   1   2   2   1   1   1   1   2   2   2   1   2   1   1   1   1   1   1   1   2   2   2   2   1   2   2   1   1   1   2   1   2   1   1   2   2   1   2   1   2   2   1   2   2   1   2   2   1   1   2   2   1   1   2   1   2   2   1   1   1   2   1   1   2   2   1   1   2   1   1   2   1   1   1   1   2   2   2   2   1   1   1   2   2   2   2   1   1   2   1   2   2   2   2   2   1   2   1   2   1   1   1   1   1   1   1   2   2   1   1   2   2   2   1   1   1   1   1   2   2   2   1   1   1   1   1   1   1   1   1   2   1   1   2   1   1   2   2   1   2   1   2   1   1   1   1   1   1   2   2   1   2   2   2   1   2   1   2   2   1
 MK-1-6                 1   2   2   1   1   1   2   1   1   1   1   1   2   2   1   2   1   2   2   1   2   1   1   2   2   2   2   1   2   1   2   2   1   1   2   2   1   2   1   2   1   2   2   1   1   1   1   2   2   2   1   2   1   1   1   1   1   1   1   2   2   2   2   1   2   2   1   1   2   2   1   2   1   2   2   2   1   2   1   2   2   1   2   2   1   2   2   1   1   2   2   1   1   2   1   2   2   1   1   1   2   1   2   2   2   1   1   2   1   1   2   1   1   1   1   2   2   2   2   1   1   1   2   2   2   2   1   1   2   1   2   2   2   2   2   1   1   1   2   1   1   1   1   1   1   1   2   1   2   1   2   2   1   1   1   1   1   2   2   2   2   1   1   1   1   1   1   1   1   1   2   1   1   2   1   1   2   2   1   2   1   2   2   1   1   1   1   1   2   2   1   2   2   2   1   2   1   2   1   1
 MK-1-7                 1   2   2   1   1   1   1   1   2   1   1   1   2   2   1   2   1   2   2   1   1   1   1   2   2   2   2   2   1   1   2   2   1   1   2   2   1   2   1   2   1   1   2   1   1   1   1   2   2   2   1   2   1   1   1   1   2   1   1   2   2   2   2   1   2   2   1   1   2   2   1   2   1   2   2   2   1   2   1   2   1   1   2   2   1   2   2   1   1   1   2   1   1   2   1   2   2   2   1   1   2   1   2   2   1   1   1   2   1   1   2   1   1   1   1   2   2   2   2   1   1   1   2   2   2   2   1   1   2   1   2   2   2   2   2   1   1   1   2   1   1   2   1   1   1   1   2   1   2   1   2   2   1   1   1   1   1   2   2   2   2   1   1   1   1   1   1   1   1   1   2   1   1   2   1   1   2   1   1   2   1   2   2   1   1   2   1   1   2   2   1   2   2   1   1   2   1   2   1   1
 MK-1-8                 1   2   2   1   1   2   1   1   2   1   1   2   2   2   1   2   1   2   2   1   1   1   1   2   2   2   2   2   1   1   2   2   1   1   2   2   1   2   1   2   1   1   2   1   2   1   1   2   2   2   1   2   1   1   2   1   2   1   2   2   2   2   2   1   2   2   1   1   2   2   1   2   1   2   2   2   1   2   1   1   1   1   2   2   2   2   2   1   1   1   2   1   1   2   1   2   2   2   1   1   2   1   2   2   1   1   1   2   1   1   2   1   1   1   1   2   2   1   2   1   1   1   2   1   2   2   1   1   2   1   2   2   2   1   1   1   2   1   2   1   1   2   1   1   1   1   2   1   2   1   2   2   1   1   1   2   1   2   2   1   2   1   1   1   1   1   1   1   1   1   2   1   1   2   1   1   1   1   1   2   1   2   2   1   1   2   1   1   2   2   1   2   2   1   1   1   1   2   2   1
 MK-1-9                 1   2   2   1   1   2   1   1   2   1   1   2   1   2   1   2   1   2   2   1   1   1   1   2   1   2   2   2   1   1   2   2   1   2   2   2   1   2   1   2   1   1   2   1   2   1   1   2   2   2   2   2   1   1   2   1   2   1   2   2   2   1   2   1   2   2   1   1   2   2   2   2   1   2   2   2   1   2   1   1   1   1   2   2   2   2   1   1   1   2   2   1   2   2   2   2   2   2   1   1   2   1   2   1   1   1   1   2   1   2   1   2   1   1   1   2   2   1   2   1   2   1   2   1   2   2   1   1   2   1   2   2   2   1   1   1   2   1   2   1   1   1   1   2   1   1   2   1   2   1   2   1   1   1   1   2   2   2   2   1   2   1   1   2   2   1   1   1   1   1   2   1   1   2   1   1   1   1   1   2   1   2   2   2   1   2   2   1   2   2   1   2   1   1   1   1   1   2   2   1
 MK-1-10                1   2   2   1   1   2   1   1   1   1   1   2   2   2   1   1   1   1   2   1   1   1   1   2   1   2   2   2   1   1   2   2   1   2   2   2   2   2   1   2   1   1   2   1   2   1   1   2   1   2   2   2   1   1   2   1   2   1   2   2   2   1   2   1   1   2   2   1   2   2   2   2   1   2   2   2   1   2   1   1   1   1   2   2   2   1   1   1   2   2   2   1   2   2   2   2   2   2   1   1   2   1   1   1   1   1   2   2   1   2   1   2   1   1   1   2   2   1   2   1   2   1   2   1   2   2   1   1   2   1   2   2   2   1   1   1   2   1   2   1   1   1   1   2   1   1   1   1   2   2   2   1   1   1   1   2   2   2   2   1   2   1   1   2   2   1   1   1   1   1   2   1   1   2   1   1   1   1   2   2   1   2   2   1   1   2   2   1   1   2   1   2   1   1   1   1   1   1   2   1
 MK-1-11                1   2   2   1   1   2   1   1   1   1   1   2   2   2   1   1   1   1   2   1   1   1   1   2   1   2   2   2   2   1   2   2   1   2   2   2   2   2   1   2   1   1   2   1   1   1   1   2   1   2   2   2   1   1   2   1   2   1   2   2   2   1   2   1   1   2   2   1   2   2   2   2   1   2   2   2   1   2   1   1   2   1   2   2   1   1   1   1   2   2   2   1   2   2   1   2   2   2   2   1   2   1   1   1   1   1   2   1   1   2   1   2   1   1   1   2   2   1   2   1   2   1   1   1   2   2   1   2   1   1   2   1   2   1   2   2   2   2   2   1   1   1   1   2   1   2   1   1   1   2   2   1   1   1   2   2   2   2   2   1   2   1   1   2   2   1   1   1   1   1   1   1   1   1   1   1   1   1   2   2   1   2   2   1   1   2   2   1   1   2   2   2   1   1   1   1   1   1   1   1
 MK-1-12                1   1   2   1   1   2   1   1   1   1   1   2   1   2   1   1   1   1   2   1   2   1   1   2   1   2   2   2   2   1   2   2   1   2   2   2   1   1   1   2   1   1   2   1   1   1   1   2   1   2   2   1   1   2   2   1   2   2   2   1   2   1   2   1   2   2   2   1   2   2   2   2   1   1   2   2   1   2   1   1   2   1   2   2   1   1   1   1   2   2   2   1   2   1   2   2   2   2   2   1   2   1   1   1   1   1   1   1   1   1   1   2   1   1   1   2   2   1   2   1   2   1   1   1   2   2   1   2   1   1   2   2   1   1   1   2   2   2   2   1   1   1   1   2   2   2   1   1   1   2   2   1   1   1   2   2   2   2   2   1   2   1   2   2   2   2   1   2   1   1   1   1   1   1   1   1   1   1   2   2   1   2   1   1   1   2   2   1   1   2   2   2   1   1   1   1   2   1   1   1
 MK-1-13                1   1   1   1   1   2   1   1   1   1   1   2   1   2   1   1   1   1   2   1   2   1   1   2   1   2   2   2   2   1   2   2   2   2   2   2   1   1   1   2   1   1   2   1   1   1   1   2   1   2   2   1   1   2   1   1   2   2   2   1   2   1   2   1   2   2   1   1   2   1   2   2   1   1   2   2   1   2   1   1   2   1   2   2   1   1   1   2   2   2   1   1   2   1   2   2   2   2   2   1   2   1   1   1   1   1   1   1   1   1   1   2   1   1   1   2   2   1   2   1   2   1   1   1   2   2   1   2   1   1   2   2   2   1   1   1   2   1   2   1   1   1   1   2   2   2   1   1   1   2   1   1   1   2   2   2   2   2   2   1   2   1   2   2   2   2   1   2   1   1   1   1   2   1   1   1   1   1   2   2   1   2   1   1   1   1   2   1   2   2   2   2   1   1   1   1   2   1   1   2
 MK-1-14                1   1   2   1   1   2   1   1   1   1   1   2   1   2   1   1   1   1   2   1   2   1   1   2   1   2   2   2   2   1   2   2   2   2   2   1   1   1   1   2   2   1   2   1   1   1   1   1   1   2   2   1   1   2   1   2   2   2   2   1   2   1   2   1   2   2   1   2   2   1   2   2   1   1   2   2   1   2   1   1   2   2   2   2   1   1   1   2   2   2   1   1   2   1   2   2   2   2   1   1   2   1   1   1   1   1   1   2   1   1   1   2   1   1   2   2   2   1   2   1   2   2   1   1   2   2   1   1   1   2   2   2   2   1   1   1   2   2   1   1   2   1   2   2   2   2   1   2   2   2   1   1   1   2   2   2   2   2   2   2   2   1   2   2   1   2   1   2   1   1   1   1   2   1   1   1   2   1   2   2   1   2   1   1   1   2   2   1   1   2   1   2   1   1   1   1   2   1   1   2
 MK-1-15                1   1   2   1   1   2   1   1   1   1   1   2   1   2   1   1   1   2   1   1   1   1   1   2   1   2   2   2   2   1   2   2   2   2   2   1   1   1   1   2   2   1   2   1   1   1   1   1   1   1   2   1   1   2   1   2   2   2   2   1   2   1   2   1   2   2   1   1   2   1   2   2   1   1   2   2   1   2   1   1   2   2   2   2   1   1   1   2   1   1   1   1   2   1   2   2   2   2   1   1   2   1   1   1   2   1   1   2   1   1   2   2   1   1   2   2   2   1   2   1   2   2   1   1   2   2   1   1   1   2   2   2   2   1   1   1   1   2   1   1   2   1   2   2   2   2   1   1   2   2   1   1   1   2   2   2   2   2   2   2   2   1   2   1   1   2   1   2   1   1   1   1   2   1   2   2   2   1   2   2   1   2   1   2   1   2   2   1   2   2   1   2   1   1   1   1   2   1   1   2
 MK-1-16                1   1   2   1   1   1   1   1   1   1   2   2   1   2   1   1   1   2   1   1   1   1   1   2   1   2   2   2   2   1   2   1   2   2   2   1   1   1   1   2   2   1   2   2   1   1   1   1   1   1   2   1   1   2   1   2   2   2   2   1   2   1   1   1   2   2   1   1   2   1   2   2   1   1   2   2   1   1   1   1   1   2   2   2   1   1   1   2   1   1   2   1   2   1   2   2   2   2   1   1   2   2   1   1   2   1   2   1   1   1   2   2   1   1   2   1   2   1   2   1   2   2   1   2   2   2   1   1   2   2   2   2   2   1   1   1   1   2   1   2   2   2   2   2   2   1   1   1   2   2   1   1   1   2   2   2   2   1   2   2   2   1   2   1   1   2   1   2   1   1   1   1   2   1   2   2   2   1   2   2   2   2   1   2   1   2   2   1   2   2   1   2   1   1   1   1   2   1   1   2
 MK-2-1                 1   1   1   1   1   2   1   1   1   2   2   2   1   1   2   2   1   1   1   1   2   1   1   2   2   1   2   2   1   2   2   1   1   2   2   2   1   1   1   1   2   1   1   1   1   2   1   1   1   2   1   1   2   2   2   1   2   1   1   2   2   2   1   2   2   2   1   2   1   2   1   2   2   2   2   1   2   1   2   2   1   1   1   1   2   1   1   2   2   2   1   2   1   2   2   1   1   2   2   1   2   1   1   1   2   1   2   1   2   1   2   1   2   1   1   2   1   2   2   2   2   1   2   1   1   2   1   2   2   2   2   2   2   1   2   2   1   1   1   2   1   1   1   1   1   1   2   2   2   1   2   2   1   2   2   2   2   2   1   1   2   2   1   2   2   2   1   1   2   2   2   1   2   2   2   2   2   1   1   1   2   1   1   1   2   1   1   1   2   2   1   2   2   1   2   2   1   2   1   1
 MK-2-2                 1   1   1   1   1   2   1   1   1   2   2   2   1   2   2   2   1   2   2   1   2   1   1   2   2   1   2   2   1   2   2   1   1   2   2   2   1   1   1   1   2   1   1   1   1   2   1   1   1   2   1   1   2   2   1   1   1   1   1   2   2   2   1   2   2   2   1   2   1   2   1   2   2   2   2   1   2   1   1   1   1   2   1   1   2   1   1   2   2   2   1   2   1   2   2   1   1   2   2   1   2   1   1   1   1   2   2   1   2   1   2   1   2   1   2   2   2   2   2   2   2   1   2   1   2   2   1   2   2   2   2   1   2   1   2   2   1   1   1   2   1   1   1   1   1   1   2   1   2   1   2   2   1   2   2   2   2   2   1   1   2   2   1   2   2   2   1   1   1   2   2   1   2   2   2   2   2   1   1   1   2   1   1   1   2   1   1   2   2   2   1   2   2   1   2   2   1   2   1   1
 MK-2-3                 1   1   1   2   2   2   1   1   1   2   2   2   1   2   2   2   1   1   2   2   2   1   1   1   2   1   2   2   2   2   2   1   1   2   2   2   1   1   1   1   2   1   1   1   1   2   1   1   1   2   1   1   2   1   2   1   1   1   1   2   2   2   1   2   2   2   1   2   1   2   2   2   2   2   2   1   2   1   1   2   1   2   1   1   2   1   1   2   2   2   2   2   1   1   2   1   1   2   2   1   2   1   1   1   1   2   2   1   2   1   2   1   2   1   2   2   1   2   2   2   2   1   1   1   2   2   1   2   2   2   2   1   2   1   2   2   1   1   1   2   1   1   1   1   1   1   1   1   2   1   1   2   1   2   2   1   2   2   1   1   2   2   1   2   2   2   1   1   1   2   2   1   1   2   1   2   2   1   1   1   2   1   1   1   2   1   1   1   2   2   1   2   2   1   2   2   1   2   1   1
 MK-2-4                 2   1   1   2   2   2   1   2   1   2   2   2   1   2   2   2   1   1   2   2   2   1   1   1   2   1   2   2   2   2   2   1   1   1   1   1   2   1   1   1   2   1   1   1   1   2   1   1   1   2   1   1   2   1   2   1   1   1   1   2   2   1   1   2   2   2   1   1   1   1   1   2   1   2   2   1   2   1   1   2   1   2   1   1   2   1   1   2   2   2   2   2   1   1   2   1   1   2   2   1   2   1   1   1   1   2   2   1   2   2   2   1   2   1   2   2   1   2   2   2   2   1   1   1   1   2   1   2   2   2   2   1   2   1   2   2   1   2   1   2   2   1   1   1   1   1   1   1   2   1   1   2   2   2   2   2   2   2   1   1   2   2   1   2   1   2   1   1   1   2   2   1   1   2   1   1   2   1   1   1   2   1   1   1   2   1   1   1   2   2   2   2   2   1   2   2   1   2   1   2
 MK-2-5                 2   1   1   2   2   2   1   2   1   2   2   2   1   1   2   2   1   1   2   2   2   1   1   1   2   1   2   2   2   2   2   1   1   2   1   1   2   1   1   1   2   1   1   1   1   2   1   2   1   2   1   2   2   1   2   1   1   1   1   2   2   1   2   2   2   2   1   1   1   1   1   2   1   2   2   1   2   1   1   2   1   2   1   1   2   1   1   2   2   1   2   2   1   2   2   1   1   2   2   1   2   1   1   1   1   2   2   1   2   2   2   1   1   1   2   2   2   2   2   2   2   1   2   1   2   2   1   2   2   2   2   1   1   1   2   2   2   2   1   2   2   1   1   1   1   1   1   1   2   1   1   2   2   2   2   2   2   2   1   1   2   2   1   2   1   2   1   1   1   2   2   2   1   2   1   2   2   1   1   1   2   1   1   1   2   1   1   2   2   2   2   2   2   1   2   2   1   2   1   2
 MK-2-6                 2   1   1   2   2   2   1   2   1   2   2   2   1   2   2   2   1   1   2   1   2   1   2   1   2   1   2   2   2   1   2   1   1   2   1   1   2   1   2   1   2   2   1   1   1   2   1   2   2   2   1   2   2   2   2   1   2   1   1   2   2   1   2   2   2   2   1   1   1   1   1   2   1   2   2   1   2   1   1   2   1   2   1   1   2   1   1   2   2   1   1   2   2   2   2   1   1   2   2   1   2   1   2   1   1   2   2   1   2   1   2   1   1   1   2   1   2   2   2   2   2   1   2   1   2   2   1   2   2   2   2   1   1   1   2   2   1   1   2   1   2   1   1   1   2   1   1   1   2   1   1   2   2   2   2   2   2   2   1   1   2   2   1   2   1   2   1   1   1   2   2   2   2   2   1   2   2   1   1   1   2   1   1   1   2   1   1   2   2   2   2   2   2   1   2   2   1   2   1   2
 MK-2-7                 2   1   1   2   2   2   1   2   1   2   2   2   1   2   2   1   1   1   2   1   2   1   2   1   2   1   1   2   2   1   2   1   1   2   2   1   2   2   2   1   2   2   1   1   2   2   1   2   2   2   1   2   2   2   2   1   2   1   1   2   2   1   2   2   2   2   1   2   1   1   1   2   1   2   2   1   2   1   1   2   1   2   1   2   1   2   1   1   2   1   2   1   1   2   2   1   1   2   2   1   2   2   2   2   1   2   2   1   2   1   2   1   1   2   2   2   2   2   2   2   2   1   2   1   2   2   1   2   2   2   2   1   1   1   2   2   2   1   2   1   2   1   1   1   2   1   1   1   1   2   1   2   2   2   2   2   2   2   1   2   2   2   1   2   1   2   1   1   1   2   2   2   2   2   1   2   2   1   1   2   2   1   1   1   2   1   1   1   2   2   2   1   2   2   2   2   1   2   1   2
 MK-2-8                 2   2   1   2   2   2   1   2   1   2   2   2   1   2   2   1   1   1   2   1   2   1   2   2   2   1   2   2   2   1   2   1   1   2   2   1   2   2   2   1   2   2   1   1   2   2   1   2   2   2   1   2   2   2   2   2   2   1   2   2   2   1   2   2   2   2   1   2   2   1   1   1   1   2   2   1   2   1   1   1   1   1   1   2   1   2   1   1   1   1   2   1   1   2   1   1   1   2   2   1   2   1   2   2   1   2   2   1   2   1   2   1   2   2   2   2   2   2   2   2   2   1   2   1   2   2   1   2   2   2   2   1   1   1   2   2   1   1   2   1   2   1   1   1   2   1   1   1   1   2   1   2   2   2   2   2   2   2   1   2   2   2   1   2   2   2   1   1   1   2   2   2   2   2   1   2   2   1   1   2   2   1   2   1   2   1   1   1   2   1   1   2   2   1   2   2   1   2   1   2
 MK-2-9                 2   1   1   2   2   2   1   2   1   2   2   2   1   2   2   1   1   1   1   1   2   1   2   2   2   2   2   2   2   1   2   1   1   2   2   1   2   2   2   1   2   2   1   1   2   2   1   2   2   2   1   2   2   2   2   2   2   1   2   2   2   1   2   2   2   2   2   2   2   1   1   1   1   2   2   1   2   1   1   1   1   1   1   2   1   2   1   1   1   1   2   1   1   2   1   1   1   2   2   1   2   1   2   1   1   2   2   1   2   1   2   1   2   2   2   2   2   2   2   2   2   1   2   1   2   2   1   2   2   2   2   1   1   1   2   2   1   1   2   1   2   1   1   2   2   1   1   1   1   1   1   2   2   2   2   1   2   2   1   2   2   2   1   2   2   2   1   1   1   2   2   2   2   2   1   2   2   1   2   2   2   1   2   1   2   1   1   1   2   1   1   2   2   1   2   2   1   1   1   2
 MK-2-10                2   1   1   2   2   2   1   2   2   2   2   2   1   2   2   1   1   1   1   1   2   1   2   1   2   2   2   2   2   1   2   1   1   1   2   1   1   2   2   1   2   2   2   1   2   2   1   2   2   2   1   2   2   2   2   2   2   1   2   1   2   1   2   2   2   2   2   2   1   1   1   1   1   2   2   1   2   1   1   1   1   1   1   2   1   2   1   1   1   1   2   1   1   2   1   1   1   2   2   1   1   1   2   1   1   1   2   1   2   1   2   1   2   2   2   2   2   2   2   2   2   1   2   1   2   2   1   2   2   2   2   1   1   1   1   2   1   1   2   1   2   2   1   2   2   1   1   1   1   1   1   2   2   2   2   1   2   2   1   2   1   2   1   2   2   2   1   1   1   2   2   2   2   2   1   1   2   2   2   2   2   1   2   1   2   1   1   1   2   1   1   2   2   1   2   2   1   1   1   2
 MK-2-11                2   1   1   1   2   2   1   2   2   2   2   1   1   2   2   2   1   1   1   1   2   1   2   1   2   2   2   2   2   1   2   1   1   1   2   1   1   2   2   1   2   2   2   1   2   2   1   2   2   2   1   2   2   2   1   2   2   1   2   1   2   1   2   2   2   2   2   2   1   1   1   2   1   2   2   1   2   1   2   1   1   1   1   2   1   2   1   1   2   2   2   1   1   2   2   1   1   2   2   1   1   1   2   1   1   1   2   1   2   1   2   1   2   2   2   2   2   2   2   2   2   1   2   1   2   2   1   2   2   1   1   1   1   1   1   2   1   1   2   1   2   2   1   2   2   1   1   1   2   1   1   2   2   2   1   1   2   2   1   2   2   1   1   2   2   2   1   1   1   2   2   2   2   2   1   1   2   2   2   2   2   1   1   1   2   1   1   1   2   1   1   2   2   1   2   2   1   1   1   2
 MK-2-12                2   1   1   1   2   1   2   2   2   2   2   1   2   2   2   2   1   1   2   1   2   1   2   1   2   2   2   2   2   1   2   1   1   2   2   1   1   2   2   1   2   2   2   1   2   2   2   2   1   2   1   2   2   2   1   2   2   1   2   1   2   1   2   2   2   2   2   2   1   1   1   1   1   2   2   1   2   1   2   1   1   1   1   2   1   2   1   1   2   2   2   1   1   2   1   1   1   2   2   1   1   1   2   2   1   2   2   1   2   1   2   1   2   2   2   2   2   2   2   1   2   1   2   1   2   2   1   2   2   1   1   1   1   1   2   2   2   1   2   1   2   2   1   2   2   1   1   1   2   1   1   2   2   2   1   1   2   2   1   2   2   1   1   2   2   2   1   1   1   2   2   2   2   2   1   1   2   2   2   2   2   1   1   1   2   1   1   1   2   1   1   2   2   1   2   2   1   1   1   2
 MK-2-13                2   1   1   1   2   1   2   2   2   2   2   1   2   2   2   2   2   1   2   1   2   1   1   1   2   2   2   2   2   1   1   1   2   2   2   2   1   2   2   1   2   2   2   1   2   2   2   2   1   2   1   2   2   1   1   2   2   2   1   1   2   1   2   2   2   2   1   2   1   1   1   1   1   2   2   1   2   1   2   1   1   1   1   2   1   2   1   1   1   2   2   1   1   2   1   2   1   2   2   1   1   1   2   2   1   2   2   1   2   1   2   1   2   2   1   2   2   2   2   1   2   1   2   1   2   2   1   2   2   1   1   1   1   1   2   2   2   1   2   1   2   2   1   2   2   1   1   1   2   1   1   2   2   2   1   1   2   2   2   2   1   1   2   2   2   2   1   1   1   2   2   2   2   1   1   1   2   1   2   2   2   1   1   1   2   1   1   1   2   1   1   2   2   1   2   2   1   1   1   2
 MK-2-14                2   1   1   1   2   1   2   2   1   2   2   1   2   2   2   2   2   1   2   1   1   1   2   1   2   2   2   2   2   1   1   1   2   2   1   2   1   2   2   1   2   2   2   1   2   2   2   2   1   2   1   2   2   1   1   1   2   2   1   1   2   1   2   2   2   2   1   2   1   1   2   1   1   2   2   2   1   1   2   2   1   2   1   2   1   1   1   1   1   1   2   1   1   2   1   2   1   2   2   1   1   1   2   2   1   2   2   1   2   1   2   1   2   2   1   2   2   2   1   1   2   1   1   1   2   2   1   2   2   2   1   1   1   1   2   2   2   1   2   1   2   2   1   2   2   1   1   1   2   1   1   2   2   2   1   1   2   2   2   2   1   1   2   2   1   2   1   1   1   2   2   2   2   1   1   1   2   1   2   2   2   1   1   2   2   2   1   1   2   1   1   2   2   1   2   2   1   1   1   2
 MK-2-15                1   1   2   1   2   1   2   2   2   2   2   1   2   2   2   2   2   1   2   1   1   1   2   1   2   1   2   2   2   2   1   1   2   1   1   2   1   2   2   1   2   2   1   1   2   2   2   2   1   2   1   2   2   1   1   1   2   2   1   1   2   1   2   2   2   2   1   2   1   1   2   1   1   2   2   1   1   1   2   2   2   2   2   2   1   1   2   1   1   1   2   1   1   2   1   2   1   1   2   1   1   1   1   2   2   2   2   2   2   1   2   1   2   2   1   2   2   1   1   1   2   1   1   1   2   2   1   2   2   2   1   1   1   1   1   2   1   1   2   1   2   2   1   2   2   1   1   1   2   2   1   2   2   2   1   1   2   2   2   2   1   1   2   2   1   2   1   1   1   2   2   2   2   1   1   1   2   1   2   2   2   1   1   2   2   2   1   1   2   1   2   2   2   1   2   2   1   1   1   2
 MK-2-16                1   1   2   1   2   2   2   2   2   2   2   2   2   2   2   2   2   1   2   2   1   1   2   2   1   1   2   2   2   2   2   1   2   1   1   2   2   2   2   1   2   2   1   1   2   2   2   2   1   2   1   2   2   1   1   1   2   2   1   1   2   1   2   2   2   2   1   2   1   1   2   1   1   2   2   1   1   1   2   2   2   2   2   1   1   1   2   1   1   1   1   1   1   2   1   1   1   1   1   1   1   1   1   1   2   2   2   2   2   1   2   1   2   2   1   2   2   1   1   1   2   1   2   2   2   2   1   2   2   2   1   1   1   1   1   2   1   1   2   1   2   2   1   2   2   1   1   1   2   2   1   2   2   2   1   1   2   2   2   2   1   1   2   2   1   2   1   1   1   2   2   2   2   1   1   1   2   1   2   2   2   1   1   1   2   2   1   1   2   1   2   2   2   1   2   2   1   1   1   2
 MK-3-1                 1   2   1   1   1   1   1   2   2   1   1   1   1   2   1   1   1   1   1   2   1   1   1   2   2   1   2   1   2   2   2   1   1   1   1   2   1   1   1   2   2   2   2   1   1   1   2   2   1   2   1   1   2   1   2   2   1   2   2   1   1   1   2   2   2   2   2   1   2   1   2   1   1   2   1   2   1   1   1   2   2   2   2   1   1   1   1   1   2   2   2   2   1   2   2   2   2   1   2   2   2   1   1   1   1   2   1   2   1   1   1   2   2   1   2   2   2   1   2   1   1   1   1   1   2   2   1   2   2   1   1   2   2   1   1   1   2   1   2   1   2   1   2   2   1   1   1   1   1   2   1   2   2   1   2   2   1   1   1   1   2   2   1   2   2   1   1   2   2   2   1   2   1   2   2   2   2   1   1   2   2   1   1   2   1   2   2   1   2   2   1   2   2   2   2   1   2   1   2   1
 MK-3-2                 1   2   1   1   1   1   1   2   2   1   1   1   1   2   1   1   1   1   1   2   1   1   1   2   2   1   2   1   2   2   2   1   1   1   1   2   1   1   1   2   2   2   2   1   1   1   2   2   1   2   1   1   2   1   1   2   1   2   1   1   1   1   2   2   2   2   2   1   2   1   1   1   1   2   1   2   1   1   1   1   2   2   2   1   1   1   1   1   2   2   2   2   1   1   2   2   2   1   2   2   2   1   1   1   1   2   1   2   1   2   1   2   2   2   2   2   2   1   2   1   1   1   1   1   2   1   1   2   2   1   2   2   2   1   1   1   2   1   2   1   2   1   2   2   1   1   2   1   1   2   1   2   2   1   2   1   1   1   1   1   2   1   1   2   2   1   1   2   2   2   1   2   1   2   2   2   2   1   1   2   2   1   1   2   1   2   2   1   2   2   1   2   2   2   2   1   2   2   2   1
 MK-3-3                 1   2   1   1   1   1   1   2   2   1   1   1   1   2   1   1   1   1   1   2   1   1   1   2   2   1   2   1   2   1   2   1   1   1   1   2   1   1   1   2   2   2   2   1   2   1   2   2   1   2   1   2   2   1   1   2   2   2   2   1   1   1   2   2   2   2   2   1   1   2   1   1   1   2   1   2   1   1   1   1   2   2   2   1   1   1   2   2   2   2   2   2   1   1   2   2   1   1   2   2   2   1   1   1   1   2   1   2   1   2   1   2   2   2   2   2   1   1   1   1   1   1   1   1   2   1   1   2   2   1   2   2   1   1   1   1   2   2   2   2   2   1   2   2   1   1   2   1   1   2   1   2   2   1   2   1   1   1   2   1   2   2   1   2   2   1   1   2   2   2   1   1   1   2   1   2   2   1   1   2   2   1   1   2   2   2   2   1   2   2   1   2   2   2   2   1   2   2   1   1
 MK-3-4                 1   2   1   2   1   1   1   2   1   1   1   1   1   2   1   1   1   1   2   2   1   1   1   2   2   1   2   1   2   1   2   1   1   1   1   2   1   1   1   2   2   2   2   1   2   1   2   2   1   2   1   2   2   1   1   2   2   1   2   1   1   1   2   2   2   2   2   1   2   2   1   1   2   1   1   2   1   1   1   1   2   2   2   1   2   1   2   2   2   2   2   2   1   1   2   2   1   1   2   2   2   1   1   2   1   2   1   2   2   2   1   1   2   1   2   2   1   1   1   1   1   1   1   2   2   1   1   1   2   1   2   2   1   1   1   1   2   2   2   2   2   1   2   2   1   1   2   2   1   2   1   2   2   1   2   1   1   1   2   1   1   2   1   2   2   1   1   1   2   2   1   1   1   2   1   2   2   1   1   2   2   1   1   1   2   2   2   1   2   2   1   2   1   2   1   1   1   2   1   1
 MK-3-5                 1   2   1   2   2   1   1   2   1   1   1   1   1   2   1   2   1   1   2   2   2   1   1   2   2   1   2   1   2   1   2   1   1   1   1   2   1   1   1   2   2   2   2   1   2   1   2   2   1   2   1   2   2   1   1   2   2   1   2   1   1   1   2   2   2   2   2   1   2   2   1   1   2   1   1   2   1   2   1   1   2   2   2   1   2   1   2   2   2   1   2   2   1   1   2   2   1   1   1   2   2   1   1   2   1   1   1   2   1   2   1   1   2   1   1   2   1   1   1   1   1   1   1   1   2   1   2   1   2   1   2   2   1   1   1   1   2   2   2   2   2   1   2   2   1   1   2   2   1   2   1   2   2   1   2   1   1   1   2   2   1   2   1   2   2   2   1   1   2   2   1   2   1   2   1   2   1   1   1   1   2   1   1   1   2   2   1   1   2   2   1   2   1   2   1   1   1   2   1   1
 MK-3-6                 1   2   1   1   2   1   1   2   1   1   1   2   1   2   1   1   1   1   2   2   1   1   1   2   1   1   1   1   2   2   2   1   1   2   1   2   1   1   1   1   2   2   2   1   2   1   2   2   1   2   1   2   2   1   1   1   2   1   2   1   1   1   2   2   2   2   2   1   2   2   1   1   2   1   1   2   1   2   1   1   2   1   2   1   2   1   2   2   2   1   2   2   1   1   1   2   1   1   1   2   2   1   1   2   1   1   1   2   1   2   1   1   2   1   1   2   1   1   1   1   1   2   1   2   1   1   2   1   2   1   2   2   2   2   1   1   2   2   1   2   2   1   2   2   1   1   2   2   1   1   1   2   2   1   2   1   1   1   2   2   1   2   1   2   2   2   2   1   2   2   1   2   1   2   2   1   1   1   1   1   1   1   1   1   2   2   1   2   2   2   1   2   1   2   2   1   1   2   1   1
 MK-3-7                 1   2   1   1   2   1   1   2   1   1   1   2   1   2   1   1   1   1   1   2   1   1   1   2   1   1   1   1   2   2   2   1   1   2   1   2   1   1   1   1   2   2   2   1   2   1   2   2   1   2   1   2   2   1   1   1   2   1   2   1   1   1   2   2   2   2   1   1   2   2   1   1   2   1   1   2   1   2   1   1   2   1   2   1   2   2   2   2   2   1   2   2   1   1   1   2   1   1   1   2   2   1   1   2   1   1   1   2   1   2   1   2   2   1   1   2   1   2   1   1   1   2   1   2   1   1   2   2   2   1   2   2   2   1   1   1   2   2   1   2   2   1   2   2   1   1   2   2   1   1   1   2   2   1   2   1   1   1   2   2   1   2   1   2   2   2   2   1   2   2   1   2   1   2   2   2   1   1   1   1   1   1   1   1   2   2   1   2   2   2   1   2   1   2   2   1   1   2   1   1
 MK-3-8                 2   2   1   1   2   1   1   2   1   1   1   1   1   2   1   1   1   1   1   2   1   1   1   2   1   1   1   1   2   2   2   1   1   2   1   2   1   1   1   1   2   2   2   1   2   1   2   2   1   2   1   2   2   1   1   1   2   1   2   1   2   1   2   2   1   2   1   1   2   2   1   1   2   1   2   2   1   2   1   1   1   1   2   1   2   2   1   2   2   1   2   2   1   1   2   2   1   1   1   1   2   1   1   2   1   2   1   2   1   2   1   2   2   1   1   2   1   2   1   1   1   1   2   2   1   1   2   2   2   1   1   2   1   2   1   1   1   2   1   2   1   1   2   2   1   1   2   1   1   1   1   2   2   1   2   1   1   1   2   2   1   2   2   1   2   2   1   1   2   2   1   2   1   2   2   2   2   1   1   1   1   1   2   1   2   2   1   2   2   2   1   2   1   2   2   1   1   2   1   2
 MK-3-9                 2   2   1   1   2   1   2   2   1   1   1   1   1   2   1   1   1   1   1   1   1   2   1   2   1   1   2   1   2   2   2   1   2   2   1   2   1   1   1   1   2   2   2   1   2   1   2   2   1   2   1   2   2   1   1   1   2   1   2   1   2   2   2   2   1   2   1   1   2   2   1   1   2   1   2   2   1   2   1   2   1   1   2   1   2   2   1   2   1   1   2   2   1   1   1   2   1   1   1   1   2   1   1   2   1   2   1   2   1   2   1   2   2   1   1   2   1   2   1   1   1   1   2   2   1   1   2   2   2   1   1   2   1   2   1   1   1   2   2   2   1   1   1   1   2   1   2   1   1   2   1   2   2   1   2   1   2   2   2   2   1   2   2   2   2   2   1   1   2   2   1   2   1   1   2   2   2   1   1   2   1   1   2   2   2   2   1   2   2   2   1   2   1   2   2   1   1   2   1   2
 MK-3-10                2   2   1   1   2   1   2   2   1   1   1   1   1   2   1   1   2   1   1   1   1   2   1   2   1   1   2   1   2   2   2   1   2   2   1   2   1   1   1   1   1   2   2   1   2   1   1   2   1   2   1   2   2   1   1   1   2   1   2   1   2   2   2   2   1   2   1   1   2   2   1   1   2   1   2   2   1   2   1   2   2   1   2   1   2   2   1   2   1   1   2   2   1   1   1   2   1   2   1   1   2   1   1   2   1   2   1   2   1   2   1   2   2   2   1   2   1   2   1   1   1   1   2   2   1   1   2   2   2   1   1   2   1   1   1   1   1   2   2   1   2   1   1   2   2   1   2   1   1   2   1   2   2   1   2   1   2   2   2   2   1   2   1   2   2   2   1   1   1   1   1   2   1   1   2   2   2   1   2   2   2   1   2   2   2   2   1   2   1   2   2   2   1   2   2   1   1   2   1   2
 MK-3-11                2   2   1   1   1   1   2   2   1   1   1   1   1   2   1   2   2   1   1   1   1   2   1   1   1   1   2   1   2   2   2   1   2   2   1   2   1   1   2   1   1   2   2   1   2   1   1   2   1   2   1   2   2   2   1   1   2   1   2   1   2   2   2   2   1   2   1   1   2   2   1   1   2   2   2   2   1   2   1   2   2   1   2   1   2   1   1   2   1   1   2   2   1   1   1   2   1   2   2   1   2   1   1   2   1   2   1   2   1   2   1   2   2   2   1   2   1   1   2   1   1   1   2   1   1   1   2   2   2   1   2   2   1   2   1   1   1   2   2   1   2   2   1   2   2   1   2   1   1   2   1   2   2   1   2   1   2   2   2   2   1   2   1   2   2   2   1   1   1   1   2   2   1   1   2   2   2   1   2   2   2   1   2   2   2   2   1   2   1   2   2   2   1   2   2   1   1   2   1   2
 MK-3-12                2   2   1   1   1   1   2   2   1   1   2   1   1   2   1   2   2   1   1   1   1   2   1   1   1   2   2   1   2   1   2   1   2   2   2   1   1   1   2   1   1   2   2   1   2   2   1   2   1   2   1   2   2   2   1   1   2   1   2   2   2   1   2   1   1   2   1   1   1   2   1   1   2   2   2   2   1   2   1   2   2   1   2   1   2   1   1   2   1   2   2   2   1   1   1   2   1   2   2   1   2   1   2   2   1   2   2   1   1   2   1   2   2   2   1   2   1   1   2   1   1   1   2   1   1   1   2   2   2   1   2   2   1   2   1   1   1   2   2   1   2   2   1   1   2   1   2   1   1   2   2   2   2   1   1   1   2   2   2   2   1   2   1   2   2   2   1   1   1   1   2   1   1   1   2   2   2   1   2   2   2   1   2   2   2   2   1   2   2   2   2   2   1   2   2   1   1   2   1   2
 MK-3-13                2   1   1   1   1   1   1   2   1   1   2   1   1   2   1   2   2   1   1   1   1   2   1   1   1   2   2   2   2   1   1   1   2   2   2   1   2   1   2   1   1   2   2   1   2   2   1   2   1   2   1   2   2   2   1   1   2   1   2   1   2   1   2   1   1   2   1   1   1   2   1   1   2   2   2   2   1   2   1   2   2   1   1   1   2   1   2   2   1   2   2   2   1   1   1   2   1   2   2   1   2   1   2   2   1   2   2   1   1   2   1   2   2   2   1   2   2   1   2   1   1   1   2   1   1   1   2   1   2   1   2   2   1   2   1   1   1   2   2   1   2   2   1   1   2   1   2   1   1   2   2   2   2   1   1   1   2   2   2   2   1   2   1   2   2   2   1   1   1   2   2   1   1   1   2   2   2   1   2   2   2   1   2   2   2   2   1   2   2   2   2   2   1   2   1   1   1   2   1   2
 MK-3-14                2   1   2   1   1   1   1   2   1   1   2   1   1   2   1   2   2   1   2   1   1   1   1   2   1   2   2   2   2   1   1   1   2   2   2   1   2   1   2   1   1   2   1   1   1   2   1   2   1   2   1   2   2   1   1   1   2   1   2   1   1   1   2   1   1   2   1   1   1   2   1   1   2   2   2   2   1   2   1   2   2   1   1   1   2   1   2   2   1   2   2   2   2   1   1   2   1   2   1   1   1   1   2   2   1   2   2   1   1   2   1   2   2   2   1   2   2   1   2   1   1   1   2   1   2   1   2   1   2   1   2   2   1   2   1   1   2   2   2   1   2   1   1   1   1   1   1   1   1   2   2   2   2   1   1   1   2   2   2   2   1   2   1   2   2   2   1   2   1   2   2   1   1   2   2   2   2   1   2   1   2   1   2   1   1   2   1   2   2   2   2   2   1   2   1   1   1   2   2   2
 MK-3-15                2   1   1   1   1   1   1   1   1   2   2   1   1   2   1   2   2   1   2   1   1   1   1   2   1   2   2   2   2   1   2   1   1   2   2   1   2   1   1   1   1   2   1   2   2   2   1   2   1   2   1   2   2   1   1   1   1   2   2   1   1   1   2   1   1   2   1   1   1   2   1   1   2   2   2   2   1   2   1   1   2   1   1   1   2   1   2   1   1   2   2   2   2   1   1   2   1   2   1   1   1   1   2   2   1   2   2   1   1   2   1   2   2   2   2   2   2   1   2   1   2   1   2   1   1   1   2   1   2   1   2   2   1   1   1   1   2   1   2   1   2   1   1   1   1   1   1   1   1   2   2   2   2   1   1   1   2   2   2   2   1   2   1   2   2   2   1   2   2   2   2   1   1   2   2   1   2   1   2   1   2   1   2   1   2   2   1   1   2   2   2   2   1   2   1   1   1   2   2   2
 MK-3-16                2   1   1   1   1   1   1   1   1   1   2   1   1   2   1   2   2   1   2   1   1   1   1   2   1   2   2   2   2   1   2   1   1   2   2   1   2   1   1   1   1   2   1   2   2   1   1   2   1   2   1   1   2   1   1   1   1   2   2   1   1   1   2   1   1   1   2   1   1   1   1   1   2   2   2   2   1   2   1   1   1   1   1   1   2   1   2   1   1   2   2   2   2   1   1   2   1   2   2   1   1   1   2   1   1   2   2   1   1   2   1   1   2   2   2   2   2   1   2   1   2   1   2   1   1   1   2   1   2   1   2   2   1   1   1   1   2   2   2   1   2   1   1   1   1   1   1   1   1   2   2   2   2   1   1   1   2   2   2   2   1   2   2   2   2   2   1   2   2   2   2   1   1   2   1   1   2   1   2   1   2   1   2   1   2   2   1   2   2   2   2   2   1   2   1   1   1   1   2   2
 MK-4-1                 2   2   2   2   2   2   1   1   1   2   2   1   1   1   2   2   1   2   2   1   2   1   2   2   2   1   2   1   1   1   1   1   2   1   2   1   2   2   2   2   2   1   1   2   2   2   2   2   1   2   1   2   1   1   1   2   1   1   1   2   2   2   1   2   2   2   2   1   2   2   2   2   2   1   2   2   1   2   2   1   1   2   2   2   2   2   1   1   2   2   2   1   2   2   1   1   2   2   1   2   1   2   2   2   1   1   2   2   2   2   1   2   2   1   2   1   2   2   1   2   2   2   1   1   1   2   2   2   1   2   1   1   2   1   2   1   2   1   2   2   1   2   1   2   1   1   2   2   1   1   1   2   1   1   1   1   1   1   1   2   1   2   2   1   2   1   2   1   1   2   2   1   1   2   1   1   1   2   2   1   2   2   1   2   2   2   2   2   2   2   2   1   1   1   2   2   1   2   1   1
 MK-4-2                 2   2   2   2   2   2   1   2   1   2   2   1   1   1   2   2   1   2   2   1   2   1   2   2   2   1   1   1   1   1   1   1   2   1   2   1   2   2   2   2   2   1   1   2   1   2   2   2   2   2   1   2   1   1   1   1   1   1   1   2   2   2   1   1   2   2   2   1   2   2   2   2   2   1   2   2   1   2   2   1   1   2   2   2   2   1   1   1   2   1   2   1   2   2   1   1   2   2   1   2   1   2   1   2   1   1   1   2   2   2   1   2   2   1   2   1   2   2   2   2   2   2   2   1   1   2   2   2   1   2   1   1   1   1   2   1   2   1   1   2   2   2   1   1   1   1   2   2   1   1   1   2   1   1   1   1   1   1   2   2   1   2   2   1   2   1   2   1   1   2   2   1   1   2   1   1   1   2   2   2   2   2   1   2   2   2   2   2   2   2   1   1   1   2   2   2   1   1   1   1
 MK-4-3                 2   2   2   2   2   2   1   2   2   2   2   1   1   1   1   2   1   2   2   1   2   1   2   2   1   1   1   1   2   1   1   1   2   1   2   1   2   2   1   2   1   1   1   2   1   2   2   2   2   2   1   2   1   1   1   1   1   1   1   2   2   2   1   1   2   2   2   1   2   2   2   2   2   1   2   2   1   2   2   1   1   2   2   2   2   1   2   1   1   1   2   1   2   2   1   2   2   2   1   2   1   2   1   2   1   1   1   2   2   2   1   2   2   1   2   2   2   2   2   2   2   2   2   1   1   2   2   2   2   2   1   1   1   1   2   2   2   1   1   2   2   2   1   2   1   1   2   2   1   1   1   2   2   1   1   1   1   1   2   2   1   2   2   1   2   1   1   1   1   2   2   1   1   1   1   1   1   2   2   1   2   2   1   1   2   2   2   2   2   2   1   1   1   2   2   2   2   1   1   1
 MK-4-4                 2   2   2   2   2   2   1   1   2   2   2   1   1   1   2   2   1   2   2   1   1   1   2   2   2   1   1   1   2   1   1   1   2   1   2   2   2   2   1   2   1   1   1   2   2   2   2   1   2   2   1   2   1   1   1   1   1   1   1   2   2   2   1   1   2   2   2   1   2   2   2   2   2   2   2   2   2   2   2   1   1   2   2   2   2   1   2   1   1   1   2   1   2   2   1   2   2   2   1   2   1   2   1   2   2   1   1   2   2   1   1   2   2   1   2   2   2   2   2   2   1   2   2   1   1   2   2   2   2   2   1   1   1   1   2   2   2   1   1   2   2   2   2   2   1   1   2   2   1   1   1   2   2   1   2   1   1   1   2   2   1   2   2   1   2   1   1   1   1   2   2   1   1   1   2   1   1   2   2   1   2   2   1   1   2   2   2   2   2   2   1   1   1   2   2   2   2   1   1   1
 MK-4-5                 2   2   2   2   2   1   1   2   2   2   2   1   1   1   1   2   1   2   2   1   1   1   2   2   2   2   1   1   2   1   1   1   2   1   2   2   2   2   1   2   2   1   1   2   2   2   2   1   2   2   1   2   1   1   2   1   2   1   1   2   2   2   1   1   2   2   2   1   2   2   2   2   2   2   2   1   2   2   2   1   2   2   2   2   2   2   2   1   1   1   2   1   2   2   1   2   2   2   1   2   1   1   1   2   2   1   1   2   1   1   1   2   2   1   2   1   2   2   2   2   1   2   2   1   2   2   2   2   2   1   1   1   1   2   2   2   2   1   1   2   2   2   2   2   2   1   2   2   1   1   1   2   2   1   2   1   1   1   2   2   1   2   2   1   2   1   2   1   1   2   2   1   1   1   2   1   1   2   2   1   2   2   1   1   2   2   2   2   2   2   1   1   2   2   2   2   2   1   1   1
 MK-4-6                 2   2   2   2   2   1   1   2   1   2   2   1   1   1   1   2   1   2   2   2   1   1   2   1   1   2   1   1   2   1   1   1   1   2   2   2   2   2   1   2   2   2   1   1   2   2   2   1   2   2   1   2   1   1   2   1   1   1   1   2   2   2   1   1   2   2   2   1   2   2   2   2   2   2   2   1   2   2   1   1   2   2   2   2   2   1   1   1   1   1   2   1   2   2   2   2   1   2   1   2   1   1   1   2   2   1   1   2   1   1   1   2   1   1   2   1   2   1   2   2   1   1   2   1   2   2   1   2   2   1   1   1   1   2   2   2   2   1   1   2   2   2   1   1   2   2   2   1   1   2   1   2   2   1   2   1   1   1   2   2   1   2   2   2   2   1   2   1   1   2   2   1   1   1   2   1   1   1   2   1   1   2   1   1   2   1   2   2   2   2   1   1   2   2   2   2   2   2   1   1
 MK-4-7                 1   2   2   2   1   1   1   2   1   1   2   1   1   1   1   2   2   2   2   1   1   1   2   1   1   1   1   1   2   1   1   1   1   2   2   2   2   2   1   2   2   2   1   1   2   2   2   1   2   2   1   2   1   1   2   1   1   1   1   2   1   2   1   1   2   2   2   1   2   2   2   2   2   2   2   1   2   2   1   1   2   2   2   2   2   1   2   1   1   2   1   1   2   2   2   2   2   2   1   2   1   1   1   2   1   1   1   1   1   1   1   2   1   1   2   1   2   1   2   2   1   1   2   1   2   2   1   1   2   1   1   1   1   2   2   2   2   2   1   2   2   1   1   1   2   2   2   1   1   2   1   2   2   1   2   1   2   1   2   2   1   2   2   2   2   1   2   1   2   2   1   1   1   1   2   1   1   1   2   1   1   2   1   1   2   1   2   2   2   2   1   1   1   2   2   2   2   2   1   1
 MK-4-8                 1   2   2   2   1   1   2   2   1   1   2   1   1   1   1   2   2   2   2   1   1   1   2   1   1   1   1   1   1   1   1   1   1   2   2   2   2   2   1   2   2   1   1   1   1   2   2   1   2   2   1   1   2   1   2   1   1   1   1   1   1   2   1   1   2   2   2   1   2   1   2   2   2   2   2   1   2   2   1   1   2   2   2   2   2   1   2   1   1   2   2   1   2   2   2   2   2   2   1   2   1   1   1   2   2   1   1   1   1   1   1   2   1   2   2   1   1   1   2   1   1   2   2   1   2   2   1   1   2   1   1   1   1   2   2   2   2   2   1   2   2   1   1   1   2   1   2   2   1   2   1   2   2   1   2   2   2   1   2   2   1   2   2   2   2   1   2   1   1   2   1   2   1   1   2   1   1   1   2   1   2   2   2   1   2   1   1   2   2   1   1   1   1   2   1   2   2   2   1   2
 MK-4-9                 1   2   2   2   1   1   2   2   1   1   2   1   1   1   1   2   2   2   2   1   1   1   2   1   1   1   1   1   1   1   1   1   1   2   2   2   2   2   1   2   2   2   1   1   1   1   2   1   2   2   1   1   2   1   2   1   1   1   1   2   1   2   1   1   2   2   2   1   2   1   2   2   2   2   2   1   2   2   1   1   2   2   2   2   2   1   2   1   1   2   2   1   2   2   2   2   2   2   1   2   2   1   1   2   2   1   1   1   1   1   1   2   1   2   2   1   1   1   2   1   1   2   2   1   2   2   1   1   1   2   1   2   1   2   2   2   2   1   1   2   2   1   1   2   2   1   2   2   1   2   1   2   2   1   2   1   2   1   1   2   2   2   2   1   2   1   2   1   1   2   1   2   1   1   2   1   1   1   2   1   2   2   2   1   2   1   1   2   2   1   1   1   1   2   1   2   2   2   1   2
 MK-4-10                1   2   2   2   1   1   2   1   1   1   1   1   2   1   1   2   2   2   1   2   1   1   2   1   1   1   1   1   1   1   1   1   1   1   2   2   2   2   1   2   2   2   1   1   1   1   2   1   2   2   2   1   2   1   2   1   1   1   1   2   1   2   1   1   2   2   2   1   2   2   2   2   2   2   2   1   2   2   1   1   2   2   2   2   2   1   2   2   1   2   2   1   2   2   2   2   2   2   2   2   2   1   1   2   2   1   1   1   1   1   1   2   1   2   2   1   1   1   2   1   1   1   2   1   2   2   1   1   1   2   1   2   1   2   1   2   2   1   1   2   2   1   1   2   2   1   2   2   1   2   1   2   2   1   2   2   2   1   1   2   2   1   2   1   2   1   2   1   1   2   2   2   2   1   2   1   1   1   2   1   2   2   2   2   2   1   1   2   2   1   1   1   1   2   1   2   2   2   1   2
 MK-4-11                1   2   2   2   1   1   1   1   1   1   1   1   2   1   1   2   2   2   1   2   1   1   2   1   1   2   1   1   1   1   1   1   1   1   1   2   2   2   1   2   1   2   1   1   1   1   2   1   2   2   2   1   2   1   2   1   1   2   1   2   1   2   1   1   1   2   2   1   2   2   2   2   2   2   2   1   2   2   1   1   2   2   2   2   2   1   1   2   1   2   2   1   2   2   2   2   2   2   1   2   2   2   1   1   2   1   1   1   1   1   1   2   1   2   2   1   1   2   2   1   1   2   2   1   2   2   1   1   2   2   1   2   1   2   1   2   2   1   1   2   2   1   1   2   2   1   1   2   1   2   1   2   2   1   2   2   2   1   1   2   2   1   2   1   1   1   2   1   1   2   2   2   2   1   2   1   1   1   2   1   2   1   1   2   2   1   1   2   2   1   1   1   2   2   1   2   2   1   1   2
 MK-4-12                1   2   2   2   1   1   2   1   2   1   1   1   2   1   1   2   2   2   1   2   1   1   2   1   1   2   1   1   1   1   2   1   1   1   1   2   2   2   1   2   1   2   1   1   1   1   2   1   2   2   2   1   2   1   2   1   1   2   1   2   1   2   1   1   1   2   2   2   2   2   2   2   2   2   2   1   1   2   1   1   2   2   2   2   2   1   1   2   1   2   2   1   2   2   2   2   2   2   2   2   2   2   1   1   2   1   2   1   1   1   1   2   2   2   2   1   1   2   2   2   1   2   2   2   2   1   1   1   2   2   1   2   2   2   1   2   2   1   1   2   1   1   1   2   2   1   1   2   1   2   1   2   2   1   2   2   2   1   1   2   2   1   2   1   1   2   2   1   1   1   2   2   2   2   2   1   1   1   2   1   2   1   1   2   2   1   1   2   1   1   1   2   2   2   1   1   2   1   1   2
 MK-4-13                1   2   2   2   1   1   2   1   2   1   1   1   2   1   1   2   2   2   2   1   1   1   1   2   1   2   1   1   2   1   2   1   1   1   1   2   2   2   1   2   1   1   1   2   1   1   2   1   2   2   2   1   2   1   2   1   1   2   1   2   1   2   1   1   1   2   1   2   2   2   2   2   2   1   2   1   1   1   1   1   2   2   2   2   2   1   1   2   1   2   2   1   2   2   2   2   2   2   2   2   2   2   1   2   2   1   2   1   2   1   1   2   2   2   2   1   1   2   1   2   2   2   2   2   2   1   1   1   2   2   1   2   2   2   1   2   2   1   1   2   1   1   1   2   2   1   1   2   1   2   1   2   1   1   2   2   2   1   1   2   2   1   2   2   1   2   1   1   1   1   1   2   2   2   2   1   1   1   2   1   2   1   1   1   2   1   1   2   1   1   1   1   2   2   1   1   2   1   1   2
 MK-4-14                1   2   2   2   2   1   2   1   2   1   1   1   2   1   1   2   2   2   1   1   1   1   1   2   1   2   1   1   2   1   1   1   1   1   1   2   2   2   1   2   1   1   1   2   1   1   2   1   2   2   1   1   2   2   1   1   2   2   1   2   1   2   1   1   1   2   1   2   2   2   2   2   2   1   2   1   1   1   1   1   2   2   2   2   2   1   1   1   1   2   2   1   2   2   2   2   2   2   2   2   2   2   1   2   2   1   2   1   2   1   1   2   2   2   2   1   1   2   1   2   2   2   2   2   2   1   1   1   2   2   1   2   2   2   1   2   2   1   2   2   1   1   1   2   2   1   2   2   1   2   1   2   1   1   2   2   2   1   1   2   2   1   2   2   1   2   1   1   1   1   1   2   2   2   2   1   1   1   2   1   2   1   1   1   2   1   2   2   1   1   1   1   2   2   1   1   2   2   1   2
 MK-4-15                1   2   2   2   2   2   2   1   2   1   1   1   2   1   1   2   2   2   1   1   1   1   1   2   1   2   1   1   2   1   1   1   1   1   1   2   2   2   1   2   1   2   1   2   1   1   2   1   1   2   1   2   2   2   1   1   2   2   1   2   1   2   1   1   1   2   1   2   2   2   1   2   2   1   1   1   1   1   1   1   2   2   2   2   2   1   1   1   1   2   2   1   2   2   2   1   2   2   2   2   1   2   1   2   2   1   1   1   2   1   1   2   2   1   2   1   1   2   1   2   2   2   2   2   1   2   1   1   2   2   1   2   2   2   2   1   2   1   2   1   1   2   1   2   2   1   1   2   1   2   1   2   1   1   2   2   2   1   1   2   2   1   2   1   1   2   1   1   1   1   1   2   2   1   2   1   1   1   2   1   2   1   1   1   2   1   2   2   1   1   1   2   1   2   1   1   2   2   1   1
 MK-4-16                1   2   1   2   2   2   2   1   2   1   1   1   2   1   2   1   2   2   2   1   1   1   1   2   2   2   1   1   2   2   1   1   1   1   1   2   2   2   1   1   1   2   1   2   1   1   2   1   1   2   1   2   2   2   1   2   2   2   2   2   1   2   2   2   1   2   1   2   2   1   1   2   2   2   1   1   1   1   1   1   2   2   2   2   2   1   1   1   2   2   2   1   2   1   2   1   2   2   2   2   1   2   1   2   2   1   1   1   2   1   2   2   2   1   2   1   1   2   1   2   2   2   1   2   2   2   1   1   2   2   2   2   2   2   2   1   2   1   2   1   1   1   2   2   2   1   2   2   1   2   1   2   1   1   1   2   2   1   1   2   1   1   2   1   2   2   1   1   1   1   1   2   2   1   2   1   1   1   2   1   2   1   1   1   2   1   2   2   1   1   1   2   1   2   1   1   2   2   1   1
 MK-5-1                 1   2   1   2   1   1   1   2   2   2   1   2   1   1   1   1   2   2   2   1   2   1   1   2   2   2   1   2   1   1   1   1   1   2   1   2   2   1   1   2   1   2   1   1   2   2   1   2   1   2   2   1   2   1   2   1   1   1   1   1   1   2   2   1   1   1   2   1   1   2   2   2   1   1   1   1   2   1   2   2   1   2   2   1   1   2   1   1   2   2   1   1   1   1   2   2   2   1   2   1   1   2   1   1   1   2   1   2   1   1   2   2   2   1   2   2   1   2   2   2   2   1   2   1   2   1   1   2   2   2   1   2   1   1   1   2   2   2   1   2   2   1   2   2   1   2   1   1   2   2   2   1   1   2   2   2   1   2   1   2   2   2   1   1   2   1   1   1   2   2   2   1   1   1   2   1   1   1   2   1   1   1   2   1   1   2   2   1   2   1   2   2   2   1   2   2   1   2   2   1
 MK-5-2                 1   2   1   2   1   1   1   2   2   2   1   2   1   1   1   1   1   2   2   1   2   1   1   2   2   2   1   2   2   1   1   1   1   2   1   2   2   1   1   2   1   2   2   1   1   2   1   2   2   2   2   1   2   1   2   1   1   1   1   1   1   2   2   2   1   1   2   1   1   2   2   2   1   1   2   1   2   2   2   1   1   2   2   2   1   2   1   1   2   2   1   1   1   1   2   2   2   1   2   1   1   2   1   1   1   1   1   1   2   1   2   2   2   1   2   2   1   2   2   2   2   1   2   1   2   1   1   2   2   2   1   2   1   1   1   2   2   2   1   2   2   1   2   2   2   2   1   1   2   1   2   1   1   2   2   2   1   2   1   2   2   2   1   1   2   1   2   1   2   2   2   1   1   1   2   1   1   1   2   1   1   1   2   1   1   2   2   1   2   1   2   2   1   1   2   2   1   2   2   1
 MK-5-3                 1   2   1   2   2   1   1   1   2   1   1   2   1   1   1   1   1   2   2   1   2   2   1   2   2   2   1   2   2   1   1   1   2   2   2   2   2   1   1   2   1   2   2   1   1   2   1   2   2   1   2   1   2   1   2   2   1   1   1   1   1   2   2   2   1   2   2   1   2   2   2   2   1   1   2   1   2   2   2   1   2   2   2   2   1   2   1   1   2   2   1   1   1   2   2   2   2   1   2   1   1   1   1   1   1   2   1   1   1   1   2   1   2   1   2   2   1   2   2   2   2   1   2   1   2   1   1   2   2   1   1   2   1   1   1   2   2   2   1   2   2   1   2   2   2   2   1   1   2   1   2   1   2   2   2   2   1   2   1   2   2   2   1   1   2   1   1   1   2   2   2   1   1   1   1   1   1   1   2   1   1   1   2   1   2   2   2   1   2   1   2   2   1   1   1   1   1   1   2   1
 MK-5-4                 1   2   1   2   2   1   1   1   2   1   1   2   1   1   1   1   1   2   2   1   1   2   2   2   2   1   1   2   2   1   1   2   2   2   2   2   1   1   2   2   1   2   2   1   1   2   1   2   2   1   2   1   2   1   2   2   1   1   1   1   1   2   2   2   2   2   2   2   2   2   1   2   1   1   2   1   2   2   2   1   2   2   2   2   1   2   1   1   2   2   2   2   1   2   2   2   2   1   2   1   1   1   2   1   1   2   1   1   1   1   2   1   2   1   2   2   1   2   1   2   1   1   2   1   2   1   1   2   2   1   1   1   1   1   1   2   2   2   2   2   2   1   2   2   2   2   1   1   2   1   2   1   2   2   2   2   1   1   1   2   2   2   1   1   1   1   1   1   2   2   1   1   1   1   1   1   1   1   1   1   2   2   2   1   2   2   2   1   2   1   2   2   1   1   1   1   1   1   2   1
 MK-5-5                 1   2   1   2   1   1   1   1   2   1   1   2   1   2   1   2   1   2   2   1   1   2   2   2   2   1   1   2   2   1   1   2   2   2   2   2   1   1   2   2   1   2   2   1   1   2   1   2   2   1   2   1   2   1   2   1   1   1   1   2   1   2   2   2   2   2   2   2   2   2   1   2   1   1   2   1   1   2   2   1   2   2   2   1   1   2   2   2   2   2   2   2   1   2   2   2   2   1   2   1   2   1   1   1   1   2   1   1   1   1   2   1   2   1   2   1   1   2   1   2   1   1   2   1   2   1   1   2   2   1   1   1   1   1   1   2   2   2   2   2   2   1   2   2   2   2   1   1   2   2   1   1   2   1   2   1   1   1   1   2   2   2   1   1   1   1   1   1   2   2   1   1   1   1   1   1   1   1   1   1   2   2   1   1   2   2   2   2   1   1   2   2   1   1   1   1   1   1   1   1
 MK-5-6                 1   1   1   2   1   1   1   1   2   1   1   2   1   2   1   2   2   2   2   1   2   2   2   2   2   1   1   2   2   1   1   2   2   2   1   2   2   1   2   2   1   2   2   1   1   2   1   2   2   1   2   1   2   1   2   2   1   1   1   2   2   2   2   2   2   2   2   2   2   2   1   2   1   1   2   1   1   2   2   1   2   1   2   1   1   2   2   2   2   2   1   2   1   2   2   1   2   2   2   1   1   1   1   1   1   2   1   1   1   2   2   1   2   1   2   1   1   2   1   1   1   1   2   1   2   1   1   2   2   1   1   1   1   1   1   2   2   2   2   2   2   1   2   1   2   2   1   1   2   2   1   1   2   1   2   1   1   1   1   2   2   2   1   1   1   1   1   1   2   2   1   1   1   1   2   2   1   1   1   1   2   2   1   1   2   1   2   2   2   1   2   2   1   2   1   1   1   1   1   1
 MK-5-7                 1   2   1   2   1   1   1   1   2   1   1   1   1   2   1   2   2   2   2   1   2   2   2   2   2   1   1   2   2   1   1   2   2   2   1   2   2   1   2   2   1   2   2   1   1   2   1   2   1   1   2   1   2   1   2   2   1   1   1   1   2   2   2   1   2   2   2   2   2   2   1   2   1   1   2   1   1   1   2   1   1   1   2   1   1   2   2   2   2   2   1   2   1   2   2   1   2   2   2   1   1   1   1   1   1   2   1   2   1   2   2   1   2   1   2   1   1   2   1   1   2   1   2   1   1   1   1   2   2   2   1   1   1   2   1   2   2   2   2   2   1   1   2   1   2   2   1   1   2   1   1   1   2   2   2   1   1   1   1   1   2   2   1   1   1   1   1   1   2   2   1   1   1   1   1   2   1   1   1   1   1   2   1   1   2   1   2   2   2   1   2   2   1   2   1   1   1   1   1   1
 MK-5-8                 1   2   1   2   1   2   1   1   2   1   1   1   1   2   1   2   2   2   2   1   2   2   1   2   2   1   1   2   2   1   1   2   2   2   1   2   2   1   2   2   1   2   1   1   1   2   1   2   1   1   2   1   2   1   2   1   1   1   1   2   2   2   2   1   2   2   2   2   2   2   1   2   1   1   2   1   1   1   2   1   1   1   2   1   1   2   2   2   2   2   1   2   1   2   2   1   2   2   2   1   1   1   1   1   1   2   1   2   1   2   2   1   2   2   2   1   1   2   1   1   1   1   2   1   1   1   1   1   2   2   1   2   1   2   1   2   2   2   2   2   2   1   2   1   1   2   2   1   2   1   2   1   2   2   2   2   2   2   1   1   2   2   1   1   1   1   2   1   2   2   1   1   1   1   1   2   1   1   1   1   1   1   1   1   1   1   2   2   2   1   1   1   1   2   1   1   1   1   2   1
 MK-5-9                 1   2   1   2   1   2   1   1   2   1   2   1   1   2   1   2   2   2   2   1   2   2   1   2   2   1   1   2   2   1   1   2   2   2   1   2   2   1   2   1   1   2   1   1   1   2   1   2   1   1   2   2   2   1   2   1   1   1   1   1   2   1   2   1   2   2   2   2   2   2   1   2   1   1   2   1   1   1   2   1   1   1   2   1   1   2   2   1   2   1   1   2   1   2   2   1   2   2   2   1   1   1   1   1   2   2   1   2   2   2   2   1   2   2   2   1   1   2   1   1   1   1   2   1   1   1   1   1   2   2   1   2   1   2   1   2   2   2   2   2   2   1   2   1   1   1   2   1   2   1   2   1   2   2   2   2   1   2   1   1   2   1   1   1   1   1   2   1   2   2   2   1   2   1   1   2   2   1   1   1   1   1   1   1   1   1   2   2   2   1   1   1   1   2   1   1   2   1   2   1
 MK-5-10                1   1   1   2   1   2   1   1   2   1   2   1   1   2   1   2   2   2   2   1   2   2   1   2   2   1   1   2   2   1   1   2   1   2   2   2   2   1   2   1   1   2   2   1   1   2   1   2   1   1   2   2   2   1   2   1   1   1   1   2   2   1   2   1   2   2   2   2   2   2   1   2   1   1   2   1   1   2   2   1   1   1   2   1   2   2   1   1   2   1   1   2   2   2   2   1   2   2   2   1   1   2   2   1   2   2   1   2   2   2   2   1   1   2   2   1   1   2   1   1   1   1   2   1   1   1   1   1   2   2   1   1   1   2   1   2   2   1   2   2   2   1   2   1   1   1   2   2   2   1   2   1   2   2   2   2   1   2   1   1   2   1   1   2   2   1   2   1   2   2   2   1   2   1   1   1   2   1   1   1   1   1   1   1   1   1   2   2   2   1   1   2   1   2   1   1   2   1   2   1
 MK-5-11                1   1   2   2   1   2   1   1   2   1   2   1   1   2   1   2   2   2   2   1   2   2   1   2   2   1   1   2   2   1   2   2   1   2   2   1   2   1   2   1   1   1   2   1   1   2   1   2   2   1   2   2   2   1   2   1   1   1   1   2   2   1   2   1   1   2   2   2   2   1   1   2   1   1   2   1   1   2   2   1   1   1   2   1   2   2   1   1   2   2   2   2   1   2   2   1   2   2   2   1   1   2   1   1   2   2   1   2   1   2   2   1   1   2   2   1   1   2   1   2   1   1   2   1   1   1   1   1   2   2   1   2   1   2   1   2   2   1   2   2   2   1   2   1   1   1   2   2   2   1   2   1   2   2   2   2   1   1   1   1   2   1   2   2   2   1   2   1   2   2   2   1   2   1   1   2   2   1   2   1   2   1   1   1   1   1   2   2   2   1   1   2   1   2   1   1   2   1   1   1
 MK-5-12                1   1   2   2   1   2   1   1   2   1   2   1   1   2   1   2   2   2   2   1   2   2   1   2   2   1   1   2   2   1   1   2   1   2   2   1   2   1   2   1   1   1   2   1   1   2   1   2   2   1   2   2   2   1   2   1   1   1   1   2   2   1   2   1   1   2   2   2   2   1   1   2   1   1   2   1   1   2   2   1   1   1   1   1   2   2   1   1   1   2   1   1   1   2   2   1   2   2   2   1   1   1   1   1   2   2   1   1   1   1   2   1   1   2   2   1   1   2   1   2   1   1   2   1   1   2   1   1   2   2   1   2   1   1   1   2   2   1   2   2   2   2   2   1   1   1   2   2   2   1   2   1   2   2   2   2   1   1   1   1   2   2   2   1   2   2   2   1   2   2   2   1   2   1   2   2   2   1   2   1   2   2   2   1   1   1   2   2   2   1   2   2   1   2   1   1   2   1   1   1
 MK-5-13                1   2   2   2   1   2   1   1   2   1   2   1   2   2   1   1   2   1   2   1   2   2   1   2   2   1   1   2   2   1   1   2   1   2   2   1   2   1   2   1   1   2   1   1   1   2   1   2   2   1   2   2   2   1   2   1   1   1   1   2   2   1   2   1   1   2   2   2   2   1   1   2   1   1   2   2   1   2   2   1   1   1   1   1   2   1   1   2   1   2   1   2   1   2   2   1   2   2   2   1   1   1   1   1   2   2   1   1   1   1   2   1   2   2   1   1   1   2   1   2   1   1   2   1   1   2   1   1   2   2   1   2   1   1   1   2   2   1   2   2   2   2   2   1   1   1   2   2   2   1   1   1   2   2   1   2   1   1   1   1   2   2   2   1   2   2   2   1   2   2   2   1   2   1   2   1   1   1   2   1   2   2   2   1   1   1   2   2   2   1   2   2   1   2   1   1   2   1   1   1
 MK-5-14                1   2   2   2   1   2   2   2   2   1   2   1   2   2   1   1   2   1   2   1   2   2   1   2   2   1   1   2   2   2   1   2   1   2   2   1   2   1   2   2   1   2   1   2   1   2   1   2   2   1   2   2   2   1   2   1   1   1   1   2   2   1   2   1   1   2   2   1   1   1   1   2   1   1   2   2   2   1   2   1   2   1   1   1   2   1   1   2   1   2   1   2   1   2   1   1   2   1   2   1   1   1   1   1   2   2   1   2   1   1   1   1   2   1   1   1   1   2   2   2   1   1   2   1   1   2   1   1   2   2   1   2   2   1   1   2   1   1   2   2   2   2   2   1   2   2   2   2   2   1   1   2   2   2   1   2   1   1   1   1   2   2   2   1   2   2   1   1   2   2   2   1   2   1   2   1   1   2   2   1   2   2   2   1   1   1   1   2   2   1   2   2   1   2   1   1   2   2   1   1
 MK-5-15                1   2   2   2   1   2   2   2   2   1   2   1   2   2   1   1   2   1   2   1   1   2   1   2   1   1   1   2   2   2   1   2   1   1   2   1   1   1   2   2   1   2   1   2   1   2   1   2   2   1   2   2   2   1   2   1   2   1   1   2   2   2   2   1   1   2   2   1   1   1   1   2   1   1   2   2   2   1   2   1   2   1   1   1   2   1   1   2   1   2   1   2   1   2   1   1   2   2   2   1   1   1   1   1   2   2   2   2   1   1   1   1   2   1   1   1   1   2   2   2   1   1   2   1   1   1   1   1   2   1   2   2   2   2   1   2   1   1   2   2   2   2   2   1   2   2   2   2   2   1   1   2   2   2   1   2   1   2   1   1   2   2   2   1   2   2   1   1   1   2   2   1   1   1   2   1   1   2   2   1   2   1   2   2   1   1   1   2   2   1   2   2   1   2   1   1   2   2   1   2
 MK-5-16                1   2   2   2   1   2   2   2   1   1   2   1   2   2   1   1   2   1   2   1   1   2   1   2   1   1   1   2   2   2   1   2   1   1   2   1   1   1   2   2   1   1   1   1   1   2   1   2   2   1   2   2   2   1   2   1   2   1   1   2   2   2   2   1   1   2   2   1   1   1   1   2   1   1   2   2   2   1   2   1   2   1   1   1   2   1   1   1   1   2   1   2   1   2   1   2   2   2   2   1   1   1   1   1   1   2   2   2   1   1   1   1   2   1   1   1   1   2   1   2   1   1   2   1   1   1   1   1   2   1   2   2   2   2   1   2   1   1   2   2   2   2   1   1   1   2   2   2   2   1   1   2   2   2   1   2   1   2   1   1   2   2   2   1   2   2   1   1   1   2   2   2   1   2   2   1   1   2   2   1   1   1   2   2   1   1   1   2   2   1   2   2   1   2   1   1   2   2   1   2
 MK-6-1                 1   1   2   1   1   2   1   1   1   1   2   1   1   1   2   1   1   2   1   2   1   1   2   2   2   1   2   2   1   2   1   1   1   1   2   1   2   2   2   1   2   2   2   1   2   1   1   2   1   1   1   1   2   1   1   2   1   2   2   1   1   1   2   1   2   2   1   1   2   2   1   1   2   2   2   2   1   1   1   2   1   2   1   1   2   1   1   1   2   2   1   1   2   2   1   2   1   2   2   2   2   1   1   1   2   1   2   2   1   1   2   2   2   1   1   1   1   1   1   2   1   2   1   2   1   1   1   2   1   2   2   1   1   1   2   2   1   1   1   2   1   2   2   1   2   2   1   1   2   1   2   2   1   1   2   2   1   2   2   2   1   2   1   2   1   1   2   2   1   1   2   2   1   2   1   1   2   1   1   2   2   2   1   1   1   1   2   1   1   1   2   2   1   1   2   2   2   2   1   1
 MK-6-2                 2   1   2   1   2   2   1   1   1   1   2   2   1   1   2   1   1   2   2   2   2   1   2   2   2   1   2   2   1   2   1   1   1   1   2   1   2   2   2   1   2   2   2   1   2   1   1   2   1   1   1   1   2   1   1   2   1   2   2   1   1   1   2   1   2   2   1   1   2   2   1   1   2   2   2   2   1   1   1   2   1   2   1   1   2   1   1   1   2   2   1   1   2   2   1   2   2   2   2   2   2   1   2   1   2   1   2   2   1   1   1   2   2   1   1   1   1   1   1   2   1   2   1   2   1   1   1   2   1   2   2   1   1   1   2   2   1   1   1   2   1   2   2   1   2   2   1   1   2   1   2   2   1   1   2   2   1   2   2   2   1   2   1   2   1   1   2   2   2   1   2   2   1   2   1   1   2   1   1   2   2   2   1   1   1   1   2   1   1   1   2   2   1   1   2   2   2   2   1   1
 MK-6-3                 2   1   2   1   2   2   1   1   1   1   2   2   1   1   2   1   1   2   2   2   2   1   2   2   2   1   2   2   1   2   1   1   1   1   2   1   1   2   2   2   2   2   2   1   2   1   1   2   1   1   1   1   2   1   1   2   1   2   1   1   1   1   2   1   2   2   1   1   2   2   1   1   2   2   2   2   1   2   1   1   1   2   1   1   2   1   2   1   2   2   1   2   2   2   1   2   2   2   2   2   2   1   2   1   2   1   1   1   1   1   2   2   2   1   1   1   1   1   1   2   1   2   1   2   1   1   2   2   1   2   2   1   1   1   2   2   1   1   1   2   1   2   2   1   2   2   1   1   2   2   2   2   1   1   2   2   1   2   2   2   1   2   1   2   1   1   2   2   2   1   2   2   1   2   1   1   2   1   1   2   1   2   1   1   1   1   2   1   2   1   2   2   2   2   2   2   2   2   1   1
 MK-6-4                 2   1   2   1   2   2   2   1   1   1   2   2   1   1   2   1   1   2   1   2   2   1   2   2   2   1   1   2   1   2   1   1   2   1   2   1   1   2   2   2   2   2   2   1   2   1   2   2   1   1   1   1   2   1   2   2   1   2   1   2   1   1   2   1   2   2   1   1   1   2   1   1   2   2   2   2   2   2   1   1   1   2   1   1   2   1   2   1   1   2   1   2   2   2   1   2   2   2   2   1   1   1   1   1   1   1   1   1   2   1   2   2   2   1   1   1   1   1   1   2   1   1   1   2   1   1   1   2   1   2   2   1   1   1   2   2   1   1   1   2   1   2   2   1   2   2   1   1   1   2   2   2   1   1   2   2   1   2   2   2   1   2   1   2   1   1   2   2   2   1   2   2   1   1   1   1   2   1   1   2   1   2   1   1   1   1   2   1   2   1   2   1   2   2   2   2   2   2   2   1
 MK-6-5                 2   1   2   2   2   2   2   1   1   1   2   2   2   1   2   1   2   2   1   2   2   1   2   2   2   1   1   2   1   1   1   2   2   1   2   1   1   2   2   2   2   2   2   1   2   1   2   2   1   1   1   1   2   1   2   2   1   2   1   2   1   1   2   2   2   2   1   1   1   2   1   1   2   2   2   2   2   2   1   1   1   2   1   2   2   1   2   1   1   2   1   2   1   2   1   2   2   2   2   1   2   1   1   1   2   1   1   1   2   1   2   1   2   1   1   1   1   1   2   1   1   2   2   2   1   1   1   2   2   2   1   1   1   1   1   2   2   1   2   1   1   2   2   1   2   1   1   1   1   2   2   2   1   1   2   1   1   2   2   2   1   2   2   2   1   1   2   2   2   1   2   2   1   1   1   1   2   1   1   2   1   2   1   1   1   1   2   1   2   1   2   2   2   2   2   2   2   2   2   1
 MK-6-6                 2   1   2   2   2   2   2   1   1   1   2   2   2   1   1   1   2   2   1   2   2   1   2   2   2   1   1   1   1   1   1   2   2   1   2   1   1   2   1   2   1   2   2   1   2   2   2   2   1   1   1   1   2   1   2   2   1   2   1   2   1   1   2   2   1   2   1   1   1   2   1   1   2   2   2   2   2   2   1   1   1   2   1   2   2   1   2   1   2   2   2   2   2   2   1   1   2   1   2   2   1   1   1   1   2   1   1   1   2   1   2   1   2   1   1   1   1   1   2   1   1   2   2   2   2   1   1   2   2   2   1   1   2   1   2   1   2   1   2   1   1   2   2   1   2   1   1   1   1   1   2   2   1   1   2   1   1   2   2   2   2   2   2   2   2   1   2   2   1   1   2   2   1   1   1   1   2   1   1   2   1   2   1   1   1   1   2   1   2   1   2   2   2   2   2   2   2   2   2   1
 MK-6-7                 2   1   2   2   2   2   2   1   1   1   2   2   2   1   1   1   2   2   1   2   2   1   2   2   2   1   1   1   1   1   2   2   2   1   2   2   1   2   1   2   1   2   2   2   2   2   2   2   1   1   1   1   2   1   2   2   1   1   1   2   1   2   2   2   1   2   1   1   1   2   1   2   2   2   2   1   2   2   1   1   1   2   1   2   2   1   1   1   2   2   2   2   2   1   1   1   2   1   2   2   1   1   1   2   2   1   1   1   2   1   2   1   2   1   1   1   1   1   2   1   1   2   2   2   2   1   1   2   2   2   1   1   2   1   2   1   2   1   2   1   1   2   2   1   2   1   1   1   1   1   2   2   1   1   2   1   1   1   2   2   2   2   2   2   2   1   2   2   1   1   2   2   1   1   1   1   2   1   1   1   1   2   1   2   1   1   1   1   2   1   2   2   2   1   2   1   2   2   2   1
 MK-6-8                 2   1   2   2   2   2   2   1   2   2   2   2   2   2   1   1   2   2   2   2   1   1   2   2   2   1   2   1   1   2   2   2   2   1   2   2   1   2   1   2   1   2   2   2   2   2   2   2   1   1   1   1   2   1   1   1   1   1   1   2   1   2   1   2   1   2   1   1   1   2   1   1   2   2   2   1   2   2   1   1   2   2   1   2   2   1   1   1   2   2   2   2   2   1   1   1   1   1   2   2   1   1   1   2   1   1   2   1   2   1   2   1   2   1   1   1   2   1   2   1   2   1   2   2   2   1   1   2   2   2   1   2   2   1   2   1   2   1   2   1   1   2   2   1   2   1   1   1   1   1   2   2   1   1   2   1   1   1   2   2   2   2   2   2   2   2   2   2   1   1   2   2   1   1   1   1   2   1   1   1   1   2   1   2   1   1   1   1   2   2   2   2   2   1   2   1   2   2   2   1
 MK-6-9                 2   1   2   2   1   2   2   1   2   2   2   2   2   2   1   1   2   2   2   1   1   1   2   2   2   1   2   2   1   2   2   2   2   1   2   2   1   2   1   2   1   2   2   2   1   1   2   2   1   1   1   1   2   1   1   1   1   1   1   2   1   1   1   2   1   2   1   1   1   2   1   1   2   2   1   1   2   2   1   1   2   2   1   1   2   1   1   1   2   2   2   2   2   1   1   1   1   1   2   2   1   1   2   2   1   1   2   1   2   1   2   1   2   1   1   1   2   1   2   1   2   1   1   2   2   1   1   2   2   2   1   2   2   1   2   1   1   1   2   1   1   2   2   2   2   1   1   1   1   1   2   2   1   1   2   1   1   1   2   2   2   2   2   2   2   1   2   2   1   1   1   2   1   2   1   1   2   1   1   1   1   2   1   2   1   1   1   2   2   2   2   2   2   1   2   1   2   2   2   1
 MK-6-10                2   2   2   2   1   2   2   1   2   2   2   2   2   2   1   1   2   2   2   1   1   2   2   2   2   1   2   2   1   2   2   2   2   1   2   2   1   1   1   2   1   2   2   2   1   1   2   2   1   2   1   1   2   1   1   1   1   1   1   2   1   1   1   2   2   2   2   1   1   2   1   1   2   2   1   2   2   2   1   1   1   2   1   1   2   1   1   1   2   2   2   2   2   1   2   1   1   1   2   2   1   1   2   2   1   1   2   2   2   1   2   1   2   1   1   1   2   1   2   1   2   1   1   1   2   1   1   2   2   2   1   2   2   1   2   1   1   1   2   1   1   1   2   2   2   1   1   1   1   1   2   2   1   2   2   1   1   2   2   2   2   2   2   2   2   1   2   2   1   1   1   2   1   2   1   1   2   1   1   1   2   2   1   2   1   1   1   2   2   1   2   2   2   1   2   1   1   2   2   1
 MK-6-11                1   2   2   2   1   2   2   1   1   2   2   2   1   2   1   1   2   2   2   2   1   2   2   2   2   1   2   1   1   2   2   2   1   1   2   1   1   1   2   1   1   2   2   2   1   2   2   2   1   2   1   1   2   1   1   1   1   1   1   2   1   1   1   2   2   2   2   1   1   2   2   1   2   2   1   2   1   2   1   1   1   2   1   1   2   1   1   1   2   1   2   2   2   1   2   1   2   1   2   2   1   1   2   2   1   1   2   2   2   1   2   1   2   1   1   1   2   1   2   1   2   1   1   1   2   1   1   2   1   2   1   2   2   1   2   1   1   1   2   1   1   1   2   2   2   1   1   1   1   2   1   2   1   2   2   1   1   2   2   2   2   2   2   2   2   1   2   2   1   1   1   2   1   1   2   1   2   1   1   1   1   2   1   2   1   2   1   2   2   1   2   2   2   1   2   1   1   2   2   1
 MK-6-12                1   2   2   2   1   2   2   1   1   2   2   2   2   2   1   1   2   2   1   2   1   2   2   2   2   1   2   1   2   2   2   2   1   2   2   1   1   1   2   1   1   2   2   2   1   2   2   1   1   2   1   1   2   1   2   1   1   1   1   2   1   1   1   2   2   2   2   1   1   2   2   1   2   2   1   2   2   2   1   1   1   2   1   1   2   1   1   1   2   1   2   2   2   1   2   1   1   1   2   2   1   1   2   2   1   1   2   2   1   1   2   1   2   1   1   1   2   1   2   1   2   2   1   1   2   1   1   2   1   2   1   2   2   1   2   1   1   1   2   1   1   1   2   2   2   2   1   1   1   2   1   2   1   2   2   1   1   2   2   2   2   2   2   2   2   1   2   2   1   1   1   2   1   1   2   1   2   1   1   1   1   2   1   2   1   2   1   1   2   1   2   2   2   1   2   1   1   2   2   1
 MK-6-13                1   1   2   2   2   2   2   1   1   1   2   2   2   2   1   1   2   2   1   2   2   2   2   2   2   1   2   1   2   2   2   2   1   2   2   1   1   1   2   1   1   2   2   2   1   1   2   1   1   2   1   2   2   1   2   1   2   1   1   2   1   1   1   2   1   2   2   1   1   2   2   2   2   2   1   1   2   2   1   2   1   2   1   2   2   1   1   2   2   1   2   2   2   2   2   1   2   1   2   2   1   1   2   2   1   1   2   2   1   1   2   1   2   2   1   1   2   1   2   1   2   1   1   1   2   2   1   2   1   2   1   2   2   1   2   1   1   1   2   1   1   1   2   2   2   2   1   1   1   1   1   2   1   2   2   1   1   2   2   2   2   2   1   2   2   2   1   1   1   1   1   1   1   1   2   1   1   1   1   1   2   2   1   2   1   2   1   1   2   1   2   2   2   1   1   1   1   2   2   1
 MK-6-14                1   1   2   2   2   1   2   1   2   2   2   2   2   2   1   1   2   1   1   2   2   2   1   2   1   1   2   1   2   2   2   2   1   2   2   1   1   1   2   1   1   2   2   2   1   1   2   2   1   2   1   2   2   1   2   1   2   1   1   2   1   1   1   2   1   2   2   1   1   2   2   1   2   2   1   1   2   1   1   2   1   2   1   2   2   1   1   2   2   1   2   2   2   2   2   2   2   1   2   2   1   1   2   2   1   1   2   2   1   1   2   1   1   2   1   1   2   1   2   1   2   1   1   1   2   2   1   2   1   2   1   2   2   1   1   1   1   1   2   1   1   1   2   2   2   2   1   1   1   1   1   2   1   2   2   1   1   2   1   2   2   2   1   2   2   2   1   1   1   2   2   1   1   1   2   1   1   1   1   1   2   1   1   2   1   2   1   1   2   1   2   2   1   1   1   2   1   2   2   1
 MK-6-15                1   1   2   2   1   1   2   2   2   2   2   2   2   2   1   1   2   1   1   2   2   2   1   2   1   1   2   2   2   2   2   2   1   2   2   1   1   1   2   1   1   2   2   2   1   1   2   2   1   2   1   2   2   1   2   1   2   1   1   2   1   2   2   2   1   2   1   1   1   2   2   1   2   2   1   1   1   1   1   2   1   2   2   2   2   1   1   2   2   1   1   2   2   2   1   2   2   2   2   2   1   1   2   2   2   1   2   2   1   2   2   1   1   2   2   1   2   1   2   1   2   1   1   1   2   2   1   2   1   2   2   2   2   1   1   1   1   1   2   1   1   1   2   1   2   2   1   1   1   1   1   2   1   2   2   2   1   2   1   2   2   2   1   2   2   2   1   1   1   2   2   1   2   1   2   1   1   1   1   1   2   1   1   2   1   2   2   2   2   1   2   2   1   1   1   2   1   2   2   1
 MK-6-16                2   1   1   2   1   1   2   2   2   1   2   2   2   2   1   1   2   1   1   2   2   2   1   1   1   1   2   2   2   1   2   2   2   2   2   2   2   1   2   1   1   2   2   1   1   1   2   2   2   2   1   2   2   1   2   1   2   1   1   2   1   2   2   2   1   2   1   1   1   2   2   1   2   2   1   1   1   1   1   2   1   2   2   1   2   1   1   2   2   1   1   2   2   2   1   2   2   2   2   2   1   1   2   2   2   1   2   2   1   1   2   1   1   2   2   1   2   1   1   1   2   1   1   1   2   2   1   2   1   2   2   2   2   1   1   1   1   1   2   1   1   2   2   2   2   2   1   1   1   1   1   1   1   2   2   2   1   2   1   2   2   2   1   2   2   2   1   1   1   2   1   2   2   1   2   1   1   1   2   1   2   1   1   2   1   2   2   2   2   1   2   2   1   2   1   2   1   1   2   1
 
!****************************************** Phenotypic Data **********************************************************
!-100.0 is resevred for missing phenotype
SimulatedTrait1        11.7162    9.5115   10.2554   11.2566    8.1109    9.8806   10.4172    9.6877    8.0228   10.3594   11.8373    9.8139    8.5484   10.7092    9.7413   10.2045   10.8797   10.1351   11.9031    8.2466   11.8903   11.2427   10.1874    9.7333    9.9286    8.9888   10.5249   10.2374   10.5070   11.0714    9.7791   10.6101   12.6157   10.6531    9.0023   11.0659   11.3872    9.8845   10.5068    8.5179   10.2325    9.3492    8.9766    8.8332    9.1999   10.9958   11.1945   10.0227   11.6960   11.1801    9.9684    8.1461   10.3555    9.5650   11.4033    9.8194    9.6355    9.9404   10.2614   10.1650   10.6649    9.2704   10.5577    9.4124   10.2716    8.6741    9.2031   10.0824    9.9157   10.1773    8.5131   11.2239    9.3981   12.8541   10.2067    7.3443   10.6467   10.4098    9.9686   10.8683    9.9775   10.6785   11.1401    8.0844    9.3037    9.9256   11.3724    8.1190    9.3565    8.8618    9.1296   10.4092    8.6556   10.0329   10.5346   11.6563    8.6557    9.5568    9.5893   10.2270   10.8960   10.6441    7.9704   10.4066    9.8173    9.7028   11.5368   10.6798    8.4345    8.4953   10.1783   10.0175    9.1772   10.7774   10.5624   11.0873   10.0027   11.0994   10.0632    8.5506    8.7124   11.1100   10.3223    9.2878   11.0921    9.3781   11.9604   11.4935   10.5797    9.3823    8.8137    9.2004    9.6934    8.6546   10.2366   11.1514   10.2901    9.0909    8.1437    9.8756    9.6478   10.4728    9.3921   10.1836   10.2547    9.7368   10.7138    8.6386    9.0369    8.8662   10.8371   10.1879    9.4965   10.5312   10.8439   10.2663   10.1630    9.3620    8.4194   11.0327    9.7548   10.5688    7.1395    9.8089   11.1947   10.8016    9.3119   10.9123    8.8878   11.6457    8.7284   10.7200    9.7981    9.0588    8.8232    8.7469   10.0572   10.5306   11.3184   10.0760   11.5544   11.0018   10.5233    9.9299   10.1186    9.1516   10.0420    8.1285    8.8822    9.2161   10.8850    9.9871   10.7259    9.0214    9.8428    9.8211    7.9644   10.5398   11.9754   11.2889
 
