# Supplementary material for: Inclusive Composite Interval Mapping of QTL by Environment Interactions in Biparental Populations
Source: PLoS One. 2015 Jul 10;10(7):e0132414. doi: 10.1371/journal.pone.0132414 (PMC4498613; doi:10.1371/journal.pone.0132414)
Supplement: S1 File — (ZIP) [file pone.0132414.s001.zip › BC1 population/e=1/run_00133.met]

!**********************Note: lines staring with "!" are remarks and will be ignored in the program********************
!*********************************General Information**********************************
!Assuming F1 = P1 x P2, populations available in QTL IciMapping are: 
!  1, P1BC1F1 = P1 x F1, the first backcrossing where P1 is used as the recurrent parent;
!  2, P2BC1F1 = P2 x F1, the first backcrossing where P2 is used as the recurrent parent;
!  3, F1DH, F1-derived doubled haploids; 
!  4, RIL or F1RIL, recombination inbred lines through the repeated selfing of F1;
!  5, P1BC1RIL, recombination inbred lines through the repeated selfing of P1BC1F1;
!  6, P2BC1RIL, recombination inbred lines through the repeated selfing of P2BC1F1;
!  7, F2, the selfing generation of F1;
!  8, F3, the selfing generation of F2;
!  9, P1BC2F1, the second backcrossing where P1 is used as the recurrent parent; 
! 10, P2BC2F1, the second backcrossing where P2 is used as the recurrent parent;
! 11, P1BC2RIL, recombination inred lines through the repeated selfing of P1BC2F1; 
! 12, P2BC2RIL, recombination inred lines through the repeated selfing of P2BC2F1; 
! 13, P1BC1F2, the selfing generation of P1BC1F1; 
! 14, P2BC1F2, the selfing generation of P2BC1F1; 
! 15, P1BC2F2, the selfing generation of P1BC2F1; 
! 16, P2BC2F2, the selfing generation of P2BC2F1; 
! 17, P1BC1DH, P1BC1F1-derived doubled haploids; 
! 18, P2BC1DH, P2BC1F1-derived doubled haploids; 
! 19, P1BC2DH, P1BC2F1-derived doubled haploids; 
! 20, P2BC2DH, P2BC2F1-derived doubled haploids; 
   1      !Mapping Population (see remarks above)
   2      !Mapping Function (1 for Kosambi; 2 for Haldane; 3 for Morgan)
   2      !Marker Space Type (1 for intervals; 2 for positions)
   1      !Marker Space Unit(1 for centiMorgans; 2 for Morgan)
   6      !Number of Chromosomes (or Linkage Groups)
 200      !Size of the mapping population
   1      !Number of environments
 
!***************************************** Chromosomes and Linkage Maps **********************************************
!Chromosome                 NumMarkers
-CH1                        16
-CH2                        16
-CH3                        16
-CH4                        16
-CH5                        16
-CH6                        16
!Linkage map (Marker name followed by position or the interval length)
 MK-1-1                1     0.000
 MK-1-2                1    10.000
 MK-1-3                1    20.000
 MK-1-4                1    30.000
 MK-1-5                1    40.000
 MK-1-6                1    50.000
 MK-1-7                1    60.000
 MK-1-8                1    70.000
 MK-1-9                1    80.000
 MK-1-10               1    90.000
 MK-1-11               1   100.000
 MK-1-12               1   110.000
 MK-1-13               1   120.000
 MK-1-14               1   130.000
 MK-1-15               1   140.000
 MK-1-16               1   150.000
 MK-2-1                2     0.000
 MK-2-2                2    10.000
 MK-2-3                2    20.000
 MK-2-4                2    30.000
 MK-2-5                2    40.000
 MK-2-6                2    50.000
 MK-2-7                2    60.000
 MK-2-8                2    70.000
 MK-2-9                2    80.000
 MK-2-10               2    90.000
 MK-2-11               2   100.000
 MK-2-12               2   110.000
 MK-2-13               2   120.000
 MK-2-14               2   130.000
 MK-2-15               2   140.000
 MK-2-16               2   150.000
 MK-3-1                3     0.000
 MK-3-2                3    10.000
 MK-3-3                3    20.000
 MK-3-4                3    30.000
 MK-3-5                3    40.000
 MK-3-6                3    50.000
 MK-3-7                3    60.000
 MK-3-8                3    70.000
 MK-3-9                3    80.000
 MK-3-10               3    90.000
 MK-3-11               3   100.000
 MK-3-12               3   110.000
 MK-3-13               3   120.000
 MK-3-14               3   130.000
 MK-3-15               3   140.000
 MK-3-16               3   150.000
 MK-4-1                4     0.000
 MK-4-2                4    10.000
 MK-4-3                4    20.000
 MK-4-4                4    30.000
 MK-4-5                4    40.000
 MK-4-6                4    50.000
 MK-4-7                4    60.000
 MK-4-8                4    70.000
 MK-4-9                4    80.000
 MK-4-10               4    90.000
 MK-4-11               4   100.000
 MK-4-12               4   110.000
 MK-4-13               4   120.000
 MK-4-14               4   130.000
 MK-4-15               4   140.000
 MK-4-16               4   150.000
 MK-5-1                5     0.000
 MK-5-2                5    10.000
 MK-5-3                5    20.000
 MK-5-4                5    30.000
 MK-5-5                5    40.000
 MK-5-6                5    50.000
 MK-5-7                5    60.000
 MK-5-8                5    70.000
 MK-5-9                5    80.000
 MK-5-10               5    90.000
 MK-5-11               5   100.000
 MK-5-12               5   110.000
 MK-5-13               5   120.000
 MK-5-14               5   130.000
 MK-5-15               5   140.000
 MK-5-16               5   150.000
 MK-6-1                6     0.000
 MK-6-2                6    10.000
 MK-6-3                6    20.000
 MK-6-4                6    30.000
 MK-6-5                6    40.000
 MK-6-6                6    50.000
 MK-6-7                6    60.000
 MK-6-8                6    70.000
 MK-6-9                6    80.000
 MK-6-10               6    90.000
 MK-6-11               6   100.000
 MK-6-12               6   110.000
 MK-6-13               6   120.000
 MK-6-14               6   130.000
 MK-6-15               6   140.000
 MK-6-16               6   150.000
!*********************************** Marker Types ********************************************************************
!Co-dominant marker: When heterozygote F1 is present, P1 is coded as 2, F1 is coded as 1, and P2 is coded as 0; Otherwise, P1 is coded as 2, and P2 is coded as 0. 
!Dominant marker: When heterozygote F1 is present, P1 and F1 are coded as 12, and P2 is coded as 0; Otherwise, P1 is coded as 2, and P2 is coded as 0.  
!Recessive markers: When heterozygote F1 is present, P1 is coded as 2, and F1 and P2 are coded as 10; Otherwise, P1 is coded as 2, and P2 is coded as 0. 
!Missing marker is coded as -1. 
 MK-1-1                 2   1   1   1   2   2   2   2   2   2   2   1   2   2   2   2   2   1   2   2   1   2   1   2   1   2   2   2   2   1   1   2   2   1   2   1   2   2   2   2   1   1   2   2   2   1   2   2   2   1   1   1   1   1   1   1   2   1   1   1   2   1   2   1   1   1   1   2   2   1   1   1   1   1   2   1   2   1   1   1   2   1   2   1   1   2   1   1   2   1   1   1   2   1   2   2   2   1   1   2   2   1   2   2   2   2   1   1   2   1   1   2   2   2   1   2   1   2   1   1   1   2   2   2   1   2   2   1   2   2   1   1   1   2   2   2   1   2   1   2   1   1   1   2   1   2   2   2   1   2   1   2   1   2   2   2   2   1   1   2   1   2   2   2   1   1   1   1   2   1   1   2   1   1   2   1   2   2   2   1   2   1   1   1   1   1   1   2   1   2   1   1   2   2   2   2   2   2   1   1
 MK-1-2                 2   1   1   1   2   2   2   2   2   2   2   1   2   2   2   2   2   2   2   2   1   2   1   2   2   2   2   2   2   1   1   2   2   1   2   1   2   2   2   2   1   1   2   2   2   1   2   2   2   2   1   1   1   1   1   1   2   1   1   1   2   2   2   1   1   1   1   2   2   1   1   1   2   2   2   1   1   1   1   1   2   2   2   1   1   2   1   2   2   1   1   2   2   1   2   2   2   1   1   2   2   1   2   2   2   2   1   1   2   1   2   2   2   2   1   2   1   2   1   1   1   2   2   2   1   2   2   1   2   2   1   1   1   2   2   2   1   2   1   2   1   1   1   2   1   2   2   2   1   2   2   2   1   2   2   2   2   1   1   2   1   2   2   2   1   1   1   1   2   1   1   2   1   1   2   2   2   1   2   1   2   1   1   1   2   1   1   2   1   2   1   1   1   1   1   2   2   2   1   1
 MK-1-3                 2   1   1   1   1   2   2   1   2   2   2   1   1   2   2   2   2   2   2   2   2   2   1   2   2   2   1   2   2   1   1   2   2   1   2   2   2   2   2   2   1   1   1   2   2   1   2   2   2   1   1   1   1   1   1   1   2   1   1   1   2   2   2   2   1   1   1   2   2   1   1   1   2   2   2   1   1   2   1   1   2   2   2   1   1   2   1   2   2   1   1   2   2   1   2   2   2   1   1   2   2   1   2   2   2   1   1   1   2   1   2   1   2   2   1   2   1   2   1   1   1   2   2   2   2   2   2   1   1   2   1   1   1   2   2   2   1   2   1   2   1   1   1   2   1   2   2   2   1   2   2   1   1   1   2   2   2   2   1   2   1   2   2   2   1   1   1   1   2   1   1   2   1   1   2   2   2   2   2   1   2   1   1   1   2   1   1   2   1   2   1   1   1   2   1   2   2   2   1   1
 MK-1-4                 2   1   1   1   1   2   2   1   2   2   2   1   2   2   2   2   2   2   2   2   2   2   1   2   2   1   1   2   2   1   1   2   2   1   2   2   1   2   1   2   1   1   1   2   1   1   2   2   2   1   1   1   1   1   1   1   2   1   1   1   2   2   2   2   1   1   1   2   1   1   1   1   2   2   2   1   1   2   1   1   2   2   2   1   1   2   1   2   2   2   1   2   2   1   2   2   2   1   1   2   2   1   2   2   1   1   1   2   2   1   2   1   2   1   2   2   1   2   1   1   1   2   2   2   2   1   2   1   1   2   2   1   1   2   2   2   1   2   2   2   2   1   1   2   1   2   2   2   1   2   2   1   1   1   2   2   2   1   2   2   2   1   1   2   1   1   1   1   2   1   1   2   1   1   2   2   1   2   2   1   2   1   1   1   2   1   1   2   1   2   1   2   1   2   1   2   2   2   1   1
 MK-1-5                 2   1   1   1   1   2   2   2   2   2   2   1   2   2   1   2   1   2   2   2   1   2   1   2   2   1   1   2   2   1   1   2   2   1   2   1   2   1   1   1   1   1   1   2   1   1   2   2   2   1   1   1   1   2   1   1   1   1   1   1   2   2   2   2   1   1   1   2   1   1   1   1   2   2   2   1   1   2   1   1   2   2   2   1   1   2   2   2   2   2   1   2   2   1   2   2   1   1   2   2   2   1   2   2   1   1   1   2   2   1   2   1   2   1   2   1   1   2   1   1   1   2   2   1   2   2   2   1   1   2   2   1   1   1   2   2   1   2   2   2   2   1   1   2   1   2   2   2   1   2   2   1   1   1   2   2   2   1   2   2   2   1   1   2   1   1   1   1   2   1   1   2   1   1   2   1   1   1   2   1   2   1   1   1   2   1   1   1   1   2   1   2   1   2   1   2   2   2   1   2
 MK-1-6                 1   1   1   1   1   2   2   2   2   1   2   1   2   2   1   2   2   2   2   2   2   2   1   2   2   1   1   2   1   1   1   2   2   1   2   1   1   1   1   1   1   2   1   2   1   1   2   2   2   1   1   1   2   2   1   1   1   1   1   1   2   2   2   2   1   1   1   2   1   1   1   1   2   2   2   1   1   2   1   1   2   2   2   1   1   2   2   2   2   2   1   2   2   1   2   2   1   1   2   2   2   1   2   2   1   1   1   2   2   1   2   1   2   1   2   1   2   2   1   1   1   2   2   1   2   2   2   1   1   2   2   1   1   1   2   2   2   2   2   2   2   1   1   2   1   2   2   1   2   2   1   1   2   1   2   2   2   1   2   2   2   1   1   2   1   1   1   1   2   1   1   1   1   1   2   1   1   1   2   1   2   2   1   1   2   1   1   1   1   2   2   2   1   2   1   2   2   2   1   2
 MK-1-7                 1   1   1   1   1   2   2   2   2   1   1   1   2   2   1   2   2   2   2   2   1   2   1   2   2   2   1   2   1   1   1   2   2   1   2   1   1   1   1   1   1   2   1   2   1   1   1   2   2   1   1   1   2   2   1   1   1   1   1   1   2   2   2   2   1   1   1   2   2   1   1   1   2   2   2   2   2   2   1   1   2   2   2   1   1   2   2   2   2   2   1   2   2   1   2   2   1   1   2   1   2   1   2   2   1   1   1   2   2   1   2   1   2   2   2   2   2   2   1   1   1   2   2   1   2   2   2   1   1   2   2   1   2   2   2   2   2   1   2   2   2   1   1   2   1   2   2   1   2   2   1   1   2   1   2   2   1   1   1   2   2   1   1   1   2   1   1   1   2   1   2   1   1   1   2   1   1   1   2   1   2   2   1   1   2   1   1   1   2   2   2   1   1   1   1   2   2   2   1   2
 MK-1-8                 1   1   1   1   1   2   2   2   2   1   1   1   2   2   1   2   2   1   2   2   1   2   1   2   2   2   1   2   1   1   2   2   2   1   2   1   1   1   1   1   1   2   1   2   1   1   2   2   2   1   1   1   2   2   2   1   1   1   1   1   2   2   2   2   1   1   1   2   1   1   1   1   2   2   2   2   2   2   2   1   2   2   2   1   1   2   1   2   2   2   2   2   2   1   2   2   1   1   2   1   2   2   2   2   1   1   1   2   2   1   2   1   2   2   2   2   2   2   1   1   1   2   2   1   2   2   2   1   1   2   2   1   2   2   2   2   2   1   2   1   2   1   1   2   1   2   2   1   2   2   1   1   2   1   2   1   1   1   2   2   2   1   1   2   2   1   1   1   2   1   2   1   1   1   2   1   2   1   2   1   2   2   1   1   2   1   1   1   2   2   1   1   1   1   1   2   2   2   1   2
 MK-1-9                 1   1   1   1   1   1   2   2   2   1   1   1   2   2   1   2   1   1   2   2   1   2   1   2   2   2   1   2   2   1   2   2   2   2   2   1   1   1   1   2   1   2   1   2   2   1   2   2   1   1   1   1   2   2   2   1   1   1   1   1   2   2   2   2   1   1   1   2   1   1   1   1   2   2   2   2   1   2   2   1   2   2   2   1   1   2   1   1   2   2   2   2   2   1   2   2   1   1   2   1   2   2   2   2   1   1   1   2   2   2   2   1   2   1   2   2   2   2   2   1   1   2   2   1   2   2   2   1   1   2   2   2   2   2   2   2   2   1   2   1   2   1   1   2   1   2   2   1   2   2   1   1   2   1   2   1   1   1   2   1   1   1   1   2   2   1   1   1   2   1   2   1   1   1   2   1   1   1   1   1   2   2   1   1   2   1   1   2   2   2   1   1   1   1   1   2   2   2   1   2
 MK-1-10                1   1   1   1   1   1   2   2   2   1   1   1   2   2   1   2   1   1   2   2   1   2   1   2   2   2   1   2   2   1   2   2   2   1   1   1   1   1   1   2   1   2   1   2   2   1   2   1   1   1   1   1   2   2   2   1   1   1   1   1   2   2   2   1   1   1   1   2   1   1   1   1   2   2   1   2   1   2   2   1   2   2   2   1   1   2   1   2   2   2   2   2   2   1   2   2   1   1   2   2   2   2   2   2   1   1   1   2   2   2   2   1   1   1   2   2   2   2   2   1   1   2   2   1   2   2   2   1   1   2   1   2   2   2   2   2   1   1   1   1   2   1   1   2   1   2   2   1   1   2   1   1   1   1   2   1   1   1   2   1   1   1   1   2   2   1   1   1   2   1   2   1   1   2   2   1   2   1   1   1   2   2   1   1   2   1   1   2   2   2   1   1   1   1   1   2   1   2   1   2
 MK-1-11                1   1   1   1   1   2   2   2   2   1   1   1   2   2   1   2   1   1   2   2   1   2   2   1   2   2   1   2   2   1   2   2   2   1   2   1   1   2   1   2   1   2   1   2   2   1   2   1   1   1   1   1   2   2   2   2   1   1   1   1   2   2   1   1   1   1   1   2   1   1   1   1   2   2   1   2   1   2   2   1   1   2   2   1   1   2   1   1   2   2   2   2   2   1   2   2   1   1   2   2   2   2   2   2   1   1   2   2   2   2   2   1   1   1   2   2   2   2   2   1   1   2   2   1   2   2   2   2   1   2   1   2   2   2   2   2   1   1   1   1   2   1   1   2   1   2   1   1   1   2   1   2   1   1   2   1   1   1   2   1   1   1   1   2   2   1   1   1   2   1   2   1   1   2   2   1   2   1   1   1   2   2   2   1   2   1   1   2   1   2   1   1   1   1   1   2   1   2   1   2
 MK-1-12                1   2   1   2   1   2   2   2   2   1   1   1   2   2   1   2   1   1   2   2   1   2   2   1   2   2   1   2   2   1   2   2   2   1   2   2   1   2   1   2   1   2   1   2   2   1   2   2   1   1   1   1   1   2   2   2   1   1   1   1   2   2   1   1   1   1   1   2   1   1   1   1   2   2   1   2   1   2   2   1   1   1   2   1   1   1   1   1   2   1   2   2   2   1   2   2   1   1   2   2   2   1   2   2   1   1   2   2   2   2   2   1   1   1   2   2   2   2   2   1   1   2   2   1   1   2   1   1   1   2   1   2   2   2   2   2   1   1   1   1   2   2   1   2   1   2   1   2   1   2   1   2   2   1   2   1   1   1   2   2   1   1   1   2   2   1   1   2   1   1   2   1   1   2   2   1   2   1   1   1   2   2   2   1   2   1   1   2   1   2   1   1   1   2   1   2   1   1   1   1
 MK-1-13                1   2   1   2   1   2   2   2   2   2   1   2   2   2   2   2   1   1   2   2   1   2   2   1   2   2   1   2   2   2   1   2   2   1   2   2   1   2   1   2   1   2   1   1   2   2   2   2   1   1   1   1   1   2   2   2   1   1   1   1   2   2   2   1   1   1   2   2   1   1   1   1   2   2   1   2   1   2   2   1   1   2   2   1   2   1   1   1   2   1   2   2   2   1   2   2   1   1   2   2   2   1   2   2   1   1   2   2   2   2   2   1   1   1   2   2   2   1   2   1   1   2   2   1   1   2   1   1   1   2   1   2   1   1   2   2   1   1   1   1   2   2   1   2   2   2   1   1   1   2   1   2   2   1   2   1   1   1   2   2   1   1   1   1   2   1   2   1   1   1   1   1   1   2   2   1   2   1   1   1   2   2   2   2   2   1   1   2   1   2   1   1   1   2   1   2   1   1   1   1
 MK-1-14                1   2   1   2   1   2   2   2   2   2   1   2   2   2   2   2   1   1   2   2   1   2   2   1   2   2   1   2   2   1   1   2   2   1   2   2   1   2   1   2   1   2   1   2   2   1   2   2   1   1   1   2   1   2   2   2   1   1   1   1   2   2   2   1   1   1   2   2   1   1   1   2   2   2   1   2   1   2   1   1   1   2   2   1   2   1   1   1   2   1   2   1   2   1   2   2   1   1   2   2   2   1   2   2   1   1   2   2   2   1   2   1   2   1   2   2   2   1   1   1   1   2   2   1   1   2   1   2   1   2   1   2   1   1   2   2   1   1   1   1   2   2   1   2   2   2   1   1   1   2   1   2   2   2   2   1   2   1   2   2   1   1   1   1   2   1   2   1   1   2   1   1   1   2   2   1   2   1   1   2   2   2   2   2   2   1   1   2   1   2   1   1   1   2   1   2   1   1   1   1
 MK-1-15                1   2   1   2   1   2   2   2   2   2   2   1   2   2   2   2   1   1   2   2   1   2   2   1   2   2   1   2   2   2   1   2   2   1   2   2   1   2   1   2   1   2   1   1   2   1   2   2   1   1   1   1   1   2   2   2   1   1   1   1   2   2   2   1   1   1   2   2   1   1   1   2   2   2   1   2   2   1   1   1   1   2   2   1   2   1   1   2   2   1   1   1   2   1   2   2   1   1   2   2   2   1   2   2   1   1   2   2   2   1   2   2   2   1   2   1   2   2   1   1   1   2   2   1   1   2   1   2   1   2   1   2   1   1   2   2   1   1   1   1   1   2   1   2   2   2   1   1   2   2   1   2   2   2   2   1   2   1   2   2   1   1   1   1   2   1   2   1   1   2   2   1   1   2   2   1   2   1   1   1   2   2   2   2   2   1   1   2   1   2   1   1   1   2   1   2   1   1   1   1
 MK-1-16                1   2   1   2   1   2   2   2   2   2   2   1   2   2   2   2   1   1   2   2   1   2   2   1   2   2   1   2   2   2   1   2   2   1   1   2   1   2   1   2   1   2   1   1   2   1   2   2   2   1   1   1   1   2   2   2   1   1   1   1   2   2   2   1   1   1   2   2   1   1   1   2   2   2   1   2   2   2   1   1   1   2   2   2   2   1   1   2   2   1   1   1   2   1   2   2   1   1   2   2   2   1   2   2   1   1   2   2   2   1   2   2   2   1   1   1   2   2   2   1   1   2   2   1   2   2   1   2   1   2   1   2   1   1   2   2   1   1   1   1   1   2   2   2   2   2   1   1   2   2   1   2   2   1   2   1   2   1   1   2   1   1   1   1   2   1   2   1   1   2   2   1   1   2   2   1   2   1   1   1   2   2   2   1   2   1   1   1   1   2   1   1   1   2   1   2   1   1   1   1
 MK-2-1                 1   2   1   2   2   1   1   2   2   1   2   1   2   1   2   1   1   1   2   2   2   1   1   2   2   1   2   2   1   1   2   2   2   1   1   2   2   1   1   2   2   1   1   1   1   2   2   2   2   1   1   1   2   1   2   2   2   1   1   1   2   1   2   2   2   2   2   2   2   2   1   1   2   2   1   1   1   2   2   2   1   1   2   2   2   2   1   2   1   2   1   2   1   1   2   2   1   2   1   2   2   1   1   2   2   1   2   2   2   1   1   2   1   1   2   1   1   2   1   1   2   2   1   2   2   1   2   1   2   1   2   1   1   1   1   2   2   1   1   2   2   1   2   1   2   1   1   1   2   1   2   1   2   1   1   1   2   2   1   2   2   1   1   2   2   2   2   2   1   1   2   1   2   2   1   1   2   1   2   2   1   2   1   1   2   1   2   1   2   2   2   2   2   2   1   2   2   2   1   2
 MK-2-2                 1   2   1   2   2   1   1   2   2   2   2   1   2   1   2   1   1   1   2   2   2   1   2   2   2   1   2   2   2   2   2   2   2   2   1   2   2   1   1   1   2   1   1   1   1   2   2   2   2   2   1   1   1   1   2   2   2   1   1   1   2   1   2   2   2   1   2   2   2   2   1   1   2   2   1   2   1   2   2   2   1   1   2   2   2   2   1   2   1   2   1   2   1   1   2   2   1   2   1   2   2   1   1   2   2   1   2   2   2   1   1   2   1   1   2   1   1   2   1   1   2   2   1   2   2   1   2   1   2   1   2   2   1   1   1   2   2   1   1   1   2   1   2   1   2   1   1   1   2   1   2   1   2   1   1   1   2   2   1   2   2   1   1   2   2   2   2   2   1   1   2   1   1   2   1   1   2   1   2   2   1   2   1   1   1   1   2   1   1   2   2   2   2   2   1   2   2   2   1   1
 MK-2-3                 1   2   1   2   2   1   1   2   2   2   2   1   1   1   2   2   1   1   2   2   2   1   2   2   2   1   2   2   2   2   2   2   2   2   1   2   2   1   1   1   2   1   1   1   1   2   2   2   1   2   2   1   1   1   2   2   1   1   1   1   2   1   2   2   2   1   2   2   2   1   1   1   2   2   1   2   1   2   2   2   1   1   1   2   2   2   1   1   1   2   1   2   1   1   2   2   1   2   1   2   2   1   1   2   2   1   2   2   2   1   1   2   1   1   2   1   1   2   1   1   2   2   1   2   2   2   2   2   2   1   2   2   1   1   1   2   2   1   1   2   2   1   2   1   2   2   1   2   2   1   2   1   2   1   1   1   2   2   1   2   2   1   1   1   1   2   2   1   1   1   2   1   1   2   1   2   1   1   2   1   2   2   1   1   1   1   2   1   1   2   2   2   1   2   1   2   2   2   1   1
 MK-2-4                 1   2   1   2   2   1   1   2   2   2   2   1   1   1   2   2   1   1   2   1   2   1   2   2   2   1   1   2   2   2   2   2   2   2   1   2   2   2   1   1   2   1   1   1   1   2   2   2   1   2   2   1   1   1   2   2   1   1   1   1   2   1   2   2   2   1   2   2   2   1   1   1   2   2   1   2   2   2   2   2   1   1   2   1   2   2   1   1   1   2   1   2   1   2   2   2   1   2   1   2   2   1   1   2   2   1   2   2   2   1   1   2   1   1   2   1   2   2   1   1   2   2   1   2   2   2   2   2   1   1   2   2   1   1   1   2   2   1   1   2   2   1   1   1   2   2   1   1   2   1   2   1   2   2   1   1   2   2   1   2   2   1   1   1   1   2   2   1   1   2   1   1   1   2   1   2   1   1   2   1   2   2   1   1   1   1   2   1   1   2   2   2   1   2   1   2   2   2   1   1
 MK-2-5                 1   2   1   2   2   2   1   2   2   2   2   1   1   1   2   1   1   1   2   1   2   1   2   2   2   1   1   2   2   2   2   2   2   2   1   2   2   2   1   1   2   2   1   1   1   2   1   1   1   2   2   1   1   1   2   2   1   1   1   1   2   1   2   2   1   1   2   2   2   1   1   1   2   2   1   2   2   2   2   2   1   1   2   1   1   2   1   1   1   2   1   2   1   2   2   2   1   2   1   2   2   1   1   2   2   1   2   2   2   1   1   2   1   1   2   1   2   2   1   1   2   2   2   2   2   2   2   2   1   1   2   2   1   1   1   2   2   1   1   2   2   1   1   1   2   2   1   1   2   1   2   1   2   2   1   1   2   2   1   2   2   1   1   1   1   2   2   1   1   2   1   1   1   2   1   2   1   1   2   1   1   1   1   1   1   2   2   1   1   2   2   2   1   2   1   2   2   1   1   1
 MK-2-6                 1   2   1   2   2   2   1   2   2   2   2   1   1   1   2   2   1   1   2   1   2   2   2   2   2   1   1   2   2   2   2   2   2   2   1   2   2   1   1   1   2   2   1   1   1   2   1   1   1   1   2   1   1   1   2   2   1   1   1   1   2   1   2   1   1   1   2   2   2   1   1   1   2   2   1   2   2   2   2   2   2   1   2   1   1   2   1   1   1   2   1   2   1   2   1   2   1   2   1   2   2   1   1   2   2   1   2   2   1   1   1   2   1   1   1   2   2   2   1   1   2   2   2   2   2   2   2   2   2   1   2   1   1   1   1   2   2   1   1   2   2   2   1   1   1   2   1   1   2   1   2   1   2   2   1   1   2   2   1   2   2   1   1   1   1   2   2   1   1   2   1   1   1   2   1   2   1   1   2   1   1   1   1   1   1   1   2   1   1   2   2   2   1   1   1   2   2   1   2   1
 MK-2-7                 1   2   1   2   2   2   1   2   2   1   2   1   1   1   2   2   1   1   1   1   2   2   2   2   1   1   1   2   2   2   2   2   2   2   1   2   2   2   1   1   2   2   1   1   1   2   1   1   1   1   1   1   1   1   2   2   1   1   1   1   2   1   2   1   1   1   2   2   2   2   1   2   2   2   1   2   2   2   2   2   2   1   2   1   1   2   1   1   1   2   1   2   1   2   1   2   1   2   2   2   2   1   1   2   1   1   2   2   1   1   1   2   1   2   1   2   2   2   1   1   2   2   2   2   2   2   2   1   2   1   2   1   1   1   1   2   2   1   1   2   2   2   1   1   1   2   1   2   1   1   2   1   2   2   1   1   2   2   1   1   2   1   1   1   1   2   2   1   1   2   1   1   1   2   1   2   1   1   2   1   1   1   2   1   2   1   2   2   1   2   2   2   1   1   1   2   2   1   2   1
 MK-2-8                 1   2   1   2   2   2   1   2   2   1   2   1   1   1   2   2   1   1   1   1   2   2   2   2   1   1   1   2   2   2   2   2   2   2   1   2   2   2   1   1   2   2   1   1   1   2   1   1   2   1   1   1   1   1   2   2   1   1   1   1   2   1   2   1   1   1   2   2   2   2   1   2   2   2   1   2   2   1   2   2   1   1   2   1   2   2   1   2   1   2   1   2   1   2   1   2   1   2   2   2   2   1   1   2   1   1   2   1   1   1   2   2   1   2   1   2   2   2   2   1   2   2   2   2   2   2   2   1   2   1   2   1   1   1   1   2   2   2   1   1   1   2   1   2   1   1   1   2   1   1   1   1   2   2   1   1   2   2   1   1   1   1   1   1   1   2   2   1   1   2   1   1   1   2   1   1   1   1   2   1   1   1   2   1   2   2   1   2   1   2   2   2   1   1   1   2   2   1   2   1
 MK-2-9                 1   2   1   2   2   2   1   2   2   1   2   1   1   1   2   2   2   1   1   1   2   2   2   2   1   1   1   2   1   2   2   2   2   1   1   2   2   2   1   1   1   2   2   1   1   2   1   1   2   2   1   1   1   1   1   2   1   1   1   1   2   1   2   1   1   1   1   2   2   2   1   2   2   2   1   2   2   1   2   2   1   1   2   1   2   2   2   2   1   2   1   2   1   2   1   2   1   2   2   2   2   1   1   2   1   1   2   1   1   1   1   2   1   2   1   2   2   2   2   1   2   2   1   2   2   2   2   1   2   2   2   1   1   1   1   2   2   2   1   1   1   2   1   1   1   1   1   2   1   1   1   1   2   2   1   1   1   2   1   1   1   1   2   1   1   2   2   1   1   2   1   1   1   2   1   1   1   1   2   2   1   1   2   1   2   2   1   2   1   1   2   2   1   1   1   1   2   1   2   1
 MK-2-10                1   2   1   2   2   2   1   2   2   1   2   1   1   1   2   2   2   1   1   1   2   2   2   2   1   1   1   2   1   2   2   2   2   2   1   2   2   1   1   1   1   2   2   1   2   2   1   1   2   2   1   1   1   1   1   2   1   1   1   1   2   1   2   1   1   1   1   2   2   1   2   2   2   2   1   2   2   1   2   2   1   1   2   1   2   2   2   2   1   2   1   2   1   2   1   2   2   2   2   2   2   1   1   2   1   1   2   1   1   1   1   2   1   2   1   1   2   2   2   1   1   2   1   2   2   2   2   2   2   2   2   1   1   2   2   2   2   2   1   1   1   2   1   1   1   1   1   1   1   1   1   1   2   2   1   1   1   2   1   1   1   1   2   1   1   2   2   1   1   2   1   1   1   2   2   1   1   1   2   2   1   1   2   1   2   2   1   2   1   1   2   2   1   1   1   2   2   1   2   2
 MK-2-11                1   2   2   2   2   2   1   2   2   1   1   1   1   1   2   2   2   1   1   1   2   2   2   2   1   1   1   2   2   2   2   2   2   2   1   2   2   1   1   1   1   2   2   1   2   2   1   1   2   2   1   1   1   1   1   2   1   1   1   1   2   1   2   1   1   1   1   2   1   1   2   2   2   2   1   1   2   1   2   2   2   2   2   1   2   2   2   2   2   2   1   2   1   2   1   2   2   2   2   2   2   1   1   2   1   1   2   1   2   1   1   2   2   2   1   1   2   2   2   2   1   1   1   1   2   2   2   2   2   2   2   1   1   2   1   2   2   1   2   1   1   2   1   1   1   1   1   1   1   1   2   1   2   2   1   1   1   1   1   1   1   1   2   1   1   1   2   1   2   2   1   1   1   2   2   1   2   1   2   2   2   1   2   1   2   2   1   2   1   1   2   2   2   1   1   2   2   1   2   2
 MK-2-12                1   2   2   2   2   2   1   2   2   1   1   1   1   1   2   2   2   1   1   1   1   2   2   2   1   1   1   2   2   2   2   1   1   2   1   2   2   1   1   2   1   2   2   2   2   2   1   1   2   2   1   1   1   1   1   2   1   1   1   2   2   1   2   1   1   1   1   2   1   2   2   2   2   2   1   1   2   1   1   2   2   2   2   1   2   2   2   2   2   2   1   2   1   2   1   1   2   2   2   2   2   1   1   2   1   1   2   1   2   1   1   1   2   2   1   1   2   2   2   2   1   1   1   1   2   2   2   2   2   2   2   1   1   2   1   2   2   1   2   1   1   2   1   1   1   1   2   1   1   1   2   1   2   2   1   1   1   1   1   1   1   1   2   1   1   1   2   1   2   2   1   1   1   1   2   1   2   2   2   2   2   1   2   1   2   2   1   2   2   1   2   2   2   1   1   2   2   1   2   2
 MK-2-13                1   2   2   2   2   1   1   2   2   1   1   1   1   1   2   2   2   1   1   1   1   2   1   2   2   1   1   2   2   2   2   1   1   2   1   2   2   1   1   2   1   2   2   2   2   2   1   2   2   2   1   1   1   2   1   2   1   1   1   2   2   1   2   1   1   2   1   2   2   2   2   2   2   2   1   1   2   1   1   2   2   2   2   1   2   2   1   2   2   1   1   2   1   2   1   1   2   2   2   2   2   1   1   2   1   1   1   1   2   1   1   1   2   1   1   1   2   1   2   2   1   1   1   1   2   2   2   2   2   2   2   1   1   2   1   2   2   1   1   1   1   2   1   1   1   1   2   1   1   1   2   1   2   2   1   1   1   1   1   2   1   1   2   1   1   1   2   1   2   2   1   1   1   1   2   2   2   1   2   2   2   1   2   1   2   2   1   2   2   1   2   2   2   1   1   2   2   1   2   2
 MK-2-14                1   2   2   2   2   1   1   2   2   1   1   1   1   1   2   2   2   1   1   1   2   2   1   1   2   1   1   2   2   2   2   1   1   2   1   2   2   1   1   2   1   1   2   2   2   2   2   2   2   2   1   1   1   2   1   2   1   1   1   2   2   1   1   1   1   2   1   2   1   2   2   2   2   2   1   1   2   1   1   2   2   2   2   2   2   2   1   2   2   1   1   2   1   2   1   1   2   2   1   2   2   1   1   2   1   1   1   1   1   1   1   1   2   2   1   1   2   1   2   2   1   1   1   1   2   2   2   1   2   2   2   2   1   2   1   2   2   1   1   2   1   2   1   2   1   1   2   1   1   1   1   1   2   2   1   1   1   1   1   2   1   1   2   1   1   1   2   2   2   2   1   1   1   1   2   2   2   1   2   2   2   2   2   1   2   2   1   2   2   1   2   2   2   1   1   2   2   1   2   1
 MK-2-15                1   2   2   2   2   1   1   2   2   1   1   1   2   1   2   2   2   1   1   1   2   1   1   1   2   1   1   2   2   2   2   1   1   2   1   2   2   1   1   2   1   1   2   2   2   2   2   2   2   2   1   1   1   2   2   2   1   2   1   2   2   1   1   1   1   2   1   2   1   2   2   2   1   2   1   1   2   2   1   2   2   2   2   1   2   2   2   2   2   1   1   2   1   2   1   1   2   2   1   2   2   1   1   2   1   1   1   2   1   1   1   1   2   2   1   1   2   1   2   2   1   1   1   1   2   2   2   1   2   2   2   1   1   1   1   2   2   1   1   2   1   2   1   2   1   1   2   2   1   1   1   1   2   2   1   1   1   1   1   2   1   1   2   1   1   1   2   2   2   2   1   1   1   1   1   2   2   1   2   2   2   2   2   1   2   2   1   2   2   2   1   1   2   1   2   1   2   1   2   1
 MK-2-16                2   2   2   1   2   1   2   2   2   1   1   1   2   1   2   2   2   1   1   1   2   1   2   1   2   1   1   2   2   2   1   1   1   2   1   2   2   2   1   2   1   1   2   2   2   2   2   2   1   2   1   1   1   2   2   2   2   2   1   2   2   1   1   2   1   2   2   2   1   2   2   2   1   2   1   1   2   2   1   2   2   2   2   1   2   2   2   1   2   1   1   2   1   2   1   1   2   2   1   2   2   1   1   2   1   1   1   2   1   1   1   1   2   2   1   1   1   1   2   2   1   2   1   1   2   2   1   1   2   2   1   1   1   2   2   2   2   1   1   2   1   2   1   2   1   1   2   2   1   1   1   1   2   2   1   1   1   1   1   2   1   1   2   2   1   1   2   2   2   2   1   1   1   1   1   2   2   1   2   1   2   2   2   1   2   2   2   2   2   2   1   2   2   1   2   2   2   1   2   1
 MK-3-1                 1   1   1   1   1   1   1   1   2   1   2   1   1   2   2   1   1   2   2   2   1   2   2   2   1   2   2   1   2   2   1   1   2   2   1   2   2   1   1   2   2   1   2   1   2   1   2   1   2   1   2   2   2   2   1   1   2   2   2   2   1   1   1   1   2   2   2   2   1   1   2   2   1   2   1   2   1   2   2   1   1   2   2   2   2   2   1   1   1   1   1   1   1   2   1   1   1   1   2   1   2   1   2   2   2   2   2   2   2   2   1   2   2   2   2   2   2   2   2   2   1   2   2   1   2   1   1   2   2   1   2   1   2   2   2   1   2   2   1   1   2   2   1   1   1   1   2   1   1   2   1   1   2   2   2   1   2   2   1   2   2   1   1   1   2   2   1   2   2   2   1   2   2   2   2   2   1   1   1   2   1   1   2   2   2   2   1   1   2   1   2   2   1   1   1   2   2   2   2   2
 MK-3-2                 1   1   1   1   1   1   1   2   2   1   2   1   2   2   2   1   1   2   2   2   1   2   2   2   1   2   2   1   2   2   1   1   2   2   1   2   2   1   1   2   2   1   2   1   2   1   2   1   2   1   2   1   2   2   1   1   2   1   1   1   1   1   1   1   2   2   2   2   2   1   2   2   1   2   1   2   1   2   2   1   1   2   2   2   1   1   1   1   1   1   1   1   1   2   1   2   1   2   2   1   2   1   2   2   2   2   2   2   2   2   1   2   2   2   2   2   2   2   2   2   2   2   1   1   2   1   1   2   2   1   2   1   2   2   1   1   2   2   1   1   2   2   2   1   1   1   2   1   1   2   1   2   1   2   1   1   2   2   1   2   2   1   1   1   2   2   1   2   1   2   1   2   2   2   2   2   1   1   1   2   1   1   2   2   2   2   1   1   2   1   2   1   1   1   1   2   2   2   2   2
 MK-3-3                 1   1   2   1   1   2   1   2   2   1   2   1   2   2   2   1   1   2   2   2   1   2   2   2   1   2   2   1   2   2   1   1   2   2   1   2   2   1   1   2   1   1   2   1   2   2   1   1   1   1   2   2   2   2   1   1   2   1   1   1   1   1   1   1   1   2   2   2   2   2   2   2   2   2   1   2   1   1   2   1   1   1   2   2   1   1   2   1   1   1   1   1   2   2   1   2   1   2   2   1   2   2   2   2   2   2   2   2   2   2   1   2   2   1   2   2   2   2   2   2   2   2   2   1   2   1   1   2   2   1   2   1   2   2   1   1   2   2   2   1   2   2   2   1   2   1   2   1   1   2   1   2   1   2   1   1   2   1   1   2   2   1   1   1   1   2   1   2   1   2   1   2   2   2   2   2   1   1   1   2   1   1   2   1   1   2   1   1   2   1   2   1   1   1   1   2   2   2   2   2
 MK-3-4                 1   1   2   1   1   2   1   2   2   1   2   1   2   2   2   2   1   2   2   2   1   2   2   2   1   2   2   1   2   2   1   1   2   2   1   2   2   1   1   2   1   1   2   1   2   2   1   1   1   1   2   2   2   2   1   1   1   1   1   1   1   1   1   1   1   2   2   2   2   2   2   2   1   2   1   2   1   1   2   2   1   1   2   1   1   1   2   1   1   1   1   1   1   2   1   2   1   1   1   1   2   2   2   2   2   1   2   2   2   2   1   2   2   1   2   2   2   1   2   2   2   2   2   1   2   1   1   2   2   2   2   1   2   2   1   1   2   2   2   1   2   2   2   1   2   1   2   1   1   2   1   2   1   2   1   1   2   1   1   2   2   1   1   1   1   2   2   1   2   2   1   2   2   2   2   2   1   1   1   2   1   2   2   1   1   2   1   1   2   2   2   1   1   1   1   2   2   2   2   2
 MK-3-5                 1   1   2   1   1   2   1   2   1   1   2   1   2   2   1   2   1   2   2   2   1   1   2   2   1   2   2   1   2   2   1   1   2   2   1   2   2   1   1   2   1   1   2   1   2   2   1   1   1   1   2   2   2   2   1   1   1   1   1   1   1   1   1   1   1   2   2   2   2   2   2   2   1   2   1   1   2   1   2   2   1   1   2   1   1   1   2   2   1   1   1   2   1   2   1   2   1   1   1   1   2   2   2   2   2   1   2   2   2   1   1   2   2   2   2   2   1   1   2   2   2   2   2   1   2   1   1   1   1   2   2   2   2   2   1   1   2   2   2   1   2   2   1   1   1   2   2   1   1   2   1   2   1   2   1   1   2   1   1   2   2   1   1   1   1   2   2   1   2   2   1   1   2   2   2   2   1   1   1   2   1   2   2   1   1   2   1   1   2   1   2   1   1   1   1   2   2   2   2   2
 MK-3-6                 1   2   2   1   1   2   1   2   2   1   1   1   2   2   1   2   1   2   2   2   1   1   2   2   1   2   2   1   2   2   1   2   2   2   1   2   2   1   1   2   1   1   1   1   2   2   1   2   1   2   2   2   2   2   1   1   1   1   1   1   1   1   1   1   1   2   2   2   2   2   2   2   1   2   1   1   2   1   2   2   1   1   2   1   1   1   2   2   2   1   1   2   1   2   1   2   1   1   1   1   2   2   2   2   2   1   2   2   2   1   1   2   2   2   2   2   1   1   2   2   2   2   2   1   2   2   1   1   1   2   1   2   2   2   1   1   1   2   2   1   2   2   1   1   1   2   2   1   1   2   2   2   1   2   1   1   2   1   1   2   1   1   1   1   1   2   1   2   2   2   1   1   2   2   2   2   1   1   1   2   1   2   2   2   1   2   1   1   2   1   2   2   1   1   1   2   2   2   2   2
 MK-3-7                 1   2   2   1   1   2   1   2   2   1   1   1   2   2   1   2   1   2   2   2   1   1   2   2   1   2   2   2   2   2   1   2   2   2   1   2   2   1   1   2   1   1   1   1   2   2   1   2   2   2   1   2   2   2   1   1   1   1   1   1   1   1   1   1   1   2   2   2   2   2   2   2   1   1   1   1   2   1   2   2   2   1   2   1   1   1   2   2   2   1   1   2   1   2   2   2   1   1   1   1   1   1   2   2   2   1   2   2   2   1   1   2   2   2   2   2   1   1   2   1   2   1   1   1   2   1   1   1   1   2   2   1   2   2   1   1   1   2   2   1   2   2   1   1   1   2   2   1   1   2   2   2   1   2   1   1   2   1   1   2   1   1   1   1   1   2   1   2   2   2   1   1   2   1   2   2   1   1   1   2   1   2   2   2   1   2   1   1   2   1   2   2   1   1   1   2   2   2   2   2
 MK-3-8                 1   2   2   1   1   2   1   2   2   1   1   1   2   2   2   1   1   2   2   2   1   1   1   2   1   2   2   2   2   2   1   2   2   1   1   1   2   1   1   2   1   1   1   1   2   2   1   1   2   2   1   2   1   1   1   1   1   1   1   1   1   1   1   1   1   2   2   2   2   2   2   2   1   2   1   1   2   1   2   2   2   1   2   1   2   2   2   2   2   1   1   2   1   2   2   1   1   1   1   1   1   1   2   2   2   1   2   2   2   1   2   2   2   2   2   2   1   1   2   1   2   1   2   1   2   1   1   1   1   2   2   1   2   2   1   1   1   1   2   1   2   2   1   1   1   2   2   1   1   2   2   2   1   2   2   1   2   1   1   2   1   1   1   1   1   2   1   2   2   2   1   1   2   1   2   2   1   1   1   2   1   2   2   2   1   2   1   1   2   2   1   2   1   2   1   2   2   2   2   2
 MK-3-9                 1   2   2   1   1   2   2   2   1   1   1   1   2   2   2   2   1   2   2   2   1   1   2   2   1   2   2   2   2   2   1   2   2   1   1   1   2   1   1   2   1   1   1   1   2   2   2   1   2   2   2   2   1   1   1   2   1   1   1   1   1   1   1   1   1   2   2   2   2   2   2   2   1   2   1   1   1   1   2   2   2   2   2   1   2   2   2   2   2   1   1   2   1   2   2   1   1   1   1   1   1   1   2   2   2   1   2   2   2   1   2   2   2   2   2   2   1   1   2   1   2   1   2   1   2   1   1   1   2   2   2   1   2   2   2   2   1   1   2   1   2   2   1   1   1   2   2   1   1   2   2   2   1   2   2   2   2   2   1   2   1   1   1   1   1   2   1   2   2   2   1   1   2   1   2   2   1   1   1   2   1   2   2   2   2   2   1   2   2   2   1   2   1   2   1   2   2   2   2   2
 MK-3-10                1   2   2   2   1   2   2   2   2   1   1   1   2   2   2   2   1   2   1   2   1   1   2   2   1   1   2   2   1   2   2   2   1   1   1   1   2   1   1   1   1   1   1   1   2   2   2   1   1   2   2   2   2   1   1   2   1   1   1   1   1   1   1   1   1   2   2   2   2   2   2   2   1   2   1   1   1   1   1   2   2   2   2   1   2   2   2   2   2   1   1   2   1   2   2   1   1   1   1   1   1   1   2   2   2   1   1   2   2   1   1   2   2   2   2   2   1   1   2   1   2   1   2   1   2   1   2   2   2   1   2   1   2   2   2   2   1   1   2   1   2   2   1   1   1   2   2   1   1   2   2   2   2   1   2   2   2   2   1   2   1   1   1   1   1   2   1   2   2   1   1   1   2   1   2   2   2   1   1   1   1   1   2   2   2   2   1   2   2   2   1   1   1   2   1   2   1   2   2   2
 MK-3-11                1   2   2   2   1   2   2   2   2   1   1   1   1   2   2   2   1   2   1   1   1   2   2   2   1   1   2   2   1   2   2   2   1   1   1   1   2   1   1   1   1   1   1   1   2   1   2   2   1   2   2   2   2   1   1   2   1   1   1   1   1   2   1   1   1   2   2   2   1   2   2   2   1   2   1   1   1   1   1   2   2   2   2   1   2   1   2   2   2   1   1   1   1   2   2   1   1   1   1   1   1   1   2   2   2   1   1   2   2   1   1   2   1   2   2   2   1   1   2   1   2   1   2   1   2   1   2   2   2   1   2   1   2   2   2   2   1   1   2   1   2   2   1   1   1   2   2   1   1   2   2   2   2   1   2   2   2   2   1   2   1   1   1   1   1   1   1   2   1   1   1   1   2   2   2   2   2   1   1   2   1   1   2   2   2   2   2   2   2   1   1   1   1   2   1   1   1   2   1   2
 MK-3-12                2   2   1   2   1   2   2   2   2   1   1   1   1   2   2   2   1   2   2   1   1   2   2   2   1   1   2   2   1   2   2   2   2   1   1   1   2   1   1   1   1   1   2   1   2   1   2   2   1   2   2   2   2   1   1   2   1   1   1   1   1   2   1   1   1   2   2   2   1   2   2   2   2   2   1   1   1   1   1   2   2   2   2   1   2   1   2   1   2   1   1   2   1   2   2   1   1   1   1   1   1   1   2   2   2   2   2   1   2   1   1   2   1   2   2   2   1   1   2   1   1   2   2   1   1   1   2   2   2   1   2   1   1   2   2   2   1   1   2   1   2   2   1   1   1   2   2   1   2   2   2   2   2   1   2   2   2   2   1   1   1   1   1   1   1   1   1   2   1   1   1   1   2   2   2   2   2   1   1   2   2   1   1   2   2   2   2   2   2   1   1   2   1   2   1   1   1   2   1   2
 MK-3-13                2   2   1   2   1   2   2   2   2   1   1   1   1   2   2   2   1   2   2   1   1   2   2   2   1   1   2   2   1   2   2   2   2   1   1   1   2   1   1   1   1   1   2   2   2   1   2   2   1   2   2   2   2   1   1   2   1   1   1   1   1   2   1   1   1   2   2   2   1   2   2   1   2   2   1   1   1   1   1   2   2   1   2   1   2   1   2   1   2   1   1   2   1   2   2   1   1   1   1   1   1   2   2   1   2   2   2   1   2   1   1   2   1   2   2   2   1   1   2   1   1   2   2   1   1   1   2   2   2   1   1   1   1   2   2   2   1   1   1   1   2   2   1   1   1   1   2   1   2   2   2   2   2   1   2   2   2   2   1   1   1   1   1   1   1   1   1   2   1   1   1   1   2   2   2   2   2   1   1   2   2   1   2   1   2   2   2   2   2   1   1   1   1   1   1   2   1   2   1   2
 MK-3-14                2   2   1   2   1   2   2   2   2   1   1   1   2   2   2   2   1   2   2   1   1   2   2   2   1   1   2   2   1   1   1   2   2   1   2   1   2   1   1   1   1   1   2   2   2   1   2   2   1   2   1   2   1   1   1   2   1   1   1   1   1   2   2   1   1   2   2   2   1   2   2   1   2   2   1   1   1   1   1   2   2   1   2   1   2   1   2   1   2   1   1   2   1   2   2   1   1   1   1   1   1   2   2   1   2   2   2   1   2   1   1   2   1   2   2   2   1   1   2   1   1   2   1   1   1   1   2   2   2   1   1   1   1   2   2   2   1   1   1   2   2   2   1   1   1   1   2   1   2   2   2   2   2   1   2   2   1   2   1   1   1   1   1   1   1   1   1   2   1   1   1   2   1   2   2   1   2   1   1   2   2   1   2   1   2   2   2   2   2   1   1   1   1   1   1   2   1   2   2   2
 MK-3-15                2   2   1   2   1   2   2   2   2   1   1   1   2   2   2   2   1   2   1   1   1   2   2   2   1   2   2   2   1   1   1   2   2   1   2   1   2   1   1   1   1   1   2   2   2   1   2   2   1   2   1   2   1   1   1   2   1   1   2   1   1   2   2   1   1   2   2   2   1   2   2   1   1   2   1   1   1   1   1   2   2   1   2   1   2   1   2   1   2   1   2   2   1   2   2   1   1   1   1   1   1   2   2   1   2   2   2   1   2   1   1   2   1   2   2   2   1   1   2   1   1   2   1   1   1   1   2   2   2   1   1   1   1   2   2   2   1   1   1   2   2   2   1   2   1   1   2   1   2   2   2   2   2   1   2   2   1   2   1   1   1   1   1   1   1   1   1   1   1   1   1   2   1   1   2   1   2   1   1   2   2   1   2   1   1   2   2   2   2   1   1   1   1   1   1   2   1   2   2   2
 MK-3-16                2   2   1   2   1   2   2   1   2   1   1   1   2   2   1   1   1   2   1   1   2   2   2   2   1   1   2   2   1   1   1   1   2   1   2   1   2   1   1   2   1   1   2   1   2   1   2   1   1   1   1   2   1   1   1   2   1   1   2   1   1   2   2   1   1   2   2   2   1   2   2   1   1   2   1   1   1   1   1   2   2   2   2   1   2   1   2   1   1   1   2   1   2   2   1   1   1   1   1   1   1   2   2   1   2   2   2   1   1   1   1   2   1   2   2   2   1   1   2   1   1   2   1   1   2   1   2   2   2   1   1   1   2   2   2   2   1   1   1   2   2   2   1   2   1   1   2   1   2   2   2   2   2   1   2   2   1   2   2   1   1   1   1   1   1   1   1   1   1   1   1   2   2   1   2   1   2   2   1   2   2   1   2   1   1   1   2   2   2   1   1   1   1   1   1   2   1   2   2   2
 MK-4-1                 2   2   2   2   1   2   2   2   1   2   2   2   1   2   2   2   1   2   1   2   1   2   2   1   2   1   2   1   1   1   2   1   1   1   2   1   1   1   2   1   1   1   1   2   2   1   2   2   1   2   1   1   1   1   2   2   2   2   1   2   1   1   1   1   2   2   1   2   1   2   2   2   1   1   1   1   2   2   2   2   1   1   1   1   1   2   1   2   2   1   2   1   1   2   2   2   1   2   1   2   2   2   2   1   2   2   1   2   1   2   2   2   2   2   1   1   1   2   1   1   2   1   2   2   2   1   2   2   2   2   1   1   2   2   1   2   2   1   2   1   1   2   1   1   2   2   1   2   2   1   1   1   2   2   1   2   2   1   1   2   2   1   1   1   2   2   2   2   2   2   2   2   1   2   1   1   1   2   2   1   1   1   1   1   2   1   1   1   1   2   2   1   1   2   2   1   1   2   1   1
 MK-4-2                 1   2   2   2   1   2   2   2   1   2   2   2   1   2   2   2   1   2   1   2   1   2   2   1   2   1   1   1   1   2   2   1   1   1   2   1   1   1   2   2   1   1   1   2   2   1   2   2   1   2   1   1   1   1   2   2   2   2   1   2   1   1   1   1   2   2   1   2   1   2   1   2   1   2   1   1   2   2   2   2   1   1   1   1   1   2   1   2   1   2   1   1   1   2   2   2   1   2   1   2   2   2   2   1   2   2   1   2   1   2   2   2   2   2   1   1   1   2   1   1   2   2   1   2   2   1   1   2   2   2   1   1   2   1   1   2   2   2   2   1   1   1   1   1   2   2   1   2   2   1   1   1   2   2   1   2   2   1   1   2   2   1   1   1   2   2   1   2   2   1   1   2   1   2   2   1   1   2   2   1   1   1   1   1   2   1   1   1   1   2   1   1   1   2   2   1   1   2   1   1
 MK-4-3                 1   2   2   2   2   2   2   2   1   2   2   2   1   2   1   2   1   2   2   2   1   2   2   2   2   1   1   1   1   2   2   1   2   2   2   1   1   1   2   1   1   1   1   2   2   1   2   2   1   2   1   1   1   1   1   2   2   2   1   2   1   1   1   1   2   2   1   2   1   2   1   2   1   2   1   1   1   2   2   2   1   1   1   1   1   2   1   1   1   1   1   1   1   2   2   2   1   2   2   2   2   2   2   1   2   2   1   2   2   2   2   1   2   2   1   1   1   2   1   1   2   2   1   2   2   1   2   2   2   2   1   1   2   1   1   1   2   2   2   1   1   1   1   1   2   2   1   2   2   1   1   1   2   2   1   2   2   1   1   2   2   1   1   1   2   2   1   2   2   1   1   2   1   2   2   1   2   2   2   1   1   1   1   1   2   1   1   1   2   2   1   2   1   2   2   1   1   1   1   1
 MK-4-4                 1   2   2   2   2   2   2   2   1   2   2   2   1   2   1   2   1   2   2   1   1   2   2   2   2   1   1   1   1   2   2   1   1   2   2   2   1   1   2   1   1   1   1   2   2   1   2   2   1   2   1   1   2   1   1   2   2   2   1   2   1   1   1   1   2   2   1   2   1   2   1   2   1   2   1   2   1   2   2   2   1   1   1   1   2   2   1   1   1   1   1   1   1   2   2   2   1   2   2   2   2   2   2   1   2   2   1   2   2   2   2   1   2   2   1   1   1   2   1   1   2   1   1   2   2   1   2   2   2   2   1   1   2   1   1   1   2   2   2   1   1   1   1   1   2   2   1   2   1   1   1   1   1   2   1   2   2   1   1   2   2   1   1   1   2   2   1   2   2   1   1   1   1   2   2   1   2   2   1   1   1   1   1   1   1   1   1   1   1   2   1   2   1   2   2   1   1   1   1   1
 MK-4-5                 1   2   2   2   2   2   2   2   1   2   2   2   1   2   1   2   1   2   2   1   1   2   2   2   2   1   1   2   2   2   2   1   1   2   2   2   2   1   2   1   1   1   1   2   2   1   1   2   1   2   1   1   2   1   1   2   2   2   1   2   1   1   1   1   2   2   1   2   1   2   1   2   1   2   1   2   1   2   2   2   1   1   1   1   2   2   1   1   1   1   1   1   1   2   2   2   1   2   2   2   2   2   2   1   1   2   1   2   2   2   2   1   2   2   1   1   1   2   1   1   1   1   1   2   2   1   2   2   2   2   1   1   2   1   1   1   2   1   2   1   1   1   2   1   2   2   1   2   1   1   1   1   1   2   2   2   2   1   1   2   2   1   1   1   2   2   1   2   2   1   1   1   1   2   2   1   2   2   1   1   2   1   1   1   1   1   1   1   1   2   1   2   1   2   2   2   1   1   1   1
 MK-4-6                 1   2   2   2   2   2   2   2   1   2   2   2   2   2   1   2   2   2   2   1   1   2   2   2   1   1   1   2   2   2   2   1   1   2   2   1   2   2   2   1   1   1   1   2   2   1   1   2   1   2   1   1   2   1   2   2   2   2   2   2   1   1   1   1   2   2   1   2   1   2   2   2   1   2   1   2   1   2   2   2   1   1   1   1   2   2   1   1   1   1   1   2   1   2   2   2   1   2   2   2   2   2   2   1   1   2   1   2   2   2   2   1   2   2   1   2   1   2   1   1   1   1   1   2   1   2   2   2   2   2   1   1   2   1   1   1   2   1   1   1   1   1   2   2   2   2   1   2   1   1   1   1   1   2   2   2   2   2   1   2   2   1   1   1   2   2   1   2   2   1   1   1   1   2   2   1   2   2   1   1   2   1   1   1   1   1   1   1   1   1   1   2   1   2   2   2   1   1   1   2
 MK-4-7                 2   2   2   2   2   2   2   2   1   2   2   1   2   2   1   2   2   2   2   1   1   2   2   2   1   1   1   2   2   2   2   2   1   2   2   1   2   2   2   1   1   1   1   2   2   1   1   2   1   2   1   1   1   1   2   2   2   2   2   2   1   1   1   1   2   2   1   2   1   2   2   2   1   2   1   2   1   2   2   2   1   1   1   2   2   2   1   1   2   1   1   2   1   2   2   2   1   2   2   2   2   2   2   2   1   2   1   2   2   2   2   1   2   2   1   2   1   2   1   1   1   1   1   1   1   2   2   1   2   2   1   1   1   1   1   1   2   1   1   1   1   1   2   2   2   1   1   2   1   1   1   1   1   2   2   1   1   2   1   2   2   1   1   1   2   1   1   2   2   1   1   1   1   2   2   1   2   2   1   1   2   2   1   1   1   1   1   2   2   1   1   1   1   2   2   2   1   1   1   2
 MK-4-8                 2   2   2   2   2   2   2   2   1   2   2   1   2   2   1   2   2   2   2   1   1   2   2   2   1   1   1   2   2   2   2   1   1   2   2   1   2   1   2   1   1   1   1   2   2   1   1   2   1   2   1   1   1   1   2   2   2   2   2   2   1   1   1   1   2   2   1   2   2   1   2   2   1   2   1   2   1   2   2   1   1   1   1   2   2   2   1   1   2   1   1   1   2   2   2   2   2   1   2   2   2   2   2   2   1   2   1   2   2   2   2   1   2   2   2   2   1   1   1   1   1   1   1   2   1   1   2   1   2   2   1   1   1   1   1   1   2   1   1   1   1   1   2   1   2   1   1   2   1   1   1   1   1   2   2   1   1   2   1   2   2   1   1   1   2   1   1   2   2   2   1   1   1   2   2   1   1   2   1   1   2   2   2   1   1   1   1   2   2   1   1   1   1   2   2   2   1   1   1   2
 MK-4-9                 2   1   2   2   2   2   1   2   1   2   2   1   2   2   1   2   2   2   2   1   1   2   2   2   1   1   1   2   2   2   2   1   1   2   2   1   1   1   2   1   1   1   1   2   2   1   1   2   1   2   1   1   1   1   2   2   2   2   2   2   1   1   1   1   2   1   1   2   2   1   2   2   1   2   1   2   1   2   1   1   1   1   1   2   2   2   1   1   2   1   1   1   2   2   2   2   2   1   2   2   2   2   2   2   1   2   1   2   2   2   2   1   2   2   1   2   1   2   2   1   1   1   1   2   1   1   2   1   2   2   1   1   1   1   1   1   2   1   1   1   1   1   2   1   2   1   1   2   1   2   1   1   1   2   1   1   1   2   2   2   2   1   1   1   2   1   1   2   2   1   1   1   1   2   2   1   1   2   1   1   1   1   2   1   1   1   1   1   2   1   1   1   2   2   2   2   1   1   1   2
 MK-4-10                2   1   2   2   2   2   1   2   1   2   2   1   2   1   1   2   2   2   2   1   1   2   2   2   1   1   1   2   2   2   2   1   1   2   2   1   1   1   2   1   1   1   1   2   1   1   1   2   1   2   1   1   1   1   1   2   2   2   2   2   1   1   1   1   2   1   1   2   2   1   2   2   1   2   1   2   1   1   1   2   1   1   1   1   2   2   1   1   1   1   1   1   2   2   2   2   1   1   2   2   2   2   2   2   1   2   1   1   2   2   2   1   2   2   1   2   2   2   1   1   1   1   1   2   1   1   2   1   1   1   1   2   1   1   1   1   1   1   1   1   1   1   2   1   2   1   1   2   1   2   1   1   1   2   1   1   1   2   2   2   2   1   1   1   2   1   2   2   2   1   1   1   1   1   2   1   1   2   1   1   1   1   2   2   1   1   1   1   2   1   1   1   2   1   2   1   1   1   1   2
 MK-4-11                2   1   2   2   2   2   1   2   1   2   2   1   2   1   1   2   2   2   2   1   1   2   2   2   1   1   1   2   2   2   2   1   1   2   2   2   1   1   2   1   1   1   1   2   1   1   1   1   2   2   1   1   1   1   1   2   2   2   2   2   1   1   1   1   2   1   1   2   2   1   2   2   1   2   1   2   1   1   1   2   1   1   2   1   2   2   2   1   1   1   1   1   2   2   2   1   1   1   2   2   2   2   2   2   1   2   1   1   2   2   2   1   2   2   1   2   2   2   1   2   1   1   1   2   1   1   2   1   1   1   1   2   1   1   1   1   1   1   1   1   1   1   2   1   1   1   1   2   2   2   1   1   1   2   2   1   1   2   2   2   2   2   1   2   2   1   2   2   2   1   1   1   1   2   2   1   1   2   1   1   1   1   2   2   1   1   1   1   2   1   1   1   2   1   2   1   1   1   2   2
 MK-4-12                2   1   2   2   2   2   1   2   2   2   2   2   2   2   1   2   1   2   2   1   1   2   2   2   2   2   1   2   2   1   2   1   2   2   2   1   1   1   1   1   1   1   2   2   1   1   1   1   2   2   1   1   1   1   1   1   1   2   2   2   2   1   1   1   2   2   1   2   2   1   2   2   1   2   1   2   1   1   1   2   1   1   2   2   2   2   2   1   1   1   1   1   2   2   2   2   1   1   2   2   2   2   2   2   2   2   1   2   2   2   2   1   2   2   1   1   1   1   1   2   1   1   1   2   1   1   2   1   1   1   1   1   1   1   1   2   1   1   1   1   1   1   2   1   1   1   1   2   2   2   1   1   1   2   2   1   1   2   2   2   2   2   1   2   2   1   2   2   2   1   1   1   1   2   2   1   1   2   1   1   2   1   2   2   1   1   1   1   2   1   1   2   2   1   2   2   1   1   2   2
 MK-4-13                2   1   2   2   2   2   1   2   2   2   2   2   1   2   1   2   2   1   2   2   1   2   2   2   2   2   2   2   2   1   2   1   2   2   2   1   1   1   1   1   1   1   2   2   1   1   1   1   2   2   2   1   2   1   1   1   1   2   2   2   1   1   1   2   2   2   1   2   1   1   2   2   1   2   2   2   1   1   1   1   1   1   2   2   2   2   2   1   1   1   1   1   2   2   2   2   1   1   2   2   2   2   2   2   2   2   1   2   2   2   2   1   1   2   1   1   2   1   1   1   1   1   1   2   1   1   2   1   1   1   1   1   1   1   1   2   1   1   1   1   2   1   2   1   1   1   1   2   1   2   1   1   1   2   2   1   1   2   2   2   2   2   1   2   2   1   2   2   2   1   1   2   1   2   2   2   1   2   1   1   2   1   1   2   1   1   1   1   1   1   1   2   2   1   2   2   1   1   2   2
 MK-4-14                2   2   2   2   2   2   2   2   2   2   2   2   1   1   2   2   1   1   2   2   1   2   2   1   2   2   2   2   2   1   2   1   2   2   1   1   1   1   1   1   1   2   2   2   1   2   1   1   2   2   2   1   2   1   1   2   1   1   2   2   1   1   2   2   2   2   1   2   1   1   2   2   1   2   2   2   1   1   1   1   1   1   2   2   2   2   2   1   1   2   1   1   2   2   2   2   1   1   2   2   2   2   2   1   2   2   1   2   2   2   2   1   1   2   1   1   2   2   1   1   1   1   1   1   1   1   2   1   2   1   1   1   1   1   1   1   2   1   1   1   1   1   2   1   1   1   1   2   1   2   1   1   1   2   2   1   1   2   2   2   2   2   1   2   1   1   1   2   1   1   1   2   1   2   2   2   1   1   1   1   2   1   1   2   1   1   1   1   2   2   1   2   2   1   2   2   1   1   2   2
 MK-4-15                2   2   2   2   2   2   2   2   2   2   2   2   1   1   2   2   1   1   2   2   1   2   2   1   2   2   2   2   2   1   2   2   2   2   1   1   1   1   1   1   1   2   1   2   1   2   1   1   2   2   2   1   2   1   1   2   2   1   2   2   1   1   2   1   2   2   1   2   1   1   2   2   1   2   2   2   1   1   1   1   1   2   2   2   2   2   2   2   1   2   1   1   2   2   2   2   1   1   2   2   2   2   2   1   2   2   1   2   2   2   2   1   1   2   1   1   2   2   2   1   1   1   1   1   1   1   2   1   2   1   2   1   1   1   2   1   1   1   1   1   1   1   2   1   1   1   1   2   1   2   1   1   1   2   2   1   1   2   1   2   2   2   1   2   1   1   1   2   1   1   1   2   1   2   2   2   1   1   1   1   2   1   1   2   1   1   1   1   2   2   1   2   2   1   2   2   1   1   2   1
 MK-4-16                2   2   2   2   2   2   1   2   2   2   2   2   1   1   2   2   1   1   2   2   1   2   2   1   1   2   2   2   2   1   1   2   2   2   1   2   1   1   1   1   1   2   1   2   1   2   1   1   2   2   2   1   2   2   1   2   2   1   2   2   1   1   2   1   2   2   1   2   1   1   2   2   1   2   2   2   1   1   1   1   1   2   2   2   2   2   2   2   1   2   1   1   2   2   2   2   1   1   2   2   2   2   1   1   2   2   2   2   2   2   1   1   1   2   2   1   2   2   2   1   1   1   1   1   2   1   2   1   2   1   2   1   1   1   2   1   1   1   1   1   1   1   2   1   1   1   1   2   1   2   1   1   2   2   2   1   1   2   1   2   2   2   1   2   1   1   1   2   1   1   1   1   1   2   2   2   1   1   1   1   2   2   1   2   1   1   1   1   2   2   1   2   2   1   2   2   2   1   2   1
 MK-5-1                 2   1   2   1   1   1   2   2   2   2   2   1   1   2   1   2   2   1   2   1   2   1   2   2   2   2   2   1   1   1   1   1   1   2   1   1   1   2   2   2   2   1   1   2   1   1   1   2   1   1   2   1   1   2   1   2   1   2   1   2   1   2   1   1   2   2   1   2   1   2   2   2   2   2   2   1   1   1   2   2   1   1   2   1   1   2   2   2   1   2   1   2   1   2   2   2   1   2   2   1   2   1   2   1   1   1   1   1   2   1   2   2   2   2   1   2   2   2   1   2   1   2   1   2   1   1   2   1   1   1   1   1   2   2   2   2   2   1   2   2   2   2   1   2   2   2   2   2   1   1   2   1   2   1   2   2   2   2   1   2   1   1   1   1   1   2   1   2   2   1   2   1   2   1   1   1   1   2   1   1   2   2   2   1   1   1   1   1   1   2   2   2   2   2   2   1   1   2   2   1
 MK-5-2                 2   1   1   1   1   1   2   2   2   1   1   2   1   2   1   2   2   2   2   1   2   1   2   2   2   2   2   1   1   1   1   1   2   2   1   1   1   2   2   2   2   1   1   2   1   1   1   2   1   1   1   2   1   2   1   2   1   2   1   2   1   2   1   1   2   2   1   2   1   2   1   2   2   2   2   2   2   1   2   2   1   1   2   1   1   2   2   2   1   2   1   2   1   2   2   2   1   2   1   1   2   1   2   1   1   1   1   1   2   1   2   2   2   2   1   2   2   2   1   2   1   2   1   2   1   1   2   1   1   1   1   1   2   2   2   2   2   1   1   1   2   2   1   2   2   2   2   1   1   1   2   2   2   1   1   1   2   2   1   2   1   1   1   1   1   2   2   2   2   2   2   1   2   1   1   1   1   1   1   1   2   2   2   1   1   1   1   1   1   2   2   2   2   2   2   1   1   2   2   1
 MK-5-3                 2   1   1   1   1   1   1   2   2   1   1   2   1   2   2   2   2   2   2   1   2   2   2   2   2   2   2   1   2   1   1   1   1   2   1   1   1   2   2   2   2   1   1   2   1   1   2   2   1   1   1   2   1   2   1   2   1   2   1   2   1   1   1   1   2   2   1   2   1   1   1   2   2   2   2   2   2   1   1   2   1   1   1   2   1   2   2   2   1   2   1   2   1   2   2   2   1   2   1   1   2   1   2   1   1   1   1   1   2   1   1   2   2   2   1   2   2   2   1   2   1   2   1   2   1   1   2   1   1   2   1   1   2   2   1   2   2   1   1   1   2   1   2   2   2   1   2   1   2   1   2   2   2   1   1   1   2   2   1   2   1   1   1   1   2   2   2   2   2   2   2   1   2   1   1   1   1   1   1   1   2   2   2   1   1   1   1   1   1   2   2   2   2   2   2   1   1   2   2   1
 MK-5-4                 2   1   1   1   1   1   1   2   2   1   1   2   1   2   2   2   2   2   2   1   2   2   2   2   2   2   2   1   2   2   1   1   1   2   1   1   1   2   2   2   2   1   2   2   1   1   1   2   1   2   1   2   1   1   1   2   1   2   1   2   1   1   1   1   2   2   1   2   1   2   1   2   2   2   2   1   2   1   1   2   1   1   1   2   1   2   2   2   1   2   1   2   1   2   2   2   1   2   1   1   2   1   2   1   1   1   1   1   2   1   1   2   2   2   1   2   2   2   1   2   1   2   1   2   1   1   2   1   1   2   1   2   2   2   1   2   2   1   1   1   2   1   2   2   1   1   2   1   2   1   2   2   2   2   1   1   2   2   1   2   1   1   1   1   2   2   2   2   2   2   2   1   2   1   1   1   2   1   1   1   2   2   2   1   1   1   1   1   2   2   2   2   2   2   2   1   1   2   2   1
 MK-5-5                 2   1   1   1   1   2   1   2   2   1   1   2   1   2   2   2   2   2   2   1   2   1   1   2   2   1   2   1   2   1   1   1   1   2   1   1   2   2   2   2   2   1   2   2   1   1   1   2   1   2   1   2   1   2   1   2   2   1   1   1   1   1   1   1   2   2   1   2   1   2   1   2   1   2   2   1   2   1   1   2   1   1   1   2   1   2   2   2   1   2   1   1   1   2   2   2   1   2   1   1   2   1   2   1   1   1   1   1   2   1   1   2   2   2   1   2   2   2   1   2   1   2   1   2   1   1   2   1   1   2   1   2   1   2   1   2   2   1   1   1   2   1   2   2   1   1   2   2   2   1   2   2   2   2   2   1   2   2   1   2   1   1   1   1   2   2   2   2   2   2   2   1   2   1   1   1   2   1   1   1   2   2   2   1   2   1   1   1   2   1   2   1   2   2   2   1   1   2   2   1
 MK-5-6                 2   1   1   1   1   2   1   1   2   1   2   2   2   2   1   2   2   2   2   1   1   1   2   2   2   1   2   2   2   1   1   1   1   2   1   1   2   2   1   1   2   1   2   2   1   1   1   2   1   2   1   2   1   2   1   2   2   1   1   1   1   2   1   1   2   2   1   2   1   2   1   1   1   2   2   1   2   1   1   2   1   1   1   2   1   2   2   2   1   1   1   1   1   2   2   2   1   2   2   1   2   1   2   1   1   1   1   1   2   1   1   2   1   2   2   2   2   2   1   2   1   2   1   2   2   1   2   1   1   2   1   2   1   2   2   1   2   1   1   1   2   1   2   2   2   1   1   2   2   1   2   2   2   2   2   1   2   2   1   2   1   1   2   2   2   2   2   2   1   2   2   1   2   1   1   1   2   1   1   1   2   2   2   1   2   2   2   1   2   1   2   1   2   2   1   1   1   2   2   1
 MK-5-7                 1   1   1   1   1   1   1   2   2   1   2   2   2   2   1   1   2   2   2   2   1   2   2   2   2   1   2   1   2   1   1   1   2   2   1   1   2   2   1   1   2   1   2   1   1   1   1   2   1   2   1   2   1   1   1   2   2   1   1   1   1   2   1   2   2   2   1   2   1   2   1   1   1   2   2   1   2   1   1   1   1   1   1   2   1   2   2   2   1   1   1   1   1   2   2   2   1   1   2   1   1   1   2   2   1   1   1   1   2   1   1   2   1   2   1   2   2   2   1   2   2   2   1   2   2   1   2   1   1   2   1   2   2   2   2   1   2   1   1   1   2   1   2   2   2   1   1   2   2   1   2   2   2   2   2   1   1   1   1   2   1   1   2   1   2   2   2   2   1   2   2   1   2   1   1   1   2   1   1   1   2   2   2   1   2   2   1   1   2   1   2   1   2   2   1   1   1   2   2   1
 MK-5-8                 1   2   1   1   1   1   1   2   2   1   2   2   2   2   1   1   2   2   2   2   1   2   2   2   2   1   2   1   2   1   1   1   2   2   1   1   2   2   1   1   2   1   2   1   1   1   1   2   1   2   1   2   1   1   1   2   2   1   1   1   1   2   1   2   2   1   1   1   1   2   1   1   1   1   2   1   2   2   1   1   1   1   1   2   2   2   1   2   1   1   1   1   1   2   2   2   1   1   2   1   1   1   2   2   1   1   1   1   2   1   1   2   1   2   2   2   2   2   1   2   2   2   1   2   2   1   2   1   1   2   1   2   2   2   2   1   2   1   1   1   2   1   2   2   2   1   1   2   2   1   2   2   2   2   1   1   1   1   1   2   1   1   2   1   2   2   2   2   1   2   2   2   2   1   1   1   2   1   1   1   2   2   2   2   2   2   1   1   2   1   2   1   2   2   1   1   1   2   2   1
 MK-5-9                 1   2   1   1   1   1   1   1   1   1   2   2   2   2   1   1   2   2   2   2   1   2   1   2   1   2   2   1   2   1   1   1   2   2   1   1   2   2   1   1   2   1   2   1   1   1   1   2   1   2   1   2   1   1   1   2   2   1   1   1   1   2   1   2   2   1   1   1   1   2   1   1   1   1   2   1   2   2   1   1   1   1   1   2   2   2   1   1   1   1   1   1   1   2   2   2   1   1   2   1   1   1   2   2   1   1   1   1   2   1   1   1   1   2   2   2   2   2   1   2   2   2   2   2   2   1   2   1   2   2   1   2   2   2   2   1   2   1   1   1   2   1   2   2   2   1   2   2   1   1   2   2   2   1   1   1   1   1   1   2   1   1   2   1   2   2   2   2   1   2   2   2   2   1   1   1   2   1   1   1   2   2   2   2   2   2   1   1   2   1   2   1   2   2   2   1   1   2   2   2
 MK-5-10                1   2   1   1   1   1   1   1   1   1   2   2   1   2   1   1   2   2   2   2   1   2   1   2   1   2   2   1   2   1   1   1   2   2   2   1   2   2   1   1   1   1   2   1   1   1   1   2   1   2   1   2   1   1   1   2   2   1   1   1   2   2   1   2   2   1   1   1   1   2   1   1   1   1   2   1   2   2   1   1   1   1   1   2   2   2   1   1   1   1   1   1   1   1   2   2   1   1   2   1   1   1   2   2   1   1   1   1   2   1   1   2   1   2   2   2   2   2   1   2   2   2   2   2   2   1   1   1   2   1   1   2   2   2   2   1   2   2   1   1   2   1   2   2   2   1   2   2   1   1   2   2   2   1   1   1   1   1   1   1   1   1   2   1   2   1   2   2   1   2   1   2   2   1   1   1   2   1   1   1   2   1   2   2   2   2   1   1   2   1   2   1   2   2   1   1   1   2   2   2
 MK-5-11                1   2   1   1   1   1   1   1   2   1   2   2   1   2   1   1   2   2   2   2   2   2   1   2   1   2   2   1   1   1   2   1   2   1   2   1   2   2   1   1   1   1   2   1   1   1   2   1   1   2   1   2   1   1   1   2   2   1   1   1   2   2   1   1   2   1   1   1   2   2   1   1   1   1   2   1   2   2   1   1   1   1   1   2   2   2   1   1   1   1   1   1   1   1   2   1   1   1   2   1   1   1   2   2   1   1   1   1   2   1   2   2   1   2   2   2   2   2   1   2   1   2   2   2   2   1   1   1   2   1   1   2   2   2   1   1   2   2   1   1   2   1   1   2   2   1   2   2   1   1   2   2   2   1   1   1   2   1   1   1   1   2   2   1   2   1   2   2   1   1   1   2   2   1   1   1   2   1   1   1   2   1   2   2   2   2   1   1   2   1   2   1   2   2   1   1   1   2   2   2
 MK-5-12                1   2   1   1   1   1   1   1   2   1   2   2   1   2   2   1   2   2   2   2   2   2   1   1   2   2   2   1   1   1   2   1   2   1   2   1   2   2   1   2   1   1   1   2   1   1   1   1   1   2   1   2   1   1   1   2   2   1   1   1   2   2   1   2   2   1   1   1   2   2   1   2   1   1   2   1   1   2   1   1   1   1   1   2   2   2   1   1   1   1   1   1   1   1   2   1   1   2   2   1   1   2   2   2   2   1   1   2   2   1   2   2   1   2   2   1   2   1   1   2   1   2   2   2   2   1   1   1   2   1   1   2   2   2   1   1   2   2   1   1   2   1   1   1   2   1   2   2   1   1   2   2   2   1   1   1   2   1   1   1   1   2   2   1   2   1   2   2   1   1   1   1   1   1   1   2   2   2   1   2   2   1   2   2   2   2   1   1   1   1   2   1   2   2   1   1   1   2   2   2
 MK-5-13                1   2   1   1   1   1   2   1   2   2   2   2   1   2   1   1   2   2   2   2   2   2   1   1   2   2   2   1   1   1   2   1   2   1   2   1   2   2   1   2   1   1   1   2   1   1   1   1   1   2   1   2   1   1   1   1   2   1   2   2   2   2   1   2   2   1   1   1   2   2   1   2   1   1   2   1   1   2   1   1   2   1   1   1   2   2   1   2   2   1   1   1   1   1   2   1   1   2   1   1   1   2   2   2   1   1   2   2   2   1   2   2   1   2   2   1   1   1   1   1   1   2   2   2   2   1   1   1   2   1   2   2   2   2   1   1   2   2   1   1   1   1   1   1   2   1   2   2   1   1   2   2   2   1   2   1   2   1   1   1   1   2   2   1   2   1   2   2   1   2   1   1   1   1   1   2   2   2   1   2   2   1   2   2   2   2   1   1   1   1   2   1   2   2   1   1   1   2   2   2
 MK-5-14                1   2   1   1   1   2   2   1   2   1   2   2   1   2   1   1   1   2   2   2   2   2   1   1   2   2   2   1   1   2   2   1   2   1   2   1   2   2   1   2   2   1   1   2   1   1   2   1   2   2   1   1   1   1   1   1   2   1   2   2   2   2   1   2   2   1   1   1   2   2   1   2   1   1   2   1   1   2   1   1   2   1   1   1   2   2   1   2   2   1   1   1   1   1   2   1   1   2   1   1   1   2   2   2   1   1   2   2   2   1   2   2   1   2   2   1   1   1   1   1   1   2   2   2   2   1   1   1   2   1   2   2   2   2   1   2   2   2   1   1   1   1   1   1   2   1   2   2   1   1   2   1   2   1   2   1   2   1   1   1   1   2   2   1   2   1   2   2   1   2   1   1   2   1   1   2   2   2   1   2   2   1   2   2   1   2   1   1   1   1   2   1   2   2   1   1   1   2   2   2
 MK-5-15                1   2   1   2   2   2   2   1   2   1   2   2   1   2   1   1   1   2   1   2   2   2   1   1   2   2   2   1   1   1   2   2   2   1   2   1   2   2   1   2   2   1   1   2   1   1   1   1   2   1   1   1   1   1   1   1   2   1   2   2   1   2   1   2   2   1   1   1   2   2   1   2   1   1   2   1   1   2   1   1   2   2   1   2   2   2   1   2   2   1   1   1   1   1   2   1   1   2   1   1   1   2   2   2   1   1   2   2   2   1   2   1   1   2   2   1   1   1   2   1   1   2   2   2   2   1   1   1   2   1   1   2   2   2   1   2   2   2   1   1   1   1   1   1   2   1   2   2   1   1   2   1   1   1   2   1   2   2   1   1   1   2   2   1   2   1   2   1   1   2   1   2   2   1   1   2   2   2   1   1   2   1   2   2   1   2   1   1   1   1   2   1   2   2   1   1   1   2   2   2
 MK-5-16                1   2   1   1   2   1   2   1   1   1   2   2   1   2   1   1   1   2   2   2   2   2   1   1   1   2   2   1   1   1   1   2   2   1   2   2   2   2   1   2   2   1   1   2   1   1   1   1   2   1   1   1   1   1   1   2   2   1   2   2   2   2   2   2   2   1   1   1   2   1   1   2   1   1   2   1   1   2   1   1   2   2   1   2   2   2   1   2   2   1   1   1   1   1   2   1   1   2   1   1   1   2   1   2   1   2   2   2   2   1   2   1   1   2   2   1   1   1   2   1   1   2   2   2   2   1   1   1   2   1   1   2   2   2   1   2   2   2   1   1   1   1   1   1   2   1   1   2   1   1   2   1   1   1   2   2   2   2   1   2   2   2   2   1   2   1   2   1   1   2   2   2   1   2   1   2   2   2   1   1   1   2   2   2   1   2   1   1   2   1   2   1   2   2   1   1   1   2   2   2
 MK-6-1                 1   1   2   2   1   2   1   1   2   1   2   2   1   1   1   2   2   1   1   2   1   2   1   1   1   1   2   1   2   2   1   1   1   2   2   1   1   1   2   1   1   1   2   1   2   2   2   1   1   2   1   1   1   2   2   2   2   2   1   2   2   2   1   2   2   1   2   1   1   1   1   2   1   2   1   1   2   1   1   2   2   2   1   2   1   1   2   2   1   1   1   2   2   1   2   2   2   1   1   1   2   2   2   1   1   1   1   2   2   2   2   1   1   1   2   1   1   2   2   2   2   2   2   1   2   2   2   2   1   1   2   1   2   2   2   2   1   1   2   2   1   1   2   1   1   2   1   1   2   1   2   1   1   1   1   2   2   1   2   1   1   1   1   1   2   1   1   2   1   2   1   1   2   2   1   2   2   2   2   1   2   2   2   2   1   1   1   1   1   1   2   2   2   1   2   1   2   2   2   1
 MK-6-2                 1   1   2   2   1   1   1   1   2   1   2   2   1   1   1   2   2   1   1   2   2   2   1   2   1   1   2   1   2   1   1   2   2   2   2   1   1   1   2   1   1   1   2   1   2   1   2   1   2   2   1   1   1   2   2   2   2   2   2   2   2   2   1   2   1   1   2   1   1   1   1   2   1   2   1   1   2   1   1   2   2   2   1   2   1   1   2   2   1   1   1   2   2   1   2   2   2   1   2   1   2   2   1   1   1   2   1   2   2   2   2   1   1   1   2   1   1   2   2   2   2   1   1   1   2   2   2   2   1   1   2   1   2   2   2   1   1   1   2   2   1   1   1   1   1   2   1   1   2   1   1   1   1   2   1   2   2   1   2   1   1   1   2   2   2   1   2   2   1   2   1   1   2   2   1   1   2   2   2   1   2   2   1   2   1   1   2   1   1   1   2   2   2   1   2   1   2   2   2   1
 MK-6-3                 1   1   2   1   1   1   1   1   2   1   2   2   1   1   1   2   2   1   2   2   2   2   1   1   1   1   2   1   2   1   1   2   2   2   2   2   1   1   1   1   1   1   2   1   2   2   1   1   2   1   1   1   1   2   2   2   2   2   2   2   2   2   1   2   1   2   2   2   1   1   1   2   1   2   1   1   1   1   1   2   2   2   1   2   1   1   2   2   2   1   1   2   2   2   2   2   2   1   2   1   2   2   1   1   1   2   1   2   2   2   2   1   2   1   2   1   1   2   2   2   2   1   1   1   2   2   1   2   1   1   2   1   2   2   2   1   1   1   2   2   1   1   1   1   1   2   1   1   2   1   2   1   2   2   1   2   2   1   2   1   2   1   2   2   2   1   2   2   1   2   1   1   2   2   1   1   1   1   1   1   2   2   1   2   1   2   2   1   1   1   2   2   2   1   1   1   2   1   2   1
 MK-6-4                 1   2   2   1   1   1   1   1   2   1   2   2   1   1   1   2   2   1   2   2   1   2   1   1   1   1   2   1   2   1   1   2   2   2   2   2   2   1   1   1   1   1   2   1   2   2   1   1   2   1   1   1   2   2   2   2   1   2   2   2   2   2   1   2   1   2   2   2   1   1   1   2   1   1   1   1   1   1   1   1   2   2   1   1   1   1   2   2   2   2   1   2   2   2   2   2   2   2   2   1   2   2   1   2   2   2   1   2   2   2   2   1   2   1   2   1   1   2   2   2   2   2   1   1   2   2   1   2   2   1   2   1   2   2   2   2   1   1   2   2   1   1   1   1   1   2   1   1   2   1   2   1   2   1   1   1   2   1   2   1   2   1   2   2   2   1   2   2   1   2   1   1   2   2   1   1   1   2   1   1   2   1   1   2   1   2   2   2   1   1   2   2   2   1   1   1   2   1   2   1
 MK-6-5                 1   2   2   1   1   1   1   1   2   1   2   2   1   1   1   2   2   1   2   2   1   2   1   1   1   1   2   2   2   1   1   2   2   2   2   1   1   1   1   1   1   1   2   1   1   2   1   1   2   1   1   1   2   2   2   2   1   2   2   2   2   2   1   2   1   2   2   1   1   1   1   2   1   1   1   1   1   1   1   1   2   2   1   1   1   1   2   2   2   2   1   2   2   2   1   2   2   1   2   1   2   2   1   2   1   1   1   2   2   2   2   1   2   1   2   1   1   2   2   2   2   2   1   1   2   2   1   2   2   1   2   1   2   2   2   2   2   1   1   2   1   1   1   1   2   2   1   1   2   1   1   1   2   1   1   1   2   1   2   1   2   1   2   2   2   1   2   2   1   2   1   1   2   2   1   1   1   2   1   1   2   2   2   2   1   2   2   2   1   1   2   2   2   1   1   1   2   1   2   1
 MK-6-6                 1   2   2   2   1   1   1   1   2   1   2   2   1   1   1   2   2   1   2   2   1   2   1   1   1   1   2   2   2   1   1   2   2   2   2   1   2   1   1   1   1   1   2   1   1   2   1   1   2   1   2   1   1   2   2   2   1   2   2   2   2   2   1   2   1   2   2   1   1   2   2   1   1   1   2   1   1   1   1   1   2   2   1   1   1   1   2   2   2   2   1   2   2   2   1   2   1   1   2   1   2   1   1   2   1   1   2   2   2   2   1   1   2   2   2   1   1   2   2   2   2   2   1   1   2   2   1   2   2   1   2   1   1   2   2   2   2   1   1   2   1   1   1   1   2   2   1   1   1   1   1   1   2   1   1   2   2   1   2   2   2   1   2   2   2   1   2   1   2   2   1   2   2   2   1   1   1   2   1   1   2   2   2   2   1   2   2   1   1   1   2   2   1   1   2   2   2   1   2   1
 MK-6-7                 1   2   2   2   1   1   1   1   2   1   2   2   1   1   1   2   2   1   2   2   1   2   1   1   1   1   2   2   2   1   1   2   2   2   1   1   2   1   1   1   1   1   2   1   1   2   1   1   2   1   2   1   1   2   2   2   1   2   2   2   2   2   1   2   1   2   2   1   1   2   2   1   1   1   2   1   1   1   1   1   2   2   1   1   1   2   2   2   2   2   2   1   2   2   1   1   1   1   1   1   2   1   1   2   1   1   2   2   2   2   1   1   2   1   2   1   2   2   2   2   2   2   1   2   2   1   1   2   2   1   2   1   1   2   2   2   2   1   1   2   1   1   1   1   2   2   1   1   1   1   1   1   2   1   1   2   2   1   2   2   2   1   2   2   2   1   2   2   2   2   1   2   2   2   1   1   2   1   1   1   2   2   2   2   1   1   2   1   1   1   2   2   1   1   2   2   1   1   2   1
 MK-6-8                 1   2   2   2   1   2   1   1   2   1   2   2   1   1   2   1   2   1   2   2   1   2   1   1   1   1   1   2   2   1   1   2   2   1   1   1   2   1   1   2   1   1   2   1   1   2   1   1   2   2   2   1   1   2   2   1   1   1   2   1   2   2   1   2   1   2   2   1   1   2   2   1   1   1   2   1   1   1   1   1   2   2   1   1   2   2   2   2   2   2   2   1   2   2   1   1   1   1   2   1   2   2   1   2   1   1   2   2   2   2   2   1   2   1   2   1   2   2   2   2   2   2   1   2   2   1   1   2   2   1   2   1   1   2   1   2   2   1   1   2   1   1   1   1   2   2   1   1   1   1   1   1   2   1   1   2   1   1   2   2   2   1   2   2   2   1   2   2   2   2   1   2   2   2   1   1   2   1   1   1   2   1   1   2   1   1   2   1   1   1   1   2   1   1   1   2   1   1   2   1
 MK-6-9                 1   2   2   1   1   1   1   1   2   1   2   2   1   1   2   1   2   1   1   2   2   2   1   1   1   1   1   1   2   2   1   2   2   1   1   1   2   1   1   2   1   1   2   2   1   1   1   2   2   2   2   1   1   2   2   1   1   1   2   1   2   2   2   1   1   2   2   1   1   2   2   1   1   1   2   1   1   1   1   1   2   1   1   1   2   2   2   2   1   2   2   1   2   2   1   1   1   2   2   1   2   2   1   2   1   1   2   2   2   2   1   2   2   1   2   1   2   2   2   2   2   2   2   2   1   1   1   2   2   1   2   1   1   2   1   2   2   2   1   2   1   2   1   1   2   2   1   1   1   1   1   1   2   1   1   1   2   1   2   2   2   1   2   2   1   1   2   2   2   2   1   2   2   2   1   1   2   2   1   1   2   1   1   2   1   1   2   1   1   1   1   2   1   1   2   2   1   1   2   1
 MK-6-10                1   1   2   1   1   1   1   1   2   1   2   2   1   1   1   1   2   1   1   2   2   2   1   1   1   1   2   1   2   2   1   2   2   1   2   1   2   1   1   1   2   1   2   2   1   1   1   2   2   2   2   1   1   2   2   2   1   2   2   1   2   2   2   1   1   2   2   1   1   1   1   1   1   1   1   1   1   1   1   1   2   2   1   1   2   2   1   2   1   1   2   2   2   2   1   1   1   2   2   1   1   2   1   2   1   1   2   2   2   2   1   2   2   1   2   1   2   2   2   2   2   2   2   2   1   1   1   2   2   1   2   1   2   2   1   2   2   2   1   2   1   2   1   1   1   2   1   1   1   1   1   1   2   1   1   1   2   1   1   1   2   1   2   2   1   1   2   1   2   2   1   2   2   2   1   1   1   2   1   1   2   1   1   2   1   1   2   1   1   1   1   1   1   2   2   2   1   1   2   1
 MK-6-11                1   1   2   1   1   1   1   1   2   1   2   2   1   1   1   1   2   1   1   2   2   2   1   1   1   1   2   1   2   2   1   2   2   1   2   1   2   1   2   1   2   1   2   2   1   1   1   2   2   2   2   1   1   2   1   2   1   2   2   1   2   2   2   1   1   2   2   1   1   1   1   2   1   1   1   1   1   1   1   2   2   2   1   1   2   2   1   2   1   1   2   2   2   2   1   1   1   2   2   1   1   2   2   2   1   1   2   2   1   2   1   2   2   1   1   1   2   2   2   2   2   2   2   1   1   1   2   2   2   1   2   1   2   2   1   2   2   2   2   2   1   2   1   1   1   2   1   1   1   1   1   1   2   1   1   1   2   1   1   1   2   1   2   1   2   1   2   1   2   2   1   2   2   2   1   1   1   2   1   1   2   1   1   2   1   1   1   2   1   1   2   1   1   2   2   2   1   1   2   1
 MK-6-12                1   1   2   2   1   1   1   1   2   1   2   1   1   1   1   1   2   1   1   1   2   2   1   1   1   1   2   1   2   2   1   2   2   2   2   1   2   1   2   1   2   1   1   2   1   1   1   2   2   2   2   1   1   2   1   2   1   2   2   1   2   2   2   1   1   2   2   1   1   1   1   2   1   1   1   2   1   1   1   2   2   2   1   1   1   2   2   2   1   1   2   2   2   2   1   1   1   2   2   1   1   2   1   2   1   1   2   2   2   2   1   1   1   1   1   1   2   2   2   2   2   2   2   1   1   1   1   2   2   1   2   1   2   2   1   2   2   2   2   2   1   2   1   1   1   2   1   1   1   1   1   1   2   1   1   1   2   1   1   1   2   2   2   1   2   1   2   1   2   2   1   2   2   2   1   1   2   2   1   1   2   1   1   2   1   1   1   2   1   1   2   1   1   2   2   2   1   1   2   1
 MK-6-13                1   1   2   2   1   1   1   1   2   1   2   1   1   2   2   2   2   2   1   2   2   1   1   1   1   1   2   1   2   2   1   2   2   2   2   1   2   1   2   1   2   2   1   2   1   1   1   2   2   2   2   1   1   2   1   2   1   2   2   1   2   2   2   1   1   2   2   1   1   1   1   2   1   1   1   1   1   1   1   2   2   1   1   1   1   2   1   2   1   1   2   1   2   2   2   1   1   2   2   2   1   2   1   1   1   1   2   2   2   2   1   2   1   1   1   1   2   2   2   2   2   2   2   1   1   1   1   2   2   1   2   1   1   2   1   2   2   2   2   2   1   2   1   1   1   2   2   1   1   1   1   1   2   1   1   1   2   2   1   1   2   2   2   1   2   1   2   1   2   2   1   2   2   2   1   1   2   2   1   1   2   1   1   2   1   1   1   2   1   2   2   1   1   2   2   2   1   1   2   1
 MK-6-14                1   1   2   2   1   1   1   1   2   1   2   2   1   2   2   2   2   2   1   2   2   1   1   1   1   1   2   1   2   2   2   2   2   2   2   1   2   1   2   1   2   2   1   2   1   1   1   2   2   2   2   1   1   2   1   2   1   2   2   1   2   2   2   1   1   2   2   1   1   2   1   2   1   2   1   1   1   1   1   2   2   1   1   1   2   1   1   2   1   1   2   1   2   2   2   1   1   2   2   2   1   2   1   1   2   1   2   2   2   2   1   2   1   1   1   1   2   2   1   2   2   2   2   1   2   2   1   2   1   1   2   1   1   2   1   2   2   2   2   2   1   2   1   1   1   2   2   2   1   2   1   1   2   1   1   1   1   2   1   1   2   2   2   1   2   1   2   2   2   2   1   2   2   2   1   2   2   1   1   1   2   1   1   2   1   1   1   2   1   2   1   1   1   2   2   2   1   1   2   1
 MK-6-15                1   1   1   2   1   1   1   1   2   1   2   2   1   2   2   2   2   2   1   2   2   1   2   1   1   1   2   1   2   2   2   2   2   2   2   1   2   1   2   2   2   2   1   2   1   1   1   2   2   2   2   1   1   2   1   2   1   2   2   1   2   2   2   1   1   2   2   1   1   2   2   1   1   2   1   1   1   1   1   2   2   1   1   1   2   1   1   2   1   1   2   2   2   2   2   1   1   2   2   2   2   2   1   2   2   1   2   2   2   2   2   2   1   1   2   1   2   1   1   2   2   2   2   1   2   2   1   2   1   1   2   1   1   2   1   2   2   2   2   2   1   2   1   2   1   2   2   2   1   2   1   1   2   1   1   1   1   2   1   1   2   2   1   1   2   1   2   2   2   2   1   2   2   1   1   2   2   1   1   1   2   1   1   2   1   1   1   2   1   2   1   1   1   2   2   2   1   1   2   1
 MK-6-16                1   1   1   1   1   1   1   1   2   2   2   2   1   2   2   2   2   2   1   2   2   1   2   1   1   1   2   1   2   2   2   2   2   2   2   2   1   1   2   2   1   1   1   2   2   1   1   2   2   1   1   1   1   2   1   2   1   2   2   1   2   2   2   1   1   2   1   1   2   1   2   1   1   2   1   1   1   1   1   2   2   1   1   1   2   1   1   2   1   1   2   2   2   2   2   1   1   2   2   2   2   2   1   2   2   1   2   2   2   2   2   2   1   1   2   1   1   1   1   2   2   1   2   2   2   2   1   2   1   1   2   1   1   2   1   2   2   2   2   2   1   2   1   2   1   2   2   2   1   2   1   1   2   1   1   1   1   1   1   1   2   2   2   2   2   1   1   1   2   2   1   2   2   1   1   1   2   1   1   1   2   1   1   2   1   1   1   2   1   2   1   1   2   2   2   2   2   1   2   1
 
!****************************************** Phenotypic Data **********************************************************
!-100.0 is resevred for missing phenotype
SimulatedTrait1         7.6044    8.4796    8.0628    9.9659   10.3038   10.3191   10.4264   10.3007   10.3917   10.5562    8.3766    9.6116   11.6186   10.3223   11.0654    9.8023    9.8335   10.7044   10.2478   11.6853    7.3462    8.4854   10.3632    9.8042    9.5505   11.5528    9.2841   10.6148    9.9478    8.8901    9.1408   10.7862   11.7827   10.4618   10.1983    9.9340   11.2932    8.7049   10.4297   10.2780   10.8618   11.6495    9.9231   10.7343   10.5654   10.5574   10.5298    8.7007   11.1957    8.5209    9.8860    9.8708   10.0238    9.8463   10.6289    9.6942    9.4790   10.7481    9.1516    9.9186   11.4342    8.5614   10.7065    9.4106    9.7444    9.0323    7.6680   10.6662    8.9161   11.9827    9.7828   11.2140   12.1368    9.7216   11.5006    7.9746   11.7397   11.4674    9.5250   11.8028    9.2411    9.0527    9.1783   11.6788    9.3285    9.6048   10.7566   11.4258    9.3599   11.6738   10.0332   10.3101   10.9809   10.0646   11.1834   11.2507    9.9643   10.3713    9.3096    9.0719   10.4510   10.5434   11.7335    7.3238    9.6103   10.8161   10.6571   10.1371   10.5273    8.7756    9.3835    9.9503   10.1067    8.4968    9.4889    9.7591    9.9329    9.7781   12.6368   10.5139   10.1857   10.5352   10.6646    8.3846    8.1286   12.0906    9.2229    9.4266    8.7994    8.6444   10.0703   10.0074   11.1978   12.3620    8.5840    8.4570    9.2828    9.7204    9.8562    8.8280    9.7874    9.1508   10.0487    9.7989    9.8592   10.5157    8.7206   10.0058    9.8388    8.8491   11.1150    9.8799   10.0258    9.4638   10.1903   10.5962    9.5600   11.2844   12.5058   10.8808    7.6296    9.9746   10.6655   11.8796    9.4736   10.2735   12.6542    9.4579    9.6979   10.3439    9.3739   10.6565    8.3411    8.7822   10.4747   10.0767    9.0517    9.8415   10.5883    9.3768    9.0188   10.3067   10.9148   11.9543   10.4612   10.7294    8.3028   12.4444    9.5980    9.7823   10.9444    9.0497   11.1452    9.3713   10.4613   10.1296    9.9945   10.2921   10.4292    8.3478
 
