# Supplementary material for: Inclusive Composite Interval Mapping of QTL by Environment Interactions in Biparental Populations
Source: PLoS One. 2015 Jul 10;10(7):e0132414. doi: 10.1371/journal.pone.0132414 (PMC4498613; doi:10.1371/journal.pone.0132414)
Supplement: S1 File — (ZIP) [file pone.0132414.s001.zip › BC1 population/e=1/run_00134.met]

!**********************Note: lines staring with "!" are remarks and will be ignored in the program********************
!*********************************General Information**********************************
!Assuming F1 = P1 x P2, populations available in QTL IciMapping are: 
!  1, P1BC1F1 = P1 x F1, the first backcrossing where P1 is used as the recurrent parent;
!  2, P2BC1F1 = P2 x F1, the first backcrossing where P2 is used as the recurrent parent;
!  3, F1DH, F1-derived doubled haploids; 
!  4, RIL or F1RIL, recombination inbred lines through the repeated selfing of F1;
!  5, P1BC1RIL, recombination inbred lines through the repeated selfing of P1BC1F1;
!  6, P2BC1RIL, recombination inbred lines through the repeated selfing of P2BC1F1;
!  7, F2, the selfing generation of F1;
!  8, F3, the selfing generation of F2;
!  9, P1BC2F1, the second backcrossing where P1 is used as the recurrent parent; 
! 10, P2BC2F1, the second backcrossing where P2 is used as the recurrent parent;
! 11, P1BC2RIL, recombination inred lines through the repeated selfing of P1BC2F1; 
! 12, P2BC2RIL, recombination inred lines through the repeated selfing of P2BC2F1; 
! 13, P1BC1F2, the selfing generation of P1BC1F1; 
! 14, P2BC1F2, the selfing generation of P2BC1F1; 
! 15, P1BC2F2, the selfing generation of P1BC2F1; 
! 16, P2BC2F2, the selfing generation of P2BC2F1; 
! 17, P1BC1DH, P1BC1F1-derived doubled haploids; 
! 18, P2BC1DH, P2BC1F1-derived doubled haploids; 
! 19, P1BC2DH, P1BC2F1-derived doubled haploids; 
! 20, P2BC2DH, P2BC2F1-derived doubled haploids; 
   1      !Mapping Population (see remarks above)
   2      !Mapping Function (1 for Kosambi; 2 for Haldane; 3 for Morgan)
   2      !Marker Space Type (1 for intervals; 2 for positions)
   1      !Marker Space Unit(1 for centiMorgans; 2 for Morgan)
   6      !Number of Chromosomes (or Linkage Groups)
 200      !Size of the mapping population
   1      !Number of environments
 
!***************************************** Chromosomes and Linkage Maps **********************************************
!Chromosome                 NumMarkers
-CH1                        16
-CH2                        16
-CH3                        16
-CH4                        16
-CH5                        16
-CH6                        16
!Linkage map (Marker name followed by position or the interval length)
 MK-1-1                1     0.000
 MK-1-2                1    10.000
 MK-1-3                1    20.000
 MK-1-4                1    30.000
 MK-1-5                1    40.000
 MK-1-6                1    50.000
 MK-1-7                1    60.000
 MK-1-8                1    70.000
 MK-1-9                1    80.000
 MK-1-10               1    90.000
 MK-1-11               1   100.000
 MK-1-12               1   110.000
 MK-1-13               1   120.000
 MK-1-14               1   130.000
 MK-1-15               1   140.000
 MK-1-16               1   150.000
 MK-2-1                2     0.000
 MK-2-2                2    10.000
 MK-2-3                2    20.000
 MK-2-4                2    30.000
 MK-2-5                2    40.000
 MK-2-6                2    50.000
 MK-2-7                2    60.000
 MK-2-8                2    70.000
 MK-2-9                2    80.000
 MK-2-10               2    90.000
 MK-2-11               2   100.000
 MK-2-12               2   110.000
 MK-2-13               2   120.000
 MK-2-14               2   130.000
 MK-2-15               2   140.000
 MK-2-16               2   150.000
 MK-3-1                3     0.000
 MK-3-2                3    10.000
 MK-3-3                3    20.000
 MK-3-4                3    30.000
 MK-3-5                3    40.000
 MK-3-6                3    50.000
 MK-3-7                3    60.000
 MK-3-8                3    70.000
 MK-3-9                3    80.000
 MK-3-10               3    90.000
 MK-3-11               3   100.000
 MK-3-12               3   110.000
 MK-3-13               3   120.000
 MK-3-14               3   130.000
 MK-3-15               3   140.000
 MK-3-16               3   150.000
 MK-4-1                4     0.000
 MK-4-2                4    10.000
 MK-4-3                4    20.000
 MK-4-4                4    30.000
 MK-4-5                4    40.000
 MK-4-6                4    50.000
 MK-4-7                4    60.000
 MK-4-8                4    70.000
 MK-4-9                4    80.000
 MK-4-10               4    90.000
 MK-4-11               4   100.000
 MK-4-12               4   110.000
 MK-4-13               4   120.000
 MK-4-14               4   130.000
 MK-4-15               4   140.000
 MK-4-16               4   150.000
 MK-5-1                5     0.000
 MK-5-2                5    10.000
 MK-5-3                5    20.000
 MK-5-4                5    30.000
 MK-5-5                5    40.000
 MK-5-6                5    50.000
 MK-5-7                5    60.000
 MK-5-8                5    70.000
 MK-5-9                5    80.000
 MK-5-10               5    90.000
 MK-5-11               5   100.000
 MK-5-12               5   110.000
 MK-5-13               5   120.000
 MK-5-14               5   130.000
 MK-5-15               5   140.000
 MK-5-16               5   150.000
 MK-6-1                6     0.000
 MK-6-2                6    10.000
 MK-6-3                6    20.000
 MK-6-4                6    30.000
 MK-6-5                6    40.000
 MK-6-6                6    50.000
 MK-6-7                6    60.000
 MK-6-8                6    70.000
 MK-6-9                6    80.000
 MK-6-10               6    90.000
 MK-6-11               6   100.000
 MK-6-12               6   110.000
 MK-6-13               6   120.000
 MK-6-14               6   130.000
 MK-6-15               6   140.000
 MK-6-16               6   150.000
!*********************************** Marker Types ********************************************************************
!Co-dominant marker: When heterozygote F1 is present, P1 is coded as 2, F1 is coded as 1, and P2 is coded as 0; Otherwise, P1 is coded as 2, and P2 is coded as 0. 
!Dominant marker: When heterozygote F1 is present, P1 and F1 are coded as 12, and P2 is coded as 0; Otherwise, P1 is coded as 2, and P2 is coded as 0.  
!Recessive markers: When heterozygote F1 is present, P1 is coded as 2, and F1 and P2 are coded as 10; Otherwise, P1 is coded as 2, and P2 is coded as 0. 
!Missing marker is coded as -1. 
 MK-1-1                 2   1   1   2   2   2   2   2   2   2   1   1   2   2   2   2   1   2   1   2   2   2   1   1   1   1   1   1   2   1   2   1   1   2   1   1   1   2   1   1   2   1   2   2   1   2   1   1   2   1   1   2   1   1   1   2   1   1   1   2   1   2   1   2   2   2   2   2   1   2   2   2   2   1   2   1   2   2   2   2   2   1   2   2   2   1   1   1   1   1   1   1   2   1   1   1   1   2   2   1   1   2   2   2   2   2   1   1   1   2   1   1   1   2   1   2   2   2   1   1   1   2   2   1   1   1   1   2   1   1   1   2   1   1   1   2   2   1   2   2   2   2   1   1   1   1   2   2   2   2   1   2   1   1   1   1   1   2   1   1   2   1   2   2   2   2   1   1   2   2   1   1   2   1   1   2   1   2   2   2   2   1   2   1   1   1   1   2   2   1   2   2   1   1   1   2   1   2   1   1
 MK-1-2                 2   1   1   1   2   2   2   1   2   2   1   1   1   2   2   2   2   2   1   2   2   2   1   1   1   1   1   1   2   1   2   1   1   2   1   1   1   2   1   1   2   1   1   2   1   2   1   1   2   1   1   2   1   1   1   2   1   1   1   2   1   2   1   2   2   2   2   2   1   2   2   2   2   1   2   2   2   2   2   2   2   1   2   2   2   1   1   1   1   1   1   1   2   1   1   1   2   2   2   1   1   2   2   1   2   2   1   1   1   2   1   1   1   2   1   2   2   2   1   1   1   2   2   1   1   2   2   2   1   1   1   2   2   1   1   2   2   2   2   2   2   2   1   1   1   1   2   2   2   2   1   2   1   1   1   1   1   2   1   1   2   1   2   2   2   2   1   1   2   2   1   1   2   2   2   2   1   2   2   2   2   1   2   1   2   1   1   2   2   1   1   2   1   1   1   2   1   2   1   1
 MK-1-3                 2   1   1   1   2   2   2   1   2   2   1   1   1   1   2   2   2   2   1   2   2   2   1   1   1   1   1   1   1   1   2   1   1   2   1   1   1   2   1   1   2   1   1   2   1   2   1   1   2   2   1   2   1   1   2   2   1   1   1   2   1   2   1   2   2   2   1   2   1   2   2   2   2   1   2   2   2   1   2   1   2   1   2   2   2   1   1   1   1   1   1   1   1   2   1   1   2   2   2   1   1   2   2   1   2   2   1   1   2   2   1   1   1   2   1   1   2   2   1   1   1   2   2   1   1   2   2   2   1   1   1   2   2   1   1   2   2   2   2   2   2   2   1   1   1   1   2   2   2   2   1   2   1   2   1   1   1   2   1   1   2   1   2   2   2   2   1   1   2   2   1   1   2   2   2   2   1   2   2   2   2   1   2   1   2   1   1   2   2   1   1   2   1   1   1   2   1   2   1   1
 MK-1-4                 2   1   1   1   2   1   2   1   2   1   1   1   1   1   2   2   2   2   1   2   1   1   1   1   1   2   1   1   1   1   1   1   1   2   2   1   1   2   2   1   2   1   1   2   1   2   1   2   2   2   1   2   1   2   2   2   1   1   1   2   1   2   1   2   2   2   1   2   2   2   2   2   2   1   2   2   2   1   2   1   2   1   2   1   2   1   1   1   1   2   1   1   1   1   1   1   1   2   2   1   1   2   2   1   2   1   1   1   2   2   1   1   1   2   1   1   2   2   1   1   2   2   2   1   1   2   2   2   1   1   2   2   2   1   2   2   2   2   1   2   2   2   2   2   2   1   2   2   2   2   1   2   1   2   1   1   1   2   1   1   2   1   2   2   2   2   1   1   2   2   1   1   2   2   2   2   1   2   1   2   2   1   2   1   2   1   1   2   2   1   1   2   1   1   1   2   1   2   1   1
 MK-1-5                 2   1   1   1   2   1   2   1   2   1   1   1   1   1   2   1   2   2   1   2   1   1   1   1   1   2   1   1   1   1   1   1   1   2   2   1   1   2   2   1   2   2   1   2   2   2   1   2   2   2   1   2   1   2   2   2   1   1   1   2   1   2   1   2   2   2   1   1   2   2   2   2   2   2   2   2   2   1   2   2   2   1   2   1   2   1   2   2   1   2   1   1   1   1   1   1   1   2   2   1   1   1   2   1   2   1   1   1   2   2   1   1   1   2   1   1   2   2   1   1   2   2   2   1   1   2   2   1   1   1   2   1   1   1   2   2   2   2   1   2   2   2   2   2   2   1   2   2   2   1   1   2   1   1   2   1   1   2   1   1   2   1   2   2   2   2   1   1   2   2   1   1   2   2   2   2   1   2   2   2   1   1   1   1   2   1   1   2   2   1   1   2   1   1   1   2   1   2   1   1
 MK-1-6                 2   1   1   1   1   1   2   1   2   1   1   2   1   1   2   1   2   2   1   2   1   1   1   1   1   2   1   1   1   1   1   2   1   2   2   1   1   2   2   1   2   2   1   2   2   1   1   2   2   2   1   1   1   2   2   2   1   1   1   2   1   2   1   2   2   2   1   1   2   2   2   2   2   2   2   2   2   1   2   2   2   1   2   1   1   1   2   2   1   2   1   1   1   1   1   1   2   2   2   1   1   1   2   1   2   1   1   1   2   2   1   1   1   2   1   1   2   2   1   1   2   2   2   1   1   2   2   1   1   1   2   1   1   2   2   2   2   2   1   1   2   2   2   2   2   1   2   2   2   1   1   2   1   1   1   1   1   2   1   2   2   1   2   2   2   2   1   1   2   2   1   1   1   1   2   2   1   2   2   2   1   1   1   1   2   1   1   2   2   1   1   2   1   1   2   2   1   1   1   1
 MK-1-7                 2   1   1   1   1   1   2   1   2   1   1   2   1   1   2   1   2   2   1   2   1   1   1   1   1   2   1   1   1   1   1   2   1   2   2   1   2   2   2   1   2   2   1   1   1   1   1   2   2   2   1   1   1   2   2   1   1   1   1   2   1   2   2   2   2   2   1   1   2   2   2   2   2   2   2   2   2   1   1   2   2   1   1   1   1   1   2   2   1   2   2   1   1   1   1   1   2   2   2   1   1   1   2   1   2   1   1   1   2   2   1   1   1   1   2   1   2   2   1   1   2   2   2   1   1   2   2   2   1   1   2   2   1   1   2   2   2   2   1   1   2   2   1   2   2   1   2   2   2   1   1   2   1   1   1   1   1   2   1   2   2   1   2   1   2   2   1   1   2   1   2   1   1   1   2   2   1   2   2   2   1   1   2   1   2   1   2   1   2   1   1   2   1   1   2   2   1   1   1   1
 MK-1-8                 2   1   1   2   2   1   2   1   2   1   1   2   1   2   1   1   2   1   1   2   1   1   1   1   1   2   1   1   1   1   2   2   1   2   2   1   2   2   2   1   2   2   1   1   1   1   1   2   2   2   1   1   1   2   2   2   1   1   1   2   1   2   2   2   2   2   1   1   2   2   2   2   2   2   2   2   2   1   1   2   2   1   1   1   1   1   2   2   1   2   2   1   2   1   2   1   2   2   2   1   1   1   2   1   2   1   1   1   2   2   1   1   1   1   2   1   2   2   1   1   2   2   2   1   1   2   2   2   1   1   2   2   1   1   2   2   2   1   2   1   2   2   1   2   1   1   2   2   2   1   1   2   1   1   2   1   1   2   1   2   2   1   2   1   2   2   1   1   2   1   2   1   2   1   2   2   2   1   2   2   1   1   2   1   2   1   2   2   2   1   1   2   1   1   2   2   2   1   1   1
 MK-1-9                 2   2   1   2   2   1   2   1   2   1   1   2   1   2   1   1   2   1   1   1   2   1   2   1   1   2   1   1   1   1   2   2   1   2   2   1   1   2   2   1   1   2   1   1   1   1   1   2   2   2   1   2   1   2   1   2   1   1   1   2   1   2   2   2   2   2   1   1   2   2   2   2   2   2   2   2   2   1   1   2   2   1   1   1   1   1   2   2   1   2   2   1   2   2   2   1   2   2   2   1   1   1   2   1   2   1   1   1   1   2   1   1   1   1   2   1   2   2   1   1   2   2   2   1   2   2   2   2   1   1   1   1   1   1   2   2   2   2   2   1   2   2   1   2   1   1   2   2   2   1   1   1   1   1   2   1   1   2   1   2   2   1   2   1   1   2   1   1   1   2   2   2   2   1   2   2   2   1   2   2   1   1   2   2   2   1   2   2   2   1   1   2   1   2   2   2   2   1   1   1
 MK-1-10                2   2   1   2   2   2   2   1   2   1   1   2   1   2   1   1   2   1   1   1   2   1   2   1   1   2   1   1   1   1   2   2   1   2   2   1   1   2   2   1   1   2   2   1   2   1   1   1   2   2   1   2   1   2   1   2   1   1   1   2   1   1   2   2   2   2   1   1   2   1   2   2   2   2   2   2   2   1   1   2   2   1   2   2   1   1   2   2   1   2   2   1   2   2   2   1   2   2   2   1   1   1   1   1   2   1   1   1   1   2   1   1   2   1   2   1   1   2   1   1   2   2   1   1   2   2   2   2   1   1   1   2   1   1   2   2   2   1   2   1   2   2   1   2   1   1   2   2   2   2   1   1   1   1   1   2   1   2   1   2   2   1   2   1   1   2   1   1   1   2   2   2   2   1   2   2   2   1   2   2   1   1   2   2   2   1   2   2   2   1   1   2   1   2   2   2   2   1   1   1
 MK-1-11                2   2   2   2   1   2   2   1   2   1   1   1   1   2   1   1   2   1   1   1   2   1   1   1   1   2   1   1   1   1   2   2   2   2   2   1   1   2   2   1   1   2   2   1   2   1   1   1   2   2   1   1   1   1   1   2   1   1   1   2   1   1   1   2   2   2   1   1   2   1   2   2   2   2   2   2   2   1   1   2   1   1   2   2   1   1   2   2   1   2   2   1   2   2   2   1   2   2   2   1   1   1   1   2   1   1   1   1   1   1   1   1   2   1   2   2   1   2   1   1   2   2   1   1   2   2   2   2   1   1   1   2   1   1   2   2   2   1   2   1   2   2   1   2   1   1   2   2   2   2   1   1   2   1   2   1   1   2   1   2   2   1   2   1   1   2   1   1   1   1   2   2   2   1   2   2   2   1   2   2   1   1   2   2   1   1   2   2   1   1   1   2   1   2   2   2   2   1   2   1
 MK-1-12                2   2   2   2   1   2   2   1   2   1   1   1   1   2   1   1   2   1   1   1   2   1   1   1   1   2   1   1   2   1   2   2   2   2   2   2   1   1   2   1   2   2   2   2   2   1   1   1   2   2   1   1   1   1   1   2   1   1   1   2   1   1   1   2   2   1   1   1   2   1   2   2   2   2   2   2   2   1   1   2   1   1   2   2   1   1   2   2   1   2   2   1   2   2   2   1   1   2   2   1   1   1   1   2   1   1   1   1   1   1   1   1   2   1   2   2   1   2   1   1   2   2   1   2   2   2   2   2   1   1   1   2   1   1   2   2   2   1   2   1   2   2   1   2   1   2   2   2   2   2   1   1   1   2   2   1   1   2   1   2   2   1   2   1   1   2   1   1   1   1   2   2   2   1   2   1   2   1   2   2   1   1   2   2   1   1   2   2   1   1   1   2   1   2   2   1   2   1   2   1
 MK-1-13                2   2   2   2   1   1   2   1   2   1   1   1   1   2   1   1   2   1   1   2   2   1   1   1   1   2   1   1   2   1   2   2   2   2   2   2   1   1   2   1   2   2   2   2   2   2   1   1   2   2   1   1   1   1   1   2   1   1   1   2   1   1   1   2   2   1   1   1   2   1   2   1   2   2   1   2   2   1   1   2   1   1   1   2   1   1   2   2   1   2   2   1   2   2   2   1   1   2   2   1   1   2   1   2   1   1   1   1   1   1   1   1   2   2   2   1   1   2   1   2   2   2   1   2   2   2   2   1   1   1   1   2   1   2   2   2   2   1   2   1   2   2   1   2   1   2   2   2   2   2   1   1   2   2   2   1   1   2   1   2   2   1   2   1   1   2   2   1   1   1   2   2   2   1   2   1   2   1   2   2   1   1   2   1   1   1   2   2   1   1   1   2   1   2   2   1   2   1   2   1
 MK-1-14                2   1   2   2   1   1   2   1   2   1   1   1   1   2   1   1   2   1   1   2   2   1   1   1   1   1   1   1   2   1   2   2   2   2   2   2   2   2   2   2   2   2   2   2   2   2   1   1   2   1   1   1   2   1   1   2   1   1   1   2   1   1   1   2   2   1   1   2   2   1   2   1   2   1   1   2   2   1   1   1   1   1   2   2   1   1   2   2   1   2   2   1   2   2   2   1   1   2   2   1   1   2   1   1   1   1   1   1   1   1   1   1   2   1   2   1   1   2   1   2   2   2   1   2   2   1   2   2   1   1   2   1   1   2   2   2   2   1   2   1   2   2   1   2   1   2   2   2   2   2   1   1   2   2   1   2   1   2   1   2   1   2   1   1   1   2   2   1   1   1   2   2   2   1   2   1   2   1   2   1   1   2   2   1   2   1   2   2   1   1   1   2   1   2   2   1   2   1   2   1
 MK-1-15                2   1   2   2   1   1   2   1   2   1   1   1   1   2   2   1   2   1   1   1   2   1   2   1   1   1   1   1   2   1   2   2   2   2   2   2   2   2   1   2   2   2   2   2   2   2   1   1   2   1   1   1   2   1   1   1   1   1   1   2   1   1   1   2   2   1   1   2   2   1   2   1   2   1   2   1   2   2   1   1   1   1   2   1   1   1   2   2   1   2   2   1   2   2   1   1   1   2   2   2   1   2   1   1   1   1   1   1   1   1   1   2   2   1   2   1   1   2   1   2   2   2   2   2   2   1   2   1   2   1   2   1   1   2   1   2   2   1   2   1   2   2   1   1   1   2   2   2   2   2   1   1   2   2   2   2   1   2   1   1   1   2   1   1   1   2   1   2   1   1   2   2   2   1   2   1   2   1   2   2   1   2   2   1   2   2   2   2   1   1   1   2   1   2   2   2   2   1   2   1
 MK-1-16                2   1   2   2   1   1   2   1   2   1   1   1   1   2   2   1   2   1   1   1   2   1   1   1   1   1   1   1   2   1   2   2   2   2   2   2   2   2   1   2   2   2   2   2   2   2   1   2   2   1   1   1   1   1   1   1   1   1   1   2   1   1   1   2   2   1   1   2   2   2   2   1   2   1   2   2   2   2   1   1   1   1   2   1   1   1   2   2   1   2   2   1   2   2   1   1   1   2   2   2   1   1   1   1   1   1   1   1   1   1   1   2   2   1   2   1   1   2   1   2   2   2   2   2   2   1   2   1   2   1   2   2   1   2   1   2   2   1   2   1   2   1   1   1   1   2   2   2   2   2   1   1   2   2   2   2   1   2   1   1   1   2   1   1   1   2   1   2   2   1   2   2   2   1   2   1   2   1   2   2   1   2   2   1   2   2   2   2   1   1   2   2   1   1   2   2   1   1   2   1
 MK-2-1                 1   1   2   1   2   2   2   1   2   2   1   1   2   1   1   1   1   1   1   2   2   1   1   2   2   2   2   1   2   1   1   2   1   2   1   2   2   2   1   1   1   1   1   2   2   2   2   1   1   2   1   1   2   1   1   1   1   1   2   2   2   2   1   2   2   1   2   2   1   1   2   1   1   2   2   2   1   1   1   2   2   2   2   2   1   1   2   2   2   2   1   1   2   1   1   1   1   1   2   1   2   2   2   2   1   2   1   1   2   2   2   1   2   2   2   1   2   1   1   1   1   2   1   2   2   1   2   1   2   2   2   2   2   1   1   2   2   2   1   2   1   2   1   2   1   1   1   1   1   1   1   1   2   1   2   2   2   2   1   1   2   1   1   2   1   2   2   1   2   1   1   1   1   2   2   1   1   2   1   2   1   2   2   1   1   1   2   2   2   1   2   1   2   1   2   1   2   2   1   1
 MK-2-2                 1   1   2   1   2   2   2   1   2   2   1   1   1   1   1   1   1   1   1   2   2   1   1   2   2   2   1   1   2   1   2   2   1   2   1   2   2   2   2   2   2   1   1   2   2   2   2   1   1   1   1   1   2   1   1   1   1   1   2   1   1   2   1   2   2   1   2   2   1   1   2   1   1   2   2   2   1   1   1   2   2   2   2   2   1   1   2   2   2   1   1   1   1   1   2   1   1   1   2   1   2   2   2   2   1   1   2   2   2   2   1   1   1   2   2   1   2   1   1   1   1   2   1   2   2   1   2   1   2   2   2   2   2   1   1   2   2   2   1   2   1   2   1   1   1   1   2   1   1   1   1   1   2   1   2   2   2   2   1   1   2   1   1   2   2   2   2   1   1   1   1   1   2   2   2   1   1   2   1   2   1   2   2   2   1   1   2   2   2   1   1   1   2   1   2   2   2   2   1   1
 MK-2-3                 1   1   1   1   2   2   2   1   2   2   1   1   1   1   1   1   1   1   1   2   2   2   1   2   2   2   1   1   2   1   2   2   1   2   2   2   2   2   2   2   2   1   1   2   2   2   2   1   1   1   1   1   2   1   1   1   1   1   2   1   1   2   1   2   2   1   2   2   1   1   2   1   1   2   2   2   1   1   1   2   1   2   2   2   1   1   2   2   2   1   1   2   1   1   2   1   1   1   2   1   2   2   2   1   1   1   2   2   2   2   1   1   1   2   2   1   2   1   1   1   2   2   1   2   2   1   2   1   2   1   2   2   1   1   1   2   2   2   1   1   1   2   1   1   2   1   2   1   1   1   1   1   2   1   2   2   2   2   1   1   2   1   1   2   2   2   2   1   1   1   1   1   2   2   1   1   1   2   1   2   1   2   2   2   1   2   2   2   2   1   1   1   2   1   2   2   2   2   1   1
 MK-2-4                 1   1   1   1   2   2   2   1   2   2   1   1   1   1   1   1   1   1   1   2   2   2   1   2   2   2   1   1   2   1   2   2   1   2   2   2   2   2   2   2   2   1   1   2   2   2   2   2   1   1   1   1   2   1   1   1   1   1   2   1   1   2   1   2   2   1   2   2   1   1   2   1   1   2   2   2   1   1   1   2   1   1   2   2   1   1   2   2   2   1   2   2   1   1   2   1   1   1   2   1   2   2   2   1   1   1   2   2   1   2   1   1   1   2   2   1   2   1   1   1   2   2   1   2   2   1   2   1   2   1   1   2   1   2   1   2   2   2   2   1   1   2   1   2   2   1   2   1   1   1   1   1   2   1   2   2   2   2   1   1   2   1   1   2   2   2   2   1   1   1   1   1   2   2   1   1   1   2   1   2   1   2   2   2   1   2   2   2   2   1   1   1   2   1   2   2   2   2   1   1
 MK-2-5                 1   1   1   1   2   1   2   1   2   2   1   1   2   1   1   1   1   1   1   2   2   2   1   2   1   2   1   1   2   1   2   2   2   2   2   2   2   2   2   2   2   1   1   2   2   2   1   2   1   1   1   1   2   1   1   2   1   1   2   1   2   2   2   2   2   1   2   2   1   1   2   1   1   2   2   2   1   1   1   2   1   1   2   2   1   1   2   2   2   1   1   2   1   1   2   1   1   1   2   1   2   2   1   1   1   1   2   2   1   2   1   1   1   2   2   1   2   1   1   1   2   2   1   2   2   1   2   1   2   1   1   2   1   2   1   2   2   2   2   1   1   2   1   2   2   1   2   1   1   1   1   1   2   1   2   2   2   2   1   1   1   1   1   2   1   2   2   1   1   1   1   1   2   2   1   1   1   2   1   1   1   2   2   2   1   2   2   2   2   1   1   1   2   1   2   2   2   2   1   1
 MK-2-6                 1   1   1   1   2   1   2   1   2   2   1   1   2   1   1   1   2   1   1   2   2   2   1   2   1   2   1   1   1   1   2   2   2   2   2   1   2   2   1   2   2   1   1   2   2   2   1   2   1   1   1   1   1   1   1   2   1   1   2   1   1   2   2   2   2   1   2   2   2   1   2   1   1   2   1   2   1   1   1   2   2   1   2   2   1   1   2   2   1   1   1   2   1   1   2   1   1   1   1   1   1   2   1   1   1   1   2   2   1   2   1   1   1   2   1   1   2   1   1   1   2   1   1   2   2   1   1   1   2   1   2   2   1   2   1   2   2   2   2   1   1   2   1   2   2   1   2   1   1   1   1   1   2   1   2   2   2   2   2   1   1   1   1   2   1   2   2   1   1   1   1   1   2   2   1   1   1   2   1   1   1   2   2   2   1   2   2   2   2   1   1   1   2   1   2   2   2   2   2   1
 MK-2-7                 1   1   1   1   2   1   1   1   2   1   1   2   1   1   1   1   2   1   1   2   2   2   1   2   1   2   1   1   1   2   2   2   1   2   2   1   2   2   1   2   1   1   2   2   2   2   1   2   1   1   1   1   1   1   1   2   1   1   2   1   1   2   2   2   2   1   2   2   2   1   1   1   1   2   1   2   1   1   1   2   2   1   2   2   1   1   2   2   2   1   1   2   2   1   2   1   1   1   1   1   1   2   1   1   1   2   2   2   1   2   1   1   1   2   1   1   2   1   2   1   2   1   1   2   2   1   1   1   2   1   2   2   1   1   1   2   2   2   2   1   1   2   1   2   2   1   2   1   1   1   1   1   2   1   2   2   2   2   2   1   1   1   1   2   1   2   2   1   1   1   1   1   2   2   1   1   1   2   1   1   1   2   2   2   1   2   2   1   2   2   1   1   2   1   2   2   2   2   2   1
 MK-2-8                 1   1   1   1   2   2   2   1   2   1   1   2   1   1   1   1   2   1   1   2   2   2   1   1   1   2   1   1   1   2   2   2   1   2   2   1   1   2   1   1   1   2   2   2   2   2   1   2   1   1   1   1   2   1   1   2   1   1   2   2   1   2   2   2   2   1   2   2   2   1   1   1   1   2   1   2   1   1   1   2   2   2   2   2   2   1   2   2   2   1   1   2   2   1   2   1   1   1   2   2   1   2   1   2   1   2   2   2   1   2   1   1   1   2   1   1   2   1   2   1   2   1   1   1   2   1   1   1   2   1   2   2   1   1   1   1   2   2   2   1   1   2   1   2   2   1   2   1   1   1   1   1   2   1   2   2   2   2   2   1   1   1   1   2   1   1   2   1   1   2   1   1   1   2   1   1   1   2   1   1   1   2   2   1   1   2   2   1   2   2   1   1   2   1   2   2   2   2   2   1
 MK-2-9                 1   1   1   1   2   2   2   1   2   1   1   2   1   1   1   1   2   2   1   2   2   2   1   1   1   2   1   1   1   2   2   2   1   2   2   1   1   2   1   1   1   2   2   1   2   2   2   2   2   1   1   1   2   2   2   2   2   1   2   1   1   2   2   2   2   1   2   2   2   1   1   1   1   2   1   2   1   1   1   2   2   2   2   2   2   2   2   2   2   1   1   2   2   1   2   1   1   1   1   2   1   2   1   2   1   2   2   2   1   2   1   2   1   2   2   1   2   1   2   1   2   1   1   1   1   1   1   1   2   2   2   2   1   1   1   1   2   2   2   1   1   2   1   2   2   1   2   1   1   1   1   1   2   1   2   2   2   2   2   2   1   1   1   2   1   1   2   1   1   2   1   1   1   2   1   1   2   2   1   1   1   2   2   1   1   2   2   1   2   2   1   1   2   1   2   2   2   2   2   1
 MK-2-10                1   1   1   1   2   2   2   1   2   1   1   2   1   1   1   1   2   2   1   1   2   2   1   1   1   2   1   1   1   2   2   2   1   2   2   1   1   2   1   1   1   2   2   1   2   2   2   2   2   1   1   1   2   2   2   2   2   1   2   1   1   2   2   2   2   1   1   2   2   1   1   1   1   2   1   2   1   1   2   2   2   2   2   2   2   2   2   2   2   1   1   2   2   2   2   1   2   1   1   2   2   2   1   1   1   2   2   2   2   2   1   2   1   2   2   1   2   1   2   1   2   1   1   1   1   2   1   1   2   2   2   2   1   1   1   1   2   2   1   1   1   2   1   2   2   1   2   1   1   1   1   2   2   1   2   2   1   2   2   2   1   1   1   2   1   1   2   1   1   2   2   1   2   2   1   1   2   2   1   2   1   2   2   1   1   2   2   1   2   2   1   1   2   1   2   2   2   2   2   2
 MK-2-11                1   1   1   1   2   2   2   2   2   1   1   2   1   1   1   1   2   2   1   1   2   2   1   2   1   2   1   1   1   2   2   2   1   1   2   1   1   2   1   1   1   2   2   1   2   2   2   1   1   2   1   2   1   2   2   2   2   1   2   1   1   2   2   2   2   1   1   1   2   1   1   1   1   2   1   2   1   1   2   2   2   2   2   2   2   2   2   2   2   1   1   2   2   1   2   2   2   1   1   2   2   2   2   1   1   2   2   2   2   2   1   2   1   2   2   2   2   1   2   1   2   1   1   1   1   2   1   1   2   2   2   2   1   1   1   1   2   2   1   1   1   2   1   2   2   1   2   1   1   1   1   2   2   2   2   2   1   2   2   2   1   1   2   1   2   1   2   1   1   2   2   1   2   2   1   1   2   2   1   2   1   2   2   1   1   2   2   1   2   2   1   1   2   1   2   2   2   2   2   2
 MK-2-12                1   1   1   1   2   2   2   2   2   1   1   2   1   1   1   1   2   2   1   1   2   2   1   2   1   1   1   1   1   2   2   2   1   1   2   1   1   2   1   1   1   2   2   1   1   2   2   1   2   2   1   2   1   2   2   2   2   1   2   1   1   2   2   2   2   1   1   2   2   1   1   1   1   2   2   2   1   1   2   2   2   1   2   2   2   2   2   1   2   1   1   2   2   1   2   2   2   1   1   2   2   2   2   1   1   1   2   2   2   2   1   2   1   2   2   2   2   1   2   1   2   1   1   2   1   2   1   1   2   2   2   2   1   1   1   1   2   2   1   1   1   2   1   2   2   1   2   1   1   2   1   2   2   2   2   2   1   2   2   2   1   2   2   1   2   1   1   1   2   2   2   1   2   2   1   1   2   2   1   2   2   2   2   1   1   2   2   1   2   2   1   1   2   1   2   2   2   2   2   2
 MK-2-13                1   1   1   1   2   2   2   2   2   1   2   2   1   1   1   1   1   2   1   1   2   2   1   2   1   1   2   2   1   2   2   2   1   1   2   1   1   2   1   1   1   2   2   1   1   1   2   1   1   2   1   1   1   2   2   2   2   1   1   1   1   2   2   2   2   1   1   2   2   1   1   1   1   2   2   2   1   1   2   2   2   1   2   2   2   1   2   1   2   2   2   2   2   1   2   1   2   1   1   1   2   2   1   1   1   1   2   2   2   2   1   2   1   2   1   2   2   1   2   1   2   1   1   2   1   2   2   1   2   2   1   2   1   1   1   1   2   2   1   1   1   2   1   2   2   1   2   1   1   2   1   2   2   2   1   2   2   2   2   1   1   2   2   1   2   1   1   1   2   2   2   1   2   2   1   1   2   2   1   2   2   2   2   1   1   2   2   1   2   2   1   1   2   1   2   2   2   2   1   2
 MK-2-14                1   1   2   1   2   2   2   2   2   1   2   1   1   1   1   1   1   2   2   1   2   2   2   2   1   1   1   2   1   1   1   2   1   1   1   1   1   2   1   1   1   2   1   1   2   1   2   1   1   2   1   1   1   2   2   2   2   1   2   1   1   2   2   2   2   2   1   1   2   1   2   1   1   2   2   2   1   1   2   2   2   1   2   2   2   1   2   1   2   2   2   2   2   1   2   1   2   1   1   1   1   2   1   1   1   1   2   2   1   2   1   2   2   2   1   2   2   1   2   1   2   1   1   1   2   2   2   1   2   2   1   2   1   1   1   2   2   2   2   1   2   2   1   2   2   2   2   1   1   2   1   2   2   2   1   2   1   2   2   1   1   2   2   1   2   1   1   1   2   1   2   1   2   2   1   1   2   2   1   2   2   2   2   1   1   2   2   1   2   1   1   1   2   1   2   2   2   2   1   2
 MK-2-15                1   1   2   1   2   2   2   2   2   1   2   1   1   2   1   1   1   2   2   1   2   2   2   2   1   1   1   2   1   2   1   2   1   1   1   1   1   2   1   1   1   2   1   1   2   2   1   1   1   2   1   1   1   2   2   2   2   1   2   1   1   2   2   2   2   2   1   1   2   1   2   1   1   2   2   2   2   1   2   2   2   1   2   2   2   1   1   1   2   2   1   2   2   1   2   1   2   1   1   1   1   2   1   1   1   1   2   2   1   2   1   2   2   2   1   2   2   1   2   1   2   1   1   1   2   2   2   1   2   2   1   2   1   1   1   2   2   2   2   1   2   2   1   1   2   2   2   1   1   1   2   2   2   2   1   2   1   2   2   1   1   2   2   1   2   1   1   1   2   1   2   1   2   2   2   1   2   2   1   2   2   2   1   1   1   2   2   1   2   1   1   1   2   2   2   2   2   2   1   2
 MK-2-16                1   1   2   1   2   2   2   1   2   1   2   1   2   2   1   1   1   2   2   1   2   2   2   2   1   1   1   2   1   2   1   2   2   1   1   1   1   2   1   1   1   2   1   1   2   2   1   1   1   2   1   1   1   2   2   1   2   1   2   1   1   2   1   1   2   2   1   1   2   1   2   1   1   2   2   2   2   1   1   2   2   1   2   2   2   1   1   1   2   2   1   2   2   1   2   1   2   1   1   1   1   2   1   1   1   1   2   2   1   2   1   2   2   2   1   2   2   1   2   1   2   1   1   1   2   2   2   1   2   2   1   2   1   1   1   2   2   2   1   1   2   2   1   1   2   2   2   1   1   1   1   2   2   2   1   2   1   2   2   1   1   2   2   1   2   1   1   1   2   1   2   1   2   2   2   2   2   2   1   2   2   2   1   1   1   2   2   1   2   1   1   1   2   2   2   2   2   2   1   2
 MK-3-1                 2   1   1   2   1   2   1   2   1   1   1   1   1   1   2   1   2   1   1   1   2   1   1   1   1   2   2   2   1   2   2   1   1   2   2   1   1   1   1   2   2   1   1   1   2   1   2   1   2   1   1   1   1   2   2   1   2   2   1   1   1   2   1   1   2   1   2   1   2   1   1   2   2   2   2   2   1   2   1   1   1   2   2   1   2   2   1   1   2   2   2   1   2   2   1   1   2   1   1   2   2   2   1   1   1   2   2   2   2   2   2   2   2   2   2   1   1   2   1   2   1   1   1   2   1   2   1   2   1   2   1   2   1   1   1   2   1   2   2   2   1   2   2   2   1   2   1   2   1   2   2   1   1   1   2   2   2   2   2   1   2   1   1   1   1   1   2   1   1   2   2   2   1   1   1   1   1   1   2   1   2   2   1   2   1   1   2   2   2   1   1   2   1   1   1   2   1   2   2   2
 MK-3-2                 2   1   1   2   1   2   1   2   1   1   1   1   1   1   2   1   2   1   1   2   2   2   1   1   1   2   2   2   1   2   2   1   1   2   2   1   1   1   1   2   2   1   2   1   2   1   2   1   2   1   1   1   2   2   2   1   2   2   1   1   1   2   1   1   2   1   2   1   2   2   1   2   2   2   2   2   1   2   1   1   1   2   2   1   2   1   1   1   2   2   2   1   2   2   1   1   1   1   1   2   2   2   1   1   2   2   2   2   2   2   2   2   2   2   2   1   1   2   1   2   1   1   1   2   1   2   1   2   1   1   1   1   1   1   1   2   1   2   2   2   1   2   2   2   1   2   1   2   1   2   2   1   1   1   2   2   2   1   2   1   2   1   1   2   1   1   2   1   1   2   2   1   2   1   1   1   1   1   2   1   2   2   1   1   1   1   2   2   2   1   1   2   1   1   1   2   1   2   2   2
 MK-3-3                 2   1   2   2   2   2   1   2   1   1   1   1   1   1   1   1   2   1   1   2   2   2   1   1   1   1   2   2   1   2   2   1   1   2   2   1   2   1   1   2   2   1   2   1   2   1   2   1   2   1   1   1   2   2   1   1   2   2   1   1   1   2   1   1   2   1   2   1   2   2   1   2   2   2   2   2   2   2   1   1   2   2   2   1   2   1   1   1   1   2   2   1   2   2   1   1   1   1   1   2   2   2   1   1   2   2   2   2   2   2   2   2   2   2   2   1   2   1   1   2   1   2   2   2   2   2   1   2   1   1   2   2   1   1   1   2   1   2   2   2   1   2   2   2   1   2   1   2   1   2   2   1   1   1   2   2   2   1   1   1   2   1   1   2   1   2   2   1   1   2   2   1   2   1   1   1   1   1   1   1   2   2   1   1   1   1   2   2   2   1   1   2   1   2   1   1   1   2   2   1
 MK-3-4                 2   1   1   2   2   2   1   2   1   1   1   2   2   1   1   1   2   1   1   2   2   2   1   1   1   1   2   2   1   2   2   1   1   2   2   1   2   1   1   2   2   1   2   1   2   1   2   1   2   1   1   1   1   1   1   1   1   2   1   1   1   2   1   1   2   2   2   1   2   2   1   2   2   2   2   2   2   2   1   1   2   2   2   1   2   1   1   1   1   2   2   2   2   2   1   1   2   1   1   2   2   2   1   1   2   2   2   2   2   2   2   2   2   1   2   1   2   1   1   2   2   2   2   2   2   2   1   2   1   1   2   2   1   1   1   2   1   2   2   2   1   2   2   1   1   2   2   2   1   2   2   1   1   1   2   2   2   1   1   1   1   1   1   2   2   2   1   1   1   2   2   2   2   1   1   1   1   1   1   1   2   2   2   1   1   1   2   1   2   1   1   2   2   2   1   1   1   1   2   1
 MK-3-5                 2   1   1   2   2   2   1   2   1   1   1   2   2   1   1   2   2   1   1   2   2   2   1   1   1   1   2   2   1   2   2   1   1   2   2   1   2   2   1   2   2   1   2   1   2   1   2   1   2   1   1   1   1   1   1   1   1   2   1   1   1   2   1   1   2   2   2   1   2   2   1   2   2   2   2   2   2   2   1   1   2   2   2   1   2   1   1   1   1   2   2   2   2   2   1   1   2   1   1   2   2   2   1   1   2   2   2   2   2   1   2   2   2   1   2   1   2   1   1   2   2   2   2   2   2   2   1   2   1   1   2   2   1   1   1   2   1   2   2   1   1   1   2   1   1   2   2   2   2   2   2   1   1   1   2   2   2   1   1   1   1   1   1   2   2   2   1   1   1   2   2   2   2   1   1   1   1   1   1   1   2   2   1   1   1   1   2   1   2   1   1   2   1   2   1   1   2   1   2   1
 MK-3-6                 2   1   1   1   2   2   1   2   1   1   1   2   2   1   1   2   2   1   2   2   2   2   1   1   1   1   2   2   1   2   2   1   1   2   2   1   2   2   1   2   2   1   2   1   2   1   2   1   2   1   1   1   1   1   1   1   1   2   2   1   1   2   1   1   2   2   2   1   2   2   1   2   2   2   1   2   2   2   1   1   2   2   2   1   2   1   1   1   1   2   2   2   2   2   1   1   2   1   1   2   2   2   1   1   2   2   2   2   2   1   2   2   2   1   2   1   2   1   1   2   2   2   2   2   2   2   1   2   1   1   2   2   1   1   1   2   1   2   2   1   1   1   2   1   1   2   2   2   2   2   2   2   1   2   2   2   2   1   1   1   1   1   1   2   1   2   1   1   1   2   2   2   2   1   1   1   1   1   1   1   2   2   1   1   1   1   2   1   2   1   1   2   1   2   1   1   2   1   2   1
 MK-3-7                 2   1   1   2   2   2   2   2   1   1   1   2   2   1   1   1   2   1   2   2   2   2   2   1   1   1   2   2   1   2   2   1   1   2   2   1   2   2   1   2   2   1   1   1   2   1   2   1   2   1   1   2   2   1   1   1   1   2   2   1   1   2   1   1   2   2   2   1   2   2   1   2   2   2   1   2   2   2   1   1   2   2   2   2   2   1   1   1   1   2   2   2   2   2   1   1   2   1   1   2   2   2   1   1   2   2   2   2   1   1   2   1   2   2   2   1   2   2   1   2   1   2   2   2   2   2   1   2   1   1   2   1   1   1   1   2   1   2   2   1   1   1   2   1   1   2   2   2   2   2   2   2   1   2   2   2   2   1   2   1   1   2   1   2   1   2   1   1   1   2   2   2   1   1   1   1   1   1   1   2   2   2   2   1   1   1   2   1   2   1   1   2   1   2   1   1   2   1   2   1
 MK-3-8                 2   1   1   2   2   2   2   2   1   2   1   2   2   1   1   1   2   1   1   1   2   2   2   2   1   1   2   2   1   2   2   1   1   2   2   1   2   2   1   2   2   1   1   1   2   1   2   2   2   1   1   2   2   1   1   1   1   2   1   1   1   2   1   1   2   2   2   1   2   1   1   2   2   2   1   2   2   2   1   1   2   2   2   2   2   1   1   1   1   2   2   2   2   2   1   1   2   2   1   2   2   2   1   1   2   1   2   2   1   1   2   2   2   2   2   1   2   2   1   2   1   2   2   1   2   2   1   2   1   1   2   1   2   1   1   2   1   2   2   1   1   1   1   1   1   2   2   2   2   2   2   2   1   2   2   2   2   1   2   1   1   1   1   2   1   2   1   1   1   2   2   2   1   1   1   1   1   1   1   2   2   2   2   1   1   1   2   1   2   1   1   2   1   2   1   1   2   1   2   1
 MK-3-9                 2   1   1   2   2   2   2   2   1   2   1   2   2   1   1   1   2   1   1   1   2   1   1   2   1   1   2   1   1   2   2   1   1   2   1   1   2   2   1   2   2   1   1   1   2   1   2   2   2   1   2   2   2   1   1   1   1   1   1   1   1   2   1   1   2   2   2   1   2   2   1   2   2   2   1   2   2   2   1   1   2   2   2   2   2   1   1   1   1   1   1   1   2   2   1   1   2   2   1   1   2   2   1   1   2   1   2   2   1   1   2   2   2   2   2   1   2   2   1   2   1   2   2   1   2   2   2   2   2   1   2   1   2   1   1   2   1   2   2   1   1   1   1   1   1   2   1   2   2   2   1   2   1   2   2   2   2   1   2   1   1   1   1   2   1   2   1   1   1   2   2   2   1   1   1   1   1   1   1   2   2   2   2   1   1   1   2   1   2   1   1   2   1   2   1   1   2   1   2   1
 MK-3-10                2   1   1   2   2   2   2   2   1   2   2   1   2   1   1   1   2   1   1   1   2   1   1   2   1   1   2   1   1   2   2   1   1   2   1   1   2   2   1   2   2   1   1   1   2   1   2   2   1   1   2   2   2   1   1   1   1   1   1   1   2   2   1   2   2   2   2   1   2   2   1   2   1   2   1   2   2   2   1   2   2   2   2   2   2   1   2   1   1   1   1   1   2   2   1   1   2   2   1   1   2   2   2   1   1   1   2   2   1   2   2   2   2   2   2   1   1   1   1   2   1   2   2   1   2   2   2   2   2   2   2   1   2   1   1   2   1   2   2   1   1   1   1   1   2   2   2   2   2   2   1   2   1   2   2   2   2   1   2   1   2   1   1   2   1   2   1   1   1   2   2   2   1   2   1   1   1   1   1   2   2   2   2   1   2   1   1   1   2   1   1   2   1   2   1   1   2   1   2   2
 MK-3-11                2   1   2   2   2   2   2   2   2   2   1   1   2   1   1   1   2   1   2   1   2   1   1   2   1   1   2   1   1   2   2   1   1   2   1   1   2   2   1   2   2   1   2   1   2   1   2   1   1   1   2   2   2   1   2   1   1   2   1   1   2   2   1   2   2   2   2   1   2   2   1   2   1   2   1   2   2   2   1   2   2   2   2   2   2   1   2   1   1   1   1   1   2   2   1   2   1   2   1   1   2   2   2   1   1   1   2   2   1   2   2   2   2   1   2   1   1   1   1   2   1   2   2   1   2   2   2   2   2   2   2   1   2   1   1   2   1   2   2   1   1   1   1   1   2   2   2   2   2   2   1   2   2   2   2   2   1   1   2   1   2   1   1   2   1   2   1   1   1   2   2   2   1   2   1   1   1   1   1   2   2   2   2   1   2   1   2   2   2   1   1   2   1   2   1   1   2   1   2   2
 MK-3-12                2   1   1   1   1   2   2   2   2   2   1   1   2   1   1   1   2   1   2   1   2   1   1   2   1   1   2   1   1   2   2   1   1   2   1   1   2   2   1   2   2   1   2   1   2   1   2   1   1   1   2   2   2   1   2   1   1   2   1   1   2   2   1   2   2   2   2   1   2   2   1   2   1   2   1   2   2   2   1   1   2   2   2   1   1   1   2   1   1   1   1   1   2   2   1   2   1   2   1   1   2   2   2   1   1   1   2   1   1   2   2   2   2   1   2   1   1   1   1   2   1   2   2   1   2   2   1   2   2   2   2   1   1   1   1   2   1   1   2   1   1   1   1   1   2   2   2   2   2   2   1   2   2   2   2   2   1   2   2   1   2   1   1   1   1   2   1   1   1   2   2   2   1   2   1   1   1   1   1   2   2   2   2   1   2   1   2   2   2   1   2   2   1   2   1   1   2   1   2   2
 MK-3-13                2   1   1   1   2   2   2   2   2   2   1   1   2   1   2   1   2   1   2   1   2   1   1   2   1   1   1   1   1   2   2   1   1   2   1   1   2   2   1   2   1   1   2   1   2   1   2   1   1   1   2   2   2   1   2   1   1   2   1   1   2   2   1   2   2   2   2   1   2   2   1   2   1   2   1   2   2   1   1   1   1   2   2   2   1   1   2   1   1   1   1   1   2   2   1   2   1   2   1   1   2   2   2   1   1   1   2   1   1   2   2   2   2   1   2   2   1   1   1   2   1   2   1   1   2   2   1   2   2   1   2   1   1   1   1   2   1   1   2   1   1   1   1   1   2   2   2   2   2   2   1   1   2   2   2   2   2   2   2   1   2   1   1   1   1   1   1   1   2   2   2   2   1   2   1   1   1   2   1   2   2   2   2   1   2   1   2   2   2   1   2   1   1   2   1   1   2   1   2   1
 MK-3-14                1   1   1   1   2   2   2   2   2   2   1   1   2   1   2   2   1   1   2   1   1   1   1   1   1   1   1   1   1   2   2   1   1   1   1   1   2   2   1   2   1   2   2   1   2   1   1   1   1   1   2   2   2   1   2   1   1   2   1   1   2   2   2   2   2   2   2   1   2   2   2   2   1   2   1   2   2   1   1   1   1   2   2   2   1   1   2   1   1   1   1   1   2   2   1   2   1   1   1   1   1   2   2   1   1   1   2   1   2   2   2   2   2   1   2   1   1   1   1   1   1   2   1   1   2   2   1   2   1   1   2   1   1   1   1   1   1   1   2   1   1   1   1   2   2   2   2   2   2   2   1   1   2   1   2   2   2   1   2   1   2   1   1   1   1   1   1   1   2   2   2   2   1   2   1   1   2   2   2   1   2   1   2   1   2   1   1   2   2   1   1   1   2   2   1   1   1   1   2   2
 MK-3-15                1   1   1   1   2   2   2   2   2   2   1   1   1   1   2   2   1   1   2   1   1   1   1   1   1   1   2   1   1   2   2   1   1   1   2   1   2   2   1   2   1   2   2   1   2   1   1   1   1   1   2   2   1   1   2   1   1   2   1   1   1   2   2   2   2   2   2   1   2   2   2   2   1   2   2   2   2   1   1   1   1   2   2   2   1   1   2   1   1   1   1   1   2   2   1   2   2   1   1   1   1   2   2   1   1   1   2   1   2   2   1   2   2   1   2   1   2   1   1   1   1   2   1   1   2   2   1   2   1   1   2   1   1   1   1   1   1   1   2   1   1   1   1   2   2   2   2   2   2   2   1   1   2   1   2   2   2   1   2   1   2   2   1   1   1   1   1   1   2   2   2   2   1   2   2   1   2   2   2   1   2   1   2   2   2   1   1   2   2   1   1   1   2   2   1   1   1   1   2   2
 MK-3-16                1   1   1   1   2   2   2   2   2   1   1   1   1   1   2   2   1   1   2   1   1   1   1   1   1   1   2   1   1   1   2   1   1   1   2   1   2   2   1   2   1   2   2   1   2   1   2   1   1   1   2   2   1   1   2   1   1   2   1   1   1   2   2   1   2   2   2   1   2   2   2   2   1   2   2   2   2   1   1   1   1   1   2   1   1   1   2   1   2   1   1   1   2   2   1   2   2   1   1   1   1   2   2   1   1   1   2   1   2   2   1   1   2   1   2   1   2   2   1   1   1   2   1   1   2   2   1   2   1   2   2   2   1   1   1   1   1   1   2   1   1   1   1   2   2   2   2   2   2   2   1   1   2   2   2   2   2   1   2   1   2   2   1   1   1   1   1   1   2   2   2   2   1   2   2   1   2   2   1   1   2   1   2   2   2   1   2   2   1   1   1   1   2   2   1   1   2   1   2   2
 MK-4-1                 2   2   2   1   2   1   2   2   1   2   1   1   1   2   2   1   2   2   2   1   2   2   1   1   1   1   2   1   2   2   2   1   1   2   2   2   1   1   2   2   1   2   2   2   2   2   2   2   1   1   1   2   2   2   2   1   2   2   1   2   2   2   1   2   2   1   2   1   1   2   2   2   1   1   2   1   2   1   1   1   2   2   2   2   1   2   2   1   2   1   1   2   1   2   1   1   2   1   1   1   1   1   1   2   1   2   2   2   1   1   2   2   2   2   2   2   1   2   2   2   1   1   1   1   2   2   2   2   1   1   2   2   2   1   1   2   1   1   1   1   1   1   2   2   1   1   2   2   1   2   1   2   2   1   2   2   2   2   1   2   2   1   1   1   2   2   1   2   2   1   2   2   2   1   1   1   1   1   1   2   2   2   1   1   2   1   1   2   2   2   2   2   2   1   2   2   2   1   2   2
 MK-4-2                 2   1   2   1   2   1   2   2   1   2   1   1   1   2   2   1   2   2   2   1   2   2   1   2   1   1   2   1   2   2   2   1   1   2   1   2   1   1   2   2   1   2   2   2   2   2   2   2   1   1   1   2   2   2   2   1   2   2   1   2   2   2   1   2   2   1   2   1   1   2   2   2   1   1   2   1   1   1   1   1   2   2   2   2   1   2   2   1   2   1   2   2   1   2   2   1   2   1   1   1   1   1   1   2   1   2   1   2   1   1   1   2   2   2   2   2   1   2   2   2   1   1   1   2   2   2   1   2   1   1   2   2   2   1   1   2   1   1   1   1   1   1   2   2   1   1   2   2   1   2   1   1   2   1   2   2   2   2   1   2   2   2   1   1   2   2   1   2   1   1   2   2   2   1   1   1   1   1   1   2   2   2   1   2   2   1   1   2   2   2   2   2   2   1   2   2   2   1   2   2
 MK-4-3                 2   1   2   1   2   1   2   2   1   2   1   1   1   2   2   1   2   2   2   1   2   2   1   2   1   2   1   1   2   2   2   1   1   2   1   2   2   1   2   2   1   2   2   2   2   2   2   2   1   2   1   2   2   2   1   1   2   2   1   2   2   2   1   2   2   1   2   1   1   2   1   1   1   1   2   1   1   2   2   1   2   2   2   2   1   2   1   1   2   1   2   1   1   2   2   1   2   1   1   1   1   2   2   2   1   2   1   1   1   1   1   2   2   2   2   2   1   1   2   2   1   1   2   2   2   2   1   2   1   1   2   2   2   1   1   2   2   1   2   1   1   2   2   2   1   1   2   2   1   2   1   1   2   1   2   2   2   2   2   2   2   2   1   1   2   2   1   2   1   1   2   2   1   1   1   1   1   1   2   2   2   2   1   2   2   1   1   2   2   1   2   2   2   1   2   2   2   1   2   2
 MK-4-4                 2   1   2   1   2   1   2   2   1   2   1   1   2   2   2   1   1   2   2   1   2   2   1   2   1   2   1   1   2   2   2   1   1   2   1   2   2   1   2   2   1   2   2   2   2   2   2   1   1   2   1   2   2   2   1   1   2   2   2   2   2   2   1   2   2   1   2   1   1   2   1   2   1   1   2   1   1   2   2   1   2   2   2   2   1   1   1   1   2   1   2   1   1   2   2   1   2   1   1   1   1   2   2   2   1   2   1   1   1   1   1   2   1   1   1   2   1   1   2   2   1   1   2   1   2   2   1   2   2   1   2   2   2   1   1   2   2   1   2   1   1   2   2   2   1   1   2   2   1   2   1   1   2   1   2   2   2   2   1   2   2   2   1   1   2   2   1   2   1   1   2   2   1   1   1   1   1   1   1   2   2   2   2   2   2   1   2   2   1   1   2   2   1   1   2   1   2   1   2   2
 MK-4-5                 2   1   2   1   2   1   2   2   1   2   2   1   2   2   2   1   1   2   2   1   2   2   1   2   1   2   1   2   2   2   2   1   1   2   1   2   2   1   2   2   1   2   2   2   2   2   2   1   1   2   1   1   2   2   1   1   2   1   2   2   2   2   1   2   1   1   2   1   2   2   1   2   1   1   2   1   1   2   2   1   2   2   2   2   1   1   1   1   2   1   2   2   1   1   2   1   2   1   1   1   1   2   2   1   1   2   1   1   1   1   1   1   1   1   1   2   1   1   2   2   1   1   2   1   2   2   1   2   1   1   2   2   2   1   1   2   2   1   2   1   2   2   2   2   1   1   2   2   1   2   1   1   2   1   2   2   2   2   1   2   2   2   2   2   2   2   1   2   1   1   2   2   1   1   1   1   1   1   1   2   2   2   2   2   2   1   2   1   1   1   2   2   1   1   1   1   2   1   2   2
 MK-4-6                 2   2   2   1   2   1   1   2   1   2   2   1   2   2   2   1   1   2   2   2   2   2   1   2   1   1   1   2   2   1   2   1   2   2   2   2   2   2   2   2   1   2   2   2   2   2   2   1   1   2   1   1   2   2   1   1   2   1   2   1   2   2   1   2   1   1   1   1   2   2   1   2   1   1   2   1   1   2   2   1   2   2   1   2   1   1   1   1   2   1   2   2   1   1   2   1   2   2   1   1   1   2   2   1   1   2   1   1   1   1   1   1   1   1   1   2   1   1   2   2   1   1   2   2   2   2   1   2   1   1   2   2   2   1   1   2   2   1   2   2   2   2   2   2   1   1   2   2   1   2   1   1   2   1   2   1   2   2   1   2   2   2   2   2   2   2   1   2   1   1   2   2   1   1   1   1   1   1   1   2   2   2   2   2   2   2   2   1   1   1   2   2   1   2   1   1   2   1   2   2
 MK-4-7                 2   2   2   1   2   1   1   2   1   2   2   1   2   2   2   2   2   2   2   2   2   2   1   2   2   1   1   2   2   1   2   1   2   2   2   2   2   2   2   2   1   2   2   2   2   2   1   2   1   1   1   2   2   2   2   1   1   1   1   1   2   2   1   2   1   1   1   1   2   2   1   2   1   1   2   1   1   2   2   1   2   2   1   2   1   1   1   1   2   1   2   2   1   1   2   1   2   2   1   1   1   2   2   1   1   2   1   1   1   1   1   2   1   1   2   2   1   1   2   1   1   1   2   2   2   2   2   2   1   1   2   2   2   1   1   2   2   2   2   2   2   2   2   2   2   1   2   2   1   2   1   1   2   1   2   1   1   2   1   2   2   2   2   2   2   2   1   2   1   1   2   2   1   1   1   1   1   1   2   2   2   2   2   2   2   2   2   1   1   1   2   2   1   2   1   1   2   1   2   2
 MK-4-8                 2   2   2   1   2   1   1   2   1   2   1   1   2   2   2   2   2   2   2   2   2   2   1   2   2   1   1   2   2   1   2   1   2   2   2   2   2   2   2   2   1   1   2   1   2   2   1   2   2   1   1   2   2   2   2   1   1   1   1   1   2   2   1   2   1   1   1   1   2   2   1   2   1   1   2   1   1   2   2   1   2   2   1   2   1   1   1   2   2   1   2   2   1   1   2   1   2   2   1   1   1   2   2   1   1   2   1   1   1   1   1   2   1   1   1   2   1   1   2   1   2   1   2   1   2   2   2   2   1   1   2   2   1   1   1   2   2   1   2   2   2   2   2   2   2   1   2   2   2   2   1   1   2   1   2   1   1   2   1   2   2   2   2   2   2   2   1   1   1   2   1   2   1   1   2   1   2   1   2   2   2   2   2   2   2   2   2   1   1   1   2   2   2   2   1   1   2   2   1   2
 MK-4-9                 2   2   2   1   2   1   2   2   1   1   2   1   2   2   2   2   1   1   2   2   2   2   1   2   2   1   1   1   2   1   1   1   2   2   2   2   2   2   2   2   1   1   2   1   2   1   1   2   2   1   1   2   2   1   2   1   1   1   1   1   2   2   1   2   1   1   1   1   2   2   1   1   1   2   2   1   1   1   2   1   2   2   1   2   1   2   1   2   2   1   2   2   1   1   2   1   2   2   1   1   1   2   2   1   1   2   2   1   2   1   1   2   1   1   1   1   1   1   2   1   2   1   2   1   2   2   2   2   1   2   2   2   1   1   2   2   2   1   2   2   2   2   2   2   2   1   2   2   2   2   1   1   2   1   2   1   1   1   1   2   2   2   2   2   2   2   1   1   1   2   1   2   1   2   1   1   2   1   2   2   2   2   2   2   2   1   2   1   1   1   2   2   1   2   1   1   2   2   1   2
 MK-4-10                2   2   1   1   2   1   1   2   1   1   2   1   2   2   2   1   1   1   1   2   2   2   1   2   2   1   1   1   1   1   1   1   2   2   2   1   2   2   2   2   1   1   2   1   2   1   1   2   2   1   1   2   2   1   2   1   1   1   1   1   2   2   1   2   1   1   1   1   2   2   1   1   2   2   2   1   1   1   2   1   1   2   1   2   1   2   1   2   1   1   2   1   1   1   2   1   2   2   1   1   1   2   2   1   1   2   2   1   2   1   1   2   1   1   1   1   1   1   2   1   2   2   2   2   2   2   1   2   1   2   2   2   2   2   2   1   2   1   2   2   2   2   2   2   2   1   2   2   2   2   1   1   2   1   2   1   1   1   1   2   2   2   1   2   2   2   1   2   1   2   1   2   1   2   1   1   2   1   2   2   2   1   2   2   2   1   2   1   1   1   2   2   1   2   1   1   2   2   1   2
 MK-4-11                2   2   1   1   2   1   1   2   1   1   1   1   2   2   2   1   1   1   1   1   2   1   1   2   2   1   1   2   1   1   1   1   2   2   2   1   2   2   2   2   1   1   2   1   2   1   2   2   1   1   1   2   2   1   2   1   1   1   1   1   1   2   1   2   1   1   1   1   2   2   1   1   2   2   2   1   1   1   2   1   1   2   1   2   1   2   1   1   1   1   2   2   1   1   2   1   2   2   1   1   1   2   2   1   1   2   2   1   2   1   1   2   1   1   2   1   1   1   2   1   2   2   2   2   2   2   1   2   2   2   2   1   2   2   2   1   2   1   2   2   1   2   2   2   2   1   2   2   2   2   1   1   2   1   2   1   1   1   1   2   2   2   1   2   2   2   1   1   1   2   1   2   1   2   1   1   2   1   2   2   2   1   2   2   2   1   2   1   1   1   2   2   1   1   1   1   1   2   1   2
 MK-4-12                2   2   1   1   2   1   1   2   1   1   1   1   2   2   2   1   1   1   1   2   1   1   1   2   2   1   1   2   1   1   1   1   2   2   2   1   2   2   2   1   2   1   2   1   2   1   2   2   1   1   1   2   2   2   2   1   1   1   1   1   1   2   1   2   1   1   1   1   2   2   1   1   2   2   2   1   1   1   2   1   1   2   2   2   1   2   1   1   1   2   2   2   1   1   1   1   2   2   1   1   1   2   2   1   1   2   2   1   2   1   1   2   1   1   2   1   1   2   1   1   2   2   2   2   2   2   1   2   2   2   2   2   2   2   2   1   2   1   2   2   1   2   2   2   2   1   2   2   2   2   1   1   2   1   2   1   1   1   2   2   2   2   2   2   2   2   1   1   1   2   1   2   1   2   1   1   2   1   2   2   2   1   2   2   2   1   2   1   1   1   1   2   1   2   1   1   1   2   1   2
 MK-4-13                2   2   1   2   2   1   1   2   1   1   2   2   2   2   1   1   1   1   1   2   1   1   1   2   2   1   1   2   1   1   1   1   2   2   2   1   2   2   2   1   2   1   2   1   2   1   1   2   1   1   1   2   1   2   2   2   1   1   1   1   1   2   1   2   1   1   1   1   2   2   1   1   2   2   2   1   1   1   2   1   2   2   2   2   1   2   1   2   1   1   2   2   1   1   1   1   2   1   1   1   1   2   2   1   1   2   2   1   1   1   1   2   1   2   2   1   1   2   1   1   2   2   2   2   2   2   1   2   2   2   2   2   1   2   2   1   2   1   1   2   1   2   2   2   2   1   2   2   2   2   1   1   2   1   2   1   1   1   2   2   2   2   1   2   1   2   2   1   1   2   1   2   1   2   1   2   2   1   2   2   2   1   2   2   2   1   2   1   1   2   1   2   1   2   1   1   1   2   1   2
 MK-4-14                2   2   1   2   2   1   1   2   1   1   2   2   2   2   1   1   1   1   1   2   1   1   1   2   2   1   1   2   2   1   2   1   2   1   1   1   2   2   2   1   2   1   2   1   1   1   1   2   1   1   1   2   1   2   2   2   1   2   1   1   1   2   1   2   1   1   1   1   2   2   1   1   2   2   2   2   1   1   2   1   2   2   2   2   1   2   1   2   1   1   2   2   1   1   1   1   2   1   1   2   1   2   2   1   1   2   2   1   1   1   1   2   1   2   2   1   1   1   1   2   2   2   2   2   2   2   1   2   2   2   2   2   2   2   2   1   2   1   2   1   1   2   2   2   2   1   2   1   2   2   1   1   2   1   2   1   1   1   2   2   2   2   1   2   1   2   1   1   2   2   1   2   2   2   1   2   2   1   2   2   2   1   2   2   2   1   2   1   1   2   2   1   1   2   1   1   1   2   1   2
 MK-4-15                2   2   1   1   2   1   1   2   1   1   2   2   2   1   2   1   1   2   1   2   1   1   1   2   2   1   1   2   2   1   2   1   2   2   2   1   2   1   2   1   1   1   2   1   1   1   1   2   1   1   1   2   1   2   2   1   1   2   1   1   1   2   1   2   1   1   2   1   2   2   1   1   2   2   2   2   1   1   2   1   2   2   2   1   1   2   1   2   1   1   2   2   1   1   1   1   2   1   1   2   1   2   2   1   1   2   2   1   1   1   1   2   2   1   2   2   1   1   1   1   2   2   2   2   2   2   1   1   2   1   2   2   1   2   2   1   2   1   2   1   1   2   2   1   2   1   2   1   2   2   1   1   2   1   2   1   1   1   2   2   2   2   1   2   1   2   1   1   2   2   1   2   2   2   1   2   2   1   2   1   2   1   2   2   2   1   2   1   2   2   2   1   1   2   1   1   1   2   1   2
 MK-4-16                2   2   1   1   2   1   1   1   1   1   2   2   2   1   2   1   1   2   1   2   1   1   1   2   2   1   2   2   2   1   2   1   2   2   2   1   2   1   2   1   1   1   2   1   1   1   1   2   1   1   1   2   1   2   2   1   1   2   1   1   1   2   1   2   1   1   2   1   2   1   2   1   2   2   2   2   1   1   2   1   2   2   2   1   1   2   1   2   1   1   2   2   1   1   1   1   2   1   1   2   1   2   2   1   1   2   2   1   1   1   1   2   2   1   2   2   1   1   1   1   2   1   2   2   2   2   1   1   1   1   2   2   1   2   2   1   2   1   2   1   1   2   2   1   2   1   2   1   2   2   1   1   2   1   2   1   1   1   2   2   2   2   1   2   1   2   1   2   2   2   1   2   2   2   1   2   2   1   2   1   2   1   2   2   1   1   2   1   2   2   2   1   2   2   1   1   1   2   1   2
 MK-5-1                 2   2   1   1   2   1   2   1   1   1   1   1   2   1   1   1   1   1   2   2   2   2   2   1   2   2   2   1   1   1   2   1   1   2   2   1   1   2   2   2   1   1   1   1   1   2   2   2   1   2   1   2   1   2   1   2   1   2   1   1   1   2   2   1   2   2   1   1   1   1   2   1   1   1   2   2   1   2   2   2   2   1   1   2   1   1   1   1   1   2   1   1   2   1   1   2   2   2   2   1   2   2   1   1   1   1   1   1   2   1   1   1   1   2   1   2   2   2   1   2   2   2   2   1   2   1   2   2   2   2   1   2   2   2   2   2   1   1   1   1   1   2   1   2   2   2   2   2   2   2   1   1   1   1   1   2   2   1   1   2   1   2   1   2   2   2   1   2   2   1   1   2   2   2   1   1   1   2   2   2   1   2   1   2   1   1   1   2   1   1   1   1   1   1   1   2   1   1   2   2
 MK-5-2                 2   2   1   1   2   1   1   1   1   1   1   1   2   1   1   2   2   1   1   2   2   2   2   1   2   2   2   1   1   1   2   1   2   1   2   1   1   2   1   2   1   1   1   1   1   2   2   1   1   2   1   2   2   2   1   2   1   1   1   1   2   2   2   1   2   2   1   1   2   2   2   1   1   1   2   2   1   2   2   2   2   2   1   2   1   1   1   1   1   2   1   1   2   1   1   2   2   2   2   1   2   2   1   1   1   1   1   1   2   1   1   1   1   2   1   2   2   2   1   2   2   2   2   2   2   1   2   2   2   2   1   1   2   2   2   2   1   1   1   2   1   2   1   2   2   2   2   2   2   2   1   1   1   1   1   2   2   1   1   2   1   2   1   2   2   2   1   1   2   1   2   2   1   2   1   1   1   2   2   2   1   2   1   2   1   1   1   2   1   1   1   1   2   1   1   2   1   1   2   2
 MK-5-3                 2   2   1   2   2   1   2   1   1   1   1   1   2   1   1   2   2   1   1   2   2   2   2   1   1   2   2   2   1   1   2   1   2   1   2   1   1   2   1   2   1   2   1   1   1   2   1   1   1   2   1   2   2   2   1   2   1   1   1   1   2   2   2   1   2   2   1   1   2   2   2   1   1   1   2   2   1   2   2   2   2   1   1   2   1   1   2   1   1   2   1   1   2   1   1   2   2   2   2   1   2   2   1   1   1   1   1   2   2   1   1   1   1   2   1   2   2   2   1   2   2   2   1   1   2   1   2   2   2   2   1   1   2   2   2   2   1   1   1   2   1   2   1   2   2   2   2   2   2   2   1   1   1   1   1   1   2   1   1   2   1   2   1   2   2   2   1   1   2   1   2   2   1   1   1   1   1   2   1   2   1   2   1   2   1   1   1   2   1   1   1   1   2   1   1   2   1   2   2   1
 MK-5-4                 2   2   1   2   1   1   2   1   1   2   1   1   2   1   1   1   2   1   1   2   1   2   2   1   1   1   2   2   1   1   1   1   1   1   2   1   1   2   1   2   1   2   2   1   1   2   1   1   1   1   1   1   2   2   1   2   1   1   1   1   2   1   2   1   2   1   1   1   2   2   2   1   1   1   2   2   2   2   2   2   1   1   1   2   1   1   2   1   1   2   1   1   1   1   1   2   2   1   2   1   2   2   1   1   1   1   1   2   2   1   1   1   1   2   1   2   2   2   1   2   1   2   1   1   2   1   2   2   2   2   1   1   2   2   2   2   1   1   1   2   1   1   1   2   2   2   2   2   2   2   2   1   1   1   1   1   2   2   1   2   2   2   2   2   1   2   1   1   2   1   1   2   1   1   1   2   1   2   2   2   1   2   1   2   1   2   1   2   1   1   1   1   2   1   1   2   2   2   2   1
 MK-5-5                 2   2   1   1   1   1   2   1   1   2   1   1   2   1   1   1   2   1   1   2   1   2   2   1   2   1   2   2   1   1   2   1   1   1   2   1   1   2   2   2   1   2   2   1   2   2   1   1   1   1   1   1   2   2   1   2   1   1   1   1   2   1   2   1   2   1   1   1   2   2   1   1   1   1   2   2   2   2   2   2   1   1   1   2   1   1   2   1   1   2   1   1   1   1   1   2   2   1   2   1   2   2   1   1   1   1   1   2   2   1   1   1   1   2   1   2   1   2   1   2   1   2   1   2   2   1   2   2   2   2   1   1   2   2   2   2   1   2   1   2   1   1   1   2   2   2   2   2   2   2   2   1   1   1   1   1   2   2   1   2   2   2   2   2   1   2   1   1   2   1   1   2   1   1   1   2   1   2   1   1   1   2   2   2   1   2   1   2   1   1   1   1   2   1   1   2   2   2   2   1
 MK-5-6                 1   2   1   1   1   1   2   1   2   1   1   1   2   1   1   1   2   1   1   2   1   2   1   1   2   1   1   2   1   1   2   1   1   1   2   1   2   2   2   2   1   2   2   1   2   2   1   1   1   1   1   1   2   2   1   2   1   1   1   1   2   1   2   1   2   1   1   1   2   2   1   1   1   1   2   2   2   2   2   2   1   1   1   2   1   1   2   1   1   2   1   1   1   1   1   2   2   1   2   1   2   2   1   1   1   1   1   2   2   1   1   1   1   1   1   2   1   2   1   2   1   2   2   2   2   2   2   2   2   2   1   2   2   2   2   2   1   2   1   2   1   1   1   2   2   2   2   2   2   2   2   1   1   1   2   2   2   2   1   2   2   2   2   2   1   2   1   1   2   1   1   2   1   2   1   1   2   2   1   1   1   2   2   2   1   2   1   2   1   1   2   1   2   1   1   2   2   2   1   1
 MK-5-7                 1   2   1   1   1   1   2   1   2   1   1   1   2   1   1   2   2   1   1   2   1   2   1   1   2   1   1   2   1   1   2   1   1   1   2   2   2   2   2   2   1   2   1   1   2   2   1   1   1   2   1   1   2   2   2   2   1   1   1   1   2   1   1   1   2   1   1   1   2   2   1   2   1   1   2   2   2   2   2   2   1   2   1   2   1   1   1   1   1   2   1   2   1   2   1   2   2   1   2   1   2   2   1   1   1   1   1   2   2   1   1   1   1   1   1   2   1   2   1   2   1   2   2   2   2   2   2   2   2   2   1   2   2   2   2   2   1   2   1   2   1   1   1   2   2   2   2   1   2   2   2   1   1   1   2   2   2   2   1   2   2   2   1   2   1   2   1   1   2   1   1   2   1   2   1   1   2   2   1   1   1   2   2   2   1   2   1   2   1   1   2   1   2   1   1   2   2   2   1   1
 MK-5-8                 1   2   2   1   1   1   2   1   2   1   1   1   2   1   1   2   2   1   1   2   1   1   1   1   2   1   1   2   1   1   2   1   1   1   2   2   2   2   2   1   1   2   1   2   2   2   1   1   1   2   1   1   1   2   2   2   1   1   1   1   1   1   1   1   2   1   1   1   2   2   1   2   1   1   2   2   2   1   2   2   1   2   2   2   2   1   1   1   1   2   1   2   1   2   1   2   2   1   2   1   2   2   1   1   1   1   1   2   2   1   1   1   1   1   1   2   1   2   1   2   2   2   2   2   2   2   2   2   2   2   2   2   2   1   2   2   1   2   1   2   1   1   2   2   2   2   2   1   2   2   2   1   1   1   1   2   1   2   1   1   2   2   1   2   1   2   1   1   2   1   1   2   1   2   1   1   2   2   1   1   1   2   2   2   1   2   1   2   2   1   2   1   2   1   1   2   1   1   1   1
 MK-5-9                 1   2   2   2   1   1   2   1   2   1   2   1   2   1   1   2   2   1   1   2   2   1   1   1   2   1   1   2   1   1   2   1   1   1   1   2   2   2   2   1   1   2   1   2   2   2   1   1   1   2   1   1   1   2   2   2   1   1   1   1   1   1   1   1   2   1   1   1   2   2   1   2   1   1   2   2   2   1   2   2   1   2   2   2   2   2   1   1   1   2   1   2   1   2   1   2   2   2   2   2   2   2   1   1   2   1   1   2   2   1   1   1   1   1   1   2   1   2   1   2   2   2   2   2   2   2   2   2   2   2   2   2   2   1   2   2   1   2   1   2   2   1   2   2   2   2   2   1   2   2   2   1   1   1   1   2   1   2   1   1   2   2   1   2   1   2   1   1   2   1   1   2   1   2   1   2   2   2   1   2   1   2   2   2   1   2   1   2   2   1   2   1   2   1   1   2   1   1   1   1
 MK-5-10                1   2   2   2   1   2   2   1   2   1   2   2   2   2   1   2   2   1   1   2   1   1   1   1   2   1   1   2   1   1   2   1   1   1   1   2   2   1   2   1   2   2   1   2   2   2   1   1   1   2   1   1   1   2   2   2   1   1   1   1   1   1   1   1   2   1   1   1   2   2   1   2   1   2   2   2   2   1   2   2   1   2   2   2   2   2   1   1   1   2   1   2   1   2   1   2   2   1   2   2   2   2   1   2   2   1   1   2   2   1   1   1   1   1   1   2   1   2   1   2   2   2   2   2   2   2   2   1   2   2   2   2   2   1   2   2   1   2   1   2   1   1   2   2   2   2   2   1   2   2   2   1   2   1   1   2   1   1   1   1   2   2   1   2   1   2   1   2   2   1   1   1   1   2   1   2   2   2   1   2   1   2   2   2   1   2   1   2   2   1   2   1   2   1   1   2   1   1   1   1
 MK-5-11                2   2   2   2   1   2   2   1   1   1   2   2   2   2   1   2   2   1   1   2   1   1   2   1   2   1   1   2   2   1   2   1   1   1   1   1   2   1   2   1   2   2   1   2   2   2   1   1   1   2   1   1   1   2   2   2   1   1   2   1   1   1   1   1   2   1   1   1   2   2   1   2   1   2   2   2   2   1   2   2   1   2   2   2   1   2   1   1   2   2   1   2   2   2   1   2   2   1   2   2   2   2   1   2   2   1   1   2   2   1   1   1   1   1   1   2   1   2   1   2   2   2   2   2   2   2   2   2   2   2   2   2   2   1   2   2   1   2   1   2   2   1   2   2   2   2   2   1   1   2   2   1   2   1   1   2   1   1   1   1   2   2   1   2   2   1   1   2   2   1   1   1   1   2   1   2   2   2   1   2   1   2   2   2   1   2   1   2   1   1   2   1   1   1   1   2   1   1   1   1
 MK-5-12                2   2   1   2   1   2   2   1   2   1   1   2   2   2   1   2   2   1   1   1   1   1   2   1   2   1   1   2   2   1   2   1   1   1   1   1   2   1   2   1   2   2   1   2   2   2   1   1   1   2   1   1   1   2   2   2   1   1   2   1   1   1   1   1   2   1   2   1   1   1   1   2   1   2   2   2   2   1   2   2   1   2   2   2   2   2   1   1   2   2   1   2   2   1   1   2   2   2   2   2   1   2   1   2   2   1   1   1   2   1   1   1   1   1   1   2   1   2   1   2   2   2   2   2   2   2   2   1   2   2   2   2   2   1   2   1   1   2   1   2   2   1   2   2   2   2   2   1   1   2   1   1   2   1   1   2   1   1   1   1   2   2   1   2   2   1   2   2   2   1   1   1   2   2   1   2   2   2   1   2   1   2   1   2   1   2   1   1   1   2   2   1   1   1   1   2   1   1   1   1
 MK-5-13                2   2   1   2   1   1   2   1   1   1   1   1   2   2   1   2   2   1   1   1   1   1   2   1   2   2   1   1   2   1   2   2   1   1   1   1   2   1   2   1   2   2   1   2   2   2   1   1   1   2   2   2   1   2   1   2   1   1   2   1   1   1   1   1   2   1   2   1   1   1   1   2   1   2   2   2   2   1   2   1   1   2   2   2   2   2   1   1   1   2   1   2   2   2   1   2   2   2   1   2   1   2   1   2   2   1   1   2   2   1   1   1   1   1   1   2   1   2   1   2   2   2   2   2   2   2   2   1   2   2   2   2   2   1   2   1   1   2   1   2   2   1   2   2   2   2   2   1   1   2   1   1   2   1   1   2   1   1   1   1   2   2   1   2   2   1   2   2   2   1   1   1   2   2   1   2   2   2   1   2   1   2   1   2   1   2   1   2   1   2   2   2   2   1   1   2   1   1   1   1
 MK-5-14                2   2   1   2   1   2   2   1   1   1   1   1   2   2   1   2   2   1   1   1   1   2   2   1   2   2   1   1   2   1   2   1   1   1   1   2   2   1   2   2   2   2   1   2   2   2   1   1   1   1   2   2   1   2   1   1   1   1   2   1   1   1   1   1   2   1   2   1   1   1   1   2   1   2   2   2   2   1   2   1   1   1   2   2   2   2   1   1   1   2   1   2   2   2   1   2   2   2   1   2   1   2   1   2   1   1   1   2   2   1   1   1   1   1   2   2   1   2   1   2   1   2   2   2   2   1   2   1   2   2   2   2   2   1   2   1   1   2   2   2   2   1   2   2   2   2   2   1   1   2   1   2   2   1   1   2   1   1   2   1   2   2   1   1   2   1   2   2   2   1   1   1   1   2   2   2   2   2   1   2   1   2   1   2   1   2   1   2   1   2   2   2   2   1   1   1   1   1   1   1
 MK-5-15                2   2   1   2   1   1   2   1   1   1   1   1   2   2   1   2   2   1   1   1   1   2   2   1   2   2   1   1   2   1   2   1   1   1   1   2   1   1   1   2   2   2   1   2   2   2   1   1   1   1   2   2   1   1   1   1   1   1   2   1   1   1   1   1   2   1   2   1   1   1   1   2   1   1   2   2   2   1   2   1   1   2   1   2   2   2   1   1   2   2   1   2   2   2   1   2   2   2   1   2   2   2   1   2   1   1   2   1   2   1   2   1   1   1   2   2   1   2   1   2   1   2   2   1   2   1   2   1   2   2   2   2   2   1   2   1   1   2   1   1   2   2   2   2   2   2   2   1   1   2   1   2   2   1   1   2   1   1   2   1   1   2   1   1   2   1   2   2   2   2   1   1   1   2   2   2   2   2   1   2   1   2   1   1   1   2   1   2   1   2   2   2   2   1   1   1   1   2   1   1
 MK-5-16                2   2   1   2   1   2   2   1   1   1   1   1   2   2   1   2   2   1   1   2   1   2   2   1   2   2   1   1   2   1   2   1   1   1   1   2   1   1   1   2   2   2   1   1   2   2   1   1   1   1   2   2   1   2   1   1   1   1   2   2   1   1   1   1   1   1   2   1   1   1   1   2   1   1   2   2   2   1   2   1   1   2   1   2   2   1   1   1   2   2   1   1   2   2   1   2   2   1   2   2   2   2   1   2   1   1   2   1   1   1   2   1   1   1   2   2   1   2   1   2   1   2   2   1   2   1   2   1   2   2   2   2   2   1   2   1   2   1   1   2   2   2   2   2   2   2   1   1   1   2   1   2   2   1   1   2   1   1   2   1   1   2   1   1   2   1   2   2   2   2   2   1   1   2   2   2   2   2   1   1   1   2   1   1   1   2   1   2   1   2   2   2   2   1   1   1   1   2   2   2
 MK-6-1                 2   2   2   2   2   1   2   2   2   1   2   2   2   2   1   1   1   1   2   2   1   1   1   1   1   1   1   2   2   2   2   1   1   1   2   2   2   2   2   1   1   2   2   2   1   1   2   2   2   2   2   2   2   1   2   1   2   2   1   1   1   2   2   2   1   2   2   1   1   2   2   2   2   1   1   2   2   2   1   1   2   1   2   2   1   2   2   2   2   2   1   2   2   1   1   2   2   1   1   1   2   1   2   2   1   1   2   1   2   2   1   1   2   1   1   1   1   2   1   1   1   2   1   2   2   1   1   1   1   2   2   1   2   1   1   2   2   1   1   1   1   1   2   1   2   2   1   1   1   2   1   1   2   1   1   1   1   1   2   2   1   2   1   1   2   1   1   2   2   2   2   2   2   2   1   1   2   1   2   2   1   2   2   1   1   1   1   2   1   1   1   1   2   2   2   1   1   1   1   2
 MK-6-2                 2   2   2   2   2   1   2   2   2   1   2   2   2   2   1   1   1   1   2   2   1   1   1   1   1   1   1   2   1   2   2   1   1   1   2   1   2   2   2   1   2   2   2   2   1   1   2   2   2   2   2   2   1   2   2   1   2   1   2   1   1   2   2   2   1   2   2   1   1   2   2   2   2   1   1   1   2   2   1   1   2   1   2   2   1   2   1   2   2   2   1   2   1   1   1   2   2   1   2   1   2   1   2   2   1   2   2   1   2   2   1   1   2   2   1   1   2   2   2   1   1   2   1   2   2   1   2   1   1   2   2   1   2   1   1   2   1   1   2   1   1   1   2   1   2   2   1   1   1   2   1   1   2   2   1   1   2   1   2   2   1   2   1   2   2   1   1   2   2   2   2   2   2   2   1   1   2   2   2   2   2   2   2   1   1   1   2   2   1   1   1   1   2   1   2   1   1   1   1   2
 MK-6-3                 2   2   1   2   2   1   2   1   2   1   2   2   2   2   1   1   1   1   2   2   2   1   1   1   1   1   1   2   1   2   1   1   1   1   2   1   2   2   2   1   2   2   2   2   1   1   2   2   2   2   2   2   1   2   2   1   2   1   2   1   1   2   2   2   1   1   2   2   1   2   2   2   2   1   1   1   2   2   1   1   2   1   2   2   1   2   1   2   2   2   1   2   1   1   1   2   2   1   2   1   2   2   2   2   1   2   2   1   2   2   1   1   2   1   1   1   2   2   2   2   1   2   1   2   2   1   2   1   1   2   2   1   2   1   1   2   2   1   2   2   1   1   2   2   2   2   1   1   1   2   1   1   2   2   1   1   2   1   2   2   1   2   1   2   2   1   1   1   2   2   1   2   2   2   1   1   2   2   2   2   2   2   1   1   1   1   2   2   1   1   1   1   1   1   2   1   1   1   1   2
 MK-6-4                 2   2   1   2   2   2   2   1   2   1   2   2   2   2   1   1   1   1   1   2   2   1   1   1   1   1   1   2   1   2   1   1   1   1   2   1   2   2   2   1   2   2   2   2   1   1   2   2   2   2   2   2   1   2   2   1   2   1   2   2   1   2   2   2   1   1   2   2   1   2   2   2   2   1   1   1   2   2   1   1   2   1   2   2   1   2   1   1   2   2   1   2   1   1   1   2   2   1   2   1   2   2   2   2   1   1   2   1   2   2   1   1   2   1   1   1   2   2   2   2   1   2   1   2   2   1   2   1   1   2   2   1   2   1   1   2   1   1   2   2   1   1   2   2   2   2   1   1   1   2   1   1   2   2   1   1   2   1   2   2   1   1   1   2   2   1   1   1   2   2   1   2   2   2   1   1   2   2   2   2   2   2   1   1   1   1   2   2   1   1   2   1   1   1   2   1   1   1   1   2
 MK-6-5                 2   2   1   2   2   2   2   1   2   1   2   2   1   2   1   1   1   1   1   2   2   1   1   1   1   1   1   2   2   2   1   1   1   2   2   1   1   2   2   1   2   2   2   2   1   1   2   2   2   2   2   2   1   2   2   2   2   2   2   2   1   2   2   2   1   1   2   2   1   2   2   2   2   1   1   1   1   2   1   1   2   2   2   2   1   2   1   1   2   2   2   2   1   1   1   2   2   1   1   1   2   2   2   2   1   1   2   1   2   2   1   2   2   1   1   1   2   2   2   2   1   2   2   2   2   1   2   1   1   2   2   1   2   1   1   2   1   2   2   2   1   2   2   2   2   2   1   1   1   2   1   1   2   2   1   2   2   2   1   2   1   1   1   2   2   1   1   1   2   2   1   2   1   2   2   1   2   2   2   2   2   2   1   1   1   1   2   2   1   1   2   1   1   1   2   1   1   1   1   2
 MK-6-6                 2   2   1   2   2   2   2   1   2   2   2   2   1   1   2   1   1   2   1   2   2   1   1   1   1   1   2   2   2   2   1   1   1   2   2   1   1   2   2   1   2   2   2   2   1   1   2   2   2   2   2   1   1   1   2   2   2   1   2   1   1   2   2   2   1   1   2   2   1   2   2   2   2   1   1   1   1   2   1   1   2   2   2   2   1   2   1   1   2   2   2   2   1   1   1   2   2   1   1   2   2   2   2   2   1   1   2   1   2   2   1   2   2   1   1   1   2   2   2   2   1   2   1   2   2   1   2   1   1   2   2   1   2   1   1   1   1   2   2   2   2   2   2   1   2   2   1   1   1   2   1   2   2   2   2   2   2   2   2   2   1   1   1   2   2   1   1   1   1   2   1   2   2   2   2   1   1   1   2   2   2   2   1   1   1   1   2   2   1   1   2   1   1   1   2   1   2   1   1   2
 MK-6-7                 2   2   1   2   2   2   2   1   2   2   2   2   1   1   2   1   1   1   1   2   2   1   1   1   1   1   2   2   2   2   1   1   1   1   2   2   1   2   2   1   2   2   2   2   1   1   2   2   2   2   1   1   1   1   2   2   2   1   2   1   1   2   2   2   1   1   2   2   1   2   2   2   1   1   1   1   1   2   1   1   2   2   2   2   1   2   1   1   2   2   2   2   1   1   1   2   2   1   1   2   2   2   2   2   1   1   2   1   1   2   1   2   1   1   1   1   2   2   2   2   1   2   1   2   2   1   2   1   1   2   2   1   2   1   1   1   1   2   2   2   2   2   1   1   1   2   1   1   1   1   1   2   2   2   2   2   2   1   2   1   1   2   1   2   2   1   1   1   1   2   1   1   2   2   2   1   1   1   2   1   2   2   1   2   1   1   2   2   1   2   2   2   1   1   2   1   2   2   1   2
 MK-6-8                 2   2   2   2   2   1   2   1   2   2   2   2   1   1   2   1   1   1   1   2   2   1   1   1   1   1   2   2   2   2   1   1   1   1   2   2   1   2   2   1   2   2   2   2   1   1   2   2   2   1   1   2   1   1   2   2   2   1   2   1   2   2   2   2   1   1   2   2   1   2   2   2   2   1   1   1   1   2   1   1   2   2   2   2   1   1   1   1   1   2   2   2   1   1   1   2   2   1   1   2   1   2   2   2   1   1   2   2   1   2   1   2   1   1   1   1   2   2   2   2   1   2   1   2   2   1   2   1   1   2   2   1   2   2   1   1   1   2   2   2   2   2   1   1   1   2   1   1   1   1   1   2   2   2   2   2   2   1   2   1   1   2   1   2   2   1   1   1   1   2   1   1   2   2   2   1   2   1   2   1   2   2   2   2   1   1   2   2   1   2   2   2   1   1   2   1   2   2   1   2
 MK-6-9                 2   2   2   2   2   1   2   1   2   2   2   2   1   1   2   1   2   1   1   2   2   1   1   1   1   1   2   2   2   2   1   1   1   1   2   2   1   2   1   1   2   2   2   2   1   1   2   2   2   1   1   2   1   1   2   2   2   2   2   1   1   2   2   2   1   1   2   2   1   2   2   2   2   1   1   2   1   2   1   2   2   2   2   2   1   1   1   1   1   2   2   2   1   1   1   2   2   1   1   2   1   2   2   2   1   1   2   1   1   1   1   2   2   1   1   1   2   2   2   2   1   2   1   2   2   1   2   1   1   2   2   2   1   1   1   1   1   2   2   2   2   2   2   2   1   2   1   1   1   1   1   2   2   2   2   2   2   1   2   1   1   2   1   2   2   1   1   1   1   2   1   1   2   2   2   1   2   1   2   1   2   2   1   2   1   1   2   2   1   2   2   2   1   1   2   1   2   2   1   2
 MK-6-10                2   2   2   2   2   1   2   2   2   2   2   2   1   1   2   2   2   1   1   2   2   1   1   1   1   1   1   2   2   2   1   1   1   1   1   2   1   1   1   1   2   2   2   2   1   1   2   2   2   1   1   2   1   1   1   2   1   2   2   1   1   2   2   2   1   2   2   2   1   2   2   2   1   1   1   2   1   2   1   2   2   2   2   2   1   1   1   1   1   2   2   1   1   1   1   2   2   1   1   2   1   2   2   2   1   1   2   1   1   2   2   2   2   1   1   1   2   2   2   2   1   2   2   2   2   2   2   1   1   2   2   2   2   1   1   1   1   2   2   2   2   2   2   2   1   1   1   1   1   1   1   2   2   2   2   2   2   1   2   1   1   1   1   2   2   1   1   1   1   1   1   1   2   2   2   1   2   2   2   2   2   2   1   2   1   1   2   2   1   2   2   2   1   1   2   1   2   2   1   2
 MK-6-11                1   2   2   2   2   1   2   2   2   2   2   2   1   2   2   2   2   1   2   2   2   1   1   1   1   1   2   2   2   2   1   1   1   1   1   2   2   1   1   1   2   2   2   2   1   1   2   2   2   1   1   2   2   1   1   2   2   2   2   1   1   1   2   2   1   2   2   2   1   2   2   2   1   1   1   2   1   2   1   2   2   2   2   2   1   1   1   1   1   2   2   1   1   1   1   2   2   1   1   1   1   2   2   2   2   1   2   1   1   2   2   2   2   1   1   1   2   2   2   2   1   1   1   1   2   2   2   1   1   2   2   2   2   1   1   1   1   2   2   2   2   2   2   1   2   1   1   1   1   1   1   2   2   2   2   2   2   1   2   1   1   1   1   2   2   1   1   1   1   1   1   1   2   2   2   1   2   2   2   2   2   2   1   2   1   1   2   2   1   2   1   2   1   1   2   1   2   1   1   2
 MK-6-12                1   2   2   2   2   1   2   2   2   2   2   2   1   2   2   2   1   1   2   2   2   1   1   1   1   1   1   2   2   2   1   1   1   1   1   2   2   1   1   1   2   2   2   2   2   1   2   2   2   1   1   1   2   2   1   2   2   2   2   2   1   1   2   2   1   2   2   1   1   2   2   2   1   1   1   1   1   2   1   2   2   2   2   2   1   1   2   1   1   1   2   1   1   1   1   2   2   1   1   1   1   2   2   2   2   1   2   1   1   2   2   2   2   1   1   1   2   2   2   2   1   1   1   1   2   2   2   1   2   2   2   2   2   1   1   1   1   2   1   2   2   2   2   1   2   1   1   1   1   2   1   2   2   2   2   2   2   1   2   1   1   1   2   2   2   1   1   1   1   1   1   1   2   2   1   1   2   2   2   2   2   2   2   2   1   1   2   2   1   2   1   2   1   1   1   1   2   1   1   2
 MK-6-13                1   2   2   2   2   1   2   2   2   1   2   2   1   2   2   2   1   1   2   2   2   1   1   1   1   1   1   2   2   2   1   1   1   1   1   2   2   1   1   1   2   2   1   2   2   1   2   2   2   1   1   1   2   2   1   2   2   2   1   2   1   1   2   2   1   2   2   1   1   2   2   2   1   1   1   1   1   2   1   2   2   2   2   1   1   1   1   2   1   1   2   2   1   1   1   2   2   1   1   1   1   2   2   2   1   1   2   1   1   2   2   2   2   1   1   1   2   2   2   2   2   1   2   1   2   2   2   1   2   2   2   2   2   1   1   1   1   2   1   2   2   2   2   2   2   1   1   1   1   2   2   2   2   2   2   2   2   2   2   1   1   1   2   2   2   1   1   1   1   1   1   1   1   2   1   1   2   2   1   2   2   2   2   2   1   1   2   2   1   2   1   2   1   1   1   1   2   1   1   2
 MK-6-14                1   2   1   2   2   1   1   2   2   1   2   2   1   2   2   2   1   1   2   2   2   2   1   1   2   1   1   2   2   2   1   1   1   1   1   2   2   1   1   1   2   2   2   2   2   1   1   2   2   1   1   1   2   2   1   2   2   2   1   2   1   1   2   2   1   2   1   1   1   2   2   2   1   1   1   1   1   2   1   2   2   2   2   1   1   1   1   2   2   1   2   2   1   1   1   2   2   1   1   1   1   2   2   2   1   1   2   1   1   2   2   1   1   1   1   2   2   2   2   2   2   1   2   1   2   2   1   1   2   1   2   2   2   1   1   1   1   2   1   2   2   2   2   2   2   1   1   1   2   2   2   2   1   2   2   2   2   2   2   1   1   1   2   2   2   1   1   1   1   1   1   2   1   2   1   1   2   2   1   2   2   2   2   2   1   2   2   2   1   2   1   2   1   1   1   1   2   1   1   2
 MK-6-15                1   2   1   2   1   1   1   2   2   2   2   2   1   2   2   2   1   1   2   2   2   2   1   1   2   1   1   2   2   2   1   1   2   1   2   2   2   1   1   1   2   2   2   2   2   1   1   2   2   1   1   1   2   2   1   2   2   1   1   2   1   1   2   2   1   2   1   2   1   2   2   2   1   1   1   1   1   2   1   2   2   2   2   1   1   1   1   1   1   1   2   2   2   1   1   2   2   1   1   1   1   2   2   2   2   1   2   1   1   2   1   1   1   1   1   2   2   2   2   2   2   1   2   1   2   2   1   1   2   1   2   1   2   1   1   1   1   2   1   2   2   2   2   2   1   1   1   2   2   2   2   2   1   2   2   2   1   2   2   1   1   1   2   2   1   1   1   1   1   1   1   2   1   1   1   1   2   2   1   2   2   2   2   2   1   2   2   2   1   1   1   2   1   1   1   2   2   1   2   2
 MK-6-16                1   1   1   2   1   1   1   2   2   2   2   2   1   2   2   1   1   1   2   2   2   2   1   1   2   1   1   2   2   2   1   1   2   2   2   2   2   1   1   1   2   2   2   2   2   1   1   2   2   1   1   1   2   2   1   2   2   2   1   2   1   1   2   2   1   2   1   2   1   2   2   2   2   1   1   1   2   2   1   2   2   2   1   1   1   2   1   1   1   1   2   2   2   1   1   2   2   1   1   1   1   1   2   1   2   2   2   1   1   2   1   1   1   1   1   2   2   2   2   2   2   1   2   1   2   2   1   1   2   1   2   1   2   2   1   1   1   2   1   2   2   2   2   2   1   1   1   2   2   2   2   2   1   2   2   2   1   2   2   1   1   1   2   2   1   1   1   2   2   1   2   2   1   1   1   1   2   2   1   2   2   2   2   2   1   2   2   2   1   1   1   2   1   2   1   2   2   2   2   2
 
!****************************************** Phenotypic Data **********************************************************
!-100.0 is resevred for missing phenotype
SimulatedTrait1        11.3031    9.4415   10.8092   10.7216   10.1182   10.6466    9.9013    9.0660   10.3835    9.8181   10.6249   10.1773    9.3637   10.3627   10.2690    8.6306    8.4722   11.0710    9.5223   10.3298   10.4151   11.7386    9.1134    9.1263   12.2538   10.6177    8.8907   10.4637    9.6893   10.1165    9.6468   10.5725    9.9957    9.7770    9.9145    9.1713    9.4612   10.7952   10.8904   11.0385    8.5357   10.3794   10.4301    9.5814    8.4737   12.4729   10.3649    9.1321   11.1647    9.9960   11.1624    8.3854    9.1199    7.6936   10.4360    9.1150   10.2938   10.1396   10.5804   10.0622    9.7196   10.2855   11.2604    9.6350    9.4579    9.1243   10.2086   10.8214    8.5760    9.3048    9.1241    8.5004   10.1893    9.0612    8.2010   11.8077    8.7889   10.4265    9.9840   10.2943    8.8776    8.7368    9.1852    9.0106    9.0942   10.0719   11.5150   11.0006    9.8988   10.8427    9.0908   11.0984    9.0213    9.0524   10.3163    9.2637    9.7602   10.3590   10.6123   10.8076    9.1737   10.5662    9.8964    8.9694   10.2385   11.1641    9.8108    9.5305   11.3149    8.3705    9.1365   10.4913    9.2963    9.8210   10.0091   11.2762    8.9943    9.2038   11.0933   10.0625    8.9063   10.8982   10.9500    9.3897    8.2932    9.8527    9.7268    9.7805    7.5278    8.4666    8.0368   10.8345   11.0841   10.1871    9.9501    9.6178   10.5288   10.9113   11.0309    9.8755    9.9196    9.7083    9.5138    9.3324    9.1373   10.0853    8.5310   11.7649   10.0435    8.6486    8.4538   10.7464    9.9307   10.5128   10.1667   10.8623    8.0510    9.5231    9.8769   10.1688   10.3026   11.0150   10.8467    8.9111   11.0760    9.9850    9.9818    7.9959   12.1805    9.1914    9.2757    9.4606    9.4179   10.8057   11.0211    9.0773    9.3687   10.8793   11.2384   10.4840   10.8545    9.6418   10.0146    9.6601   11.6192   10.9853   10.9378    9.2283   10.4476    8.5105    8.3493   11.9329   10.9681    8.2834   10.8425    9.6187   10.5396   11.4178   10.1130    9.4284
 
