# Supplementary material for: Inclusive Composite Interval Mapping of QTL by Environment Interactions in Biparental Populations
Source: PLoS One. 2015 Jul 10;10(7):e0132414. doi: 10.1371/journal.pone.0132414 (PMC4498613; doi:10.1371/journal.pone.0132414)
Supplement: S1 File — (ZIP) [file pone.0132414.s001.zip › BC1 population/e=1/run_00135.met]

!**********************Note: lines staring with "!" are remarks and will be ignored in the program********************
!*********************************General Information**********************************
!Assuming F1 = P1 x P2, populations available in QTL IciMapping are: 
!  1, P1BC1F1 = P1 x F1, the first backcrossing where P1 is used as the recurrent parent;
!  2, P2BC1F1 = P2 x F1, the first backcrossing where P2 is used as the recurrent parent;
!  3, F1DH, F1-derived doubled haploids; 
!  4, RIL or F1RIL, recombination inbred lines through the repeated selfing of F1;
!  5, P1BC1RIL, recombination inbred lines through the repeated selfing of P1BC1F1;
!  6, P2BC1RIL, recombination inbred lines through the repeated selfing of P2BC1F1;
!  7, F2, the selfing generation of F1;
!  8, F3, the selfing generation of F2;
!  9, P1BC2F1, the second backcrossing where P1 is used as the recurrent parent; 
! 10, P2BC2F1, the second backcrossing where P2 is used as the recurrent parent;
! 11, P1BC2RIL, recombination inred lines through the repeated selfing of P1BC2F1; 
! 12, P2BC2RIL, recombination inred lines through the repeated selfing of P2BC2F1; 
! 13, P1BC1F2, the selfing generation of P1BC1F1; 
! 14, P2BC1F2, the selfing generation of P2BC1F1; 
! 15, P1BC2F2, the selfing generation of P1BC2F1; 
! 16, P2BC2F2, the selfing generation of P2BC2F1; 
! 17, P1BC1DH, P1BC1F1-derived doubled haploids; 
! 18, P2BC1DH, P2BC1F1-derived doubled haploids; 
! 19, P1BC2DH, P1BC2F1-derived doubled haploids; 
! 20, P2BC2DH, P2BC2F1-derived doubled haploids; 
   1      !Mapping Population (see remarks above)
   2      !Mapping Function (1 for Kosambi; 2 for Haldane; 3 for Morgan)
   2      !Marker Space Type (1 for intervals; 2 for positions)
   1      !Marker Space Unit(1 for centiMorgans; 2 for Morgan)
   6      !Number of Chromosomes (or Linkage Groups)
 200      !Size of the mapping population
   1      !Number of environments
 
!***************************************** Chromosomes and Linkage Maps **********************************************
!Chromosome                 NumMarkers
-CH1                        16
-CH2                        16
-CH3                        16
-CH4                        16
-CH5                        16
-CH6                        16
!Linkage map (Marker name followed by position or the interval length)
 MK-1-1                1     0.000
 MK-1-2                1    10.000
 MK-1-3                1    20.000
 MK-1-4                1    30.000
 MK-1-5                1    40.000
 MK-1-6                1    50.000
 MK-1-7                1    60.000
 MK-1-8                1    70.000
 MK-1-9                1    80.000
 MK-1-10               1    90.000
 MK-1-11               1   100.000
 MK-1-12               1   110.000
 MK-1-13               1   120.000
 MK-1-14               1   130.000
 MK-1-15               1   140.000
 MK-1-16               1   150.000
 MK-2-1                2     0.000
 MK-2-2                2    10.000
 MK-2-3                2    20.000
 MK-2-4                2    30.000
 MK-2-5                2    40.000
 MK-2-6                2    50.000
 MK-2-7                2    60.000
 MK-2-8                2    70.000
 MK-2-9                2    80.000
 MK-2-10               2    90.000
 MK-2-11               2   100.000
 MK-2-12               2   110.000
 MK-2-13               2   120.000
 MK-2-14               2   130.000
 MK-2-15               2   140.000
 MK-2-16               2   150.000
 MK-3-1                3     0.000
 MK-3-2                3    10.000
 MK-3-3                3    20.000
 MK-3-4                3    30.000
 MK-3-5                3    40.000
 MK-3-6                3    50.000
 MK-3-7                3    60.000
 MK-3-8                3    70.000
 MK-3-9                3    80.000
 MK-3-10               3    90.000
 MK-3-11               3   100.000
 MK-3-12               3   110.000
 MK-3-13               3   120.000
 MK-3-14               3   130.000
 MK-3-15               3   140.000
 MK-3-16               3   150.000
 MK-4-1                4     0.000
 MK-4-2                4    10.000
 MK-4-3                4    20.000
 MK-4-4                4    30.000
 MK-4-5                4    40.000
 MK-4-6                4    50.000
 MK-4-7                4    60.000
 MK-4-8                4    70.000
 MK-4-9                4    80.000
 MK-4-10               4    90.000
 MK-4-11               4   100.000
 MK-4-12               4   110.000
 MK-4-13               4   120.000
 MK-4-14               4   130.000
 MK-4-15               4   140.000
 MK-4-16               4   150.000
 MK-5-1                5     0.000
 MK-5-2                5    10.000
 MK-5-3                5    20.000
 MK-5-4                5    30.000
 MK-5-5                5    40.000
 MK-5-6                5    50.000
 MK-5-7                5    60.000
 MK-5-8                5    70.000
 MK-5-9                5    80.000
 MK-5-10               5    90.000
 MK-5-11               5   100.000
 MK-5-12               5   110.000
 MK-5-13               5   120.000
 MK-5-14               5   130.000
 MK-5-15               5   140.000
 MK-5-16               5   150.000
 MK-6-1                6     0.000
 MK-6-2                6    10.000
 MK-6-3                6    20.000
 MK-6-4                6    30.000
 MK-6-5                6    40.000
 MK-6-6                6    50.000
 MK-6-7                6    60.000
 MK-6-8                6    70.000
 MK-6-9                6    80.000
 MK-6-10               6    90.000
 MK-6-11               6   100.000
 MK-6-12               6   110.000
 MK-6-13               6   120.000
 MK-6-14               6   130.000
 MK-6-15               6   140.000
 MK-6-16               6   150.000
!*********************************** Marker Types ********************************************************************
!Co-dominant marker: When heterozygote F1 is present, P1 is coded as 2, F1 is coded as 1, and P2 is coded as 0; Otherwise, P1 is coded as 2, and P2 is coded as 0. 
!Dominant marker: When heterozygote F1 is present, P1 and F1 are coded as 12, and P2 is coded as 0; Otherwise, P1 is coded as 2, and P2 is coded as 0.  
!Recessive markers: When heterozygote F1 is present, P1 is coded as 2, and F1 and P2 are coded as 10; Otherwise, P1 is coded as 2, and P2 is coded as 0. 
!Missing marker is coded as -1. 
 MK-1-1                 2   1   2   2   1   1   1   2   1   1   2   1   2   2   2   1   1   1   1   2   1   1   2   1   1   2   1   1   1   2   2   1   2   2   1   1   2   1   1   1   2   1   1   2   2   2   1   1   2   2   1   2   1   2   2   1   2   1   2   1   2   2   2   1   1   2   1   2   1   2   2   1   1   1   1   2   2   2   2   1   1   1   2   2   1   1   1   1   1   1   2   1   2   2   2   1   1   2   1   1   2   1   1   1   2   1   1   1   2   2   1   2   1   2   1   1   2   1   1   1   2   2   1   2   2   1   2   1   1   2   2   2   2   2   1   2   2   1   2   2   1   1   2   2   2   2   1   1   1   1   2   2   2   1   1   1   1   2   1   1   2   1   1   2   2   1   1   2   1   1   1   2   1   1   2   1   2   2   1   1   1   1   1   1   2   1   1   1   1   1   2   2   1   1   1   1   2   1   2   2
 MK-1-2                 2   1   2   2   1   1   1   2   1   1   2   1   2   2   2   1   1   2   1   1   1   1   2   1   2   2   1   1   1   2   2   1   2   1   1   1   2   1   1   1   2   1   1   2   2   2   2   1   2   2   1   2   1   2   2   2   2   1   2   2   2   2   2   2   1   2   2   2   1   2   2   1   1   1   2   2   2   2   2   1   1   1   2   2   1   1   2   1   1   1   2   1   2   2   2   2   1   1   1   2   2   1   1   1   2   1   1   1   2   2   1   2   1   2   1   1   2   2   1   1   2   2   2   1   2   1   2   1   1   2   2   2   2   2   1   1   2   1   2   1   1   2   2   2   2   2   1   1   1   1   2   2   2   1   1   1   1   2   2   1   2   1   1   2   2   1   1   2   1   1   1   2   1   2   2   1   2   2   2   1   1   1   1   1   1   1   1   1   1   1   2   2   1   1   1   1   2   1   2   1
 MK-1-3                 2   1   2   2   1   1   1   2   1   1   1   1   2   2   2   1   1   2   1   1   1   1   1   1   2   2   1   2   1   2   2   1   2   1   1   1   2   1   1   1   2   1   1   2   1   2   2   1   2   2   2   2   1   1   2   2   2   1   2   2   2   2   2   2   1   2   2   2   1   2   2   1   1   1   2   2   2   2   2   1   1   1   2   2   1   1   2   1   1   1   2   1   2   2   2   2   1   1   1   2   2   1   1   1   2   1   2   1   2   2   1   2   1   2   1   1   2   2   1   2   1   2   2   1   2   1   2   1   2   2   2   2   2   1   1   2   2   1   2   1   1   2   1   2   2   2   1   2   1   1   2   2   2   1   1   1   1   2   2   1   2   1   1   2   1   1   1   2   1   1   2   2   1   2   2   1   2   2   2   1   1   1   1   2   1   1   1   1   1   1   2   2   1   1   1   1   1   1   2   1
 MK-1-4                 2   1   2   2   2   1   1   2   1   1   1   1   2   2   2   1   1   2   1   1   1   1   1   1   2   1   1   1   1   2   2   1   1   1   1   1   2   1   1   1   2   1   1   2   1   2   2   1   2   2   2   1   1   1   2   2   1   1   2   2   2   2   2   2   1   2   2   2   2   2   2   1   1   1   2   2   2   2   2   1   1   1   2   2   1   1   2   1   1   1   2   1   2   2   2   2   1   1   1   2   2   1   1   1   2   1   2   1   2   2   1   2   1   2   2   1   2   2   1   2   1   2   2   1   2   1   2   1   2   2   2   2   2   1   1   1   2   1   2   1   1   2   1   2   2   2   1   2   1   1   2   2   2   1   1   1   1   2   2   1   2   1   1   1   1   1   1   2   2   1   2   2   1   2   2   1   1   2   2   1   1   1   1   2   1   1   1   1   1   1   2   1   1   1   1   1   1   1   2   1
 MK-1-5                 2   1   2   2   2   1   1   2   1   1   1   1   2   2   2   1   1   2   2   1   1   1   1   1   2   1   1   1   1   2   2   1   1   1   2   1   2   1   1   1   2   1   2   2   2   2   2   1   2   2   2   1   1   1   2   2   1   1   2   2   2   1   2   1   2   2   2   2   2   2   2   1   1   1   2   2   2   2   2   1   1   1   2   2   1   1   1   1   1   1   2   1   2   2   2   2   1   1   2   2   2   1   1   1   2   1   2   1   2   2   1   2   2   2   2   2   2   1   1   2   1   2   2   1   2   1   2   1   2   1   2   2   2   1   1   1   2   1   2   1   1   2   1   1   2   2   1   2   2   1   2   2   2   1   1   2   2   2   2   1   2   1   1   1   1   1   2   2   2   2   1   2   1   1   2   1   1   2   2   1   1   1   1   2   2   1   2   1   1   2   2   1   1   1   1   1   1   1   2   1
 MK-1-6                 2   1   2   2   2   1   1   2   1   1   2   1   2   2   2   1   1   2   2   1   1   1   2   1   2   1   1   1   1   2   2   1   2   1   2   1   2   1   1   1   2   1   2   2   2   2   2   1   2   2   2   1   1   1   2   2   1   2   2   2   2   2   1   1   2   2   2   2   2   2   2   1   1   1   2   2   1   2   2   1   2   2   1   2   1   1   1   1   1   1   1   1   2   2   2   2   1   1   2   1   2   1   1   1   2   1   2   1   1   2   1   2   2   2   2   2   2   1   1   2   1   2   2   2   1   1   2   1   2   1   2   2   2   1   1   1   2   1   2   1   1   2   1   1   2   1   1   1   2   1   2   2   2   1   1   2   2   2   2   1   2   1   1   1   1   1   2   2   2   2   1   2   1   1   2   1   1   2   2   2   1   1   1   2   2   1   2   1   1   1   2   1   1   1   1   2   1   1   2   1
 MK-1-7                 2   1   2   2   2   1   1   2   1   1   2   1   2   2   2   1   1   2   2   1   1   1   2   1   2   1   1   1   2   1   1   2   2   1   2   1   2   1   1   1   2   2   2   1   2   2   2   1   2   2   2   1   2   1   2   2   1   2   2   2   1   2   1   1   2   1   2   2   2   2   2   1   1   1   2   2   1   2   2   1   2   2   1   2   2   1   2   1   1   1   2   1   2   2   2   1   1   1   2   1   2   1   1   1   2   2   1   2   1   2   1   2   1   1   2   2   2   1   1   2   1   2   2   1   1   1   2   1   2   1   2   2   2   1   1   1   1   2   2   2   2   2   1   1   1   1   1   1   2   1   2   2   2   1   1   2   2   2   2   1   2   1   1   1   1   2   2   1   2   2   1   2   1   1   2   1   1   2   2   2   1   1   1   2   2   1   2   1   1   1   2   1   1   1   1   2   1   1   2   1
 MK-1-8                 2   1   2   2   2   1   1   2   1   1   2   1   2   2   2   1   1   2   2   1   1   1   2   1   1   1   1   1   2   1   1   2   2   1   2   1   2   1   1   1   1   1   2   1   2   2   2   1   2   2   2   1   2   1   2   2   1   2   2   2   1   2   1   1   2   1   2   2   2   2   1   1   1   1   2   2   1   2   2   1   2   2   1   2   2   1   2   1   1   1   2   1   2   2   2   1   1   1   2   1   2   1   2   1   2   2   1   2   2   1   1   2   1   1   2   2   2   1   1   2   1   2   2   1   1   2   1   1   2   1   2   2   2   1   1   1   1   2   2   2   2   2   1   1   2   1   1   1   2   2   2   2   2   1   2   2   2   2   2   1   2   1   1   1   1   2   2   1   2   2   1   1   1   1   2   1   1   2   2   1   1   1   1   2   2   1   2   2   1   1   2   2   1   1   1   2   1   1   2   1
 MK-1-9                 2   1   2   2   2   1   2   2   1   1   2   1   2   2   2   1   1   2   2   1   1   1   2   1   2   1   2   1   2   1   1   2   2   1   2   1   2   1   1   1   1   2   2   1   2   2   2   1   2   2   2   1   2   1   2   2   1   2   2   2   1   2   1   1   2   1   2   2   2   2   1   1   1   1   1   2   1   2   2   1   2   2   1   2   2   1   2   1   1   1   1   2   2   2   2   1   1   1   2   1   2   1   2   1   1   2   2   2   2   1   1   2   1   1   2   2   2   2   1   2   1   1   2   1   1   2   1   1   2   1   2   2   2   1   1   1   1   2   2   2   2   2   1   1   2   1   1   1   2   2   2   2   2   1   1   2   2   2   1   1   2   1   1   1   1   2   2   1   2   2   1   1   1   1   2   1   1   2   2   1   1   1   1   1   2   1   2   2   1   1   2   2   1   1   1   2   1   1   2   1
 MK-1-10                2   1   2   2   2   1   2   2   1   1   2   2   2   2   2   1   1   2   2   1   2   1   2   1   2   1   2   1   2   1   1   2   2   1   2   1   2   1   1   1   1   2   2   1   2   2   2   1   2   2   2   1   2   1   2   2   1   2   2   2   1   2   1   1   2   1   2   2   2   2   1   1   2   1   1   2   1   2   2   1   2   2   1   2   2   1   2   1   1   1   1   2   2   2   2   1   1   1   2   2   2   1   2   1   1   2   2   1   2   1   2   2   1   1   2   2   2   2   1   2   2   1   2   1   1   2   1   1   2   1   2   2   2   1   1   1   1   2   2   2   2   2   1   1   2   1   2   1   2   2   2   2   2   1   1   1   2   2   1   1   2   1   1   1   1   2   2   1   2   2   2   1   1   1   2   1   1   2   2   1   1   1   1   1   2   1   2   2   1   1   1   2   1   1   2   2   1   1   2   1
 MK-1-11                2   1   2   1   2   1   2   2   1   1   2   2   2   2   2   1   1   2   2   1   2   1   2   1   2   1   2   1   2   1   1   2   1   1   2   1   2   1   1   1   1   2   2   1   2   2   2   1   2   1   2   1   2   1   2   1   1   2   2   2   1   2   1   1   2   1   2   1   2   2   1   1   2   1   1   2   1   2   2   1   2   1   1   2   2   1   2   1   1   1   1   2   2   2   2   1   2   1   2   2   1   1   2   1   1   2   2   1   2   1   2   2   1   1   2   2   2   2   1   2   2   1   2   1   1   1   1   1   2   1   2   2   2   1   1   1   1   2   2   2   2   2   1   1   1   1   2   1   2   2   2   2   2   1   1   1   2   2   1   1   2   1   1   1   2   2   2   1   1   2   2   1   1   1   2   1   1   2   2   1   1   1   1   2   2   1   2   2   1   1   1   2   1   1   2   2   1   1   2   2
 MK-1-12                1   2   2   1   2   1   2   2   2   1   2   2   2   2   2   1   1   2   2   1   2   1   1   1   2   1   1   1   2   1   1   2   1   1   2   1   2   1   1   1   1   2   2   1   2   2   2   1   2   2   2   1   2   1   2   1   1   2   2   2   1   2   1   1   2   1   2   1   2   2   1   1   2   1   1   1   1   2   2   1   2   1   1   2   2   1   2   1   2   1   1   2   2   2   1   1   2   2   2   2   2   1   2   1   2   2   2   1   2   1   2   2   1   1   2   2   2   2   1   2   2   1   2   1   1   1   1   1   2   1   2   2   2   1   1   1   1   2   2   2   2   2   1   1   2   2   2   1   2   2   2   2   2   1   1   1   2   2   1   1   2   2   1   1   2   2   2   1   1   2   1   1   1   1   2   2   1   2   2   1   1   2   1   2   2   1   2   2   1   1   1   2   1   1   2   2   1   1   2   2
 MK-1-13                1   2   2   1   2   1   2   2   2   1   2   2   2   2   2   1   1   2   2   1   2   1   1   1   2   1   1   1   2   1   1   2   1   2   2   1   2   1   1   1   1   2   2   2   2   2   2   1   2   2   1   1   2   1   2   1   1   2   2   2   1   2   1   2   1   1   2   1   2   2   1   1   2   1   1   1   1   2   2   1   1   2   1   2   2   1   2   1   2   1   1   2   2   2   1   1   2   2   2   2   2   1   2   2   2   2   2   1   2   1   2   2   1   1   2   2   2   2   1   2   2   1   2   1   1   1   1   1   1   1   2   1   2   1   1   1   1   1   2   2   2   2   1   1   2   2   2   1   2   2   2   2   2   1   1   1   2   2   1   1   2   1   1   1   2   2   2   1   1   2   2   1   1   1   2   2   2   2   2   1   1   2   1   2   2   1   2   2   1   1   1   2   1   1   2   2   1   1   2   2
 MK-1-14                1   2   2   1   2   1   2   2   2   2   2   2   1   2   2   1   1   2   2   1   1   1   1   1   2   1   1   1   2   1   1   2   1   2   2   1   2   1   1   1   1   2   1   2   2   2   2   1   2   2   1   1   2   1   2   1   1   2   2   2   1   2   1   2   2   1   2   1   2   2   1   1   1   1   1   2   2   2   2   1   1   2   1   1   2   1   2   1   2   1   1   2   2   2   1   1   2   2   2   2   2   1   2   2   2   2   2   1   2   1   2   2   2   1   2   2   2   2   2   2   2   1   2   1   1   1   1   1   1   1   1   1   2   1   2   2   1   1   2   2   2   2   1   1   2   2   2   2   1   2   2   2   2   1   1   1   2   2   1   1   2   1   1   1   2   2   2   1   1   2   2   1   1   1   2   2   2   2   2   2   1   2   2   1   2   1   2   2   1   1   1   2   1   1   2   2   1   1   2   2
 MK-1-15                2   2   2   1   2   1   2   2   2   2   2   2   1   2   2   1   1   1   2   1   1   1   1   1   2   1   1   1   2   1   1   2   2   2   2   1   2   1   1   1   1   2   1   2   2   2   2   1   2   2   1   1   2   1   1   1   1   2   2   2   1   2   1   2   2   2   1   1   2   2   2   1   1   1   1   2   2   2   2   1   1   2   1   1   2   1   1   1   2   1   1   2   2   2   1   1   2   2   1   2   2   1   2   2   2   2   2   2   2   1   2   2   2   2   2   1   2   2   2   1   2   1   2   1   1   1   1   1   1   1   1   1   2   1   2   2   1   1   1   2   2   2   1   1   2   2   2   2   1   2   2   1   2   2   1   2   2   2   1   1   2   1   2   1   2   1   2   1   1   2   2   1   1   1   2   2   2   2   2   2   1   2   2   1   2   1   2   2   1   1   1   2   1   1   1   2   1   2   2   2
 MK-1-16                2   2   2   1   2   1   1   2   2   2   2   2   1   2   2   1   1   1   2   1   1   1   1   1   1   2   1   1   2   1   1   2   2   1   2   1   2   1   1   1   1   2   1   2   2   2   2   1   2   2   1   1   2   1   1   1   1   2   2   2   1   2   2   2   2   2   1   1   2   2   1   1   1   1   2   2   2   2   2   1   1   2   1   1   2   1   1   1   2   1   1   2   2   1   1   1   2   1   1   2   2   1   2   2   2   2   2   2   2   2   2   2   2   2   2   1   2   2   2   1   2   1   2   1   1   1   1   1   2   1   1   1   2   1   2   1   1   1   1   2   2   1   1   1   2   2   2   2   1   2   2   1   2   2   2   2   2   2   1   1   2   1   2   1   2   1   2   1   1   2   2   1   1   1   2   2   2   2   2   2   1   2   1   2   2   1   1   2   1   2   1   2   1   2   1   2   1   2   2   2
 MK-2-1                 2   2   2   1   2   2   2   2   1   1   1   1   1   1   1   2   2   2   1   2   1   1   2   2   1   1   1   2   1   2   1   2   2   1   1   2   1   1   2   2   1   1   1   2   2   2   1   1   1   1   2   1   2   1   1   1   1   1   2   1   1   2   1   2   1   2   1   2   1   2   2   2   2   1   2   1   2   1   1   1   1   1   1   1   1   1   1   2   1   1   2   1   2   1   2   2   2   1   2   1   1   1   1   1   1   1   1   2   1   1   2   1   1   1   1   1   2   1   1   1   1   1   2   1   2   2   1   1   1   2   2   2   1   2   2   2   2   2   2   1   2   1   2   1   2   1   1   1   2   2   2   2   1   2   1   2   2   1   2   1   2   1   1   2   2   2   1   2   2   2   1   2   1   1   1   1   1   1   1   1   1   1   1   1   2   2   2   1   1   2   1   2   2   2   2   2   1   1   1   2
 MK-2-2                 2   2   2   1   2   2   1   2   1   1   1   1   1   1   1   2   2   2   1   2   1   1   2   2   1   1   2   2   1   2   1   2   2   1   1   2   1   2   2   1   1   1   1   2   2   2   1   1   1   1   2   1   2   2   1   1   1   1   2   1   1   2   1   2   1   2   2   2   1   2   2   2   2   1   2   2   2   1   1   2   1   2   1   2   1   2   1   2   1   2   2   1   2   1   2   2   2   1   1   1   1   1   1   2   1   1   1   2   1   1   2   1   1   1   1   1   2   1   1   1   1   1   1   1   2   2   1   1   2   2   2   2   1   2   2   2   1   1   2   1   2   1   2   1   2   1   1   1   2   2   2   2   1   1   1   2   2   1   2   1   2   2   1   2   2   2   1   2   2   2   1   2   1   1   2   1   1   1   1   1   1   1   1   1   2   1   2   1   1   2   1   2   2   1   1   2   2   1   1   2
 MK-2-3                 2   2   2   1   2   2   1   2   1   1   1   1   2   1   1   2   2   1   1   2   2   1   2   2   1   1   2   2   1   2   1   2   2   1   1   2   1   2   2   1   1   1   1   2   2   2   1   1   1   1   2   1   2   2   1   1   2   1   2   2   1   2   1   2   1   2   2   2   1   2   2   2   1   1   2   2   2   1   1   1   1   2   2   2   1   2   1   2   1   2   2   1   2   1   2   2   2   1   1   1   1   1   2   2   2   1   2   1   1   2   2   1   1   1   1   1   2   1   1   1   1   1   1   1   2   2   1   1   2   2   2   2   1   2   2   2   1   1   2   1   2   1   2   1   2   1   1   1   2   2   2   2   1   1   1   1   2   1   2   1   2   2   1   2   2   2   1   2   2   2   1   2   1   2   2   1   1   1   2   1   1   1   2   1   2   1   2   1   2   2   1   2   2   1   1   2   2   1   1   2
 MK-2-4                 2   1   2   1   2   2   1   2   1   1   1   1   2   1   1   2   2   1   1   2   2   1   2   2   2   1   2   2   1   2   1   2   2   2   1   2   1   2   1   1   1   1   1   2   2   2   1   1   1   1   2   1   2   2   1   1   2   1   2   2   1   2   1   2   1   2   2   2   1   2   2   2   1   1   2   2   1   1   1   1   1   2   2   2   1   2   1   2   1   2   2   1   2   1   2   2   2   1   1   1   1   1   2   2   2   1   2   1   1   1   2   1   1   1   1   1   2   2   1   1   1   1   2   1   2   2   1   2   2   2   2   2   1   2   2   2   1   1   2   2   2   2   2   1   2   1   1   1   2   1   1   2   1   1   1   1   2   2   2   1   2   2   1   1   2   2   1   2   2   2   1   2   1   2   2   1   1   1   2   1   1   2   1   1   2   1   2   1   2   2   1   2   2   2   1   2   2   1   1   2
 MK-2-5                 2   1   1   1   2   2   1   2   1   1   1   1   2   1   1   1   2   1   1   2   2   1   2   2   2   1   2   2   1   2   1   2   2   2   1   2   1   2   1   1   1   1   1   2   2   2   2   1   1   1   2   2   2   2   1   1   2   1   2   2   1   2   1   1   1   2   2   2   1   1   1   2   1   1   2   2   1   1   1   1   1   2   2   2   1   2   1   2   1   2   2   1   2   1   2   2   2   1   1   1   1   1   2   2   2   1   2   1   1   1   2   1   1   1   2   1   2   2   1   2   1   1   2   1   2   2   1   1   1   2   2   2   1   2   2   2   1   1   2   2   2   2   2   1   1   1   1   1   2   1   1   2   1   1   1   1   2   2   2   1   2   2   1   1   2   1   1   2   2   2   1   2   1   2   2   1   1   1   2   1   1   2   1   1   2   1   1   1   1   2   1   2   2   2   1   2   2   1   1   1
 MK-2-6                 2   2   1   1   2   1   1   2   1   1   1   1   2   1   1   1   2   1   1   2   2   1   2   2   2   1   2   2   2   1   1   2   2   2   1   2   1   2   1   2   1   1   2   2   2   2   1   2   1   1   1   2   2   2   1   1   2   1   1   2   1   2   1   1   1   2   2   2   1   1   1   2   1   1   2   2   1   1   2   1   1   2   2   2   1   2   1   2   1   2   2   1   1   1   2   1   2   1   1   1   1   1   2   2   2   2   2   1   1   1   2   1   1   1   2   1   2   2   1   2   2   1   2   1   2   2   1   1   1   2   2   2   1   2   2   2   1   1   2   2   1   1   2   1   1   1   1   1   2   1   1   1   1   1   1   1   2   2   2   1   2   2   1   1   2   1   1   2   2   1   1   1   1   2   1   1   1   1   1   1   1   2   1   1   2   1   2   1   1   2   1   1   2   2   1   2   2   1   2   1
 MK-2-7                 2   2   1   1   2   1   1   2   1   1   2   1   2   1   1   1   2   1   1   2   2   1   2   2   2   1   2   2   2   1   1   2   2   2   1   2   1   2   1   2   1   1   2   2   2   2   1   2   1   1   1   2   2   2   1   1   2   1   1   2   1   2   1   1   1   2   2   2   1   1   1   2   1   1   2   2   1   2   2   2   1   2   2   1   1   2   1   2   1   2   2   2   1   1   2   1   2   1   1   1   2   1   2   1   2   2   1   1   1   1   2   1   1   1   2   1   2   2   1   2   2   1   2   2   2   2   1   1   2   2   2   1   2   2   2   2   1   1   2   1   1   1   2   1   1   1   1   1   2   1   2   1   1   1   1   1   2   2   2   1   2   2   1   1   2   1   1   2   2   1   1   1   1   1   1   1   1   1   1   1   1   1   1   1   2   1   2   1   1   2   1   1   2   2   1   2   2   1   2   1
 MK-2-8                 2   2   1   1   2   1   1   2   2   1   2   1   2   1   1   1   2   2   1   2   2   1   2   2   2   1   2   2   1   1   1   2   2   2   1   2   1   2   1   2   1   1   2   2   2   2   1   2   1   1   1   2   2   2   1   1   1   1   1   2   1   2   1   1   2   2   2   2   1   1   1   2   1   1   2   2   1   2   2   2   1   2   2   1   1   2   2   2   1   2   2   2   1   1   2   2   2   1   1   1   2   1   2   1   2   1   1   1   1   1   2   2   1   1   2   1   2   2   1   2   2   1   2   2   2   2   1   1   2   2   2   1   2   2   2   2   1   1   2   2   1   1   2   1   1   1   1   1   2   1   2   1   1   1   1   1   2   2   2   1   2   2   1   1   2   1   1   2   2   1   1   1   1   1   1   1   1   1   2   1   1   1   1   2   2   1   2   1   1   2   1   1   2   2   1   2   2   1   2   2
 MK-2-9                 2   2   1   1   2   2   1   1   2   1   1   1   2   1   1   1   1   2   1   2   2   1   1   2   2   1   2   2   1   1   1   2   2   2   1   2   1   2   1   2   1   1   2   2   1   2   1   2   1   1   1   2   2   2   1   1   1   1   1   2   1   2   1   1   2   1   2   2   1   1   1   2   1   1   1   2   1   2   2   2   1   2   2   1   1   2   2   1   1   2   2   2   1   1   2   2   2   1   2   1   2   1   2   1   2   1   1   1   2   1   2   2   1   1   2   1   2   2   1   2   2   1   1   2   2   2   1   2   2   2   1   1   2   2   1   2   1   1   2   2   1   1   2   1   1   1   1   1   2   1   2   1   1   1   1   1   2   1   2   1   2   2   1   1   2   1   2   2   2   1   2   1   1   1   1   1   1   1   2   1   1   1   1   2   1   1   2   1   1   2   1   1   2   2   1   2   1   1   2   2
 MK-2-10                2   2   1   1   2   2   1   1   2   1   1   1   1   1   2   1   1   2   1   2   2   1   1   2   2   1   2   2   1   1   1   2   2   2   1   2   1   2   1   2   1   1   2   2   2   2   1   2   1   1   1   2   2   2   1   1   2   1   1   2   1   2   1   2   2   1   2   2   1   1   1   2   1   1   1   2   1   2   2   2   1   1   2   1   1   2   2   1   1   2   2   2   1   1   2   2   2   1   2   1   2   2   2   1   2   1   1   1   2   1   2   2   1   1   2   1   2   2   1   2   2   1   2   2   2   2   1   2   2   2   1   1   2   2   1   2   1   1   2   2   1   1   2   1   1   1   1   1   2   1   2   1   1   1   1   1   2   1   2   1   2   2   1   1   2   1   2   2   2   1   2   1   1   1   1   1   1   1   2   1   1   1   1   2   1   1   2   1   1   1   1   1   2   2   1   2   1   1   2   2
 MK-2-11                2   2   1   1   2   2   1   1   2   1   1   1   1   1   2   1   2   2   1   2   1   2   1   2   2   1   2   2   1   1   1   2   2   2   1   2   1   2   1   2   2   1   2   2   2   2   1   2   2   1   1   2   1   2   1   1   2   1   1   2   1   2   1   2   2   1   2   2   1   1   1   2   1   1   1   1   1   2   2   2   1   1   2   1   1   1   2   1   1   2   2   2   1   1   2   2   2   1   2   1   2   2   2   1   2   1   1   1   2   1   2   1   1   1   2   1   2   2   1   2   2   1   2   2   2   1   1   2   2   2   1   2   2   2   2   2   2   1   2   2   1   1   2   1   1   1   1   1   2   1   2   1   1   1   1   2   2   1   2   1   2   2   1   2   2   1   2   2   2   1   2   1   1   1   1   1   1   1   2   1   1   1   1   2   1   1   2   1   1   1   1   2   2   2   1   2   1   1   2   2
 MK-2-12                2   2   1   1   2   2   1   2   2   1   1   1   1   1   2   1   2   1   1   2   1   2   1   2   2   1   2   2   1   1   1   2   2   2   1   2   1   2   1   1   2   1   2   2   2   2   1   2   2   1   1   1   1   2   1   1   2   1   1   2   1   2   1   2   2   1   2   2   1   1   1   2   1   2   2   2   1   2   2   2   1   1   2   1   1   1   2   1   1   1   2   2   1   1   2   2   2   1   2   1   2   1   2   1   2   1   1   1   2   2   2   1   1   1   2   1   2   2   1   2   2   1   2   1   2   1   1   2   2   2   2   1   2   2   2   2   2   1   2   2   1   1   2   1   1   1   1   1   2   1   1   1   1   1   1   2   2   1   2   1   2   2   1   2   2   1   2   2   2   1   2   1   1   1   1   1   1   1   2   1   1   2   1   2   2   1   2   1   1   1   1   2   2   2   1   2   1   1   2   2
 MK-2-13                2   2   1   1   2   1   1   2   2   1   1   1   1   1   1   1   2   1   2   2   1   2   1   2   2   2   2   2   1   1   1   2   2   2   1   2   1   2   1   2   2   1   2   2   2   1   1   2   2   1   1   1   1   2   1   1   2   1   1   2   1   2   1   2   2   1   2   2   1   1   1   2   1   2   2   2   1   2   2   1   1   2   2   1   1   1   2   1   1   1   1   2   1   1   2   2   2   1   2   2   1   1   1   1   2   1   1   1   2   2   2   2   1   1   2   1   2   2   1   2   2   2   2   1   2   2   1   2   2   2   2   1   2   2   2   2   2   1   2   2   1   1   2   2   1   1   1   1   2   1   1   1   1   1   1   2   2   1   2   2   2   2   1   2   2   2   2   2   2   1   2   1   1   1   1   1   1   1   2   1   1   1   1   2   2   1   2   1   1   2   1   2   2   2   1   2   1   1   2   2
 MK-2-14                2   2   1   1   2   1   1   2   2   1   1   1   1   1   1   1   2   1   2   2   2   1   1   2   2   2   2   2   1   1   2   2   2   2   1   2   1   2   1   2   2   2   2   2   2   1   1   2   2   1   1   1   1   2   1   1   2   1   1   2   1   2   1   2   2   1   2   2   1   2   1   2   1   2   2   2   1   2   2   1   1   1   1   1   1   1   2   1   1   1   1   2   1   1   2   2   2   1   2   2   1   1   1   1   2   1   1   1   2   2   2   2   1   1   2   1   2   2   1   2   2   2   2   2   2   2   2   2   1   2   2   1   2   1   1   2   2   1   2   2   1   1   2   2   1   1   1   1   1   2   2   2   1   1   2   2   2   1   2   2   2   2   1   2   2   2   2   2   2   1   2   1   1   1   1   1   1   1   2   1   1   1   1   2   2   1   2   1   1   2   1   2   2   2   2   2   1   1   2   2
 MK-2-15                2   2   1   2   2   1   1   2   2   1   1   1   2   1   1   1   2   1   2   2   2   1   1   2   2   2   1   2   1   2   2   2   2   2   1   2   1   2   1   2   2   2   2   2   2   1   1   2   2   2   1   1   1   2   1   1   2   1   1   2   1   2   1   2   2   1   2   2   1   2   1   2   1   2   2   2   1   2   2   1   2   1   1   1   1   1   2   1   1   1   1   1   1   1   1   2   2   1   2   2   1   1   1   1   2   1   2   1   2   2   1   2   1   1   2   1   2   2   1   2   2   2   2   2   2   1   2   2   1   2   2   1   2   1   1   2   2   1   2   2   1   1   2   2   1   1   1   1   1   2   1   2   2   1   2   2   2   1   2   2   2   2   2   2   2   2   1   2   2   1   2   1   1   1   1   1   1   1   2   1   1   1   1   2   2   1   2   1   1   2   1   2   2   1   2   2   1   1   1   2
 MK-2-16                2   2   1   2   1   1   1   2   2   1   1   1   2   1   1   2   1   1   2   2   1   1   1   2   2   2   1   2   1   2   2   2   2   2   2   2   1   2   1   2   2   2   2   2   2   1   1   2   2   2   1   1   1   2   1   1   2   1   1   2   1   2   1   2   2   1   2   2   1   2   1   1   2   2   2   2   1   2   2   1   2   1   1   1   1   1   1   1   1   1   1   1   1   1   1   2   2   1   2   1   1   1   1   1   2   1   2   1   2   2   1   2   1   1   2   1   2   2   1   2   2   2   2   2   2   1   2   2   1   2   2   1   2   1   1   2   2   1   2   1   1   1   2   2   1   1   1   1   1   2   1   2   2   2   2   2   1   1   2   2   2   2   2   2   2   1   1   2   2   1   2   1   1   1   1   1   1   1   1   1   1   1   1   2   2   1   2   1   1   2   1   2   2   2   2   2   1   1   1   2
 MK-3-1                 1   1   2   2   2   1   2   1   2   2   1   2   1   2   2   1   1   2   1   1   2   2   1   1   2   1   1   2   2   2   2   2   1   1   2   2   1   1   2   2   2   2   1   1   2   1   2   2   1   2   2   1   2   2   2   1   2   1   2   2   1   2   2   2   1   1   1   1   2   2   2   2   2   2   1   1   2   2   1   1   2   2   1   2   2   1   2   2   2   1   2   2   1   1   2   1   2   1   1   2   2   1   1   2   2   2   2   1   1   2   2   1   1   1   2   1   1   2   1   2   1   1   1   1   1   2   2   1   2   1   2   2   2   2   1   2   2   2   1   2   2   2   1   2   1   1   1   2   1   2   2   1   1   1   1   2   2   2   2   1   2   1   1   2   2   1   1   1   1   2   1   2   1   1   2   2   2   1   2   2   2   2   1   2   2   2   2   1   2   2   2   2   2   1   1   2   2   2   1   1
 MK-3-2                 1   1   2   2   2   1   2   1   2   2   2   1   1   2   1   1   1   1   1   1   2   2   1   1   2   1   1   2   2   2   1   2   1   1   2   2   1   1   1   2   2   2   1   1   2   1   2   2   1   2   2   1   2   2   2   1   2   1   2   1   1   2   2   2   1   1   1   1   2   2   2   2   2   2   2   1   2   1   1   1   2   2   1   2   2   1   2   2   2   1   2   2   1   1   2   1   2   1   1   2   1   1   1   2   2   2   2   1   2   2   2   1   1   1   1   1   1   2   1   2   1   1   1   1   2   2   2   1   2   1   1   2   2   2   1   2   2   2   1   2   2   2   1   2   1   1   1   2   1   2   2   1   1   2   1   2   2   2   2   1   2   1   1   2   2   1   1   2   1   2   1   1   1   1   2   2   2   1   2   2   2   2   1   2   2   2   2   1   2   2   2   2   1   2   1   2   2   2   1   1
 MK-3-3                 1   1   2   2   2   2   2   1   2   2   2   1   1   2   1   1   1   1   1   1   2   2   1   1   2   1   1   2   2   2   1   2   1   1   2   2   2   1   2   2   2   2   1   1   2   1   2   2   1   2   2   1   1   2   2   2   1   1   1   1   1   2   2   2   1   1   1   1   2   2   2   2   2   2   2   1   2   1   1   1   2   2   1   2   2   2   2   2   2   1   2   2   1   1   2   2   2   1   2   2   1   1   1   2   2   2   2   1   2   2   2   1   1   1   1   2   1   2   1   2   1   2   2   1   2   1   2   2   2   1   1   1   2   2   2   2   2   2   1   2   2   2   1   2   1   1   1   2   1   2   2   1   1   2   1   2   2   2   2   1   1   1   1   2   2   2   1   2   1   1   1   1   1   1   2   2   2   1   2   2   2   2   1   2   2   2   2   1   2   2   2   2   1   2   1   1   2   2   1   1
 MK-3-4                 1   1   2   2   2   2   2   1   2   2   2   1   1   2   1   1   2   1   1   2   2   2   1   1   2   1   1   2   2   2   1   2   1   1   2   2   2   2   2   2   2   2   1   1   2   1   2   2   1   2   2   1   1   2   2   2   2   1   1   1   1   2   1   2   1   1   2   1   2   2   2   1   2   1   2   1   2   1   1   1   2   2   1   2   2   2   2   2   2   1   2   2   2   2   2   2   2   1   2   2   1   1   1   2   2   2   1   1   2   1   1   1   1   1   1   2   2   1   1   2   1   2   2   1   2   1   1   1   2   1   1   1   2   1   1   2   2   2   1   2   2   2   1   2   1   1   1   1   1   1   2   1   1   2   1   2   2   2   2   1   1   1   1   2   2   2   1   2   2   1   1   1   1   1   2   2   2   1   2   2   2   2   1   2   2   2   2   1   2   2   2   2   1   2   1   2   2   2   1   1
 MK-3-5                 2   1   2   2   2   2   1   1   2   2   1   1   1   2   1   1   2   2   1   2   1   2   1   1   2   1   2   2   2   2   1   2   1   1   2   2   2   2   2   2   2   2   1   1   2   1   2   2   1   2   2   1   1   2   2   2   2   1   1   1   1   2   1   2   1   1   2   1   2   2   2   1   2   1   2   1   2   1   1   1   2   2   1   2   2   2   2   1   2   1   2   2   2   2   2   1   2   1   2   2   2   1   1   2   2   2   1   1   2   1   1   2   1   1   2   2   2   2   1   2   1   2   2   1   2   1   1   2   2   1   1   1   1   1   1   2   2   2   1   1   1   2   1   2   2   1   1   1   1   1   2   1   1   2   1   2   2   2   2   1   1   1   1   2   2   2   1   2   2   1   1   1   1   1   2   2   2   1   2   2   1   1   1   2   2   2   2   1   2   2   2   2   1   2   1   2   2   2   1   1
 MK-3-6                 2   1   2   2   1   2   1   1   2   2   1   1   1   2   1   1   1   2   1   2   2   1   2   1   1   1   2   2   2   2   1   2   1   1   2   2   2   2   2   1   2   2   2   1   2   1   2   2   1   2   2   1   1   1   1   2   2   1   1   1   1   1   1   2   1   1   2   1   2   2   1   1   2   1   2   1   2   1   1   1   2   2   1   2   2   2   1   1   2   1   2   2   2   1   2   1   2   1   2   2   1   1   1   2   2   2   1   1   2   1   1   2   1   1   2   2   2   2   1   2   1   2   2   1   2   1   1   2   2   1   1   1   1   1   1   2   2   1   2   1   1   2   2   2   2   1   1   2   1   1   2   1   1   2   1   2   2   2   2   1   1   1   1   2   1   2   1   2   2   2   1   1   1   1   1   2   2   1   1   2   1   1   1   2   2   2   2   2   2   2   2   2   1   2   1   2   2   2   1   2
 MK-3-7                 2   1   2   2   1   1   1   1   2   2   1   1   1   2   1   1   1   2   1   2   2   2   2   2   2   1   2   2   2   2   1   2   1   1   2   2   2   2   2   1   2   1   2   1   2   2   2   2   1   1   2   1   1   1   1   2   2   1   1   1   2   1   2   2   1   1   2   1   2   2   1   1   2   1   2   2   2   1   1   1   2   2   1   2   2   2   1   2   2   1   2   2   2   1   2   1   2   1   2   2   2   1   1   2   2   1   1   1   2   1   1   2   1   2   2   2   2   2   1   2   1   2   2   1   1   1   1   2   2   1   1   1   1   1   1   2   2   1   2   1   1   2   2   2   2   1   2   2   1   2   2   1   1   2   1   2   2   2   2   1   1   1   1   2   1   2   1   2   2   2   1   1   1   1   1   2   2   1   1   2   1   1   2   2   2   2   2   2   1   2   2   2   1   2   1   2   2   2   1   2
 MK-3-8                 2   1   1   2   1   1   1   1   2   2   1   1   1   2   1   1   1   2   1   2   2   2   2   2   2   1   2   2   1   2   1   1   1   1   2   2   1   2   2   1   2   1   2   1   2   2   2   2   1   2   2   1   1   1   1   2   2   2   1   1   2   1   2   2   1   1   2   1   2   2   1   1   2   1   2   2   2   1   1   1   2   2   2   1   2   2   2   2   2   1   2   2   2   1   1   1   2   2   2   2   2   1   1   2   2   1   1   1   2   1   1   2   1   2   2   2   2   2   1   2   1   2   2   1   2   1   1   2   2   1   1   1   1   2   1   2   2   1   2   1   1   2   2   1   2   1   2   2   1   2   2   1   1   2   1   2   2   2   2   1   1   1   2   2   1   2   1   1   2   2   1   1   1   1   1   2   2   1   1   2   1   1   2   2   2   2   2   2   1   2   2   2   1   2   2   2   2   2   1   2
 MK-3-9                 2   1   1   2   1   1   1   1   2   2   1   2   1   2   1   1   1   2   1   2   2   2   1   2   1   1   1   2   1   2   1   1   1   1   2   2   1   2   2   1   2   1   2   1   2   2   2   2   1   2   2   1   1   1   1   2   2   2   1   1   2   1   2   2   1   1   2   1   2   2   1   2   2   1   1   2   1   1   1   1   2   2   1   1   2   2   2   2   2   1   2   2   2   1   1   1   2   2   2   2   2   1   1   2   2   1   2   1   2   1   1   2   1   2   2   2   1   2   1   2   1   2   1   1   2   1   1   1   2   1   1   1   1   2   1   2   2   1   1   1   1   2   2   1   2   1   2   2   1   2   2   1   1   2   1   2   2   2   2   1   1   1   2   2   1   2   1   1   2   1   1   1   1   1   1   2   2   1   1   2   1   1   2   1   2   1   2   1   1   2   2   1   1   2   2   2   2   2   2   2
 MK-3-10                2   1   1   1   1   1   1   1   2   2   1   2   1   2   1   1   1   2   1   1   1   2   1   2   1   1   2   2   1   2   1   1   1   1   1   2   1   2   2   1   2   2   2   1   2   2   2   2   1   1   2   1   1   1   1   2   2   2   1   1   1   1   2   2   1   1   2   1   2   2   1   2   1   1   1   2   1   1   1   1   2   2   1   1   2   2   1   1   2   1   1   2   2   1   2   1   2   2   2   2   1   1   1   2   2   1   2   1   2   1   1   2   1   2   2   2   1   2   1   2   1   2   1   1   2   1   1   1   2   1   1   1   1   2   1   2   2   1   2   1   1   2   2   1   2   1   2   2   1   2   2   1   1   2   1   2   2   2   2   1   1   2   2   1   1   2   1   1   2   1   1   1   2   2   1   2   2   1   1   2   1   1   2   1   2   1   2   1   1   2   2   2   1   2   2   2   2   2   2   2
 MK-3-11                2   1   1   1   1   1   1   1   1   2   1   2   1   2   1   1   1   2   1   1   1   2   1   2   1   1   2   2   1   2   1   1   1   1   1   2   2   2   2   1   2   1   2   1   2   2   2   2   1   1   2   1   1   1   1   2   2   2   1   1   1   1   2   2   1   1   2   1   2   2   1   2   1   1   1   2   1   1   1   2   2   2   1   1   1   2   1   1   2   1   2   2   2   1   2   1   2   2   2   2   1   1   1   2   1   1   2   1   2   2   1   2   2   2   2   2   1   2   1   2   1   2   1   1   2   1   1   1   2   1   1   1   1   2   1   2   1   1   2   1   1   2   2   1   1   1   2   1   1   2   2   1   1   2   1   2   1   2   1   1   1   2   2   1   1   2   1   1   2   1   1   1   2   2   1   2   2   1   1   2   1   1   2   1   2   1   2   1   1   2   2   2   1   2   2   2   1   2   2   2
 MK-3-12                1   1   2   1   1   1   1   1   1   2   1   2   1   2   1   1   1   2   1   1   1   2   1   2   1   1   2   2   1   2   1   1   1   1   1   2   2   2   2   1   2   1   2   1   2   2   2   2   1   1   2   1   1   1   1   2   2   2   1   1   1   1   2   2   1   1   2   1   2   1   1   2   1   1   1   2   1   1   1   2   2   2   1   1   1   2   1   1   2   1   2   2   2   1   2   1   2   2   2   2   1   1   2   2   1   1   1   1   2   2   1   2   2   1   1   2   1   2   1   2   1   2   1   1   2   1   2   1   2   1   1   1   2   2   1   2   1   1   2   1   1   2   2   1   1   1   2   1   1   2   2   1   1   2   1   2   1   2   1   1   2   2   2   1   1   2   1   1   2   1   1   1   2   2   2   2   2   1   1   2   1   1   2   1   2   1   2   1   1   2   2   2   1   2   1   2   2   2   2   2
 MK-3-13                1   1   2   1   1   1   1   1   1   2   2   2   1   2   1   1   1   2   1   2   1   2   1   2   1   1   2   2   1   2   1   1   1   1   1   2   2   2   2   2   2   1   2   1   1   2   1   2   1   1   2   1   1   1   1   1   1   2   1   1   1   1   2   2   1   1   2   1   2   1   1   2   1   1   1   2   1   1   1   2   2   2   1   1   2   2   1   1   2   1   2   2   2   1   2   1   1   2   2   1   1   1   2   1   1   1   1   1   2   2   1   2   2   1   1   2   1   2   1   2   1   2   2   1   2   1   2   1   2   1   1   1   2   2   1   2   1   2   2   1   1   2   2   1   1   1   2   1   1   2   2   1   1   2   1   2   1   2   1   1   2   2   2   2   1   2   1   1   2   1   1   1   2   2   2   2   2   1   2   2   2   2   2   1   2   1   2   1   1   1   2   2   1   2   1   2   2   2   2   2
 MK-3-14                1   1   2   1   1   1   1   1   1   2   1   2   1   2   1   1   1   2   1   2   1   1   1   2   1   1   2   2   1   2   1   1   1   1   1   2   1   2   2   2   2   1   2   1   1   2   1   2   1   1   1   2   1   1   1   1   1   2   1   1   1   1   2   2   1   1   2   1   2   1   1   2   1   1   1   2   1   1   1   2   2   2   1   1   2   2   1   1   2   1   2   1   2   1   2   1   1   2   2   1   1   1   2   1   1   1   1   1   2   2   1   2   1   1   1   2   2   1   1   2   2   2   2   1   2   1   2   1   2   1   1   1   2   2   1   2   1   2   2   1   1   2   2   1   1   1   2   1   1   2   2   1   1   2   1   2   1   2   1   1   2   2   2   1   1   2   1   1   1   1   1   1   2   2   2   2   1   2   2   2   2   2   2   1   2   1   1   1   1   1   2   2   1   2   1   2   2   2   2   2
 MK-3-15                1   1   2   1   1   1   2   2   1   1   1   2   1   2   1   1   1   2   1   2   1   1   1   2   1   1   2   2   1   2   1   2   1   1   1   2   1   2   2   2   2   1   2   1   1   2   1   2   1   1   1   2   1   1   1   1   1   2   1   1   1   1   2   2   1   1   2   1   1   1   2   2   1   1   1   2   1   1   1   2   2   1   1   1   2   2   1   1   2   1   2   1   2   1   2   2   1   2   2   1   1   1   2   1   1   1   1   1   2   2   1   2   1   2   1   2   2   1   1   2   2   2   2   1   2   1   2   1   2   1   1   1   2   2   1   2   1   2   2   1   2   2   2   1   1   1   2   1   1   2   1   1   1   2   1   2   1   2   1   1   2   2   2   1   1   1   1   2   1   1   1   1   2   2   2   2   1   2   2   2   2   2   2   1   1   1   1   1   2   1   2   2   1   2   1   2   2   2   2   1
 MK-3-16                1   1   2   1   1   1   2   2   1   1   1   1   1   2   1   1   1   2   1   2   2   1   1   2   1   1   2   1   1   2   1   2   1   1   1   2   1   1   2   2   2   1   2   1   1   2   1   2   2   1   1   2   2   1   1   1   1   2   1   1   1   1   2   2   1   1   2   1   1   1   2   2   1   1   1   2   1   2   1   2   2   1   1   1   2   2   2   1   2   1   2   1   2   1   2   2   1   2   2   1   1   1   2   1   1   1   1   1   2   1   1   2   1   2   1   2   2   1   1   2   1   2   2   1   2   2   2   1   2   2   1   1   2   2   1   2   1   2   2   1   2   2   2   1   1   1   2   1   1   2   1   1   1   2   1   2   1   2   1   1   2   2   2   1   2   1   1   2   1   1   1   2   2   2   2   2   1   2   2   2   2   2   2   1   1   1   1   1   2   1   2   2   1   2   1   2   2   2   2   1
 MK-4-1                 2   2   2   1   2   2   1   1   1   1   1   2   2   1   2   2   2   2   1   2   2   2   1   1   1   1   2   2   2   1   1   2   1   1   2   2   1   1   2   1   2   1   1   1   2   2   1   2   1   1   1   1   1   2   2   1   1   1   1   1   2   2   1   1   2   1   1   1   2   2   1   2   1   1   2   1   1   2   1   2   1   2   2   1   2   1   2   2   1   1   1   2   1   2   1   2   1   1   2   1   1   1   2   1   1   2   1   2   2   2   2   2   1   2   1   1   1   2   1   2   1   1   1   2   1   2   2   2   1   1   2   2   1   1   1   1   2   2   1   2   1   1   1   2   1   1   1   1   1   2   1   2   2   1   1   2   2   1   1   1   2   2   1   1   2   1   2   1   2   2   2   1   1   2   1   1   1   2   2   2   2   2   2   1   1   2   1   1   2   1   2   2   1   2   1   1   1   1   1   2
 MK-4-2                 1   2   2   1   2   2   1   1   1   1   1   2   2   1   2   2   2   2   1   2   2   2   1   1   1   1   2   2   1   1   1   2   1   1   2   2   1   1   1   1   2   1   1   1   2   2   1   2   1   2   1   1   1   2   2   1   1   1   2   1   2   2   1   1   2   1   1   2   2   1   1   2   1   1   2   1   1   2   2   2   1   2   2   1   2   1   2   2   1   1   1   2   1   2   1   2   1   1   2   2   1   1   2   1   1   2   1   2   2   2   2   1   1   2   1   1   1   2   1   2   2   1   1   2   2   2   2   2   1   1   2   2   1   1   1   1   1   2   1   2   1   1   1   2   1   1   1   2   1   2   1   2   2   1   1   2   2   1   1   1   2   2   1   1   2   1   2   1   2   1   2   1   1   2   1   1   1   2   2   2   2   2   1   2   1   2   1   1   2   1   1   2   1   2   1   1   1   1   1   1
 MK-4-3                 1   2   2   1   2   2   1   1   1   1   1   2   1   1   2   2   2   2   1   2   2   2   1   1   1   1   2   2   1   1   1   1   1   1   2   2   1   1   1   1   2   1   1   1   2   2   1   2   1   1   1   1   1   1   2   1   1   1   2   1   2   2   1   1   2   1   1   2   2   1   1   2   2   1   1   1   2   2   2   2   1   2   2   1   2   1   2   2   1   1   1   2   1   2   1   2   1   1   2   2   1   1   2   1   1   2   1   2   2   2   2   1   1   2   1   1   1   2   1   2   2   1   1   1   2   2   2   2   1   1   2   1   1   1   1   2   1   2   1   2   1   1   1   2   1   1   1   2   1   2   1   2   2   1   2   1   2   1   1   1   2   2   1   1   2   1   2   1   2   1   2   1   1   2   1   1   1   2   2   2   2   2   1   2   1   2   1   2   1   1   1   2   1   2   1   1   1   2   1   1
 MK-4-4                 1   2   2   1   2   2   1   1   1   1   1   2   1   2   2   2   2   2   1   2   2   2   1   1   1   1   2   2   1   1   1   1   1   1   2   2   1   2   1   1   2   1   1   1   1   2   2   2   1   2   1   1   1   1   1   1   1   2   1   1   2   2   1   1   2   1   2   2   2   2   1   2   2   1   1   1   2   2   2   1   1   1   1   1   2   1   2   2   1   1   1   2   1   2   1   1   1   1   1   2   1   1   2   1   1   2   1   2   2   2   2   1   1   2   1   1   1   2   1   2   2   1   1   1   2   1   2   2   1   1   1   1   1   1   1   1   1   2   1   2   1   1   1   2   1   1   1   2   2   2   1   2   2   1   2   1   2   1   1   1   2   2   1   1   2   1   2   1   2   1   2   1   1   2   1   2   1   2   2   2   2   2   1   2   1   2   1   2   1   1   2   2   1   1   1   1   1   1   1   1
 MK-4-5                 1   2   2   1   2   2   1   1   2   1   1   2   1   2   1   2   2   2   1   2   2   2   1   1   1   1   2   1   1   1   1   1   1   1   2   2   1   2   1   2   2   1   1   1   1   2   2   2   1   2   1   1   1   2   1   1   1   2   2   1   2   1   1   1   2   1   2   2   2   1   1   2   2   1   1   1   2   2   2   1   1   1   1   1   2   1   2   2   1   1   1   2   1   2   1   1   1   1   2   2   1   1   2   1   1   1   1   2   2   2   2   1   2   2   1   1   1   2   1   2   1   1   1   1   2   1   2   2   1   1   1   1   1   1   1   1   1   2   1   2   1   1   1   2   1   1   1   2   2   2   2   2   2   1   2   1   1   1   2   1   2   2   1   1   2   1   2   1   2   1   2   1   1   2   1   2   1   1   2   2   2   2   1   2   1   2   2   2   2   1   2   2   1   2   1   2   1   1   1   1
 MK-4-6                 1   2   2   1   2   2   1   1   2   1   1   2   1   1   1   2   2   2   1   2   2   2   1   1   2   1   2   1   1   1   1   1   1   1   2   2   1   2   1   2   2   1   1   1   1   2   2   2   1   2   1   1   1   2   1   2   2   2   1   1   2   1   1   1   1   1   2   2   2   1   1   1   1   1   1   1   2   2   1   1   1   2   2   1   2   1   2   2   2   1   1   2   1   1   1   1   1   1   2   2   1   1   2   1   1   2   1   2   2   2   2   2   2   1   2   1   1   1   1   2   1   1   1   1   2   1   2   1   1   1   1   1   2   1   1   1   1   2   1   1   1   1   1   2   1   1   1   2   2   2   2   2   2   1   2   1   1   1   2   1   2   2   1   1   2   1   1   1   1   1   1   1   1   1   1   2   1   2   2   2   2   2   1   2   2   1   2   2   2   1   2   2   1   2   2   2   1   1   1   2
 MK-4-7                 1   2   1   2   2   2   1   1   2   1   1   2   1   1   1   2   1   2   1   2   2   1   1   1   2   1   1   1   1   1   1   1   2   1   2   2   1   2   1   2   2   1   1   1   1   2   2   2   1   1   1   1   2   1   1   2   2   2   1   1   2   1   1   1   1   1   1   2   2   1   1   1   1   1   1   1   2   2   1   1   1   2   2   1   2   1   2   2   2   1   1   2   2   2   1   1   1   1   2   2   1   1   2   1   1   1   1   2   2   2   2   2   2   2   1   1   1   1   1   2   1   1   1   1   2   1   2   1   2   1   1   1   2   1   1   1   1   2   1   1   1   1   1   2   1   1   1   2   1   2   2   2   2   1   2   1   1   1   2   1   2   2   2   1   2   1   1   1   1   1   1   1   1   1   1   2   1   2   2   1   2   2   1   2   2   1   2   2   2   1   2   2   1   1   2   2   1   1   1   2
 MK-4-8                 1   2   2   2   2   2   1   1   2   1   1   2   1   1   1   1   1   2   1   2   2   1   2   1   2   1   1   2   1   1   1   1   2   1   2   2   2   2   1   2   2   1   1   1   2   2   2   2   2   1   1   1   2   1   1   1   2   1   1   1   2   1   1   2   1   1   1   2   2   1   1   1   1   1   2   1   2   2   1   1   1   2   2   1   2   1   2   2   1   1   1   2   2   2   1   1   2   1   2   2   1   1   1   1   1   2   1   2   2   2   2   2   2   2   1   1   1   1   1   2   1   1   1   1   2   1   2   1   2   1   1   1   2   1   1   1   1   2   1   2   1   1   1   2   1   1   1   1   1   2   2   2   2   1   2   1   1   1   1   1   2   2   2   1   1   1   1   1   1   1   1   1   1   1   1   2   1   2   2   1   2   2   1   2   2   1   2   2   2   1   2   2   2   1   2   2   1   1   1   2
 MK-4-9                 1   2   2   2   1   2   1   1   2   1   1   2   1   2   1   1   1   2   1   2   1   1   2   1   2   1   1   2   1   1   1   1   2   1   2   2   2   2   1   2   1   1   1   1   1   2   2   2   2   1   1   1   2   2   1   1   1   1   1   1   2   1   1   2   1   1   1   1   2   2   1   1   1   1   2   1   2   2   2   1   1   2   1   1   2   1   2   1   1   1   2   2   2   2   1   1   2   1   1   2   1   1   2   1   1   2   2   1   2   2   2   2   2   2   1   1   1   1   1   2   1   1   1   1   2   1   2   2   2   1   1   1   2   1   1   1   1   1   1   1   1   1   1   2   1   1   1   2   1   2   2   2   2   1   2   1   1   1   1   1   1   2   2   1   1   1   1   1   2   1   1   1   1   1   1   2   1   2   2   1   2   1   1   2   2   1   2   2   2   1   2   2   1   1   2   2   1   1   1   2
 MK-4-10                1   2   2   2   1   2   1   1   2   1   1   2   1   2   1   1   2   2   1   2   1   1   2   1   2   1   1   2   1   1   2   2   2   1   2   2   2   2   1   2   1   1   1   1   1   2   2   2   2   1   1   1   2   2   1   1   1   1   2   1   2   1   1   2   1   1   2   1   1   2   1   1   1   1   2   2   2   2   2   1   1   2   1   1   2   1   2   1   1   1   2   2   2   2   1   1   2   1   1   1   1   1   2   2   1   2   2   1   2   2   2   2   2   2   1   1   1   1   1   2   1   1   1   1   2   1   2   2   2   1   1   1   2   1   1   1   2   1   1   1   1   1   1   2   1   2   1   2   1   2   2   2   2   1   2   1   1   1   1   1   1   2   2   1   1   1   1   1   2   1   1   1   1   1   2   2   1   2   2   1   2   1   2   1   2   1   2   2   2   1   2   2   1   1   2   2   1   1   1   2
 MK-4-11                1   2   2   1   1   2   1   1   2   1   1   2   1   1   1   1   1   2   1   2   1   1   2   1   1   1   1   1   1   2   2   2   2   2   2   2   2   2   1   2   1   2   1   1   1   2   2   2   2   1   1   1   1   2   1   1   1   1   2   2   2   1   1   2   1   1   2   1   1   2   1   1   1   1   2   2   2   2   2   1   1   2   1   1   2   1   2   1   1   1   2   2   2   2   1   1   2   1   1   1   1   1   2   2   1   2   2   1   2   2   2   1   2   2   1   1   1   1   1   2   1   1   1   1   2   2   2   1   2   1   1   1   2   1   1   2   2   1   2   1   1   1   1   2   1   2   1   1   1   2   2   2   2   1   2   1   1   1   1   1   1   2   2   1   1   1   1   1   2   1   1   1   1   1   2   2   2   2   1   1   2   2   2   2   2   1   2   1   2   1   2   2   2   1   2   2   1   1   1   2
 MK-4-12                1   2   2   1   1   2   1   1   2   1   1   2   1   1   1   1   1   2   1   2   1   1   2   1   1   1   1   1   1   2   2   2   2   2   2   2   2   1   1   2   1   2   1   1   1   2   2   2   2   2   1   1   1   2   1   1   1   1   1   2   1   1   1   2   1   1   2   1   1   2   1   1   2   1   2   2   2   2   2   1   1   2   2   1   2   1   2   1   1   1   2   2   2   2   1   1   2   1   1   1   1   1   2   2   1   2   1   1   2   2   2   1   2   2   1   1   2   2   1   2   1   1   1   1   2   2   2   1   2   1   1   1   2   1   1   2   2   1   2   1   1   1   1   2   1   2   1   2   1   2   2   2   2   2   2   1   1   1   1   1   2   2   2   1   1   1   1   1   1   1   1   1   1   1   2   1   2   1   1   1   2   2   2   2   2   1   2   1   2   1   2   2   2   2   2   2   1   1   1   2
 MK-4-13                1   2   2   1   1   2   1   1   2   1   1   2   1   1   1   1   1   2   1   2   1   2   2   1   1   2   1   1   1   2   2   2   2   2   2   2   2   1   2   2   1   2   1   1   1   2   2   2   2   2   1   1   2   2   1   1   1   2   1   2   1   1   1   2   1   1   2   1   2   2   1   1   2   1   2   2   2   1   2   1   1   2   2   1   2   1   2   2   1   1   2   2   2   2   2   1   2   1   1   1   1   1   2   2   1   2   1   1   2   2   2   1   2   2   1   1   2   2   1   2   1   2   1   1   2   2   2   1   2   2   1   1   2   1   1   2   2   1   1   1   1   1   1   2   1   2   1   2   1   2   2   2   2   2   2   1   1   1   1   1   2   2   2   2   1   1   1   1   1   1   1   1   1   1   2   2   2   1   1   2   2   1   2   2   2   1   2   1   2   1   2   1   2   2   2   2   1   1   1   2
 MK-4-14                1   1   2   1   1   2   2   1   2   1   1   2   1   1   1   1   1   2   1   2   1   2   2   1   1   2   1   2   1   2   2   2   2   2   2   2   2   1   2   2   1   2   1   1   1   2   1   2   2   2   1   1   2   2   1   1   1   2   2   2   1   1   1   2   1   1   2   1   2   2   1   1   2   1   2   2   2   1   2   1   1   2   2   1   2   1   1   2   1   1   2   2   2   2   2   1   2   1   1   1   2   1   2   2   1   2   1   2   2   2   1   1   1   2   1   1   2   2   1   2   1   2   1   1   2   2   2   1   2   2   1   1   2   1   1   2   2   1   1   1   1   1   1   2   1   2   1   2   1   2   2   2   2   2   2   1   1   1   1   1   2   2   2   2   1   1   1   1   1   1   1   1   1   1   2   2   2   1   2   2   2   1   2   2   2   1   2   1   2   1   2   1   2   2   2   2   1   1   1   2
 MK-4-15                1   1   2   1   1   2   2   1   2   1   1   1   1   1   1   1   1   2   1   2   2   2   2   1   1   2   1   2   1   2   2   2   1   2   2   2   2   1   2   2   1   2   2   1   1   2   1   2   2   2   1   1   2   2   2   1   1   2   2   2   1   1   2   2   1   1   2   1   2   2   1   1   2   1   2   2   2   2   2   1   1   2   2   1   2   1   2   2   1   1   1   2   1   2   2   1   2   1   2   1   2   1   1   2   1   2   1   2   2   2   1   1   1   2   1   1   2   2   1   2   1   2   1   1   2   1   2   1   2   2   1   1   2   1   1   2   2   1   1   1   1   1   1   2   1   2   1   2   1   2   2   2   2   2   2   1   2   1   1   1   2   2   2   2   1   1   1   1   1   1   1   1   1   1   2   2   2   1   2   2   1   2   2   2   2   1   2   2   2   1   2   1   2   2   2   2   1   1   1   2
 MK-4-16                2   1   2   1   1   2   2   2   2   1   1   1   1   1   2   1   1   2   2   2   2   2   2   1   2   2   1   2   1   2   2   2   1   2   2   2   2   1   2   2   1   2   2   1   1   1   1   2   2   2   1   1   2   2   2   1   1   2   2   2   1   1   2   2   1   1   2   1   2   2   1   1   1   1   2   1   2   2   2   1   1   2   2   1   2   1   2   2   1   1   1   2   1   2   2   1   2   1   2   1   2   1   1   1   1   2   2   2   2   2   1   1   1   1   1   1   2   1   1   2   1   2   1   1   2   1   2   1   2   2   1   1   1   1   2   2   2   1   2   1   1   1   1   2   1   2   1   2   2   2   2   2   2   2   2   1   2   1   1   1   2   2   2   2   1   1   2   1   1   1   1   1   1   1   2   2   2   1   2   2   2   1   2   2   2   1   2   2   1   1   2   1   2   2   2   2   1   1   1   2
 MK-5-1                 2   2   2   1   2   1   2   2   1   2   2   1   1   2   1   1   1   2   2   2   2   2   1   2   2   1   2   2   2   1   2   1   2   2   1   2   1   1   2   1   1   1   2   2   1   2   2   2   2   2   1   2   2   2   1   2   2   1   2   2   2   1   1   1   2   2   2   2   2   2   1   2   1   2   2   2   2   2   1   2   2   2   1   1   1   1   1   2   2   1   1   2   1   1   2   1   2   1   1   1   2   1   1   2   1   1   2   1   2   1   2   2   1   2   1   2   2   1   1   2   2   2   1   1   1   1   1   1   2   1   1   2   2   1   2   2   2   2   1   1   2   1   2   1   2   2   1   1   2   2   1   2   1   2   2   2   2   2   2   2   1   2   1   2   1   2   2   1   2   1   1   1   2   2   2   1   2   1   1   1   2   2   1   1   1   2   2   2   1   1   1   1   2   1   2   1   2   2   1   1
 MK-5-2                 2   2   2   1   1   1   1   1   1   2   2   1   1   2   1   1   1   2   2   2   2   2   1   2   2   1   2   2   2   1   2   1   2   1   1   2   1   1   2   1   1   1   2   2   1   2   2   2   2   2   1   2   2   2   1   2   2   1   2   2   2   1   1   1   2   2   2   2   2   2   1   2   1   2   2   2   2   2   1   2   2   2   1   1   1   2   1   2   2   1   1   2   1   1   2   1   2   1   1   1   2   1   1   2   1   1   1   1   2   1   2   2   1   2   1   2   2   1   1   2   2   1   1   1   1   1   1   1   2   1   1   1   2   1   2   2   2   1   1   1   2   1   2   1   2   2   1   1   2   2   1   2   1   2   2   2   2   2   2   1   1   2   1   2   1   2   2   1   2   1   1   1   2   2   1   1   2   1   2   1   2   2   1   1   1   1   2   2   1   1   1   1   2   1   2   1   2   1   1   1
 MK-5-3                 2   1   2   2   1   1   1   1   1   2   2   1   1   2   1   1   1   1   2   2   2   2   1   2   2   1   2   2   2   1   2   1   1   1   1   2   1   1   2   1   1   1   2   2   1   2   2   2   2   2   1   2   2   2   1   1   2   1   2   1   2   1   1   1   2   2   2   2   2   2   1   1   1   2   2   2   2   2   1   2   1   2   1   2   1   2   1   1   2   1   1   2   1   1   2   1   2   1   1   2   2   1   1   2   1   1   1   1   2   1   2   2   1   2   1   2   2   1   1   2   2   1   1   1   1   1   1   1   2   1   2   2   2   1   2   2   2   1   1   1   2   1   1   1   2   2   1   1   2   2   1   2   1   2   2   2   2   2   2   1   2   2   1   2   1   2   2   1   2   1   2   1   2   2   1   1   2   2   2   1   2   2   1   1   1   1   2   2   1   1   1   1   2   1   2   1   2   1   1   1
 MK-5-4                 2   2   2   1   1   2   1   1   1   2   2   1   1   2   1   1   1   2   2   2   2   2   1   1   2   1   2   2   2   2   2   1   1   1   2   2   2   1   2   1   1   1   2   2   1   2   2   2   2   2   1   2   2   2   1   1   2   1   2   1   2   1   1   1   2   2   2   2   2   2   1   2   1   2   2   2   2   2   1   2   1   2   1   2   1   2   1   1   2   1   1   2   1   2   2   1   1   1   1   2   1   2   1   2   1   1   1   1   2   1   2   2   1   2   1   2   2   1   1   2   2   1   1   1   1   1   1   1   1   1   2   2   2   1   2   2   2   2   1   1   2   1   1   1   2   2   1   1   2   2   1   2   1   1   1   2   2   2   2   1   2   2   1   2   2   2   2   1   2   1   2   1   2   2   1   1   2   2   2   1   2   2   1   1   1   1   2   2   1   1   1   1   2   1   2   1   2   2   1   1
 MK-5-5                 2   2   2   1   2   2   1   1   1   2   2   1   1   2   1   1   1   2   2   2   2   2   1   2   2   1   2   1   2   2   2   1   1   1   2   2   2   1   1   1   1   1   2   2   1   2   2   2   2   2   1   2   2   2   1   1   2   1   2   1   2   1   1   1   2   2   2   2   2   2   1   2   1   2   2   2   2   2   1   2   1   1   1   2   2   2   1   1   2   1   1   2   1   1   2   1   1   1   1   2   1   1   1   2   1   1   1   1   2   1   2   1   1   2   1   2   1   1   1   2   2   2   1   2   1   1   1   1   1   1   2   2   2   2   2   2   2   2   1   1   2   1   1   1   2   2   1   1   2   2   1   2   1   1   2   2   2   2   2   1   2   2   1   2   2   2   2   2   2   1   2   1   2   2   1   1   2   2   2   1   2   2   1   1   2   1   2   2   1   1   1   2   2   1   2   1   2   1   1   2
 MK-5-6                 2   2   2   1   2   2   1   1   1   2   2   1   1   2   1   1   1   2   2   2   2   2   1   2   2   1   2   1   2   2   2   1   1   1   2   2   2   1   1   2   1   1   1   2   2   2   2   2   2   2   1   2   2   2   1   1   2   2   2   1   2   1   1   1   2   2   2   2   2   2   1   2   1   2   1   2   2   1   1   2   1   1   2   1   2   2   1   1   1   1   1   2   1   1   2   1   1   1   1   2   1   1   2   2   1   1   1   1   2   2   1   1   2   2   1   1   1   1   1   2   2   2   1   2   1   1   1   1   1   1   2   2   2   2   2   1   2   2   1   1   2   1   1   1   2   2   1   1   2   2   1   2   1   1   2   2   2   2   2   2   2   2   1   2   2   2   2   2   2   1   2   1   2   2   1   1   2   2   2   1   2   2   1   1   2   1   1   2   1   1   1   2   2   1   2   1   2   1   1   2
 MK-5-7                 2   2   2   1   2   2   1   1   1   1   2   1   1   2   1   1   2   1   2   2   2   2   1   2   2   1   2   1   1   2   2   1   1   1   2   2   2   1   1   1   1   1   1   2   2   2   2   2   2   1   2   2   2   2   1   1   2   2   2   1   2   1   1   1   2   2   2   2   2   2   2   2   1   2   1   2   2   1   1   2   1   1   2   1   2   2   1   1   1   1   1   2   2   1   2   1   1   1   1   2   1   1   2   2   1   1   1   1   2   2   1   1   2   2   1   1   1   1   2   2   2   2   1   2   1   1   1   1   1   1   2   2   2   2   2   1   1   2   1   1   2   2   1   1   2   2   1   1   2   2   1   2   1   1   2   2   2   2   2   2   2   2   1   2   2   1   2   2   2   1   2   1   2   2   1   1   2   2   2   1   2   2   2   1   2   1   1   2   1   1   1   2   2   1   2   1   2   1   2   2
 MK-5-8                 2   2   2   1   2   2   1   1   1   1   2   1   1   2   1   1   2   1   2   2   2   2   2   1   2   1   2   1   1   2   2   1   1   1   2   2   2   1   1   1   1   1   1   2   2   2   2   1   2   1   2   2   2   2   1   1   2   2   2   1   2   1   1   1   2   2   2   2   2   2   2   2   1   2   1   2   2   1   1   2   1   1   2   1   2   2   1   1   1   1   1   2   2   1   2   1   1   1   1   2   1   1   2   2   1   1   1   2   1   2   1   1   2   2   1   1   1   2   2   2   2   1   1   2   1   1   1   1   1   1   2   2   2   2   2   1   1   1   1   1   2   2   2   1   2   2   1   1   2   2   1   2   1   2   2   2   2   2   2   2   2   2   1   2   1   1   2   2   1   1   2   1   2   2   1   1   2   2   2   1   2   2   1   2   2   1   1   2   1   1   1   2   2   1   1   1   2   1   2   2
 MK-5-9                 2   2   2   1   2   2   1   1   2   1   2   1   1   2   1   1   2   2   2   2   2   1   2   1   2   1   2   1   2   2   2   1   1   1   1   2   2   1   1   1   2   1   1   2   1   2   2   1   2   1   2   2   2   2   2   1   2   2   2   1   2   1   1   1   2   1   2   2   2   2   2   2   1   2   1   2   2   1   1   2   2   1   2   1   2   2   1   1   1   1   2   2   2   1   2   1   1   1   1   2   1   1   1   2   1   1   1   2   1   2   1   1   2   2   1   1   1   2   2   2   2   1   1   2   1   1   1   1   1   1   2   2   2   2   2   1   1   1   1   1   2   2   2   1   2   2   1   1   2   2   1   2   1   2   2   2   2   2   2   2   2   1   1   2   1   1   2   1   1   2   2   1   2   2   1   1   2   2   2   1   2   2   1   2   2   1   2   2   1   1   1   2   2   1   1   1   1   1   2   2
 MK-5-10                2   2   2   2   2   2   1   2   1   1   2   1   1   2   1   1   2   2   2   2   2   1   2   1   2   1   2   1   2   2   2   1   1   1   1   2   2   1   1   1   2   1   1   2   1   2   2   2   2   1   2   2   2   2   2   1   2   2   2   1   2   2   1   1   2   1   2   2   2   2   2   2   1   2   1   2   2   1   1   2   2   1   2   1   2   2   1   1   1   2   1   2   2   1   2   1   1   1   1   2   1   1   1   2   1   1   1   2   1   2   2   1   2   2   1   1   1   1   2   2   2   1   1   2   1   1   1   1   1   1   2   2   2   2   2   1   2   1   1   1   2   2   2   1   2   2   1   1   2   2   1   2   1   1   2   2   2   1   2   2   2   1   1   2   1   1   2   1   1   2   2   1   2   2   1   1   2   2   1   1   1   1   1   2   2   1   2   2   1   1   1   1   2   1   1   2   1   2   2   2
 MK-5-11                2   2   2   2   2   2   2   2   1   1   2   1   1   2   1   1   2   2   2   2   2   1   2   1   2   1   2   1   2   2   2   1   1   1   1   2   2   1   1   1   2   2   1   1   1   2   2   2   2   1   2   1   2   2   2   1   2   2   2   1   1   2   1   1   2   1   2   2   2   2   1   2   2   2   1   1   2   1   1   2   2   1   2   2   2   2   1   1   1   2   1   2   1   1   1   1   1   1   1   2   2   1   1   2   1   1   2   2   1   2   2   1   2   2   1   1   2   1   2   2   1   1   1   2   1   1   1   1   1   1   2   2   2   2   2   2   2   1   1   1   2   2   1   2   2   2   2   2   2   2   1   2   2   1   2   2   2   2   2   2   2   1   1   2   1   1   2   1   1   2   2   2   2   2   1   1   2   2   1   1   1   1   1   2   2   1   2   2   1   1   1   2   2   1   1   2   1   2   2   2
 MK-5-12                2   1   2   2   2   2   1   2   1   1   2   1   1   2   1   1   2   2   2   2   2   1   2   1   2   2   2   2   2   2   2   1   1   1   1   2   2   2   1   2   2   2   2   1   1   2   2   2   2   1   2   1   2   2   2   2   2   2   2   1   1   2   1   1   2   1   2   2   2   2   1   2   2   2   1   1   2   1   2   2   2   1   2   2   2   2   1   1   1   1   1   2   1   2   2   1   1   1   1   1   2   1   1   2   1   1   2   2   1   2   2   1   2   2   1   1   2   2   2   2   1   1   1   2   1   1   1   1   1   1   2   2   2   2   2   2   2   1   2   1   2   2   1   2   2   2   2   1   2   2   1   2   2   1   2   2   2   2   2   2   2   1   1   1   1   1   2   1   1   2   2   2   2   2   1   1   2   2   1   1   1   1   1   2   2   1   2   2   2   1   1   2   2   2   1   2   1   2   2   2
 MK-5-13                2   1   2   2   2   2   1   2   1   1   2   1   1   1   1   1   2   2   2   2   1   2   1   1   2   2   2   2   2   2   2   1   1   1   1   2   2   1   1   2   2   2   2   1   1   2   2   2   2   1   2   1   2   1   2   2   2   2   2   1   1   2   1   1   2   1   2   2   2   2   1   2   2   2   1   1   2   1   2   2   2   1   1   2   2   2   1   1   1   1   1   2   1   2   2   1   1   1   1   2   2   1   1   2   1   1   2   1   1   2   2   1   2   2   1   1   2   2   2   2   1   1   1   2   1   1   1   1   1   1   2   2   2   2   2   2   2   1   2   1   2   2   1   2   2   2   2   2   2   2   2   2   2   1   2   2   2   2   2   2   2   1   1   1   1   1   2   1   1   1   2   1   2   2   1   1   1   2   1   1   1   1   1   2   2   1   2   2   2   1   1   2   2   2   1   2   1   2   1   2
 MK-5-14                2   1   2   2   2   1   2   2   1   1   2   1   2   1   2   2   2   2   2   2   1   2   2   1   2   2   2   1   2   2   2   1   1   1   1   2   2   1   2   2   2   2   2   1   1   2   2   2   2   1   2   1   2   1   2   2   2   2   2   1   1   2   1   1   2   1   2   2   2   2   1   2   2   2   1   1   1   1   2   2   2   1   1   2   2   2   2   1   1   1   1   2   1   2   2   1   1   1   1   2   2   1   1   1   1   1   2   1   1   2   2   1   2   2   1   1   2   2   2   2   1   1   1   2   1   1   2   1   1   1   2   1   1   2   2   2   2   1   2   1   2   2   1   2   2   2   2   2   2   2   2   2   2   1   2   2   2   2   2   2   2   1   1   1   1   1   2   1   2   1   2   1   2   2   2   1   1   2   1   1   1   1   1   2   2   2   1   2   2   1   1   2   2   2   1   2   1   2   1   1
 MK-5-15                2   1   1   2   1   1   2   2   1   1   2   1   2   1   2   2   2   2   2   2   1   2   2   1   2   2   2   1   2   2   2   1   1   1   1   2   2   1   2   2   2   2   2   1   1   2   2   2   2   1   1   1   2   1   2   2   1   1   2   1   1   2   1   1   2   1   2   2   2   2   1   2   2   2   1   1   1   2   2   2   2   1   1   1   2   2   2   1   1   1   1   2   1   2   2   1   1   1   1   2   2   1   1   1   1   1   2   1   1   2   2   1   2   2   2   1   2   2   2   2   1   1   1   2   1   1   2   1   1   1   2   1   1   2   2   2   2   1   2   1   2   2   1   2   2   2   2   2   2   2   2   2   1   1   2   2   2   2   2   2   2   1   1   1   2   1   2   1   2   2   2   1   2   2   1   1   1   1   1   2   2   1   1   2   1   2   1   2   1   1   1   2   2   2   1   1   1   2   1   1
 MK-5-16                2   1   1   2   1   1   2   2   1   2   1   1   2   1   2   2   2   2   2   2   1   2   2   1   2   2   2   2   2   2   2   1   1   1   1   1   2   1   2   2   2   2   2   1   1   2   2   2   2   1   1   1   1   1   2   2   1   1   2   1   1   2   1   2   2   1   2   2   2   2   1   1   2   2   1   1   1   2   2   2   2   1   1   1   2   2   2   1   1   1   1   2   1   2   2   1   2   1   1   2   2   1   1   1   1   1   2   1   1   2   2   1   2   2   2   1   2   2   1   2   1   1   1   2   1   1   2   1   1   1   2   1   1   2   2   2   2   1   2   1   2   2   1   1   2   2   2   2   2   2   2   2   1   2   1   2   2   2   2   2   2   1   1   1   2   1   2   1   2   2   2   1   2   2   1   1   1   1   1   2   2   1   1   1   1   2   1   2   1   1   1   2   2   2   1   1   1   2   2   1
 MK-6-1                 1   2   2   2   2   1   1   1   2   2   2   2   1   2   1   2   2   2   2   2   1   1   1   2   1   1   2   1   1   2   1   2   2   2   1   2   2   2   1   1   1   1   1   2   2   1   2   1   1   2   2   2   1   2   2   1   1   1   1   1   1   2   1   1   2   1   2   1   2   2   2   1   2   1   2   1   2   2   1   2   1   1   2   1   1   1   2   1   2   1   1   2   1   2   1   2   2   2   1   2   2   1   1   2   2   1   2   2   1   2   2   1   2   1   2   1   2   2   1   1   2   1   1   1   1   2   2   2   2   2   2   1   2   2   2   2   1   2   1   2   1   1   2   1   1   2   2   1   1   1   2   1   1   1   2   1   1   1   2   2   2   2   1   2   2   2   1   2   1   1   2   2   2   1   2   2   2   1   1   2   1   2   2   1   2   1   1   2   1   2   2   1   2   2   1   2   2   1   2   2
 MK-6-2                 1   2   2   2   2   1   1   1   2   2   2   2   1   2   1   2   2   2   2   2   1   1   1   2   1   1   2   1   1   2   2   2   2   2   1   2   2   2   1   1   2   1   2   2   2   1   2   1   1   2   2   2   1   2   2   1   2   2   1   1   1   2   1   1   1   1   1   1   2   2   2   1   2   1   2   1   2   2   2   1   1   1   2   1   2   1   2   1   2   1   1   2   1   2   1   1   2   2   1   2   2   1   1   2   1   1   2   2   2   2   2   1   1   1   2   2   2   2   1   1   2   1   1   1   1   2   2   2   2   2   1   1   2   2   2   2   1   2   1   2   1   2   2   1   1   2   2   1   1   1   2   1   1   1   2   1   1   1   2   2   2   2   1   2   2   2   1   2   1   1   2   2   2   1   2   2   2   1   1   2   1   2   1   1   2   2   1   2   1   2   2   1   2   2   1   2   2   1   2   2
 MK-6-3                 1   2   2   2   2   1   2   1   2   2   2   2   1   2   2   2   2   2   1   2   1   1   1   2   1   1   2   1   1   1   1   1   2   1   1   2   1   2   1   1   2   1   1   2   2   1   2   1   2   2   2   2   2   2   2   2   1   2   1   1   1   2   1   2   1   1   1   1   2   2   2   1   2   2   2   1   2   2   1   1   1   1   2   1   2   1   2   1   2   1   1   2   1   2   1   1   2   2   2   2   2   1   1   2   1   1   2   2   2   2   2   1   1   1   2   2   2   2   1   1   2   1   1   1   1   2   1   2   2   2   1   1   2   2   2   2   1   2   1   2   1   2   2   1   1   1   2   1   1   1   2   1   1   1   2   1   1   1   1   2   2   2   1   2   2   1   1   2   1   1   2   2   2   1   2   2   2   1   1   2   1   2   1   1   2   2   1   2   1   1   2   1   2   2   2   2   2   1   2   2
 MK-6-4                 1   2   2   2   2   1   2   1   2   1   2   2   1   2   1   2   1   2   1   2   2   1   1   2   1   1   2   1   1   1   1   1   2   1   1   1   1   2   1   1   2   1   2   2   2   1   2   1   2   2   2   2   2   2   2   2   1   2   1   1   1   2   1   2   1   1   1   1   2   2   2   1   2   2   2   1   2   1   2   1   1   1   2   1   2   1   1   1   2   1   1   2   1   2   1   1   2   1   2   2   2   1   2   2   1   1   2   2   2   2   2   2   1   1   2   2   2   2   1   1   2   2   1   1   2   2   1   1   2   2   1   1   2   2   2   2   1   2   1   2   1   2   2   1   1   1   2   1   1   1   2   1   1   2   2   1   1   1   1   1   1   2   1   2   2   1   1   2   1   1   2   2   2   1   2   2   2   2   1   2   1   2   1   1   2   1   1   2   1   1   2   1   2   2   2   2   2   1   2   2
 MK-6-5                 1   2   2   2   2   1   2   1   2   1   1   2   1   2   1   2   1   2   2   1   2   1   1   2   1   1   2   1   2   1   1   1   2   1   1   1   1   2   1   1   2   1   1   2   2   2   2   1   2   1   2   2   2   2   2   2   1   2   1   1   1   2   1   2   1   1   1   1   2   2   2   1   2   2   2   1   2   1   2   1   1   1   2   1   2   1   1   1   2   1   1   2   1   2   1   1   2   1   2   2   2   1   2   2   1   1   2   2   2   2   2   2   1   1   2   2   2   2   1   1   2   2   1   1   2   2   1   1   2   1   1   1   2   2   1   2   1   2   1   2   1   2   2   1   1   1   2   1   1   1   2   1   1   2   2   1   1   1   1   1   1   2   1   2   2   1   1   2   1   1   2   2   2   1   2   1   2   2   1   2   2   1   1   1   2   2   1   2   1   1   2   1   2   2   2   2   2   1   2   2
 MK-6-6                 1   2   2   2   2   1   2   1   1   1   1   2   2   1   1   2   1   2   2   1   2   1   1   2   1   1   2   1   1   1   1   1   2   1   1   1   1   2   2   1   2   1   1   2   2   2   2   1   2   1   2   2   2   2   2   2   1   2   2   1   1   2   1   2   1   2   1   1   2   2   2   1   2   2   2   1   1   1   2   1   2   1   2   1   2   1   1   1   2   2   1   2   1   2   1   1   2   1   2   2   2   1   2   2   1   1   2   2   2   2   2   2   1   1   2   2   2   2   1   1   2   2   1   2   2   2   1   1   1   1   1   1   2   2   1   2   1   2   1   2   1   2   2   1   1   1   2   1   1   1   2   2   1   2   2   1   1   1   1   1   2   2   1   2   1   1   1   2   1   1   2   2   2   2   2   1   2   2   1   2   2   1   1   1   2   2   1   2   1   1   2   1   2   2   2   2   2   1   2   1
 MK-6-7                 1   2   2   1   2   1   2   1   1   1   1   2   1   1   1   2   1   2   2   2   2   1   1   2   1   1   2   1   1   1   1   1   2   1   1   1   1   2   2   1   2   1   1   2   2   2   2   1   2   1   2   2   2   2   2   2   1   1   2   1   1   2   1   2   1   2   1   1   2   2   2   1   2   2   2   1   1   1   2   1   2   1   1   1   2   1   1   2   2   2   1   2   1   2   2   2   2   1   2   2   2   1   2   2   1   1   2   2   2   2   2   2   1   2   2   2   2   2   1   2   2   2   1   2   2   2   1   1   1   1   1   2   2   2   1   2   1   2   1   2   1   1   2   1   1   1   2   1   1   1   2   2   1   2   2   1   1   1   1   1   2   2   1   2   1   1   1   1   1   1   2   1   2   2   2   1   2   2   1   2   2   1   2   1   2   2   1   2   1   1   1   2   2   2   2   2   1   1   2   1
 MK-6-8                 1   2   2   1   2   1   2   1   1   1   1   2   1   1   1   2   2   2   2   2   1   1   1   2   1   1   1   1   1   1   1   1   2   1   1   1   1   1   2   1   2   1   1   2   2   2   2   1   2   1   2   2   2   2   2   2   1   1   2   1   2   2   1   1   1   2   1   1   2   1   2   1   1   2   2   1   1   2   2   1   2   1   1   1   2   1   1   2   2   2   1   2   1   2   2   2   2   1   2   2   2   1   2   2   1   1   2   1   2   2   1   2   1   2   2   2   2   2   1   1   2   2   1   2   2   1   2   1   1   1   1   2   2   2   1   2   1   2   1   2   2   1   2   1   1   1   1   1   1   1   2   2   1   1   2   1   1   1   2   1   2   2   1   2   1   1   1   1   1   1   1   1   2   2   2   1   1   1   1   2   2   1   2   1   1   2   1   2   1   1   2   2   2   2   2   2   1   1   2   2
 MK-6-9                 1   2   2   2   2   1   1   1   1   1   2   2   1   1   1   2   2   2   2   2   1   2   1   2   1   1   1   1   1   1   1   1   2   1   1   1   1   1   2   1   1   1   1   2   2   1   2   1   2   1   2   1   2   2   2   2   1   2   2   1   2   2   1   1   1   2   1   1   2   1   2   1   1   2   2   1   1   2   2   1   2   1   1   1   2   1   1   2   2   2   1   2   1   2   2   2   1   1   2   2   2   1   2   2   1   1   2   1   2   2   1   2   2   2   2   2   2   2   1   1   2   2   2   2   2   1   2   1   1   1   1   2   2   2   1   2   1   2   1   2   2   1   2   1   1   1   1   1   1   1   2   2   1   1   2   1   1   1   2   1   2   2   1   2   1   1   1   1   1   1   1   1   1   2   2   1   1   1   1   2   2   1   2   1   1   2   1   1   1   1   1   2   2   2   2   2   1   1   2   2
 MK-6-10                1   2   2   2   2   1   2   1   1   1   1   2   1   1   1   2   2   2   2   2   1   2   1   2   1   1   1   1   1   1   1   1   2   1   1   1   1   1   2   1   1   1   1   2   2   1   1   1   2   1   2   1   2   2   2   2   1   2   1   1   2   2   1   1   1   2   2   1   2   1   2   1   1   2   2   2   1   2   2   1   2   1   1   2   2   1   1   2   2   2   1   2   1   2   2   2   1   1   2   2   2   1   2   2   1   1   2   1   2   2   1   2   2   2   2   2   2   2   1   1   2   2   2   2   2   1   2   1   1   1   1   2   2   2   2   2   1   2   2   2   2   1   2   1   1   1   1   1   1   1   2   2   1   1   2   1   1   1   2   1   2   2   1   2   2   1   1   1   1   1   1   1   1   2   2   2   1   1   1   1   2   1   2   2   1   2   1   1   1   1   1   2   1   2   2   2   1   1   2   2
 MK-6-11                2   2   2   2   2   1   2   1   1   1   1   2   2   1   1   2   2   2   2   2   1   2   1   2   1   1   1   1   1   1   1   1   2   1   1   1   1   1   2   1   1   1   1   1   1   1   1   1   2   1   2   1   2   2   2   2   1   1   1   1   2   2   2   1   1   2   2   1   2   1   2   1   1   2   2   2   2   2   2   1   2   1   1   2   1   1   1   2   2   2   2   2   1   2   2   2   1   1   1   2   2   1   2   2   1   1   2   2   2   2   1   2   2   2   2   2   2   2   1   1   2   2   2   2   2   1   2   1   1   1   1   2   2   2   2   2   1   2   2   2   2   1   1   1   1   1   1   2   1   1   2   2   1   1   2   1   1   1   2   1   2   2   2   2   1   1   1   1   1   1   1   1   2   2   2   2   1   2   1   1   2   1   2   2   2   2   1   1   1   1   1   2   1   1   2   2   1   1   2   1
 MK-6-12                2   1   2   2   2   1   2   1   1   1   2   2   2   1   1   2   2   2   2   2   1   1   2   2   1   1   1   2   1   1   1   1   2   2   1   1   1   1   2   1   1   1   1   1   1   1   1   2   2   1   1   1   2   2   2   2   1   1   1   1   2   2   2   2   1   1   2   1   1   1   2   1   1   2   2   2   2   2   2   1   2   2   1   2   1   1   1   2   1   2   2   2   1   2   2   2   1   1   1   2   2   2   2   2   1   1   2   2   2   2   1   2   2   1   2   2   2   2   1   1   2   2   2   2   2   2   2   1   1   1   1   2   2   2   2   1   1   2   2   2   2   1   1   1   1   1   1   2   1   2   2   2   1   1   2   2   2   1   2   1   1   1   2   2   1   2   1   1   1   1   1   1   2   2   2   2   1   2   2   1   2   1   2   1   2   2   1   1   1   1   1   2   1   2   1   2   1   1   2   1
 MK-6-13                2   1   2   2   2   1   2   1   1   1   2   2   2   2   1   2   2   2   2   2   1   1   2   2   1   1   1   2   1   1   1   1   2   2   1   2   2   1   2   1   1   1   1   1   1   1   1   2   2   1   1   1   2   2   2   1   1   1   1   1   2   2   2   2   1   1   2   1   1   1   2   1   1   2   2   2   2   2   2   1   2   2   1   2   1   1   1   1   1   2   2   2   2   2   2   1   2   1   1   2   2   2   2   2   1   1   2   2   2   2   1   2   2   1   2   2   2   2   1   2   2   2   2   2   2   2   2   1   1   1   2   2   2   2   2   1   1   2   2   2   2   1   1   1   1   1   1   2   1   2   2   2   1   1   2   2   2   1   2   1   1   2   2   2   1   2   1   1   1   1   1   1   2   2   2   2   1   2   2   1   2   1   1   1   1   2   1   1   1   1   1   2   1   2   1   2   1   1   2   1
 MK-6-14                2   1   2   2   2   1   2   1   1   1   2   2   2   2   1   2   1   2   2   2   1   1   2   2   1   1   1   2   1   1   1   1   2   2   1   2   2   1   2   1   1   1   1   1   1   1   1   2   2   1   1   1   2   1   2   1   1   2   1   1   2   2   2   2   1   1   2   1   1   1   2   1   1   2   1   2   2   1   2   2   2   2   1   2   1   1   1   1   1   2   2   2   2   2   2   1   2   1   1   2   2   1   2   2   1   2   2   2   2   2   2   2   2   1   1   2   1   2   1   2   1   2   2   2   2   2   2   1   1   1   2   2   2   2   2   1   1   1   2   2   2   1   1   1   1   1   1   2   1   2   2   2   1   1   2   2   2   1   2   1   1   1   2   2   1   2   1   1   1   2   1   1   2   2   2   1   1   2   2   1   1   1   1   2   1   2   1   1   1   2   1   2   1   2   2   2   1   1   2   1
 MK-6-15                1   1   1   2   2   1   2   1   1   2   2   2   1   2   1   2   1   2   2   2   1   1   2   2   1   1   1   2   1   1   1   1   2   2   1   1   2   1   1   1   1   1   1   1   1   1   1   2   2   1   1   1   2   1   2   1   1   2   1   1   2   2   2   2   1   1   2   1   1   1   2   1   1   2   2   2   2   1   2   2   2   2   1   2   1   1   1   1   2   2   2   2   2   2   2   1   2   1   1   2   2   2   2   1   1   2   2   2   2   2   2   2   1   1   1   2   1   2   1   2   1   2   2   2   2   2   2   1   1   1   2   2   2   2   2   1   1   1   2   1   2   2   1   1   1   1   1   2   1   2   2   2   1   1   1   2   2   1   2   1   1   1   2   2   1   2   1   1   1   1   1   1   2   1   2   1   1   2   2   2   1   1   1   2   1   2   1   1   1   2   1   2   1   2   2   2   1   1   2   1
 MK-6-16                1   1   1   2   2   1   2   1   1   2   2   2   1   2   1   2   1   2   2   2   1   1   2   2   1   1   1   2   1   1   1   1   2   2   2   1   2   1   1   1   1   1   1   1   1   1   1   2   2   1   1   1   2   1   1   1   1   2   1   1   2   2   2   2   1   1   2   1   1   1   2   1   1   2   2   2   2   1   2   2   2   2   1   2   1   1   1   1   2   1   2   2   2   2   2   1   2   1   1   1   1   2   1   1   1   2   2   2   2   2   2   2   1   1   2   2   1   2   1   2   1   2   2   2   2   2   2   1   1   1   2   2   2   2   2   2   1   1   2   1   2   2   1   1   1   1   1   2   1   2   2   1   1   1   2   1   2   1   1   1   1   1   2   2   1   2   1   1   1   1   1   1   2   1   2   1   1   2   2   2   1   1   1   2   1   2   1   1   1   2   1   1   1   2   2   2   1   1   2   1
 
!****************************************** Phenotypic Data **********************************************************
!-100.0 is resevred for missing phenotype
SimulatedTrait1         9.6009    8.2195    9.1224    9.6884    8.3101    9.3854   10.2386   10.6857   10.7974    8.3105    9.9860    9.6485   10.3745   10.8997   10.0703    9.6406    9.8247    9.2240    9.7323    8.7594    9.6839    9.8256   10.3292    8.4545   10.8330   12.4090   10.2075   10.2792   11.6091   10.7860   10.6809   10.4560   10.1220    9.7153    9.4905    7.6057    9.3692   10.1704   10.5874    9.5682   11.2404   10.7159    9.7156   10.4271    8.6805    8.0549   10.6078    9.5345    8.4354   11.6924    9.8444    9.5690    8.9345    9.4662   10.6095   10.4034    9.9049   10.3574   11.5815    9.7128    9.4236    9.5191    9.4907    8.4687    9.6710    9.4936    9.5816    9.0437    9.4284   11.0268   11.6931    9.1724   12.1828    9.2752    9.4390    8.0172   11.0371   11.0942    8.8244    9.9961    9.7715    9.7666    9.6188   10.0510   10.1934   10.7900    9.6579    8.7899   10.9737    9.9330   10.0697   11.7457    7.9603    9.2455   10.2598   10.3733   11.1085   10.3498    9.1380   10.6821    8.4895    8.4186   10.6030    9.3877   10.8534   11.9735    9.3684   10.2726   11.0900    8.5420   10.8939    9.9390    9.2773   11.9843    9.5881   10.7188    9.3770    9.2772    9.9169    9.2009   10.4288   10.8555    9.9769    8.7629    9.6562    9.4127   10.2863   12.5518   10.7182   10.8921   10.3631   10.4580    8.7476   10.6659    8.4724   11.4748    8.7396    9.4202    8.3855   11.5898    9.0071    8.0676    9.3097   10.1742    8.3463    9.3017    8.2802    9.4232   11.5253   10.0394    8.7765   11.8747    9.8468    9.3694   10.2201    8.4461   11.1236   10.3657   10.7059    8.4391    9.4389    9.2140    9.3445    7.9683    9.0776    9.4746    9.7272    9.8991   10.3025   10.5626    9.8382    9.4099    9.5786    9.2737   10.2710   10.6319    9.0828    8.7061   10.4259   10.4039    9.8359    8.1286    8.9743   10.7835   10.2064   10.3695    9.3988   10.2963   10.1421   10.4461    8.6775   10.5715   10.2902   10.3448    8.2369    7.8649   10.0252    8.7123    9.9426    8.7756
 
