# Supplementary material for: Inclusive Composite Interval Mapping of QTL by Environment Interactions in Biparental Populations
Source: PLoS One. 2015 Jul 10;10(7):e0132414. doi: 10.1371/journal.pone.0132414 (PMC4498613; doi:10.1371/journal.pone.0132414)
Supplement: S1 File — (ZIP) [file pone.0132414.s001.zip › BC1 population/e=1/run_00136.met]

!**********************Note: lines staring with "!" are remarks and will be ignored in the program********************
!*********************************General Information**********************************
!Assuming F1 = P1 x P2, populations available in QTL IciMapping are: 
!  1, P1BC1F1 = P1 x F1, the first backcrossing where P1 is used as the recurrent parent;
!  2, P2BC1F1 = P2 x F1, the first backcrossing where P2 is used as the recurrent parent;
!  3, F1DH, F1-derived doubled haploids; 
!  4, RIL or F1RIL, recombination inbred lines through the repeated selfing of F1;
!  5, P1BC1RIL, recombination inbred lines through the repeated selfing of P1BC1F1;
!  6, P2BC1RIL, recombination inbred lines through the repeated selfing of P2BC1F1;
!  7, F2, the selfing generation of F1;
!  8, F3, the selfing generation of F2;
!  9, P1BC2F1, the second backcrossing where P1 is used as the recurrent parent; 
! 10, P2BC2F1, the second backcrossing where P2 is used as the recurrent parent;
! 11, P1BC2RIL, recombination inred lines through the repeated selfing of P1BC2F1; 
! 12, P2BC2RIL, recombination inred lines through the repeated selfing of P2BC2F1; 
! 13, P1BC1F2, the selfing generation of P1BC1F1; 
! 14, P2BC1F2, the selfing generation of P2BC1F1; 
! 15, P1BC2F2, the selfing generation of P1BC2F1; 
! 16, P2BC2F2, the selfing generation of P2BC2F1; 
! 17, P1BC1DH, P1BC1F1-derived doubled haploids; 
! 18, P2BC1DH, P2BC1F1-derived doubled haploids; 
! 19, P1BC2DH, P1BC2F1-derived doubled haploids; 
! 20, P2BC2DH, P2BC2F1-derived doubled haploids; 
   1      !Mapping Population (see remarks above)
   2      !Mapping Function (1 for Kosambi; 2 for Haldane; 3 for Morgan)
   2      !Marker Space Type (1 for intervals; 2 for positions)
   1      !Marker Space Unit(1 for centiMorgans; 2 for Morgan)
   6      !Number of Chromosomes (or Linkage Groups)
 200      !Size of the mapping population
   1      !Number of environments
 
!***************************************** Chromosomes and Linkage Maps **********************************************
!Chromosome                 NumMarkers
-CH1                        16
-CH2                        16
-CH3                        16
-CH4                        16
-CH5                        16
-CH6                        16
!Linkage map (Marker name followed by position or the interval length)
 MK-1-1                1     0.000
 MK-1-2                1    10.000
 MK-1-3                1    20.000
 MK-1-4                1    30.000
 MK-1-5                1    40.000
 MK-1-6                1    50.000
 MK-1-7                1    60.000
 MK-1-8                1    70.000
 MK-1-9                1    80.000
 MK-1-10               1    90.000
 MK-1-11               1   100.000
 MK-1-12               1   110.000
 MK-1-13               1   120.000
 MK-1-14               1   130.000
 MK-1-15               1   140.000
 MK-1-16               1   150.000
 MK-2-1                2     0.000
 MK-2-2                2    10.000
 MK-2-3                2    20.000
 MK-2-4                2    30.000
 MK-2-5                2    40.000
 MK-2-6                2    50.000
 MK-2-7                2    60.000
 MK-2-8                2    70.000
 MK-2-9                2    80.000
 MK-2-10               2    90.000
 MK-2-11               2   100.000
 MK-2-12               2   110.000
 MK-2-13               2   120.000
 MK-2-14               2   130.000
 MK-2-15               2   140.000
 MK-2-16               2   150.000
 MK-3-1                3     0.000
 MK-3-2                3    10.000
 MK-3-3                3    20.000
 MK-3-4                3    30.000
 MK-3-5                3    40.000
 MK-3-6                3    50.000
 MK-3-7                3    60.000
 MK-3-8                3    70.000
 MK-3-9                3    80.000
 MK-3-10               3    90.000
 MK-3-11               3   100.000
 MK-3-12               3   110.000
 MK-3-13               3   120.000
 MK-3-14               3   130.000
 MK-3-15               3   140.000
 MK-3-16               3   150.000
 MK-4-1                4     0.000
 MK-4-2                4    10.000
 MK-4-3                4    20.000
 MK-4-4                4    30.000
 MK-4-5                4    40.000
 MK-4-6                4    50.000
 MK-4-7                4    60.000
 MK-4-8                4    70.000
 MK-4-9                4    80.000
 MK-4-10               4    90.000
 MK-4-11               4   100.000
 MK-4-12               4   110.000
 MK-4-13               4   120.000
 MK-4-14               4   130.000
 MK-4-15               4   140.000
 MK-4-16               4   150.000
 MK-5-1                5     0.000
 MK-5-2                5    10.000
 MK-5-3                5    20.000
 MK-5-4                5    30.000
 MK-5-5                5    40.000
 MK-5-6                5    50.000
 MK-5-7                5    60.000
 MK-5-8                5    70.000
 MK-5-9                5    80.000
 MK-5-10               5    90.000
 MK-5-11               5   100.000
 MK-5-12               5   110.000
 MK-5-13               5   120.000
 MK-5-14               5   130.000
 MK-5-15               5   140.000
 MK-5-16               5   150.000
 MK-6-1                6     0.000
 MK-6-2                6    10.000
 MK-6-3                6    20.000
 MK-6-4                6    30.000
 MK-6-5                6    40.000
 MK-6-6                6    50.000
 MK-6-7                6    60.000
 MK-6-8                6    70.000
 MK-6-9                6    80.000
 MK-6-10               6    90.000
 MK-6-11               6   100.000
 MK-6-12               6   110.000
 MK-6-13               6   120.000
 MK-6-14               6   130.000
 MK-6-15               6   140.000
 MK-6-16               6   150.000
!*********************************** Marker Types ********************************************************************
!Co-dominant marker: When heterozygote F1 is present, P1 is coded as 2, F1 is coded as 1, and P2 is coded as 0; Otherwise, P1 is coded as 2, and P2 is coded as 0. 
!Dominant marker: When heterozygote F1 is present, P1 and F1 are coded as 12, and P2 is coded as 0; Otherwise, P1 is coded as 2, and P2 is coded as 0.  
!Recessive markers: When heterozygote F1 is present, P1 is coded as 2, and F1 and P2 are coded as 10; Otherwise, P1 is coded as 2, and P2 is coded as 0. 
!Missing marker is coded as -1. 
 MK-1-1                 2   2   1   1   1   1   2   2   2   2   2   1   1   1   2   2   2   1   1   2   2   2   2   2   1   1   2   1   1   1   2   1   1   1   2   1   1   2   1   1   1   1   2   1   1   1   2   1   2   2   2   2   2   2   1   1   2   2   1   2   2   1   1   2   1   2   2   1   1   2   2   2   2   1   2   1   1   1   2   2   1   2   2   1   2   2   2   2   1   1   1   2   1   1   1   2   2   1   2   2   1   2   2   1   1   2   1   1   1   1   2   2   1   2   2   1   2   2   1   1   1   2   2   2   1   1   2   2   2   2   1   2   2   1   1   2   1   2   2   1   1   2   2   1   2   2   1   2   2   2   1   1   1   1   2   2   2   1   1   1   1   1   2   2   2   2   1   1   1   1   1   1   2   2   1   2   1   2   2   1   2   2   1   1   1   1   1   1   1   2   2   2   1   1   2   2   2   1   2   1
 MK-1-2                 2   2   1   1   2   2   2   2   2   2   2   1   1   1   2   2   2   1   2   2   2   2   2   2   1   1   2   1   1   2   2   1   1   1   2   1   1   2   1   1   1   2   2   1   1   1   2   1   2   2   2   2   2   2   1   2   1   2   1   2   1   1   1   2   1   2   2   1   1   2   2   2   2   1   2   2   1   1   1   2   1   2   2   1   2   2   2   2   2   1   1   2   1   1   1   2   2   1   2   2   2   2   2   1   1   2   1   1   1   1   2   2   1   2   2   1   2   2   1   1   1   2   2   2   1   1   2   2   1   2   1   2   2   1   1   2   2   2   2   1   1   2   2   1   2   2   1   2   2   2   1   1   1   1   2   1   2   1   1   1   1   1   2   2   2   2   1   1   1   1   2   1   2   2   1   2   1   2   2   1   2   2   1   1   1   1   1   1   1   2   2   2   1   1   2   2   2   1   2   1
 MK-1-3                 2   2   1   2   2   2   2   2   2   2   2   1   1   1   2   2   1   1   2   2   2   2   2   2   1   1   2   1   1   2   1   1   1   1   2   1   1   2   1   1   1   2   2   1   1   1   2   1   2   2   2   2   2   2   1   2   1   2   1   2   1   1   1   2   1   2   2   1   1   2   2   2   2   1   2   2   1   1   1   2   1   2   2   1   2   2   2   1   2   1   1   2   1   2   1   2   2   1   2   2   2   2   2   1   1   2   1   1   1   1   2   2   1   2   2   1   2   1   1   1   1   2   1   2   1   1   2   2   1   2   1   2   2   1   1   2   2   2   2   1   1   2   2   2   2   2   1   2   2   1   1   1   1   1   2   1   2   1   1   2   1   1   2   2   2   2   1   1   1   1   2   1   2   2   1   2   1   2   2   1   2   2   1   1   1   1   1   1   1   2   2   2   1   1   2   2   2   1   2   1
 MK-1-4                 2   1   1   2   2   2   1   2   2   2   2   1   1   1   2   2   1   1   1   2   2   1   2   2   2   1   2   1   1   2   1   1   1   2   2   1   1   2   1   1   1   2   2   2   1   1   2   1   2   1   2   2   2   2   1   2   1   2   2   2   1   1   1   2   2   2   2   1   1   2   2   2   2   1   2   2   1   1   1   2   1   2   2   1   2   2   2   2   2   1   1   2   1   2   1   2   2   1   2   2   2   2   2   1   1   1   1   1   1   1   2   2   1   2   2   1   2   1   2   2   1   2   1   2   1   1   2   2   1   2   1   2   1   1   1   2   2   2   2   2   1   2   2   2   1   1   1   1   2   2   1   1   1   1   2   1   2   1   2   2   1   1   2   2   2   2   1   1   1   1   2   1   2   2   1   1   1   2   2   1   2   2   1   1   1   2   1   1   1   2   2   1   1   1   2   2   2   1   1   1
 MK-1-5                 2   1   1   2   2   2   1   2   2   2   2   1   1   2   2   2   1   1   1   2   2   2   2   2   2   2   2   1   1   2   1   1   1   2   2   1   1   2   1   1   1   2   2   2   1   1   2   1   2   1   2   2   2   2   1   2   1   2   2   2   1   1   1   1   2   2   2   2   1   2   2   2   2   2   2   1   1   1   1   2   1   2   2   1   2   2   2   2   2   1   1   2   1   2   1   2   2   1   2   2   2   2   2   1   1   1   1   1   1   1   2   2   1   2   2   1   2   1   2   2   1   2   1   2   1   1   1   2   2   1   1   2   1   1   1   2   2   2   2   2   1   2   2   2   2   1   2   1   2   2   1   1   1   1   2   1   2   1   2   2   1   2   2   2   2   2   2   1   2   1   2   1   2   2   1   2   1   2   2   1   2   2   1   1   1   2   1   1   1   2   2   2   2   1   2   2   2   1   1   1
 MK-1-6                 2   2   1   2   2   2   1   2   2   2   2   2   1   2   2   2   1   2   1   2   2   2   2   2   2   2   2   1   1   1   1   1   1   2   2   1   1   2   1   1   2   2   1   1   2   1   2   1   2   1   2   2   2   1   1   2   1   2   2   2   1   1   1   1   2   2   2   2   1   1   2   2   1   2   2   1   1   1   1   2   1   2   2   1   2   2   2   2   2   1   1   2   1   2   1   2   2   1   2   2   2   2   2   2   1   1   1   1   2   1   1   2   1   2   2   1   2   1   2   2   1   1   1   2   1   1   1   2   2   1   1   2   1   1   1   2   2   2   2   2   1   2   2   2   2   2   1   1   2   2   1   2   1   1   2   1   2   1   2   2   1   2   2   2   2   2   2   1   2   1   2   1   2   2   1   2   1   2   2   2   2   2   1   1   1   2   2   1   1   2   2   2   2   1   2   1   2   1   1   1
 MK-1-7                 2   2   1   2   2   2   1   2   2   2   2   2   1   2   2   2   1   2   1   2   2   2   2   2   2   2   2   1   1   1   1   1   1   2   2   1   1   2   1   1   2   2   1   1   2   1   2   2   1   1   1   2   1   1   1   2   1   2   2   2   1   1   1   1   2   2   2   2   1   1   2   2   1   2   2   1   1   2   1   2   2   2   2   1   2   2   2   2   2   1   1   2   1   1   1   2   2   1   2   2   2   2   2   2   1   1   1   1   2   1   1   2   1   2   2   1   2   1   2   2   2   1   1   2   1   1   2   2   1   1   1   2   1   2   2   2   1   2   2   2   1   2   2   2   2   2   2   1   2   2   1   2   1   1   2   1   2   1   2   1   1   2   2   2   2   2   2   1   2   1   2   2   2   2   1   2   1   2   2   2   2   2   1   1   1   1   2   2   1   2   1   2   2   1   2   1   2   1   1   1
 MK-1-8                 2   2   1   2   2   2   1   2   2   2   2   2   2   2   2   2   1   2   1   2   2   2   2   2   2   2   2   1   1   1   1   1   1   2   2   1   1   2   1   1   2   2   1   1   2   1   1   2   1   1   1   2   1   2   1   2   1   2   2   2   1   1   1   1   2   2   2   2   1   1   2   2   1   2   2   1   1   2   1   2   2   2   2   1   2   1   2   2   2   1   1   2   1   1   1   2   2   1   2   2   2   2   2   2   1   1   1   1   2   1   2   2   1   2   2   1   2   1   2   2   2   1   1   2   1   1   2   2   2   1   1   2   1   2   2   2   1   2   2   2   1   1   2   2   2   2   2   1   2   2   1   2   1   1   2   1   1   1   2   1   2   2   2   1   2   2   2   1   2   1   2   2   2   2   1   2   1   2   2   2   2   2   1   1   1   1   2   1   1   2   1   2   2   2   2   1   2   1   1   1
 MK-1-9                 2   2   1   2   2   2   1   1   2   2   2   2   2   2   2   2   1   2   1   2   2   2   2   2   2   2   2   1   1   1   1   1   1   2   1   1   1   2   1   1   2   2   1   2   1   1   1   2   1   1   1   2   1   2   1   2   1   1   2   1   1   1   1   1   2   2   2   2   1   1   2   2   1   2   2   1   1   2   1   2   1   2   2   1   2   1   2   2   2   1   1   2   1   1   1   2   2   1   2   2   2   2   2   2   1   1   2   1   2   1   2   2   1   2   2   2   2   1   2   2   1   1   1   2   1   1   1   2   2   1   1   2   1   2   2   2   1   2   1   2   1   1   2   2   2   2   2   1   1   2   1   2   1   1   2   1   2   1   2   1   2   1   2   1   1   1   2   1   2   1   2   2   1   2   1   2   1   2   2   2   2   2   2   1   1   1   2   1   1   2   1   2   2   2   2   1   2   1   2   1
 MK-1-10                2   2   1   2   2   2   2   1   2   2   2   1   2   2   2   2   1   2   1   2   2   2   2   2   2   2   1   1   1   2   1   1   1   2   2   1   2   1   1   1   2   2   1   2   1   1   1   2   1   1   1   2   1   1   1   2   1   1   2   1   1   1   1   1   2   2   2   2   1   1   2   2   1   1   1   1   1   2   1   1   1   2   2   1   2   1   2   2   2   1   1   2   1   1   1   2   2   2   2   2   2   1   2   2   1   1   2   1   2   1   2   2   1   2   2   2   2   1   2   1   1   1   1   2   1   1   1   2   2   2   1   2   1   2   1   2   1   2   2   2   1   1   1   2   2   2   2   1   1   2   2   2   1   1   2   1   2   1   2   1   2   1   2   1   1   1   2   1   2   1   1   2   2   1   1   2   1   2   2   2   2   2   2   1   1   1   2   2   1   2   1   2   2   2   2   1   2   1   2   1
 MK-1-11                2   2   1   2   2   2   1   1   2   2   2   2   2   2   2   1   1   2   1   2   2   2   2   2   2   2   1   1   1   2   1   1   1   2   2   1   2   1   1   1   2   2   1   2   1   1   1   2   1   1   1   2   1   1   1   2   1   1   2   1   1   1   1   1   2   2   2   2   1   1   2   2   1   1   1   1   1   2   1   1   1   2   2   1   2   1   2   2   2   1   1   2   1   1   1   2   2   2   2   2   2   1   2   2   1   1   2   1   2   1   2   2   1   2   2   2   2   1   2   1   1   1   1   2   1   2   1   2   2   2   2   2   1   2   1   2   1   2   2   2   1   2   1   2   2   2   2   1   1   2   2   2   1   1   2   2   2   1   2   1   1   1   2   1   1   1   2   1   2   2   1   1   2   1   1   2   1   2   2   2   2   2   2   1   1   1   2   2   1   2   1   2   2   2   2   1   2   1   2   1
 MK-1-12                2   1   1   2   2   2   1   1   2   2   2   1   2   2   1   1   1   2   1   2   2   2   2   2   1   2   1   1   1   2   1   1   1   2   2   1   2   1   2   1   2   2   2   2   1   2   1   2   1   1   1   1   1   1   1   2   1   1   2   1   2   1   2   1   1   2   1   2   1   1   2   2   1   1   1   1   1   2   1   1   2   2   2   1   2   1   2   2   2   1   1   2   1   1   1   2   2   2   2   2   2   1   2   2   1   1   2   1   2   1   2   2   1   2   2   2   2   1   2   1   1   1   1   2   1   1   1   2   2   2   2   2   1   2   1   2   1   2   2   2   1   2   1   2   2   2   1   1   1   2   2   2   1   1   2   2   2   1   2   1   1   1   2   1   1   1   2   1   2   2   1   1   2   1   1   2   1   2   2   2   2   2   2   1   1   1   2   2   1   2   1   2   2   2   2   1   2   1   2   1
 MK-1-13                2   1   1   2   2   2   1   1   2   2   2   1   2   2   1   1   1   2   1   2   2   2   2   2   1   2   1   1   1   2   1   1   1   2   2   1   2   1   2   1   2   2   2   2   1   1   1   2   1   1   2   1   1   1   1   2   1   1   2   1   2   1   2   1   1   2   1   2   2   2   2   2   1   1   1   1   1   2   1   1   2   2   2   2   2   1   2   2   2   1   2   2   1   1   1   2   2   2   2   2   2   1   2   2   2   1   2   1   1   1   2   1   1   2   2   2   2   1   1   1   1   1   1   1   1   2   1   2   2   2   2   2   2   2   2   2   1   2   2   2   1   2   1   2   2   2   1   1   1   2   2   2   1   1   2   2   2   1   2   1   1   1   2   1   1   1   2   1   2   2   2   1   2   1   1   2   1   2   2   2   2   2   2   1   1   1   2   2   1   2   1   2   2   2   2   1   2   1   1   1
 MK-1-14                1   1   1   1   1   2   1   2   2   2   2   1   2   2   1   2   1   2   1   2   2   2   1   2   1   2   2   1   1   2   1   1   1   2   2   1   2   1   2   2   2   2   2   2   1   1   1   2   2   1   2   1   1   1   2   2   1   1   2   1   2   1   2   1   1   2   1   1   2   2   2   2   1   1   1   1   1   1   1   1   2   2   2   2   2   2   2   2   2   1   1   2   1   1   1   2   2   2   2   2   2   1   2   2   1   1   2   1   1   1   2   1   1   2   2   2   2   1   1   1   1   1   1   2   1   2   1   2   2   2   2   2   2   2   2   2   1   2   2   2   1   2   1   2   2   2   1   1   1   2   2   2   1   1   2   2   2   1   2   1   1   1   2   1   2   1   2   1   2   2   2   1   2   1   1   2   1   2   2   1   2   2   2   2   1   1   2   2   2   2   1   2   2   1   2   1   1   1   1   1
 MK-1-15                1   1   1   1   1   2   1   2   2   2   2   1   2   2   1   2   1   2   1   2   2   2   2   2   1   2   2   1   1   2   1   1   1   2   2   1   2   1   2   2   2   2   1   2   1   1   1   2   2   1   2   1   1   1   1   2   1   1   2   2   2   1   2   1   1   1   1   1   2   2   2   2   1   1   1   1   1   2   1   1   2   2   2   2   2   2   1   2   2   1   1   2   1   1   2   2   2   2   2   2   2   1   2   2   1   1   2   1   1   1   2   1   1   2   2   2   2   1   1   1   1   1   1   1   1   2   1   2   2   2   2   2   2   2   1   2   1   2   2   2   1   2   1   2   2   2   1   1   1   2   2   2   1   1   2   2   2   1   2   2   1   1   2   1   2   1   2   1   2   2   2   1   2   1   1   2   1   2   1   1   2   2   2   2   1   1   2   2   2   2   1   2   2   2   2   1   1   1   1   1
 MK-1-16                1   1   2   1   2   2   1   2   2   2   2   1   2   2   1   2   1   2   1   2   2   2   2   2   1   2   2   2   2   2   2   1   1   1   2   1   2   2   1   2   2   2   1   2   1   1   1   2   2   1   2   1   1   1   1   1   1   1   2   2   2   1   2   1   1   1   1   2   2   2   2   2   1   1   1   1   1   2   1   1   2   2   2   2   2   2   1   2   2   1   1   2   1   1   2   2   2   2   2   2   2   1   2   2   1   1   2   1   1   1   2   1   1   2   2   2   2   1   1   1   1   1   1   1   1   1   1   2   2   1   2   2   2   2   1   2   1   2   1   2   1   2   1   2   1   2   1   1   1   2   1   2   1   1   2   2   2   1   2   2   1   1   2   1   2   1   2   1   2   2   2   1   2   1   1   2   1   2   1   1   2   2   2   2   1   1   1   2   1   2   1   2   2   2   2   1   1   1   1   1
 MK-2-1                 1   1   1   1   2   1   1   2   1   2   2   1   1   1   2   1   1   1   1   1   1   1   2   1   1   2   2   2   1   2   1   1   1   1   1   2   2   2   1   2   2   1   1   1   1   1   2   1   1   1   2   2   1   1   1   2   2   1   2   1   2   2   2   1   1   1   2   1   2   1   1   2   2   1   1   1   2   1   1   1   1   1   1   1   1   1   2   1   2   1   1   1   2   2   1   2   1   2   2   1   2   1   2   2   1   1   2   2   1   2   1   2   2   1   1   2   2   1   2   1   1   2   2   1   1   1   1   1   1   2   2   2   1   2   1   2   2   2   1   1   2   1   2   2   1   2   1   1   1   1   1   2   1   1   2   1   1   2   1   2   1   2   1   1   2   1   2   2   1   1   1   1   2   2   1   1   2   1   2   1   2   2   1   1   2   2   1   1   2   1   2   1   2   1   1   1   2   1   1   2
 MK-2-2                 1   1   1   1   2   1   1   2   1   2   2   1   1   1   2   1   1   1   1   1   1   1   2   1   1   2   2   1   1   1   1   1   1   1   1   2   2   2   1   2   2   1   2   1   1   1   1   1   2   1   2   2   1   1   1   2   2   1   2   1   2   2   2   1   1   1   2   1   2   2   1   2   2   1   1   2   2   1   1   1   1   2   1   1   2   1   2   2   2   1   1   1   1   2   1   1   1   1   2   1   2   1   2   2   2   1   2   2   1   1   1   2   2   1   1   2   2   1   1   1   1   2   2   1   1   1   1   1   1   2   1   2   1   2   1   2   2   2   1   1   2   1   2   1   1   2   1   1   1   1   1   2   2   1   2   1   1   2   1   2   1   2   1   1   2   1   2   2   1   1   1   1   1   2   1   1   2   1   2   1   2   2   1   1   2   2   1   1   1   1   2   1   2   1   1   1   2   1   1   1
 MK-2-3                 1   1   1   1   2   1   1   2   1   2   2   1   1   1   2   1   1   1   1   1   2   1   2   1   1   1   1   1   1   2   2   1   2   1   1   2   2   2   1   2   2   1   2   1   1   1   1   1   2   1   2   2   2   1   1   2   1   1   2   1   2   2   2   1   1   1   2   1   2   2   1   2   2   1   1   2   2   1   1   1   1   1   1   1   2   1   2   2   2   1   1   1   1   2   1   1   1   1   2   1   2   1   2   1   2   1   2   2   1   1   1   2   2   1   1   2   2   1   1   1   1   1   1   1   1   1   2   1   1   2   1   1   1   2   1   2   2   2   1   1   2   1   2   1   1   2   1   1   1   1   1   2   2   1   2   1   2   2   1   2   1   2   1   1   2   1   2   1   1   1   1   1   1   1   2   1   2   1   2   1   2   1   1   1   2   2   1   1   1   1   2   1   2   1   1   1   2   1   1   1
 MK-2-4                 1   1   1   1   1   1   1   2   1   2   2   1   1   1   2   1   1   1   1   1   1   1   2   1   1   1   1   1   1   2   2   1   2   1   1   1   2   1   1   2   2   1   2   1   1   1   1   1   2   1   2   2   2   1   1   1   1   1   2   1   2   2   2   1   1   1   2   1   2   2   1   2   1   2   1   2   2   1   1   2   1   1   1   1   2   1   2   1   2   1   1   1   1   2   1   1   1   2   2   1   2   1   1   1   1   1   2   2   1   2   1   2   2   1   1   2   2   1   1   1   1   1   2   1   1   1   2   1   2   1   1   1   1   2   1   2   2   1   1   1   2   1   2   1   1   2   1   1   1   2   1   2   1   1   2   1   2   2   1   2   1   2   1   1   1   1   2   1   2   1   1   1   1   1   1   1   2   1   2   1   2   1   1   1   2   2   1   1   1   1   2   1   2   2   1   1   2   1   1   1
 MK-2-5                 1   1   1   1   1   1   1   2   1   2   2   2   1   1   2   1   1   1   1   1   1   1   2   1   1   1   1   1   2   2   2   1   2   1   2   1   2   1   1   2   2   1   2   1   1   1   2   1   1   1   1   2   2   1   1   1   1   1   2   1   2   2   1   1   1   1   2   1   2   2   1   2   1   2   1   2   2   1   1   2   1   1   1   1   2   1   2   1   2   1   1   1   1   1   1   1   1   2   2   1   2   1   2   1   2   1   2   2   1   1   1   2   1   1   1   2   2   1   1   1   1   1   2   1   1   2   2   1   2   1   1   1   1   2   1   1   2   1   1   1   2   1   2   1   1   2   1   1   1   2   1   2   2   1   2   1   2   2   1   2   1   2   1   1   1   1   2   1   2   1   1   1   1   1   1   1   1   1   2   1   2   1   1   1   2   2   1   1   2   1   2   1   2   2   1   1   2   2   1   1
 MK-2-6                 1   1   1   1   1   2   1   2   1   2   2   2   1   1   2   1   1   1   1   1   1   1   2   2   2   1   1   2   2   2   2   1   2   1   2   1   2   1   1   2   1   1   2   1   1   1   2   1   1   2   1   2   2   1   1   2   1   1   2   1   2   2   1   1   1   1   2   1   1   2   1   1   1   1   1   2   2   1   1   2   1   1   1   1   2   1   2   1   2   2   1   1   2   1   1   1   1   1   2   1   2   1   2   2   2   1   2   2   1   1   1   2   1   1   1   2   2   1   1   1   1   2   2   1   2   2   1   1   2   1   1   1   1   2   1   1   2   1   1   1   2   1   2   1   1   2   1   1   1   2   1   2   2   1   1   1   2   2   1   2   1   2   1   1   2   1   1   1   2   1   1   1   1   2   1   1   2   1   1   1   1   1   1   1   2   2   1   1   2   1   2   1   1   1   1   1   2   2   1   1
 MK-2-7                 2   1   1   1   1   2   1   2   1   2   2   2   1   1   2   1   1   1   1   1   1   1   2   2   2   1   1   2   2   1   1   1   1   1   2   1   2   1   1   2   1   1   2   1   1   1   2   1   1   2   2   2   1   2   1   2   1   1   2   1   2   1   1   1   1   1   1   1   1   2   1   1   2   1   1   2   2   1   2   2   1   1   1   1   2   1   2   1   2   2   1   1   1   1   1   1   1   1   2   1   2   1   2   2   2   1   2   2   1   1   1   2   1   1   1   1   2   1   1   1   1   2   2   1   2   2   1   1   2   1   1   1   1   2   1   1   2   1   1   1   2   1   2   1   1   2   1   1   1   2   1   2   2   1   1   1   2   2   1   2   1   2   1   1   1   1   1   1   2   1   1   1   1   2   1   1   2   1   1   1   1   1   1   1   2   2   1   1   2   1   2   1   1   1   1   2   2   2   1   1
 MK-2-8                 1   1   1   1   1   2   1   2   1   2   2   2   1   1   2   1   1   1   1   1   1   1   2   2   2   1   1   2   2   1   1   1   1   1   2   1   2   1   1   2   1   1   2   1   1   1   2   1   1   2   2   2   2   1   1   2   1   1   2   1   2   1   1   1   1   1   1   1   2   2   1   1   2   1   1   2   2   1   2   2   1   1   1   1   2   2   2   1   2   2   1   1   1   1   1   1   1   1   1   1   1   1   2   2   2   1   2   2   1   1   2   2   1   1   1   1   2   1   1   2   1   2   2   1   2   2   1   1   2   1   1   1   1   2   1   1   2   1   1   1   2   1   2   1   1   2   1   1   1   2   1   2   2   1   1   1   2   2   1   1   1   2   1   1   1   1   1   1   1   1   1   1   1   2   1   2   2   1   1   1   1   1   1   2   2   2   1   1   2   1   1   1   1   2   1   2   1   2   1   1
 MK-2-9                 2   1   1   1   1   2   1   2   1   2   2   2   1   1   2   1   1   1   1   1   1   1   2   2   2   1   1   2   1   2   1   1   2   1   2   1   2   1   1   2   1   1   2   1   2   1   2   1   1   2   2   2   2   1   2   2   1   1   2   1   2   1   1   1   1   1   2   1   2   2   1   1   2   1   1   1   2   1   2   2   1   1   1   1   2   2   2   1   2   2   1   1   1   1   1   1   1   1   2   1   1   1   2   2   2   1   2   2   1   1   2   2   1   1   1   1   2   1   1   2   1   2   2   1   2   2   1   1   2   1   1   1   1   2   1   1   2   1   1   1   2   1   2   1   1   2   1   1   1   2   1   2   2   2   1   1   2   2   1   1   1   2   1   1   1   2   1   1   1   1   1   2   1   2   1   2   2   1   1   1   1   1   1   2   2   1   1   1   2   1   1   1   1   2   2   2   1   2   1   1
 MK-2-10                2   1   1   1   1   1   1   2   2   2   2   2   1   2   2   1   2   1   1   1   1   1   2   1   2   1   2   2   1   2   1   1   2   1   2   1   2   1   1   2   1   1   1   1   2   1   2   1   1   2   2   1   2   1   2   2   1   1   2   1   2   1   1   2   1   1   2   1   2   2   1   1   2   1   1   1   2   1   2   2   1   1   2   1   2   1   2   1   2   2   1   1   1   2   1   1   1   1   2   1   2   1   1   2   2   1   2   2   1   1   1   2   1   1   1   1   2   2   1   2   1   2   1   1   1   2   1   1   2   1   1   1   1   1   1   2   1   1   1   1   2   1   2   1   1   2   1   1   1   2   1   2   2   2   1   1   2   2   1   1   1   2   1   1   1   2   1   1   1   1   2   2   2   1   1   2   2   1   2   2   1   1   1   1   2   1   1   1   2   1   1   1   1   2   2   2   1   2   1   1
 MK-2-11                2   1   1   2   1   1   1   2   2   2   2   2   1   2   1   1   2   2   1   1   1   1   2   1   1   1   2   1   1   2   2   1   1   1   2   1   2   1   1   2   1   1   2   1   2   1   2   1   1   2   2   1   2   1   2   2   1   1   2   1   2   1   2   2   1   1   2   1   2   2   1   1   2   2   1   2   2   1   2   2   2   1   2   1   2   1   2   1   2   1   1   1   1   2   2   1   1   1   2   1   2   1   1   2   2   1   2   2   1   1   1   2   1   1   1   1   2   2   1   2   1   2   1   1   1   2   2   1   2   1   1   1   1   1   1   2   1   1   1   1   2   1   2   1   1   2   1   1   1   2   1   2   2   2   1   1   2   2   1   1   1   2   1   1   2   2   1   1   1   1   2   2   2   1   1   2   2   1   2   2   1   1   2   1   2   1   1   1   2   1   1   1   2   2   2   2   1   2   1   1
 MK-2-12                2   1   1   2   1   1   1   2   2   2   2   2   1   2   1   1   2   2   2   1   1   1   2   2   2   1   2   1   1   2   2   2   1   1   2   1   2   1   1   1   1   2   2   2   2   2   2   1   1   2   2   1   2   1   2   2   1   1   1   1   2   1   2   2   1   1   2   2   2   2   1   1   2   2   1   1   1   1   1   2   2   1   1   1   2   1   1   1   2   1   1   1   1   2   2   1   1   1   2   1   1   1   1   2   2   1   2   2   1   1   1   2   1   1   1   1   2   2   1   2   1   2   2   1   1   1   2   1   2   1   1   1   1   1   1   2   1   2   1   1   2   1   2   1   1   2   1   1   1   2   1   2   1   2   1   1   1   2   1   1   1   1   1   1   2   2   1   1   1   1   2   2   2   1   1   2   2   1   2   2   2   1   2   1   2   1   1   1   2   1   1   1   2   2   2   2   1   2   1   1
 MK-2-13                2   1   1   2   1   1   1   2   2   2   2   2   1   2   1   1   2   2   2   1   1   1   2   2   2   1   1   1   2   2   1   2   1   1   2   1   2   1   1   2   1   1   2   2   2   2   2   2   1   2   2   1   2   1   2   2   1   1   1   1   2   1   2   2   1   1   2   2   2   1   1   1   2   2   1   1   1   1   1   2   2   1   1   1   2   2   1   1   1   1   1   1   1   2   2   1   2   1   2   1   1   2   1   2   2   1   2   2   1   1   1   2   1   2   1   1   2   2   1   2   1   2   2   1   1   1   2   1   2   1   1   1   2   1   1   2   1   2   1   1   2   1   2   1   1   2   1   2   1   2   1   2   2   1   1   1   2   2   1   1   1   1   1   1   2   2   1   1   2   1   2   2   2   1   1   2   1   1   2   2   2   1   2   1   2   2   1   2   2   2   1   1   2   2   2   2   1   2   1   1
 MK-2-14                2   1   2   2   1   1   1   2   2   2   2   2   1   2   1   1   2   2   2   1   1   1   2   2   2   1   1   1   2   2   1   2   1   1   2   1   2   1   1   2   1   1   2   1   2   2   2   2   1   2   2   1   2   1   2   2   1   1   1   1   2   1   2   1   1   1   2   2   2   1   1   1   2   2   1   1   1   2   1   2   2   1   1   1   2   2   1   1   1   1   1   1   1   1   2   1   2   1   2   1   1   2   1   2   2   1   2   2   2   1   1   1   1   1   1   1   2   2   2   2   1   2   2   1   1   1   2   1   2   1   1   1   2   2   1   2   1   2   1   2   2   1   2   2   1   2   1   2   1   2   1   2   2   1   1   1   2   2   1   1   1   2   1   1   2   2   1   1   2   1   2   2   2   2   1   2   1   1   2   2   2   2   1   1   2   2   1   2   2   2   1   1   1   2   2   2   1   2   1   1
 MK-2-15                2   2   1   2   1   1   1   2   2   2   2   2   1   2   1   1   2   2   2   1   1   1   2   2   2   1   1   1   2   2   1   2   1   1   2   1   2   1   1   2   1   1   2   1   2   2   2   2   1   2   2   1   2   1   2   2   1   1   1   1   2   1   2   2   1   1   2   2   2   1   1   1   2   2   1   1   1   1   1   2   2   1   1   1   2   2   1   1   1   1   2   1   1   1   2   1   2   1   1   1   1   2   1   2   2   1   2   2   2   1   1   1   1   1   2   1   2   2   2   2   1   2   2   1   1   1   2   1   2   1   1   1   2   2   1   2   1   2   1   2   2   1   2   1   1   2   2   2   1   2   1   2   1   1   1   1   2   2   1   1   1   2   1   1   2   2   1   1   2   1   2   2   2   2   1   2   1   1   2   2   2   2   1   1   2   2   1   2   2   2   1   1   1   2   2   2   1   2   1   1
 MK-2-16                1   2   1   2   1   1   1   2   2   2   2   2   1   2   1   1   2   2   2   1   1   1   2   2   1   1   1   1   2   2   1   2   1   1   2   1   2   1   2   2   2   1   2   1   2   2   2   2   1   2   2   1   2   2   1   2   1   1   1   1   2   1   2   2   2   2   1   2   2   1   1   1   2   2   1   1   1   1   1   2   2   1   1   1   2   2   1   1   1   1   2   1   1   1   2   1   2   1   1   1   1   2   1   1   2   1   2   2   1   1   1   1   1   1   2   2   1   2   2   2   1   2   2   1   1   2   2   1   2   1   1   1   2   2   1   2   1   2   1   1   2   2   2   1   1   2   2   2   1   2   1   1   1   1   1   1   2   2   1   1   1   2   1   1   2   2   1   1   1   1   2   2   2   2   2   2   1   1   2   2   2   2   1   1   2   1   1   2   2   2   1   1   2   2   2   2   1   2   1   1
 MK-3-1                 2   1   2   2   1   2   2   2   2   2   1   1   1   1   2   1   1   1   2   2   1   1   2   1   2   1   2   2   2   2   2   1   1   2   1   1   1   1   2   1   1   1   1   1   1   2   1   2   1   1   2   2   1   2   2   1   2   2   1   2   1   1   1   1   2   2   1   2   1   2   2   2   1   2   2   1   2   2   2   2   1   2   1   1   2   2   1   2   2   1   1   1   1   1   1   2   2   1   1   2   1   1   2   2   1   2   2   1   2   1   1   2   1   2   2   2   1   1   2   2   2   1   2   2   1   1   2   1   1   2   2   2   1   1   2   2   2   2   2   2   1   1   1   2   2   2   2   1   2   2   1   1   1   1   2   2   1   1   1   2   2   2   2   1   2   1   2   2   1   1   2   2   2   2   1   2   2   1   2   2   2   2   2   2   1   1   1   1   1   2   2   2   1   1   2   1   2   1   2   1
 MK-3-2                 2   1   2   2   1   2   2   2   2   2   1   1   1   1   2   1   2   1   2   2   1   1   2   2   2   1   2   2   1   2   2   1   1   2   1   2   1   1   2   1   1   1   1   1   1   2   1   2   2   1   2   2   1   2   2   1   2   1   1   2   1   1   1   1   2   2   1   2   1   2   2   1   1   2   2   1   2   2   2   2   1   2   1   1   2   2   1   2   2   1   1   1   1   1   1   2   2   1   1   2   1   1   1   2   1   1   2   1   2   1   2   2   1   2   2   2   1   1   2   2   1   1   2   2   1   1   2   1   1   2   2   2   1   1   2   2   2   2   2   1   1   1   1   2   2   2   2   1   2   2   1   1   1   1   2   2   1   1   1   2   2   2   2   1   2   2   2   2   1   2   2   2   2   2   1   1   2   1   2   2   2   2   2   2   1   1   1   1   1   2   2   2   1   1   2   1   2   1   2   1
 MK-3-3                 2   1   2   2   1   2   2   1   2   2   1   1   1   1   2   1   2   1   2   2   1   1   2   2   2   1   2   2   1   2   1   1   1   2   1   2   1   1   2   1   1   1   1   1   2   1   1   2   2   2   2   2   1   2   2   1   2   1   2   2   1   1   1   1   2   2   1   2   1   2   2   2   1   2   2   1   1   2   2   2   1   2   1   1   1   2   1   2   2   1   1   1   1   1   1   2   2   1   1   2   1   2   1   2   1   1   2   1   2   1   2   2   1   2   2   1   1   1   2   2   1   1   2   2   1   1   2   2   1   2   2   2   1   1   2   2   1   2   2   1   1   1   1   2   2   2   2   1   2   2   1   1   1   1   2   2   1   1   1   2   1   2   1   1   2   2   2   2   1   2   2   2   2   2   1   1   2   1   2   2   2   2   2   2   1   1   2   1   1   2   2   2   1   1   2   1   2   1   2   1
 MK-3-4                 2   1   2   2   1   2   2   2   2   2   1   1   1   1   2   1   2   1   1   2   1   1   2   2   2   1   2   2   1   1   1   1   1   2   1   2   1   1   2   1   1   1   1   1   2   1   1   2   2   2   2   2   1   2   2   1   2   1   2   2   2   1   1   2   2   2   1   1   1   2   2   2   2   2   2   2   1   2   2   2   1   2   1   1   1   2   1   2   2   1   1   1   1   1   1   2   2   1   2   1   1   2   1   2   1   1   2   1   1   1   2   2   1   2   2   1   1   2   2   2   1   1   2   2   1   1   2   2   1   2   2   2   1   1   1   2   1   2   2   1   1   1   1   1   2   2   2   1   2   2   1   2   1   1   1   2   1   1   1   2   1   1   2   1   2   2   2   2   1   2   1   2   2   2   1   1   1   1   2   1   2   2   2   2   1   1   2   1   1   2   2   2   1   1   2   2   2   2   2   1
 MK-3-5                 2   1   1   1   1   2   2   2   2   2   1   1   2   1   2   1   2   1   1   2   1   1   2   2   2   1   2   2   1   1   1   1   1   1   1   2   1   1   2   1   1   1   2   1   2   1   1   2   2   2   2   2   1   2   2   1   2   1   2   2   2   1   1   2   2   1   1   1   1   2   2   2   2   2   2   2   1   2   2   2   1   2   1   1   1   2   1   2   2   1   1   1   1   1   2   2   2   1   2   1   1   2   1   2   1   1   2   1   1   1   2   2   1   2   2   1   1   2   2   2   1   1   2   2   1   1   2   2   1   1   2   2   1   1   1   2   1   2   2   1   1   1   1   1   2   2   2   1   2   1   1   2   1   1   1   2   1   1   1   2   1   1   2   2   2   2   2   2   1   2   1   2   2   2   1   1   1   1   2   1   2   2   2   2   1   1   2   1   1   2   2   2   1   1   2   2   2   2   2   2
 MK-3-6                 2   1   1   1   1   2   2   2   2   2   1   1   2   1   2   1   2   1   1   2   1   1   2   2   2   1   2   2   1   1   1   1   1   1   1   2   1   1   2   1   1   1   2   1   1   1   1   2   2   2   2   2   1   2   2   1   2   1   2   2   2   1   1   2   2   1   1   1   1   2   2   1   2   2   2   2   1   2   2   2   1   2   1   1   1   2   1   2   2   1   2   2   1   2   2   2   2   2   2   1   1   2   1   1   1   1   2   1   1   1   1   2   1   2   2   1   1   2   2   2   1   1   2   2   1   1   2   2   1   1   2   2   1   1   1   2   1   2   2   1   1   1   1   1   2   2   2   1   2   2   2   2   1   1   1   2   1   1   1   2   1   1   2   2   2   2   2   2   1   2   1   2   2   2   2   1   1   1   2   1   2   2   1   2   1   2   2   1   2   2   2   1   1   1   2   2   2   2   2   2
 MK-3-7                 1   1   1   1   1   2   2   2   2   2   1   1   2   1   2   1   1   1   1   2   1   1   2   2   2   1   2   2   1   1   1   1   2   1   1   2   1   1   2   1   1   1   2   2   1   1   1   2   2   2   2   2   1   1   2   1   2   1   2   2   1   1   1   2   2   2   1   1   1   2   1   1   2   2   2   2   1   2   2   2   1   2   1   1   1   2   1   2   2   1   2   2   1   2   2   2   2   1   2   1   1   2   1   1   1   1   2   1   1   1   1   2   1   2   2   2   1   2   2   2   1   1   2   2   1   1   2   2   1   1   2   2   2   1   1   2   1   2   2   2   1   1   1   1   2   2   2   1   2   2   2   2   1   1   1   2   2   1   1   2   1   1   2   2   2   2   2   2   1   2   1   2   2   2   2   1   2   1   2   1   2   2   2   2   1   2   2   1   2   2   2   2   1   1   2   2   1   2   2   2
 MK-3-8                 1   1   1   2   1   2   2   2   2   2   1   2   1   2   1   1   1   1   1   2   1   1   2   2   2   1   2   2   2   1   1   1   2   1   1   2   2   1   2   1   1   1   2   2   1   1   1   2   1   2   2   2   1   1   2   1   2   2   2   2   1   1   1   2   2   1   1   1   1   2   1   1   2   2   2   2   1   2   2   2   1   2   1   1   1   2   1   2   2   1   2   2   1   2   2   2   2   2   1   1   1   2   1   1   1   2   2   1   1   1   1   2   2   1   2   2   1   2   1   2   1   1   2   2   1   2   2   2   1   1   2   2   2   1   1   2   1   2   2   2   2   1   1   1   2   2   2   1   2   2   2   2   1   1   1   2   2   1   1   1   1   1   2   2   2   2   2   2   1   2   2   2   2   2   2   1   2   1   2   2   2   2   2   2   1   2   2   1   2   2   2   1   1   1   2   2   1   2   2   2
 MK-3-9                 1   1   1   2   1   2   2   2   2   2   1   2   1   2   1   1   1   1   1   2   1   1   2   1   2   1   2   2   2   1   1   1   1   1   1   1   2   1   2   1   1   1   2   2   1   1   1   2   1   2   2   2   1   1   2   1   2   2   2   2   1   1   1   2   1   1   1   1   2   2   1   2   2   1   1   2   2   1   2   2   1   2   1   1   1   2   1   2   2   1   2   2   1   2   2   2   2   2   1   1   1   2   1   1   1   2   2   1   1   1   1   2   2   1   2   2   1   2   1   1   1   1   2   2   1   2   2   1   1   1   2   2   2   1   2   1   2   2   2   2   2   1   1   1   2   2   1   1   2   2   2   2   1   1   1   2   2   1   1   2   1   2   2   1   1   2   2   2   1   1   2   2   2   2   1   1   2   2   2   2   2   2   2   2   1   2   2   1   2   2   2   2   2   1   2   1   1   2   2   2
 MK-3-10                1   1   1   2   1   2   2   2   2   2   2   2   1   1   2   1   1   1   1   2   1   1   2   2   2   1   2   2   2   1   1   1   1   1   1   1   2   2   2   1   1   1   2   2   1   1   1   2   1   2   2   2   1   1   2   1   2   2   2   2   1   1   2   2   1   1   1   1   1   2   1   2   2   1   1   1   2   1   2   2   1   1   1   1   1   2   1   1   2   1   2   2   1   2   2   2   2   2   1   2   1   2   1   1   1   1   2   1   1   1   1   2   2   2   2   2   1   2   1   1   1   1   2   2   1   2   2   1   1   1   2   2   2   1   2   1   2   2   2   2   2   1   1   1   2   2   1   1   2   2   2   2   1   1   1   1   2   1   1   2   1   2   2   1   1   2   2   1   1   1   2   2   2   2   1   1   2   2   2   2   2   2   2   2   1   2   2   1   2   2   1   2   2   1   2   1   1   2   2   2
 MK-3-11                1   1   2   2   2   2   2   2   2   2   2   2   1   1   2   2   2   1   1   2   1   1   2   2   2   1   2   2   2   1   1   1   1   1   1   1   2   2   2   1   1   1   1   2   1   2   2   2   1   2   2   2   1   1   2   1   2   2   2   2   1   1   2   2   1   1   1   1   1   1   1   2   2   1   1   1   2   1   2   2   1   1   1   1   2   2   1   1   1   1   2   2   1   1   2   2   2   2   1   2   1   2   1   1   2   1   1   1   1   1   1   2   2   1   2   2   1   2   1   1   2   1   2   2   1   2   2   1   1   1   2   2   2   1   2   1   2   2   2   2   2   1   1   1   1   2   1   1   2   2   2   1   1   1   1   1   2   1   1   2   1   2   2   1   1   2   1   1   1   1   2   2   1   2   1   1   1   2   2   2   2   2   2   1   1   2   1   1   2   2   1   2   2   1   2   1   1   2   2   2
 MK-3-12                1   1   2   2   2   2   2   2   1   2   2   2   1   1   2   2   2   1   2   2   1   1   2   2   2   1   2   2   2   1   1   1   1   1   1   2   2   2   2   1   1   1   1   2   1   2   2   2   1   2   2   2   1   1   2   1   2   2   2   1   1   1   2   2   1   1   1   1   1   1   1   2   2   1   1   1   1   1   2   1   1   1   1   1   2   2   1   1   1   1   2   1   1   1   2   2   2   1   1   2   1   2   1   1   2   1   2   1   1   1   1   1   2   1   2   2   1   2   1   1   2   1   2   2   1   2   2   2   1   1   2   2   2   1   2   1   2   2   2   2   2   1   1   1   1   1   1   2   2   2   2   1   1   1   1   1   2   1   2   2   1   2   1   1   1   2   1   1   1   1   2   2   1   2   1   1   1   2   1   2   2   2   2   1   2   2   2   1   2   2   1   2   2   1   2   1   1   2   2   2
 MK-3-13                1   1   2   2   2   1   2   2   1   2   2   2   1   1   1   2   2   1   2   2   1   1   2   2   2   1   2   2   2   1   1   1   1   1   1   2   2   2   2   1   2   2   1   2   1   2   2   2   1   2   2   2   2   1   2   1   2   2   2   1   1   1   2   2   1   1   1   1   1   1   1   2   1   2   1   1   1   1   2   1   1   1   1   1   2   2   1   1   1   1   2   1   1   1   2   2   2   1   1   2   1   2   1   2   2   1   2   1   1   1   1   1   1   1   2   2   1   2   1   1   2   1   2   2   1   2   2   1   1   1   2   2   1   1   1   1   2   2   2   2   2   1   1   1   1   1   1   2   2   2   2   2   1   1   1   1   2   1   2   2   1   2   1   1   1   1   1   1   1   1   2   2   1   2   1   2   1   2   1   2   1   2   2   1   2   2   2   1   2   2   1   2   2   1   2   2   1   2   2   2
 MK-3-14                1   1   2   2   2   1   2   2   1   2   2   2   1   1   1   2   2   1   2   2   1   1   2   1   2   1   2   2   2   1   1   1   1   1   1   2   2   2   2   1   2   2   1   2   2   2   2   2   1   2   2   2   2   2   2   1   2   2   2   1   1   1   2   2   1   1   1   2   1   1   1   2   1   2   1   1   1   1   2   2   1   1   1   1   2   2   2   1   1   1   2   1   1   1   2   2   2   1   1   2   1   2   1   2   2   1   2   1   1   1   1   1   1   1   2   2   1   2   2   1   2   1   2   2   1   2   2   1   1   2   2   2   1   1   1   1   2   2   2   1   2   1   1   1   1   1   1   2   2   2   2   2   1   1   1   1   2   1   2   2   1   2   2   1   1   1   1   1   1   1   2   2   1   2   1   2   1   2   1   2   1   2   2   1   1   1   2   1   2   2   1   2   1   1   2   2   1   2   2   2
 MK-3-15                1   1   2   2   2   1   2   1   1   2   2   2   1   1   1   2   2   1   2   2   1   1   2   1   2   1   2   2   2   1   1   1   1   1   1   2   2   2   2   1   2   2   1   2   2   2   2   2   1   2   2   2   2   2   2   1   2   1   2   2   1   2   2   2   1   1   1   2   1   2   1   1   1   2   2   1   1   1   2   2   1   1   1   1   2   1   2   1   1   1   2   1   1   1   2   2   2   1   2   2   1   2   2   2   2   1   2   1   1   1   1   1   1   1   1   2   1   2   2   1   2   1   2   2   1   2   2   1   1   2   2   2   1   1   1   1   2   2   2   1   2   1   1   1   1   1   1   2   2   2   2   2   1   1   1   2   2   1   2   2   1   1   2   1   1   1   1   2   1   1   1   2   1   2   1   2   1   2   1   2   1   2   2   1   1   1   2   1   1   2   1   2   1   1   2   2   1   1   2   2
 MK-3-16                1   1   2   2   2   1   2   1   1   2   2   2   1   1   1   2   2   1   2   2   1   1   2   1   2   1   2   2   1   1   1   1   1   1   1   2   2   2   2   1   2   2   2   1   1   2   1   2   1   2   2   2   1   2   1   1   2   1   2   2   1   2   2   2   1   1   1   2   1   2   1   1   1   2   2   1   1   1   2   2   1   1   1   1   1   1   2   1   1   1   2   1   1   1   1   2   2   1   2   2   1   2   2   2   2   1   2   1   1   1   1   1   1   1   1   2   1   2   2   1   2   1   2   2   1   2   2   1   1   2   2   2   1   1   1   1   2   2   1   1   2   1   1   2   1   1   1   2   2   2   2   2   1   1   1   2   1   2   2   1   1   1   2   2   1   1   1   2   1   1   1   1   1   2   1   2   1   2   1   2   1   2   2   1   1   1   1   1   1   2   1   2   1   2   2   2   1   1   2   2
 MK-4-1                 1   1   1   2   2   2   1   1   1   1   2   1   2   1   1   1   1   1   1   2   2   1   2   1   1   1   2   1   1   1   2   1   1   2   2   2   1   2   2   1   2   2   1   2   1   1   1   1   2   2   1   1   1   2   2   2   1   2   2   1   2   2   2   2   1   1   2   1   1   1   1   2   2   1   2   2   1   1   1   2   1   1   1   2   1   1   2   2   1   2   1   2   2   2   2   1   2   2   1   1   2   1   2   1   2   1   1   2   2   2   1   2   1   2   2   2   1   2   2   1   2   2   1   2   1   1   2   1   2   1   1   2   1   1   1   1   2   1   1   1   2   1   2   2   2   1   1   1   2   2   1   2   2   1   2   2   1   1   2   2   2   2   1   1   2   2   1   1   2   2   2   2   2   1   1   2   2   2   1   1   1   1   1   2   1   2   2   1   2   1   1   1   2   2   1   1   2   1   2   2
 MK-4-2                 1   1   1   2   2   2   1   1   2   1   2   1   1   1   1   1   1   2   1   2   1   1   2   1   1   1   2   1   1   1   2   1   1   1   2   2   1   2   2   2   2   2   1   2   1   1   1   1   2   2   1   1   1   2   2   2   1   2   2   1   2   2   2   2   1   2   2   1   1   1   1   1   2   1   2   2   1   1   1   2   1   1   1   1   1   1   2   2   1   2   1   2   2   2   2   1   2   2   1   1   2   1   2   1   2   2   2   2   2   2   1   2   1   2   2   2   1   1   2   1   2   2   1   2   1   1   2   1   2   1   1   2   1   1   1   1   2   1   1   1   2   1   2   2   2   1   1   1   2   2   1   2   2   1   2   2   1   1   2   2   2   2   1   1   2   2   1   1   2   2   2   2   2   1   1   2   2   2   1   1   1   1   1   2   1   2   2   1   2   1   1   1   2   2   1   1   2   1   1   2
 MK-4-3                 1   1   2   2   2   2   1   1   2   1   2   1   2   1   1   1   1   2   1   2   2   1   2   1   1   1   2   1   1   1   2   2   1   1   2   2   1   1   2   1   2   2   1   2   1   1   2   1   2   2   1   1   1   2   2   2   1   2   2   1   2   2   2   2   1   2   2   1   1   1   1   1   1   1   2   2   1   1   1   2   1   1   1   1   1   2   2   2   1   2   1   2   2   2   2   1   2   2   1   1   2   1   2   1   2   2   2   2   2   2   1   2   1   2   2   2   1   1   2   2   1   2   1   2   1   1   2   1   2   1   1   2   1   1   1   1   2   1   1   1   2   1   1   2   2   1   1   1   2   2   1   2   2   1   2   1   1   1   2   2   2   2   1   1   2   2   1   1   2   2   1   2   2   1   1   2   2   2   1   2   1   1   1   2   1   2   2   1   2   1   1   1   2   2   1   1   2   1   1   2
 MK-4-4                 1   1   2   2   2   2   1   1   2   1   2   1   2   1   1   1   1   2   1   2   2   1   2   1   1   1   2   1   1   1   2   2   1   1   2   2   1   1   2   1   2   2   2   2   1   1   2   1   2   2   1   1   1   2   2   2   1   2   2   1   2   2   2   2   1   2   2   1   1   1   1   2   1   1   2   2   1   1   2   2   1   1   1   2   1   2   2   2   1   2   1   2   2   2   2   1   2   2   1   1   2   1   2   1   2   2   2   2   2   2   1   2   1   2   2   2   1   1   2   2   1   2   1   2   1   1   2   1   2   1   1   2   1   1   1   2   2   1   1   1   2   1   1   2   2   1   1   1   2   2   1   2   2   1   2   1   1   1   2   2   2   2   1   2   2   2   1   1   2   2   1   2   2   1   1   2   2   2   1   2   1   1   1   2   1   2   2   1   2   2   2   1   2   2   1   1   2   1   1   2
 MK-4-5                 1   1   2   2   2   2   1   1   2   1   2   1   2   1   1   1   1   2   1   2   2   1   2   2   1   1   1   1   1   1   1   1   1   1   2   2   1   1   2   1   2   2   2   2   1   1   2   1   2   2   1   1   1   1   2   2   1   2   2   1   2   2   2   2   1   1   2   1   1   1   1   2   1   1   2   2   1   2   2   2   1   1   1   2   1   2   1   2   1   2   1   2   2   2   2   1   2   2   1   2   2   1   2   1   2   2   2   1   2   2   1   2   1   2   2   1   1   1   2   2   1   2   2   2   1   1   2   1   2   1   1   2   1   1   1   2   2   2   1   1   1   1   1   2   2   1   1   1   2   2   1   2   2   1   2   2   2   2   2   2   2   2   1   2   2   2   1   1   2   2   1   2   2   2   1   2   2   2   1   2   1   1   1   2   1   2   2   1   2   2   2   1   2   2   1   1   2   1   1   2
 MK-4-6                 1   1   2   2   2   2   1   1   2   1   2   1   2   1   1   2   1   2   1   2   2   1   1   2   1   1   1   1   1   1   1   1   1   1   2   2   1   1   2   1   2   2   1   1   1   1   2   1   2   2   1   1   1   1   2   2   1   2   2   1   2   2   2   2   1   2   1   1   1   2   1   2   1   1   2   2   1   2   2   2   1   1   1   2   1   2   1   2   1   2   1   2   2   2   1   1   2   2   1   1   2   1   2   1   2   2   2   1   2   2   1   2   2   2   2   1   1   1   2   2   1   2   1   2   1   1   2   1   2   1   1   2   1   1   1   2   2   2   1   1   1   1   1   2   2   1   1   1   2   2   1   2   2   1   1   2   2   2   2   1   2   2   1   2   2   1   2   1   2   2   1   2   2   2   1   2   2   2   1   2   2   1   1   2   1   2   2   1   2   2   2   1   2   2   1   2   2   1   1   2
 MK-4-7                 1   1   2   2   2   2   2   1   1   1   2   1   2   1   1   2   1   2   1   2   2   1   1   2   1   1   1   1   1   1   1   1   1   1   2   1   1   1   2   1   2   2   1   1   1   2   2   1   2   2   1   1   1   1   2   2   1   2   2   1   2   2   1   2   1   2   1   1   1   2   1   2   1   1   2   2   1   2   2   2   1   1   1   2   1   2   1   2   1   2   1   2   2   2   2   1   2   2   1   2   2   2   2   1   2   1   2   1   2   2   1   2   2   1   2   1   1   1   2   2   1   2   1   2   1   1   2   1   2   1   1   2   1   1   1   2   2   2   1   1   1   2   1   2   2   1   1   1   2   2   1   2   2   1   1   2   1   2   2   1   2   2   1   2   2   1   2   1   2   2   1   2   2   2   1   2   2   2   1   2   1   1   1   2   2   2   2   1   2   2   2   1   2   2   1   2   2   1   1   2
 MK-4-8                 1   1   2   2   2   2   2   1   1   1   2   1   2   1   1   2   1   2   1   2   2   1   1   2   1   1   1   1   1   1   1   1   1   2   2   1   1   1   2   1   2   2   1   1   1   2   2   1   2   2   1   2   1   1   2   2   1   2   2   1   2   2   1   2   1   1   1   2   1   2   2   2   1   1   2   2   1   2   2   2   1   1   1   1   1   2   2   2   1   1   2   2   2   2   2   1   2   1   1   2   2   2   2   1   2   1   1   1   2   2   1   1   2   1   2   1   1   1   2   2   1   2   1   2   1   1   2   1   2   1   1   2   1   1   1   2   2   2   1   2   2   2   1   2   2   1   2   2   2   2   1   2   1   1   1   2   1   2   2   1   2   2   1   1   1   1   2   1   2   2   1   2   2   2   1   2   2   2   1   1   1   1   1   2   2   2   2   1   2   1   2   1   2   2   1   2   2   1   1   2
 MK-4-9                 1   1   2   2   2   2   2   1   1   1   2   1   2   1   1   2   1   2   1   2   2   1   1   2   1   1   1   1   1   1   1   1   1   1   2   1   1   1   2   1   2   2   1   2   1   2   2   1   1   2   1   2   1   2   2   1   1   2   2   1   1   1   1   2   1   1   1   2   1   2   2   2   2   1   2   2   1   2   2   2   1   1   1   1   1   2   2   2   1   1   1   2   2   2   2   1   2   1   1   2   2   2   2   1   2   1   1   1   2   2   2   1   2   1   2   1   1   1   2   2   1   2   1   2   1   1   2   1   2   1   1   2   1   1   2   2   2   2   1   2   2   2   1   2   2   1   2   1   2   2   2   1   1   1   2   2   1   2   2   1   2   2   1   1   1   1   2   1   2   2   1   2   2   2   1   2   2   1   1   1   1   1   1   2   1   2   2   1   2   1   2   1   2   2   1   2   2   1   1   2
 MK-4-10                1   1   2   1   2   2   2   1   2   1   2   1   2   1   1   2   1   2   1   2   2   1   1   2   1   1   1   1   1   1   1   1   1   1   2   1   1   1   2   1   2   2   1   2   1   2   2   2   1   1   1   2   1   2   1   2   1   2   2   1   1   1   1   2   1   1   1   2   1   1   2   2   2   1   2   2   1   2   2   2   2   1   1   1   1   2   2   2   1   1   1   2   2   2   2   1   2   1   1   1   1   2   2   1   2   1   1   1   2   2   2   1   2   1   2   1   1   1   2   2   1   2   1   2   2   1   2   2   2   1   1   2   1   1   2   2   2   2   1   1   2   2   1   2   1   1   2   1   2   2   2   1   1   1   2   1   1   2   2   1   2   2   1   1   1   1   2   1   2   2   1   2   2   2   1   2   1   1   1   1   2   1   1   2   1   2   1   1   2   1   2   2   1   2   1   2   2   1   1   2
 MK-4-11                1   1   2   1   2   2   1   1   2   1   2   1   2   1   1   2   1   2   1   2   2   1   1   2   1   1   1   1   1   1   1   1   1   1   2   2   1   1   2   1   2   1   2   2   1   2   2   2   1   1   1   2   1   2   1   2   1   2   2   1   1   2   1   2   1   1   1   1   1   1   2   2   2   1   2   2   1   2   2   2   2   1   1   1   1   2   1   2   1   1   1   1   2   1   2   1   2   1   1   1   1   2   2   1   2   1   1   1   2   2   2   1   2   1   2   1   1   2   2   1   1   2   1   2   2   1   2   2   2   1   1   2   1   1   2   2   2   2   1   1   2   2   1   2   1   1   2   2   1   2   2   2   1   2   2   1   1   2   2   1   2   2   1   1   1   1   2   2   2   2   1   2   2   2   1   2   1   1   1   1   2   1   1   1   1   2   1   1   2   1   2   2   2   2   1   2   2   1   1   2
 MK-4-12                1   1   2   1   2   2   1   1   2   1   2   1   2   1   1   2   2   2   1   2   2   1   1   2   1   1   2   1   1   1   1   2   1   1   2   2   1   1   2   1   2   1   2   2   1   2   2   2   1   1   1   2   1   2   1   1   1   2   2   2   1   2   1   2   1   1   1   1   1   1   2   2   2   1   2   2   1   2   2   2   2   1   1   1   1   2   1   2   1   1   1   1   2   1   2   1   2   1   2   1   1   2   2   1   2   2   1   1   2   2   2   1   2   1   2   1   1   2   2   1   1   2   1   2   2   2   2   2   2   1   1   2   1   1   2   2   2   2   1   1   2   2   1   2   1   2   2   2   1   2   2   2   1   2   2   1   1   2   2   1   2   2   1   1   1   1   2   2   2   2   2   2   2   2   1   2   1   1   1   1   2   1   1   2   1   2   1   1   2   1   2   2   2   2   1   2   2   1   1   2
 MK-4-13                1   2   2   1   2   2   1   1   2   1   2   1   2   1   1   2   2   2   1   2   1   1   1   2   1   1   2   1   1   2   1   2   1   1   2   1   1   1   1   1   2   1   2   2   1   2   2   2   1   1   1   2   1   2   1   1   1   2   2   2   1   2   1   2   1   1   2   1   1   1   2   2   2   1   2   2   1   2   2   2   1   2   1   1   2   2   1   2   1   1   1   1   2   1   2   1   2   1   2   1   1   2   2   1   2   1   1   1   2   2   2   1   2   1   2   1   1   2   2   2   1   2   1   2   2   1   2   2   2   1   1   2   1   1   2   2   2   2   1   1   2   2   1   2   1   2   2   2   1   1   2   2   1   2   2   1   1   2   2   1   2   2   1   1   1   1   2   2   2   2   2   2   2   2   1   2   1   1   1   1   2   1   1   2   1   2   1   2   2   2   2   1   2   2   1   2   2   1   2   2
 MK-4-14                1   2   2   1   1   2   1   1   1   1   2   1   2   1   1   2   2   2   1   2   1   1   1   2   1   1   2   1   1   2   1   2   1   1   2   1   1   1   1   1   2   1   1   2   1   2   2   2   1   1   1   2   1   2   1   1   1   2   2   2   1   2   1   2   1   1   2   1   1   2   2   2   2   1   2   1   2   2   2   2   1   2   1   1   2   2   1   2   1   1   1   1   2   1   2   1   2   2   2   1   1   2   2   1   2   1   1   1   1   2   2   1   2   1   2   1   1   2   2   2   1   2   1   2   2   1   2   2   2   1   1   2   2   1   2   2   2   2   1   1   2   1   1   1   1   2   2   2   1   1   2   2   1   2   2   1   1   2   2   1   2   2   1   1   1   1   2   2   2   2   2   2   2   2   1   2   1   1   1   1   2   1   1   2   1   2   1   2   2   1   2   1   2   2   1   2   2   1   2   2
 MK-4-15                1   2   2   1   1   1   1   1   1   1   2   1   2   1   1   2   2   2   1   2   2   1   1   2   1   2   2   1   1   2   1   2   2   1   2   1   1   1   1   1   1   1   1   2   1   2   2   2   1   1   1   1   1   2   1   1   1   2   2   1   1   2   1   2   1   1   2   1   2   2   2   2   2   1   2   1   2   2   2   2   1   2   1   1   2   2   2   2   1   1   1   1   2   1   1   1   2   2   2   1   1   2   2   1   1   1   1   2   1   2   2   1   2   1   2   1   2   2   2   2   1   2   1   2   2   1   2   2   2   1   1   2   2   1   2   2   2   2   1   1   1   1   1   1   1   2   2   2   1   1   2   2   1   2   2   1   1   1   2   1   2   2   1   2   1   1   2   2   2   2   2   2   2   2   1   2   1   1   1   1   2   1   1   2   1   2   1   2   2   2   2   1   2   2   1   2   2   1   2   1
 MK-4-16                1   2   2   1   1   2   2   1   1   1   2   1   2   1   1   2   2   2   1   2   2   1   1   2   1   2   2   1   1   2   2   2   2   1   2   1   1   1   1   1   1   1   1   2   1   2   2   2   1   1   1   1   1   2   1   1   1   1   2   1   1   2   1   2   1   1   2   1   2   2   1   2   2   1   1   1   2   1   2   2   2   2   1   1   2   2   2   2   1   1   1   2   2   1   1   1   2   2   2   1   1   2   2   1   1   1   2   2   2   2   2   1   2   1   2   1   2   2   2   1   1   2   1   2   1   2   2   2   2   1   1   2   2   1   2   2   2   2   1   2   1   1   1   1   1   2   2   2   1   1   2   2   1   2   2   1   1   1   2   1   2   2   1   2   1   2   2   2   2   2   2   1   2   2   1   2   1   2   1   1   2   1   2   2   1   2   1   2   2   2   2   1   2   2   2   2   2   1   2   1
 MK-5-1                 1   2   1   1   2   1   1   1   1   1   1   1   2   1   1   1   2   2   2   2   1   1   1   1   2   1   1   2   1   1   1   1   2   2   2   2   1   2   1   2   1   2   2   2   1   1   2   1   2   1   1   2   2   1   2   2   2   1   2   2   1   2   1   2   1   1   2   1   2   1   1   2   2   2   2   2   2   2   1   1   2   2   1   1   1   1   1   2   1   1   2   2   2   2   2   1   1   2   1   1   1   2   2   1   1   1   1   2   1   2   2   1   2   1   1   1   2   1   2   1   1   1   2   2   2   1   2   1   1   2   1   2   1   1   1   1   2   1   1   2   1   1   2   1   1   1   1   1   2   1   2   1   1   2   1   1   1   1   1   1   2   2   1   2   1   2   2   2   1   1   1   1   2   2   2   2   1   1   2   1   2   1   2   1   1   2   2   1   2   2   1   1   1   2   2   2   1   2   1   1
 MK-5-2                 2   2   1   1   2   2   1   1   1   1   1   1   2   1   1   1   2   2   2   2   1   1   1   1   2   1   1   2   1   1   1   1   2   2   2   2   1   2   1   2   1   2   2   1   1   1   2   1   2   1   1   1   2   1   2   2   2   1   2   2   1   2   1   2   1   1   2   1   2   1   1   2   2   2   2   2   2   2   1   1   2   1   2   1   1   1   1   2   1   1   2   2   2   2   2   1   1   2   1   1   1   2   2   1   2   1   1   2   1   2   2   1   2   1   1   1   2   1   2   1   1   1   2   1   2   1   2   2   1   2   1   2   1   1   1   1   2   1   1   2   1   1   2   1   1   1   1   1   2   1   2   1   1   2   1   1   1   1   1   1   1   2   1   2   1   2   2   2   2   1   1   1   2   2   2   2   1   2   2   1   2   1   2   1   1   1   2   1   2   2   1   1   2   2   2   2   1   2   2   1
 MK-5-3                 2   2   1   1   2   2   1   1   1   1   1   1   2   1   1   1   2   2   2   2   1   1   1   1   2   1   1   2   1   1   1   1   2   2   2   2   1   2   1   2   1   2   1   1   1   1   2   1   2   1   1   1   2   2   2   2   2   1   2   2   1   2   1   2   1   1   2   1   1   1   2   2   2   2   2   2   2   2   1   1   2   1   2   1   1   1   1   2   2   1   2   2   2   2   2   1   1   2   1   1   1   2   2   1   2   1   1   2   1   2   2   1   2   1   2   1   2   1   2   1   1   1   2   2   2   1   2   2   1   2   1   1   1   1   1   1   2   1   1   2   1   1   2   1   2   1   1   1   2   1   2   1   1   2   1   2   1   1   1   1   1   1   1   2   1   2   2   2   2   1   1   1   2   2   1   2   1   2   2   1   2   1   2   1   1   1   2   1   2   2   1   1   2   2   1   2   1   2   2   1
 MK-5-4                 2   2   1   1   2   2   1   1   1   1   1   1   2   1   1   1   2   2   1   2   1   1   1   1   2   1   1   2   1   1   1   1   2   1   2   2   1   2   1   2   1   2   1   1   1   1   2   1   2   1   1   1   2   2   2   2   2   1   1   2   1   2   1   2   1   1   2   1   1   1   2   2   2   2   2   2   2   2   1   1   2   2   1   2   1   1   1   1   2   2   1   2   2   2   2   1   1   2   1   1   1   2   2   1   2   1   2   2   1   2   2   1   2   1   2   1   2   1   2   1   1   1   2   2   2   1   2   2   1   2   2   1   2   2   1   1   2   2   1   2   1   1   2   1   2   1   1   1   2   1   2   1   2   2   1   2   1   1   1   2   1   1   1   2   1   2   2   2   2   1   1   1   2   2   1   1   1   2   2   1   1   1   1   1   1   1   2   1   2   2   1   1   2   2   1   2   1   2   2   1
 MK-5-5                 2   2   1   1   2   2   1   1   1   1   1   1   2   1   1   1   2   2   1   2   2   1   1   1   2   1   1   2   1   1   1   1   2   1   1   2   1   2   2   2   1   2   1   1   1   2   2   1   2   1   1   1   2   2   1   2   2   1   1   2   1   2   1   2   1   1   2   1   1   1   2   2   2   2   2   2   2   2   1   1   2   2   1   1   1   1   1   1   2   2   1   2   2   2   2   1   1   2   1   2   1   2   2   1   2   2   2   2   1   2   2   1   1   1   2   1   2   1   2   1   1   1   2   2   2   1   2   1   1   2   2   1   2   2   1   1   2   2   1   2   2   1   2   1   2   2   1   1   2   1   2   1   2   1   1   2   1   1   1   2   1   1   2   2   1   2   2   2   2   1   2   1   2   2   1   1   1   1   2   1   1   1   1   1   1   1   2   1   2   2   2   1   2   2   1   1   1   2   2   1
 MK-5-6                 2   2   1   1   2   2   1   1   1   1   1   1   2   1   1   1   2   1   1   2   2   1   1   1   2   1   1   2   1   1   1   2   2   1   1   2   1   2   2   2   1   2   1   2   1   2   2   1   2   1   1   1   2   2   1   2   2   1   1   2   1   2   1   2   1   1   2   1   1   1   2   2   2   2   2   2   2   2   1   1   2   2   2   1   1   1   1   1   2   2   1   2   1   2   2   1   1   2   1   2   1   2   2   1   1   2   2   2   1   2   2   1   1   1   2   1   2   1   2   1   1   2   1   2   2   1   2   1   1   2   2   1   2   2   1   1   2   2   1   2   2   1   2   1   2   2   1   1   2   2   2   1   2   1   1   2   1   1   1   2   1   1   2   2   2   2   2   2   2   1   2   1   2   2   2   1   2   1   2   1   1   1   1   1   1   1   2   1   2   2   2   1   2   2   1   1   1   2   2   1
 MK-5-7                 2   2   1   1   2   2   1   2   1   1   2   1   2   1   1   2   2   2   1   2   2   1   1   2   2   1   1   2   1   1   1   2   2   1   1   2   2   2   2   2   1   2   1   2   1   1   2   1   2   1   1   1   2   2   1   2   2   1   1   2   1   2   1   2   1   1   2   1   1   1   2   2   2   2   2   2   1   2   2   1   1   1   2   1   1   2   1   1   2   2   1   2   1   2   2   1   1   2   1   2   1   2   2   1   1   2   2   2   1   2   2   1   1   1   2   1   2   1   2   1   2   2   1   2   2   1   1   1   1   2   2   1   2   2   1   1   1   2   2   2   2   1   2   1   2   2   1   1   2   2   2   1   1   1   1   1   1   1   1   2   1   1   2   2   2   2   2   2   2   1   2   1   2   2   2   1   2   2   2   1   1   2   1   1   1   2   2   1   2   2   2   1   2   2   1   1   1   1   2   1
 MK-5-8                 2   2   1   1   2   1   1   2   1   1   2   1   2   1   1   2   1   2   1   2   2   1   1   2   2   1   1   2   1   1   1   2   2   1   1   2   2   2   2   2   2   2   1   2   1   1   2   1   2   1   2   1   2   2   1   2   2   1   1   2   1   1   1   2   1   1   2   1   1   2   2   2   2   2   2   2   1   2   2   1   1   1   2   1   1   2   1   1   2   2   1   2   1   2   1   1   1   1   1   2   1   2   2   1   1   2   2   1   1   2   2   1   1   1   2   1   2   1   2   2   1   2   2   2   2   1   2   2   1   2   2   1   2   2   2   1   1   2   2   2   2   1   2   1   2   2   1   1   2   1   2   2   1   1   1   2   1   2   1   2   1   1   2   2   2   2   2   2   2   1   2   1   1   2   1   1   2   2   2   1   1   2   1   1   1   2   2   1   2   2   2   1   2   2   1   1   1   1   2   1
 MK-5-9                 2   2   1   1   2   1   1   2   1   1   2   1   2   1   1   2   1   2   1   2   2   1   2   2   2   1   1   2   1   1   1   2   2   1   1   2   1   2   2   2   2   2   1   2   1   1   2   1   2   1   2   1   2   2   1   2   2   1   1   2   1   1   1   2   1   1   2   1   1   2   2   1   2   2   2   2   1   2   2   1   2   1   1   1   1   2   1   1   2   2   1   2   1   2   1   1   1   1   1   2   1   1   2   1   1   2   2   1   1   2   1   1   1   1   2   1   2   1   2   2   1   2   1   1   2   2   2   2   1   2   2   1   2   2   2   1   1   2   1   2   2   2   2   1   2   1   1   1   2   1   2   2   1   1   1   2   1   2   1   2   1   1   1   2   2   2   2   2   2   1   2   1   1   2   1   1   2   1   2   1   1   2   2   1   1   2   2   1   2   2   2   1   2   2   1   1   2   1   2   1
 MK-5-10                2   1   1   1   1   1   2   2   1   1   2   2   2   1   1   2   1   2   1   2   2   1   2   2   2   1   1   2   1   1   1   2   2   2   2   2   1   2   2   2   2   2   1   2   1   1   2   1   2   1   1   1   2   2   1   2   2   1   1   2   1   1   1   2   1   1   2   1   1   2   2   1   2   2   2   2   1   2   2   1   1   1   1   1   1   2   1   1   2   2   1   1   2   2   1   1   1   1   1   2   1   1   2   1   2   2   2   1   1   2   1   1   1   1   2   1   2   1   2   2   1   2   1   1   1   2   1   2   1   2   2   2   2   2   2   1   1   2   1   2   2   2   2   1   2   1   1   1   2   1   2   2   1   1   1   2   1   2   1   2   1   1   1   2   2   2   1   2   2   1   2   1   1   1   1   1   2   1   2   1   1   2   2   1   1   2   2   1   2   2   2   1   2   2   1   1   2   1   2   1
 MK-5-11                2   1   1   1   1   1   1   2   1   1   1   2   2   1   2   2   2   2   1   2   2   1   2   2   1   1   1   2   1   1   1   1   2   2   2   2   1   2   2   2   2   2   1   2   1   1   2   1   2   1   1   1   2   2   2   2   2   1   1   2   1   1   1   2   1   1   2   1   1   2   2   1   2   2   2   2   2   2   2   2   1   1   1   2   1   2   1   1   2   2   1   1   2   2   1   1   1   1   1   2   1   1   2   1   2   2   2   1   1   2   1   1   1   1   2   1   2   1   2   2   1   2   1   1   2   2   1   2   1   2   2   2   2   2   2   1   1   1   1   2   2   2   2   1   2   1   1   1   2   1   2   2   1   1   1   2   2   2   1   2   2   1   1   2   2   2   2   2   2   1   2   2   1   1   2   1   2   1   2   1   2   2   2   1   1   2   2   1   2   2   2   1   2   2   1   1   2   1   2   1
 MK-5-12                2   1   1   1   1   1   1   2   1   1   1   2   2   1   2   2   2   2   1   2   1   1   2   2   1   1   1   2   1   1   1   1   1   2   2   2   1   1   1   2   2   2   1   2   1   1   1   1   2   1   1   1   2   2   2   2   2   1   1   2   1   1   1   2   1   1   2   1   2   2   1   1   2   1   1   2   2   2   2   2   2   1   1   2   1   2   1   1   2   2   1   1   2   2   1   1   1   1   1   2   1   1   2   1   2   2   2   1   1   2   1   1   1   1   2   1   2   1   2   2   1   2   2   1   2   2   2   2   2   1   2   1   2   2   2   1   1   1   1   1   2   2   2   1   2   2   1   1   1   1   2   2   1   1   2   2   2   2   1   2   2   1   1   2   2   2   2   2   1   1   2   2   1   1   2   1   2   1   2   1   1   2   2   1   2   2   2   1   2   2   1   1   2   2   1   1   2   1   2   1
 MK-5-13                2   1   1   2   1   1   1   2   1   1   2   1   2   1   2   2   2   2   1   2   1   1   2   2   1   1   1   2   1   1   2   1   1   2   2   2   1   1   1   2   2   2   1   2   1   2   1   1   2   1   1   1   2   2   1   2   2   1   1   2   1   1   1   2   2   1   2   1   2   2   1   1   2   1   1   1   2   2   2   1   2   1   1   2   1   2   1   2   2   2   1   1   2   2   1   1   1   1   1   2   1   2   1   1   2   2   2   1   1   2   1   1   1   1   1   1   2   1   2   2   1   2   2   1   2   2   2   2   2   1   2   1   2   2   2   1   1   1   1   1   2   2   2   2   2   2   1   1   1   1   2   2   1   1   2   2   2   2   1   1   2   1   1   1   2   2   2   2   1   1   2   2   1   1   2   1   2   1   2   1   2   2   2   1   2   2   2   1   2   2   1   2   2   2   2   1   2   1   2   1
 MK-5-14                2   1   1   2   1   1   1   2   1   1   2   1   1   1   2   2   2   2   1   2   1   1   2   2   1   1   1   2   1   1   2   1   1   1   2   2   1   1   1   1   2   2   1   2   1   1   1   1   1   1   1   1   2   2   1   2   1   1   1   2   1   1   1   1   1   2   2   1   2   2   1   1   2   2   2   1   2   2   2   1   2   2   1   2   1   2   2   2   2   2   1   1   2   2   2   1   1   1   1   2   1   2   1   1   1   2   2   1   1   2   1   1   1   1   1   1   2   1   2   2   1   2   2   1   2   2   2   2   2   1   2   1   2   2   2   1   1   1   1   1   2   2   2   2   2   2   1   1   1   1   2   2   1   1   2   2   2   2   1   1   2   1   1   1   2   2   2   2   1   1   2   2   1   1   2   1   2   1   2   1   2   2   2   1   2   2   2   1   2   2   1   2   2   2   2   1   2   1   2   1
 MK-5-15                2   1   1   2   1   1   1   2   1   1   2   1   1   1   2   2   2   2   2   2   1   1   2   2   1   1   1   2   1   1   1   1   1   1   2   2   1   2   1   1   2   2   1   2   1   1   1   1   1   1   1   1   2   2   1   2   1   1   1   2   1   1   1   1   2   2   1   1   1   2   1   2   1   2   2   1   2   2   2   1   2   2   1   2   1   2   2   2   2   1   1   1   1   2   2   1   1   1   1   2   1   2   1   1   1   2   2   1   1   2   1   1   1   2   1   1   2   1   2   2   1   1   2   1   2   2   2   2   2   1   2   1   2   2   2   1   1   1   1   1   2   1   2   2   2   2   1   1   1   1   2   2   1   2   2   2   2   2   2   2   2   1   2   1   2   2   2   2   1   1   2   2   1   1   2   1   2   1   2   1   2   2   2   1   2   2   2   1   2   2   1   2   2   2   2   1   2   1   2   1
 MK-5-16                1   1   1   1   1   1   1   2   2   1   2   1   1   1   2   2   2   2   2   1   1   1   2   2   1   1   2   2   1   1   1   1   1   1   2   2   1   1   1   1   2   2   1   2   1   1   1   2   1   1   1   1   2   2   1   2   1   1   1   1   1   1   1   1   2   2   1   1   1   2   1   2   1   2   2   1   2   2   2   1   2   2   1   2   1   2   2   2   2   1   1   1   1   2   2   1   1   1   1   2   1   2   1   1   1   2   2   1   1   2   1   1   2   2   1   1   2   1   2   1   1   1   2   1   2   2   2   2   2   1   2   1   2   2   2   1   1   1   1   1   2   1   2   2   2   2   1   1   1   2   2   2   1   2   2   2   2   2   2   2   2   1   2   1   1   2   2   2   1   1   2   2   1   2   2   1   2   1   2   1   2   2   2   1   2   2   2   1   2   2   1   2   1   2   2   1   2   1   1   1
 MK-6-1                 1   1   2   2   2   2   2   1   2   1   1   2   2   2   1   2   2   1   2   1   2   1   2   2   2   2   1   2   2   1   1   1   1   2   1   2   1   2   2   1   1   2   2   1   1   1   1   2   2   2   1   2   2   2   1   2   2   2   2   2   1   2   2   1   1   2   2   1   1   2   2   1   2   1   1   1   1   1   1   1   1   1   2   1   1   2   2   2   1   2   2   1   1   2   2   1   1   2   1   1   2   1   2   1   2   2   1   1   1   2   1   2   2   2   2   2   1   1   1   1   1   1   2   1   1   1   1   1   2   1   2   2   1   1   2   1   1   1   2   2   1   1   1   1   1   1   1   2   2   2   2   2   1   1   2   1   2   2   1   1   2   1   2   1   2   2   1   1   1   2   2   1   2   2   1   1   1   1   1   2   2   2   2   1   1   2   1   1   2   2   2   1   2   1   2   1   1   1   2   1
 MK-6-2                 1   1   2   2   2   2   2   1   2   1   1   2   2   2   1   2   2   1   2   1   2   1   2   2   2   1   1   2   1   1   1   1   1   2   1   2   1   2   2   1   1   2   2   1   2   1   1   2   2   2   1   2   2   2   1   2   2   2   2   2   1   1   2   1   1   1   2   1   1   2   2   1   2   2   1   2   1   1   1   1   1   1   2   1   1   1   2   2   1   2   2   2   1   2   2   1   1   2   1   1   2   2   2   1   2   2   1   1   1   2   1   2   2   2   1   2   1   1   1   1   1   1   2   1   1   1   1   1   2   1   2   2   1   1   2   1   1   1   2   2   1   1   1   1   1   1   2   2   2   1   2   2   1   1   2   1   2   1   1   1   2   1   2   1   2   2   1   1   1   2   2   1   1   2   1   1   2   1   1   2   2   2   2   2   2   2   1   1   2   2   1   2   2   1   1   1   1   1   2   1
 MK-6-3                 1   1   2   2   1   2   2   1   2   1   1   2   2   2   1   2   2   1   2   1   2   1   2   2   2   1   1   2   1   1   1   2   1   2   1   2   1   2   2   1   1   2   2   1   2   1   1   2   2   2   2   2   2   2   1   2   2   2   2   2   2   1   2   1   2   1   2   1   1   2   2   1   2   2   2   2   1   1   1   1   1   1   2   1   2   2   1   2   1   2   2   2   1   1   2   2   1   2   1   2   2   2   2   1   2   2   1   1   1   2   1   2   2   2   1   2   1   1   1   1   1   1   2   1   1   1   1   2   1   1   2   2   1   2   2   1   1   1   2   2   1   1   1   1   1   1   2   2   2   2   2   2   1   2   2   1   2   1   1   1   2   1   2   1   2   2   1   1   1   2   2   1   1   2   1   1   2   1   1   2   1   2   2   2   2   2   2   1   2   2   1   2   2   1   1   1   1   1   2   1
 MK-6-4                 1   1   2   1   1   2   2   1   2   1   1   2   2   2   1   2   2   2   2   1   2   2   2   2   2   1   2   2   1   1   1   2   1   2   2   2   1   2   1   1   1   2   2   1   2   1   1   2   2   2   2   2   2   2   1   2   2   2   2   2   2   1   1   1   2   1   2   1   1   2   1   1   2   1   2   1   1   1   1   1   1   2   2   1   2   2   1   2   1   2   1   2   1   1   2   2   1   2   1   2   2   2   2   1   2   1   1   1   1   2   1   2   2   2   1   2   1   1   1   1   1   2   2   1   1   1   1   2   1   1   2   2   1   2   1   1   1   1   2   2   1   1   1   2   1   1   2   2   2   2   2   2   1   2   2   2   2   1   1   1   2   1   2   1   2   2   2   2   1   2   2   1   2   2   1   1   2   1   2   2   1   2   2   2   1   2   2   1   2   2   1   2   2   1   1   2   2   1   2   1
 MK-6-5                 1   1   2   1   1   2   2   1   2   1   1   2   2   2   1   2   2   1   2   1   2   2   2   2   2   1   1   2   1   1   1   2   1   2   2   1   2   2   1   1   2   2   2   1   2   1   1   2   2   2   2   2   2   2   1   2   2   2   2   2   1   1   1   1   2   1   2   1   1   2   1   1   2   1   1   1   1   1   2   1   1   2   1   1   2   2   1   2   1   2   1   2   1   1   2   2   1   2   1   2   2   2   2   1   1   1   1   1   1   2   1   2   2   2   2   2   1   1   1   1   1   2   2   1   1   1   2   2   1   1   2   2   1   2   1   1   1   1   2   1   1   1   1   2   2   1   2   2   2   2   2   2   1   2   2   2   2   2   1   1   2   1   2   1   2   2   1   2   1   2   2   1   1   2   1   1   2   1   2   2   1   2   2   2   1   2   2   1   2   2   1   2   2   1   1   2   2   2   2   1
 MK-6-6                 2   1   2   1   1   2   2   1   2   1   1   1   2   2   1   2   2   1   2   1   1   2   2   2   2   1   1   2   1   1   1   2   2   2   2   1   2   2   1   1   2   2   2   1   1   1   1   2   2   2   2   2   2   2   1   2   2   2   2   2   1   1   1   2   2   1   2   1   1   2   1   1   2   1   1   1   1   1   2   1   1   2   1   1   2   2   1   2   1   2   1   2   1   1   2   2   2   2   1   2   2   2   2   1   1   1   1   1   1   2   1   2   2   2   2   2   1   1   1   1   1   2   2   2   1   1   2   2   1   1   2   2   1   2   1   1   2   1   2   1   2   1   1   2   2   1   2   2   2   2   2   2   1   2   2   2   2   2   1   1   2   1   2   1   2   2   1   2   1   2   2   2   1   2   1   1   2   2   2   2   1   2   1   2   1   2   2   1   2   1   1   2   1   1   1   2   2   2   2   1
 MK-6-7                 2   1   2   1   2   2   2   1   2   1   1   1   2   2   1   2   1   1   1   1   1   2   2   2   2   1   1   2   1   1   2   2   2   2   2   1   2   2   1   1   2   2   2   1   1   1   1   2   2   2   2   2   2   2   1   2   2   2   2   2   2   1   1   2   2   2   1   1   1   2   1   1   2   1   2   1   1   1   2   1   1   2   1   1   2   1   1   2   1   2   1   2   1   1   2   2   2   2   1   2   2   1   2   1   1   1   1   1   1   2   1   2   1   2   2   2   2   1   1   1   1   2   2   2   1   1   2   2   2   1   2   2   1   2   1   1   2   1   2   1   2   1   1   2   2   1   2   2   2   2   1   2   1   2   2   2   2   2   1   1   2   1   2   1   2   2   1   2   1   2   2   1   1   2   1   1   2   2   1   2   1   2   1   2   1   2   2   1   2   1   1   2   1   1   1   2   2   2   2   1
 MK-6-8                 2   1   2   1   2   2   1   1   2   1   1   1   2   1   1   2   1   1   1   1   1   2   2   2   2   1   1   2   1   1   2   1   1   2   2   1   1   2   1   1   2   2   1   1   1   1   1   2   2   2   2   2   2   2   1   2   2   2   2   2   2   1   1   2   2   2   1   2   1   1   1   1   2   1   2   1   1   1   1   1   1   2   1   1   1   1   1   2   1   2   1   2   1   1   2   2   2   2   1   2   2   1   2   1   1   1   1   1   1   2   1   2   1   2   2   2   2   1   1   1   1   2   2   2   1   1   2   2   2   1   2   2   1   2   1   1   2   2   2   1   2   1   1   2   2   1   2   1   2   2   1   2   1   2   2   2   2   2   2   1   2   2   2   1   2   2   2   2   1   2   2   1   1   2   1   1   2   2   1   2   1   2   1   2   1   2   2   1   2   1   1   2   1   1   1   2   2   2   2   1
 MK-6-9                 2   1   2   1   2   2   1   1   2   1   1   1   2   2   2   2   1   1   1   1   1   2   2   2   2   1   1   2   1   1   1   1   1   1   2   1   1   2   1   1   2   2   1   1   1   1   1   2   2   2   2   2   2   2   1   2   1   2   2   2   2   1   1   2   2   2   1   2   1   1   1   1   2   1   2   1   1   1   2   1   1   2   2   1   1   1   1   2   2   2   1   2   1   1   2   2   2   2   1   2   2   1   2   1   1   1   1   1   1   1   1   2   1   2   2   2   2   1   1   1   1   2   2   2   1   1   2   2   2   1   2   1   1   2   1   1   2   2   2   1   2   2   1   2   1   1   2   1   2   1   1   2   1   2   2   1   2   1   2   1   2   1   2   1   2   2   2   2   1   1   1   1   1   2   2   2   2   2   1   2   1   2   1   2   1   2   2   2   2   1   1   2   1   1   1   2   2   2   2   1
 MK-6-10                2   1   2   1   2   2   1   2   2   1   1   1   2   2   2   1   1   1   1   1   1   2   2   2   2   1   1   2   1   1   2   1   1   1   2   2   1   2   1   2   2   2   1   1   1   1   1   2   2   1   1   2   2   2   1   2   1   2   2   2   2   1   2   2   2   2   1   2   1   1   1   1   2   1   2   1   1   1   2   1   2   2   2   1   1   1   1   2   2   2   1   2   1   1   2   2   2   2   1   2   2   1   1   1   2   1   1   1   1   1   1   2   1   2   2   1   2   2   1   1   2   2   2   2   1   1   2   1   2   1   2   1   2   2   1   1   2   1   2   1   2   2   1   2   1   1   2   1   2   1   1   2   1   2   2   1   2   1   2   1   2   1   2   1   2   1   2   1   1   1   1   1   1   2   2   2   2   1   1   2   1   2   1   2   1   2   2   2   2   1   1   2   2   1   1   2   2   2   2   1
 MK-6-11                2   1   2   1   2   2   1   2   2   1   2   1   2   2   2   1   1   1   1   1   1   2   2   2   1   1   1   2   1   2   2   2   1   1   2   2   1   2   1   2   2   2   1   1   1   1   1   2   2   1   1   2   2   2   1   2   1   2   2   2   2   1   2   2   1   2   1   2   2   1   2   1   2   1   2   1   1   1   2   1   1   2   2   1   1   1   1   2   2   2   1   2   2   1   2   2   2   2   2   2   2   1   1   2   2   1   1   1   1   1   1   2   1   2   2   1   2   2   1   1   2   2   2   2   1   1   2   1   2   1   1   1   2   2   1   1   2   1   1   1   2   2   1   2   1   1   2   1   2   1   1   2   1   2   1   1   2   1   2   1   2   1   2   1   2   1   1   1   2   1   1   1   1   2   2   2   2   1   1   2   2   2   1   2   1   2   2   1   2   2   1   2   2   1   1   2   2   2   2   1
 MK-6-12                2   1   2   1   1   2   1   2   2   1   2   1   2   2   2   1   1   1   1   2   1   2   2   2   1   1   1   2   1   2   2   2   1   1   2   2   1   2   1   2   2   2   1   1   1   1   1   2   2   1   1   2   2   2   1   2   1   2   2   2   2   2   2   2   1   2   1   2   2   1   2   1   2   1   2   1   1   1   2   1   1   2   2   1   1   1   2   2   1   2   1   2   2   1   2   2   2   2   2   2   2   1   1   2   2   1   1   1   2   1   1   2   1   2   1   1   1   2   1   1   2   2   1   2   1   2   2   1   2   1   1   1   2   2   1   1   2   1   1   1   2   2   1   2   1   1   2   1   2   1   1   2   1   2   1   1   2   1   2   1   2   1   2   1   2   1   1   1   2   1   1   1   1   2   2   2   2   1   1   2   2   2   1   2   1   2   1   1   2   2   1   2   2   1   1   2   2   2   2   1
 MK-6-13                2   1   2   1   1   2   2   2   2   1   2   1   2   2   2   1   1   1   1   2   1   2   2   2   2   1   1   2   1   2   2   2   1   1   2   2   1   2   1   2   2   2   1   1   1   1   1   2   2   2   1   2   2   2   1   1   1   2   2   2   2   2   2   2   1   2   1   2   2   1   2   1   2   1   2   1   1   1   2   1   1   1   2   1   1   1   2   2   1   2   1   2   2   1   2   2   2   1   2   2   2   1   1   2   1   1   1   1   2   1   1   2   1   2   1   1   2   2   1   1   2   2   1   2   1   2   2   1   2   1   1   1   2   2   1   1   2   1   1   1   2   1   1   2   1   1   2   1   2   1   1   2   1   2   1   1   2   1   2   1   2   2   2   1   2   1   1   1   2   1   2   1   1   2   2   2   2   1   1   2   2   2   1   2   1   2   1   1   2   2   1   2   2   2   1   2   2   2   1   1
 MK-6-14                2   1   1   1   1   2   2   2   2   1   2   1   2   1   2   2   1   1   1   2   1   2   2   2   2   1   1   2   1   2   2   2   1   1   2   2   1   2   1   2   2   1   1   1   1   1   1   2   2   2   1   2   2   2   1   1   1   2   2   2   1   2   2   2   2   2   1   2   2   2   2   1   2   1   2   1   1   1   2   1   1   1   2   1   1   1   2   2   1   2   1   2   2   1   2   2   1   1   2   2   1   1   1   2   1   1   1   2   2   1   1   2   1   1   1   1   2   2   1   1   2   2   1   2   1   2   2   1   2   1   1   1   2   2   1   1   2   1   1   1   1   1   1   2   1   1   2   1   2   2   1   2   1   2   1   1   2   1   2   1   2   2   2   1   2   1   1   1   2   1   2   2   1   2   2   2   2   1   1   2   2   2   1   2   2   2   1   1   2   1   1   2   1   2   1   2   1   2   1   1
 MK-6-15                2   1   1   1   1   2   1   2   2   1   2   1   2   1   2   2   2   1   1   1   2   2   2   2   2   2   1   2   1   2   2   2   1   1   2   2   1   2   1   2   2   1   1   1   1   1   1   2   2   2   1   2   2   2   1   1   1   2   2   2   1   2   2   2   2   2   1   2   2   2   1   1   2   1   2   1   1   1   2   1   1   1   2   1   1   1   2   2   1   2   1   2   2   1   2   2   1   1   1   2   1   1   1   2   2   1   1   1   2   2   1   2   1   1   2   1   2   2   1   1   1   2   1   2   1   2   2   2   2   1   1   1   2   2   1   1   1   2   1   1   1   1   1   2   1   1   2   1   1   2   1   2   1   2   2   1   2   1   2   1   2   2   2   2   2   1   1   2   2   1   2   2   1   2   2   2   2   1   1   2   2   2   1   1   2   2   1   1   2   1   1   2   2   2   1   2   1   1   1   1
 MK-6-16                2   1   1   1   1   2   2   2   2   1   2   1   1   1   2   2   2   1   1   2   2   2   2   2   2   2   1   2   1   2   2   1   1   2   2   2   1   2   1   2   2   1   1   1   1   1   1   2   2   2   1   2   2   2   1   2   1   2   2   2   1   2   2   2   2   2   1   2   2   2   1   1   1   1   2   1   1   1   2   1   1   1   1   1   1   2   2   2   1   2   1   2   2   1   2   1   1   1   1   2   1   1   1   2   2   1   1   1   2   2   1   2   1   1   2   1   2   2   1   1   1   2   1   2   1   2   1   1   2   1   1   2   2   2   1   1   1   2   1   1   1   1   1   2   1   1   2   1   1   2   1   2   1   2   2   1   2   1   2   1   2   2   2   2   2   1   1   2   2   1   2   2   1   2   2   2   2   1   1   2   2   2   1   1   2   1   2   1   2   2   1   2   2   2   1   2   1   1   1   1
 
!****************************************** Phenotypic Data **********************************************************
!-100.0 is resevred for missing phenotype
SimulatedTrait1        11.1349   10.0547   11.0875   10.9261   11.6044    8.2099   10.6544   11.1301   10.2758    8.4403   10.4938    9.9227    9.1661    9.9647    9.7178   10.6584    9.0368   10.8187   10.2381    7.7307   11.1141    9.8120   10.6033    8.5571   10.9306   10.4408   11.2592   11.6466    9.5493    7.4223    8.8458    9.4743   12.4710   10.2352   10.5998    9.2080   10.6027    7.8488    9.0447    9.3965   10.1977    9.3232    9.4458    9.1507   11.0830   10.4393    9.2550   12.1315   10.4353   10.1461   10.0776   10.6768   10.1323    8.7645    9.0125   10.4964   11.2375   10.7624   10.4256    8.6205    9.8004   11.0390    8.9642    9.5392    9.6156   12.8299    9.8691   10.4252    8.8660   11.5096   10.9608   10.6561   10.4393    9.6539   10.0874    9.0622    8.8631   12.0046   10.0949   10.0893    9.9994    9.1127   10.6352   10.2759   10.0047    8.6089    8.1242   10.8369    9.3700    8.0586   10.6662   10.3831    8.8635    9.6871    8.4884    9.5598    9.8591   10.0036    9.7316    9.9717   10.8048   13.6136   12.5565    8.3090   10.7029   10.6781   10.2986   11.0552   10.8475   11.1182   10.7959   10.0835    8.1591    9.3312    9.3089   10.3597   10.0087    7.9818   10.3527   11.0329    8.8669    9.6439    9.7033   10.3485    9.9707    9.6142   12.0207   11.0363   10.5258    9.7537    9.3426   10.0817    9.6500   10.2070   10.3292    9.2467   10.3139    9.8317    9.0209    9.4159    9.5291    9.9203   12.9987   10.5206   10.7490    9.7664   10.1431    9.8083   10.8915    9.7969    7.5522   10.1137    9.1427   11.3849   11.2345    9.4805   10.4327   10.4635    9.5774   10.3462   11.2638   10.2311   10.5376   11.2689    9.3685   11.3057   11.1289    8.6701   10.7070    8.8137   11.2216    8.7401   10.7256   10.6435   10.0536   11.3766    8.9372   12.2948   10.7861   10.7059    9.8166   10.1040   10.5952    8.7499    9.6854    9.0323    8.7778   10.4713    9.3350    9.7523    9.2732   10.1341   10.1062   10.1167    9.3627   10.7743    9.8844   11.5119    9.8579    9.4426
 
