# Supplementary material for: Inclusive Composite Interval Mapping of QTL by Environment Interactions in Biparental Populations
Source: PLoS One. 2015 Jul 10;10(7):e0132414. doi: 10.1371/journal.pone.0132414 (PMC4498613; doi:10.1371/journal.pone.0132414)
Supplement: S1 File — (ZIP) [file pone.0132414.s001.zip › BC1 population/e=1/run_00137.met]

!**********************Note: lines staring with "!" are remarks and will be ignored in the program********************
!*********************************General Information**********************************
!Assuming F1 = P1 x P2, populations available in QTL IciMapping are: 
!  1, P1BC1F1 = P1 x F1, the first backcrossing where P1 is used as the recurrent parent;
!  2, P2BC1F1 = P2 x F1, the first backcrossing where P2 is used as the recurrent parent;
!  3, F1DH, F1-derived doubled haploids; 
!  4, RIL or F1RIL, recombination inbred lines through the repeated selfing of F1;
!  5, P1BC1RIL, recombination inbred lines through the repeated selfing of P1BC1F1;
!  6, P2BC1RIL, recombination inbred lines through the repeated selfing of P2BC1F1;
!  7, F2, the selfing generation of F1;
!  8, F3, the selfing generation of F2;
!  9, P1BC2F1, the second backcrossing where P1 is used as the recurrent parent; 
! 10, P2BC2F1, the second backcrossing where P2 is used as the recurrent parent;
! 11, P1BC2RIL, recombination inred lines through the repeated selfing of P1BC2F1; 
! 12, P2BC2RIL, recombination inred lines through the repeated selfing of P2BC2F1; 
! 13, P1BC1F2, the selfing generation of P1BC1F1; 
! 14, P2BC1F2, the selfing generation of P2BC1F1; 
! 15, P1BC2F2, the selfing generation of P1BC2F1; 
! 16, P2BC2F2, the selfing generation of P2BC2F1; 
! 17, P1BC1DH, P1BC1F1-derived doubled haploids; 
! 18, P2BC1DH, P2BC1F1-derived doubled haploids; 
! 19, P1BC2DH, P1BC2F1-derived doubled haploids; 
! 20, P2BC2DH, P2BC2F1-derived doubled haploids; 
   1      !Mapping Population (see remarks above)
   2      !Mapping Function (1 for Kosambi; 2 for Haldane; 3 for Morgan)
   2      !Marker Space Type (1 for intervals; 2 for positions)
   1      !Marker Space Unit(1 for centiMorgans; 2 for Morgan)
   6      !Number of Chromosomes (or Linkage Groups)
 200      !Size of the mapping population
   1      !Number of environments
 
!***************************************** Chromosomes and Linkage Maps **********************************************
!Chromosome                 NumMarkers
-CH1                        16
-CH2                        16
-CH3                        16
-CH4                        16
-CH5                        16
-CH6                        16
!Linkage map (Marker name followed by position or the interval length)
 MK-1-1                1     0.000
 MK-1-2                1    10.000
 MK-1-3                1    20.000
 MK-1-4                1    30.000
 MK-1-5                1    40.000
 MK-1-6                1    50.000
 MK-1-7                1    60.000
 MK-1-8                1    70.000
 MK-1-9                1    80.000
 MK-1-10               1    90.000
 MK-1-11               1   100.000
 MK-1-12               1   110.000
 MK-1-13               1   120.000
 MK-1-14               1   130.000
 MK-1-15               1   140.000
 MK-1-16               1   150.000
 MK-2-1                2     0.000
 MK-2-2                2    10.000
 MK-2-3                2    20.000
 MK-2-4                2    30.000
 MK-2-5                2    40.000
 MK-2-6                2    50.000
 MK-2-7                2    60.000
 MK-2-8                2    70.000
 MK-2-9                2    80.000
 MK-2-10               2    90.000
 MK-2-11               2   100.000
 MK-2-12               2   110.000
 MK-2-13               2   120.000
 MK-2-14               2   130.000
 MK-2-15               2   140.000
 MK-2-16               2   150.000
 MK-3-1                3     0.000
 MK-3-2                3    10.000
 MK-3-3                3    20.000
 MK-3-4                3    30.000
 MK-3-5                3    40.000
 MK-3-6                3    50.000
 MK-3-7                3    60.000
 MK-3-8                3    70.000
 MK-3-9                3    80.000
 MK-3-10               3    90.000
 MK-3-11               3   100.000
 MK-3-12               3   110.000
 MK-3-13               3   120.000
 MK-3-14               3   130.000
 MK-3-15               3   140.000
 MK-3-16               3   150.000
 MK-4-1                4     0.000
 MK-4-2                4    10.000
 MK-4-3                4    20.000
 MK-4-4                4    30.000
 MK-4-5                4    40.000
 MK-4-6                4    50.000
 MK-4-7                4    60.000
 MK-4-8                4    70.000
 MK-4-9                4    80.000
 MK-4-10               4    90.000
 MK-4-11               4   100.000
 MK-4-12               4   110.000
 MK-4-13               4   120.000
 MK-4-14               4   130.000
 MK-4-15               4   140.000
 MK-4-16               4   150.000
 MK-5-1                5     0.000
 MK-5-2                5    10.000
 MK-5-3                5    20.000
 MK-5-4                5    30.000
 MK-5-5                5    40.000
 MK-5-6                5    50.000
 MK-5-7                5    60.000
 MK-5-8                5    70.000
 MK-5-9                5    80.000
 MK-5-10               5    90.000
 MK-5-11               5   100.000
 MK-5-12               5   110.000
 MK-5-13               5   120.000
 MK-5-14               5   130.000
 MK-5-15               5   140.000
 MK-5-16               5   150.000
 MK-6-1                6     0.000
 MK-6-2                6    10.000
 MK-6-3                6    20.000
 MK-6-4                6    30.000
 MK-6-5                6    40.000
 MK-6-6                6    50.000
 MK-6-7                6    60.000
 MK-6-8                6    70.000
 MK-6-9                6    80.000
 MK-6-10               6    90.000
 MK-6-11               6   100.000
 MK-6-12               6   110.000
 MK-6-13               6   120.000
 MK-6-14               6   130.000
 MK-6-15               6   140.000
 MK-6-16               6   150.000
!*********************************** Marker Types ********************************************************************
!Co-dominant marker: When heterozygote F1 is present, P1 is coded as 2, F1 is coded as 1, and P2 is coded as 0; Otherwise, P1 is coded as 2, and P2 is coded as 0. 
!Dominant marker: When heterozygote F1 is present, P1 and F1 are coded as 12, and P2 is coded as 0; Otherwise, P1 is coded as 2, and P2 is coded as 0.  
!Recessive markers: When heterozygote F1 is present, P1 is coded as 2, and F1 and P2 are coded as 10; Otherwise, P1 is coded as 2, and P2 is coded as 0. 
!Missing marker is coded as -1. 
 MK-1-1                 1   1   2   1   2   2   1   2   2   1   2   1   1   1   1   1   1   1   1   1   2   2   2   2   1   1   2   2   2   2   2   2   2   2   2   1   2   1   2   1   1   1   1   1   2   1   1   2   2   2   1   1   1   1   1   2   1   1   2   2   2   2   2   1   1   1   2   1   2   2   1   1   2   1   2   1   1   2   1   2   2   2   2   2   1   1   2   1   1   1   2   2   1   2   1   1   1   2   2   2   1   2   2   2   1   1   2   2   2   2   2   2   1   1   1   1   1   1   2   1   1   2   1   1   1   1   1   2   1   2   2   1   2   2   2   2   2   2   2   2   2   1   1   2   1   2   2   1   1   1   1   1   2   1   1   1   2   1   2   1   2   1   1   1   2   1   1   2   2   2   2   1   2   2   1   2   2   2   1   2   2   2   1   2   2   1   1   1   1   2   2   2   2   1   1   2   2   2   1   1
 MK-1-2                 1   1   2   1   2   2   1   2   2   1   1   1   1   1   1   1   1   1   1   1   2   2   2   2   1   1   2   2   2   2   2   1   2   1   2   1   2   1   2   1   1   1   1   1   2   1   1   2   2   2   1   1   2   2   1   2   1   1   1   1   2   2   2   2   1   2   1   1   1   2   1   1   2   1   2   1   1   2   1   2   1   2   2   2   1   1   2   1   1   1   2   2   1   2   1   1   1   2   1   2   1   2   2   2   1   1   1   2   2   1   2   2   1   1   1   1   1   1   2   1   1   2   1   1   1   2   1   2   1   1   2   2   1   2   2   2   2   2   2   2   2   1   1   2   2   2   2   1   1   1   1   1   2   1   1   1   1   1   2   1   2   1   1   1   2   1   1   2   2   2   2   2   2   2   1   2   1   2   1   2   2   2   1   1   2   1   2   1   1   2   2   2   2   1   1   2   2   2   1   1
 MK-1-3                 1   2   2   2   2   1   1   2   2   1   1   1   1   1   1   2   1   1   1   1   2   1   1   2   1   1   2   2   2   2   2   1   2   1   2   1   2   1   2   1   1   1   1   1   2   1   1   2   2   1   1   1   2   2   1   2   1   1   1   1   1   2   2   2   1   1   1   1   1   2   1   1   2   1   2   1   2   2   1   1   1   2   2   2   1   1   2   1   2   1   2   2   1   2   1   2   1   2   1   2   1   2   2   2   2   1   1   2   2   1   2   2   1   1   1   2   1   1   2   1   1   2   1   1   1   2   1   2   2   1   1   2   1   1   2   2   2   2   2   1   2   1   1   1   2   2   2   1   2   1   1   1   2   1   2   1   1   1   2   1   2   1   2   1   2   1   1   2   2   2   2   2   1   2   1   2   2   2   1   2   2   2   1   1   2   1   2   1   1   2   2   2   2   1   1   2   1   2   1   1
 MK-1-4                 1   2   2   2   2   2   1   2   2   1   1   2   1   1   1   2   1   1   1   1   2   2   1   2   1   1   1   2   2   2   2   1   2   1   2   2   2   1   2   1   1   1   1   1   2   1   1   2   2   1   2   1   2   2   1   2   1   1   1   1   1   2   2   2   1   1   1   1   2   2   1   1   2   2   2   1   2   2   1   1   1   2   2   2   1   1   1   1   2   1   2   2   1   2   1   2   1   2   1   2   1   2   2   2   2   1   1   2   2   1   2   2   1   1   1   2   1   1   2   1   1   2   1   1   1   2   1   2   2   1   1   2   1   1   2   2   2   2   2   1   2   1   1   1   2   2   2   1   2   2   1   1   2   2   2   1   2   2   2   1   2   1   2   1   2   1   1   2   2   2   2   2   1   2   1   2   2   2   1   2   2   2   1   1   2   1   2   2   1   2   2   2   2   2   1   1   1   2   1   1
 MK-1-5                 1   2   2   2   2   1   1   2   2   2   1   2   1   1   1   2   1   1   1   1   2   2   2   2   1   1   1   2   2   2   2   1   2   1   2   2   2   1   2   1   1   2   1   1   2   1   1   2   2   1   2   1   2   2   1   2   1   1   1   1   1   2   2   2   1   1   1   1   2   2   1   1   2   2   2   1   1   2   2   1   1   2   2   1   1   1   1   1   2   1   2   2   1   2   1   2   1   2   1   2   1   2   2   2   2   1   1   1   2   2   2   2   1   1   1   2   1   1   2   1   1   2   2   1   2   2   1   2   2   1   1   2   1   1   2   1   2   2   1   1   2   1   1   1   2   2   2   1   2   2   1   1   2   2   2   1   2   2   2   1   2   1   2   1   2   2   1   2   2   2   2   2   1   2   1   2   2   2   1   2   2   2   1   1   2   1   2   2   1   2   2   2   2   2   1   1   1   1   1   1
 MK-1-6                 1   2   2   2   2   2   1   2   2   2   1   2   1   1   1   2   1   1   1   1   2   2   2   1   1   1   1   2   2   2   2   1   2   1   2   1   2   1   2   1   1   2   1   1   2   1   1   2   1   1   2   1   1   2   1   2   2   1   1   1   1   2   2   2   1   1   1   1   2   2   1   1   2   2   2   1   1   2   2   2   1   2   2   1   1   1   1   1   2   1   2   2   1   2   1   2   1   2   1   2   1   2   2   2   2   1   1   1   2   2   1   2   1   1   1   1   1   1   2   1   1   2   2   1   2   2   2   2   2   2   1   2   1   1   2   1   2   1   1   1   2   2   1   1   2   2   2   1   2   2   2   1   2   2   2   1   2   2   2   1   2   1   2   1   2   2   1   2   2   2   1   1   1   2   1   2   2   2   1   2   2   2   1   1   2   1   2   2   1   1   2   2   2   1   2   1   1   1   1   1
 MK-1-7                 1   2   2   2   2   1   1   2   2   2   2   2   1   1   1   2   1   1   1   1   1   2   2   1   1   1   1   2   2   2   2   1   2   1   2   1   2   1   2   1   1   2   1   1   2   1   1   2   1   1   2   1   1   2   1   2   2   1   1   1   1   2   2   2   1   1   1   1   2   2   1   1   2   2   2   1   2   2   2   2   1   2   2   1   2   1   1   1   2   1   2   2   1   2   1   2   1   2   1   2   2   2   2   2   2   1   1   1   2   2   1   2   1   1   1   1   2   1   2   1   1   2   2   1   2   2   2   2   2   2   1   2   2   2   2   1   2   1   1   1   2   2   1   1   2   2   2   1   2   2   2   1   2   2   2   1   2   2   2   1   2   1   2   1   2   2   1   2   1   2   1   2   1   2   1   2   2   2   1   2   2   2   1   1   2   1   2   2   1   1   2   2   2   1   1   1   1   1   1   1
 MK-1-8                 1   2   2   2   2   1   1   2   2   1   2   2   1   1   1   2   1   1   1   1   1   2   2   1   1   1   1   2   2   2   2   2   2   1   2   1   2   1   1   1   1   2   1   1   2   1   1   2   1   2   1   1   1   1   1   2   2   1   1   2   1   2   2   2   1   1   1   1   2   2   2   1   2   2   2   1   2   2   2   2   1   2   2   1   2   1   1   1   2   1   2   2   1   2   1   2   1   1   2   2   2   2   2   2   2   1   1   1   2   2   1   2   1   1   1   1   2   1   1   1   1   2   2   1   2   2   2   2   1   2   1   2   2   2   2   1   2   2   1   1   2   2   1   1   2   2   2   1   2   1   2   1   2   2   2   1   2   2   2   1   2   1   2   1   2   2   1   2   1   2   1   2   1   2   1   2   2   2   1   2   2   2   2   1   2   1   2   2   1   1   2   1   2   1   1   1   1   1   1   2
 MK-1-9                 2   2   2   2   2   1   1   1   2   1   2   2   2   1   1   2   1   1   1   1   1   2   2   1   1   1   1   2   2   2   2   2   2   1   2   1   2   1   1   1   1   2   1   1   2   2   1   1   1   2   1   1   1   1   1   2   1   1   1   2   1   2   2   1   1   2   1   1   2   2   2   1   2   2   2   1   2   2   2   2   1   2   2   1   2   1   1   1   2   1   2   1   2   2   1   2   1   1   2   2   2   2   2   2   2   1   2   1   2   2   1   2   1   2   1   1   2   1   1   1   1   2   2   1   2   2   2   2   1   2   1   2   2   1   2   1   2   2   1   1   2   2   1   1   2   1   2   1   2   1   2   1   2   1   2   1   2   2   2   1   2   1   2   1   2   2   1   2   1   2   1   1   1   2   2   2   2   2   1   1   2   2   2   1   2   1   2   2   1   1   2   1   2   2   2   1   1   1   1   1
 MK-1-10                2   2   2   2   2   2   2   1   2   1   2   2   2   1   1   2   1   2   1   1   1   2   1   1   2   1   1   2   2   2   2   2   1   1   1   1   2   1   2   1   1   2   1   1   2   2   1   1   2   2   1   1   1   2   1   2   1   1   1   2   1   2   2   1   1   2   1   2   2   2   2   2   2   2   2   1   2   2   2   2   1   2   2   1   1   1   1   2   2   1   2   1   1   1   1   2   1   1   2   2   2   2   2   2   2   1   2   1   2   1   1   2   2   1   1   1   2   1   1   1   1   2   2   1   2   2   2   2   1   2   1   2   2   1   2   1   2   1   1   1   1   2   1   1   2   1   2   1   2   1   2   2   1   1   2   1   2   2   2   1   2   1   1   1   2   2   1   2   1   2   1   2   1   2   2   2   2   2   1   1   2   2   2   1   2   1   2   2   1   2   1   1   2   2   2   1   1   1   2   1
 MK-1-11                2   2   2   2   2   2   2   1   2   1   2   1   2   1   1   2   2   2   1   1   1   2   1   1   2   1   1   2   2   2   2   2   1   1   2   1   2   1   2   1   1   2   1   1   2   1   1   1   2   2   1   1   1   2   1   1   1   1   1   1   1   2   2   1   1   2   1   2   2   2   2   2   2   1   2   1   2   2   2   2   1   2   1   1   1   1   1   2   2   1   2   1   1   2   1   2   1   1   2   2   2   2   2   2   2   1   2   1   1   1   1   2   2   1   1   1   1   1   1   1   1   2   2   1   2   1   2   2   1   2   1   2   2   1   2   2   2   1   1   1   1   2   1   1   2   1   2   1   2   1   2   2   2   1   2   1   2   1   1   1   2   1   1   1   2   2   1   2   1   1   1   2   1   2   2   2   2   2   1   1   2   2   2   1   2   1   2   2   1   2   1   1   2   2   2   2   2   1   2   1
 MK-1-12                2   2   2   2   2   2   2   2   2   1   2   1   1   1   1   2   2   2   1   1   1   1   1   1   2   1   1   2   1   2   2   2   2   1   2   1   2   1   2   1   1   2   2   1   2   1   1   2   2   2   1   1   1   2   2   1   1   1   2   1   1   2   2   1   1   2   1   2   2   1   2   2   2   1   2   1   2   2   2   2   1   2   1   1   1   1   1   2   2   1   2   1   1   1   1   2   1   1   2   2   1   2   2   2   2   1   2   1   1   2   1   2   2   1   1   1   1   1   1   1   1   2   1   1   2   1   2   2   1   2   1   2   2   1   2   2   2   1   2   1   1   2   1   2   2   1   2   1   2   1   2   1   2   1   2   1   2   1   1   1   2   1   1   1   2   2   1   1   2   1   1   2   1   2   2   2   2   2   1   1   2   2   1   1   2   1   2   2   1   2   1   1   2   2   2   2   2   1   2   1
 MK-1-13                2   2   2   1   2   2   2   2   2   1   2   1   2   1   1   1   2   2   2   1   2   1   1   1   2   1   1   1   1   2   2   2   2   1   2   1   2   1   2   1   1   2   2   1   2   1   1   2   2   2   1   1   1   2   2   1   1   1   2   1   1   2   2   1   1   2   1   2   2   1   2   2   2   1   2   1   2   2   2   2   1   2   1   1   1   1   1   2   2   1   2   1   2   1   1   2   1   1   2   2   1   2   2   2   2   1   1   1   2   2   1   2   2   1   1   1   1   1   1   1   1   2   1   1   2   1   2   2   1   2   1   2   2   1   2   2   2   1   2   1   1   2   1   2   2   1   2   1   2   1   2   1   2   1   2   1   2   1   1   1   2   1   1   1   2   1   1   1   2   1   1   2   1   2   2   2   1   2   1   1   2   2   1   2   1   1   2   2   1   2   1   1   2   2   2   2   1   1   2   1
 MK-1-14                2   2   1   1   2   2   2   2   2   1   2   1   2   1   1   1   2   2   2   1   2   1   1   1   2   1   1   1   1   2   2   2   2   1   2   1   2   1   2   2   1   2   2   1   2   1   1   2   2   1   1   1   1   1   2   1   1   1   2   1   1   2   2   2   1   2   2   2   2   2   2   1   2   2   2   1   2   2   2   2   1   2   1   1   2   2   1   2   2   1   2   1   2   1   1   2   1   1   2   2   1   2   2   2   1   1   1   1   2   2   1   2   2   1   1   1   1   1   1   1   1   2   1   1   2   1   2   2   1   2   1   2   2   1   2   2   2   1   1   1   1   2   1   2   2   2   2   1   2   1   2   1   2   1   2   1   2   1   2   1   2   1   1   1   2   1   1   1   2   1   1   2   1   2   1   2   1   2   1   2   2   2   1   2   1   1   1   2   1   1   1   1   2   2   2   2   1   1   2   1
 MK-1-15                2   2   1   1   2   2   1   2   2   1   2   1   2   1   1   1   2   2   2   1   2   1   1   1   2   1   1   1   2   2   2   2   1   1   2   1   2   1   2   2   1   2   2   1   2   1   1   2   2   1   1   1   1   1   2   1   1   1   2   1   1   2   2   2   1   2   2   2   2   2   2   1   2   1   2   2   2   2   2   2   1   2   1   1   2   2   1   2   2   1   2   1   2   1   1   2   1   1   2   2   2   2   2   2   1   2   1   1   2   1   1   1   2   1   1   1   2   1   1   2   2   2   1   1   1   1   2   2   1   2   2   2   1   1   2   2   1   1   1   1   1   2   1   1   2   2   2   1   2   1   2   1   2   2   2   1   2   1   2   1   1   1   1   1   2   1   1   1   2   1   1   2   1   1   1   2   1   1   2   2   1   2   1   2   1   1   1   2   1   1   1   1   2   2   2   2   1   1   2   1
 MK-1-16                2   2   1   1   1   1   1   2   2   1   2   1   2   1   1   1   2   2   1   1   2   1   1   2   2   1   1   1   2   2   2   2   1   1   2   1   2   1   2   2   1   2   2   1   2   1   1   2   2   1   1   1   1   1   2   1   1   1   2   2   2   2   2   2   2   2   2   2   2   2   2   1   1   1   2   2   2   1   2   2   1   2   1   1   2   2   1   2   2   1   2   1   2   1   1   2   1   1   2   1   1   2   2   2   1   2   1   1   1   1   1   1   2   1   1   1   2   1   1   2   2   2   1   1   1   1   2   2   2   2   2   2   1   1   2   2   2   1   1   1   1   2   1   1   2   2   2   1   2   1   2   1   2   2   2   1   2   1   2   1   1   2   1   1   2   1   1   1   2   1   1   2   1   2   1   2   2   1   2   2   1   2   1   2   1   1   1   2   1   1   1   1   2   2   2   2   1   1   2   1
 MK-2-1                 1   1   1   1   2   2   1   1   2   1   2   2   1   1   1   2   2   2   1   2   2   2   2   1   1   1   1   1   1   2   1   1   1   2   1   2   1   2   2   1   1   1   1   1   1   2   2   2   2   1   1   2   1   2   1   2   2   1   1   1   1   2   2   2   2   1   2   1   2   2   2   2   1   1   1   1   2   1   2   2   1   2   2   1   2   2   1   2   1   2   2   1   2   2   1   2   2   2   1   1   1   1   2   2   1   2   1   1   1   1   2   2   2   1   2   1   1   2   1   1   2   1   2   2   1   1   2   2   2   2   1   1   2   2   2   2   2   1   2   2   1   2   1   1   1   2   1   1   2   2   1   1   2   2   2   2   1   2   1   1   2   1   1   2   1   1   1   1   2   1   1   2   2   1   1   2   1   1   1   1   2   2   1   1   2   1   1   2   1   1   1   2   1   1   2   2   2   1   2   2
 MK-2-2                 1   2   1   1   2   2   1   1   2   1   2   2   1   1   1   2   2   2   1   2   2   2   1   1   1   1   1   1   1   2   2   1   2   2   2   2   1   2   1   1   1   1   1   1   1   2   2   2   2   1   1   2   1   2   1   2   2   1   1   1   2   2   1   2   2   1   2   1   2   2   2   2   1   1   1   2   2   1   2   2   1   2   2   1   2   2   1   2   1   2   2   1   2   2   1   2   2   2   1   1   1   1   2   1   1   2   1   1   1   1   2   2   2   1   2   1   1   2   1   1   2   1   2   2   1   1   2   2   2   2   1   1   2   2   2   2   2   1   2   1   1   2   1   1   1   2   1   1   2   2   1   1   2   1   2   2   1   2   1   1   2   2   1   2   1   1   1   1   2   1   1   2   2   1   1   2   1   1   1   1   2   2   1   1   2   1   1   2   1   1   1   1   1   1   2   2   2   2   2   2
 MK-2-3                 1   2   1   1   2   2   1   1   2   1   2   2   1   1   1   2   2   2   1   2   2   2   2   1   1   1   1   1   1   2   2   1   2   2   2   2   1   2   1   1   1   1   1   1   1   2   2   2   2   1   1   2   1   2   1   1   2   1   1   1   2   2   1   2   2   1   2   1   2   2   2   2   1   1   1   2   2   1   2   2   1   2   2   2   2   2   1   2   1   2   2   1   2   1   1   2   2   1   2   1   1   1   2   1   1   2   1   1   1   1   2   2   2   2   2   1   1   2   1   1   1   1   2   2   1   1   2   2   2   2   1   1   2   2   2   1   2   1   2   1   1   2   1   1   1   2   1   1   2   1   2   1   2   1   2   2   1   2   1   1   2   2   1   2   2   1   1   1   2   1   2   2   2   1   1   2   1   1   1   1   2   2   1   1   2   1   2   2   2   1   1   1   1   1   2   2   2   2   2   2
 MK-2-4                 1   2   1   2   2   1   2   1   2   1   1   2   1   1   1   2   2   2   1   2   2   2   2   2   1   1   1   2   1   2   2   1   2   2   2   2   1   2   1   1   1   1   1   1   1   2   2   2   2   1   1   2   1   2   1   1   2   1   1   1   2   2   1   2   2   1   2   1   2   2   2   2   1   1   1   2   2   1   1   2   1   2   2   2   2   2   1   2   1   2   2   1   2   2   1   2   1   1   1   1   1   1   2   1   1   2   1   1   1   1   2   2   1   2   2   1   1   2   1   1   1   1   2   2   1   1   2   2   1   2   1   2   2   2   2   1   2   1   2   1   2   2   1   1   1   2   1   1   2   1   2   1   2   1   2   2   1   2   1   1   2   2   1   2   2   1   1   1   2   1   2   2   2   2   1   2   2   1   1   1   2   2   1   1   2   1   2   2   2   1   1   1   1   1   1   2   2   2   2   2
 MK-2-5                 1   2   1   2   2   1   2   1   2   1   1   1   1   1   1   2   2   1   1   2   2   2   1   2   2   1   1   2   2   2   2   1   1   2   2   2   1   2   1   1   1   1   1   1   1   2   2   2   2   1   1   2   1   2   1   1   2   1   1   1   2   2   1   2   2   1   2   1   2   2   2   2   2   1   1   2   2   1   1   2   1   2   2   2   2   2   1   2   1   2   2   1   2   2   1   2   1   1   1   1   1   1   2   1   1   2   2   1   1   1   2   2   1   2   2   1   1   2   1   1   1   1   2   2   1   2   1   2   1   2   1   2   2   2   2   1   2   1   2   1   2   2   1   1   1   2   1   1   2   2   1   1   2   1   2   2   2   1   1   1   2   2   1   2   2   1   1   1   1   1   2   2   2   2   1   1   2   1   1   1   2   2   1   1   2   1   2   2   2   1   1   1   1   2   1   2   2   2   2   2
 MK-2-6                 1   2   1   2   2   1   2   1   2   1   1   1   1   1   1   2   2   1   1   2   2   1   1   2   2   1   1   2   2   2   2   1   1   1   2   2   1   2   2   1   1   1   1   1   1   2   2   2   2   1   1   2   1   2   1   1   2   1   1   1   2   2   1   2   2   1   2   1   1   2   2   2   2   1   1   2   2   1   2   2   1   2   2   2   2   1   1   2   1   2   2   1   2   2   1   2   1   1   1   1   1   2   2   2   1   2   2   1   1   1   2   2   1   2   2   1   1   2   1   1   1   1   2   1   1   2   1   2   1   2   1   2   2   2   2   1   2   1   2   1   2   2   1   1   2   2   1   1   2   2   2   1   2   1   2   2   2   1   1   1   2   2   1   2   2   1   2   1   1   1   2   2   2   2   1   1   2   1   1   2   2   1   1   1   1   1   2   1   2   1   1   1   1   2   1   2   2   2   2   2
 MK-2-7                 1   2   1   2   2   1   2   1   2   1   1   1   1   1   2   2   2   1   1   2   2   1   1   2   2   1   1   2   2   2   2   1   1   1   2   2   1   2   2   1   1   1   1   1   1   2   2   2   2   1   1   2   1   2   1   1   2   1   1   2   2   1   2   2   2   1   1   1   1   2   2   2   2   1   1   2   2   1   2   2   1   2   2   2   2   1   1   2   1   2   2   1   2   1   1   2   1   1   1   1   1   2   2   2   1   2   2   1   1   1   2   2   1   2   2   1   1   2   1   1   1   1   2   1   1   2   1   2   1   2   1   2   2   2   2   1   2   1   2   1   2   2   1   1   1   1   2   1   1   2   2   1   2   1   2   2   2   1   1   2   2   2   1   2   2   1   2   1   1   1   2   2   2   2   1   1   2   1   1   1   2   1   1   1   1   1   2   1   2   2   2   1   1   2   1   2   1   2   2   2
 MK-2-8                 1   2   1   2   2   1   1   1   2   1   1   1   1   1   2   2   2   1   1   2   2   1   2   2   2   1   1   2   2   2   2   1   1   1   2   2   1   1   2   1   1   1   1   1   1   2   2   2   2   1   1   2   1   1   1   1   2   1   2   2   2   1   2   2   2   1   1   1   1   2   2   2   2   1   1   2   2   1   2   2   1   2   1   2   1   1   1   2   1   2   2   1   1   1   2   2   1   1   2   1   1   2   2   2   1   2   2   1   1   1   2   2   1   2   2   1   1   1   1   1   1   1   2   1   2   2   1   2   1   2   1   2   2   2   2   1   2   1   1   1   1   2   1   2   1   1   2   1   1   2   2   1   2   1   2   2   2   1   1   2   2   2   1   2   2   1   2   1   1   1   2   2   2   2   1   1   2   1   1   1   2   1   1   2   1   1   2   1   2   2   2   1   1   2   1   2   1   2   2   2
 MK-2-9                 1   1   1   2   2   1   1   1   2   1   1   1   1   2   2   1   2   1   1   2   2   1   2   2   2   1   1   2   2   2   2   1   1   2   2   2   1   1   2   1   1   1   1   1   2   2   2   2   1   1   1   2   1   1   1   1   2   1   2   1   1   1   2   1   2   1   2   2   1   2   2   1   2   1   2   2   2   1   1   2   1   2   1   2   1   1   1   2   2   2   2   1   1   1   2   2   1   1   2   1   1   2   2   2   1   2   2   1   1   1   2   2   1   2   2   1   1   1   1   1   1   1   2   1   2   2   1   2   1   2   1   2   2   2   2   1   2   1   1   1   1   2   1   2   1   1   2   1   1   2   2   1   2   1   2   2   2   1   1   2   2   2   1   2   2   1   2   1   1   1   2   2   2   2   1   1   2   1   1   1   2   1   1   2   1   1   2   1   2   2   2   1   1   2   1   2   1   2   1   2
 MK-2-10                1   2   1   2   2   1   1   1   2   2   1   1   1   2   2   1   2   1   1   2   2   1   2   2   2   1   1   2   2   2   2   1   1   2   2   2   1   1   2   1   1   1   1   1   2   2   2   2   1   1   1   2   1   1   1   1   2   1   1   1   1   1   2   1   2   1   1   2   1   2   2   2   2   1   2   2   2   1   1   2   1   2   1   2   1   1   1   2   2   2   1   1   1   1   2   2   1   1   1   1   1   1   2   2   1   2   2   1   1   1   2   2   1   2   2   1   1   1   1   1   1   1   1   1   1   2   2   2   2   2   1   2   2   2   2   1   2   1   1   1   1   1   1   2   1   1   2   1   1   2   2   1   1   1   2   2   2   1   1   2   2   2   1   2   2   1   2   1   1   1   2   2   2   2   1   1   2   1   1   1   2   1   1   2   1   1   2   1   2   2   2   2   1   2   1   2   1   2   1   2
 MK-2-11                1   2   1   2   2   1   2   1   2   2   1   1   1   2   2   1   2   1   1   2   2   1   2   2   2   1   1   2   2   2   1   1   2   2   2   2   1   1   2   1   1   1   1   1   2   2   2   2   2   1   1   2   1   1   1   1   2   1   1   1   1   1   2   1   2   1   1   2   1   2   2   2   2   1   2   2   1   1   1   2   1   2   2   2   1   1   1   2   2   2   1   2   1   2   2   2   1   1   1   2   1   1   2   2   1   2   2   1   1   1   2   1   1   2   2   1   1   2   2   1   1   2   1   1   1   2   2   2   2   2   2   2   2   2   2   1   2   1   1   1   1   1   1   2   1   1   2   1   1   2   2   1   1   1   2   2   2   1   1   2   2   2   1   1   2   2   2   1   1   1   2   2   2   1   1   1   2   1   1   1   2   1   1   2   1   1   2   1   2   2   1   2   1   1   2   2   1   2   1   2
 MK-2-12                1   2   1   2   2   2   2   1   2   1   1   1   2   2   2   1   2   1   1   1   2   1   2   2   2   1   1   2   2   2   1   1   2   2   2   2   1   1   2   1   2   1   1   1   2   2   2   1   2   1   1   2   1   1   1   1   2   1   1   1   1   1   2   2   2   1   1   2   1   2   2   2   2   1   2   1   1   1   1   2   1   2   2   2   1   1   1   2   2   2   1   2   1   2   2   2   1   2   1   2   1   1   2   2   1   2   2   1   1   1   2   1   1   2   2   1   1   2   2   1   1   2   1   1   1   2   2   2   2   1   2   2   2   2   2   1   2   1   1   1   1   1   1   2   1   1   2   1   1   1   2   1   1   1   2   2   2   1   1   2   2   2   1   1   2   2   2   1   1   1   2   2   2   2   1   1   2   1   1   1   2   1   1   2   1   1   2   1   2   1   1   1   1   1   2   2   1   1   1   2
 MK-2-13                1   2   1   2   2   2   2   1   2   1   1   1   2   2   2   1   2   1   1   1   2   1   2   2   2   1   1   2   2   2   1   1   2   2   2   2   1   1   2   2   2   1   1   1   2   2   2   1   2   1   1   2   1   1   1   1   2   1   1   1   1   1   2   2   2   1   1   2   1   2   1   2   2   1   2   1   1   1   1   2   1   2   2   2   1   1   1   2   2   2   1   2   1   2   2   2   1   1   1   2   2   1   2   2   2   2   2   1   1   1   2   1   1   2   2   1   1   2   2   1   1   2   1   1   1   1   2   2   2   1   2   2   1   2   2   1   2   2   1   1   1   1   1   2   1   1   2   1   1   1   2   1   1   1   2   2   2   1   1   2   2   2   2   1   2   1   2   1   1   1   2   2   2   2   1   2   2   1   1   1   2   2   1   2   1   1   2   1   2   1   1   1   1   1   2   1   1   1   2   2
 MK-2-14                1   2   1   2   2   1   2   2   2   1   1   1   2   2   2   1   2   1   1   1   2   1   2   2   2   1   1   2   2   2   1   1   2   2   2   2   1   2   2   2   2   1   1   1   2   2   2   1   2   2   1   2   1   1   1   1   1   1   1   1   1   1   2   2   2   1   1   1   1   2   1   2   2   1   2   1   1   2   1   1   1   2   2   2   1   1   1   2   2   2   1   2   1   2   2   2   1   1   1   2   2   1   2   2   2   2   2   1   1   1   2   1   1   2   2   1   1   2   2   1   1   2   1   1   1   1   2   2   2   1   2   2   1   2   2   1   2   2   2   1   1   1   2   2   1   1   1   1   1   1   2   1   1   1   2   2   2   1   1   2   1   2   2   1   2   1   2   1   1   1   2   2   2   2   2   2   2   1   1   1   2   2   1   2   1   1   2   1   1   1   1   2   1   1   2   1   2   1   2   1
 MK-2-15                1   2   1   2   1   1   2   2   2   1   1   1   2   2   2   1   2   1   1   1   2   1   2   2   2   1   1   2   2   2   1   1   2   2   2   2   1   2   2   2   2   1   1   1   2   2   2   1   2   2   1   2   1   1   1   1   1   1   1   1   1   1   2   2   2   1   1   1   1   2   1   2   2   1   2   1   1   2   1   1   1   2   2   2   1   1   1   2   2   2   1   2   1   2   2   2   1   1   1   2   2   1   2   2   2   2   2   1   1   1   2   1   1   2   2   1   1   2   2   1   1   2   1   1   1   2   2   2   2   1   2   2   1   2   2   1   2   2   2   1   1   1   2   2   1   1   1   1   1   1   2   1   1   2   1   2   2   1   1   2   1   2   2   1   2   1   2   1   1   1   2   2   2   2   2   2   2   2   1   1   2   2   1   2   1   1   2   1   2   1   1   1   1   1   2   1   2   1   2   1
 MK-2-16                1   2   1   2   1   1   2   2   2   1   1   1   2   2   2   1   2   1   1   1   2   2   2   2   2   1   2   2   2   2   2   1   2   2   2   2   1   2   1   2   2   1   1   1   2   2   2   1   2   2   2   2   1   1   1   2   1   1   1   1   1   1   2   2   1   1   1   1   1   2   1   2   2   1   1   1   1   2   1   1   1   2   2   2   2   1   1   2   2   2   1   2   1   1   2   1   1   1   2   2   2   1   2   2   2   2   2   1   1   1   2   2   1   2   2   2   2   2   2   1   1   2   1   1   1   2   1   2   2   1   2   2   1   2   2   1   2   2   2   1   1   1   2   2   1   2   1   1   1   2   2   2   2   2   1   2   2   1   1   2   1   1   2   1   2   1   2   1   1   1   2   2   1   2   2   2   2   2   1   1   2   2   1   2   1   1   2   1   2   1   1   1   1   1   2   1   2   1   2   1
 MK-3-1                 2   2   1   1   1   2   1   1   2   2   1   2   1   2   1   1   1   2   2   1   1   1   2   1   1   2   2   2   2   1   1   2   2   1   2   2   1   2   1   2   2   2   1   1   1   2   2   2   1   1   2   2   1   1   2   2   2   1   2   2   2   2   1   1   2   2   1   1   2   1   1   2   1   2   1   2   2   1   1   2   1   2   2   1   2   2   2   2   2   2   1   2   1   1   2   2   2   2   2   1   2   1   1   1   2   2   1   1   2   1   2   2   1   1   1   2   1   2   1   2   1   2   2   1   1   1   1   2   1   2   2   2   2   2   1   2   2   2   1   2   2   2   1   1   2   1   2   2   2   2   1   2   2   1   1   1   1   1   2   2   1   2   1   2   2   2   2   1   1   2   2   2   2   2   1   2   2   2   1   2   1   2   1   2   1   1   1   1   2   1   2   2   2   1   1   1   2   2   2   2
 MK-3-2                 2   2   1   1   1   2   1   1   2   2   1   2   1   2   1   1   1   2   2   1   2   1   2   1   1   2   2   2   2   1   2   2   2   1   2   2   1   1   1   2   2   2   2   1   1   2   2   2   1   1   2   2   1   2   2   2   2   1   1   2   2   2   1   1   2   1   1   1   2   1   1   2   1   2   1   2   2   1   1   2   1   2   2   1   2   2   2   2   2   2   1   2   1   1   2   2   2   2   2   1   2   1   1   1   2   2   1   1   1   1   2   2   1   1   1   2   1   2   1   2   1   2   2   1   1   1   1   2   1   2   2   2   2   2   1   2   2   2   1   2   2   2   2   1   2   1   2   2   2   2   1   2   2   1   1   1   1   1   2   2   1   1   1   2   2   1   2   1   1   2   2   2   2   2   1   2   2   2   1   2   1   1   1   2   1   1   1   1   2   2   2   1   2   2   1   1   2   2   2   2
 MK-3-3                 2   2   1   1   1   2   1   1   2   2   1   2   1   2   1   1   1   1   2   1   2   1   2   2   1   2   2   2   2   1   2   2   2   1   2   2   1   1   1   2   1   2   2   1   1   2   2   2   1   1   2   2   1   2   2   2   2   2   1   1   2   2   1   1   2   1   1   1   2   2   1   2   1   2   1   2   2   1   1   2   1   2   2   2   2   2   1   2   2   2   1   2   1   1   2   2   2   2   2   1   2   1   1   1   2   2   1   1   1   1   2   2   1   1   1   2   1   2   1   1   1   2   2   1   1   1   1   2   1   2   2   1   2   2   1   2   2   2   1   2   2   2   2   1   2   1   2   2   2   2   1   2   2   1   1   1   1   1   2   2   1   1   1   2   2   1   2   1   1   2   2   2   2   2   1   2   2   2   1   2   1   1   1   2   1   1   1   1   2   2   2   1   2   2   1   1   2   2   2   2
 MK-3-4                 2   2   1   1   1   2   1   1   1   2   1   2   1   2   1   1   1   1   2   1   2   1   2   2   2   1   2   2   2   1   2   2   2   1   2   2   1   1   1   2   2   1   2   1   1   2   2   2   1   1   2   2   1   2   2   2   2   2   1   1   2   2   1   1   2   1   1   1   2   2   1   2   1   2   1   2   2   1   1   2   2   2   2   2   2   2   1   1   2   2   1   2   1   1   2   2   2   1   2   1   2   1   1   1   2   2   1   1   1   1   1   2   2   1   1   2   1   2   1   1   1   2   2   2   1   1   1   2   1   2   2   1   2   2   1   2   2   2   1   2   2   2   2   2   2   2   2   2   2   2   1   2   2   2   1   1   1   1   2   2   1   1   1   2   2   1   2   1   1   2   2   2   2   1   2   2   2   1   1   2   2   1   1   2   1   1   2   1   2   2   2   1   2   1   1   2   2   2   2   1
 MK-3-5                 2   2   1   1   1   2   1   1   1   2   1   2   1   2   1   1   1   1   2   1   2   1   2   2   2   1   2   2   1   1   2   1   2   1   1   2   1   1   1   2   2   1   2   1   1   2   2   2   1   1   2   2   1   2   2   1   2   2   1   1   2   2   1   1   2   1   1   1   1   2   1   2   1   2   1   2   1   1   1   2   2   2   2   1   2   2   1   1   2   2   1   2   1   1   2   1   2   1   1   1   2   1   1   1   2   2   1   1   1   1   1   2   2   1   1   2   1   2   1   1   1   2   2   2   1   1   1   1   1   1   2   1   2   2   1   2   2   2   1   2   2   2   2   2   2   2   2   2   2   1   1   1   2   2   1   2   1   1   2   2   1   1   1   2   1   2   2   1   1   2   2   1   2   1   2   2   2   1   1   2   2   1   1   2   1   1   2   1   2   2   2   1   2   1   1   2   2   2   2   1
 MK-3-6                 2   2   1   1   1   2   1   1   1   2   1   1   1   2   1   1   1   1   2   1   2   1   2   2   2   1   2   2   1   1   2   1   2   2   1   2   1   1   1   2   2   1   2   1   1   2   1   2   1   1   2   2   1   2   2   1   2   2   1   1   2   2   1   1   2   1   2   1   1   2   1   1   1   2   1   2   1   1   1   2   2   2   1   1   2   2   1   1   2   2   1   2   1   1   2   1   2   1   1   1   2   1   1   1   2   2   1   2   1   1   1   2   1   1   1   2   1   2   1   1   1   1   2   2   1   1   1   2   1   1   2   1   2   2   1   2   2   2   1   2   2   2   2   2   2   2   2   2   2   1   1   1   2   1   1   2   1   1   2   2   1   1   1   2   1   2   2   1   1   2   2   1   2   1   2   2   2   2   1   1   1   1   1   1   1   1   2   1   2   2   2   1   2   1   1   2   2   2   2   1
 MK-3-7                 2   1   1   1   1   2   1   1   1   1   1   1   1   2   1   1   1   1   2   1   2   1   2   2   2   1   2   2   1   1   2   2   2   2   1   2   1   1   1   2   2   1   2   1   1   2   1   1   1   1   2   2   1   1   2   1   1   2   1   1   2   2   1   2   2   1   2   1   1   2   1   1   1   2   2   2   1   1   1   2   2   2   1   1   2   2   1   1   2   2   1   2   1   1   2   1   2   1   1   1   1   1   1   1   2   1   1   2   1   1   1   2   1   1   2   2   1   2   2   1   1   1   2   1   1   1   1   1   2   1   2   1   2   2   1   2   1   2   1   2   2   2   2   2   2   2   2   2   1   1   1   1   2   1   1   2   1   1   2   2   1   1   1   2   1   2   2   1   2   2   2   1   1   1   2   2   2   2   1   1   1   1   1   1   1   1   2   1   2   2   2   1   2   1   1   2   2   2   2   2
 MK-3-8                 2   1   1   1   1   2   1   1   1   1   1   1   2   2   1   1   1   1   2   1   2   1   2   2   2   1   2   2   1   1   2   2   2   2   1   2   1   1   1   2   2   1   2   2   1   2   1   1   1   1   2   2   1   1   2   1   1   2   1   1   1   2   1   2   2   1   2   1   1   2   1   1   1   2   2   2   1   1   1   2   2   2   1   1   2   2   1   1   2   2   1   2   2   1   2   1   2   1   1   2   1   1   1   1   2   1   1   2   1   1   1   2   1   1   2   2   1   2   1   1   1   1   1   1   1   1   1   1   1   1   2   1   2   2   1   1   1   2   1   2   2   2   2   2   2   1   2   2   1   1   1   1   2   1   1   2   1   1   2   1   1   1   1   2   2   2   2   1   2   2   2   1   1   2   2   2   2   2   1   1   1   1   1   2   1   1   2   1   2   2   2   1   2   1   1   1   2   2   2   2
 MK-3-9                 2   1   1   1   1   2   1   1   1   1   1   1   2   2   1   1   1   1   2   1   2   1   2   2   2   1   2   2   1   1   2   2   2   2   1   2   1   1   1   2   2   1   2   2   1   2   1   1   1   1   2   2   1   1   2   1   1   2   1   1   1   2   1   2   2   1   2   1   1   2   1   1   1   2   2   2   1   1   1   2   2   2   1   1   1   2   1   1   2   2   1   2   2   1   2   1   2   1   1   2   1   1   1   1   2   1   1   2   1   1   1   2   1   1   2   2   1   2   1   2   1   1   2   1   1   1   1   1   1   1   2   1   2   2   1   1   1   2   1   2   2   2   2   2   2   1   2   2   1   1   1   1   1   1   1   2   1   1   2   1   1   1   1   2   1   2   1   1   2   2   2   1   1   2   2   2   2   2   1   1   1   1   2   2   1   1   2   1   2   2   2   1   2   1   1   1   2   2   2   2
 MK-3-10                2   1   1   2   1   2   1   1   1   1   2   2   2   2   1   1   1   2   2   1   2   1   2   2   1   1   2   2   1   1   2   2   2   2   1   2   1   1   1   2   2   1   2   1   1   2   1   1   1   1   2   2   1   1   2   1   1   2   1   2   1   2   1   1   2   1   2   1   1   2   1   1   1   2   2   2   1   1   1   2   2   2   1   1   2   2   2   2   2   2   1   2   2   1   2   1   2   1   1   2   2   1   2   1   2   1   1   2   2   1   1   2   1   1   2   2   2   2   1   2   1   2   2   1   1   1   1   1   1   1   2   1   2   1   1   1   1   2   1   2   2   2   2   2   2   1   2   2   1   1   1   1   1   1   1   2   1   1   2   1   1   1   1   2   1   2   1   1   2   2   2   1   1   2   2   2   2   2   1   1   1   1   2   2   1   1   2   1   2   2   2   1   2   1   1   1   2   2   2   2
 MK-3-11                2   1   2   2   1   2   1   1   1   1   2   2   2   2   1   1   1   2   2   1   2   1   2   2   1   1   2   2   1   2   2   1   2   2   1   2   1   1   1   2   2   1   2   1   1   2   1   1   1   2   2   2   1   1   2   1   1   2   1   2   1   2   1   1   2   1   2   1   1   2   1   2   1   1   2   2   1   1   1   2   2   2   1   2   2   2   2   2   2   2   1   2   2   1   2   1   2   1   1   2   1   1   2   1   2   1   1   2   2   1   2   2   1   1   2   2   2   1   1   2   1   2   2   1   1   1   2   1   1   1   2   1   2   1   1   1   1   2   1   2   2   1   2   2   2   1   2   2   1   1   1   1   1   1   1   2   1   1   2   1   1   1   1   2   1   2   1   1   2   2   2   1   1   2   2   2   2   2   1   1   1   1   2   2   1   1   2   1   2   2   2   1   1   1   1   2   1   2   2   2
 MK-3-12                2   1   2   2   1   2   1   1   1   1   2   2   2   2   1   1   1   2   2   1   2   2   2   2   1   1   2   2   1   2   2   1   2   2   1   2   1   1   1   2   2   1   2   1   1   2   2   1   1   2   2   2   1   1   2   2   1   2   1   1   1   2   1   1   2   1   2   1   1   2   1   2   1   1   2   2   2   1   1   2   2   2   1   2   2   2   2   2   2   2   1   2   2   1   2   1   2   1   1   2   1   1   2   1   2   1   1   1   2   1   2   1   1   1   2   2   2   2   1   2   1   1   2   1   1   1   2   1   1   1   2   1   2   1   1   1   1   2   1   2   2   1   2   2   2   1   2   2   1   1   1   1   1   1   1   2   1   1   1   2   1   2   1   2   1   2   1   1   2   2   2   1   1   2   2   2   2   2   1   1   1   1   2   2   1   1   2   1   2   2   2   1   1   1   1   1   2   2   2   1
 MK-3-13                2   1   2   1   1   2   2   1   1   1   2   2   2   1   1   1   1   2   2   2   2   2   2   2   1   2   2   2   1   2   2   1   2   2   1   2   1   1   1   2   1   1   2   1   2   2   2   1   1   2   2   2   1   1   2   2   1   2   1   1   1   2   1   1   2   1   2   1   1   2   1   2   1   1   2   2   2   1   1   2   1   2   1   2   2   2   2   2   2   2   1   2   2   1   2   1   2   1   1   2   1   1   2   1   2   1   1   1   2   1   2   1   2   1   2   2   2   2   1   2   1   1   1   1   1   2   1   1   1   1   2   1   1   1   1   1   1   2   1   2   2   2   2   2   2   1   2   2   1   1   1   1   1   1   1   2   1   1   1   2   1   2   1   2   1   2   1   1   2   2   2   1   1   2   2   2   2   2   1   2   1   1   2   2   1   1   2   1   2   2   2   1   1   1   1   1   2   2   2   1
 MK-3-14                1   1   2   1   1   2   2   1   1   1   2   2   1   1   1   1   2   2   2   2   2   2   2   2   1   2   2   1   1   2   2   1   2   1   2   2   2   2   1   2   1   1   2   1   2   2   2   2   1   1   2   2   1   2   2   2   1   2   1   1   1   2   1   1   2   1   2   1   1   2   1   1   1   1   2   1   1   1   1   2   2   2   2   2   2   2   2   2   2   2   1   2   2   1   2   1   1   1   1   1   1   1   2   1   2   1   1   1   2   1   2   1   1   1   2   2   2   2   2   2   1   2   1   1   1   2   1   1   2   1   2   1   1   2   1   1   1   2   1   1   2   2   2   1   2   1   2   2   1   1   1   1   1   1   2   2   2   1   1   2   2   2   1   2   1   2   1   1   2   2   2   1   1   2   2   2   2   2   1   2   1   2   2   2   1   1   2   2   1   2   2   1   1   1   1   1   2   2   2   1
 MK-3-15                1   1   2   1   1   2   2   1   1   1   2   2   1   1   1   1   2   2   2   2   2   2   2   2   1   2   1   1   1   2   2   1   1   1   2   2   2   2   1   2   1   1   2   1   2   2   2   2   1   1   2   1   1   2   2   1   1   2   1   1   1   2   1   2   2   1   2   1   1   1   1   1   1   1   2   1   1   1   1   2   2   2   2   2   2   2   2   2   2   2   1   2   2   1   2   1   1   1   1   1   1   1   2   1   2   1   1   1   2   2   2   1   1   1   1   2   2   2   2   2   2   2   1   1   1   2   1   1   2   1   2   1   1   1   1   1   1   2   1   1   2   2   2   1   2   1   2   2   1   1   1   1   1   1   2   2   2   1   1   2   2   2   1   2   1   2   1   1   2   2   2   2   1   2   2   1   2   2   1   2   1   2   2   2   1   1   2   2   1   2   2   2   1   1   1   1   2   2   2   1
 MK-3-16                1   1   2   1   1   2   2   1   1   1   2   1   2   1   1   2   2   2   2   2   2   2   2   2   1   2   1   1   1   2   2   1   1   1   2   2   2   2   2   2   1   1   2   2   2   2   2   2   1   1   1   1   1   2   2   1   1   2   1   1   2   2   1   2   2   1   2   1   1   2   1   1   1   1   2   1   1   1   1   2   2   2   2   2   2   2   2   2   2   2   1   2   2   1   2   1   1   1   1   1   1   1   2   1   2   1   1   1   2   2   2   1   1   2   1   2   2   2   2   2   2   2   1   2   1   1   1   2   1   1   2   1   1   1   1   1   1   2   1   1   2   2   2   1   2   2   1   1   1   1   1   1   1   1   2   1   2   1   1   2   2   2   1   2   1   2   1   1   2   2   2   2   1   2   2   2   2   2   1   2   1   1   1   2   1   1   2   1   1   2   2   2   1   1   1   1   2   2   2   2
 MK-4-1                 2   1   2   1   2   2   1   2   1   1   2   1   1   1   2   1   1   2   2   1   2   2   1   2   2   2   2   2   1   1   1   1   2   1   2   2   1   2   2   1   2   2   1   1   1   1   1   2   2   2   1   2   1   2   2   1   1   1   2   1   1   2   1   2   2   2   1   1   2   2   2   1   1   1   1   2   1   1   2   1   2   1   1   2   1   2   2   2   1   2   2   2   2   1   2   2   2   2   1   2   2   2   2   2   1   2   2   1   1   2   1   2   1   1   1   2   1   1   2   1   2   2   1   1   1   1   1   1   1   1   2   1   2   2   2   1   2   2   1   2   1   1   1   2   1   1   1   1   1   1   2   1   2   1   2   2   1   1   1   1   1   1   1   2   2   2   1   2   1   1   1   2   1   1   2   1   1   2   1   2   1   1   2   1   1   1   2   2   2   2   1   2   1   1   2   2   1   2   1   1
 MK-4-2                 2   1   2   1   2   2   1   2   1   1   2   1   1   1   2   1   1   2   2   1   2   2   1   2   2   2   2   2   2   1   2   1   2   1   2   1   1   2   2   1   2   2   2   1   1   1   1   2   2   2   1   2   1   2   2   1   1   1   2   1   1   2   1   2   2   2   1   2   2   2   1   1   1   1   1   2   2   1   2   1   2   1   1   2   1   2   2   2   1   2   2   2   2   1   2   2   2   2   1   2   2   2   2   2   1   2   2   1   1   1   1   2   1   1   1   2   1   1   2   1   2   2   1   1   1   1   2   1   1   1   2   1   2   2   1   1   1   2   1   2   1   1   1   2   2   2   1   1   1   1   2   1   2   1   2   2   1   1   1   1   1   1   1   2   2   2   1   2   1   1   1   2   2   1   2   2   1   2   1   2   1   1   2   1   1   1   2   2   2   2   1   2   1   1   2   2   1   2   1   1
 MK-4-3                 2   1   2   2   1   1   1   2   1   1   2   1   2   1   2   1   1   2   1   1   2   2   1   2   2   2   2   2   2   1   2   1   2   1   2   1   2   2   1   1   2   2   2   1   1   1   1   2   2   2   1   2   1   2   2   1   1   1   2   1   1   2   1   2   2   2   1   2   2   2   2   1   1   1   1   2   1   1   2   1   2   1   1   2   1   2   2   2   2   2   2   2   2   1   2   2   2   1   1   2   2   2   2   2   1   1   2   1   1   1   1   2   1   1   1   2   1   1   2   1   1   2   1   1   1   1   2   1   1   1   1   2   2   1   1   1   1   2   1   2   1   1   1   2   2   2   1   1   1   1   2   1   2   1   2   2   1   1   1   1   1   1   1   2   2   2   1   2   1   1   1   1   2   1   2   2   1   2   1   2   2   1   1   1   1   1   2   2   2   2   1   2   1   1   2   2   1   2   1   1
 MK-4-4                 2   1   2   2   1   1   1   2   1   1   2   1   2   1   2   1   1   2   1   1   2   2   1   2   1   2   2   1   2   1   2   1   2   1   2   1   2   1   1   1   1   2   1   1   1   1   1   2   2   2   2   2   1   2   1   1   1   1   2   1   1   2   1   2   2   2   1   2   2   2   2   1   1   1   1   2   1   2   2   2   2   1   1   1   1   2   1   2   2   2   2   2   2   1   2   2   1   1   1   2   2   2   2   2   2   1   2   1   2   1   1   2   2   1   1   2   1   1   2   1   1   2   1   1   1   2   2   1   1   1   1   2   2   1   2   1   1   2   1   2   1   1   1   2   2   2   1   1   1   1   2   1   2   1   2   2   1   1   1   1   1   1   1   1   2   2   1   1   1   1   1   1   2   1   2   1   1   2   1   2   2   2   1   1   1   1   2   1   2   2   1   2   2   1   2   2   1   2   1   1
 MK-4-5                 2   1   2   2   1   1   1   2   1   2   2   1   1   1   2   1   1   1   1   1   2   1   2   2   1   2   2   1   2   1   2   1   2   1   2   1   2   1   1   1   1   2   1   1   1   1   1   1   2   2   2   2   1   2   1   1   1   1   2   1   1   2   1   2   2   2   1   2   2   2   2   1   2   1   1   2   1   2   2   2   1   1   1   1   1   2   1   2   2   2   1   2   2   1   2   2   1   1   2   2   2   2   2   2   2   1   2   1   2   1   1   2   2   2   1   1   1   1   2   1   1   2   1   2   2   2   2   1   1   1   1   2   2   1   2   1   1   2   1   2   1   1   2   2   2   2   1   1   1   1   2   1   2   2   1   2   1   1   1   1   1   2   1   1   2   2   1   1   1   1   1   1   2   1   2   1   1   2   1   2   2   2   1   1   1   1   2   1   1   2   1   2   2   1   2   2   1   2   1   1
 MK-4-6                 2   1   2   2   1   1   1   2   1   2   2   1   1   1   2   1   1   1   2   1   2   2   2   2   2   2   2   1   2   2   2   1   2   1   2   1   2   1   1   1   2   2   1   1   1   1   1   1   2   2   1   2   1   2   1   1   1   1   2   1   1   2   1   2   1   2   1   2   2   2   2   1   2   1   1   2   1   2   2   2   1   1   1   1   2   2   1   2   2   2   1   2   2   1   2   2   1   1   2   2   2   2   2   2   2   2   2   1   2   2   1   2   2   2   1   1   1   1   2   1   2   2   1   2   2   2   2   1   1   1   1   2   2   1   2   1   1   1   1   2   1   1   1   2   2   2   1   1   1   1   2   1   2   2   1   2   1   1   1   1   1   2   1   2   2   2   1   1   1   1   2   1   2   1   2   1   1   2   1   2   2   1   1   1   1   1   1   1   1   2   2   2   2   1   2   1   1   2   2   1
 MK-4-7                 1   1   2   2   1   1   1   2   1   2   2   1   1   1   1   1   1   1   1   1   2   2   2   2   1   1   2   1   2   1   2   1   2   1   2   1   2   1   1   1   2   1   1   1   2   1   1   1   2   2   1   2   1   2   2   1   1   1   2   1   2   2   1   2   1   2   1   2   2   2   2   1   2   1   1   2   2   2   2   2   1   2   1   1   1   2   2   2   2   2   1   2   2   1   2   2   1   1   2   2   2   1   2   1   2   2   2   1   2   2   1   1   2   2   1   1   1   1   2   1   2   2   1   2   2   2   2   1   1   1   2   2   2   1   2   1   1   1   1   2   1   1   1   2   2   1   1   1   1   1   2   1   2   2   1   2   1   1   1   1   1   2   1   2   2   2   1   1   1   1   2   1   2   1   2   1   1   2   1   2   2   1   1   1   1   1   1   1   1   1   2   2   2   1   2   1   1   2   2   1
 MK-4-8                 1   1   2   1   1   1   1   2   1   2   2   1   1   1   1   1   2   1   1   2   2   2   2   1   1   1   2   2   1   1   2   1   2   1   2   1   1   1   1   1   2   1   2   2   2   1   1   1   2   2   1   2   1   2   2   1   1   1   2   1   2   2   1   2   1   2   1   2   2   2   2   1   2   1   1   2   2   2   2   2   1   2   1   1   1   2   1   2   1   2   1   2   1   1   2   2   1   1   1   2   2   1   2   1   2   2   2   1   2   2   1   1   2   2   1   1   1   1   2   2   2   1   2   2   2   2   2   2   1   1   2   2   2   1   2   1   2   1   1   2   2   1   1   2   2   1   1   2   1   1   1   2   1   2   1   2   1   1   1   1   1   2   1   2   2   2   1   1   1   1   2   1   2   1   2   1   1   2   1   2   2   1   1   1   1   1   1   1   1   2   1   2   2   1   2   1   1   2   2   1
 MK-4-9                 1   1   2   1   1   1   1   2   1   1   2   1   2   1   1   1   2   1   1   2   2   1   2   1   1   1   2   2   2   1   2   1   2   1   2   1   1   1   1   1   2   1   2   2   2   1   1   1   2   2   1   2   1   2   2   1   1   2   2   1   2   2   1   2   1   1   1   2   1   2   2   1   2   1   1   2   1   2   2   2   1   2   1   1   1   2   1   2   1   2   1   2   1   1   2   2   1   1   1   2   2   1   2   2   2   2   2   1   2   2   2   1   2   1   1   1   1   1   2   2   2   1   2   2   1   2   1   1   2   1   2   2   2   1   2   1   1   1   1   2   2   1   1   2   2   1   1   2   1   1   1   2   1   2   1   2   1   1   1   1   2   2   1   2   2   2   1   1   1   1   2   1   2   1   2   1   1   2   1   2   2   1   1   1   1   1   1   1   2   2   1   2   2   1   2   1   1   2   2   1
 MK-4-10                1   1   1   1   1   1   1   2   1   1   2   1   2   2   1   1   2   1   1   2   2   1   2   1   1   1   1   2   2   2   2   1   2   2   2   1   1   1   1   1   1   1   2   2   2   1   1   1   2   2   1   1   2   2   2   1   1   2   2   1   2   2   1   2   1   1   1   1   1   2   2   1   2   1   1   2   2   1   2   2   1   2   1   1   2   2   1   2   1   1   1   1   1   1   1   2   1   1   1   2   2   1   2   2   2   2   2   1   2   2   2   1   2   1   1   1   1   1   2   2   2   1   2   1   1   2   1   1   2   1   2   2   2   1   2   1   1   1   1   2   2   1   1   2   2   1   1   2   1   1   1   2   1   2   1   1   1   2   1   1   2   2   2   2   2   2   1   1   1   1   1   1   2   1   2   1   1   2   1   2   2   1   1   1   1   1   1   1   2   2   1   1   2   1   2   1   2   1   2   1
 MK-4-11                1   1   1   1   1   1   1   2   1   1   2   1   2   1   1   1   2   1   1   1   2   1   2   1   1   1   1   2   2   2   2   1   1   2   2   1   1   1   1   1   1   1   2   2   2   1   1   1   2   1   1   1   2   2   2   1   1   2   2   1   2   2   1   2   1   1   1   1   1   2   1   1   2   1   1   2   2   1   2   2   1   2   1   2   2   2   1   2   1   1   1   1   1   1   1   2   2   1   1   2   2   1   2   2   2   2   2   1   2   2   2   1   2   2   1   1   1   1   2   2   1   1   2   1   1   2   1   1   2   1   1   2   1   1   1   1   2   1   1   2   2   1   1   2   2   1   1   2   1   1   1   2   1   2   1   1   1   1   1   1   2   2   2   2   2   2   2   1   1   1   1   1   2   1   2   1   1   2   1   2   2   1   1   1   1   1   1   1   2   2   1   1   2   1   1   1   2   1   2   1
 MK-4-12                1   1   1   1   1   1   1   2   1   1   2   1   2   1   1   1   2   1   2   1   2   1   2   1   1   2   1   2   2   2   2   1   1   2   2   1   2   1   1   1   1   1   2   2   2   1   1   1   2   1   1   1   1   2   2   1   1   2   2   1   2   2   1   2   1   1   1   1   1   2   1   1   2   1   1   2   2   1   2   2   1   2   1   2   2   2   1   2   1   1   1   1   1   1   1   2   2   1   1   2   2   1   2   2   2   2   2   1   2   1   2   1   2   2   1   1   1   2   2   2   1   1   2   1   1   2   1   1   1   1   1   2   1   1   1   1   1   1   1   2   2   1   2   2   2   1   1   2   1   1   1   2   1   2   1   1   1   1   1   1   2   2   2   1   2   2   2   1   1   1   2   1   2   1   2   1   2   2   1   2   2   1   1   1   1   1   1   1   2   2   1   1   2   1   1   1   2   1   2   1
 MK-4-13                1   1   1   1   1   1   1   2   1   1   2   1   2   1   1   1   1   1   1   1   2   1   2   2   1   2   1   2   1   2   2   1   1   2   2   1   2   1   1   1   1   1   2   2   2   1   1   1   2   1   1   1   1   2   2   1   1   2   2   1   2   2   1   2   1   1   1   1   1   2   1   1   1   1   1   2   1   1   2   2   2   2   1   2   2   2   2   2   1   1   1   1   1   1   1   2   2   2   2   1   2   1   2   2   2   2   1   1   2   1   2   2   2   2   1   2   1   2   2   2   1   1   2   1   1   2   1   1   2   1   1   2   1   1   1   1   1   2   2   2   2   1   2   2   2   1   1   2   1   1   1   2   1   2   2   1   1   2   1   1   2   2   2   1   2   2   2   1   1   1   2   1   2   1   2   1   2   2   1   2   2   1   1   1   2   2   1   1   2   2   1   1   2   1   1   1   2   1   2   1
 MK-4-14                2   1   2   1   1   1   1   2   1   1   2   1   2   1   1   1   1   1   1   2   2   1   1   2   1   2   1   2   1   2   2   1   1   2   2   1   2   1   1   1   1   1   2   1   1   1   1   1   2   1   1   1   1   2   2   1   1   2   2   1   2   2   1   2   1   2   1   2   1   2   1   1   1   2   1   2   1   1   2   2   2   2   2   2   2   2   2   2   1   1   1   1   2   1   1   2   2   2   1   2   1   1   1   2   2   2   1   1   1   1   1   2   2   2   1   2   1   1   2   2   1   1   2   1   1   2   1   2   2   1   1   2   2   1   1   2   1   2   1   2   2   1   2   2   2   1   1   2   1   1   1   2   1   1   2   1   2   2   1   2   2   2   2   1   2   2   2   1   1   1   2   1   2   1   2   1   2   1   1   2   2   1   1   2   1   2   1   1   2   2   1   2   2   1   1   1   1   1   2   1
 MK-4-15                1   2   2   1   1   1   1   2   1   1   2   1   2   1   1   2   1   1   1   2   2   1   1   2   1   2   1   2   1   2   2   1   1   2   2   1   2   1   1   1   1   1   2   1   1   1   1   1   2   1   1   1   1   2   2   1   2   2   2   1   2   2   2   2   1   2   1   2   1   2   1   1   1   1   1   2   1   1   2   2   2   2   2   2   1   2   2   1   1   1   1   1   2   1   2   2   2   2   1   2   1   1   1   2   2   2   1   1   1   1   1   2   2   2   1   2   1   1   2   1   1   1   2   1   1   1   1   2   1   1   1   2   2   2   1   2   1   2   1   2   2   2   2   2   2   2   2   2   1   1   1   2   1   1   2   1   2   2   1   2   2   1   2   1   2   2   2   1   1   1   2   1   2   1   2   1   2   1   1   2   2   2   1   2   1   2   1   1   2   2   1   2   2   2   1   1   1   2   2   1
 MK-4-16                1   2   2   1   1   1   1   2   1   1   2   1   2   2   1   2   1   1   1   1   2   1   1   2   1   2   1   2   1   2   2   1   1   2   2   1   2   1   2   1   1   1   2   2   1   1   1   1   2   1   1   1   1   2   2   1   2   2   2   1   2   2   2   2   2   2   1   2   2   2   1   1   1   1   1   2   1   1   2   2   2   2   2   2   1   1   1   1   1   1   1   1   2   1   2   2   1   2   2   1   1   2   1   2   2   2   1   1   1   1   2   2   2   2   1   1   1   1   2   1   2   1   2   1   1   1   1   1   1   1   2   2   2   2   1   2   1   1   1   2   1   2   2   2   2   2   2   2   1   1   1   1   1   1   2   1   1   2   1   2   2   1   2   1   2   2   2   1   1   1   2   1   2   1   2   1   2   1   1   2   2   2   1   1   1   2   1   1   2   2   1   2   2   2   1   1   1   2   2   2
 MK-5-1                 2   1   2   1   2   2   1   1   2   1   2   2   1   1   1   2   2   1   2   2   2   2   1   2   1   1   2   1   2   1   2   2   2   1   2   2   2   2   1   2   1   2   2   1   2   2   2   1   1   1   2   2   2   1   1   1   1   1   2   2   1   2   1   1   2   1   1   1   1   1   2   2   1   2   2   1   1   1   1   2   1   2   2   1   2   1   1   2   1   1   2   1   1   1   2   2   1   2   1   2   2   2   2   1   1   2   2   2   1   1   2   1   2   1   1   1   2   1   2   1   2   1   1   1   2   2   2   1   2   1   1   1   2   1   2   2   1   1   2   2   1   2   2   2   1   1   1   1   2   2   2   1   1   2   2   2   2   1   2   1   1   1   1   1   1   2   1   1   2   2   2   2   2   2   2   1   2   2   2   1   1   1   2   1   2   1   1   1   1   2   2   1   1   2   2   2   1   1   2   2
 MK-5-2                 2   1   1   2   2   2   1   1   2   1   2   2   1   1   1   1   2   1   2   2   2   2   1   2   1   1   2   1   2   1   2   2   2   1   2   2   2   1   1   2   1   2   2   1   2   2   2   1   1   1   2   2   2   2   1   1   1   1   2   2   1   2   1   1   2   1   1   1   1   2   2   2   1   2   1   1   1   1   1   2   2   2   1   1   2   2   1   2   1   2   2   1   1   1   2   2   1   2   1   2   2   2   2   1   1   2   2   2   1   1   2   1   2   1   1   1   2   1   2   2   2   1   1   1   2   2   2   2   2   1   2   1   2   1   2   2   1   1   2   2   1   2   2   2   1   1   1   1   2   2   2   1   1   2   2   2   1   1   2   1   1   1   1   1   1   2   1   1   2   2   2   2   2   2   2   1   2   2   2   1   2   1   2   1   2   2   1   2   1   2   2   1   1   2   2   2   1   1   2   2
 MK-5-3                 2   1   1   2   2   2   1   1   2   1   2   1   1   1   1   1   2   1   2   2   2   2   1   2   1   1   1   1   2   1   2   2   2   1   2   2   2   1   1   2   1   2   2   1   2   2   2   1   1   1   2   2   2   2   2   1   1   1   2   2   1   2   1   1   2   1   1   1   1   2   2   2   1   2   1   1   1   1   2   2   2   2   1   1   2   2   1   2   1   2   2   1   1   1   2   2   1   2   1   2   2   2   2   1   1   2   2   2   1   1   2   1   2   2   1   1   2   1   2   2   2   1   1   1   2   2   2   1   2   1   2   1   2   1   2   2   1   1   2   2   1   2   2   2   1   1   2   1   2   1   2   1   1   2   2   1   1   2   2   1   1   1   1   1   1   2   1   1   2   2   2   2   2   2   2   1   2   2   2   1   2   1   2   1   2   2   1   2   1   2   2   1   1   2   2   2   1   1   2   2
 MK-5-4                 2   1   1   2   2   2   1   1   2   1   2   1   1   1   1   1   2   1   2   2   2   2   1   2   2   1   1   1   2   1   2   2   2   2   2   1   2   1   1   2   2   2   2   1   2   2   2   1   1   1   2   2   2   2   2   1   1   1   2   1   2   2   1   1   2   2   1   1   1   2   2   2   1   1   1   1   1   1   2   2   2   2   1   1   2   1   1   2   1   2   2   1   1   1   2   2   1   2   1   2   1   2   2   1   1   2   2   2   1   1   2   1   2   2   1   1   2   1   2   2   2   1   1   1   2   2   2   1   2   1   2   1   2   1   2   2   2   1   2   2   2   2   2   1   1   1   1   1   2   1   2   1   1   1   2   1   1   2   2   1   1   1   1   1   1   2   1   1   1   2   2   2   2   2   2   1   2   2   1   1   2   2   2   1   2   2   1   2   1   2   2   1   1   2   2   2   1   2   1   2
 MK-5-5                 2   1   1   2   2   2   1   1   2   1   2   2   1   1   1   1   2   1   2   2   2   2   1   1   2   1   1   1   2   1   2   2   1   2   2   1   2   1   2   2   2   2   1   1   2   2   2   1   1   1   2   2   2   2   1   1   1   1   2   1   2   2   1   1   1   2   1   1   1   2   2   2   1   1   1   1   1   1   1   2   2   2   1   1   2   1   1   1   1   2   2   1   1   1   2   2   1   2   1   2   1   1   2   1   1   1   2   2   1   1   2   1   2   2   1   1   2   2   2   2   2   2   1   1   2   2   2   1   2   1   2   1   2   1   2   2   2   1   2   2   2   1   2   1   2   1   1   1   2   1   2   1   2   1   2   1   1   2   2   1   1   1   1   1   1   2   1   1   1   2   1   2   2   2   2   1   2   2   1   1   2   2   2   1   2   1   1   1   1   2   2   1   1   2   2   2   1   2   1   2
 MK-5-6                 2   1   1   2   2   2   1   1   2   1   2   2   1   1   1   2   2   1   2   2   2   2   2   1   2   2   1   1   2   1   2   2   1   2   2   1   2   1   2   2   2   2   1   1   2   2   2   1   1   1   2   2   2   2   1   1   1   1   2   1   1   2   1   2   1   2   1   1   1   1   2   1   1   2   1   1   1   1   1   2   2   2   1   1   2   1   1   1   1   2   2   1   1   1   2   2   1   2   1   2   1   1   2   1   1   1   2   1   2   1   1   1   2   2   1   1   2   1   2   2   1   2   1   2   1   2   2   1   1   1   1   2   2   1   2   2   1   1   2   2   2   1   2   1   2   2   1   1   2   2   2   1   2   1   1   1   1   2   2   2   1   1   1   1   1   2   1   1   1   2   1   2   2   2   2   1   2   2   1   1   2   2   2   2   1   2   1   1   1   2   2   1   2   2   2   2   1   2   1   2
 MK-5-7                 2   1   1   2   2   1   1   1   2   2   2   2   1   1   1   2   1   1   2   2   2   2   2   1   2   2   1   1   1   1   2   2   1   2   2   1   2   1   2   2   2   2   1   1   2   2   2   1   1   1   2   2   2   2   1   1   1   1   2   1   1   2   1   2   1   2   2   1   1   1   2   1   1   2   1   1   1   1   1   2   2   2   1   1   2   1   1   1   1   2   2   1   1   1   1   2   1   2   1   2   1   1   2   1   1   2   2   1   2   1   1   1   2   2   1   1   2   1   2   1   1   2   1   2   1   2   2   1   1   1   1   2   2   1   2   2   2   1   2   2   2   1   2   1   2   2   2   1   2   2   2   2   2   1   1   1   2   2   2   2   1   1   1   2   1   2   1   1   1   2   1   2   2   2   2   1   2   2   2   2   2   2   2   1   1   2   1   1   1   2   2   1   2   2   2   1   1   2   1   2
 MK-5-8                 2   1   1   2   2   1   1   1   2   2   2   2   1   1   1   2   1   1   2   2   2   2   2   1   2   2   1   1   1   1   2   2   1   2   2   1   2   1   2   2   2   2   1   1   2   2   2   1   1   2   2   2   2   2   1   1   1   2   2   1   1   1   1   2   1   2   2   1   1   2   2   1   1   2   1   1   1   1   1   2   2   2   1   1   2   1   2   1   1   2   1   1   1   1   1   2   1   2   1   1   1   1   2   2   1   2   2   1   2   2   2   1   2   2   1   1   2   1   2   1   1   2   1   2   1   2   2   1   2   1   1   1   2   1   2   1   2   1   2   2   2   1   2   1   2   2   2   1   2   2   2   2   2   1   1   2   2   2   2   2   1   1   1   2   1   2   1   1   1   2   1   1   2   2   2   1   2   2   2   2   1   2   2   1   1   2   1   1   1   2   2   1   2   2   2   1   1   2   1   2
 MK-5-9                 2   1   1   2   1   1   1   1   2   1   2   1   2   1   1   2   1   1   2   2   2   2   2   1   2   2   1   1   1   1   2   1   1   2   2   1   2   1   2   2   2   2   1   1   2   2   2   1   2   2   1   2   2   2   1   1   1   2   2   1   1   1   1   2   1   2   1   2   2   2   2   1   1   2   1   1   1   1   1   2   2   2   1   1   2   1   2   1   1   2   1   1   1   1   1   2   1   2   1   1   1   1   1   2   1   2   2   1   2   2   2   2   2   2   1   1   2   1   2   1   1   2   1   2   1   2   2   1   2   1   1   1   2   1   2   1   2   1   2   2   2   1   2   1   2   2   2   1   2   1   2   2   1   1   1   2   2   2   1   2   1   1   1   2   2   2   1   1   1   1   1   1   2   2   2   1   2   2   2   2   1   2   1   1   1   2   1   1   1   2   2   1   2   1   2   1   1   2   1   2
 MK-5-10                2   1   1   2   2   1   1   1   2   1   2   1   2   1   2   2   2   1   2   2   2   2   2   2   2   2   1   1   2   1   2   1   1   2   2   1   2   1   2   2   2   2   1   1   2   2   2   1   2   2   1   1   2   2   1   1   1   2   2   1   1   1   1   2   1   2   1   2   2   2   2   1   1   2   1   1   1   1   1   2   1   2   1   1   2   1   2   1   1   1   1   1   1   1   1   2   1   2   1   1   1   1   1   2   1   2   1   1   2   2   2   2   2   2   1   1   2   1   2   1   1   2   1   2   1   2   2   1   2   1   1   1   2   1   2   1   2   1   2   2   2   1   2   1   2   1   2   1   2   1   2   2   1   1   1   2   2   2   1   2   1   1   1   2   1   2   1   1   1   1   1   1   2   2   2   1   2   2   2   2   1   2   1   1   1   2   2   2   1   2   2   1   2   1   2   2   1   1   1   2
 MK-5-11                2   1   1   2   2   1   1   1   2   1   2   1   2   1   2   2   2   1   2   2   2   2   2   2   2   2   1   1   2   2   2   1   2   2   2   1   2   1   2   2   1   2   1   2   2   2   2   1   2   2   1   1   2   2   1   1   1   2   2   2   1   1   1   2   1   2   1   2   2   2   2   1   1   2   1   1   1   1   1   2   1   2   1   1   2   1   2   2   1   1   1   1   1   1   1   2   2   2   2   2   1   1   1   2   1   2   1   1   2   1   2   2   2   2   1   1   2   1   2   1   1   2   1   2   1   2   2   1   2   1   1   2   2   2   2   1   2   1   2   2   2   2   2   2   2   1   2   1   2   1   2   2   1   1   1   2   2   2   1   2   1   2   1   2   1   2   1   1   1   2   1   1   2   2   2   1   2   2   2   2   1   2   1   1   1   2   2   2   1   2   2   1   2   1   1   2   1   1   1   2
 MK-5-12                2   1   1   2   2   1   1   1   2   1   2   1   2   1   2   2   2   1   2   2   2   2   2   2   2   2   1   1   2   2   2   2   2   1   2   1   2   2   2   2   1   2   2   1   1   2   2   1   2   2   1   1   1   2   2   1   1   2   1   2   1   1   1   2   1   2   1   2   2   2   2   1   1   2   1   2   1   1   1   2   1   2   2   1   2   1   2   1   1   1   1   1   1   1   1   2   1   2   1   2   1   1   1   2   1   2   1   1   1   1   2   2   2   2   2   1   2   1   2   1   1   1   1   2   1   2   2   1   2   1   1   2   1   1   2   1   2   1   2   1   2   2   1   2   2   1   2   1   1   1   2   2   1   1   1   1   2   2   1   2   1   2   1   2   1   2   1   1   1   1   1   1   2   2   2   1   2   2   2   2   1   2   1   1   1   2   2   2   1   2   1   1   1   1   1   2   1   1   1   1
 MK-5-13                2   1   1   2   2   1   1   1   1   1   2   1   2   1   2   2   2   1   2   2   1   2   2   2   2   2   1   1   2   1   2   2   1   1   2   1   2   2   2   1   1   2   2   1   2   2   1   1   2   2   1   1   1   2   2   1   1   2   1   2   1   1   1   2   1   2   1   2   2   1   2   1   1   2   1   2   1   1   1   2   1   2   2   1   2   1   2   1   1   1   1   1   1   1   1   2   2   1   1   2   1   1   1   2   1   2   1   1   1   1   2   2   2   2   2   2   2   2   2   1   1   1   1   2   1   2   2   1   2   1   1   2   1   1   2   1   2   1   2   1   2   1   1   2   2   1   1   1   1   1   2   1   1   1   1   1   2   2   1   2   1   2   1   2   1   2   2   1   1   2   1   1   2   2   2   1   2   2   2   2   1   2   1   1   1   2   2   2   2   2   1   1   1   1   1   2   1   1   1   1
 MK-5-14                1   1   1   2   2   1   1   1   1   1   2   1   2   1   2   2   2   1   2   2   1   2   2   2   2   2   1   1   2   1   2   2   1   1   2   1   2   2   2   1   1   2   2   1   2   2   1   1   2   2   2   1   1   2   2   1   1   2   1   2   2   1   1   2   1   2   1   2   2   1   2   1   1   2   1   2   1   1   1   2   1   2   2   1   2   1   2   1   1   1   1   1   1   1   1   2   2   1   1   2   1   1   1   2   1   2   1   1   1   1   2   2   2   2   2   2   2   2   2   1   1   1   1   2   1   2   2   2   2   1   1   2   1   1   2   1   2   1   2   2   2   1   1   2   2   1   1   1   1   1   1   1   1   1   1   1   1   2   1   2   1   2   1   2   1   2   2   1   1   1   1   1   2   2   1   1   2   2   2   2   1   2   1   1   1   2   2   2   2   2   1   1   1   1   2   2   1   1   2   1
 MK-5-15                1   1   1   1   2   2   1   2   2   2   2   1   2   1   2   2   2   1   2   2   1   2   2   2   2   2   1   1   2   1   1   2   1   1   2   1   2   2   2   1   1   2   2   1   2   2   1   1   2   2   2   1   1   2   2   1   2   2   1   2   2   1   1   2   1   2   1   2   2   1   2   1   1   2   1   2   1   1   1   2   1   2   2   1   2   1   2   1   1   1   1   1   1   1   1   2   2   1   1   2   1   1   1   2   1   2   1   1   1   1   1   2   2   2   2   2   2   2   2   1   1   1   1   2   1   2   2   2   2   1   2   2   1   2   2   1   2   1   2   2   2   1   1   1   2   1   1   1   1   1   1   1   1   2   1   2   1   2   1   2   1   2   1   2   1   2   2   1   1   1   1   1   2   2   1   1   2   1   2   2   1   2   1   1   1   2   2   2   2   1   1   1   1   1   2   2   1   1   2   1
 MK-5-16                1   1   1   1   2   2   1   2   2   2   2   1   2   1   1   2   2   1   2   2   1   2   2   2   2   2   1   1   2   1   1   2   1   2   2   1   1   2   2   1   1   2   2   1   1   2   2   1   2   2   2   1   1   2   2   1   2   2   1   2   2   2   1   2   2   2   1   1   1   1   2   1   1   1   1   2   2   1   1   2   1   2   1   1   2   1   2   1   2   1   1   1   2   1   1   2   2   1   1   2   1   1   1   2   2   2   1   1   1   1   2   2   2   2   1   1   2   2   2   1   1   1   1   2   1   2   2   2   2   1   2   2   1   2   2   1   2   1   1   2   2   2   1   1   2   1   1   2   1   1   2   1   1   2   1   2   1   2   1   2   1   2   1   2   1   2   2   1   1   1   1   1   2   2   1   1   1   1   2   2   2   1   1   1   1   2   2   2   2   1   1   1   1   1   2   2   1   1   2   1
 MK-6-1                 2   2   1   1   1   2   1   1   1   2   2   2   2   2   2   1   1   2   2   1   2   2   2   1   2   1   1   1   2   2   2   2   1   1   2   1   1   2   2   2   2   1   2   2   1   1   1   1   2   2   2   2   2   1   1   2   1   1   2   2   1   1   1   2   2   2   1   2   2   1   2   1   1   1   2   1   1   1   1   1   1   1   2   1   2   2   1   2   2   2   2   2   1   2   1   1   1   1   1   2   2   1   2   2   1   2   2   1   1   1   1   1   2   2   1   1   2   2   1   2   2   2   1   1   1   2   2   1   2   2   2   1   1   2   2   2   2   2   1   2   2   1   2   2   1   2   2   2   1   2   2   1   1   2   1   1   1   1   2   2   2   2   2   2   1   1   1   1   1   2   1   1   1   1   2   1   1   2   1   1   2   1   2   2   1   2   1   2   2   1   2   1   1   2   2   1   1   2   1   1
 MK-6-2                 2   2   2   1   1   2   1   1   1   2   2   2   2   2   2   1   1   2   2   1   2   2   2   1   2   2   1   1   2   2   2   2   1   1   2   1   1   2   2   2   2   1   2   2   1   1   1   1   2   2   1   2   1   1   1   2   1   1   2   2   1   1   2   2   2   2   1   2   2   1   2   1   1   1   2   1   1   1   1   2   1   1   2   1   2   2   1   1   2   2   2   2   1   2   1   1   1   1   1   2   2   1   2   2   1   2   2   1   1   1   1   1   2   2   1   1   2   2   1   2   2   2   1   1   1   2   2   1   2   2   2   2   2   1   2   2   2   2   1   2   1   1   2   2   1   2   2   1   1   2   2   1   1   2   1   1   1   1   2   1   2   2   2   2   1   1   1   1   1   1   1   1   2   1   2   1   1   1   1   1   2   1   2   2   1   2   1   2   2   1   2   1   1   2   1   1   1   2   1   1
 MK-6-3                 2   2   2   1   1   2   1   1   1   2   2   2   2   2   2   1   1   2   2   2   2   2   2   2   2   2   1   1   2   2   2   2   2   1   2   1   2   2   2   2   2   1   2   2   1   1   1   1   2   2   1   2   1   1   2   1   1   1   2   2   1   1   2   2   2   2   1   2   2   1   2   1   1   1   2   1   1   2   1   2   1   1   2   1   2   2   1   1   1   2   2   2   1   2   1   1   2   1   1   2   2   1   1   2   1   2   2   1   1   1   1   2   2   2   1   1   2   2   1   2   2   2   1   1   1   2   2   1   2   2   2   2   2   2   2   2   2   2   1   2   1   1   2   2   1   1   2   1   1   2   1   1   1   2   1   1   1   1   2   1   2   2   2   2   1   1   1   1   1   1   1   1   2   1   2   1   1   1   1   1   1   1   2   1   1   2   1   2   2   1   2   1   2   1   2   1   1   2   2   1
 MK-6-4                 2   1   2   1   1   2   1   1   1   2   2   1   2   2   2   1   1   2   2   2   2   2   2   2   2   2   1   1   2   2   2   2   2   1   2   1   2   2   2   1   2   1   2   2   1   1   1   1   2   2   1   2   1   1   2   1   1   1   2   2   1   1   2   2   2   2   1   2   2   1   2   1   1   1   2   2   1   2   1   2   1   1   2   1   2   2   1   1   1   2   2   2   1   2   1   1   2   1   1   2   2   2   1   2   1   2   1   1   2   1   1   2   2   2   1   2   2   2   1   2   2   2   1   1   1   2   2   1   2   2   2   2   2   2   2   1   2   2   1   1   1   2   2   2   1   1   2   1   1   2   1   1   1   2   2   1   1   1   2   1   2   2   2   2   1   1   1   1   1   1   1   1   2   2   2   1   1   1   1   1   1   1   2   1   1   2   1   2   2   2   2   1   2   1   2   1   1   1   2   1
 MK-6-5                 2   1   2   1   2   2   1   1   1   2   1   1   2   2   2   1   1   2   2   2   2   2   2   2   2   2   1   1   2   2   2   2   2   1   2   1   2   2   2   1   2   1   2   2   1   1   1   1   2   2   1   2   1   1   1   1   1   2   2   2   1   1   2   2   2   2   2   2   2   1   2   1   1   2   1   2   1   2   1   2   1   1   2   2   2   2   1   1   1   2   2   2   1   2   1   1   2   1   1   1   2   2   1   2   1   2   1   1   1   1   1   2   2   2   2   2   2   2   1   2   2   2   1   1   1   1   2   1   2   2   2   2   2   2   2   1   2   1   1   1   1   2   2   2   2   1   2   1   1   1   1   1   1   2   2   1   1   1   2   1   2   2   2   2   1   1   1   1   1   1   1   1   2   2   2   1   1   1   1   1   1   2   2   1   1   2   1   2   2   2   2   1   2   1   2   1   1   2   2   1
 MK-6-6                 2   1   2   1   2   2   1   2   1   2   1   1   2   2   1   1   1   1   2   2   2   2   2   2   2   2   1   1   2   2   2   2   2   1   2   1   2   1   2   1   2   1   2   2   1   1   1   2   2   2   2   2   1   1   1   1   1   2   2   2   1   1   2   2   2   2   2   2   2   1   2   1   1   1   1   2   1   2   1   2   1   1   2   1   2   2   1   1   1   2   2   2   1   2   1   1   2   1   1   1   2   2   1   2   1   2   1   1   1   1   1   2   2   2   2   2   2   2   1   2   2   2   1   1   1   1   2   2   1   2   2   2   2   2   2   1   2   2   1   1   1   1   2   2   2   1   2   1   1   1   1   2   1   2   2   1   1   1   2   1   2   2   2   2   1   1   1   1   1   1   1   1   2   2   2   1   1   1   1   1   1   2   1   1   1   2   1   2   2   2   2   1   2   1   2   1   1   2   2   1
 MK-6-7                 1   1   2   2   1   2   1   1   1   2   1   2   2   2   1   1   1   1   2   2   2   2   2   2   2   2   1   1   1   2   2   2   2   1   1   1   2   1   2   1   2   1   2   2   1   1   1   2   2   2   2   2   1   1   1   1   1   2   2   2   2   1   2   2   1   2   2   2   2   1   2   1   1   1   1   2   1   2   1   2   1   1   2   1   2   2   1   1   1   2   1   2   1   2   1   1   1   1   1   1   2   2   1   2   1   1   1   1   1   1   1   2   1   2   2   2   2   1   1   2   2   2   1   1   1   1   2   1   2   2   2   2   2   1   1   1   2   2   1   1   1   1   2   2   2   1   2   1   1   1   1   1   1   2   1   1   1   1   2   1   2   2   1   2   1   1   2   2   2   2   1   1   2   2   2   1   1   1   1   2   1   2   1   1   2   2   1   2   2   2   2   1   2   1   2   1   1   2   2   1
 MK-6-8                 1   1   2   2   1   2   1   1   1   2   1   2   2   2   1   1   1   1   2   1   2   2   1   2   2   2   1   1   1   2   2   2   2   2   1   1   2   1   2   1   2   1   2   2   1   1   1   1   2   2   2   2   1   2   1   1   1   2   2   2   2   1   2   2   1   2   2   2   2   1   1   1   1   1   2   2   1   2   1   2   1   1   1   1   2   1   1   1   1   2   1   1   1   2   1   1   1   1   1   1   2   2   1   1   1   1   1   1   1   1   1   2   1   2   2   2   2   1   1   2   2   1   1   1   1   1   2   1   2   2   2   1   1   1   1   1   1   2   1   1   1   1   2   2   2   2   2   1   1   1   1   1   1   2   1   1   1   1   1   1   2   2   1   2   1   1   2   2   2   2   1   1   2   2   2   1   1   1   1   2   1   2   1   1   2   2   1   2   2   2   2   1   2   1   2   1   1   1   2   1
 MK-6-9                 2   1   2   2   1   2   1   1   1   2   1   2   2   1   1   1   1   1   2   1   1   2   1   2   1   2   1   1   1   2   2   2   2   2   1   1   2   1   2   1   2   1   2   2   2   1   1   1   2   2   2   2   2   2   2   1   1   2   2   2   2   1   2   2   1   2   2   2   2   1   1   1   1   2   2   2   1   2   1   2   1   1   1   1   1   1   1   1   1   2   1   1   1   2   1   1   1   1   1   1   2   2   1   1   1   1   1   1   1   1   1   2   1   2   2   2   2   1   1   2   2   1   1   1   1   1   2   1   2   2   2   1   1   1   1   1   1   2   1   1   1   1   1   2   2   2   2   1   1   1   1   1   1   2   1   2   1   1   1   2   2   2   1   2   1   1   2   2   2   2   1   1   2   2   2   1   1   2   1   2   1   1   1   1   2   1   1   2   2   2   2   1   1   1   2   1   1   1   2   2
 MK-6-10                2   1   2   2   1   2   1   1   1   2   1   2   2   1   1   1   1   1   2   1   1   2   1   2   1   2   1   1   1   2   1   2   2   2   1   2   2   1   2   1   2   1   2   2   2   1   1   1   2   2   2   2   2   2   2   1   1   2   2   2   2   1   2   2   2   2   1   2   2   1   2   1   1   2   2   2   2   2   1   2   1   1   2   1   1   1   1   1   1   2   1   1   2   1   1   1   1   1   1   1   2   2   1   1   1   1   1   2   1   1   1   2   1   2   2   2   2   1   1   2   2   1   2   1   1   1   2   1   2   2   2   1   1   2   1   1   1   2   1   1   1   1   1   2   1   2   2   1   1   1   1   1   1   2   1   2   1   1   2   2   2   2   1   2   1   1   2   2   2   2   2   2   2   2   2   1   1   2   1   2   1   1   1   1   1   1   1   2   2   2   2   1   1   1   1   1   1   1   2   1
 MK-6-11                2   1   2   2   1   2   1   1   1   2   1   2   2   1   1   1   1   1   2   1   1   2   1   2   1   2   1   1   1   2   2   2   2   2   1   2   1   1   2   1   2   1   2   2   2   1   1   1   2   2   2   2   2   2   2   1   1   2   2   2   2   1   2   1   2   2   1   2   2   1   2   1   2   2   1   2   2   2   1   2   1   2   2   1   1   1   1   1   1   2   1   1   2   1   1   1   1   1   1   1   2   2   1   1   1   1   1   2   1   1   1   2   1   2   1   2   2   1   2   2   2   1   2   1   1   1   2   2   2   1   2   2   1   2   1   1   1   2   1   1   1   1   1   2   1   2   2   1   1   1   1   1   2   2   1   2   1   1   1   2   2   2   1   2   1   1   2   1   2   2   2   2   2   2   2   1   1   2   2   1   2   1   2   1   1   1   2   2   2   2   1   1   1   1   1   1   1   1   2   1
 MK-6-12                2   1   2   2   1   2   1   2   1   2   2   2   1   1   1   1   1   1   2   2   2   1   1   2   1   2   2   1   1   1   1   1   2   2   1   2   1   2   1   1   1   1   2   1   2   1   2   1   2   1   2   2   2   2   2   1   1   2   2   2   2   1   2   1   2   2   2   2   2   2   2   1   2   2   1   2   2   2   1   2   1   2   2   2   1   1   1   1   2   1   1   1   2   1   1   1   1   2   2   1   2   2   1   1   1   1   1   2   1   1   1   2   1   2   1   2   2   1   1   2   2   1   2   1   1   1   2   2   2   2   2   2   1   1   1   1   1   2   1   1   2   1   1   2   1   1   2   1   1   1   1   2   2   2   1   2   1   1   1   2   2   2   1   2   1   1   2   1   2   2   2   2   2   2   2   1   1   2   2   1   2   1   2   1   1   1   2   2   2   2   1   2   1   1   1   1   1   1   2   1
 MK-6-13                2   1   2   2   1   2   2   2   1   2   2   2   1   1   1   1   1   1   2   2   2   1   1   2   1   1   2   1   1   1   1   1   2   2   1   2   1   2   1   1   1   1   2   1   2   1   2   1   2   1   2   2   2   2   2   1   1   1   2   2   2   1   2   1   2   2   2   2   2   2   2   1   1   2   1   2   2   2   1   2   1   2   2   2   1   1   1   1   2   1   2   1   2   1   1   1   1   2   2   1   2   2   1   1   1   1   1   2   1   1   1   2   1   2   1   2   2   1   1   2   2   1   2   1   1   1   2   2   2   2   2   2   1   1   1   1   1   2   1   1   2   1   2   2   1   1   2   1   1   1   1   2   2   1   1   2   1   1   1   2   1   2   1   2   1   1   2   1   2   2   2   2   1   2   2   1   1   2   1   1   2   1   2   1   1   1   2   2   2   2   1   2   1   1   1   1   1   1   1   1
 MK-6-14                2   1   2   1   1   2   2   2   1   2   2   2   1   1   1   1   2   1   2   1   2   2   1   2   1   1   2   1   1   1   1   1   2   2   1   2   1   2   1   2   1   1   2   1   2   1   2   1   2   1   2   2   2   2   2   1   1   1   2   2   2   1   2   1   2   2   2   2   2   2   2   1   1   2   1   2   2   1   1   2   1   2   2   2   1   1   2   2   2   1   2   1   2   1   1   1   1   2   2   1   2   2   1   1   1   1   1   2   1   1   1   2   1   2   1   2   2   1   1   2   2   1   2   1   1   1   2   2   2   1   2   2   2   1   1   2   1   1   1   1   2   1   1   2   2   1   1   1   1   1   1   2   2   2   1   2   1   2   1   2   1   2   2   2   1   1   2   1   2   2   2   2   2   2   2   1   1   2   1   1   1   1   2   1   1   2   2   2   2   2   1   2   1   1   1   1   1   1   1   1
 MK-6-15                2   1   2   1   1   2   1   2   1   2   2   2   1   1   1   1   2   1   2   1   2   2   1   2   1   1   2   1   1   1   1   1   2   2   1   2   2   2   1   2   1   1   2   1   2   1   2   1   2   1   2   2   2   2   2   1   1   1   2   2   2   1   2   1   2   1   2   2   1   2   2   1   1   2   1   2   2   1   1   2   2   2   2   2   2   1   1   2   2   1   2   1   2   1   1   1   1   1   1   1   2   2   1   1   1   1   1   2   1   1   1   2   2   2   1   2   1   2   1   2   2   1   2   1   1   1   2   2   2   1   2   2   2   1   1   2   1   1   1   1   2   1   1   2   2   1   1   1   1   1   1   2   2   1   1   2   1   2   1   2   1   2   1   2   1   1   2   2   2   2   2   1   2   2   2   1   1   2   2   1   1   2   2   1   1   2   2   2   2   2   1   2   1   1   1   1   1   1   1   1
 MK-6-16                2   1   2   1   2   2   1   2   1   2   2   2   1   1   1   1   2   1   2   1   2   2   1   2   2   1   1   1   1   1   1   1   2   2   1   2   2   2   1   2   1   1   2   1   2   1   2   1   2   1   2   2   2   2   1   1   1   1   2   2   2   1   2   1   2   1   1   2   1   2   2   1   1   2   1   2   2   1   2   2   2   2   2   2   2   1   1   2   2   1   2   1   2   1   1   1   1   1   1   1   2   2   1   1   1   1   1   2   1   2   1   2   2   2   1   2   1   2   1   2   2   2   2   1   1   1   2   2   2   1   2   2   2   1   1   2   1   1   1   2   2   1   1   2   2   1   1   1   1   1   1   1   2   1   1   2   1   2   1   2   1   2   1   2   1   1   2   2   2   2   2   1   2   2   2   1   1   2   2   1   1   2   2   2   1   2   1   2   2   2   1   2   1   1   1   1   1   1   1   1
 
!****************************************** Phenotypic Data **********************************************************
!-100.0 is resevred for missing phenotype
SimulatedTrait1         8.3447    9.5048   10.0260    9.4893   10.7912   11.3078    9.1954   10.0403    7.7831   10.0135   12.5947   11.5727   10.4482   10.5045    9.7740    9.8461   10.3230    9.8758    9.7123    8.9629   10.1835   11.8026   10.4446    9.9565    9.0792   10.7596    8.6881    9.9290    9.7272   10.0954   10.4869    8.1162    9.5727   10.4299   10.5133   10.7868   10.6605    9.2659    8.6415   12.4237   10.2423    8.6770    8.9945    9.3528    8.9021   10.9800   10.1635    9.3621    9.5387   10.5977    9.6878    9.1466    9.4916    9.5524   10.5735   10.2964   10.3895    9.9588   11.3573    9.4376    9.6834   10.0426   10.3205   10.2357   10.9661   10.4535    9.3193   10.5170   11.0081   10.9932    8.4934   11.9702    9.7249   10.1989   10.5038    9.1992   10.5225    9.6895    8.9852   10.1430   12.0348    9.0533   11.3644    9.5083    9.8053   12.2567   10.7007    9.8958    9.2477    9.5401   10.4799    8.9022   10.0665   10.1510   10.4123    9.6547   10.2502   10.3338   10.0456    9.1020   10.7974   12.8439    8.9416    8.9496   10.0042    9.4840    9.7208   11.1689   10.5299    8.7366    9.3849   10.4438   10.0110   10.9631   12.1723   11.0321    8.5376    9.6317   10.4314    9.9677    8.8887   10.3806   10.2655   10.2381   10.1500   10.6026    9.9381   11.4628    9.8471   11.4051    9.0605   11.7491   11.5291    9.4210    9.8938   10.4930    9.9820    8.5366    9.9903   10.1480   10.3174    9.3747    9.3571    8.8791    9.7528    9.6651    9.8344   10.0851    9.7468   11.1915   11.2506   11.1172   10.0207    9.6493    9.5326   10.7740   10.5309    9.3664    8.9677   10.9839    9.4931   10.3827    7.8751   11.0380    9.4652    9.2549   11.3230    8.6826   10.8401    9.6298    9.4501   10.1091   10.7745   10.9318    8.9846   10.1023    8.5015   10.1503   10.7896   10.4950   10.8025    9.9414    9.5222    9.4713   10.4164   10.7039   10.2771    9.7499   11.8759    9.7977   10.1253    9.0198    9.7445   11.3143   10.9533   11.2282    9.0788   10.6082    8.3696    9.3596
 
