# Supplementary material for: Inclusive Composite Interval Mapping of QTL by Environment Interactions in Biparental Populations
Source: PLoS One. 2015 Jul 10;10(7):e0132414. doi: 10.1371/journal.pone.0132414 (PMC4498613; doi:10.1371/journal.pone.0132414)
Supplement: S1 File — (ZIP) [file pone.0132414.s001.zip › BC1 population/e=1/run_00138.met]

!**********************Note: lines staring with "!" are remarks and will be ignored in the program********************
!*********************************General Information**********************************
!Assuming F1 = P1 x P2, populations available in QTL IciMapping are: 
!  1, P1BC1F1 = P1 x F1, the first backcrossing where P1 is used as the recurrent parent;
!  2, P2BC1F1 = P2 x F1, the first backcrossing where P2 is used as the recurrent parent;
!  3, F1DH, F1-derived doubled haploids; 
!  4, RIL or F1RIL, recombination inbred lines through the repeated selfing of F1;
!  5, P1BC1RIL, recombination inbred lines through the repeated selfing of P1BC1F1;
!  6, P2BC1RIL, recombination inbred lines through the repeated selfing of P2BC1F1;
!  7, F2, the selfing generation of F1;
!  8, F3, the selfing generation of F2;
!  9, P1BC2F1, the second backcrossing where P1 is used as the recurrent parent; 
! 10, P2BC2F1, the second backcrossing where P2 is used as the recurrent parent;
! 11, P1BC2RIL, recombination inred lines through the repeated selfing of P1BC2F1; 
! 12, P2BC2RIL, recombination inred lines through the repeated selfing of P2BC2F1; 
! 13, P1BC1F2, the selfing generation of P1BC1F1; 
! 14, P2BC1F2, the selfing generation of P2BC1F1; 
! 15, P1BC2F2, the selfing generation of P1BC2F1; 
! 16, P2BC2F2, the selfing generation of P2BC2F1; 
! 17, P1BC1DH, P1BC1F1-derived doubled haploids; 
! 18, P2BC1DH, P2BC1F1-derived doubled haploids; 
! 19, P1BC2DH, P1BC2F1-derived doubled haploids; 
! 20, P2BC2DH, P2BC2F1-derived doubled haploids; 
   1      !Mapping Population (see remarks above)
   2      !Mapping Function (1 for Kosambi; 2 for Haldane; 3 for Morgan)
   2      !Marker Space Type (1 for intervals; 2 for positions)
   1      !Marker Space Unit(1 for centiMorgans; 2 for Morgan)
   6      !Number of Chromosomes (or Linkage Groups)
 200      !Size of the mapping population
   1      !Number of environments
 
!***************************************** Chromosomes and Linkage Maps **********************************************
!Chromosome                 NumMarkers
-CH1                        16
-CH2                        16
-CH3                        16
-CH4                        16
-CH5                        16
-CH6                        16
!Linkage map (Marker name followed by position or the interval length)
 MK-1-1                1     0.000
 MK-1-2                1    10.000
 MK-1-3                1    20.000
 MK-1-4                1    30.000
 MK-1-5                1    40.000
 MK-1-6                1    50.000
 MK-1-7                1    60.000
 MK-1-8                1    70.000
 MK-1-9                1    80.000
 MK-1-10               1    90.000
 MK-1-11               1   100.000
 MK-1-12               1   110.000
 MK-1-13               1   120.000
 MK-1-14               1   130.000
 MK-1-15               1   140.000
 MK-1-16               1   150.000
 MK-2-1                2     0.000
 MK-2-2                2    10.000
 MK-2-3                2    20.000
 MK-2-4                2    30.000
 MK-2-5                2    40.000
 MK-2-6                2    50.000
 MK-2-7                2    60.000
 MK-2-8                2    70.000
 MK-2-9                2    80.000
 MK-2-10               2    90.000
 MK-2-11               2   100.000
 MK-2-12               2   110.000
 MK-2-13               2   120.000
 MK-2-14               2   130.000
 MK-2-15               2   140.000
 MK-2-16               2   150.000
 MK-3-1                3     0.000
 MK-3-2                3    10.000
 MK-3-3                3    20.000
 MK-3-4                3    30.000
 MK-3-5                3    40.000
 MK-3-6                3    50.000
 MK-3-7                3    60.000
 MK-3-8                3    70.000
 MK-3-9                3    80.000
 MK-3-10               3    90.000
 MK-3-11               3   100.000
 MK-3-12               3   110.000
 MK-3-13               3   120.000
 MK-3-14               3   130.000
 MK-3-15               3   140.000
 MK-3-16               3   150.000
 MK-4-1                4     0.000
 MK-4-2                4    10.000
 MK-4-3                4    20.000
 MK-4-4                4    30.000
 MK-4-5                4    40.000
 MK-4-6                4    50.000
 MK-4-7                4    60.000
 MK-4-8                4    70.000
 MK-4-9                4    80.000
 MK-4-10               4    90.000
 MK-4-11               4   100.000
 MK-4-12               4   110.000
 MK-4-13               4   120.000
 MK-4-14               4   130.000
 MK-4-15               4   140.000
 MK-4-16               4   150.000
 MK-5-1                5     0.000
 MK-5-2                5    10.000
 MK-5-3                5    20.000
 MK-5-4                5    30.000
 MK-5-5                5    40.000
 MK-5-6                5    50.000
 MK-5-7                5    60.000
 MK-5-8                5    70.000
 MK-5-9                5    80.000
 MK-5-10               5    90.000
 MK-5-11               5   100.000
 MK-5-12               5   110.000
 MK-5-13               5   120.000
 MK-5-14               5   130.000
 MK-5-15               5   140.000
 MK-5-16               5   150.000
 MK-6-1                6     0.000
 MK-6-2                6    10.000
 MK-6-3                6    20.000
 MK-6-4                6    30.000
 MK-6-5                6    40.000
 MK-6-6                6    50.000
 MK-6-7                6    60.000
 MK-6-8                6    70.000
 MK-6-9                6    80.000
 MK-6-10               6    90.000
 MK-6-11               6   100.000
 MK-6-12               6   110.000
 MK-6-13               6   120.000
 MK-6-14               6   130.000
 MK-6-15               6   140.000
 MK-6-16               6   150.000
!*********************************** Marker Types ********************************************************************
!Co-dominant marker: When heterozygote F1 is present, P1 is coded as 2, F1 is coded as 1, and P2 is coded as 0; Otherwise, P1 is coded as 2, and P2 is coded as 0. 
!Dominant marker: When heterozygote F1 is present, P1 and F1 are coded as 12, and P2 is coded as 0; Otherwise, P1 is coded as 2, and P2 is coded as 0.  
!Recessive markers: When heterozygote F1 is present, P1 is coded as 2, and F1 and P2 are coded as 10; Otherwise, P1 is coded as 2, and P2 is coded as 0. 
!Missing marker is coded as -1. 
 MK-1-1                 2   1   2   1   2   2   2   2   2   2   1   1   1   1   1   2   2   1   1   2   2   1   1   2   2   2   2   2   1   1   1   1   2   1   1   1   2   1   2   1   1   2   2   1   1   1   1   2   1   1   1   1   1   1   1   1   1   1   2   1   1   1   2   1   1   1   2   2   2   1   2   2   2   1   1   2   2   1   2   1   1   1   1   2   1   2   1   1   1   1   1   2   1   1   2   2   2   1   2   2   2   1   2   1   2   1   2   2   1   2   1   2   1   1   2   2   1   1   1   1   2   2   2   1   1   1   2   2   2   2   1   1   2   2   1   1   2   2   1   2   2   2   2   1   1   1   2   1   1   1   1   1   2   2   2   2   1   2   1   1   2   2   2   1   1   2   2   2   2   2   2   2   2   2   2   2   2   1   2   2   1   1   1   2   2   2   1   2   2   2   1   2   2   1   2   2   2   2   1   2
 MK-1-2                 2   1   2   1   2   2   2   2   2   2   1   1   1   1   1   2   2   1   1   2   2   1   1   2   2   2   2   2   1   1   1   1   2   1   1   1   2   1   2   1   1   2   2   1   2   1   1   1   1   1   1   1   1   1   1   1   1   2   1   1   1   1   2   1   1   1   2   2   2   1   2   2   2   1   1   1   2   1   2   1   1   2   1   2   1   1   1   2   2   1   1   2   1   1   2   2   2   1   2   2   2   1   1   2   2   2   2   2   2   2   1   1   1   1   2   2   1   1   1   1   2   2   2   1   1   1   2   1   2   2   2   1   2   2   1   1   2   2   1   2   2   2   2   1   1   1   2   1   1   1   1   1   2   2   2   2   1   2   1   1   2   2   2   1   1   2   2   2   2   2   2   2   2   2   2   2   2   1   2   2   1   1   1   1   2   2   1   2   2   2   1   2   2   1   2   2   1   2   1   2
 MK-1-3                 2   1   2   1   2   2   2   2   2   1   1   1   1   1   1   1   2   1   1   1   2   2   1   2   2   2   2   1   1   1   1   1   2   1   1   1   2   1   2   2   1   2   2   1   2   1   2   1   1   1   1   1   2   1   1   1   1   2   1   2   1   1   2   1   1   1   2   2   2   2   2   1   2   1   1   1   2   2   1   2   1   2   2   2   1   1   1   2   2   1   1   2   1   1   1   2   2   1   2   2   2   1   1   2   2   2   2   1   2   2   2   2   1   1   2   2   1   1   1   1   2   2   2   1   1   1   2   1   2   2   2   1   1   1   1   1   2   2   1   2   2   2   2   2   1   1   2   2   1   1   1   1   2   2   2   2   1   1   1   1   1   2   2   1   1   2   2   2   2   2   2   2   2   2   2   2   2   1   2   2   1   1   2   1   2   2   1   2   2   2   1   2   1   1   2   1   1   2   1   2
 MK-1-4                 2   1   2   1   1   1   2   2   2   1   1   1   1   1   1   1   2   1   1   2   2   2   1   2   2   2   2   1   1   1   1   1   2   1   1   1   2   1   2   2   1   1   2   1   2   2   2   1   1   1   1   1   2   1   1   1   1   2   1   2   1   1   2   1   1   1   2   2   2   2   2   1   2   1   1   1   2   2   1   2   1   2   2   2   1   1   1   1   2   1   1   2   1   1   1   2   1   1   1   2   2   1   1   2   2   2   2   1   2   2   2   2   1   1   2   2   1   1   1   1   2   2   2   1   1   1   2   2   2   2   2   1   1   1   1   1   2   2   1   2   2   2   2   2   2   1   2   2   1   1   1   1   2   2   1   2   2   1   1   1   1   2   2   1   1   2   2   2   2   2   2   2   2   2   2   2   2   1   2   1   1   1   2   1   2   2   2   2   2   2   1   2   1   1   2   1   1   2   1   2
 MK-1-5                 2   1   2   1   1   2   2   2   1   1   1   1   1   1   1   1   1   1   1   2   2   2   1   1   2   2   2   1   1   1   2   2   2   1   1   1   2   1   2   2   1   1   2   1   2   1   2   1   1   1   1   1   2   1   1   1   1   1   1   2   2   1   2   1   1   1   2   2   2   2   2   1   2   1   1   1   1   2   1   1   1   2   2   2   1   1   1   1   1   1   2   2   1   1   1   2   1   1   1   2   2   2   1   2   2   2   2   1   2   2   2   2   1   1   2   2   1   1   1   1   2   2   1   1   1   1   2   2   2   2   2   1   1   1   1   1   2   2   1   2   2   1   2   2   2   1   1   2   1   1   1   2   2   2   1   1   2   1   1   1   1   2   2   1   1   2   2   2   1   2   2   2   2   2   2   2   2   1   2   1   1   1   1   1   1   1   2   2   2   2   1   2   1   1   2   1   1   2   1   2
 MK-1-6                 2   2   2   1   1   2   2   2   1   2   1   1   1   1   1   1   1   1   1   2   2   2   1   1   2   2   2   1   1   1   2   2   2   1   1   2   2   1   2   2   1   1   2   1   2   1   1   1   1   1   1   1   2   1   1   1   1   2   1   2   2   1   2   1   2   1   2   2   2   2   2   1   2   1   1   1   2   2   1   1   1   2   2   2   1   1   1   2   1   1   1   2   1   2   1   2   1   1   1   1   2   1   1   2   2   2   2   1   2   2   2   2   1   2   2   2   1   2   1   2   2   2   1   1   1   1   2   2   2   1   1   1   1   1   1   1   2   1   1   2   2   1   2   2   2   1   1   2   1   1   1   1   2   2   1   1   2   1   1   1   1   2   2   1   1   2   2   2   1   2   2   2   2   2   2   2   2   1   2   1   1   1   1   1   2   1   2   2   2   2   1   2   1   2   2   1   1   2   1   2
 MK-1-7                 2   2   2   1   1   2   2   2   1   2   1   1   1   1   1   2   1   2   1   2   2   2   1   1   2   2   2   1   1   2   2   2   2   1   1   1   2   1   2   2   1   1   2   1   2   1   1   1   1   1   1   1   2   1   1   2   1   2   1   2   2   1   2   1   2   1   2   2   2   2   2   2   2   1   1   1   2   2   1   1   2   2   2   2   1   1   1   2   2   1   1   2   1   2   1   2   1   1   1   1   2   1   1   2   1   1   2   1   2   2   2   2   1   2   2   2   1   2   1   1   2   2   2   1   2   1   2   2   2   1   1   1   1   1   1   1   2   1   1   1   2   1   2   2   2   2   1   2   1   1   1   1   1   2   2   1   2   1   1   1   1   2   2   1   2   2   2   2   1   2   2   2   2   2   2   2   2   1   2   1   1   2   1   1   2   1   2   2   1   2   1   2   1   1   2   1   1   2   1   2
 MK-1-8                 2   2   2   1   1   2   2   2   1   2   2   1   1   1   1   2   2   2   1   2   2   2   1   1   2   2   2   1   1   2   2   2   2   1   1   1   2   1   2   1   1   1   2   1   2   1   1   1   1   1   1   1   2   1   1   2   2   2   1   2   2   1   2   1   1   1   2   2   2   2   2   2   2   1   1   1   2   2   1   1   2   2   2   1   2   1   1   2   2   1   1   2   1   1   2   2   1   1   1   2   2   1   1   2   1   1   2   1   2   2   2   2   1   2   2   2   1   2   1   1   2   2   2   1   2   1   2   2   2   1   1   1   1   1   1   1   2   1   1   1   2   1   2   2   2   2   1   2   1   1   1   1   1   2   2   2   2   2   1   1   1   2   2   1   2   2   2   2   1   1   2   1   2   2   2   2   2   1   2   1   1   2   1   1   2   2   2   2   1   2   1   2   2   1   2   1   1   2   1   2
 MK-1-9                 2   1   2   1   1   2   2   2   1   2   2   1   2   1   1   2   2   1   1   2   2   2   1   1   1   2   2   1   1   2   2   2   2   1   1   1   2   1   1   1   1   1   2   1   2   1   2   1   1   1   1   1   2   1   1   2   2   2   1   2   2   1   1   1   1   1   2   2   2   2   1   1   2   1   1   1   2   2   1   1   2   2   2   1   2   1   1   2   2   1   1   2   1   1   2   2   1   2   1   2   2   1   1   2   1   1   2   2   2   2   2   2   1   2   2   2   1   2   1   1   1   2   2   1   2   1   2   2   2   1   1   1   1   1   1   1   2   1   1   1   2   1   2   2   2   2   1   2   1   1   2   1   1   2   2   2   2   2   1   1   1   2   2   1   2   2   2   2   1   2   2   1   2   2   2   2   1   1   2   2   2   2   1   1   1   2   2   2   2   2   1   2   2   1   2   1   1   1   1   2
 MK-1-10                2   1   2   1   1   2   2   2   1   2   2   1   2   1   1   1   2   1   1   2   1   1   1   1   1   2   2   1   1   2   1   2   2   1   1   1   2   1   1   1   1   1   2   1   2   2   2   1   1   1   1   2   1   1   1   1   2   2   1   2   2   2   1   1   1   1   2   2   2   2   1   1   2   1   1   1   1   2   1   1   2   2   1   1   1   1   1   2   2   1   1   2   1   1   2   2   1   2   1   2   2   1   1   2   1   1   1   2   2   2   1   2   2   2   2   2   1   2   1   1   1   2   2   2   2   1   2   2   2   1   1   1   1   1   1   1   2   1   1   1   2   1   2   2   2   2   1   2   1   1   2   1   1   2   2   2   2   2   1   1   1   2   2   1   2   2   2   2   1   2   2   1   2   2   2   2   2   1   2   2   2   1   1   1   1   2   2   2   2   2   1   2   2   1   2   1   1   1   1   2
 MK-1-11                2   1   2   1   1   2   2   2   1   2   2   1   2   1   1   1   2   2   2   2   1   1   1   1   1   2   2   1   1   1   2   2   2   1   1   1   2   1   1   1   1   2   2   1   2   2   2   1   1   1   1   1   1   2   1   1   2   2   2   2   2   2   2   2   1   1   2   2   2   2   1   1   2   1   1   1   1   2   2   1   2   2   1   2   1   2   1   2   2   1   1   2   1   1   2   2   2   2   1   2   2   1   1   2   2   2   1   2   1   2   1   2   1   2   2   2   1   2   2   1   1   2   2   2   2   1   2   2   2   1   1   1   1   1   1   1   1   2   1   1   2   1   2   2   2   2   1   2   1   1   2   1   1   2   2   2   2   2   1   1   1   2   2   2   2   2   2   2   1   2   2   1   2   2   2   2   2   1   2   2   2   1   1   1   1   2   2   1   2   2   1   2   2   1   2   2   1   1   1   2
 MK-1-12                2   1   2   1   1   2   2   2   1   2   2   1   2   1   1   1   2   2   2   2   1   1   1   1   1   2   2   1   1   1   2   2   2   1   1   2   2   1   1   1   2   2   2   1   2   2   2   1   1   1   2   1   1   2   1   1   2   1   2   2   2   1   2   2   1   1   2   2   2   2   1   1   2   1   1   1   1   2   2   1   1   2   1   1   1   2   2   1   2   1   1   2   1   1   2   2   2   2   1   2   2   1   1   2   2   2   1   2   1   2   1   2   1   2   2   1   1   2   2   1   1   2   1   2   2   1   2   2   2   1   2   1   1   1   1   1   1   2   1   1   2   1   2   2   2   1   1   2   1   2   2   1   1   2   2   2   2   1   1   1   1   2   2   2   2   2   1   2   1   2   2   1   2   2   2   2   2   1   2   2   2   1   1   1   1   2   2   1   2   2   1   2   2   1   2   2   1   2   1   2
 MK-1-13                2   1   2   1   1   2   1   2   1   2   2   1   2   1   1   1   2   2   1   2   1   1   1   1   1   2   2   1   1   2   2   2   2   1   2   2   2   1   1   1   1   2   2   1   2   2   2   1   1   1   2   1   1   2   1   1   2   1   2   2   2   2   2   1   1   1   2   2   2   2   1   1   2   1   1   1   2   2   2   1   1   2   1   1   1   2   1   1   2   1   1   2   1   1   2   2   2   2   1   2   2   1   1   2   2   1   1   2   1   2   1   2   1   2   2   1   1   1   2   1   1   2   1   1   2   1   2   2   2   1   2   1   1   1   1   1   1   2   1   1   2   1   2   2   2   1   1   2   1   2   2   1   1   2   2   1   2   1   1   1   1   2   2   2   2   2   1   2   1   2   2   1   2   2   2   2   2   2   2   2   2   1   2   1   1   2   2   1   2   2   1   2   2   1   2   2   1   2   1   2
 MK-1-14                2   1   2   1   1   2   1   2   1   2   1   1   2   1   1   1   2   2   1   2   1   1   1   1   1   2   2   1   2   2   2   1   2   1   2   2   2   1   1   1   1   2   2   1   2   2   2   1   1   1   2   1   1   2   1   1   2   1   2   2   2   2   1   1   1   1   2   2   2   2   1   1   2   1   1   1   2   2   1   1   1   2   1   2   1   1   1   1   2   1   1   2   1   1   2   2   2   1   2   2   2   1   1   2   2   1   1   2   1   2   1   2   1   2   2   1   1   1   2   1   2   2   1   1   2   1   2   2   2   1   2   1   1   1   1   1   1   2   1   1   2   1   2   2   2   1   2   2   1   2   2   1   1   2   1   1   2   1   1   1   1   2   2   2   2   2   1   2   1   2   2   1   2   2   2   2   2   2   2   2   2   1   2   1   1   2   2   1   2   2   1   2   2   1   2   2   1   1   1   2
 MK-1-15                2   1   1   1   1   1   1   2   1   2   1   1   2   2   1   1   2   1   1   2   1   1   1   1   1   2   2   2   2   2   2   1   2   2   2   2   1   1   1   2   1   2   2   2   2   2   2   1   1   1   2   1   1   2   1   1   2   1   2   2   2   2   2   1   1   1   2   2   2   2   1   1   2   1   1   1   2   2   1   1   1   2   1   2   1   1   1   1   2   1   1   2   1   1   2   2   2   1   2   1   2   1   1   2   2   1   1   2   1   2   1   1   1   2   2   1   1   1   2   1   2   2   1   1   2   1   1   2   2   1   2   1   1   1   2   1   1   1   2   1   2   1   2   1   2   1   2   2   1   1   2   1   1   2   1   1   2   1   1   2   2   2   2   2   2   2   1   2   1   2   2   1   2   2   2   2   2   2   2   2   2   1   2   1   1   2   2   1   2   2   1   2   2   1   2   2   1   1   1   1
 MK-1-16                2   1   1   1   1   1   1   2   1   2   1   1   2   2   1   1   2   1   2   2   2   1   1   1   1   2   2   1   2   2   2   1   2   2   2   2   1   1   1   1   2   2   2   2   2   2   2   1   1   1   2   1   1   2   1   1   2   1   2   2   2   2   2   1   1   2   2   2   1   2   1   1   2   1   1   2   2   2   1   1   1   2   1   2   2   1   1   1   2   1   2   2   1   2   2   2   2   1   2   1   2   1   1   2   2   2   1   2   1   2   1   1   1   2   2   1   1   1   2   1   2   2   1   1   2   1   1   2   2   1   2   1   2   1   2   1   1   1   2   1   2   1   2   1   2   1   2   2   1   2   2   1   1   2   1   1   1   1   1   2   1   2   2   1   2   2   1   2   1   2   2   1   2   2   2   2   2   2   2   2   2   1   2   1   1   2   2   1   2   2   1   2   2   1   2   2   1   2   1   2
 MK-2-1                 2   1   2   1   2   2   1   2   1   1   1   2   1   2   2   2   2   1   1   1   1   1   1   2   1   2   2   1   2   2   1   2   1   1   1   2   1   1   1   2   2   1   2   1   1   1   2   1   1   2   1   1   2   1   2   1   2   2   2   1   1   1   1   1   2   2   1   1   1   1   1   2   2   1   2   1   1   1   2   1   2   1   2   2   1   2   1   2   2   1   2   1   2   1   2   1   2   2   2   1   2   2   2   1   2   1   1   2   1   2   1   1   2   2   2   1   1   2   2   2   1   2   1   2   2   1   1   1   1   2   2   2   1   2   2   1   2   1   1   2   1   2   1   2   2   2   1   2   1   1   1   2   2   1   1   2   2   2   2   2   2   2   1   1   2   2   2   1   1   2   1   2   2   2   1   1   1   2   1   1   1   1   2   1   1   1   1   1   1   1   2   2   1   1   2   1   2   1   2   2
 MK-2-2                 1   1   2   1   2   2   1   2   1   1   1   2   1   2   2   2   2   1   1   1   2   1   1   2   1   2   2   1   2   2   1   1   1   1   1   2   1   1   1   2   2   1   2   1   1   1   2   1   1   2   1   1   2   1   2   1   1   2   2   1   1   1   1   1   2   2   1   1   1   1   1   2   2   1   1   1   1   1   2   1   2   1   2   2   1   2   1   2   2   1   2   1   2   1   1   1   1   2   2   1   1   2   2   1   2   1   1   2   1   2   1   1   2   2   2   1   1   2   2   2   1   2   1   2   2   1   1   1   1   2   2   1   2   2   2   1   2   1   1   2   1   1   1   2   2   2   1   1   1   1   1   2   2   1   2   2   2   2   2   2   2   2   1   1   2   2   2   1   1   2   1   2   2   2   1   1   1   2   1   1   1   1   2   1   1   1   1   1   1   1   2   2   1   1   2   1   2   1   2   1
 MK-2-3                 1   1   2   1   2   2   1   2   1   1   1   2   1   2   2   2   2   1   1   1   2   1   1   2   1   2   1   1   2   2   1   1   1   1   1   2   1   2   1   2   2   1   2   1   1   1   2   1   1   2   1   1   2   1   2   1   1   2   2   1   1   1   1   1   1   1   1   1   1   1   1   2   2   1   1   1   1   1   2   1   2   1   2   2   1   2   1   2   2   1   1   1   2   1   1   1   1   2   2   1   1   2   2   1   2   1   1   2   1   2   1   1   2   2   2   1   1   2   2   2   2   2   1   2   2   1   2   1   1   2   2   1   2   2   2   1   2   1   1   2   1   2   1   2   2   2   1   1   1   1   1   1   2   1   2   2   2   2   2   2   2   2   1   1   2   2   2   1   1   2   2   2   2   2   1   2   2   1   1   1   1   1   2   1   1   1   1   1   1   1   2   2   1   1   1   1   2   1   2   1
 MK-2-4                 1   1   2   1   2   2   1   2   1   1   1   2   1   2   2   2   2   1   1   1   2   2   1   2   2   2   1   1   2   2   1   1   1   1   1   1   1   2   2   2   2   1   2   1   1   2   2   1   1   2   1   1   2   2   1   1   1   2   1   1   1   1   1   1   1   1   1   1   1   1   1   2   2   1   1   1   1   1   2   1   2   1   2   2   1   2   1   1   2   1   1   2   2   2   1   1   1   2   2   2   1   2   2   1   2   1   1   2   2   2   1   1   2   2   2   1   1   2   2   2   2   2   1   2   1   2   2   1   2   2   2   1   2   2   2   1   1   1   1   2   1   2   1   1   2   2   1   1   1   1   1   1   2   1   2   2   2   2   2   2   2   2   1   1   2   2   2   1   1   2   2   2   2   2   1   2   1   1   1   1   1   1   2   1   1   1   1   1   1   1   2   2   1   1   2   1   2   1   2   1
 MK-2-5                 1   1   2   1   2   2   1   2   2   1   1   2   1   2   2   2   2   1   1   1   2   2   1   2   2   2   1   1   2   2   1   1   1   1   1   1   1   2   2   2   2   1   1   1   1   2   2   1   1   1   1   1   2   2   2   2   1   2   1   1   2   1   1   1   1   1   1   1   1   1   1   1   2   1   1   1   1   1   2   1   2   1   2   2   1   2   1   1   2   1   1   2   2   2   1   1   1   1   2   2   2   2   2   1   2   1   1   2   2   2   1   1   2   2   2   1   1   2   2   2   2   2   1   2   1   2   2   1   2   2   2   1   2   2   2   1   2   1   1   2   1   2   1   1   2   2   1   1   1   1   1   1   2   1   2   2   2   2   2   2   2   2   1   1   2   2   2   1   1   2   2   2   2   2   1   2   1   1   2   1   1   1   2   1   1   1   1   1   1   1   2   2   1   1   2   1   2   1   2   2
 MK-2-6                 1   1   1   1   2   2   2   2   2   1   1   2   1   2   2   2   2   1   1   1   2   2   1   2   2   2   1   1   2   2   1   1   1   2   1   1   1   2   2   2   2   1   1   1   1   2   2   1   1   1   1   1   2   2   2   2   1   2   1   1   2   1   1   1   1   1   1   1   1   1   1   1   2   2   1   1   1   1   2   1   2   1   2   2   1   2   1   1   2   1   2   2   2   2   1   1   1   1   2   1   2   2   2   1   2   1   1   2   2   2   1   1   2   2   1   1   1   2   2   2   2   2   1   2   1   2   2   1   2   2   2   1   2   2   2   1   2   1   1   2   1   2   1   1   2   2   1   1   1   1   1   1   2   1   2   2   2   2   2   2   2   2   1   1   2   2   1   1   1   2   2   2   2   2   1   2   1   1   2   2   1   1   2   1   1   1   1   1   1   1   2   2   1   1   1   1   2   1   2   2
 MK-2-7                 1   1   1   1   2   1   2   2   2   1   1   2   1   2   1   2   2   1   1   1   1   2   1   2   2   2   1   1   2   2   1   1   2   2   1   1   1   2   2   2   2   1   1   2   1   2   2   1   1   1   1   1   2   2   2   2   1   2   1   1   1   1   1   1   1   1   1   1   1   1   1   1   2   2   1   1   1   1   2   1   2   1   1   2   1   2   1   1   1   2   2   2   2   2   1   1   1   1   2   1   2   2   2   1   2   1   1   1   2   2   1   1   2   2   1   1   1   2   2   2   2   2   1   2   1   2   2   1   2   2   2   1   1   2   2   1   2   1   1   2   1   2   1   1   2   2   2   1   1   1   1   1   2   1   2   2   1   2   2   2   2   2   1   1   2   2   1   1   1   2   2   2   2   2   1   2   1   1   2   1   1   1   2   1   1   2   1   1   1   1   2   2   1   1   1   1   2   1   2   2
 MK-2-8                 1   1   1   1   1   1   2   2   2   1   1   2   1   2   1   2   2   1   1   1   1   2   1   2   2   2   1   1   2   2   1   1   2   2   1   1   1   1   2   2   2   1   1   2   1   2   2   1   1   1   1   1   2   2   2   2   1   2   1   1   2   1   1   1   1   1   1   1   1   1   1   1   2   2   1   1   1   1   2   1   2   1   1   2   1   2   1   1   1   2   2   2   2   1   1   1   1   1   2   1   2   2   2   1   1   1   1   1   2   2   1   1   2   2   1   1   2   1   2   2   1   2   1   2   2   2   2   1   2   2   2   1   1   2   2   1   2   1   1   2   1   2   1   1   2   2   2   1   1   1   1   1   2   1   2   2   1   2   2   2   2   2   1   1   2   2   1   1   1   2   2   1   2   2   1   2   1   1   2   1   1   1   1   1   1   2   1   1   1   1   2   2   1   1   1   1   2   1   2   2
 MK-2-9                 1   1   1   1   1   1   2   2   2   1   1   2   2   2   1   2   2   1   1   1   1   2   1   2   1   2   1   1   2   2   1   1   2   2   1   1   1   1   2   1   2   1   1   2   1   2   2   1   1   1   2   2   2   1   2   2   1   2   1   1   2   1   1   1   1   1   1   1   1   1   1   1   2   1   1   2   1   1   2   1   2   1   1   2   1   2   1   1   1   2   2   2   2   1   2   1   1   1   2   1   2   2   2   1   1   1   1   1   2   2   1   2   2   2   1   2   2   1   2   2   1   2   1   2   2   1   2   1   2   2   2   1   1   2   2   1   2   1   1   2   1   2   1   1   2   2   2   1   1   2   1   1   2   1   2   2   1   2   2   1   2   1   1   1   2   2   1   1   2   2   2   1   2   2   1   2   2   1   2   1   1   2   1   1   1   1   1   1   1   1   2   2   1   1   2   1   2   1   2   2
 MK-2-10                1   1   1   1   1   1   2   2   2   2   2   2   1   2   1   2   2   1   1   1   1   1   1   2   1   2   1   1   2   2   1   1   2   2   1   1   2   1   2   1   2   1   1   2   1   2   2   1   1   1   2   2   2   1   2   2   1   2   1   1   1   1   1   1   1   1   2   1   1   1   2   1   1   1   1   2   1   2   2   1   2   1   1   2   1   2   1   1   1   2   2   2   2   2   2   1   1   1   2   1   2   2   2   1   1   1   1   1   2   2   1   2   1   2   1   2   2   1   1   2   1   2   1   2   1   2   2   1   1   2   2   1   1   2   2   1   2   1   2   2   1   2   1   1   2   2   2   1   1   1   1   1   2   1   1   2   1   2   2   1   1   1   1   1   2   2   1   1   1   2   2   1   2   2   1   2   2   1   2   1   1   2   1   1   1   2   2   1   1   1   2   2   1   1   2   1   2   1   2   2
 MK-2-11                1   1   1   1   1   1   2   2   2   2   2   2   1   2   1   2   2   1   1   1   1   1   1   2   1   2   1   1   2   2   1   2   2   2   1   1   2   1   2   1   1   2   1   2   1   2   2   1   1   2   2   2   2   1   2   2   2   1   1   1   1   1   1   1   1   1   2   1   1   1   2   1   1   1   1   2   1   2   2   1   2   1   1   1   1   2   1   1   1   2   1   2   2   2   2   1   1   2   2   1   2   2   2   1   1   1   1   1   2   2   2   1   1   2   1   2   2   1   1   1   1   2   1   2   1   2   2   1   1   2   1   1   1   2   2   1   2   1   2   2   1   2   1   1   2   2   2   1   1   1   1   1   2   1   1   2   1   2   1   1   1   1   1   1   2   2   1   1   1   2   2   1   2   2   1   2   2   1   2   1   1   2   1   1   1   2   2   1   1   1   2   2   1   1   2   1   2   1   2   2
 MK-2-12                1   1   1   2   1   1   2   2   2   2   2   1   1   2   1   2   2   1   2   1   1   1   1   2   1   2   1   1   2   2   1   2   2   1   1   1   2   1   2   1   1   2   1   2   1   1   2   1   1   2   2   2   2   1   2   2   2   1   1   1   1   1   1   1   1   1   2   1   1   1   2   1   1   1   1   2   2   2   2   1   2   1   1   1   1   2   1   1   1   2   1   2   2   2   2   1   2   2   2   1   1   2   2   1   1   1   1   1   2   1   2   2   1   1   2   2   2   2   1   1   2   2   1   2   1   2   2   1   1   2   2   1   2   2   2   1   1   2   2   2   1   2   1   1   1   2   2   1   2   1   1   1   2   1   2   2   2   2   1   2   1   1   1   1   1   2   2   1   1   2   2   1   2   2   1   2   2   1   2   1   1   2   1   1   1   2   2   1   1   1   2   2   1   1   2   2   2   1   2   2
 MK-2-13                1   1   1   2   2   1   2   2   2   1   2   1   1   2   1   2   2   1   2   1   1   1   1   2   1   2   1   2   1   2   1   2   2   2   1   1   2   1   2   1   1   2   1   2   1   1   1   1   1   2   2   2   2   1   1   2   2   1   1   2   1   1   1   1   2   1   2   1   1   1   1   1   1   1   1   2   2   2   1   1   2   1   1   1   1   2   1   1   1   2   1   2   2   2   2   1   2   2   2   1   1   2   2   1   1   1   1   1   2   2   2   2   1   1   2   2   1   2   1   1   2   2   1   2   1   2   2   1   2   2   2   1   2   2   2   1   1   2   2   2   1   2   1   1   1   2   2   1   1   1   1   1   2   1   2   2   2   2   1   2   1   1   1   1   1   2   2   1   1   2   2   1   2   2   1   2   2   1   2   1   1   1   1   1   1   2   2   1   1   1   2   2   1   1   1   2   2   1   2   2
 MK-2-14                1   1   1   2   2   1   2   2   2   1   2   1   1   2   1   2   2   1   2   1   1   2   1   1   1   2   1   2   1   2   1   2   2   2   1   1   2   1   1   1   1   2   1   1   1   1   1   1   1   2   2   2   2   1   2   2   2   1   1   2   1   1   1   1   2   1   2   1   1   1   1   1   1   1   1   2   2   2   1   2   2   1   1   1   1   2   1   1   1   2   1   2   2   2   2   1   2   2   2   1   1   2   2   2   1   1   1   2   2   2   2   2   1   1   2   2   1   2   1   2   2   2   1   2   1   2   2   1   2   2   2   1   2   2   2   1   1   2   2   2   1   2   1   1   1   1   2   1   1   2   1   1   2   1   2   2   2   2   1   2   1   1   1   1   1   2   2   1   1   2   2   1   2   2   1   2   2   1   2   1   2   1   1   1   1   2   2   1   1   1   2   2   1   1   1   2   1   1   2   2
 MK-2-15                1   1   1   2   2   1   2   2   2   1   2   1   1   2   1   1   2   1   2   1   1   2   1   1   1   2   1   2   1   2   1   2   2   2   1   1   2   1   1   1   1   2   1   1   1   1   1   1   1   2   2   2   2   1   2   2   2   2   1   2   1   1   2   1   2   1   2   1   1   1   1   1   1   1   1   2   2   2   1   2   2   1   1   1   1   2   1   2   1   2   1   2   2   2   1   1   2   2   2   1   1   2   2   2   1   2   1   2   2   1   2   2   1   1   2   2   1   2   1   2   2   2   1   2   1   2   2   1   2   2   2   1   2   2   2   1   1   1   2   2   1   1   1   1   1   1   2   1   2   2   2   1   2   1   2   2   2   2   1   2   2   1   1   1   1   2   2   1   1   2   2   1   2   2   1   2   2   1   2   1   2   2   1   1   1   2   2   2   1   1   2   2   1   2   1   2   1   1   2   2
 MK-2-16                1   1   1   2   1   1   1   2   2   1   2   1   1   2   2   1   2   1   1   2   1   2   1   1   1   2   1   2   1   2   1   2   2   2   1   1   2   1   1   1   1   2   1   1   1   1   2   1   1   1   2   2   1   1   2   2   2   2   1   2   1   1   2   1   2   1   2   1   1   1   1   1   1   1   1   2   2   2   1   2   2   1   1   1   1   2   1   1   1   2   1   2   2   2   1   2   2   2   2   1   1   2   2   2   1   2   2   2   2   1   2   2   1   1   2   2   2   2   1   2   2   2   1   2   2   2   2   1   2   2   1   1   2   2   2   1   1   1   1   2   2   1   1   1   1   1   2   1   2   2   2   1   2   1   2   2   2   2   1   2   2   1   1   1   2   2   2   1   1   2   1   1   2   2   1   2   2   1   2   1   2   2   1   1   1   2   2   2   1   1   2   2   1   2   1   1   1   1   2   2
 MK-3-1                 2   1   1   1   1   1   2   2   2   2   2   1   2   1   1   2   1   1   1   1   1   2   1   2   1   1   1   1   2   2   2   1   2   1   2   1   2   2   2   2   1   1   2   2   1   2   1   1   1   1   2   1   2   1   1   2   1   2   2   2   1   1   1   2   2   2   2   2   2   2   1   1   2   2   2   1   1   1   2   1   1   2   2   2   2   1   2   2   2   2   1   1   1   2   1   2   1   2   1   1   2   1   1   1   2   2   1   1   1   1   1   1   1   1   1   2   2   2   2   1   1   1   1   2   2   2   2   2   1   2   1   2   2   1   1   1   1   1   2   1   1   2   1   1   1   2   2   1   1   1   1   1   2   1   2   1   1   2   2   1   2   1   2   1   2   1   1   2   2   2   1   1   1   2   1   2   1   1   2   2   1   1   2   2   1   2   2   1   2   2   1   2   1   2   2   2   2   1   1   2
 MK-3-2                 2   1   1   1   1   1   2   2   2   2   2   1   2   1   1   2   1   1   1   1   1   2   1   1   2   1   1   1   2   2   2   1   2   1   2   1   2   2   1   2   1   1   2   2   1   2   1   1   1   1   2   1   2   1   2   2   2   2   2   2   1   1   1   2   2   2   2   2   2   2   1   1   2   2   1   1   1   1   2   1   1   2   2   2   2   1   2   2   2   2   1   1   1   2   1   1   1   2   1   1   1   1   1   1   2   2   1   1   1   1   1   1   1   1   1   2   2   2   2   1   1   1   1   2   2   2   2   2   1   2   1   2   2   2   1   1   1   1   2   1   1   2   1   1   1   2   2   1   1   1   1   1   2   1   2   1   1   2   2   1   2   1   2   1   2   1   1   2   2   2   1   1   1   2   1   2   1   1   1   2   1   1   2   2   2   2   2   1   2   2   1   2   1   2   1   2   2   2   1   1
 MK-3-3                 2   1   1   1   1   1   2   2   2   2   2   1   2   1   1   2   1   1   1   1   1   2   1   1   2   1   1   1   2   2   2   1   2   1   2   1   2   2   1   2   1   1   2   2   1   2   1   1   1   1   2   1   2   2   2   2   2   2   2   2   1   1   1   2   2   2   2   2   2   2   1   1   2   2   1   1   2   1   2   1   1   2   2   2   2   2   1   1   2   2   1   1   1   2   2   1   1   2   1   1   1   1   1   1   2   2   1   1   1   1   1   1   1   1   1   2   2   2   2   1   1   1   1   2   2   2   1   2   1   1   1   2   2   2   1   2   1   1   2   1   1   1   1   1   2   2   2   1   1   1   1   1   2   1   2   2   2   2   2   1   2   1   2   1   2   1   1   2   2   2   1   1   1   2   1   2   1   1   1   1   1   1   2   2   2   2   2   1   2   1   1   2   1   2   1   2   2   2   1   1
 MK-3-4                 2   1   1   1   1   1   2   2   2   2   1   1   2   1   1   2   1   1   1   1   1   1   1   1   2   1   1   1   2   2   2   1   1   1   2   1   1   2   1   2   1   1   2   2   1   2   1   1   1   1   2   1   2   2   2   2   2   2   2   2   1   1   2   2   2   2   2   2   2   2   1   1   2   2   1   1   2   1   2   1   1   2   2   2   2   2   1   1   1   2   2   1   1   2   2   1   1   2   1   1   1   1   1   1   2   1   1   1   1   1   1   1   1   1   1   2   2   2   2   1   1   1   1   2   2   2   1   2   1   1   1   2   2   2   1   2   1   1   2   1   2   1   1   1   2   2   1   1   1   1   1   1   2   2   2   2   2   2   2   1   1   1   2   1   1   1   2   2   2   2   1   1   1   2   1   2   1   1   1   1   1   1   2   1   2   2   2   1   2   1   2   2   1   2   1   2   2   2   1   1
 MK-3-5                 2   1   1   1   1   1   1   1   2   2   1   2   2   1   1   2   1   1   1   1   1   1   1   1   2   1   1   1   2   2   2   1   1   1   2   1   1   2   1   1   1   1   2   2   1   2   1   2   1   1   2   1   1   2   2   2   2   2   2   2   1   1   2   2   2   2   2   2   2   2   1   1   1   2   1   1   2   1   2   1   1   2   2   2   1   2   1   1   1   2   2   1   1   2   2   1   1   2   1   1   1   1   1   1   2   1   1   1   1   1   1   1   1   1   1   2   2   2   2   1   1   1   1   2   2   2   1   2   1   1   1   2   2   2   1   1   1   1   2   1   2   1   1   1   2   2   1   1   1   2   1   1   2   2   2   2   2   2   2   1   1   2   2   1   1   1   2   2   2   2   1   1   1   2   1   2   1   1   2   1   1   1   2   1   1   2   2   1   2   1   2   2   1   2   1   2   2   2   1   1
 MK-3-6                 2   2   1   1   1   1   1   2   2   2   1   2   2   1   1   2   1   1   1   1   1   1   2   1   2   2   1   1   2   2   2   1   2   1   2   1   1   2   1   1   1   1   2   2   1   2   1   2   1   1   2   1   1   2   2   2   2   2   2   2   1   1   2   2   2   1   2   1   2   2   1   2   1   2   2   1   2   1   2   2   1   2   2   2   1   2   1   1   2   2   2   2   1   2   2   1   1   2   1   1   1   1   1   1   2   1   1   1   1   1   1   1   1   1   1   2   2   2   2   1   1   1   1   2   2   2   1   1   1   1   1   2   2   2   1   1   1   1   2   1   1   2   2   1   2   2   1   1   1   2   1   1   1   1   2   2   2   2   2   1   1   2   2   1   1   1   1   2   2   1   1   1   1   2   1   1   1   1   2   1   1   1   2   1   1   2   2   1   2   1   1   2   1   2   1   2   1   1   1   1
 MK-3-7                 2   2   1   1   2   1   1   2   2   2   1   2   2   1   2   2   1   1   1   1   1   1   2   1   2   2   1   1   2   2   2   1   2   1   2   1   1   2   1   1   1   1   2   2   1   2   1   2   1   1   2   1   1   2   2   2   2   2   2   2   1   1   2   2   2   1   2   1   2   2   1   2   2   2   2   1   2   1   2   1   1   1   2   2   1   2   1   1   2   2   1   2   1   2   2   1   2   2   1   1   1   1   1   1   2   1   1   1   1   1   1   1   2   1   1   2   2   2   2   1   1   1   1   2   1   2   2   1   1   1   1   2   2   2   1   1   1   1   2   1   2   1   2   1   2   2   1   1   1   2   1   1   1   1   2   2   2   2   2   1   1   2   2   1   1   2   1   2   2   1   1   1   1   1   1   1   2   1   2   1   1   1   2   1   1   2   2   1   2   1   1   2   2   2   2   2   1   1   1   1
 MK-3-8                 1   2   1   1   2   1   1   2   2   2   1   1   2   1   2   1   1   1   1   1   1   1   2   1   2   2   1   1   2   2   2   1   2   1   2   1   1   2   1   1   1   1   2   2   1   2   2   2   1   2   2   1   1   2   2   2   1   2   2   2   1   1   2   2   2   1   2   1   2   2   1   2   2   2   2   1   2   2   2   1   1   1   2   1   1   2   1   1   2   1   1   2   1   2   2   1   2   2   1   1   1   1   1   1   2   2   1   1   1   1   1   1   1   2   1   2   2   2   2   1   1   1   1   2   1   2   2   1   1   1   2   2   2   2   1   1   1   2   1   1   2   1   2   1   2   2   1   1   1   2   1   1   1   1   2   2   2   2   2   2   2   2   2   1   1   2   1   2   2   1   1   1   1   1   1   1   2   1   2   1   1   1   2   1   1   1   2   2   2   1   1   2   2   2   2   2   1   1   1   1
 MK-3-9                 1   2   1   1   2   1   1   2   2   2   2   1   2   1   1   1   1   1   1   1   1   1   2   1   2   2   1   1   2   2   2   1   2   1   2   1   2   2   2   2   1   1   2   2   1   2   2   2   1   2   2   1   1   2   2   2   1   2   1   2   1   1   2   2   2   1   2   1   2   2   2   2   2   2   2   1   2   2   2   1   1   1   2   1   1   2   1   1   2   1   1   2   1   2   2   1   2   2   1   1   1   1   1   1   2   2   1   1   1   1   1   1   1   2   1   2   2   2   2   1   1   1   1   2   1   2   2   1   1   1   2   2   2   2   1   1   1   2   1   1   2   1   2   1   2   2   1   1   1   2   1   1   1   1   2   2   2   2   2   2   2   2   2   1   1   2   1   2   2   1   1   1   1   1   1   1   2   1   2   1   1   1   1   1   1   2   1   2   2   1   1   2   1   2   2   2   1   1   1   1
 MK-3-10                1   2   2   1   2   1   1   2   2   2   2   1   2   1   1   1   1   1   1   1   1   1   2   1   2   2   1   1   2   2   2   1   2   1   2   1   2   1   1   2   1   1   2   2   1   2   2   2   1   2   2   2   1   2   2   1   1   2   1   2   1   1   2   2   1   1   2   1   2   2   2   2   2   2   2   1   2   2   2   1   1   1   2   2   1   2   2   1   2   1   1   2   1   1   2   1   1   2   1   1   2   1   1   2   2   2   1   1   1   1   2   1   1   2   1   2   1   1   2   1   1   1   1   2   1   2   2   2   1   1   2   2   2   2   1   1   1   2   1   1   2   1   2   1   2   2   1   1   1   1   1   1   1   1   2   2   2   2   2   2   2   2   2   1   1   2   1   2   2   1   1   1   1   1   1   1   2   1   2   1   1   1   1   1   1   2   1   2   2   1   1   2   1   2   2   2   1   1   1   1
 MK-3-11                2   2   2   1   2   1   1   2   2   2   1   1   2   1   2   2   1   1   1   1   2   1   2   1   2   2   1   2   2   2   2   1   2   1   2   1   2   1   1   2   1   1   2   2   1   2   2   2   1   2   2   2   1   2   2   1   1   2   1   2   1   1   2   2   1   1   2   1   2   2   2   2   2   2   2   1   1   2   2   1   1   1   2   2   1   2   1   1   2   1   1   2   1   1   2   1   1   2   1   1   2   1   1   2   2   2   1   1   1   1   1   1   1   2   1   2   1   1   2   1   1   1   1   2   1   2   2   2   1   1   2   2   2   2   1   1   1   2   2   1   2   2   2   1   1   2   1   1   1   1   1   2   1   1   2   2   2   2   2   1   2   2   2   1   1   2   1   1   2   1   1   1   1   1   1   2   2   1   2   1   1   1   1   1   1   2   1   2   1   1   1   2   1   2   2   2   1   1   1   1
 MK-3-12                2   2   1   1   1   1   1   2   1   2   2   1   1   1   2   2   1   1   1   2   2   1   2   1   2   2   1   2   2   2   2   1   1   1   2   1   2   1   1   1   1   1   2   2   2   2   2   2   1   2   2   2   1   2   2   1   1   2   1   2   1   1   2   2   1   1   2   1   2   2   2   2   1   2   2   1   1   2   2   1   1   1   2   2   1   2   1   1   2   2   1   2   1   1   1   2   1   2   1   1   2   1   1   2   2   2   1   1   1   1   1   1   1   2   1   2   1   1   1   1   1   1   1   2   1   2   2   1   1   1   2   2   2   2   1   2   1   1   2   1   2   1   2   1   1   2   1   1   2   1   1   1   1   1   2   2   2   2   2   1   2   2   2   1   1   2   1   1   2   1   1   1   1   1   1   2   2   1   2   1   1   1   1   1   1   2   1   2   1   1   2   2   1   2   2   2   1   1   1   1
 MK-3-13                2   2   1   1   1   1   2   2   1   2   2   1   1   1   2   2   1   1   1   2   2   1   2   1   2   2   1   2   2   2   2   1   1   1   2   1   2   1   1   1   2   1   2   2   2   2   2   2   1   2   2   2   1   1   2   2   1   2   1   2   1   1   2   2   1   1   2   1   2   2   2   2   1   2   2   1   1   2   2   1   1   1   2   2   1   1   1   1   2   2   1   2   1   1   2   2   2   2   1   1   2   1   1   2   2   2   2   1   1   1   1   1   1   2   1   2   1   1   1   1   1   1   1   2   1   2   2   1   1   1   2   2   1   2   1   2   1   1   2   1   2   1   2   1   1   2   1   1   2   1   2   1   1   1   2   2   2   2   2   1   2   2   2   1   1   2   1   1   2   2   1   1   1   1   1   2   2   1   1   1   1   1   1   1   1   2   1   2   1   1   2   2   2   2   2   2   1   1   1   2
 MK-3-14                2   1   1   1   1   1   2   2   1   2   2   1   1   1   2   1   1   1   1   2   2   1   2   1   2   2   1   2   1   2   2   1   1   1   2   1   2   1   1   2   2   1   2   2   2   2   2   2   1   2   2   2   1   1   2   2   1   2   1   2   1   1   2   2   1   1   2   1   2   2   2   2   1   2   2   1   1   2   2   1   1   1   2   2   1   1   1   1   2   2   1   2   1   1   2   2   2   2   1   2   2   2   1   2   2   2   2   1   2   1   2   1   1   2   1   2   1   1   1   2   1   1   1   2   1   2   2   1   1   1   2   2   1   2   2   2   1   1   2   2   2   1   2   1   1   2   1   1   2   1   2   1   1   1   2   2   2   2   2   1   2   2   2   1   1   2   1   1   2   2   1   1   1   1   1   2   2   1   1   1   1   1   1   1   2   2   1   2   1   1   2   2   2   1   2   2   1   1   1   2
 MK-3-15                2   1   1   1   1   1   1   2   2   2   2   1   1   1   2   1   1   1   1   2   2   1   2   1   2   2   1   2   1   2   2   1   1   1   2   1   2   1   1   2   1   1   2   2   2   2   2   2   1   2   1   2   2   1   2   2   1   2   1   2   1   1   2   1   1   1   2   1   2   2   2   2   1   2   2   1   1   2   1   2   1   1   1   2   1   1   2   2   2   2   1   2   1   1   2   2   2   2   2   2   2   2   1   2   2   2   2   1   2   1   2   1   1   2   1   2   1   1   1   1   1   1   2   2   1   2   2   1   2   1   2   2   1   2   2   2   1   2   2   2   2   1   2   1   1   2   1   1   2   1   2   1   1   1   2   2   2   2   2   2   2   2   2   1   1   2   1   2   2   2   1   1   1   1   1   2   2   1   1   1   1   1   1   1   2   1   1   2   1   1   2   2   2   2   2   2   1   1   1   2
 MK-3-16                2   1   1   1   1   1   1   2   2   2   2   2   1   1   2   1   1   1   1   2   2   1   2   1   2   2   1   2   1   2   2   1   1   1   2   1   2   1   1   2   1   1   2   2   2   2   2   2   1   2   1   2   2   1   2   2   1   2   1   2   1   1   2   1   1   1   2   1   1   2   2   2   2   2   2   1   1   1   1   2   1   1   1   2   1   1   2   2   2   2   1   2   1   1   2   2   2   2   2   2   2   2   1   2   2   2   2   1   2   1   2   1   1   2   1   2   1   1   1   1   1   1   2   2   1   2   2   1   2   1   2   2   1   2   2   2   1   2   2   2   2   1   1   1   2   2   1   1   1   2   2   1   1   1   2   2   2   1   2   2   2   2   2   1   1   2   1   2   2   2   1   1   1   1   1   2   2   1   1   1   1   2   1   1   2   1   1   2   1   2   2   2   2   2   2   2   2   1   2   2
 MK-4-1                 1   1   2   1   1   2   1   1   1   2   2   2   2   2   1   2   2   2   2   2   2   1   2   2   1   2   1   2   2   1   1   2   2   2   1   1   2   2   1   2   2   2   1   1   1   2   1   1   1   2   1   1   1   2   1   2   2   1   1   1   2   2   2   2   1   2   2   1   1   2   2   1   2   1   2   2   2   1   2   2   2   2   2   1   2   2   1   2   2   2   2   2   1   1   1   1   2   2   2   2   2   2   1   2   2   1   1   1   2   2   1   2   2   2   1   2   1   2   2   2   2   2   2   2   1   1   1   2   1   2   2   1   2   2   2   2   1   1   1   2   1   1   2   1   1   2   2   1   1   2   1   2   2   1   1   1   2   1   2   2   1   2   1   2   2   1   1   1   2   2   2   2   1   1   1   2   2   2   2   2   2   2   1   2   2   1   1   2   1   1   1   1   1   2   2   2   1   1   1   1
 MK-4-2                 1   2   1   1   2   2   1   1   1   2   2   2   2   1   1   2   2   1   2   2   2   1   2   2   1   2   1   2   2   1   1   2   2   2   1   2   2   2   1   2   2   2   1   1   1   1   1   1   1   2   1   1   1   2   1   2   2   1   1   1   2   1   2   2   1   2   2   2   1   2   2   1   2   2   2   2   2   1   2   1   2   2   2   1   2   2   1   2   2   2   2   2   1   1   1   1   1   2   2   2   2   2   1   2   2   1   1   1   2   2   1   2   2   2   1   2   1   2   2   1   2   2   2   2   1   2   1   2   1   2   2   1   2   2   2   2   1   1   2   2   1   1   2   1   1   2   2   1   1   2   1   2   2   2   1   1   2   2   2   2   1   2   1   2   2   1   1   1   2   2   2   2   1   1   1   1   2   2   2   2   2   2   1   2   2   1   1   2   1   2   1   1   1   1   2   2   2   1   1   1
 MK-4-3                 1   2   1   1   1   2   1   1   2   2   2   2   2   1   1   2   2   1   2   2   2   1   2   2   1   2   1   1   2   1   1   2   2   2   1   2   2   2   1   1   2   1   1   1   1   1   1   1   1   2   1   1   1   2   1   2   2   1   2   1   2   1   2   2   1   2   2   2   1   2   2   1   2   2   2   2   2   1   2   1   2   2   2   1   2   2   1   2   2   2   2   2   1   1   2   1   1   2   2   2   2   2   1   2   2   1   1   1   2   2   2   2   2   1   1   2   1   2   2   1   2   2   2   2   2   2   1   2   1   2   2   1   2   2   2   2   1   2   2   2   1   1   2   2   2   2   1   1   1   2   1   2   2   2   1   1   2   1   2   2   1   2   1   2   2   1   1   1   2   2   2   2   1   1   1   1   2   2   2   2   1   2   1   1   2   1   1   2   1   2   1   1   1   1   1   2   2   1   1   1
 MK-4-4                 1   2   1   1   1   2   1   1   2   2   2   2   2   1   1   2   2   1   2   1   2   1   2   2   1   2   1   1   2   1   1   1   2   2   1   2   1   2   1   1   2   1   1   1   1   1   1   1   1   2   1   1   1   2   1   2   2   1   2   1   2   1   2   2   1   2   1   2   1   2   2   1   2   2   2   2   2   1   2   1   2   2   2   1   2   2   1   2   2   2   2   2   1   1   2   2   1   2   1   2   2   2   1   2   2   1   1   1   2   2   2   2   2   1   1   2   1   2   2   1   2   2   2   2   2   2   1   2   1   2   2   2   2   2   2   2   1   2   2   1   1   1   2   2   2   2   1   1   1   2   1   2   2   2   2   1   2   1   2   2   1   2   1   2   2   1   2   1   2   2   2   2   1   1   1   1   2   2   2   2   2   2   1   1   2   1   1   2   1   2   1   1   1   1   1   2   1   1   1   1
 MK-4-5                 1   2   1   1   1   2   2   1   2   2   2   2   1   1   1   2   2   1   2   1   2   1   2   2   1   2   1   1   2   1   1   1   2   2   1   2   1   2   1   1   2   1   1   2   1   2   1   1   1   2   1   2   1   2   1   2   2   1   2   1   2   2   2   2   1   2   1   2   1   2   2   1   2   2   2   2   2   1   2   1   2   2   2   1   2   2   2   2   2   2   2   2   1   1   2   2   1   2   1   2   2   2   1   2   2   1   1   1   2   2   1   2   2   1   1   2   1   2   2   1   2   2   2   2   2   2   1   2   1   1   2   2   2   2   2   2   2   2   2   1   1   1   2   2   2   2   1   1   1   2   2   2   2   2   2   1   2   1   2   2   1   2   1   2   2   1   2   1   2   2   2   2   1   1   1   1   2   2   2   2   2   2   1   1   2   1   1   2   1   1   1   1   2   1   1   2   1   1   1   1
 MK-4-6                 1   2   1   2   1   2   2   1   2   2   2   2   1   1   1   2   2   1   2   1   2   1   2   2   1   2   1   1   2   1   1   1   2   2   1   2   1   2   1   1   2   1   1   1   1   2   1   1   1   2   1   2   1   2   1   2   2   1   2   1   2   2   2   2   1   2   2   2   1   2   2   1   2   2   1   2   2   1   2   1   2   2   1   1   2   2   2   2   2   2   2   1   1   1   2   2   2   2   1   2   2   2   1   2   2   1   1   1   1   2   1   1   1   1   1   1   1   2   2   1   2   2   2   2   2   2   1   2   1   1   2   2   2   2   2   1   1   1   2   1   1   1   2   2   2   2   1   1   1   2   2   2   2   2   2   1   2   1   2   2   1   2   1   2   2   1   2   1   2   2   2   2   1   1   1   1   2   1   2   2   2   2   1   1   2   1   1   1   1   1   1   1   2   1   1   2   1   1   1   1
 MK-4-7                 1   2   2   2   1   2   1   1   2   1   2   2   1   1   1   1   2   1   2   1   2   1   2   2   1   2   2   1   1   2   1   1   2   2   1   2   1   2   1   1   2   1   1   2   1   2   1   1   1   2   1   2   2   2   1   2   1   1   2   1   2   1   2   2   1   2   2   2   1   2   2   1   2   2   1   2   2   1   2   2   2   2   1   1   2   2   2   2   2   2   2   1   1   1   2   2   2   2   1   2   2   2   1   2   2   1   1   1   1   2   1   1   1   1   1   1   1   2   2   1   1   2   2   2   2   2   1   2   1   1   2   2   2   2   2   1   1   2   2   2   1   1   2   2   2   2   1   1   1   2   1   2   2   2   2   1   2   1   2   2   1   2   1   2   2   1   1   1   2   2   2   2   1   1   1   1   2   1   2   2   2   2   1   1   2   1   1   1   1   1   1   2   1   1   1   2   1   1   1   2
 MK-4-8                 1   2   2   2   1   2   1   2   2   1   2   2   1   1   1   2   2   1   2   1   1   1   2   2   2   2   2   1   1   2   1   1   2   2   2   2   1   2   1   1   2   1   1   2   2   2   1   1   1   2   1   2   2   2   1   2   1   1   2   1   2   1   2   2   1   2   2   2   1   2   2   1   1   2   1   2   2   1   2   2   2   2   1   1   2   2   2   2   2   2   2   1   1   1   2   2   2   2   1   1   2   2   1   2   2   1   1   1   1   2   1   2   1   1   1   1   1   2   2   1   1   2   2   2   2   2   1   2   1   1   2   2   2   2   2   1   1   1   2   2   1   1   2   2   2   2   1   1   1   1   1   2   2   2   2   1   2   1   2   2   1   2   1   2   2   1   1   1   2   2   2   2   1   1   1   1   2   1   2   2   2   2   1   2   2   1   1   1   1   1   1   1   1   1   1   2   1   1   1   2
 MK-4-9                 1   2   2   2   1   2   1   2   2   1   2   2   1   1   1   2   2   1   2   1   1   2   1   2   2   1   2   1   1   2   1   1   1   2   2   2   1   2   1   2   2   1   1   2   2   2   1   1   1   1   1   2   2   2   1   2   1   1   2   1   2   1   2   2   1   2   2   1   1   2   2   1   1   2   1   2   2   1   2   2   2   2   1   2   2   2   1   2   2   2   1   1   1   1   1   2   2   2   1   2   2   2   1   2   2   1   1   1   1   2   1   2   1   1   1   1   1   2   2   1   1   1   2   1   2   2   1   2   1   2   2   2   2   2   2   1   1   1   2   2   1   1   2   2   2   2   1   1   1   1   1   2   1   2   2   1   2   1   2   2   1   2   1   2   2   1   1   2   2   2   2   2   1   1   1   1   2   1   2   2   2   2   1   1   2   1   2   1   1   1   1   1   1   1   1   2   1   1   1   2
 MK-4-10                1   2   2   2   1   2   1   2   2   1   2   2   1   1   2   2   2   2   2   1   1   2   1   2   2   1   2   1   1   2   1   1   1   2   2   2   1   2   1   2   2   1   2   2   2   2   2   1   1   2   2   2   2   2   1   2   1   1   2   1   2   1   2   2   1   2   2   1   1   2   2   1   1   2   1   2   2   1   2   2   2   2   1   2   1   2   2   2   2   2   1   1   1   2   1   1   1   2   1   2   2   2   1   2   2   1   1   1   1   1   1   1   1   1   1   1   1   2   2   1   1   1   2   2   2   2   1   2   1   2   2   2   2   2   1   1   1   2   1   2   1   1   2   2   2   2   1   1   1   1   1   2   1   2   2   1   2   1   2   2   1   2   1   2   2   1   1   2   2   2   2   2   1   2   1   1   2   1   2   2   2   2   1   1   2   1   2   1   1   1   1   1   1   1   1   2   2   1   2   2
 MK-4-11                1   2   2   2   2   2   1   2   2   1   2   2   2   1   2   2   2   2   2   1   1   2   1   2   1   1   2   1   1   2   1   1   1   2   2   1   1   2   1   1   2   1   2   2   2   2   2   1   1   2   2   2   2   1   1   2   1   1   2   1   2   1   2   2   1   2   2   1   1   2   1   1   1   2   1   2   2   1   2   2   2   2   1   2   1   2   2   2   2   2   1   1   1   2   1   1   1   2   1   2   2   2   1   2   2   1   1   1   1   1   2   1   1   2   1   1   1   2   2   2   1   1   2   2   1   2   1   2   1   2   2   1   2   1   1   1   1   2   1   2   1   1   2   2   2   1   1   1   1   2   1   2   1   2   2   2   2   1   2   2   1   2   1   2   2   1   1   2   2   2   2   1   1   2   1   1   2   1   2   2   2   2   1   1   2   1   2   1   1   1   2   1   1   1   1   2   2   1   2   2
 MK-4-12                1   2   2   2   2   2   1   2   2   1   2   2   2   1   1   2   2   2   2   1   1   2   1   2   1   1   2   1   1   2   1   1   1   2   2   1   1   2   1   2   2   1   2   2   2   2   2   1   1   2   2   2   2   1   1   2   1   1   2   2   2   1   2   2   1   2   2   1   1   2   1   1   1   2   2   2   2   1   2   2   2   2   2   2   1   2   2   1   1   2   1   1   1   2   1   1   1   2   1   2   2   1   1   2   2   1   1   1   1   2   2   1   1   2   1   1   1   2   2   1   1   2   2   2   1   1   1   2   1   2   2   2   2   2   1   1   1   2   1   2   1   1   2   1   2   1   1   1   1   2   2   2   1   2   2   2   2   1   2   2   1   2   1   2   2   2   1   2   2   2   2   1   1   2   1   1   2   1   2   2   2   2   1   1   2   1   1   1   1   1   2   1   1   2   1   2   2   1   2   2
 MK-4-13                1   2   2   1   2   2   1   2   2   1   2   2   2   1   1   2   2   2   2   1   1   2   1   2   2   1   2   1   1   2   1   1   2   2   2   1   1   2   1   2   2   1   2   2   2   2   2   1   1   2   2   2   2   1   1   1   1   1   2   1   2   1   2   1   1   2   2   1   1   1   1   1   1   2   1   2   2   1   2   2   2   2   2   2   1   2   2   1   1   2   1   1   1   1   1   1   1   2   1   2   2   1   1   2   2   1   1   1   1   2   2   1   1   2   1   2   1   2   2   1   1   2   1   1   2   1   1   2   1   2   2   1   2   2   1   1   1   2   1   2   1   1   2   1   2   1   1   1   1   2   2   2   1   2   2   2   2   1   2   2   1   2   1   2   2   2   1   2   2   2   2   1   1   2   1   1   2   1   2   1   2   2   1   1   2   1   1   1   1   1   2   1   1   2   1   2   2   1   2   2
 MK-4-14                1   2   2   1   2   2   1   2   1   1   2   2   2   1   1   2   2   2   1   1   1   2   1   2   2   1   1   1   1   2   1   1   2   2   2   1   1   2   2   1   2   1   2   2   2   2   2   1   1   1   1   2   2   1   1   2   1   1   2   1   1   1   2   1   1   2   2   1   1   1   1   1   1   1   1   2   1   1   2   2   2   2   2   2   2   2   2   1   1   2   1   1   1   1   1   1   1   2   1   2   2   1   1   2   1   1   1   1   1   2   2   1   1   1   1   2   1   2   2   1   1   1   1   1   2   1   1   2   1   1   2   1   1   2   1   1   2   2   1   2   1   1   2   1   2   1   1   1   2   2   2   2   1   2   2   2   2   1   2   2   1   2   1   2   1   2   1   2   2   2   2   1   2   2   1   1   2   1   2   1   2   2   1   2   2   1   1   1   1   1   2   1   1   2   1   2   2   1   2   2
 MK-4-15                1   1   2   1   2   2   1   2   1   2   2   2   2   2   1   2   2   2   1   1   1   2   1   2   2   1   1   1   1   2   1   1   2   2   2   1   1   2   2   1   2   1   2   1   2   2   1   1   1   1   1   2   1   1   1   2   1   1   2   2   1   1   1   1   1   2   2   1   1   1   1   1   1   1   1   2   1   1   2   2   2   2   2   2   1   1   2   1   1   2   1   1   1   1   1   1   1   2   1   2   1   1   1   2   1   1   1   1   1   2   2   1   1   1   1   2   1   2   2   1   1   1   1   1   1   1   1   2   1   1   2   1   1   1   1   1   2   2   1   2   1   1   2   1   2   1   1   1   2   1   2   2   1   2   2   2   2   1   1   2   1   2   1   1   1   2   1   2   2   1   2   1   2   2   1   1   2   1   2   2   2   2   1   2   2   1   1   2   1   1   2   1   1   2   1   2   2   1   2   2
 MK-4-16                2   1   2   1   2   1   1   2   1   2   2   1   2   2   1   2   2   2   1   1   1   2   1   2   2   1   1   1   1   1   1   1   2   2   2   1   1   2   2   1   2   1   2   1   2   1   1   1   1   1   1   2   1   1   2   1   2   1   2   2   1   1   1   1   1   2   1   1   1   1   1   1   1   1   1   1   1   2   2   1   1   2   2   2   1   1   2   1   1   2   1   1   1   1   1   1   1   2   1   2   1   1   2   2   1   1   1   1   1   2   2   1   1   1   1   2   1   2   2   1   1   1   1   1   1   1   1   2   1   1   2   1   1   1   1   1   2   2   1   2   1   1   1   1   2   1   1   1   1   1   2   2   1   2   2   2   2   1   1   2   1   2   1   1   1   2   1   2   2   2   2   1   2   2   1   1   1   2   2   2   2   2   1   2   2   1   1   2   1   1   2   1   1   2   1   1   2   1   2   2
 MK-5-1                 1   2   2   2   2   2   2   2   1   1   1   2   1   1   1   2   1   1   1   1   1   2   1   2   2   2   1   2   1   2   2   1   2   1   1   1   2   2   1   1   1   2   1   1   2   1   2   1   2   2   1   1   2   2   2   1   1   2   1   2   1   1   1   1   2   2   2   2   2   2   2   2   2   2   1   1   1   2   1   2   2   2   1   1   1   1   1   2   2   2   2   1   1   1   1   2   1   1   2   2   1   2   2   1   2   1   2   2   1   2   2   1   1   2   2   2   2   1   1   2   2   1   2   1   1   2   2   2   2   1   2   2   2   2   2   2   1   2   1   2   1   1   2   1   1   2   1   1   2   2   1   1   1   1   2   1   1   1   1   2   1   1   1   1   1   1   2   1   1   1   1   1   1   1   2   1   2   1   1   1   2   2   1   2   1   2   2   1   1   2   2   1   2   2   1   2   1   2   2   1
 MK-5-2                 1   2   2   2   2   2   1   2   2   1   1   2   1   1   1   2   2   2   1   1   1   2   1   2   2   1   1   2   1   1   2   1   2   2   1   1   2   2   1   1   1   2   1   1   2   1   2   1   2   2   1   1   1   2   1   1   1   2   1   1   2   1   1   1   2   2   2   2   1   2   2   2   2   2   1   1   1   2   2   2   2   2   1   1   1   1   1   2   2   2   2   1   1   1   2   2   1   1   2   2   1   2   2   2   2   1   2   2   1   2   2   1   1   2   2   2   2   1   1   2   2   1   2   1   1   2   2   2   1   1   2   2   2   2   2   2   1   2   1   2   1   1   2   2   1   2   1   1   2   2   1   1   1   1   2   1   1   1   1   2   1   1   2   1   1   1   2   1   1   1   1   1   1   1   2   1   2   1   2   1   2   2   2   2   1   2   2   1   1   2   2   1   2   2   1   2   1   2   2   1
 MK-5-3                 1   1   2   2   2   1   1   2   2   1   1   2   1   1   1   2   2   2   1   1   1   2   1   2   2   1   2   2   1   1   2   1   2   2   1   2   2   1   1   1   1   2   2   1   2   1   2   1   2   2   1   1   1   2   1   1   1   2   1   1   2   1   1   2   2   2   2   1   1   2   2   2   2   2   1   1   1   2   2   2   2   2   1   1   1   1   2   2   2   2   2   1   1   2   2   2   1   1   2   2   1   2   2   2   1   1   1   2   1   2   2   1   2   1   1   2   2   1   1   2   2   1   2   1   1   2   2   2   1   1   2   1   2   2   2   2   1   2   1   2   1   1   2   2   2   2   1   1   2   2   1   1   1   1   2   2   1   1   1   2   1   1   2   2   1   2   2   2   1   1   1   1   1   1   2   1   2   1   2   1   2   2   2   2   1   2   1   1   1   2   2   2   2   2   1   2   1   2   2   1
 MK-5-4                 1   1   2   2   2   1   1   2   2   1   2   2   1   1   1   2   2   2   1   1   1   1   1   2   2   1   2   2   1   1   2   1   2   2   1   2   2   1   1   1   1   2   2   1   2   1   2   1   2   2   1   1   1   2   1   1   1   2   1   1   1   1   1   2   2   2   2   1   1   2   2   2   2   2   1   1   1   2   2   2   2   2   1   1   1   1   2   2   2   2   2   1   1   2   2   2   1   1   2   2   1   2   1   2   1   2   1   2   1   2   2   1   2   1   1   2   1   2   2   2   2   1   2   1   1   2   2   1   1   1   2   1   2   2   2   2   1   2   1   2   1   1   2   2   2   2   1   1   2   2   1   1   1   1   2   2   1   1   1   2   1   2   2   1   1   2   2   2   1   1   1   1   1   1   2   1   2   1   2   1   2   2   2   2   1   2   1   1   1   2   2   2   2   2   1   2   1   2   2   1
 MK-5-5                 1   1   2   2   2   1   1   2   2   1   2   2   1   1   1   2   2   2   1   1   2   1   1   2   2   1   2   2   1   1   2   1   2   2   1   1   2   1   1   1   1   2   2   1   2   1   2   1   2   2   1   1   1   2   1   2   1   2   1   1   1   1   1   2   2   2   2   2   1   2   2   2   2   2   1   1   1   2   2   2   2   2   1   1   1   1   2   2   2   2   2   1   1   2   2   2   1   2   2   2   2   2   1   2   1   2   1   2   2   2   2   1   2   1   1   2   1   2   1   2   2   1   2   1   2   2   2   1   1   1   2   2   2   2   2   2   1   2   1   2   1   1   2   1   2   2   1   1   2   2   1   1   1   1   2   2   1   1   1   2   1   2   2   1   1   2   2   2   1   1   1   1   1   2   2   1   2   1   2   2   2   2   2   2   1   1   1   1   1   1   2   2   1   2   1   2   1   2   2   1
 MK-5-6                 1   1   2   2   1   1   1   1   2   1   2   2   1   1   1   2   1   2   1   1   2   1   1   1   2   1   2   2   1   1   2   1   2   1   1   1   2   1   1   1   1   2   2   1   2   1   2   1   2   2   1   1   1   2   1   2   1   1   1   1   1   1   1   2   2   2   2   2   1   2   2   2   2   2   1   1   1   2   2   2   2   2   1   1   1   1   2   2   2   2   2   2   2   2   2   2   1   2   2   2   2   2   1   2   1   2   2   2   2   2   2   1   2   1   1   2   1   2   1   2   2   1   2   1   1   2   2   1   1   1   2   2   2   2   2   2   1   1   1   2   1   2   2   1   2   1   1   1   1   2   1   1   1   1   2   2   1   1   1   2   1   2   2   2   1   2   2   2   1   1   1   1   1   2   2   1   2   1   2   2   2   2   2   2   1   1   1   1   1   1   2   2   2   2   1   2   1   1   2   1
 MK-5-7                 1   1   1   2   1   1   2   1   2   1   2   2   1   1   1   1   1   2   1   1   2   1   1   1   2   1   2   2   1   1   2   1   2   1   1   1   2   1   2   1   1   2   2   1   1   1   2   1   2   1   1   1   1   2   1   2   1   1   2   1   1   1   1   2   2   2   2   2   1   2   2   2   2   2   1   1   1   2   2   1   2   2   1   1   1   1   1   2   2   2   2   2   2   1   2   2   1   2   2   2   2   2   1   2   1   2   2   2   2   2   2   1   2   1   1   2   1   2   1   2   2   1   2   1   1   2   2   1   1   1   2   1   2   1   2   2   2   1   1   2   1   2   1   1   2   1   1   1   1   2   1   1   1   1   2   2   1   1   1   2   1   2   1   2   1   2   2   2   1   1   1   1   1   2   2   2   2   1   2   2   2   2   2   2   2   2   1   1   1   1   2   1   2   2   2   2   1   1   2   2
 MK-5-8                 1   1   1   2   1   1   2   1   1   1   2   2   1   1   2   1   1   2   1   1   2   2   1   1   2   1   2   2   2   1   2   1   2   1   1   1   2   1   2   1   1   1   2   1   1   1   2   1   2   1   1   1   1   2   1   1   1   1   2   1   1   1   1   2   2   2   2   2   1   2   2   2   2   2   1   1   2   2   2   1   2   2   1   1   1   1   1   1   2   2   2   2   2   1   2   2   1   2   1   2   2   2   1   2   1   1   2   2   2   2   2   1   2   1   1   2   1   2   1   2   2   1   2   2   1   2   2   1   1   1   2   2   2   1   1   2   2   1   1   1   1   2   1   1   2   1   1   2   1   2   1   2   1   1   2   2   1   1   1   2   1   2   2   2   1   2   2   2   1   1   1   1   1   2   1   2   2   1   2   2   2   2   1   2   2   2   1   1   1   1   2   1   2   2   2   2   1   1   1   2
 MK-5-9                 1   1   1   2   1   1   2   1   1   1   2   2   1   2   2   1   2   2   1   1   2   2   1   1   2   2   2   2   2   1   2   1   2   1   1   1   2   2   2   1   1   1   2   2   1   1   2   1   2   2   1   1   1   2   1   1   1   2   2   1   2   1   1   2   2   2   2   2   1   2   2   2   2   2   1   1   2   2   2   1   2   2   1   1   1   1   1   1   2   2   2   2   2   1   2   2   1   2   1   2   2   2   1   2   1   1   2   2   2   2   2   1   1   1   1   2   1   2   1   2   2   1   2   2   1   2   2   2   1   1   2   2   2   1   1   2   2   1   1   1   1   1   2   1   2   1   1   2   1   2   1   2   1   1   2   2   2   1   1   2   1   2   2   2   1   2   2   2   1   1   1   1   1   2   1   2   2   1   2   2   2   2   1   2   2   2   1   1   1   1   2   1   2   2   2   2   1   1   1   2
 MK-5-10                1   1   1   2   1   1   2   1   1   1   1   2   1   2   2   1   2   2   1   1   2   2   1   1   2   2   2   2   2   1   2   1   2   1   1   1   2   2   2   1   1   1   2   2   1   1   2   1   2   2   1   1   2   2   2   1   1   1   2   1   2   1   1   2   2   2   2   2   2   2   1   2   2   2   1   1   2   1   2   1   2   2   1   1   1   1   1   1   2   2   2   2   2   1   2   2   1   2   1   2   2   2   1   2   1   1   2   2   2   2   2   1   1   1   1   2   1   2   2   2   2   1   2   2   1   1   2   2   1   1   2   2   2   1   2   2   2   1   1   1   1   1   2   1   2   1   1   2   1   2   1   2   1   1   2   2   2   1   1   2   1   2   2   2   1   2   2   1   1   1   2   1   2   2   1   2   2   1   1   2   2   2   1   2   2   2   1   1   1   2   2   1   2   2   2   2   1   1   1   2
 MK-5-11                1   1   1   2   1   1   1   1   1   1   1   2   1   2   2   1   2   2   1   1   2   1   1   1   2   2   2   2   2   1   2   1   2   1   1   2   1   2   2   1   1   1   2   2   1   1   2   1   2   2   1   1   2   2   2   1   1   1   1   1   1   2   1   2   2   2   2   1   2   2   1   2   2   2   1   1   2   1   2   1   2   2   2   1   2   1   1   1   2   2   2   1   2   1   2   2   1   2   1   2   2   2   1   2   1   1   2   2   2   2   2   1   1   2   1   2   1   2   2   2   2   1   2   2   1   1   2   2   1   1   2   1   2   1   1   2   2   1   1   1   1   1   2   1   2   1   1   2   1   1   1   2   1   1   2   2   2   1   1   2   1   2   1   2   1   2   2   1   1   1   2   1   2   2   1   2   2   1   1   2   1   2   1   2   2   2   1   1   1   2   2   2   2   2   2   2   1   1   1   2
 MK-5-12                1   1   1   2   2   1   1   1   1   1   1   2   1   1   2   1   2   2   1   1   2   1   1   1   2   2   2   2   2   1   1   2   2   1   1   2   1   2   2   1   1   1   2   1   1   1   2   1   2   2   1   1   2   1   2   1   1   1   1   1   1   2   1   2   2   2   2   1   2   2   1   2   2   1   1   1   2   2   2   1   2   2   2   1   2   1   1   1   2   2   2   1   2   1   2   2   1   2   1   2   2   2   1   2   1   1   2   2   1   2   2   1   1   2   1   2   1   2   2   2   2   1   2   2   1   1   2   2   2   1   2   2   2   2   1   2   2   1   1   1   1   1   2   1   2   1   1   2   1   1   2   2   2   1   2   2   2   1   2   2   1   2   1   1   1   2   2   1   1   1   2   1   2   2   1   2   2   1   1   2   1   2   1   2   2   1   2   1   1   2   2   2   2   2   2   2   1   1   1   2
 MK-5-13                2   1   1   1   2   1   1   1   1   1   1   2   1   1   2   1   1   2   1   1   2   1   1   1   2   2   2   2   2   1   1   2   2   1   1   2   1   2   2   1   1   1   2   2   1   1   2   1   2   2   1   1   2   1   2   1   1   1   1   1   1   1   1   2   2   1   2   1   1   2   1   2   2   2   1   1   2   2   2   1   2   2   2   2   2   2   1   1   1   2   2   1   2   1   2   2   1   2   1   2   2   2   1   2   1   1   2   2   1   2   2   1   1   2   1   2   1   2   2   1   2   1   2   2   1   2   2   2   1   1   2   2   2   2   1   2   2   1   1   1   1   1   1   1   2   1   1   2   1   1   2   2   2   1   2   2   2   1   2   2   1   2   1   1   1   2   2   1   1   1   1   1   2   2   1   1   2   1   1   2   1   2   1   2   2   1   2   1   1   2   2   2   2   2   2   1   1   1   1   2
 MK-5-14                2   1   1   1   2   2   1   1   1   2   1   2   2   1   2   1   1   2   1   1   2   2   1   1   1   2   2   2   2   1   1   2   2   1   2   2   1   2   1   1   1   1   1   2   1   1   2   1   2   2   1   1   1   1   2   1   1   1   1   1   1   1   1   1   2   1   2   1   1   2   1   2   2   1   1   1   1   2   1   1   2   2   2   1   2   2   1   1   1   2   2   1   2   1   2   2   1   2   1   2   2   2   1   1   1   2   2   2   2   2   2   1   1   2   2   2   1   2   2   2   2   1   2   2   1   2   2   2   1   1   1   2   2   2   1   2   1   1   1   1   1   1   1   1   2   1   1   2   1   1   2   2   2   1   2   2   2   1   2   2   1   2   1   1   1   2   2   2   1   1   1   1   2   2   1   1   2   1   1   2   1   2   1   2   2   1   2   1   1   1   2   2   2   2   2   1   1   1   1   2
 MK-5-15                2   2   2   1   2   2   1   2   1   2   1   2   2   1   2   1   1   1   1   1   2   2   1   1   1   2   2   2   2   1   1   2   2   1   2   2   1   2   1   1   2   1   1   2   1   1   2   1   2   1   1   1   1   1   2   1   1   1   2   1   1   1   1   2   2   1   2   1   1   2   1   2   2   1   1   2   1   2   1   1   2   2   2   1   2   2   1   1   1   2   2   1   2   1   2   2   1   2   1   2   2   2   1   1   1   2   2   1   2   2   2   1   1   2   2   2   1   2   2   2   1   1   2   1   1   2   2   1   1   1   1   2   2   1   1   2   1   1   1   1   1   1   1   1   2   1   2   1   1   1   2   2   2   2   2   2   2   1   2   1   1   2   1   1   1   2   2   2   1   1   2   1   2   2   1   1   2   2   1   2   1   2   1   2   2   1   2   1   1   1   2   2   2   2   2   1   2   1   1   2
 MK-5-16                1   2   2   1   2   2   1   2   1   2   1   2   2   1   2   1   1   1   1   2   2   2   1   1   1   2   2   2   2   2   1   2   2   1   1   2   1   2   1   1   2   1   1   2   1   1   2   1   2   1   1   1   1   1   2   1   1   1   2   1   1   1   1   2   1   1   2   1   1   2   1   2   2   1   1   2   1   2   1   1   2   2   2   1   2   2   1   1   1   2   2   1   2   1   2   2   1   2   1   2   2   2   1   1   1   2   2   1   2   2   1   1   1   2   2   2   1   2   2   2   1   1   2   1   1   2   2   1   1   1   1   2   2   1   2   2   1   1   1   1   1   2   1   1   2   1   2   1   1   1   2   2   2   2   2   2   2   1   2   2   1   2   1   1   1   2   2   1   1   1   2   1   2   2   1   1   2   2   1   2   1   1   2   2   2   1   2   1   1   1   2   2   2   2   2   1   2   1   1   2
 MK-6-1                 1   2   2   2   2   2   1   1   1   1   2   2   1   2   1   2   1   2   2   1   2   2   2   2   2   1   1   1   2   1   1   2   2   1   2   1   1   2   1   1   2   1   2   2   1   2   1   2   1   1   2   2   2   2   1   1   2   1   1   1   2   1   1   1   1   1   1   1   2   1   1   1   2   1   2   1   1   2   1   2   2   1   2   1   2   1   1   1   1   1   1   1   2   2   1   2   2   2   1   2   2   1   2   1   2   2   2   1   1   1   2   2   1   1   2   1   1   1   2   1   2   2   2   2   2   1   1   1   1   1   1   2   2   2   1   2   2   2   1   1   2   1   2   1   2   2   2   2   1   2   1   2   2   1   1   2   2   1   2   1   2   1   2   1   2   2   2   1   1   2   2   2   2   1   2   2   1   2   2   1   2   2   1   2   2   1   1   1   1   1   2   2   1   2   1   2   2   2   2   2
 MK-6-2                 1   2   2   2   2   2   2   1   1   2   2   2   1   2   1   2   1   2   2   1   2   2   2   2   2   1   1   1   2   1   1   2   2   1   2   1   1   2   1   1   2   1   2   2   1   2   1   2   1   1   2   1   2   2   1   2   2   1   2   1   2   1   1   1   1   1   1   2   2   1   1   1   2   1   2   1   1   2   1   2   2   1   2   1   2   1   1   1   1   1   1   1   2   2   1   2   2   2   2   2   2   1   2   1   2   2   2   1   1   1   1   2   1   1   2   1   2   1   2   1   2   2   2   2   2   1   1   1   1   1   1   1   2   2   1   2   2   2   1   1   2   2   2   1   2   2   2   2   1   2   2   2   1   1   1   2   2   1   2   1   2   1   2   1   1   2   2   1   2   2   2   2   2   1   2   2   1   2   2   1   1   2   2   2   2   1   1   1   1   1   2   2   1   2   1   2   2   2   2   2
 MK-6-3                 1   2   2   2   2   2   2   1   1   2   2   2   1   2   1   2   1   2   2   1   2   2   2   1   2   1   1   1   2   1   2   2   2   1   2   1   1   2   1   1   2   1   2   2   1   2   2   2   1   1   2   1   2   2   2   2   2   1   2   1   2   1   1   1   1   1   1   2   2   1   1   1   2   1   2   1   1   1   1   2   2   1   2   1   2   1   1   1   1   1   1   1   2   2   1   2   2   2   2   2   2   1   2   1   2   2   2   1   1   1   1   1   1   1   1   1   1   1   2   1   2   2   2   2   2   2   1   1   1   1   1   1   2   2   1   2   1   2   1   1   2   2   2   1   2   2   2   1   1   2   1   2   1   1   1   2   2   1   2   1   1   2   1   1   1   2   2   1   2   2   2   2   2   1   2   2   1   2   2   1   1   2   2   2   2   2   1   1   1   1   2   2   1   2   1   1   2   2   2   2
 MK-6-4                 1   2   2   2   2   2   2   1   1   2   2   2   1   2   1   2   1   2   2   1   2   2   2   1   2   1   1   1   2   1   2   2   1   1   2   1   1   2   1   1   2   1   2   2   2   2   2   2   1   1   2   1   2   2   2   2   2   2   1   1   2   1   1   2   2   1   1   2   2   1   1   1   2   1   2   1   1   2   1   2   2   1   2   1   2   1   1   1   1   1   1   1   2   2   1   2   2   2   2   2   2   1   2   1   2   2   2   1   1   1   1   1   2   2   1   1   1   2   2   1   1   2   2   2   2   2   1   1   1   1   1   2   2   2   2   1   1   2   1   1   2   2   2   1   2   2   2   1   1   2   1   2   1   1   1   2   2   2   2   1   1   1   1   1   1   2   2   1   2   2   2   2   2   1   2   2   1   2   2   2   1   2   2   2   2   2   1   2   1   1   2   2   2   1   1   1   2   2   2   2
 MK-6-5                 1   2   1   2   2   2   2   1   1   2   2   2   1   2   2   2   1   2   2   1   2   2   2   1   2   1   1   1   1   1   2   2   2   2   2   1   1   2   1   1   2   1   2   2   2   2   2   2   1   1   2   1   2   2   2   2   2   2   1   1   2   1   1   2   1   1   1   2   1   1   1   1   2   1   2   1   1   2   1   2   2   1   2   1   2   1   1   1   1   2   1   1   2   2   1   2   2   2   2   2   2   1   2   1   2   2   2   1   1   1   1   1   2   2   1   1   1   2   2   1   1   2   2   2   2   2   2   1   1   1   1   2   2   2   2   1   1   2   1   1   2   2   1   1   2   2   2   1   1   2   2   2   1   1   1   2   2   2   2   1   1   1   1   1   2   2   2   1   2   2   2   2   2   1   2   2   1   2   2   2   1   2   2   2   2   2   1   1   1   1   2   2   2   1   1   1   2   2   2   1
 MK-6-6                 1   1   1   2   2   2   2   1   1   2   2   2   1   2   2   2   1   2   2   1   2   2   2   1   2   1   1   1   1   1   2   2   2   2   2   1   1   2   1   1   2   1   2   2   2   2   2   2   1   1   1   1   2   2   2   2   2   2   1   1   2   1   1   2   1   1   2   2   1   1   1   1   2   1   2   1   1   2   1   2   2   1   2   1   2   1   1   1   1   2   1   1   1   2   2   2   2   2   2   2   2   1   2   1   2   2   2   1   2   1   1   1   2   2   1   1   1   2   2   1   1   2   2   2   2   2   1   1   1   1   1   2   1   1   2   1   1   2   2   1   2   2   1   1   2   2   2   1   1   2   2   2   1   1   1   2   2   2   1   1   1   1   1   1   1   2   2   1   2   2   2   1   1   1   2   2   1   2   2   2   1   2   2   2   2   2   1   1   2   1   1   2   2   1   1   1   2   2   2   1
 MK-6-7                 1   1   1   2   1   2   2   1   2   2   2   2   1   2   2   2   1   2   2   1   2   2   1   1   2   1   1   1   1   1   2   2   2   2   2   1   1   2   1   2   2   1   2   2   2   2   2   2   1   1   1   1   2   2   2   2   1   2   1   1   2   1   1   1   2   1   2   2   1   1   1   1   2   1   2   1   1   2   1   2   2   1   2   1   2   1   1   1   1   2   1   1   1   1   2   2   2   2   2   2   2   1   2   1   2   2   2   2   2   1   1   1   2   2   1   1   1   1   2   1   2   2   2   2   2   2   1   1   1   1   1   2   1   1   1   1   2   2   2   1   2   2   1   1   2   1   2   1   1   2   2   2   1   1   1   2   2   2   1   1   1   1   1   1   2   1   2   1   2   1   2   1   1   1   2   2   1   2   2   2   1   2   1   2   2   2   1   1   2   1   1   2   2   1   1   1   2   1   1   1
 MK-6-8                 1   1   1   2   1   1   2   1   2   2   1   2   1   2   2   2   1   2   2   1   2   2   1   1   2   1   1   1   1   1   2   2   2   2   1   1   1   2   1   2   1   1   2   2   2   2   2   2   1   1   1   1   2   2   2   2   1   2   1   1   2   1   1   1   2   1   1   2   1   1   1   1   2   1   2   1   1   2   1   2   2   1   2   1   2   1   1   1   1   2   2   1   1   1   2   2   2   2   2   2   2   1   1   1   2   2   2   2   2   1   1   1   2   2   1   1   1   1   2   1   2   2   2   2   1   2   1   1   1   1   1   2   1   1   1   1   2   2   2   1   2   2   1   1   2   1   2   2   1   2   2   2   1   1   1   2   2   2   1   1   1   1   1   1   2   1   2   2   2   1   2   1   1   1   2   2   1   2   2   1   1   2   1   2   2   2   1   1   2   1   1   2   2   1   1   1   2   1   1   2
 MK-6-9                 1   2   1   2   2   1   2   1   2   2   1   1   1   2   2   2   1   2   1   1   2   2   1   2   2   1   1   1   1   1   1   2   2   2   1   1   1   2   1   2   1   1   1   2   2   2   2   2   1   2   1   1   2   2   2   2   2   2   1   1   2   1   1   1   2   1   1   2   1   1   1   1   1   1   2   1   1   2   1   2   2   1   2   2   2   1   1   1   1   2   2   1   1   1   1   2   2   2   2   2   2   1   1   2   2   2   2   2   2   1   1   1   2   2   1   1   1   1   2   1   2   2   2   2   1   2   1   2   1   1   1   1   1   1   1   1   2   2   1   1   2   2   1   1   2   1   2   2   1   2   2   2   1   1   1   2   2   2   1   1   1   1   1   1   2   1   2   2   2   1   2   2   1   1   2   2   1   2   2   1   1   2   1   1   2   1   1   1   2   1   1   2   1   1   1   1   2   1   1   2
 MK-6-10                1   2   1   2   2   1   2   1   2   2   1   1   1   1   1   2   1   2   2   1   2   2   1   2   2   1   1   1   1   1   1   2   2   2   1   1   1   2   2   1   1   1   1   2   2   2   2   2   1   2   1   1   2   2   2   1   2   2   1   1   2   1   1   1   2   1   1   2   1   1   1   1   1   1   2   1   1   2   1   2   1   1   2   2   2   1   1   2   1   2   2   1   1   1   1   2   1   2   2   2   2   1   1   2   2   1   2   2   1   1   1   1   1   2   1   1   1   1   2   1   1   2   2   2   1   2   1   2   1   1   1   2   1   1   1   1   2   2   2   1   2   2   1   1   2   1   2   2   1   2   2   2   1   1   1   2   2   2   1   1   1   1   1   1   2   1   2   2   2   1   2   2   1   1   2   2   1   2   2   1   1   2   2   1   2   1   1   1   2   1   1   2   1   1   1   1   2   1   1   2
 MK-6-11                1   2   1   2   2   1   2   1   1   2   1   1   1   2   1   2   1   2   1   2   2   2   1   2   1   1   2   1   1   1   1   2   2   2   1   1   2   2   2   1   1   1   1   2   2   2   2   2   1   2   1   1   2   2   2   2   2   2   1   1   2   1   1   1   1   1   1   2   1   1   1   1   1   1   2   2   1   2   1   2   1   1   2   2   2   1   1   2   1   2   2   1   1   1   1   2   1   2   2   2   2   1   1   2   2   1   2   2   1   1   2   1   1   2   1   1   1   1   2   1   1   2   2   2   1   2   1   2   1   1   1   2   2   1   1   1   2   2   2   1   2   2   1   1   2   1   2   2   1   2   2   2   1   1   1   1   2   2   2   2   1   1   1   1   2   1   2   2   2   1   2   2   2   1   2   2   1   2   2   1   1   2   2   1   2   1   1   1   1   1   1   2   1   1   1   1   2   1   1   2
 MK-6-12                1   2   1   2   2   1   2   1   1   2   1   1   1   2   2   2   1   2   1   2   2   2   1   2   1   1   2   1   1   1   1   2   2   2   1   2   2   2   2   1   1   2   1   2   2   2   2   2   1   2   1   1   1   2   2   2   2   2   1   1   2   1   1   1   1   1   1   2   1   1   1   1   2   1   2   2   1   2   1   2   1   1   2   2   2   1   1   2   1   2   2   1   1   1   1   2   1   2   2   2   2   1   1   2   2   1   2   2   1   1   2   1   1   1   1   1   1   1   2   2   2   2   1   2   1   2   1   2   1   1   1   2   2   1   1   1   2   2   2   1   2   2   1   1   2   1   2   2   1   2   2   2   1   1   1   1   2   2   2   2   1   1   1   1   2   2   2   2   2   1   2   2   1   1   1   1   1   2   2   1   1   2   2   1   2   1   1   1   1   1   1   2   1   1   1   1   2   2   1   2
 MK-6-13                1   2   1   2   2   1   2   1   1   2   1   1   1   2   2   2   1   2   1   2   2   2   1   2   1   1   2   1   1   1   1   1   2   2   1   2   2   2   2   1   1   1   1   2   2   2   2   2   2   2   1   1   1   2   2   1   2   2   1   1   2   1   1   1   1   1   1   2   1   1   1   1   2   1   2   2   1   2   1   2   1   1   2   2   2   1   1   2   1   2   2   1   1   1   1   2   2   2   2   1   2   1   1   2   1   1   2   2   1   1   2   1   1   1   1   1   1   1   2   2   2   2   1   2   1   2   1   2   1   1   2   2   2   1   2   2   2   2   2   1   2   2   1   1   2   1   2   2   2   2   2   2   1   1   1   1   2   2   2   2   1   2   2   1   2   2   2   2   2   1   2   2   1   1   1   1   1   2   2   1   1   2   2   1   1   1   1   1   1   1   1   2   1   1   1   1   2   2   1   2
 MK-6-14                1   2   1   2   2   1   2   1   1   2   1   1   1   2   1   2   1   2   1   2   2   2   1   2   1   1   2   1   1   1   1   1   2   2   1   1   2   2   2   1   1   2   1   2   2   2   2   2   2   2   1   1   1   2   2   1   1   2   1   1   2   1   1   1   1   1   1   2   1   1   1   1   2   1   2   2   1   2   1   1   1   1   1   2   2   1   1   2   1   2   2   1   1   1   1   2   2   2   2   1   2   1   1   2   1   1   2   2   1   2   2   1   1   2   1   2   1   1   2   1   2   1   1   2   1   2   1   2   1   1   2   2   2   1   2   2   2   2   2   2   2   1   1   1   2   1   2   2   2   2   1   2   1   1   1   1   2   1   2   2   1   2   1   1   2   2   2   2   2   1   1   2   1   1   1   1   1   2   2   1   1   2   2   1   1   1   1   1   1   1   1   2   1   1   1   1   2   1   1   2
 MK-6-15                1   2   1   2   2   1   2   1   1   2   2   1   1   2   2   2   1   2   1   2   2   2   1   2   1   1   2   1   1   1   1   1   2   2   1   1   2   2   2   1   1   2   1   2   2   2   2   2   2   2   1   1   1   2   2   1   2   2   1   1   2   2   1   1   2   1   1   2   1   1   1   1   2   2   2   2   1   2   1   1   1   1   1   1   2   1   1   2   2   2   2   1   1   1   1   2   2   2   2   1   2   1   1   2   1   2   2   2   1   2   2   1   1   2   1   2   1   1   2   1   2   1   1   2   1   2   1   2   1   1   2   2   2   1   2   2   2   2   2   1   2   1   1   2   2   1   2   2   2   1   1   2   2   1   1   1   2   1   2   2   1   2   1   2   2   2   2   2   2   1   1   2   1   1   1   1   1   2   2   1   1   2   2   1   1   1   1   1   1   1   1   2   1   1   1   1   2   2   1   2
 MK-6-16                1   2   1   2   2   1   2   1   1   2   1   1   1   2   2   2   1   2   1   2   2   2   1   1   1   1   2   1   1   2   2   1   2   2   1   1   2   2   2   1   1   2   1   2   2   2   2   2   1   2   1   1   1   2   2   1   2   2   1   2   1   2   1   1   2   1   1   2   1   1   1   1   2   2   2   2   1   2   1   1   1   1   1   1   2   1   1   2   2   2   2   2   1   1   1   1   2   1   2   1   2   1   1   2   1   2   2   2   2   2   2   1   1   2   1   1   1   2   2   1   2   1   1   2   1   2   1   2   1   1   2   2   2   2   2   2   2   2   2   1   1   1   1   2   2   1   2   2   2   1   1   2   2   1   1   1   2   1   2   2   1   2   1   2   2   2   2   2   1   1   1   2   1   1   1   1   1   1   2   1   1   2   2   2   1   1   1   1   1   1   1   2   1   1   1   1   1   2   1   2
 
!****************************************** Phenotypic Data **********************************************************
!-100.0 is resevred for missing phenotype
SimulatedTrait1         9.3294    8.7199   10.5237   10.0923   11.6023   10.5759    9.9215    9.7735   10.1740   11.1713    9.1084   12.1627    9.4269   11.3935    9.9084    9.0941   10.0493   12.5282   10.8250    9.1505    8.9675   10.3358    9.5490    8.2697    8.6699    9.7427   10.0224   11.5739   12.0785    8.6631    8.9889   10.8402    9.2347   10.4072    9.3812    7.3206    9.3270    8.0366    9.9338   10.6697   10.8767    9.8814    7.0940   10.8670   10.0369    8.0204   10.2939    7.8418    9.5578   11.4499   11.5369    8.5282   10.3124   12.2472    8.6425   11.1958    9.8339    9.0995    8.9173   10.8176   10.0252   10.8739   10.3961    9.8882    8.7581   11.5439   10.7514   10.0914   10.8948   10.5867    9.7159   10.2686    9.9971   11.6502    9.2424   10.0535    8.5757   10.1619    9.7171   10.7504    8.5942   10.1970   10.5924    9.3795    7.2097    9.4822   10.5033   10.0430    8.9137   10.9569    9.9887   11.6581   11.8126    9.2583   11.3141   10.3718    9.9176    9.8537   10.1556    8.3228    9.6659   10.3641    9.8129    9.0169    9.0887   10.6285    9.5351   12.0035   10.5333   10.0376   10.4155   11.7625   11.1895   11.9392    9.6184    9.7790   11.2321   11.0899   10.9977   12.0888    9.8514    9.2314   10.8478   11.4443    8.2023    9.9931   11.8485   11.0647   10.4756    9.8628    9.9884   10.3620   11.0253   10.2714   10.4002   10.8324    8.5908   10.1988   10.4059   10.3968    9.6825   12.1646    9.9355    9.4923   10.6821    9.9551    9.1767   10.4804   12.0066   10.0459    9.6806    9.1728   10.4871   12.0627   12.1245    9.4049    9.3144   10.7442    9.3322   10.1463    9.0337   10.9175   10.3387    9.9890    9.2594    8.5888   10.8020    9.5619   10.3426   10.0885    8.8221   10.6324   10.2070    9.1336    9.7553    8.3309   10.7112    9.6622   12.4979   10.7299   10.9002   10.4014    9.1851    8.3669    9.9603   10.9554    9.8427    8.2314   10.3910    9.5554   10.0600   11.1417   11.2309   11.1888   11.4098   10.3636    9.8057   10.3233    9.3169   10.3990
 
