# Supplementary material for: Inclusive Composite Interval Mapping of QTL by Environment Interactions in Biparental Populations
Source: PLoS One. 2015 Jul 10;10(7):e0132414. doi: 10.1371/journal.pone.0132414 (PMC4498613; doi:10.1371/journal.pone.0132414)
Supplement: S1 File — (ZIP) [file pone.0132414.s001.zip › BC1 population/e=1/run_00139.met]

!**********************Note: lines staring with "!" are remarks and will be ignored in the program********************
!*********************************General Information**********************************
!Assuming F1 = P1 x P2, populations available in QTL IciMapping are: 
!  1, P1BC1F1 = P1 x F1, the first backcrossing where P1 is used as the recurrent parent;
!  2, P2BC1F1 = P2 x F1, the first backcrossing where P2 is used as the recurrent parent;
!  3, F1DH, F1-derived doubled haploids; 
!  4, RIL or F1RIL, recombination inbred lines through the repeated selfing of F1;
!  5, P1BC1RIL, recombination inbred lines through the repeated selfing of P1BC1F1;
!  6, P2BC1RIL, recombination inbred lines through the repeated selfing of P2BC1F1;
!  7, F2, the selfing generation of F1;
!  8, F3, the selfing generation of F2;
!  9, P1BC2F1, the second backcrossing where P1 is used as the recurrent parent; 
! 10, P2BC2F1, the second backcrossing where P2 is used as the recurrent parent;
! 11, P1BC2RIL, recombination inred lines through the repeated selfing of P1BC2F1; 
! 12, P2BC2RIL, recombination inred lines through the repeated selfing of P2BC2F1; 
! 13, P1BC1F2, the selfing generation of P1BC1F1; 
! 14, P2BC1F2, the selfing generation of P2BC1F1; 
! 15, P1BC2F2, the selfing generation of P1BC2F1; 
! 16, P2BC2F2, the selfing generation of P2BC2F1; 
! 17, P1BC1DH, P1BC1F1-derived doubled haploids; 
! 18, P2BC1DH, P2BC1F1-derived doubled haploids; 
! 19, P1BC2DH, P1BC2F1-derived doubled haploids; 
! 20, P2BC2DH, P2BC2F1-derived doubled haploids; 
   1      !Mapping Population (see remarks above)
   2      !Mapping Function (1 for Kosambi; 2 for Haldane; 3 for Morgan)
   2      !Marker Space Type (1 for intervals; 2 for positions)
   1      !Marker Space Unit(1 for centiMorgans; 2 for Morgan)
   6      !Number of Chromosomes (or Linkage Groups)
 200      !Size of the mapping population
   1      !Number of environments
 
!***************************************** Chromosomes and Linkage Maps **********************************************
!Chromosome                 NumMarkers
-CH1                        16
-CH2                        16
-CH3                        16
-CH4                        16
-CH5                        16
-CH6                        16
!Linkage map (Marker name followed by position or the interval length)
 MK-1-1                1     0.000
 MK-1-2                1    10.000
 MK-1-3                1    20.000
 MK-1-4                1    30.000
 MK-1-5                1    40.000
 MK-1-6                1    50.000
 MK-1-7                1    60.000
 MK-1-8                1    70.000
 MK-1-9                1    80.000
 MK-1-10               1    90.000
 MK-1-11               1   100.000
 MK-1-12               1   110.000
 MK-1-13               1   120.000
 MK-1-14               1   130.000
 MK-1-15               1   140.000
 MK-1-16               1   150.000
 MK-2-1                2     0.000
 MK-2-2                2    10.000
 MK-2-3                2    20.000
 MK-2-4                2    30.000
 MK-2-5                2    40.000
 MK-2-6                2    50.000
 MK-2-7                2    60.000
 MK-2-8                2    70.000
 MK-2-9                2    80.000
 MK-2-10               2    90.000
 MK-2-11               2   100.000
 MK-2-12               2   110.000
 MK-2-13               2   120.000
 MK-2-14               2   130.000
 MK-2-15               2   140.000
 MK-2-16               2   150.000
 MK-3-1                3     0.000
 MK-3-2                3    10.000
 MK-3-3                3    20.000
 MK-3-4                3    30.000
 MK-3-5                3    40.000
 MK-3-6                3    50.000
 MK-3-7                3    60.000
 MK-3-8                3    70.000
 MK-3-9                3    80.000
 MK-3-10               3    90.000
 MK-3-11               3   100.000
 MK-3-12               3   110.000
 MK-3-13               3   120.000
 MK-3-14               3   130.000
 MK-3-15               3   140.000
 MK-3-16               3   150.000
 MK-4-1                4     0.000
 MK-4-2                4    10.000
 MK-4-3                4    20.000
 MK-4-4                4    30.000
 MK-4-5                4    40.000
 MK-4-6                4    50.000
 MK-4-7                4    60.000
 MK-4-8                4    70.000
 MK-4-9                4    80.000
 MK-4-10               4    90.000
 MK-4-11               4   100.000
 MK-4-12               4   110.000
 MK-4-13               4   120.000
 MK-4-14               4   130.000
 MK-4-15               4   140.000
 MK-4-16               4   150.000
 MK-5-1                5     0.000
 MK-5-2                5    10.000
 MK-5-3                5    20.000
 MK-5-4                5    30.000
 MK-5-5                5    40.000
 MK-5-6                5    50.000
 MK-5-7                5    60.000
 MK-5-8                5    70.000
 MK-5-9                5    80.000
 MK-5-10               5    90.000
 MK-5-11               5   100.000
 MK-5-12               5   110.000
 MK-5-13               5   120.000
 MK-5-14               5   130.000
 MK-5-15               5   140.000
 MK-5-16               5   150.000
 MK-6-1                6     0.000
 MK-6-2                6    10.000
 MK-6-3                6    20.000
 MK-6-4                6    30.000
 MK-6-5                6    40.000
 MK-6-6                6    50.000
 MK-6-7                6    60.000
 MK-6-8                6    70.000
 MK-6-9                6    80.000
 MK-6-10               6    90.000
 MK-6-11               6   100.000
 MK-6-12               6   110.000
 MK-6-13               6   120.000
 MK-6-14               6   130.000
 MK-6-15               6   140.000
 MK-6-16               6   150.000
!*********************************** Marker Types ********************************************************************
!Co-dominant marker: When heterozygote F1 is present, P1 is coded as 2, F1 is coded as 1, and P2 is coded as 0; Otherwise, P1 is coded as 2, and P2 is coded as 0. 
!Dominant marker: When heterozygote F1 is present, P1 and F1 are coded as 12, and P2 is coded as 0; Otherwise, P1 is coded as 2, and P2 is coded as 0.  
!Recessive markers: When heterozygote F1 is present, P1 is coded as 2, and F1 and P2 are coded as 10; Otherwise, P1 is coded as 2, and P2 is coded as 0. 
!Missing marker is coded as -1. 
 MK-1-1                 1   1   2   1   1   2   1   2   2   2   2   1   2   2   2   1   2   2   1   2   2   1   1   2   2   1   2   2   1   1   1   1   1   1   1   2   2   2   2   2   1   2   2   2   2   2   2   1   1   1   2   2   2   1   1   2   2   2   1   2   1   2   2   1   1   2   2   2   2   1   2   2   1   2   2   2   2   2   2   1   2   2   1   1   2   1   1   1   1   1   1   2   1   1   2   2   1   1   1   1   1   1   1   2   1   2   1   1   2   2   1   2   2   1   1   2   1   1   1   2   1   2   1   2   1   1   2   2   2   1   1   1   1   2   2   1   1   2   1   2   2   2   1   1   1   2   1   1   1   1   1   2   1   2   2   2   1   1   1   2   1   1   2   2   2   2   1   1   2   1   2   2   2   1   2   1   1   1   2   2   1   2   1   2   2   2   1   2   1   1   1   2   2   2   2   2   1   2   1   1
 MK-1-2                 1   1   2   1   1   2   2   2   2   2   2   1   2   2   2   1   2   2   1   2   2   1   1   2   2   1   2   2   1   1   1   1   1   1   1   1   2   2   2   2   1   2   2   2   2   2   2   1   1   1   2   2   2   1   1   1   2   2   1   2   1   2   2   1   1   2   2   2   2   1   2   2   1   2   2   2   2   2   2   1   2   1   1   1   2   1   1   1   1   1   1   2   2   1   1   2   1   1   2   1   1   1   2   2   2   1   1   1   2   2   1   2   2   1   2   2   1   1   1   2   1   2   1   1   1   1   2   2   1   1   1   1   1   2   2   1   1   2   2   2   2   2   1   1   1   2   1   1   1   1   1   2   2   2   1   2   1   1   1   2   1   1   2   2   2   2   1   1   2   1   2   2   2   1   2   1   1   1   2   1   1   2   1   2   1   2   1   2   1   1   2   2   2   2   2   1   1   2   1   1
 MK-1-3                 1   1   2   1   1   2   2   2   2   2   2   2   2   2   2   1   2   2   1   2   2   1   1   2   1   2   2   2   1   1   1   1   2   1   1   1   2   2   2   2   1   1   2   2   2   2   2   1   1   1   2   2   2   1   1   1   1   2   2   2   1   2   2   1   2   2   2   2   2   1   2   2   1   2   2   2   2   2   2   1   2   2   1   1   2   1   1   1   1   1   1   2   2   1   1   2   1   1   2   1   1   1   2   1   1   1   1   1   2   2   1   1   2   1   2   2   2   1   1   2   1   2   1   2   1   1   2   2   1   1   1   1   1   1   2   1   1   2   2   2   2   2   1   2   1   2   1   1   1   1   1   1   2   2   1   2   1   1   1   2   1   1   2   1   2   2   1   1   2   1   2   1   2   1   2   1   1   1   2   1   1   2   1   2   1   2   1   2   1   1   2   2   2   2   2   1   2   2   1   1
 MK-1-4                 1   1   2   1   1   2   2   2   2   2   2   2   2   2   2   1   2   1   1   2   2   1   1   2   1   2   2   2   2   1   1   1   2   1   1   1   2   1   2   2   2   1   2   2   2   2   2   1   1   2   2   1   2   2   1   1   1   2   2   2   1   2   1   1   2   2   2   2   2   1   2   2   1   2   2   2   2   2   2   1   2   2   1   1   2   1   1   1   1   1   1   2   2   1   1   2   1   1   2   1   1   1   2   1   1   1   1   1   2   2   1   1   2   1   1   2   2   1   1   2   1   2   1   2   1   2   2   2   1   1   1   1   1   1   2   2   2   2   2   2   2   2   1   2   1   2   2   1   1   1   1   2   2   2   1   2   1   1   1   2   2   1   2   2   2   2   1   2   2   1   2   1   2   1   2   1   1   1   2   1   1   2   1   2   1   2   1   2   1   1   1   2   2   2   2   1   2   2   1   1
 MK-1-5                 1   1   2   1   1   2   2   2   2   2   2   2   2   2   2   1   2   1   1   2   1   2   1   2   1   2   2   2   2   1   2   1   2   1   1   1   2   1   2   2   2   2   2   2   2   2   2   1   1   2   1   1   2   2   1   1   1   2   2   2   1   2   1   1   2   1   2   2   2   1   2   2   2   2   1   2   2   2   2   1   2   2   1   2   1   1   1   1   1   1   1   2   2   1   1   2   1   2   2   1   1   1   2   1   1   1   2   1   1   2   1   1   2   1   1   2   2   1   1   2   1   2   1   1   1   2   2   2   1   1   1   2   1   1   2   2   2   2   2   2   2   2   1   2   1   2   2   2   1   1   1   2   2   2   1   2   1   1   1   2   2   1   2   2   2   2   1   2   2   1   2   1   2   1   2   1   1   1   2   2   1   2   1   2   1   1   1   2   1   1   1   2   2   2   2   1   2   2   2   2
 MK-1-6                 1   1   2   1   1   2   2   2   2   2   2   2   2   2   2   1   2   1   1   1   1   2   1   2   1   2   2   2   2   1   2   1   2   1   2   1   2   1   2   2   2   2   2   2   2   2   2   1   1   2   1   1   2   2   1   1   1   2   2   2   2   2   1   1   2   1   2   1   2   1   2   2   2   2   1   2   2   2   2   1   2   2   1   2   2   1   1   1   1   1   1   2   2   1   1   2   1   2   2   1   1   1   2   1   1   1   1   1   1   2   2   1   2   1   1   2   2   1   2   2   1   2   1   1   1   2   2   2   1   1   1   2   1   1   2   2   2   2   2   2   2   2   1   2   1   2   2   2   2   1   1   1   2   2   1   2   1   2   1   2   2   1   2   2   2   2   1   2   1   1   1   1   2   1   2   1   1   1   1   2   1   2   2   2   2   2   1   2   1   1   1   2   2   2   2   1   2   2   2   2
 MK-1-7                 1   1   2   1   1   2   2   1   1   2   2   1   2   2   2   1   2   1   1   1   1   2   1   2   1   2   2   2   2   1   2   1   2   1   2   1   1   1   2   2   2   2   2   2   2   2   2   1   1   2   1   1   2   2   1   1   1   2   2   2   2   2   1   1   2   1   2   1   2   1   2   2   2   2   1   2   2   2   2   1   2   2   1   1   2   1   2   1   1   1   1   2   2   1   1   2   1   2   2   1   2   1   2   1   1   1   1   1   1   2   1   1   2   1   1   2   1   1   2   2   1   2   1   1   1   2   2   1   1   1   1   2   1   1   2   2   2   2   2   2   1   2   1   2   1   1   2   2   2   1   1   1   2   1   1   2   1   2   1   2   2   1   2   2   2   2   1   2   1   1   1   1   2   1   2   1   2   1   1   2   1   2   2   2   2   2   1   2   1   2   1   2   2   2   2   1   2   2   2   2
 MK-1-8                 1   1   2   1   1   2   2   2   2   2   2   1   2   2   2   1   2   1   1   1   1   2   1   2   1   1   2   2   2   2   2   1   2   1   2   1   1   1   2   2   2   2   2   2   2   2   2   1   1   2   1   1   2   2   1   1   1   2   2   2   2   1   1   1   2   1   2   1   2   1   2   2   2   2   1   2   2   1   2   1   2   2   1   1   1   1   2   1   1   1   1   2   2   1   1   2   1   2   2   1   2   1   2   1   1   1   1   1   1   2   1   1   2   1   2   2   1   1   1   2   1   2   1   1   1   2   2   1   1   1   1   2   1   1   2   1   2   2   2   2   2   2   1   2   1   1   1   2   2   1   1   1   2   2   2   2   1   2   1   2   2   1   2   2   2   2   1   2   1   1   1   1   2   1   2   1   2   1   1   2   1   2   2   2   2   2   1   2   2   2   1   2   2   2   2   1   1   2   2   2
 MK-1-9                 1   2   2   1   1   2   1   2   2   2   2   1   2   2   2   1   2   1   1   1   1   2   1   2   1   1   1   2   2   2   2   2   2   1   2   1   1   1   2   1   2   2   2   2   2   1   2   1   1   2   1   1   2   2   1   1   1   2   2   2   2   1   1   1   2   1   2   1   2   1   2   2   2   2   1   2   2   1   2   1   2   2   1   1   1   1   2   1   1   1   1   2   2   1   1   2   1   2   2   1   2   1   2   1   1   1   1   1   2   2   1   1   2   1   2   2   2   1   1   2   1   2   1   2   1   2   2   1   1   2   1   2   1   1   2   1   2   2   2   2   2   2   2   2   1   1   1   2   2   2   1   1   2   1   2   2   1   2   1   2   2   1   2   2   2   2   1   2   1   1   1   1   2   1   2   1   2   1   1   2   1   2   2   2   2   2   1   2   2   2   1   2   2   2   2   1   1   2   2   2
 MK-1-10                1   2   2   1   1   2   1   2   2   2   2   1   2   2   2   1   2   1   1   1   1   2   1   2   1   1   1   2   1   2   2   2   2   1   2   1   1   1   2   1   2   2   2   2   1   2   2   1   1   2   1   1   2   2   1   1   1   2   2   2   2   1   1   1   2   1   2   1   2   1   2   2   2   1   1   2   2   1   2   1   1   2   2   1   1   1   2   2   1   1   1   2   2   1   1   2   1   2   1   1   2   1   2   2   1   1   1   1   2   2   2   1   2   1   2   2   2   1   1   2   1   2   1   2   1   2   2   1   1   2   1   2   1   1   2   1   2   2   2   2   2   2   2   2   1   1   1   2   2   2   1   2   1   1   2   2   1   2   1   2   2   1   2   2   2   2   1   2   1   1   1   1   2   1   2   1   2   1   1   2   1   2   2   2   2   2   1   2   2   2   1   2   2   2   2   1   1   2   2   2
 MK-1-11                1   2   2   1   1   2   1   2   2   2   2   1   2   2   2   1   2   1   2   1   1   1   1   2   1   1   1   1   1   2   2   2   2   1   2   1   1   1   2   1   2   2   2   2   1   2   2   1   1   2   1   1   2   2   1   1   1   2   2   2   2   1   1   1   2   1   2   1   2   1   2   2   1   1   1   2   2   1   2   1   1   2   2   1   2   1   2   2   1   1   1   2   2   1   1   2   1   2   1   1   2   1   2   2   1   1   1   1   2   2   2   1   2   1   2   2   2   2   1   2   1   2   2   2   2   1   2   1   1   2   1   1   1   1   2   1   2   2   2   1   1   2   2   2   1   1   1   2   2   2   1   2   1   1   2   2   1   1   2   2   2   1   2   2   2   2   1   2   1   2   1   1   2   1   2   1   2   1   2   2   1   2   2   2   2   2   2   2   2   2   1   2   1   2   2   1   1   1   2   2
 MK-1-12                2   2   2   2   1   2   1   2   2   2   2   1   2   2   2   1   2   1   2   1   1   1   1   2   1   1   1   1   1   2   2   2   2   1   1   1   1   1   2   1   2   2   2   2   1   2   2   1   1   2   2   2   2   2   1   1   1   2   2   1   2   1   2   1   2   1   2   1   2   1   2   2   1   1   1   2   2   1   2   1   1   2   1   1   2   2   2   2   1   1   1   2   2   1   1   2   1   1   1   1   2   1   2   2   1   1   1   1   2   2   2   1   2   1   2   2   2   2   1   2   1   2   2   2   2   1   2   1   1   2   1   1   1   1   2   1   2   2   2   1   1   2   2   2   1   1   2   2   2   2   1   2   1   1   2   2   1   1   2   2   2   1   2   2   2   2   1   2   1   2   1   1   2   1   2   1   2   1   2   1   1   2   2   2   2   1   2   2   2   2   1   2   2   2   2   1   1   1   1   2
 MK-1-13                2   2   2   2   1   2   2   2   1   2   2   1   1   2   2   1   2   1   2   2   1   1   1   2   1   1   1   1   1   2   2   2   2   2   1   1   1   2   2   1   2   2   2   1   1   2   2   1   1   2   2   2   2   2   1   1   1   2   2   1   2   1   2   1   2   1   2   1   2   2   2   2   1   1   1   2   2   1   2   1   1   2   1   1   2   2   2   2   1   1   1   2   2   1   1   2   1   1   1   1   2   1   2   2   1   1   1   1   2   2   2   1   2   1   2   2   2   2   2   2   1   2   2   2   2   1   2   1   1   1   1   1   1   1   2   1   2   2   2   1   1   2   2   2   1   1   2   2   2   2   2   2   1   1   2   2   1   1   1   2   2   2   2   2   2   2   1   2   2   2   1   1   2   1   2   2   2   1   2   2   1   2   2   2   2   2   2   2   2   2   1   2   2   2   2   1   1   1   1   2
 MK-1-14                2   1   2   2   1   1   2   2   1   2   2   1   2   2   1   2   2   1   2   2   2   1   1   2   1   1   1   1   1   2   2   2   2   2   1   1   1   2   2   1   2   2   2   1   1   2   2   1   1   2   2   2   2   2   1   1   1   2   2   2   2   1   2   1   2   1   2   1   2   2   2   2   1   1   1   2   2   1   2   1   1   1   1   1   2   2   2   2   1   1   1   2   2   1   1   2   1   1   1   1   2   1   2   2   1   1   1   2   2   2   2   1   2   1   2   2   2   2   2   2   1   1   2   2   2   1   2   1   1   1   1   1   1   1   2   1   2   2   2   1   1   2   2   2   1   1   2   2   2   2   2   2   1   1   2   2   1   1   1   2   2   2   2   2   1   2   1   2   2   1   1   1   1   1   2   2   2   1   2   2   1   2   2   2   2   2   2   1   2   2   1   1   2   2   2   1   1   1   1   2
 MK-1-15                2   1   2   2   1   1   2   2   1   2   2   1   1   2   1   2   1   1   1   2   2   1   2   2   1   1   1   1   1   2   2   1   1   2   1   1   2   2   2   1   2   2   2   1   1   2   2   1   1   2   2   2   2   2   1   1   1   1   2   1   2   1   2   1   2   1   2   1   2   2   2   2   1   1   2   2   2   1   1   1   1   1   1   2   2   2   2   2   1   1   1   2   2   1   1   2   1   1   1   1   2   2   2   2   1   1   1   2   2   1   2   1   2   1   2   2   1   1   2   2   1   1   2   1   2   1   2   1   1   1   1   1   1   1   2   1   2   2   2   1   1   2   2   2   1   1   2   2   2   2   2   2   1   1   2   2   1   1   1   2   2   2   2   2   1   2   1   2   2   1   1   1   1   1   2   2   2   1   2   2   2   1   2   2   2   2   2   1   2   2   2   1   2   2   2   1   1   1   1   2
 MK-1-16                1   1   2   2   1   1   2   2   2   2   2   1   1   2   1   2   1   1   1   2   2   1   2   2   1   1   1   1   1   2   2   1   1   2   1   1   2   2   2   1   2   2   2   1   1   2   2   1   1   2   2   1   2   2   2   1   1   1   2   1   2   2   2   1   2   2   2   1   2   2   2   2   2   1   2   2   2   1   1   1   1   1   1   2   2   2   2   2   1   1   1   1   2   1   1   2   1   1   1   1   2   2   2   2   1   1   1   2   2   1   2   1   2   1   2   2   1   1   2   2   1   1   2   1   2   1   2   1   1   1   1   1   1   1   2   1   1   2   2   1   1   2   2   2   1   1   2   2   2   2   2   2   1   1   2   2   1   1   1   2   2   2   2   2   1   2   1   2   2   2   1   1   1   1   2   2   2   1   2   2   2   1   2   2   2   2   2   1   2   2   2   1   2   2   2   1   1   1   1   2
 MK-2-1                 1   1   2   1   2   1   2   2   1   1   2   2   2   1   2   1   2   1   1   1   2   2   1   1   2   2   2   2   1   1   1   2   1   1   1   2   1   2   2   1   2   2   1   1   1   1   2   2   1   2   1   1   1   2   1   2   2   2   2   2   1   2   2   2   1   2   1   1   2   1   2   2   2   1   2   2   2   2   1   2   1   1   2   1   2   1   1   1   1   2   2   2   1   2   1   1   2   2   1   1   2   1   1   1   1   1   1   1   1   2   2   2   1   2   2   2   1   1   1   1   1   2   2   2   1   2   1   1   1   1   2   2   1   2   1   1   1   1   1   1   1   1   2   2   1   2   2   1   2   1   2   2   1   1   1   2   1   2   2   2   1   1   2   1   2   2   1   2   2   2   2   1   1   1   1   2   2   2   2   1   1   1   2   1   2   2   2   1   1   2   1   2   1   2   2   2   2   2   1   2
 MK-2-2                 1   1   2   1   2   1   2   2   1   2   2   1   2   1   2   1   2   1   1   1   2   2   1   1   2   1   2   2   1   1   1   2   1   1   1   2   1   2   2   1   2   2   1   1   1   2   1   2   1   2   1   1   1   2   1   2   2   1   2   2   1   2   2   2   1   2   2   1   2   1   2   2   2   1   2   2   2   2   1   2   1   1   2   1   2   1   1   1   1   2   2   1   1   1   1   1   1   2   1   1   2   2   1   1   1   1   1   1   1   2   2   2   2   2   1   2   1   1   1   1   1   2   2   2   2   2   2   1   1   1   2   2   1   2   1   1   2   1   1   1   1   1   2   2   1   1   2   1   1   1   2   2   1   2   1   2   1   2   2   2   1   1   2   2   1   2   1   2   2   2   2   1   1   1   1   2   2   2   2   1   1   1   2   1   2   2   2   1   1   2   1   2   1   2   2   2   2   2   1   2
 MK-2-3                 1   1   2   1   1   2   2   2   1   2   2   1   2   1   2   1   2   1   1   1   1   2   1   2   2   1   2   2   1   1   1   2   1   1   1   2   1   1   1   1   2   2   1   1   1   1   1   1   1   2   1   1   1   2   2   2   2   2   2   2   1   2   1   2   1   2   2   2   2   1   2   2   1   1   2   2   2   1   1   2   1   1   2   1   2   1   1   1   1   2   1   1   1   1   1   1   1   2   1   1   1   2   1   1   1   1   1   1   1   2   2   1   2   2   1   2   1   2   1   1   1   2   2   2   2   2   2   1   1   1   2   2   1   2   2   1   2   1   1   1   1   1   2   2   1   1   2   1   1   1   2   2   1   2   1   2   1   1   2   2   1   1   2   2   1   2   1   2   2   2   2   1   2   1   1   1   2   2   2   1   1   1   2   1   2   2   2   1   1   2   1   2   1   2   2   2   2   2   1   2
 MK-2-4                 1   2   2   1   1   2   2   2   1   2   2   1   2   1   2   1   2   1   1   1   1   2   1   2   2   1   2   2   1   1   1   2   1   1   1   2   1   1   1   1   2   2   1   1   1   1   2   1   1   2   1   1   1   2   2   2   2   2   2   2   1   2   1   2   1   2   2   2   2   1   2   2   1   1   2   2   1   1   1   1   1   1   2   1   2   1   1   1   1   2   1   1   1   1   1   1   1   2   1   2   1   2   2   1   1   1   2   1   1   2   2   1   2   2   1   2   1   2   1   1   1   2   2   2   2   2   2   1   1   1   2   2   1   2   2   1   1   1   1   1   1   1   2   2   1   1   2   1   1   1   2   2   1   2   2   2   1   1   2   2   1   1   2   2   1   2   1   2   1   2   2   1   2   1   1   1   2   2   2   1   1   1   2   1   2   2   2   1   1   2   1   2   1   2   2   2   2   2   1   2
 MK-2-5                 1   2   2   2   1   2   2   2   2   2   2   1   2   1   2   1   2   1   1   1   1   2   1   2   2   1   2   1   1   1   1   2   2   1   1   2   1   2   1   1   1   2   1   1   1   1   2   1   1   2   1   1   1   2   2   2   2   2   2   2   1   2   1   2   1   2   2   2   2   1   2   2   1   1   2   2   1   1   1   1   1   1   2   1   2   1   1   1   1   2   1   1   1   1   1   1   1   2   1   2   1   2   2   2   1   1   2   1   1   2   2   1   2   2   2   2   1   2   1   1   2   2   2   2   1   2   2   1   1   1   2   2   1   2   2   1   1   2   1   2   1   1   2   1   2   1   2   1   1   1   2   2   1   2   2   2   1   1   2   2   1   1   2   2   1   1   1   2   2   1   1   1   2   1   1   1   2   2   1   1   1   1   2   1   2   2   2   1   1   1   1   2   1   2   2   2   2   2   1   2
 MK-2-6                 1   2   2   2   1   2   2   1   2   2   2   1   1   1   2   1   2   1   1   1   1   2   1   2   2   1   2   1   1   1   1   2   2   1   1   2   1   2   1   1   1   2   1   1   2   1   2   2   1   2   1   1   1   1   2   2   2   2   2   2   1   2   1   2   1   2   2   2   2   1   2   2   1   1   2   1   1   1   1   1   1   1   2   1   2   1   1   1   1   2   2   1   1   1   1   1   1   2   1   2   1   2   2   2   1   1   2   1   1   2   2   1   2   2   2   2   1   2   1   1   2   2   1   2   1   2   2   1   1   2   2   2   2   2   2   1   1   2   1   2   1   1   2   1   2   1   2   1   1   1   2   2   1   2   2   2   1   1   1   2   1   1   2   2   1   1   1   2   2   1   2   1   2   1   1   1   2   2   1   1   1   1   2   1   2   2   2   1   1   2   2   2   1   2   2   2   2   2   1   2
 MK-2-7                 1   2   2   2   1   2   2   1   2   2   2   1   1   1   2   2   1   1   1   1   1   2   1   2   2   1   2   1   1   1   1   2   2   1   1   2   1   2   2   1   1   2   1   1   2   1   2   2   2   2   1   2   1   1   2   2   2   2   1   2   1   2   1   2   1   2   2   2   2   1   2   2   1   1   2   1   1   1   2   2   1   1   2   1   2   1   1   1   1   2   2   1   1   1   1   1   1   2   1   2   1   2   1   2   1   1   2   1   2   2   2   1   2   2   2   2   1   2   1   1   2   2   1   1   1   2   2   1   2   2   2   2   2   2   2   1   1   2   2   2   1   1   1   1   2   1   2   1   1   1   2   2   1   1   1   2   1   1   1   2   2   1   2   1   1   1   1   2   2   1   1   1   2   1   1   1   2   2   1   1   1   1   2   1   1   2   2   1   1   2   2   2   1   2   2   2   2   1   1   2
 MK-2-8                 1   2   2   2   2   2   2   1   2   2   2   1   1   2   2   2   1   1   1   1   1   2   1   2   2   1   2   1   1   1   1   2   1   1   1   2   1   2   2   1   1   2   1   1   2   1   1   2   2   2   1   2   1   1   1   2   2   2   1   2   1   2   1   2   1   2   2   2   2   2   2   2   1   1   2   1   1   1   2   2   2   1   2   1   2   1   1   1   1   2   2   1   1   1   1   1   1   2   1   2   1   1   1   2   1   1   2   1   2   2   2   1   2   2   1   2   1   2   2   1   2   2   1   1   1   2   2   2   2   2   1   2   2   2   2   1   1   2   2   2   1   2   1   2   2   1   1   1   1   1   2   2   2   1   1   2   1   1   1   2   2   1   2   1   1   1   1   2   2   1   1   1   2   1   1   1   2   2   1   1   1   1   2   1   1   2   2   2   1   2   2   2   2   2   2   2   2   1   1   2
 MK-2-9                 1   2   2   2   2   2   2   2   2   2   2   2   1   2   2   2   1   1   1   2   1   2   1   2   1   1   2   1   1   1   1   2   1   1   1   2   1   2   2   1   1   2   2   1   2   1   1   2   2   2   1   2   1   1   1   2   2   2   1   2   1   2   1   2   1   2   2   2   2   2   2   2   1   2   2   1   1   1   2   2   1   1   2   1   2   1   1   1   1   1   1   1   1   1   1   1   1   2   1   2   1   1   1   2   1   1   2   1   2   2   2   1   2   2   1   2   1   2   2   1   2   2   1   1   1   2   2   2   2   2   1   2   1   2   2   1   1   2   2   2   1   2   1   2   2   1   1   1   1   1   2   2   2   1   1   2   1   1   1   1   2   1   2   1   2   1   1   2   2   1   1   1   2   1   2   1   2   2   1   1   1   1   2   1   1   2   2   2   1   2   2   2   2   2   2   2   2   1   1   1
 MK-2-10                1   1   1   2   2   2   2   2   1   2   2   2   1   2   2   2   1   1   1   2   1   2   1   2   1   1   2   1   1   1   1   2   2   1   1   2   1   1   2   1   1   2   2   1   2   1   1   1   2   2   1   2   1   1   2   2   2   2   1   2   1   2   1   2   1   2   2   2   2   2   2   2   1   1   2   1   1   1   2   2   1   2   1   1   2   1   1   1   2   1   1   1   1   1   1   1   1   2   1   2   1   1   1   2   2   1   2   1   2   2   2   1   2   1   1   2   1   2   2   1   2   2   1   1   1   2   2   2   2   2   1   2   1   2   2   1   1   2   2   2   1   2   2   1   2   1   1   1   1   1   2   2   2   1   2   2   1   1   1   1   2   1   2   1   2   1   1   2   2   1   1   1   2   1   2   1   2   1   1   1   2   1   2   1   2   2   2   2   1   2   2   1   2   2   2   2   2   2   1   1
 MK-2-11                1   1   1   2   2   2   2   2   1   2   2   2   1   2   2   1   1   1   1   1   1   2   1   1   1   1   2   1   1   1   1   2   2   1   1   2   1   1   2   1   1   2   2   2   2   1   1   1   2   2   1   2   1   1   2   1   2   2   1   1   1   2   1   2   1   2   2   2   2   1   2   2   1   2   2   2   1   1   2   2   1   2   1   2   1   1   1   1   2   1   1   1   1   1   1   1   1   2   1   2   1   1   1   2   2   1   2   1   2   1   2   1   2   1   1   1   1   2   2   1   2   2   1   1   1   2   2   1   2   2   1   2   1   2   1   1   1   2   2   2   1   1   2   1   2   1   1   1   1   1   2   2   2   1   1   2   1   1   1   1   2   1   2   2   2   2   1   2   2   1   1   1   2   1   2   1   2   1   1   1   1   1   2   1   1   2   2   2   1   2   2   1   2   2   2   2   2   2   1   2
 MK-2-12                1   1   1   2   2   1   2   2   1   2   2   2   1   2   2   1   1   1   1   1   1   2   1   1   1   1   2   2   1   2   1   2   2   1   1   2   1   1   2   1   1   2   2   2   1   1   1   1   2   2   1   2   1   1   2   1   2   2   1   1   1   2   1   2   1   2   2   2   1   1   2   2   1   2   2   1   1   1   2   2   1   2   1   2   1   1   1   2   2   1   1   1   1   1   1   1   1   2   1   2   1   1   2   2   2   1   2   2   2   1   2   1   2   1   1   1   1   2   2   1   2   2   1   1   1   2   2   1   2   2   1   2   1   2   1   1   1   2   2   1   2   1   2   1   2   1   1   2   2   1   2   2   2   1   1   2   1   1   1   2   2   1   2   2   2   2   1   2   2   1   2   1   2   1   2   2   1   1   1   2   1   1   2   1   1   2   2   2   1   2   2   1   2   2   2   2   2   2   1   2
 MK-2-13                2   1   1   2   2   1   2   2   1   2   2   2   1   2   2   1   1   1   1   1   1   2   1   1   2   1   1   2   1   2   1   1   2   1   1   2   1   1   2   1   1   2   2   2   1   1   1   1   2   2   2   2   1   1   2   1   2   2   1   1   1   2   1   2   1   2   2   2   1   1   2   2   1   2   1   1   1   1   2   2   1   2   1   2   1   1   1   2   2   1   1   1   1   1   1   1   1   2   1   2   1   1   2   2   2   1   2   2   2   1   2   1   2   1   1   1   1   2   2   1   2   2   2   1   1   2   2   2   2   2   1   2   1   2   1   1   1   2   2   1   2   1   2   2   2   1   1   2   2   1   2   2   2   1   1   2   1   1   1   2   2   1   2   2   2   2   2   2   2   1   1   1   2   1   2   2   2   1   1   2   1   2   2   1   1   2   2   1   1   2   2   2   2   2   2   2   2   2   1   2
 MK-2-14                2   1   1   2   2   1   1   2   1   1   2   2   1   2   2   1   1   1   1   1   1   2   1   1   2   1   1   2   1   2   1   1   1   1   1   2   1   1   2   1   1   2   2   2   2   1   1   1   2   2   2   2   1   1   2   1   2   2   1   1   1   2   1   2   1   1   2   1   1   1   2   2   1   2   1   1   2   1   2   2   1   2   1   2   1   1   1   2   2   1   2   1   1   1   1   1   1   2   1   2   1   1   2   2   2   1   2   2   1   1   2   1   2   1   1   1   1   1   2   1   2   1   2   2   1   2   2   2   2   2   1   2   1   2   1   1   1   1   2   1   2   1   2   2   2   1   1   2   2   1   2   2   2   1   1   2   1   1   1   1   2   1   2   2   2   2   2   2   2   1   1   1   2   1   2   1   2   1   1   2   1   2   2   1   1   2   2   1   1   2   2   2   2   1   2   2   2   2   1   2
 MK-2-15                2   1   1   2   2   1   1   2   1   1   2   2   1   2   2   1   1   1   1   1   1   2   1   1   2   1   1   2   1   2   1   1   1   1   1   2   1   1   2   1   1   2   2   2   2   1   1   1   2   2   2   2   1   1   2   1   2   2   1   2   1   2   1   2   1   1   2   1   1   1   1   2   1   2   1   2   2   1   2   2   1   2   1   2   1   1   1   1   2   1   2   1   1   1   2   2   1   2   1   2   1   1   2   2   2   1   2   2   1   1   1   1   2   1   1   1   1   1   2   1   2   1   2   2   1   2   2   2   1   2   1   2   1   2   1   1   1   2   2   1   1   1   2   2   1   1   1   2   2   1   2   2   2   1   1   2   1   1   1   1   2   1   2   2   2   2   2   2   2   2   1   1   2   1   2   1   2   1   1   2   1   2   2   1   1   2   2   1   1   2   2   2   2   1   1   2   2   2   1   2
 MK-2-16                2   2   1   2   2   1   1   2   1   1   2   1   1   1   2   1   1   1   1   2   1   2   2   1   2   1   1   2   2   2   1   1   1   1   1   2   1   1   2   1   1   2   1   2   1   1   1   1   2   2   2   2   1   1   2   1   2   2   2   2   1   2   1   2   1   1   2   1   1   1   1   2   1   2   1   2   2   1   2   2   1   2   2   2   1   1   1   1   2   1   2   1   1   1   2   2   1   2   2   2   2   1   1   2   2   1   2   2   1   1   1   2   2   1   1   1   1   1   2   1   2   1   2   2   1   2   2   2   1   2   1   2   1   1   1   1   1   2   2   1   2   1   2   1   1   1   1   2   2   1   2   1   2   1   1   2   1   1   1   1   2   1   2   2   2   1   2   2   2   2   1   2   1   1   2   1   2   1   2   2   1   2   2   1   1   2   2   1   1   2   2   2   2   1   1   1   2   2   1   2
 MK-3-1                 2   2   2   1   1   2   1   2   1   1   2   1   1   2   1   1   2   2   2   2   2   2   1   1   1   1   2   2   2   1   2   2   2   2   1   1   2   2   1   1   1   1   1   2   1   2   2   1   1   1   2   1   2   1   1   1   2   1   1   1   1   1   1   2   2   1   1   2   1   1   1   1   2   1   1   1   2   2   2   2   2   2   2   2   2   2   2   2   2   2   2   2   2   1   1   2   2   2   1   1   2   1   2   2   2   2   2   2   2   2   2   1   1   2   2   2   1   2   2   2   1   1   1   2   1   1   2   2   1   1   1   1   2   2   1   2   1   1   1   1   1   2   1   1   2   2   2   1   1   2   2   2   1   1   1   2   1   1   2   1   1   2   1   1   2   1   1   2   2   1   1   2   2   2   1   2   2   2   2   1   1   2   1   1   1   2   2   2   2   1   1   1   2   2   2   2   2   2   2   1
 MK-3-2                 1   2   2   1   1   2   1   2   1   1   2   1   1   2   1   1   2   2   2   2   2   2   1   2   1   1   2   2   2   1   2   2   1   1   1   1   2   2   1   1   1   1   1   2   1   2   2   1   1   1   2   1   2   1   1   1   1   1   1   2   1   1   1   2   2   1   1   2   1   1   1   1   2   1   1   1   2   1   2   2   2   2   2   2   2   2   2   2   2   2   2   1   1   1   1   2   2   1   1   1   2   1   2   2   2   2   2   1   2   2   2   1   1   2   2   2   1   2   2   1   1   1   1   1   1   1   2   2   1   1   1   1   2   2   1   2   1   1   1   1   1   2   1   1   2   2   1   1   1   2   2   2   1   1   1   2   1   1   2   1   1   2   1   2   2   1   2   2   2   1   1   2   2   1   1   2   2   2   2   1   1   2   2   1   1   2   2   1   2   1   1   1   2   2   2   2   2   2   2   1
 MK-3-3                 1   2   1   1   1   2   1   2   1   1   2   1   1   2   1   1   2   1   2   2   2   2   1   2   1   1   2   2   2   1   2   2   1   1   1   1   2   2   1   1   1   1   1   2   1   2   2   1   1   1   2   1   2   1   1   2   1   1   1   2   2   1   1   2   2   1   1   2   1   1   1   1   2   1   1   1   2   1   2   2   2   2   2   2   2   2   2   2   2   2   2   1   1   1   1   2   2   1   1   1   2   1   2   2   2   2   2   1   2   2   2   1   1   2   2   2   1   1   2   1   1   1   1   1   1   2   2   1   1   1   1   1   2   2   1   2   1   1   1   1   1   2   1   1   2   2   1   1   1   2   2   1   1   2   1   2   1   1   2   1   1   2   1   2   2   1   2   1   2   1   1   2   2   1   1   2   2   2   2   1   1   2   2   1   1   2   2   1   2   1   2   1   2   2   2   2   2   2   2   2
 MK-3-4                 1   1   1   1   1   2   1   2   1   1   1   1   1   2   1   2   1   1   2   2   2   2   1   2   1   1   2   2   2   1   2   1   2   1   2   1   2   2   1   1   1   1   1   2   1   2   2   1   1   1   2   1   1   1   2   2   2   1   1   2   2   1   1   2   2   1   1   2   1   1   1   1   2   1   1   1   2   1   2   2   2   1   2   2   2   2   2   2   2   2   2   1   1   1   1   2   2   1   2   1   2   1   2   2   2   2   1   2   2   2   2   1   1   2   2   2   1   1   2   1   1   2   1   1   1   2   2   1   1   1   1   1   2   2   1   2   1   1   1   1   1   2   1   1   2   2   1   1   1   2   2   1   2   2   1   2   1   1   2   1   1   2   1   2   2   1   2   1   2   1   1   1   2   1   1   2   2   2   2   2   1   2   2   2   1   2   1   1   2   2   2   1   2   2   2   2   2   1   2   1
 MK-3-5                 1   1   2   2   1   2   1   1   1   1   1   1   1   2   1   2   1   1   2   2   1   2   1   2   1   1   2   2   2   1   2   2   2   2   2   1   2   1   1   1   1   1   1   2   1   2   2   1   1   1   2   1   1   1   2   2   2   1   1   2   2   1   1   2   2   1   2   2   1   1   1   1   2   1   2   1   1   1   1   2   2   1   2   2   2   1   2   1   2   2   2   1   1   1   1   1   2   1   2   1   2   1   2   1   2   2   1   2   2   2   2   1   1   2   2   2   2   1   2   1   1   2   1   2   1   2   2   1   2   1   1   1   2   2   1   2   2   2   1   2   1   2   1   1   2   2   1   1   1   2   2   2   2   2   1   2   1   1   2   2   1   2   1   1   2   1   2   1   1   1   1   1   2   1   1   2   2   2   2   1   1   2   2   2   1   2   1   1   2   2   2   1   2   2   2   2   2   1   2   1
 MK-3-6                 1   1   2   2   1   2   1   1   1   1   1   1   1   2   1   2   1   1   1   2   1   2   1   2   2   1   2   2   2   1   2   2   2   2   2   1   2   1   1   1   1   1   1   2   1   2   2   1   1   1   2   1   1   1   2   2   2   1   2   2   2   1   1   2   2   1   2   2   1   1   1   1   2   1   2   1   1   2   1   2   1   1   2   1   2   1   2   1   2   2   2   1   1   1   1   1   2   1   2   1   2   1   2   1   2   2   2   2   2   2   2   1   1   2   1   2   1   1   2   1   1   2   1   2   1   2   2   1   1   1   1   1   2   2   2   2   2   2   1   2   1   2   1   2   2   2   1   1   1   2   2   2   2   2   1   2   1   2   1   1   1   2   1   1   2   1   2   1   1   1   1   1   2   1   1   2   2   2   2   1   1   2   2   2   1   2   1   1   2   2   1   1   2   2   2   2   2   1   2   1
 MK-3-7                 1   1   2   2   1   2   1   1   1   1   1   2   1   2   1   2   1   1   1   2   1   2   1   2   1   1   2   2   2   1   2   2   1   2   2   1   2   1   1   2   1   1   1   2   1   2   2   1   2   1   2   1   1   1   2   1   2   1   2   2   2   2   2   2   2   1   2   2   1   1   2   1   2   1   2   1   1   2   1   2   1   2   2   1   2   1   2   1   2   2   2   1   1   1   1   1   2   1   2   1   1   2   2   1   2   2   2   2   2   2   2   2   1   2   1   2   1   2   2   2   2   2   1   2   1   2   2   1   1   1   1   1   2   2   2   2   2   1   1   2   1   2   2   2   1   2   1   1   1   2   2   2   2   1   2   2   1   2   1   1   1   1   1   1   2   1   2   1   2   1   1   1   2   1   1   1   2   2   2   1   1   2   2   2   1   2   1   1   2   2   1   1   2   1   2   2   2   1   2   2
 MK-3-8                 1   1   2   2   1   2   1   1   1   1   1   2   2   2   1   2   1   1   1   2   1   2   1   2   1   1   2   1   2   1   2   2   1   2   2   1   2   1   1   2   1   2   2   2   1   2   2   1   2   1   1   1   1   1   2   1   2   2   2   2   1   2   2   2   2   1   2   2   1   1   2   2   2   1   2   1   1   2   1   2   1   2   1   1   2   1   2   1   2   2   2   1   1   1   1   1   2   1   2   1   1   2   2   1   2   2   2   2   2   2   2   2   1   2   1   1   1   2   2   2   2   2   1   2   1   2   2   1   1   1   1   1   2   2   2   2   2   2   1   1   1   2   2   2   2   2   1   1   2   2   2   1   1   1   2   2   1   2   2   1   1   1   1   1   2   1   2   1   2   1   1   1   2   1   1   1   2   2   2   1   1   2   2   2   1   2   2   2   2   2   1   1   2   1   2   2   2   1   2   1
 MK-3-9                 1   1   2   2   1   2   1   1   1   1   1   2   2   1   1   2   1   1   1   2   1   2   1   2   1   1   2   1   2   2   2   2   1   2   2   1   2   1   1   2   1   2   2   2   1   2   2   1   2   2   1   2   1   1   2   1   2   2   2   1   1   2   2   2   2   1   2   2   1   1   2   2   2   1   2   1   1   2   2   1   1   2   1   1   1   1   1   2   1   2   1   1   1   1   1   1   2   2   2   1   1   2   2   1   2   2   2   2   2   2   2   2   1   2   1   1   1   2   2   2   2   2   1   2   1   2   2   1   1   1   1   1   2   2   2   1   2   2   1   1   2   2   2   2   1   2   1   1   2   2   2   2   1   1   2   2   1   2   2   2   1   1   2   1   2   1   2   1   1   1   1   1   2   1   1   1   2   2   2   1   1   2   2   2   1   2   2   1   2   2   1   1   2   1   2   2   2   1   2   1
 MK-3-10                1   1   2   1   2   2   1   1   1   1   1   2   2   1   1   2   1   1   1   1   1   1   1   2   1   1   2   1   2   2   2   2   1   2   2   1   2   1   2   2   2   2   2   2   1   2   2   2   2   1   1   2   1   1   1   1   2   2   2   1   1   2   2   2   2   1   2   2   1   1   1   2   2   1   2   1   1   2   2   1   1   2   2   2   1   1   1   2   1   2   1   1   1   1   1   1   2   2   2   1   1   2   2   1   2   2   2   2   2   2   2   2   1   2   1   1   1   2   2   2   2   2   1   2   1   2   2   1   1   1   1   1   2   2   2   2   2   2   1   2   2   2   2   2   1   2   1   1   2   2   2   2   1   1   2   2   1   2   2   2   1   1   1   1   2   1   2   1   1   1   1   1   2   1   1   1   2   2   2   1   1   2   2   2   1   2   2   1   2   2   1   1   2   1   2   2   2   1   2   1
 MK-3-11                1   1   2   1   2   2   1   2   1   1   1   2   2   1   1   2   1   1   1   1   1   1   1   2   2   1   2   1   2   2   2   2   1   2   2   2   2   1   2   2   2   1   2   2   1   2   2   2   2   1   1   2   1   2   1   1   1   2   2   1   1   2   2   2   2   1   2   2   1   1   1   2   2   1   2   1   1   2   2   1   1   2   2   2   1   1   1   2   1   2   1   1   1   1   2   1   2   2   2   1   1   2   2   2   1   2   2   2   1   2   2   2   1   2   1   1   1   2   2   2   2   2   1   2   1   2   2   1   1   2   1   1   2   2   1   1   2   1   1   2   2   2   2   2   1   2   1   1   2   2   2   2   1   1   2   2   1   1   2   2   1   1   1   1   1   1   2   1   1   1   1   1   2   1   1   1   2   2   2   2   1   2   2   2   1   2   2   1   2   2   2   1   2   1   2   2   2   1   2   1
 MK-3-12                1   1   2   2   2   2   1   2   2   1   1   2   2   1   1   2   1   1   1   1   1   1   1   2   2   1   2   1   2   2   2   2   1   2   2   2   2   1   2   2   2   1   2   2   1   2   2   2   2   1   2   2   2   2   1   1   1   2   2   1   2   2   2   2   2   1   2   2   1   1   1   2   2   1   2   1   1   2   2   2   1   2   2   2   1   1   2   2   1   2   1   1   1   1   2   1   2   2   2   2   1   2   2   1   1   2   2   2   1   1   1   2   1   2   1   1   1   2   2   2   2   2   2   2   1   2   2   1   1   2   1   1   2   2   1   2   2   1   1   2   2   2   2   2   1   2   1   1   2   2   2   1   1   1   2   2   1   1   2   2   1   1   1   1   2   1   2   1   2   2   1   1   2   1   1   1   1   2   2   2   1   2   1   2   1   1   2   1   2   2   2   1   2   1   1   2   2   1   2   1
 MK-3-13                1   1   2   2   2   2   1   2   2   1   1   2   2   2   1   2   1   1   1   1   1   1   1   1   2   1   1   1   2   2   2   2   2   2   2   2   1   1   2   2   2   1   2   2   1   2   2   2   2   1   2   2   2   2   1   1   1   2   2   1   2   2   2   2   2   1   2   2   1   1   1   2   2   1   2   1   1   2   2   2   1   2   2   2   1   1   2   2   2   1   1   1   1   1   1   1   2   2   2   2   1   1   2   1   1   2   1   2   2   1   1   2   2   2   1   1   1   2   2   2   2   2   2   2   1   2   2   1   2   2   1   1   2   2   2   2   1   1   1   2   2   2   2   2   1   2   1   1   2   2   2   1   1   1   2   2   1   1   2   2   1   1   1   2   2   1   2   1   2   2   1   1   2   1   1   1   2   2   2   2   1   2   1   2   1   1   2   1   2   2   2   1   1   1   2   2   2   1   1   1
 MK-3-14                1   1   2   2   2   2   1   2   2   1   1   2   2   2   1   2   1   1   1   1   1   1   1   1   2   1   1   1   2   1   2   2   2   2   2   2   1   1   2   2   2   1   2   2   2   2   2   2   2   1   2   2   2   2   1   1   1   2   2   1   2   2   2   2   2   1   2   2   1   2   1   2   2   1   2   1   1   2   2   2   1   2   2   2   2   1   2   2   2   1   1   1   1   1   1   1   1   2   2   2   1   1   2   1   1   2   1   2   2   1   1   2   2   2   1   1   1   2   2   2   2   2   2   2   1   2   2   1   2   2   1   1   2   2   1   2   1   1   1   2   2   2   2   2   1   2   1   1   2   2   2   1   1   1   2   2   1   1   2   2   1   1   1   2   1   1   2   1   2   2   1   1   1   1   2   1   2   2   2   1   1   2   1   2   1   1   2   1   2   2   2   1   1   1   2   2   1   1   1   1
 MK-3-15                1   1   2   2   2   2   2   1   1   1   2   2   2   2   1   2   1   1   1   1   1   1   1   1   1   1   2   1   2   1   2   2   2   2   2   2   1   1   2   2   2   1   2   2   2   2   2   2   2   1   2   2   2   2   1   2   1   1   2   2   2   2   2   2   2   1   2   1   1   2   1   2   2   1   2   2   2   2   2   1   1   2   2   2   2   1   2   2   2   1   1   1   1   1   1   1   1   1   1   2   1   2   2   1   1   2   1   2   2   1   1   2   2   2   1   1   1   2   2   2   2   2   2   2   1   2   1   1   2   2   1   1   2   2   1   2   1   1   1   2   2   2   2   2   1   2   1   1   2   2   2   1   1   1   2   2   1   1   2   2   1   1   1   2   1   1   2   1   2   2   1   1   1   1   2   1   2   2   2   2   2   2   1   2   1   2   2   1   2   1   2   1   1   1   2   2   1   2   1   1
 MK-3-16                1   1   1   2   2   1   2   1   1   1   2   1   2   2   1   2   1   1   1   1   2   1   1   1   1   1   2   1   2   1   2   1   1   2   2   2   1   1   2   2   2   1   2   2   2   2   2   2   2   1   2   2   2   2   1   1   1   1   2   2   2   2   2   2   2   2   2   1   1   2   1   2   2   1   2   2   2   2   2   1   1   2   2   1   2   1   2   2   2   1   1   1   1   1   1   1   1   1   1   2   1   2   2   1   1   1   1   2   2   1   2   2   2   2   1   1   1   2   2   2   2   2   2   2   2   2   1   2   2   2   1   1   2   2   1   2   1   1   1   2   2   2   2   2   1   2   1   1   2   2   2   2   1   1   2   2   1   1   2   2   1   1   1   2   1   1   2   2   2   2   1   1   1   1   2   1   2   2   2   2   1   2   1   1   1   2   2   1   2   1   2   1   2   1   2   2   1   2   1   1
 MK-4-1                 1   2   2   1   1   1   1   1   1   1   2   1   1   2   1   2   2   1   1   2   2   1   1   2   1   2   1   1   1   2   2   2   1   2   2   2   2   2   2   2   2   1   1   1   2   1   2   2   1   2   2   1   2   1   2   1   2   1   1   2   1   1   1   1   1   1   2   2   2   1   1   1   2   1   2   2   2   1   2   1   2   1   1   2   2   2   2   1   1   1   2   1   2   1   1   2   1   2   2   1   1   1   2   2   2   2   2   1   2   1   1   1   1   2   2   1   1   1   2   1   1   2   1   1   2   1   1   1   1   1   1   2   1   1   1   2   1   2   2   1   1   1   2   1   1   2   1   1   2   1   1   2   1   1   1   2   1   1   1   2   1   1   1   2   2   1   2   1   1   2   2   1   2   2   1   1   1   1   1   1   2   1   2   2   2   2   2   2   2   1   2   2   1   2   1   2   2   1   1   1
 MK-4-2                 1   2   2   2   1   1   1   1   1   1   2   1   1   2   1   2   2   2   1   2   2   1   1   2   1   2   1   1   1   2   2   2   1   1   2   2   2   2   1   2   2   1   1   1   2   1   2   2   1   2   1   1   2   1   1   1   2   1   1   2   1   1   1   1   1   1   2   2   2   1   1   1   2   2   2   2   2   1   2   1   2   1   1   2   2   2   2   1   1   1   2   1   2   2   1   2   1   2   2   1   1   1   2   2   2   2   2   1   2   1   1   1   1   2   2   1   1   1   2   1   1   1   1   1   2   1   1   1   1   1   1   2   2   1   1   2   1   2   2   2   1   1   2   1   1   2   2   1   1   1   1   2   1   1   2   2   1   1   1   2   1   1   1   2   2   1   2   1   1   2   2   1   2   2   1   1   1   1   1   2   2   1   2   2   1   1   2   2   2   1   2   2   1   2   1   2   2   1   1   1
 MK-4-3                 1   2   2   2   1   1   2   1   1   1   2   1   1   2   1   1   2   2   1   2   2   1   2   2   1   2   1   1   1   2   2   2   1   1   2   2   2   2   1   2   2   1   1   1   2   2   2   2   1   2   2   1   2   1   1   1   2   1   1   2   1   1   1   1   2   1   2   2   2   1   1   1   2   2   1   2   2   1   2   1   2   1   1   2   2   2   2   1   1   1   2   1   2   2   1   2   2   2   2   2   1   1   2   2   2   2   2   1   2   1   1   1   1   2   1   2   1   1   2   1   1   1   1   1   2   1   1   1   1   2   1   2   2   1   1   2   1   2   2   2   1   1   2   1   1   2   2   1   1   1   1   2   1   1   1   2   1   1   1   2   1   1   1   2   2   1   2   1   1   2   2   1   2   2   1   1   1   1   1   2   2   1   2   2   1   1   2   2   2   1   2   2   1   2   1   1   2   1   1   1
 MK-4-4                 1   2   1   2   1   1   2   1   2   1   2   1   1   2   1   1   2   2   2   1   2   1   2   2   1   2   1   1   1   2   2   2   1   1   2   2   2   2   1   2   2   1   2   1   2   1   2   2   1   2   2   1   2   1   1   1   2   1   1   2   2   1   1   1   2   1   2   2   2   1   1   1   2   2   1   2   2   1   2   1   2   1   1   2   2   2   2   1   1   1   2   1   2   2   1   2   2   2   2   2   1   1   2   2   2   2   2   1   2   1   1   1   1   2   1   2   1   1   2   1   1   1   1   1   2   1   1   1   1   2   1   2   2   2   1   2   1   2   1   2   1   1   2   1   1   2   1   1   1   1   1   2   1   1   1   2   1   1   1   2   1   1   1   1   2   1   2   2   2   2   2   1   2   2   1   1   2   2   1   2   2   1   2   2   1   1   2   2   2   1   2   2   1   2   1   1   2   1   1   1
 MK-4-5                 1   1   1   2   1   1   2   1   2   1   1   1   1   1   1   1   2   2   1   1   2   1   2   2   1   2   1   1   1   1   2   2   2   1   2   2   2   2   1   2   2   1   1   1   2   1   1   2   1   2   2   1   2   2   1   1   1   1   1   2   1   1   1   1   2   1   2   1   2   1   1   1   2   1   1   2   2   1   2   1   2   1   1   2   2   2   2   1   1   1   2   1   2   2   1   2   2   2   2   2   1   1   2   2   2   2   2   2   2   1   1   1   1   1   1   2   1   1   2   1   1   1   1   1   2   1   1   1   1   2   1   2   2   1   1   2   1   2   1   2   1   1   2   1   1   2   1   1   1   1   1   2   1   1   1   2   1   1   1   2   1   1   1   1   2   1   2   2   2   2   2   1   2   2   1   2   2   2   1   2   2   1   2   1   1   1   2   2   2   1   2   1   1   2   1   1   2   1   1   1
 MK-4-6                 1   1   1   2   1   1   2   1   2   1   1   2   1   1   1   2   2   2   1   1   2   1   2   2   1   2   1   1   1   1   2   2   2   1   2   2   2   2   1   2   1   1   1   1   2   1   1   2   1   2   2   1   2   2   1   1   1   1   2   2   1   1   1   1   2   1   2   1   2   1   1   2   1   1   1   2   2   1   2   1   2   1   1   1   2   2   2   1   1   1   2   2   2   2   1   2   2   2   2   2   1   1   2   2   2   2   2   2   2   1   2   2   2   1   1   2   1   1   2   1   1   2   1   1   2   1   1   1   1   2   1   2   2   1   1   1   1   2   1   2   1   1   1   1   1   2   1   1   1   1   1   2   1   2   1   2   1   1   1   1   1   1   1   1   2   1   1   2   2   2   2   1   2   2   1   2   2   2   1   2   2   1   2   2   1   1   2   2   2   1   2   1   1   2   1   1   2   1   1   1
 MK-4-7                 2   1   1   2   1   1   2   1   2   2   1   2   1   1   1   2   2   2   1   1   2   1   2   2   1   2   1   1   1   1   2   1   2   1   2   2   2   2   1   2   1   1   2   1   2   2   1   2   1   2   2   1   2   2   1   1   2   1   1   2   1   1   1   1   2   2   2   2   2   1   1   2   1   1   1   2   2   2   2   1   2   1   2   1   2   2   2   1   2   1   2   1   2   1   1   2   1   2   1   1   1   1   2   2   2   2   2   2   2   1   1   2   1   1   1   2   1   1   2   1   1   2   2   1   2   1   1   1   1   1   1   2   2   1   1   1   1   2   1   2   1   1   1   1   1   2   1   1   1   2   1   2   1   2   1   2   1   1   1   1   1   1   1   1   2   1   2   2   2   2   2   1   2   2   1   2   2   2   1   2   2   1   2   2   1   2   2   2   2   1   2   1   1   2   1   1   2   1   1   1
 MK-4-8                 2   1   1   2   1   1   2   1   2   2   1   2   1   1   1   1   2   2   1   1   2   1   2   2   1   2   2   1   1   1   2   1   2   1   2   2   2   1   1   2   1   1   2   1   2   2   1   2   1   2   2   1   2   2   1   1   2   1   1   2   1   1   1   2   2   2   2   2   2   1   1   2   1   1   1   2   1   2   2   1   2   1   2   1   2   2   2   1   2   1   1   2   2   2   1   2   1   2   1   1   1   1   2   2   2   2   1   2   2   1   2   2   1   1   1   2   1   1   2   1   1   2   2   1   2   2   1   1   2   1   1   2   2   1   1   1   1   2   1   2   1   1   1   1   1   2   1   1   2   2   1   2   2   2   1   2   1   1   1   1   2   1   1   1   2   1   2   2   2   2   2   1   2   1   1   1   2   2   1   2   2   1   2   2   1   2   2   2   1   1   1   1   1   1   1   1   2   1   1   1
 MK-4-9                 2   1   1   2   1   1   1   1   2   2   1   2   1   1   1   1   2   1   1   1   2   1   2   2   1   2   2   1   1   1   2   1   2   1   2   2   1   1   1   2   1   1   2   2   2   2   1   2   2   2   2   1   2   2   1   2   2   2   1   2   2   1   1   2   2   2   2   2   2   1   2   1   1   2   1   2   1   2   2   1   2   1   2   1   2   2   2   1   2   1   1   2   2   2   1   2   1   2   1   1   1   1   1   2   2   2   1   2   2   1   2   2   1   1   1   2   1   1   2   1   1   2   2   1   2   2   1   1   2   1   1   1   1   1   1   1   2   2   1   2   2   1   2   1   1   2   1   1   2   2   2   2   2   2   1   2   1   1   1   1   2   2   1   1   2   1   2   1   2   2   2   2   2   1   1   1   2   2   1   2   2   1   2   2   1   2   1   2   1   1   1   1   1   1   1   2   2   1   1   1
 MK-4-10                2   1   1   2   1   1   1   1   2   2   1   2   1   1   1   1   2   1   2   1   2   1   2   2   1   2   2   1   1   1   2   2   2   1   2   2   1   1   1   2   1   1   2   2   2   2   1   2   2   1   2   1   2   1   1   2   2   2   1   2   2   1   1   2   2   1   2   2   2   1   2   1   1   2   1   2   1   2   1   1   2   1   2   1   2   2   2   1   2   1   1   2   2   2   1   2   1   2   1   1   1   1   1   2   2   2   1   2   2   2   2   2   1   1   1   2   1   1   2   1   1   2   2   1   2   2   1   1   2   1   1   1   1   2   1   1   2   2   1   2   2   1   2   1   1   2   1   1   2   2   1   2   2   2   1   2   1   1   1   1   2   2   2   1   2   1   2   1   2   2   2   2   2   1   2   1   2   2   1   2   2   1   1   2   1   2   1   2   1   1   1   1   1   2   1   2   2   1   1   2
 MK-4-11                2   2   1   2   1   1   1   1   2   2   1   2   1   1   1   1   2   1   2   1   2   1   2   2   1   2   2   1   1   1   2   2   2   1   2   2   1   1   1   2   1   1   2   2   2   2   1   2   2   1   2   1   2   1   1   2   2   2   1   1   2   1   1   2   2   1   2   1   2   1   2   1   1   2   1   2   1   2   1   1   2   1   2   1   2   2   2   1   2   1   1   2   2   2   1   2   1   2   1   1   1   1   1   1   2   2   2   2   2   2   2   2   1   1   1   2   1   1   2   1   1   2   2   1   2   2   1   1   1   2   1   1   1   2   1   1   2   2   2   2   2   1   2   1   1   2   2   1   2   2   1   2   2   2   1   2   1   1   1   1   2   2   2   1   2   1   2   1   2   2   2   2   2   1   2   2   2   2   1   2   2   1   1   2   1   2   1   2   1   1   2   1   1   2   1   2   2   1   1   2
 MK-4-12                2   2   1   2   2   2   1   1   2   2   1   1   1   1   1   1   2   1   2   1   2   1   2   2   1   1   2   1   1   1   2   1   2   1   2   2   1   1   1   2   2   1   2   2   2   2   1   2   2   1   2   1   2   1   1   2   2   2   1   1   2   1   2   2   2   1   2   1   2   1   2   1   1   2   1   2   1   1   2   1   2   1   2   2   2   2   2   1   2   1   1   1   2   2   1   1   1   2   1   1   1   2   1   1   2   2   2   2   2   2   2   2   1   1   1   2   1   1   1   1   1   2   2   1   2   2   1   1   1   2   2   1   1   2   1   1   2   2   2   2   2   1   2   1   1   2   1   1   2   2   1   2   1   2   1   2   1   2   1   1   2   2   2   1   2   2   2   1   2   2   2   2   2   1   2   2   2   2   1   2   2   1   1   2   1   2   1   2   1   1   2   1   1   2   1   2   1   1   1   2
 MK-4-13                1   2   1   2   2   2   1   1   2   2   1   1   1   1   1   1   2   1   2   1   2   1   1   2   1   1   2   1   1   1   2   1   2   1   2   2   1   1   1   1   2   1   2   2   2   1   1   2   2   1   2   1   2   2   1   2   2   2   1   1   2   2   2   2   2   2   2   1   2   1   2   1   1   2   1   2   1   1   2   1   2   1   1   2   2   2   2   1   2   1   1   2   2   2   1   1   1   2   1   1   1   2   1   1   2   1   2   2   2   2   2   2   1   1   1   2   1   1   1   1   1   2   2   1   2   2   1   2   2   2   2   1   1   2   1   1   2   2   2   2   1   1   2   2   2   2   1   1   2   2   1   2   1   2   1   2   1   2   1   1   2   2   2   1   1   2   2   1   2   2   2   2   2   1   2   2   2   2   1   2   2   1   1   2   2   2   1   2   1   1   2   1   2   2   2   2   1   1   1   2
 MK-4-14                1   2   1   2   2   2   1   1   2   2   1   1   1   2   1   1   2   1   2   1   2   1   1   2   1   2   2   2   1   1   2   1   2   1   2   2   1   2   2   1   2   1   2   2   1   1   1   2   2   1   2   1   2   2   1   1   2   2   1   1   2   2   2   2   2   2   2   1   2   1   2   1   1   2   2   2   1   1   2   2   1   1   1   2   1   2   2   1   2   1   1   2   2   2   1   1   1   2   1   2   1   2   1   1   2   1   2   2   2   2   2   1   1   1   1   2   1   1   1   1   2   2   2   2   2   2   1   2   1   2   2   1   1   1   1   1   2   1   2   2   1   1   2   2   2   2   2   1   2   2   1   2   1   2   1   2   1   2   1   1   2   2   2   2   1   2   2   1   2   2   2   2   2   1   2   2   2   2   1   2   2   1   1   2   2   2   1   2   1   1   2   1   2   2   2   2   1   1   1   1
 MK-4-15                1   2   1   2   1   2   1   2   2   2   1   1   1   2   1   1   2   1   2   1   1   1   1   2   2   2   2   2   2   2   2   1   2   1   1   2   1   1   1   1   2   1   2   2   1   1   2   1   2   1   2   1   2   2   1   1   2   2   1   1   2   2   2   2   2   2   2   1   2   1   2   1   2   2   1   2   1   1   2   2   1   1   1   2   1   2   2   1   2   2   1   2   2   2   1   1   1   2   1   2   1   2   1   1   2   1   1   2   2   1   2   1   1   1   1   2   1   1   1   1   2   2   2   2   1   1   1   2   1   2   2   1   1   1   1   1   2   1   2   2   1   1   2   2   2   2   2   1   2   2   1   2   1   1   1   2   1   2   1   1   2   2   2   2   1   2   2   1   2   2   2   2   2   1   2   2   2   2   1   2   1   1   1   2   1   2   1   2   1   1   2   1   2   1   1   2   1   1   1   1
 MK-4-16                1   2   1   2   1   1   1   2   2   2   1   1   1   2   1   1   2   1   2   1   1   1   1   1   2   2   2   1   1   2   2   1   2   1   1   2   1   1   1   1   2   1   2   2   1   1   2   1   2   1   2   1   1   2   1   1   1   2   1   1   2   2   2   2   2   2   2   1   2   1   2   1   2   2   1   1   1   1   2   2   1   1   1   2   1   2   2   1   2   2   1   2   2   2   1   1   1   1   2   2   1   1   2   1   1   1   1   2   2   1   1   2   1   1   1   2   1   1   1   1   2   2   2   2   1   1   2   1   1   2   2   1   1   1   1   1   2   1   2   2   1   1   2   2   2   2   2   2   2   2   1   2   1   1   1   2   1   2   1   1   2   2   1   2   1   2   2   1   2   2   2   2   2   1   2   2   2   2   1   2   1   1   1   2   1   2   1   1   1   1   2   1   2   1   1   2   1   1   1   1
 MK-5-1                 1   1   2   1   1   1   2   2   1   1   2   1   1   2   1   2   2   1   1   1   2   2   2   1   1   2   1   1   2   2   1   2   1   2   2   2   1   1   1   2   1   2   1   2   1   2   2   2   1   2   1   2   1   1   2   2   1   2   1   2   2   2   2   1   2   1   2   1   1   2   1   2   2   1   1   2   1   2   1   2   1   1   2   2   1   1   1   2   1   2   2   1   2   1   1   2   2   2   2   2   2   1   1   2   2   1   2   2   2   2   2   1   2   2   2   1   1   1   2   1   2   1   1   2   2   1   2   1   2   2   1   2   2   2   2   2   2   1   2   1   1   1   1   1   2   1   1   1   1   2   2   1   2   1   1   2   2   1   1   2   1   1   2   1   2   2   2   1   2   2   1   1   2   1   1   1   1   1   1   1   1   1   1   2   1   2   2   1   2   1   2   1   2   1   2   2   1   1   2   1
 MK-5-2                 1   1   2   1   1   2   2   2   1   1   2   1   1   2   1   2   2   1   1   1   2   2   2   1   1   2   1   1   2   2   1   2   1   2   2   2   1   2   1   2   1   2   2   2   1   2   2   2   1   2   1   2   2   1   2   2   1   2   1   2   2   2   2   1   2   1   1   2   2   2   1   2   2   1   1   1   1   2   1   2   1   1   1   2   1   1   1   1   1   2   2   2   2   1   1   2   2   2   2   2   2   1   1   2   2   1   2   2   2   2   2   1   2   2   2   1   1   1   2   1   2   2   1   2   2   1   2   1   2   2   1   2   2   2   1   2   1   1   2   1   1   1   1   1   2   1   1   1   1   2   2   1   2   1   1   2   2   1   2   2   1   1   2   1   2   2   2   1   2   2   1   1   2   1   1   1   1   1   1   1   1   1   2   2   1   2   2   2   2   1   2   1   2   1   2   2   1   1   2   1
 MK-5-3                 1   1   2   1   2   2   2   2   1   1   2   1   1   2   1   1   2   1   1   1   2   2   2   1   1   2   1   1   2   2   1   2   1   2   2   2   1   2   1   2   1   2   2   2   1   2   2   2   1   2   1   2   2   1   2   2   1   2   1   2   2   2   2   1   2   1   2   2   2   2   2   2   2   1   1   1   1   2   1   2   1   2   1   2   1   1   1   1   1   2   2   2   1   1   1   2   2   2   2   1   2   1   1   2   2   1   2   2   2   2   2   1   2   2   2   1   1   1   2   1   2   2   1   2   2   1   2   1   1   2   1   1   1   2   1   2   1   1   2   1   1   1   1   1   2   1   1   1   2   2   2   1   2   2   1   1   2   1   2   2   1   1   2   1   2   2   2   1   2   2   1   1   2   1   2   1   1   1   1   1   1   1   2   2   1   2   2   2   2   1   2   1   2   1   2   2   1   1   2   1
 MK-5-4                 1   1   2   1   2   2   2   2   1   1   2   1   1   2   1   1   2   1   1   1   2   2   1   1   1   2   1   1   2   2   1   2   1   2   1   2   1   2   1   2   1   2   2   2   1   2   2   2   1   2   1   2   2   1   2   2   1   2   1   2   1   2   2   1   2   1   2   2   2   2   2   2   2   1   1   1   1   2   1   2   1   2   1   2   1   2   2   1   1   2   2   1   1   1   1   2   2   2   2   1   2   1   1   2   2   1   2   2   2   2   2   1   2   2   2   1   1   1   2   1   2   2   1   2   2   1   2   1   1   2   1   1   1   2   1   2   1   1   2   1   1   1   1   1   2   2   1   1   2   2   2   1   2   2   1   1   2   1   2   2   1   1   2   1   2   2   2   1   2   2   1   1   2   1   2   1   1   1   1   1   1   1   2   2   1   2   2   2   2   1   1   1   2   1   2   2   1   1   2   1
 MK-5-5                 1   1   2   1   1   1   2   2   1   1   2   1   1   2   1   1   2   1   1   1   2   2   1   1   1   2   1   1   2   2   2   2   1   2   1   2   1   2   1   2   1   2   2   2   1   2   2   1   1   2   1   2   2   1   2   2   1   2   1   2   2   2   2   1   2   1   2   2   2   2   2   1   1   1   1   1   2   2   1   2   1   2   1   2   1   2   1   1   1   2   2   1   1   1   1   2   2   2   2   2   2   1   1   2   2   1   2   2   2   2   2   1   2   2   2   1   1   1   2   1   1   2   1   2   2   1   2   1   1   2   1   1   1   2   1   2   1   1   2   1   1   1   1   1   2   2   2   1   2   2   2   1   2   2   1   2   2   1   2   2   1   1   2   1   2   2   2   1   1   2   1   1   2   1   2   1   1   1   1   1   1   1   2   1   1   2   2   2   2   1   1   1   2   1   2   2   1   1   2   1
 MK-5-6                 1   1   2   1   1   1   2   2   2   1   2   1   1   2   1   1   2   1   1   1   2   2   1   1   1   2   1   1   2   2   2   2   1   2   2   2   1   1   1   2   1   2   2   2   1   2   2   1   2   2   2   2   2   1   2   1   1   1   1   2   2   2   2   1   2   1   2   2   2   2   2   1   1   1   1   1   1   2   1   2   1   2   1   2   1   2   1   1   1   2   1   1   1   1   1   2   2   1   2   2   2   1   2   2   2   1   2   2   2   2   2   1   2   2   2   1   1   1   2   1   1   2   1   2   2   1   2   1   1   2   1   1   1   2   1   2   1   1   2   1   1   1   1   1   2   2   2   1   2   2   2   1   2   2   1   2   2   1   2   2   1   1   2   1   2   2   2   1   1   2   1   1   2   1   1   1   2   1   1   1   1   1   2   1   1   2   2   2   2   1   1   1   2   1   2   2   1   1   1   1
 MK-5-7                 1   1   2   1   1   1   2   2   2   1   2   2   1   2   1   1   2   1   1   1   2   2   1   1   1   2   1   1   2   2   2   1   1   2   2   2   2   1   1   2   1   2   2   2   1   2   2   1   2   2   1   2   2   1   2   1   1   2   1   2   2   2   2   1   2   1   2   1   2   2   1   1   1   1   1   1   1   2   1   2   1   2   1   2   1   2   2   1   1   2   1   1   1   1   1   2   2   2   2   2   2   1   2   2   2   1   2   1   2   2   2   1   2   2   2   1   1   1   2   1   1   2   2   2   2   1   2   1   1   2   2   1   1   2   1   2   1   1   2   1   1   1   1   1   2   2   2   1   2   2   2   1   2   2   1   2   2   1   2   2   1   1   2   1   2   2   2   1   1   2   1   1   2   1   1   1   1   1   1   1   1   1   2   1   1   2   2   2   2   1   1   2   1   1   2   2   1   1   1   2
 MK-5-8                 1   1   2   1   1   1   2   2   2   1   2   2   1   2   1   1   2   1   1   1   2   2   1   1   1   2   1   1   2   2   2   2   1   2   2   2   2   2   1   1   1   2   2   2   1   2   2   1   1   2   1   2   2   1   2   1   1   2   1   2   2   2   2   1   2   1   2   1   1   1   1   1   2   1   1   1   1   1   1   2   1   2   1   2   2   2   2   1   1   2   1   1   1   2   1   2   2   2   2   2   2   1   1   2   2   1   2   1   2   1   2   1   1   2   2   1   1   1   2   1   1   1   2   2   2   1   2   1   1   2   2   1   1   2   1   2   1   1   2   1   1   1   1   2   2   2   2   1   2   2   2   1   2   2   1   2   2   2   2   2   1   1   1   1   2   2   1   1   1   2   1   1   2   2   1   1   1   1   1   1   1   2   2   1   1   2   2   2   2   1   1   2   1   1   2   2   1   1   1   2
 MK-5-9                 1   1   2   1   1   1   2   2   2   2   2   2   1   2   1   1   2   1   1   1   2   2   1   1   1   1   1   1   1   2   2   2   1   2   2   2   2   2   1   1   1   2   2   2   1   2   2   1   1   1   1   2   2   1   2   1   2   2   1   2   2   2   2   1   2   1   2   1   1   1   1   1   2   1   1   1   1   1   1   2   1   2   1   1   2   2   2   2   1   2   1   1   1   2   2   2   2   2   2   2   2   1   1   2   1   1   2   1   2   1   2   1   1   2   2   1   1   1   2   1   1   1   2   2   2   1   2   1   1   1   2   1   2   2   1   2   2   1   2   1   1   1   1   2   2   2   1   1   2   2   2   1   2   2   1   2   2   2   2   1   1   1   1   1   2   2   1   1   1   2   2   1   2   2   1   1   1   1   1   1   1   2   2   1   1   2   1   2   2   1   1   2   1   1   2   2   1   1   1   2
 MK-5-10                1   1   2   1   1   1   2   2   1   2   1   2   1   2   1   1   2   1   1   1   1   2   1   1   1   1   1   1   1   2   2   2   1   2   2   2   2   2   1   1   1   2   2   2   1   2   2   1   2   1   1   1   2   1   2   1   2   2   1   2   2   2   2   1   1   1   2   2   1   1   1   1   2   1   1   1   1   1   1   2   1   2   1   1   2   2   2   2   1   2   1   1   1   2   2   2   2   2   2   2   2   1   1   2   2   1   2   1   2   1   2   1   1   2   2   1   1   1   2   1   1   1   2   2   2   2   2   1   1   2   2   1   2   2   1   2   2   1   2   1   1   1   1   2   2   2   1   1   2   2   2   1   2   2   1   2   2   2   2   1   1   1   1   1   2   2   1   1   1   2   2   1   2   2   1   1   1   1   1   1   1   2   2   1   1   2   1   2   2   1   1   2   1   1   2   2   1   1   1   1
 MK-5-11                1   1   2   1   1   1   2   2   1   2   1   1   1   2   1   1   2   1   1   2   1   2   1   1   1   1   1   1   1   2   2   2   1   2   1   2   2   1   1   1   1   2   2   2   1   1   2   1   2   1   1   1   2   1   2   2   2   2   1   1   2   2   2   1   1   1   2   1   1   1   1   1   2   1   1   2   1   1   1   2   1   2   2   1   2   2   2   2   1   2   1   2   1   2   2   2   2   2   2   2   2   1   1   2   2   1   2   1   2   1   2   2   1   1   2   1   1   1   2   2   1   1   2   2   2   2   2   1   1   2   2   1   2   2   1   1   2   1   2   1   1   1   1   2   2   2   1   1   2   1   2   1   2   2   1   2   2   2   1   1   1   1   1   1   2   2   1   2   1   2   2   1   2   2   1   1   1   1   1   1   1   2   2   1   1   2   1   2   2   1   1   2   1   1   2   2   2   1   1   1
 MK-5-12                1   1   2   1   1   1   2   2   1   2   1   1   1   1   1   1   1   1   1   1   1   2   1   1   1   1   1   1   2   2   2   2   1   2   1   2   2   1   1   1   1   2   2   2   1   1   2   1   2   1   2   1   2   1   2   2   2   2   1   1   1   2   2   1   2   1   2   1   1   1   1   1   2   1   1   1   1   2   1   2   1   2   2   1   2   2   2   2   1   2   1   2   1   2   2   2   2   2   2   2   2   1   1   2   2   1   2   1   2   1   2   1   1   1   2   1   1   1   2   2   1   1   2   2   2   2   2   1   1   2   2   1   2   2   1   1   2   1   2   1   2   1   1   2   2   2   1   1   2   1   2   1   2   2   1   2   2   2   1   2   1   2   1   1   2   2   1   2   1   1   2   1   2   2   1   1   1   1   2   2   1   2   2   1   1   2   1   2   2   1   1   2   1   1   2   2   2   1   1   1
 MK-5-13                1   1   2   1   1   2   2   2   1   1   1   1   1   2   1   2   1   1   1   1   1   2   1   1   1   1   1   2   2   2   2   2   1   2   1   2   2   1   1   1   1   1   2   2   1   1   2   1   2   1   2   1   2   1   2   2   2   2   2   1   1   2   2   1   2   1   2   1   1   1   2   1   2   1   1   1   1   2   1   1   1   2   2   1   2   2   2   2   1   2   1   2   2   2   2   2   1   2   2   2   2   1   1   2   1   1   2   1   1   1   2   1   2   2   2   1   1   1   2   2   1   2   2   2   2   2   2   1   1   2   2   1   2   2   1   1   2   1   2   1   1   1   1   2   2   2   1   1   2   1   2   1   2   2   1   2   2   2   1   2   1   2   1   1   2   2   1   2   1   1   2   1   2   2   1   1   1   1   2   1   1   2   2   1   1   2   1   2   2   1   1   2   1   1   2   2   2   1   2   2
 MK-5-14                1   1   2   1   1   2   2   2   1   1   1   1   1   2   1   2   2   1   1   1   1   2   1   1   1   1   1   2   2   2   2   2   1   2   1   2   2   1   1   1   1   1   2   2   1   1   2   1   2   1   2   1   2   1   2   2   2   2   2   1   1   2   2   1   2   1   2   2   1   1   2   1   2   1   1   2   1   2   1   1   1   2   2   1   2   2   2   2   1   1   1   2   2   2   2   2   1   2   2   2   2   1   2   2   1   1   2   1   2   1   2   1   1   2   2   2   1   1   2   2   1   2   2   1   1   2   2   1   1   2   2   1   2   2   2   2   1   1   2   1   1   1   1   2   2   2   1   1   2   1   2   1   2   2   1   2   2   2   1   2   1   2   1   1   2   2   1   2   2   2   1   1   2   2   1   1   2   1   2   1   1   2   1   1   1   2   1   2   2   1   1   2   1   1   1   2   2   1   2   2
 MK-5-15                1   1   2   1   1   2   2   2   1   1   1   1   1   2   1   2   2   2   1   1   1   2   1   1   1   1   1   2   2   2   2   2   1   2   1   1   2   1   1   1   1   2   2   2   1   1   2   1   2   1   2   2   2   1   2   1   2   2   2   1   2   2   2   1   2   1   2   2   1   1   1   1   2   1   2   2   1   2   1   1   1   2   2   1   2   2   2   2   1   1   1   2   2   2   2   2   1   2   2   2   1   2   2   2   2   1   2   1   2   1   2   1   1   2   2   2   1   1   2   2   2   2   2   1   1   2   2   1   1   2   2   1   2   2   2   2   1   1   2   1   1   1   1   2   1   2   1   1   2   1   2   1   2   2   1   2   2   2   1   2   1   2   1   1   1   1   1   2   2   2   1   1   2   2   1   1   1   1   1   1   1   2   1   1   1   2   1   2   1   1   1   2   1   1   1   2   2   1   2   2
 MK-5-16                1   2   2   1   2   2   2   2   1   1   1   1   1   2   1   2   2   2   1   1   1   1   1   1   1   1   1   2   2   2   2   2   1   2   1   2   2   1   2   1   1   2   2   2   1   1   1   1   2   1   2   2   2   1   2   1   2   2   2   1   2   1   2   1   2   1   2   2   1   1   1   1   1   1   2   2   1   2   1   1   1   2   2   1   2   2   2   2   2   1   1   2   2   2   2   2   1   2   2   2   1   2   2   2   2   1   2   1   2   1   2   2   1   2   2   2   1   1   2   1   2   2   1   2   1   2   2   1   1   1   2   1   2   2   2   2   1   1   2   1   1   1   1   2   1   2   1   1   2   1   2   1   2   2   1   2   2   2   1   2   1   1   1   1   1   1   1   2   2   2   2   1   2   2   1   1   1   1   1   1   1   2   1   1   1   2   1   2   1   1   1   2   1   1   1   1   2   1   2   2
 MK-6-1                 2   2   1   1   2   1   2   2   2   1   2   1   2   1   1   2   2   1   2   2   2   2   2   2   1   1   1   1   2   2   2   1   1   1   2   2   2   1   2   1   2   1   1   2   1   2   2   2   1   2   1   2   1   2   2   1   1   2   2   2   2   1   2   2   2   2   2   1   2   1   2   1   2   1   1   1   2   2   1   2   2   1   1   1   1   1   2   1   1   2   2   1   2   2   2   1   1   1   2   2   2   1   1   2   2   1   1   1   2   1   1   2   1   1   1   2   1   1   1   1   2   1   2   1   1   2   2   2   1   2   2   2   1   1   2   2   1   2   2   1   1   1   2   2   1   1   1   1   1   1   2   1   2   1   1   2   1   1   2   1   2   1   1   1   1   2   1   2   2   1   2   2   1   1   2   1   2   1   2   2   2   1   1   2   1   1   1   2   1   2   1   1   1   1   1   2   1   1   2   1
 MK-6-2                 2   2   1   1   2   1   2   2   1   1   1   1   2   1   1   2   2   1   1   2   2   2   1   2   1   1   1   2   2   2   1   2   1   1   2   2   2   1   2   1   2   1   1   2   1   2   2   1   1   2   2   2   1   2   2   1   1   2   2   2   2   2   2   2   2   2   2   1   2   1   2   1   1   1   1   2   2   2   1   2   2   1   1   1   1   1   2   1   1   2   2   1   2   2   2   1   1   1   2   2   2   2   1   2   2   1   1   1   2   1   1   2   1   1   1   2   1   1   1   1   2   1   2   1   1   2   2   1   1   2   2   2   2   1   2   2   2   2   2   1   1   1   2   1   1   1   1   2   1   1   2   1   2   1   1   2   1   1   2   1   2   1   1   1   1   2   1   2   1   1   2   2   1   1   2   1   2   1   2   2   2   1   1   2   1   1   1   2   1   2   1   1   1   1   1   2   1   2   2   1
 MK-6-3                 2   2   1   1   2   2   2   1   1   1   1   1   2   1   2   2   2   2   1   2   2   2   1   2   1   1   2   2   2   2   1   2   1   1   2   1   2   1   2   1   2   1   1   2   1   2   2   1   1   2   2   2   1   2   2   1   1   2   2   2   2   2   2   2   2   2   2   1   2   1   1   1   1   1   1   2   2   2   1   2   2   1   1   1   1   1   2   1   1   2   2   1   2   1   2   1   1   1   2   2   2   1   1   1   2   1   1   2   2   1   1   2   1   1   1   2   1   1   1   2   2   1   2   1   1   2   2   1   1   2   1   2   2   1   2   1   2   2   2   1   1   1   2   1   1   2   1   2   1   1   2   1   2   1   2   1   1   1   2   1   2   1   1   1   1   2   1   1   1   1   2   2   1   1   2   1   2   1   2   2   2   1   1   2   1   1   1   2   1   2   1   1   1   1   1   2   1   2   2   1
 MK-6-4                 2   2   1   2   1   2   2   1   1   1   1   1   2   1   2   2   2   2   1   2   2   2   1   2   2   2   2   2   2   1   1   2   1   1   2   1   2   1   1   2   2   1   1   2   1   2   2   1   2   2   2   2   1   2   2   1   1   2   2   2   2   2   2   2   2   2   2   1   2   1   1   1   1   1   1   2   2   2   1   2   2   1   1   2   2   1   2   1   1   2   2   1   2   1   2   1   1   1   2   2   2   1   1   1   2   1   1   2   2   1   1   2   1   1   1   2   1   1   1   2   2   1   1   2   1   2   2   1   1   2   1   2   1   1   1   1   1   2   1   2   1   1   2   1   1   2   1   1   1   1   2   1   2   1   2   2   1   1   2   1   2   2   1   2   1   2   1   1   1   1   2   2   1   1   1   1   2   1   2   2   2   1   1   2   1   1   1   2   1   1   1   1   1   1   1   1   1   2   2   2
 MK-6-5                 2   2   1   2   1   2   2   1   1   2   1   1   2   1   2   2   2   2   1   2   2   2   1   2   2   1   2   2   2   1   1   2   1   1   2   1   2   1   1   2   2   1   1   2   1   2   2   1   2   1   2   2   1   2   1   1   1   2   1   2   2   2   2   2   1   2   2   1   2   1   1   1   1   1   1   2   2   2   1   2   2   1   1   2   2   2   2   1   1   2   2   1   2   1   2   1   1   1   2   2   2   1   1   1   2   1   2   2   2   1   1   2   1   1   1   2   1   1   1   2   1   1   1   2   1   2   2   1   1   2   1   2   1   1   1   1   1   2   1   2   1   1   2   1   1   2   1   1   1   1   2   1   2   1   2   2   1   1   2   1   2   1   1   2   1   2   2   1   1   1   2   2   1   1   2   1   2   1   2   2   1   1   1   2   1   1   1   2   1   1   1   1   1   2   1   1   2   2   2   2
 MK-6-6                 2   2   1   2   1   1   2   1   2   2   1   1   1   1   2   2   2   1   1   2   2   2   1   2   2   1   2   2   2   1   1   2   2   1   2   1   2   1   1   2   2   1   1   2   2   2   2   1   2   2   2   2   1   2   1   1   1   2   1   2   2   2   2   2   1   2   2   1   2   1   1   1   1   1   1   2   2   2   1   1   1   1   1   2   2   2   2   1   1   2   2   1   2   1   2   1   1   1   2   2   2   1   1   1   2   1   2   2   2   1   1   2   1   1   2   2   1   1   2   2   1   1   1   2   1   2   2   1   1   2   1   2   1   1   1   1   1   2   1   2   1   2   2   1   1   2   1   1   2   1   2   2   2   2   2   2   1   1   2   2   2   1   1   2   1   2   2   1   1   1   2   2   1   1   2   1   2   1   2   2   1   1   1   2   1   1   1   2   1   1   1   1   1   2   1   1   2   2   2   2
 MK-6-7                 2   2   1   2   1   1   2   1   2   2   1   1   1   1   1   2   2   1   1   2   2   2   1   2   2   1   2   2   2   1   1   2   2   1   2   1   2   1   1   1   2   1   1   2   2   2   2   1   2   2   2   2   1   2   2   1   1   1   1   1   1   2   1   2   1   2   2   1   2   2   1   1   1   1   1   2   2   2   2   1   1   1   1   2   2   2   2   1   1   2   2   1   1   1   2   1   1   1   2   2   1   2   1   1   1   1   2   1   2   1   1   2   1   1   2   2   1   1   2   2   1   2   1   2   1   2   1   1   1   2   1   2   1   1   1   1   2   2   1   2   1   2   2   1   1   2   1   1   2   1   2   2   2   2   2   2   1   1   2   2   2   2   1   2   2   2   2   2   1   1   2   2   1   1   2   1   2   1   1   1   1   1   1   2   1   1   1   2   1   1   2   2   1   2   1   1   2   2   2   1
 MK-6-8                 2   2   1   2   1   2   2   1   2   2   1   1   1   1   1   2   2   1   1   2   2   2   1   2   2   1   2   2   2   1   1   2   2   1   2   1   2   1   1   1   2   1   1   1   2   2   2   1   2   2   2   2   1   2   2   1   1   1   2   1   1   1   1   2   1   2   2   1   2   2   1   2   1   1   1   2   2   2   2   1   2   1   1   2   2   2   2   1   1   2   2   1   1   1   2   1   1   1   2   2   1   2   1   1   1   1   2   1   2   1   1   2   1   1   2   2   2   1   2   2   1   2   1   2   1   2   1   1   1   2   1   2   1   1   1   1   2   2   1   2   1   2   1   1   1   2   1   1   2   1   2   2   2   2   2   1   1   1   2   1   2   2   1   2   2   2   2   2   1   1   2   2   1   1   2   1   2   1   1   1   1   2   1   2   2   1   1   2   1   1   2   2   1   2   1   1   2   1   1   1
 MK-6-9                 2   2   1   2   1   2   2   1   2   2   1   1   1   1   1   2   2   1   1   2   2   2   1   2   2   1   2   2   2   1   1   2   2   1   2   2   2   1   1   1   2   1   1   1   2   2   2   1   2   2   2   2   1   2   2   1   1   1   2   1   1   1   1   2   1   1   2   1   2   2   1   2   1   1   1   2   1   2   1   2   2   1   2   2   2   1   1   1   1   2   2   1   1   1   1   1   1   1   2   2   1   2   1   1   1   1   2   1   2   1   1   1   1   1   2   2   2   1   2   2   1   2   1   2   1   2   1   1   1   2   1   2   1   1   1   1   2   2   1   2   1   2   1   2   1   2   1   1   2   1   2   2   2   1   2   1   1   1   2   1   2   2   1   1   2   2   2   2   1   1   2   2   1   1   2   1   1   2   1   1   1   2   1   2   2   1   1   2   1   1   2   2   1   2   1   1   2   1   1   1
 MK-6-10                2   2   1   2   1   2   2   1   2   2   1   1   1   1   1   2   2   1   1   2   2   2   1   2   2   1   2   2   2   1   1   2   2   1   2   2   2   1   1   1   2   2   1   1   2   2   2   1   1   2   2   2   1   2   2   1   1   1   2   1   1   1   1   2   1   1   2   1   2   2   1   2   1   1   1   2   2   2   1   2   2   1   2   2   2   1   1   1   1   2   2   1   1   1   1   1   1   1   2   2   2   2   1   1   1   1   2   1   2   1   1   1   1   1   1   2   2   1   2   2   1   1   1   2   1   2   1   1   1   2   2   2   1   1   1   1   2   2   1   2   1   2   1   2   1   2   1   1   2   1   2   2   2   1   2   1   1   1   2   1   2   2   2   1   1   2   2   2   1   1   2   2   2   1   2   1   1   2   1   1   1   2   1   2   2   1   1   2   2   1   2   2   1   2   1   1   2   1   1   1
 MK-6-11                2   2   1   2   1   2   1   1   2   2   1   1   1   1   1   2   2   1   1   2   2   2   1   2   2   1   1   2   2   1   1   2   2   1   2   1   2   1   1   1   2   2   2   1   1   2   1   1   1   2   2   2   1   2   2   2   1   1   2   1   1   1   1   2   1   2   2   1   2   2   1   2   1   1   1   2   1   2   1   2   2   1   2   2   2   1   1   2   2   2   2   1   1   1   1   1   2   1   2   2   2   1   1   1   1   1   2   2   2   1   1   1   1   1   1   2   2   1   1   2   2   1   1   2   1   2   1   2   1   2   1   1   2   1   1   1   2   2   1   2   2   2   1   1   1   2   1   1   2   1   2   2   2   1   2   1   1   1   2   1   2   2   2   1   1   2   2   1   1   1   2   2   2   1   2   1   1   2   2   1   1   2   1   2   2   1   1   2   2   1   2   2   1   2   1   1   2   1   1   1
 MK-6-12                2   2   1   2   1   2   1   1   2   2   1   1   1   1   1   2   2   1   1   2   2   2   2   2   2   1   1   1   2   1   1   2   2   1   2   2   1   1   1   2   1   1   2   1   1   2   1   1   1   2   2   2   1   2   2   2   1   2   2   1   1   1   1   2   1   2   2   2   2   1   1   2   1   1   1   2   1   2   1   1   2   1   2   2   2   1   1   2   2   2   2   2   1   2   1   1   2   1   2   2   2   1   1   1   1   2   2   1   2   1   1   1   1   1   1   2   2   1   1   2   2   1   2   2   1   2   1   2   1   2   1   1   2   2   1   1   2   1   1   2   2   2   1   1   1   2   1   1   2   1   2   2   2   1   2   1   1   1   2   1   2   2   2   1   1   2   2   1   1   1   2   2   2   1   2   2   1   2   2   1   2   2   1   2   2   1   1   2   2   1   1   2   1   1   1   1   2   2   1   1
 MK-6-13                2   2   1   2   1   1   1   1   2   2   2   1   1   1   1   2   2   1   1   2   2   2   2   2   2   1   1   1   2   1   1   2   1   1   2   2   1   1   1   2   1   1   2   1   1   2   1   1   2   2   2   2   1   1   2   2   1   2   2   2   1   2   1   2   1   2   2   2   2   2   1   2   1   1   1   2   1   1   1   1   1   1   2   1   2   1   1   2   2   2   2   2   1   2   1   1   2   1   2   2   2   2   1   1   1   2   2   1   2   1   1   1   1   1   1   1   1   2   1   2   1   1   2   2   1   2   1   2   1   2   2   1   2   2   1   1   2   2   1   2   2   2   1   1   1   2   1   1   2   1   2   2   2   1   1   1   1   1   2   2   2   2   2   1   1   2   2   1   1   1   2   2   2   1   2   2   1   2   1   1   2   2   1   1   2   1   1   2   1   1   1   2   2   1   1   1   2   2   1   1
 MK-6-14                2   2   1   2   1   1   1   1   2   2   2   1   1   1   1   2   2   1   1   2   2   2   2   2   2   1   1   1   2   1   1   2   1   1   1   1   1   1   1   2   1   1   2   1   2   2   1   1   2   1   2   2   1   1   2   2   2   2   2   2   1   2   2   2   1   2   2   2   2   2   1   1   1   1   1   1   1   1   1   1   1   1   2   1   2   1   1   2   2   2   1   2   2   2   1   1   2   1   2   2   2   2   1   1   1   2   2   1   2   1   1   1   2   1   2   2   2   2   1   2   1   2   2   2   1   1   1   2   1   2   1   1   2   2   1   1   2   2   1   2   2   2   1   1   1   1   1   1   2   1   1   2   2   1   1   1   1   1   2   2   2   2   2   1   1   2   2   1   1   2   2   2   2   1   2   2   1   2   1   1   2   2   1   1   2   1   1   2   1   1   1   2   2   1   1   1   2   2   1   1
 MK-6-15                2   2   2   2   1   1   2   1   2   2   2   1   1   1   1   2   2   1   1   2   1   2   2   2   2   1   1   1   1   1   2   2   1   1   1   1   1   2   1   2   1   1   2   1   2   1   1   2   2   1   2   2   1   1   2   2   2   2   2   2   1   2   2   2   1   2   2   2   1   2   1   1   1   1   1   1   1   1   1   1   1   2   2   1   2   1   1   2   1   2   1   2   2   2   1   2   2   1   2   2   2   2   1   1   1   2   2   1   2   1   1   1   2   2   2   1   2   2   2   2   1   2   2   1   1   1   1   2   1   1   1   1   2   2   1   1   2   2   1   2   2   2   1   1   1   2   1   1   2   1   1   2   2   1   1   1   1   1   2   1   2   2   2   1   1   2   2   1   2   2   1   2   2   1   1   2   2   2   1   1   2   2   1   1   2   1   1   2   1   1   1   2   2   2   1   1   2   2   1   1
 MK-6-16                2   2   1   2   1   1   1   1   2   2   2   1   1   1   1   2   2   1   1   2   1   2   2   2   2   2   1   1   1   1   1   2   1   1   1   1   1   2   1   2   1   1   2   1   2   1   2   1   2   1   2   2   1   1   2   2   2   2   2   2   1   2   2   2   1   1   2   2   2   1   1   1   1   1   1   1   2   1   1   1   1   1   2   1   2   1   1   2   1   1   1   2   2   2   1   1   2   1   2   2   2   2   1   1   1   2   2   1   2   1   1   1   2   1   2   1   2   2   1   2   1   2   2   1   1   1   2   2   2   1   1   1   2   2   1   1   2   2   1   2   2   2   1   2   1   2   2   1   2   1   1   2   2   2   1   1   1   1   2   1   2   2   2   2   1   2   2   1   2   2   1   2   2   1   1   1   2   2   2   1   2   1   1   1   2   2   1   2   1   1   1   2   1   2   1   1   2   2   1   1
 
!****************************************** Phenotypic Data **********************************************************
!-100.0 is resevred for missing phenotype
SimulatedTrait1        11.1713   10.5174   10.7774    9.3495    9.3692   12.3061   10.7928   11.4702   10.7647   10.5319    8.6966   12.0608    9.6708    9.2055   11.0446    9.9645    7.9673   10.7438   10.0873   10.6186   10.2988   11.3464   11.3005    9.2781    9.1184   12.5429   10.1977    9.2210    8.6073   12.2006    9.9747    9.7276    8.1524   10.7083   11.0321   10.3591   10.5937   10.4544   10.0205   11.8973   10.7773    9.6238   10.5660   10.9143    9.7513    8.1482   10.5545   11.4303    8.9781   11.4141    8.2231   10.1474   11.7568    8.4637    9.4038   11.3311   10.3456   11.5821   11.2272   10.4033   10.0529   10.6535   10.2270    9.8914   11.8489    9.7181   10.3570    9.2006   10.3938    9.2135   10.0950   10.4181   10.3804    9.8168   12.4521   10.6299   11.3341   11.0116    9.5069   10.1373    8.7257    8.0120    7.9618    8.8812   11.1515   10.3458    9.3476   10.7042   11.5179   12.2914   10.6882   10.9774   10.2150    9.8378   10.5189   11.7879    8.5898   11.2394   11.1877    9.0200    9.1548    8.2501   10.6945    8.3754    9.0936   10.2689    9.2483    8.3652   10.7346   11.0616    8.9423   10.4764   11.4212   11.2595   10.3259   10.8961   11.3490    7.9788    9.4824   10.0279   10.9036    9.5962   10.6342   11.4085   10.8003   10.8180   10.3308   10.2096   10.7837    7.2114   13.1922   10.0420   11.0479    8.4230    9.5322    9.4286    9.2791   11.6575   10.4800   10.5433   10.8569   11.2442    8.6484   10.3447   11.2802   10.9935   11.6229   10.1764    9.9451   10.1424   10.2295   11.4417   10.0398    8.7794    9.9503   10.2429   10.5728   10.4567    8.0248    8.9449    7.8718    9.2356    9.0459    9.8057    9.3933   10.8033   10.0472    9.8993   10.0609    9.8641    9.5147    9.3028    9.5701   10.5661   10.3387   10.8713   10.8303    9.0458    8.3317   11.2466   11.2114   11.0834   10.9781    9.3244   11.3201   10.1824    9.7609   11.1901    7.8564   10.9634   10.1751    9.8478   12.1478    9.0372    8.3936   10.8542   10.2731   11.1654   10.3040   10.0184
 
