# Supplementary material for: Inclusive Composite Interval Mapping of QTL by Environment Interactions in Biparental Populations
Source: PLoS One. 2015 Jul 10;10(7):e0132414. doi: 10.1371/journal.pone.0132414 (PMC4498613; doi:10.1371/journal.pone.0132414)
Supplement: S1 File — (ZIP) [file pone.0132414.s001.zip › BC1 population/e=1/run_00140.met]

!**********************Note: lines staring with "!" are remarks and will be ignored in the program********************
!*********************************General Information**********************************
!Assuming F1 = P1 x P2, populations available in QTL IciMapping are: 
!  1, P1BC1F1 = P1 x F1, the first backcrossing where P1 is used as the recurrent parent;
!  2, P2BC1F1 = P2 x F1, the first backcrossing where P2 is used as the recurrent parent;
!  3, F1DH, F1-derived doubled haploids; 
!  4, RIL or F1RIL, recombination inbred lines through the repeated selfing of F1;
!  5, P1BC1RIL, recombination inbred lines through the repeated selfing of P1BC1F1;
!  6, P2BC1RIL, recombination inbred lines through the repeated selfing of P2BC1F1;
!  7, F2, the selfing generation of F1;
!  8, F3, the selfing generation of F2;
!  9, P1BC2F1, the second backcrossing where P1 is used as the recurrent parent; 
! 10, P2BC2F1, the second backcrossing where P2 is used as the recurrent parent;
! 11, P1BC2RIL, recombination inred lines through the repeated selfing of P1BC2F1; 
! 12, P2BC2RIL, recombination inred lines through the repeated selfing of P2BC2F1; 
! 13, P1BC1F2, the selfing generation of P1BC1F1; 
! 14, P2BC1F2, the selfing generation of P2BC1F1; 
! 15, P1BC2F2, the selfing generation of P1BC2F1; 
! 16, P2BC2F2, the selfing generation of P2BC2F1; 
! 17, P1BC1DH, P1BC1F1-derived doubled haploids; 
! 18, P2BC1DH, P2BC1F1-derived doubled haploids; 
! 19, P1BC2DH, P1BC2F1-derived doubled haploids; 
! 20, P2BC2DH, P2BC2F1-derived doubled haploids; 
   1      !Mapping Population (see remarks above)
   2      !Mapping Function (1 for Kosambi; 2 for Haldane; 3 for Morgan)
   2      !Marker Space Type (1 for intervals; 2 for positions)
   1      !Marker Space Unit(1 for centiMorgans; 2 for Morgan)
   6      !Number of Chromosomes (or Linkage Groups)
 200      !Size of the mapping population
   1      !Number of environments
 
!***************************************** Chromosomes and Linkage Maps **********************************************
!Chromosome                 NumMarkers
-CH1                        16
-CH2                        16
-CH3                        16
-CH4                        16
-CH5                        16
-CH6                        16
!Linkage map (Marker name followed by position or the interval length)
 MK-1-1                1     0.000
 MK-1-2                1    10.000
 MK-1-3                1    20.000
 MK-1-4                1    30.000
 MK-1-5                1    40.000
 MK-1-6                1    50.000
 MK-1-7                1    60.000
 MK-1-8                1    70.000
 MK-1-9                1    80.000
 MK-1-10               1    90.000
 MK-1-11               1   100.000
 MK-1-12               1   110.000
 MK-1-13               1   120.000
 MK-1-14               1   130.000
 MK-1-15               1   140.000
 MK-1-16               1   150.000
 MK-2-1                2     0.000
 MK-2-2                2    10.000
 MK-2-3                2    20.000
 MK-2-4                2    30.000
 MK-2-5                2    40.000
 MK-2-6                2    50.000
 MK-2-7                2    60.000
 MK-2-8                2    70.000
 MK-2-9                2    80.000
 MK-2-10               2    90.000
 MK-2-11               2   100.000
 MK-2-12               2   110.000
 MK-2-13               2   120.000
 MK-2-14               2   130.000
 MK-2-15               2   140.000
 MK-2-16               2   150.000
 MK-3-1                3     0.000
 MK-3-2                3    10.000
 MK-3-3                3    20.000
 MK-3-4                3    30.000
 MK-3-5                3    40.000
 MK-3-6                3    50.000
 MK-3-7                3    60.000
 MK-3-8                3    70.000
 MK-3-9                3    80.000
 MK-3-10               3    90.000
 MK-3-11               3   100.000
 MK-3-12               3   110.000
 MK-3-13               3   120.000
 MK-3-14               3   130.000
 MK-3-15               3   140.000
 MK-3-16               3   150.000
 MK-4-1                4     0.000
 MK-4-2                4    10.000
 MK-4-3                4    20.000
 MK-4-4                4    30.000
 MK-4-5                4    40.000
 MK-4-6                4    50.000
 MK-4-7                4    60.000
 MK-4-8                4    70.000
 MK-4-9                4    80.000
 MK-4-10               4    90.000
 MK-4-11               4   100.000
 MK-4-12               4   110.000
 MK-4-13               4   120.000
 MK-4-14               4   130.000
 MK-4-15               4   140.000
 MK-4-16               4   150.000
 MK-5-1                5     0.000
 MK-5-2                5    10.000
 MK-5-3                5    20.000
 MK-5-4                5    30.000
 MK-5-5                5    40.000
 MK-5-6                5    50.000
 MK-5-7                5    60.000
 MK-5-8                5    70.000
 MK-5-9                5    80.000
 MK-5-10               5    90.000
 MK-5-11               5   100.000
 MK-5-12               5   110.000
 MK-5-13               5   120.000
 MK-5-14               5   130.000
 MK-5-15               5   140.000
 MK-5-16               5   150.000
 MK-6-1                6     0.000
 MK-6-2                6    10.000
 MK-6-3                6    20.000
 MK-6-4                6    30.000
 MK-6-5                6    40.000
 MK-6-6                6    50.000
 MK-6-7                6    60.000
 MK-6-8                6    70.000
 MK-6-9                6    80.000
 MK-6-10               6    90.000
 MK-6-11               6   100.000
 MK-6-12               6   110.000
 MK-6-13               6   120.000
 MK-6-14               6   130.000
 MK-6-15               6   140.000
 MK-6-16               6   150.000
!*********************************** Marker Types ********************************************************************
!Co-dominant marker: When heterozygote F1 is present, P1 is coded as 2, F1 is coded as 1, and P2 is coded as 0; Otherwise, P1 is coded as 2, and P2 is coded as 0. 
!Dominant marker: When heterozygote F1 is present, P1 and F1 are coded as 12, and P2 is coded as 0; Otherwise, P1 is coded as 2, and P2 is coded as 0.  
!Recessive markers: When heterozygote F1 is present, P1 is coded as 2, and F1 and P2 are coded as 10; Otherwise, P1 is coded as 2, and P2 is coded as 0. 
!Missing marker is coded as -1. 
 MK-1-1                 1   1   2   2   2   2   2   1   1   2   1   2   1   2   1   2   2   1   1   2   1   1   2   1   1   1   1   2   1   1   2   2   2   1   2   2   1   1   2   1   1   2   1   1   2   2   2   2   1   1   1   2   1   1   1   1   1   1   1   1   1   2   2   1   2   1   1   1   2   1   1   2   2   2   1   2   1   2   1   2   1   1   1   2   2   2   2   2   1   2   1   1   2   1   2   1   1   2   2   2   1   1   1   1   2   2   2   2   1   1   1   2   2   1   1   2   2   1   1   1   1   2   2   2   1   2   2   1   1   1   1   2   1   1   2   1   2   2   1   1   2   1   1   1   1   2   2   2   1   1   1   2   1   2   2   2   1   2   1   2   2   1   2   1   2   2   2   2   1   1   2   2   1   1   2   2   1   1   1   1   2   1   2   1   2   2   2   2   2   1   2   2   2   2   2   1   1   1   1   1
 MK-1-2                 1   1   2   2   2   1   2   1   1   2   1   2   1   1   1   2   2   1   1   2   1   1   2   1   1   1   1   2   2   1   2   1   2   1   2   2   1   1   2   1   1   2   1   1   2   2   2   2   1   1   1   2   1   1   1   1   1   1   1   1   1   2   1   1   2   1   1   2   2   1   1   2   2   2   1   2   1   1   2   2   1   1   1   2   1   2   2   2   1   1   1   1   2   1   2   1   2   2   2   2   1   1   2   2   2   2   2   2   1   1   1   2   2   1   1   2   2   1   2   1   1   1   2   2   2   2   2   2   1   1   1   2   1   1   2   1   2   2   1   1   2   1   1   1   1   2   2   2   1   1   1   2   1   2   2   2   1   2   2   2   2   1   1   1   2   2   2   2   1   1   2   2   1   1   2   2   1   1   1   1   2   1   2   2   2   1   2   2   2   1   2   1   2   2   2   1   1   1   1   1
 MK-1-3                 1   1   1   2   2   1   2   1   1   2   1   2   1   1   1   2   2   1   1   2   2   1   2   1   1   1   1   2   1   1   2   1   2   1   2   2   1   1   2   1   1   2   1   1   2   2   2   2   1   1   1   2   1   1   1   1   1   1   2   1   1   1   1   1   2   1   1   2   2   1   1   2   2   2   1   2   1   1   2   2   1   1   1   1   1   2   2   2   1   1   1   1   2   1   2   1   2   2   2   2   1   1   2   2   2   2   2   2   1   1   1   2   2   1   1   2   2   1   2   1   1   1   2   1   2   2   2   2   1   1   1   2   1   2   2   1   2   2   1   1   2   1   1   1   1   2   2   2   1   1   1   2   1   2   2   1   1   2   2   1   2   1   1   1   2   2   2   1   1   1   2   2   1   1   2   1   1   1   1   1   2   1   2   2   2   1   2   2   2   1   2   1   2   2   2   1   1   1   1   1
 MK-1-4                 1   1   1   2   2   1   1   1   1   2   2   2   1   1   1   2   2   1   2   2   2   2   2   1   1   1   2   1   1   1   2   1   1   1   2   2   1   1   2   1   1   2   1   1   2   2   2   2   1   1   1   2   1   1   1   1   1   1   2   1   1   1   1   1   2   1   1   2   2   1   1   2   2   2   1   2   1   1   2   2   1   1   2   1   2   2   1   2   1   1   1   1   2   1   2   1   2   2   2   2   1   1   2   2   2   2   2   2   1   1   2   2   2   1   1   2   2   1   2   1   2   1   2   2   2   2   2   2   1   1   1   2   1   2   2   1   2   2   2   1   2   1   1   1   1   2   2   2   1   1   1   2   1   2   2   1   1   2   2   1   2   2   1   1   2   2   2   1   1   1   2   2   1   2   2   1   1   1   1   2   2   1   2   2   2   1   2   2   2   1   2   1   2   1   2   1   1   1   1   1
 MK-1-5                 1   1   1   2   2   2   1   1   1   2   2   2   1   1   1   2   2   1   1   2   2   2   1   1   1   1   2   1   1   1   2   1   1   1   2   2   2   1   2   1   1   2   1   1   2   2   2   2   1   1   1   2   1   1   1   1   1   1   2   1   1   1   1   1   2   2   1   2   2   1   1   2   2   2   1   2   1   1   2   2   1   2   2   1   2   2   1   2   1   1   1   1   2   1   2   1   2   2   2   2   1   1   2   2   2   2   2   2   1   1   2   2   2   1   1   2   2   1   2   1   2   1   2   2   2   2   2   2   1   1   1   1   1   2   1   1   2   2   2   1   2   1   1   1   1   2   2   2   1   1   1   2   1   2   2   1   1   2   2   1   2   2   2   1   2   2   2   1   1   1   2   2   1   2   2   1   1   1   1   2   2   1   2   2   2   1   2   2   2   1   1   1   2   1   2   1   1   1   2   2
 MK-1-6                 1   1   1   2   2   2   1   2   1   2   2   1   1   1   1   1   2   1   1   2   2   2   1   1   1   1   2   1   1   2   2   2   1   1   2   2   2   1   2   2   1   1   1   1   2   2   2   2   1   1   1   1   1   1   1   1   1   1   2   1   1   2   1   1   2   2   2   2   2   1   1   2   2   2   1   2   1   1   1   2   1   2   2   1   2   2   1   2   1   1   1   2   2   1   2   1   2   2   2   2   1   2   2   2   2   2   1   2   1   2   2   2   2   1   1   2   2   1   2   1   2   1   2   2   2   2   1   2   1   2   1   2   1   2   1   1   2   2   2   2   2   1   1   1   1   2   1   2   1   1   1   2   1   2   2   1   1   2   2   1   2   2   2   1   2   2   2   1   1   1   2   2   1   2   2   1   1   1   1   2   2   1   1   2   2   1   2   2   2   1   1   1   2   1   2   1   1   1   2   2
 MK-1-7                 1   1   1   2   2   2   1   2   1   2   1   1   1   1   1   1   2   1   1   1   2   2   1   1   1   1   2   2   1   2   1   2   1   2   1   2   2   1   1   2   1   1   1   1   2   2   2   2   1   2   1   1   1   1   1   1   1   1   2   1   1   2   1   1   2   2   1   2   2   1   1   2   2   2   1   2   1   1   1   2   1   2   2   1   1   2   1   2   1   2   1   2   2   1   2   1   2   2   2   2   1   2   2   2   2   2   1   2   1   2   2   2   2   1   1   2   2   1   2   1   2   2   2   2   2   2   1   2   1   2   2   2   1   2   1   1   2   2   2   2   2   1   1   1   1   2   1   2   1   1   2   2   1   2   2   1   1   2   1   1   2   2   2   1   1   2   2   1   1   1   2   2   1   2   1   1   1   1   1   2   2   1   1   2   2   2   2   2   2   1   1   1   1   1   2   1   1   1   2   2
 MK-1-8                 1   2   1   2   2   2   1   2   1   2   1   1   1   1   1   1   2   1   1   1   2   1   1   1   1   1   1   2   1   2   1   2   1   2   1   2   2   1   1   2   1   1   1   1   2   2   2   2   1   2   1   1   1   1   2   1   1   1   2   1   1   1   1   1   1   2   1   2   2   1   1   2   2   2   2   2   1   1   1   2   1   2   2   1   1   2   1   2   1   2   2   1   2   1   1   1   2   2   2   2   1   2   2   2   1   2   1   2   2   2   1   2   1   1   1   2   2   1   2   1   2   2   2   2   1   2   2   2   1   2   2   2   1   2   1   2   2   1   2   2   2   1   1   1   1   2   1   2   1   1   2   2   1   2   2   1   1   2   1   1   2   2   2   1   1   2   2   1   1   1   2   2   1   2   1   1   1   1   1   2   2   1   1   2   2   2   2   1   2   2   1   1   1   1   2   1   1   1   2   2
 MK-1-9                 1   2   1   1   2   2   1   2   1   2   1   1   1   1   1   1   2   1   2   1   2   1   1   1   1   1   1   2   1   2   1   2   2   2   1   2   2   1   1   2   2   1   1   1   2   2   2   2   1   2   1   1   1   1   2   1   1   1   2   1   1   2   1   1   1   2   1   2   2   2   2   2   2   1   2   2   1   1   1   2   1   2   2   1   1   1   1   2   1   2   2   2   2   1   1   1   2   2   2   1   1   2   2   2   1   2   1   2   2   2   1   2   1   1   2   2   2   1   2   1   2   2   2   2   2   2   2   2   1   2   2   2   1   1   1   2   2   2   2   2   2   1   1   1   1   2   1   2   1   1   1   2   1   2   2   1   1   2   1   2   2   2   2   1   1   2   2   1   1   1   2   2   1   2   1   1   1   1   1   2   1   1   1   2   2   2   2   1   2   2   1   2   1   1   2   1   1   1   2   2
 MK-1-10                1   2   1   1   2   2   2   2   2   2   1   1   1   1   1   1   1   1   2   1   2   2   1   1   1   1   2   2   1   2   2   2   2   2   1   2   1   1   1   1   2   1   1   1   2   2   2   2   1   2   1   2   1   2   2   1   1   1   2   1   1   2   1   1   1   2   1   2   1   2   2   2   2   1   2   2   1   1   1   2   1   2   2   1   1   1   1   1   2   2   2   2   2   1   1   1   1   2   2   2   2   1   2   2   1   2   1   2   2   2   1   2   1   2   2   2   2   1   2   1   2   2   2   1   2   2   2   2   1   1   2   2   2   1   2   2   2   2   2   2   2   1   2   1   1   2   1   2   1   1   1   1   1   2   2   1   1   2   1   2   2   2   2   1   1   2   2   1   2   2   2   2   1   2   1   1   1   1   1   2   1   1   2   2   2   2   2   1   2   2   1   2   1   1   2   1   1   1   2   2
 MK-1-11                1   2   1   1   2   2   2   2   2   2   1   2   1   1   1   1   1   1   2   2   2   2   1   1   2   1   2   2   1   1   2   2   2   2   2   2   1   1   1   1   2   1   1   1   2   2   2   2   1   2   1   2   1   1   2   1   1   2   2   1   1   2   1   1   2   2   1   1   1   1   2   1   2   1   2   2   1   2   1   2   1   2   2   1   1   1   2   1   2   2   2   2   2   1   1   1   1   1   1   2   2   1   2   2   2   1   1   1   2   2   1   1   1   2   2   1   2   1   1   1   2   2   2   1   1   1   2   2   1   1   2   2   2   1   2   2   2   2   2   2   2   1   2   1   1   1   1   2   2   1   2   2   1   2   2   1   1   2   2   2   2   2   2   1   1   1   2   1   2   2   2   2   1   2   1   1   1   1   1   2   1   1   2   2   2   2   2   1   2   2   2   2   1   1   2   1   1   1   2   2
 MK-1-12                1   2   1   1   2   2   2   2   2   2   2   2   1   1   1   1   1   1   2   2   2   2   1   1   2   1   2   2   1   1   2   2   2   2   2   2   1   1   1   1   2   1   2   1   2   2   2   2   1   2   1   2   1   1   2   1   1   2   2   1   1   2   1   1   1   2   1   1   1   1   1   1   2   1   2   1   1   2   1   2   1   1   2   1   1   1   2   1   2   2   2   2   2   1   1   1   1   1   2   2   2   1   1   2   2   1   1   1   2   2   1   1   1   2   2   1   2   1   1   1   2   2   1   1   2   1   2   2   1   2   2   1   2   1   2   1   1   2   2   2   2   1   2   1   1   1   1   2   2   1   2   2   1   2   1   1   2   2   2   2   2   2   2   2   1   1   2   1   2   2   1   2   1   1   1   1   1   1   1   2   1   1   2   2   2   2   2   1   1   2   2   2   1   1   2   1   1   2   2   2
 MK-1-13                1   2   1   1   2   1   2   2   2   2   2   2   1   1   1   1   1   1   2   2   2   2   1   1   2   1   2   2   1   1   2   2   2   2   2   2   1   2   1   1   1   1   2   1   2   2   2   1   1   2   1   2   1   1   2   1   1   1   2   1   1   2   1   1   1   2   1   1   2   1   2   1   2   1   2   1   2   2   1   2   2   1   2   1   1   1   2   1   2   2   2   2   2   2   1   1   1   2   2   1   2   1   1   2   2   1   1   1   2   2   1   1   1   2   2   1   2   1   1   1   2   2   1   1   2   1   2   2   1   2   2   1   2   1   2   1   1   2   2   2   2   1   2   2   1   1   1   2   1   1   2   2   1   1   1   1   2   2   2   2   2   2   2   2   1   1   2   1   2   2   2   2   1   1   1   1   1   1   1   2   2   1   1   2   2   2   1   1   1   1   2   2   1   1   1   1   1   2   2   2
 MK-1-14                1   2   1   1   2   1   2   2   2   2   2   2   2   1   2   1   1   1   2   2   2   2   2   1   2   1   2   1   1   1   2   2   2   2   2   2   1   2   2   1   1   1   2   1   2   2   2   1   2   2   1   2   1   1   2   1   2   1   2   1   1   1   2   1   2   2   1   1   2   1   2   1   2   2   2   1   2   2   1   2   2   1   2   1   1   1   2   2   2   2   2   2   2   2   1   1   1   1   2   1   2   1   1   2   2   1   1   1   1   2   1   1   1   2   1   1   2   1   1   1   2   2   1   1   1   1   2   2   1   2   2   1   2   1   2   1   1   2   2   2   2   1   2   1   1   1   1   2   1   1   2   1   1   1   1   1   2   2   2   2   2   1   2   2   1   1   2   1   2   2   2   2   1   1   1   1   1   1   1   1   2   2   1   2   2   2   2   1   1   1   2   2   1   1   1   1   1   2   2   2
 MK-1-15                1   2   2   2   2   1   1   2   1   2   2   2   2   1   2   1   1   1   1   2   2   2   2   1   2   1   2   1   1   1   2   2   2   2   2   2   1   2   2   1   1   1   2   1   1   2   2   1   2   2   1   2   1   1   2   1   2   1   2   1   1   2   2   1   2   2   1   1   2   1   2   1   2   2   2   1   1   1   1   2   2   1   2   1   1   1   2   2   2   2   2   2   2   2   1   1   1   1   2   1   2   1   1   1   2   1   1   1   1   2   1   1   2   2   1   1   2   1   1   1   2   2   1   1   1   1   2   2   1   2   2   1   2   1   2   1   1   2   2   2   2   1   2   1   1   1   1   2   1   1   2   1   1   1   1   1   2   2   2   2   2   1   2   2   2   1   2   1   2   2   2   2   1   2   1   1   1   1   1   1   2   2   1   2   2   2   2   1   1   1   2   2   1   1   1   1   1   2   2   2
 MK-1-16                2   2   2   2   2   1   1   2   1   1   2   2   2   2   1   1   1   1   1   2   2   2   2   1   2   1   2   1   1   1   2   2   1   2   2   2   1   2   2   1   1   1   2   1   1   2   2   1   2   2   1   2   1   1   2   1   2   1   2   1   1   2   2   1   2   2   2   1   2   1   1   1   1   2   2   1   1   1   1   2   1   1   2   1   1   1   2   2   2   2   2   2   2   2   2   1   1   1   2   1   2   1   1   2   2   1   2   1   1   2   1   1   2   1   1   1   2   1   1   1   2   2   1   1   1   1   2   2   1   2   2   1   2   1   2   1   1   2   2   2   2   2   1   1   1   1   1   2   1   1   2   1   1   2   1   1   2   2   2   2   2   1   2   2   2   1   2   1   2   2   2   2   1   2   1   1   1   1   1   1   2   2   1   2   2   2   2   1   1   2   1   2   1   2   1   1   1   2   2   2
 MK-2-1                 2   2   1   1   2   2   2   2   2   1   1   1   2   1   2   2   2   2   1   2   2   1   1   1   1   1   2   2   2   1   1   2   1   2   1   2   2   1   1   2   2   2   1   1   1   1   1   1   1   1   2   1   2   1   2   2   1   1   2   2   2   1   2   2   1   1   2   1   1   2   2   2   1   2   2   2   1   1   2   1   1   1   1   1   2   1   2   1   1   2   1   1   1   2   1   2   2   1   1   2   2   2   1   2   2   2   1   1   2   1   2   2   2   1   1   2   1   2   2   2   2   1   1   1   1   2   2   2   1   2   1   1   1   2   1   1   1   2   1   2   2   1   1   1   2   2   1   2   2   2   2   1   2   2   2   2   2   1   1   2   2   2   2   2   2   2   2   1   2   2   1   1   2   2   1   2   1   2   1   1   1   1   2   1   2   1   2   1   2   1   2   1   2   2   1   1   2   1   1   1
 MK-2-2                 2   2   2   1   2   2   2   2   2   1   2   1   2   1   2   2   2   2   1   2   2   1   1   1   1   1   2   2   2   2   1   2   1   2   1   2   2   1   1   2   2   1   1   2   1   1   1   1   1   1   2   1   2   1   2   2   1   1   2   2   2   2   2   1   1   1   1   1   1   2   1   2   2   2   2   2   1   1   2   1   1   1   1   1   1   1   2   1   1   2   1   1   1   2   2   2   2   1   2   2   2   2   1   2   2   2   1   1   2   1   2   2   2   1   1   2   1   2   2   2   2   1   1   1   1   2   2   2   1   2   1   1   1   1   1   1   1   2   1   2   2   2   1   1   1   2   1   2   2   2   2   1   2   2   2   2   2   1   1   2   2   2   2   2   2   2   2   1   2   2   1   1   2   2   1   2   1   1   1   1   2   1   2   1   1   1   2   1   2   1   1   1   1   2   1   1   2   1   2   1
 MK-2-3                 1   2   2   2   2   2   2   1   2   1   2   1   2   1   2   2   2   2   1   2   2   1   1   2   1   1   2   2   2   2   1   2   1   2   1   2   2   1   2   2   2   1   1   2   1   1   2   1   1   1   2   1   2   1   2   2   1   1   2   2   2   2   2   1   1   1   1   2   1   2   1   2   2   2   2   2   1   1   2   1   1   2   1   1   1   1   2   1   1   2   1   1   1   2   2   2   2   1   2   2   2   2   1   2   2   2   1   1   2   1   2   2   2   1   1   2   1   2   2   2   2   2   1   1   1   2   2   2   1   1   1   2   1   1   1   1   1   2   1   2   2   2   1   1   1   2   1   2   2   2   2   1   2   2   2   2   2   1   1   2   2   2   2   2   2   2   2   1   2   2   1   1   2   2   2   2   1   1   1   1   2   1   2   1   2   1   1   1   2   1   1   2   1   2   1   1   2   1   2   1
 MK-2-4                 1   2   2   2   2   2   2   1   2   1   2   2   2   1   2   1   2   2   1   2   2   1   1   2   1   1   2   2   2   2   2   2   2   2   1   1   2   1   2   2   2   1   1   2   1   1   2   1   1   2   2   1   2   1   2   2   1   2   2   2   2   2   2   1   2   1   1   2   1   2   1   2   1   2   2   1   1   1   2   1   1   1   1   1   2   1   1   1   1   2   1   1   1   2   2   2   2   1   1   2   2   2   1   2   2   2   1   1   2   1   2   2   2   1   1   2   1   2   2   2   2   2   2   1   1   2   2   2   1   1   1   1   1   1   1   1   1   2   1   2   2   2   2   1   1   2   2   2   2   2   1   1   2   2   2   2   1   1   1   2   2   1   2   2   2   2   2   1   2   2   1   1   2   2   2   2   1   1   1   1   1   1   2   1   2   1   1   1   1   1   1   2   1   2   1   1   2   1   2   1
 MK-2-5                 1   2   2   2   2   2   2   1   2   1   2   2   2   1   2   2   2   2   1   2   2   1   1   2   1   1   2   2   2   2   2   2   2   2   1   1   1   1   2   2   2   1   1   2   1   1   2   1   1   2   2   1   2   1   2   2   1   2   1   2   2   2   2   1   2   1   1   2   1   2   1   2   1   2   2   1   1   1   2   1   1   1   1   1   2   1   1   1   1   2   1   1   1   2   2   2   2   1   1   2   2   2   1   2   2   1   1   1   2   2   2   2   2   1   1   2   2   2   2   2   2   1   2   1   1   2   2   2   1   1   1   1   1   1   2   1   1   2   1   2   2   2   2   1   2   2   2   2   2   2   1   1   1   2   2   2   2   1   1   2   2   1   1   2   2   1   2   2   2   1   1   1   2   2   1   2   1   1   1   1   1   1   2   1   2   1   1   2   1   1   1   2   1   2   1   1   2   1   2   1
 MK-2-6                 2   2   2   2   2   2   2   1   2   1   2   2   2   1   2   2   2   2   1   2   2   1   1   2   1   1   2   2   2   2   2   2   2   2   1   1   1   2   2   2   2   1   1   2   1   2   1   1   1   2   1   1   2   1   2   2   1   1   1   2   2   2   2   1   2   1   1   2   1   2   1   2   1   2   2   1   1   1   2   1   1   1   1   1   2   1   1   1   1   2   1   1   1   2   2   2   2   1   1   2   2   2   1   2   2   2   1   1   2   2   2   2   2   1   1   2   2   2   2   2   2   1   2   2   1   2   2   2   1   1   1   1   1   1   2   1   1   2   1   2   1   2   2   1   2   2   2   2   2   1   1   1   1   2   2   2   2   1   2   2   2   1   1   2   2   1   2   2   2   1   1   2   2   2   1   2   1   1   1   1   1   1   2   1   2   2   2   2   1   1   2   2   1   2   1   1   2   1   2   1
 MK-2-7                 2   2   2   2   2   2   2   1   2   1   2   2   2   1   2   2   2   2   1   2   2   1   1   2   1   1   1   2   1   2   2   2   2   2   2   1   1   2   2   2   2   1   1   2   1   1   2   1   1   2   1   1   2   1   2   2   1   1   1   2   2   2   2   1   2   2   1   2   1   2   1   2   1   2   2   1   1   1   2   1   1   2   2   1   2   1   1   1   1   2   1   1   1   2   2   2   2   1   1   1   2   2   1   2   1   2   1   1   2   2   2   2   1   1   2   2   2   2   2   2   2   1   2   2   1   2   2   2   1   1   1   1   1   2   2   1   1   2   1   2   1   2   2   1   2   2   2   2   2   1   1   1   1   2   2   1   2   1   2   2   2   1   1   2   2   1   2   2   1   1   1   2   2   2   1   2   1   1   2   1   1   1   1   1   2   2   2   2   1   1   2   2   1   2   2   1   2   1   2   1
 MK-2-8                 2   2   2   2   2   1   2   1   2   1   2   2   2   1   2   2   1   2   1   2   2   1   1   2   1   1   1   2   2   2   2   2   1   2   2   1   1   2   2   2   2   1   1   2   1   1   2   1   1   2   1   1   2   1   2   2   2   1   1   2   2   2   2   1   2   2   1   2   2   2   1   1   1   1   1   1   1   1   2   2   1   2   2   1   2   1   1   1   1   2   2   1   1   2   2   2   2   2   1   1   2   2   1   2   1   2   1   1   2   2   2   2   1   1   1   2   2   2   2   2   2   1   1   2   1   2   2   2   1   1   1   1   1   2   2   1   1   2   2   2   1   2   2   1   2   2   2   2   2   1   1   2   2   2   2   1   2   1   2   2   2   1   1   1   2   1   2   2   1   1   1   2   2   2   1   1   1   1   1   1   1   1   1   1   2   2   2   2   1   1   2   2   1   2   2   1   2   1   1   1
 MK-2-9                 2   2   1   2   2   1   2   1   2   1   2   2   1   1   2   2   2   2   1   2   2   1   1   2   1   1   1   2   2   2   2   1   1   2   2   1   1   2   2   2   2   2   1   2   1   1   2   1   2   2   1   1   2   1   2   1   2   1   1   2   2   2   2   1   2   2   1   1   1   2   1   1   1   1   1   1   1   1   2   1   2   2   2   1   2   1   1   1   2   1   2   1   1   2   2   2   2   2   1   1   2   2   1   2   1   2   1   1   2   2   2   2   1   1   1   2   2   2   2   2   2   1   1   2   1   2   2   2   1   1   1   1   2   2   2   1   1   2   2   2   1   2   2   1   2   2   2   2   2   1   1   2   2   2   2   1   2   2   2   2   2   1   2   1   2   1   1   2   1   1   1   2   2   1   2   1   2   1   1   2   1   2   2   1   2   2   2   2   1   1   2   2   1   2   2   1   2   1   1   1
 MK-2-10                2   2   1   2   1   1   2   1   2   2   2   1   1   1   2   2   2   1   2   2   2   1   1   1   1   1   1   2   2   2   2   1   2   2   1   1   1   2   2   2   2   2   1   2   1   1   2   1   2   2   1   1   2   1   2   1   2   1   2   2   2   2   2   1   2   2   1   1   1   2   1   1   1   1   1   1   1   1   2   2   2   2   2   1   2   1   1   1   2   1   2   1   1   2   2   2   2   2   1   1   2   2   1   1   1   2   1   1   2   2   2   2   1   1   1   2   2   2   2   2   2   2   1   2   1   2   2   1   1   1   1   1   2   2   2   1   1   2   2   2   1   2   2   1   2   1   2   1   2   1   1   2   2   2   2   1   2   2   2   2   2   2   1   1   2   1   1   2   1   1   2   2   2   1   1   1   2   1   1   2   1   2   2   1   2   2   2   2   2   2   1   2   1   2   2   1   2   1   1   1
 MK-2-11                2   2   1   2   1   1   2   1   2   2   2   1   1   1   2   2   2   1   1   2   2   1   1   1   1   1   1   2   2   2   2   1   2   2   1   1   1   2   2   2   2   2   1   2   1   1   2   1   2   1   2   1   2   1   2   1   2   1   2   2   2   2   2   1   2   2   1   1   1   2   1   1   1   1   2   2   1   1   2   1   2   1   2   1   2   1   1   1   2   1   2   1   1   2   2   2   2   2   1   1   2   2   1   1   1   2   1   1   1   2   2   2   1   1   1   2   2   2   2   2   2   2   2   2   1   2   2   1   2   1   1   1   2   2   2   1   1   2   2   2   1   2   2   1   2   1   2   1   2   1   1   2   2   1   2   1   2   2   2   2   2   2   1   1   2   1   1   2   1   1   2   1   2   1   1   2   2   1   1   2   1   2   2   1   2   2   2   2   2   2   1   2   1   2   2   1   2   1   1   1
 MK-2-12                2   2   1   2   1   1   2   1   2   2   2   1   1   1   2   2   2   1   2   2   1   1   2   1   2   1   1   1   2   2   2   1   2   2   1   1   1   2   1   2   2   2   1   2   1   1   2   1   2   1   2   1   2   1   2   1   2   2   2   2   2   2   2   1   2   2   1   1   1   2   1   1   1   1   2   2   1   1   2   1   2   1   2   1   2   1   1   1   2   1   2   1   1   2   2   2   2   2   1   1   2   2   1   1   1   2   1   1   1   2   2   1   1   1   1   2   2   2   1   2   2   2   2   2   1   2   2   1   2   1   1   1   2   2   2   1   1   2   2   2   1   2   2   1   2   1   2   1   2   1   1   2   2   1   2   2   2   2   2   2   2   1   1   1   2   1   1   2   1   1   2   1   2   1   1   2   2   1   1   2   1   2   2   1   1   2   2   2   2   2   1   2   1   2   2   1   1   1   1   2
 MK-2-13                2   2   1   2   1   1   2   1   2   2   2   1   1   1   2   1   2   1   2   2   2   1   1   2   2   1   1   1   2   1   2   1   1   2   1   1   1   2   1   2   2   2   1   1   1   1   2   1   2   1   1   1   2   2   2   1   2   2   2   2   2   2   2   1   1   2   1   1   1   2   1   1   1   1   1   2   1   1   2   1   2   1   2   1   2   1   1   1   2   1   2   1   1   2   2   2   2   2   1   1   2   2   1   1   1   1   1   1   1   1   2   1   1   1   1   1   2   2   1   2   2   1   2   2   1   2   2   1   2   1   1   1   2   2   2   1   1   2   2   2   1   2   2   1   2   1   2   1   2   1   1   2   2   1   2   2   2   2   2   2   2   1   1   1   2   2   1   2   1   1   1   1   2   1   1   2   2   1   2   2   1   2   2   1   1   2   2   1   2   2   1   2   1   2   2   1   1   1   1   2
 MK-2-14                2   2   1   2   1   1   2   1   1   2   2   1   1   1   1   1   2   1   2   2   2   1   2   2   2   1   1   1   2   1   2   1   1   2   1   2   1   2   1   2   1   2   1   2   1   1   2   1   2   1   1   1   2   2   2   1   2   2   2   2   2   2   2   1   1   2   1   1   1   2   1   1   1   1   1   2   1   1   2   2   2   1   2   2   2   1   1   1   2   1   2   1   1   2   2   2   2   2   1   1   2   2   1   1   1   1   1   1   2   1   2   2   1   1   1   1   2   2   1   2   2   1   2   2   1   2   2   1   2   1   2   1   2   1   2   1   1   1   2   2   1   2   2   1   2   1   2   1   2   1   1   2   2   1   2   2   2   2   2   2   2   1   1   1   2   2   2   2   1   1   1   1   2   1   2   2   2   1   2   2   1   2   2   1   2   2   2   1   2   2   1   2   1   1   2   1   1   1   2   2
 MK-2-15                2   2   1   2   1   1   2   1   1   2   2   1   1   1   1   1   2   1   1   2   2   1   2   2   1   1   1   1   2   1   2   1   1   2   1   2   1   2   2   2   1   2   2   2   1   1   1   1   2   1   1   1   2   2   2   1   2   2   2   2   2   2   2   1   1   1   1   1   1   2   1   1   2   1   1   2   1   1   2   1   2   1   2   2   1   1   1   1   2   1   2   1   1   2   2   2   2   2   1   1   2   2   1   1   1   1   1   1   2   1   2   2   1   1   1   1   2   2   2   2   2   1   2   2   1   2   1   1   2   2   2   1   2   1   2   1   1   1   2   2   1   2   2   2   2   1   2   1   2   1   1   2   2   1   2   2   2   2   2   2   2   1   1   1   2   2   2   1   1   1   1   1   2   1   2   2   2   1   2   2   1   2   2   1   2   2   2   1   2   2   1   2   1   1   2   1   1   2   2   2
 MK-2-16                2   2   1   2   1   1   2   1   1   2   2   1   1   1   1   1   2   1   1   2   2   1   2   1   1   2   1   1   2   1   2   1   1   2   1   2   1   2   2   2   2   2   2   2   1   1   1   1   2   1   1   1   2   2   2   1   2   2   2   2   2   2   2   1   1   1   1   1   1   1   1   1   2   1   1   1   1   2   2   1   2   1   2   2   1   1   1   1   2   1   2   1   1   2   2   2   2   2   1   1   2   2   1   1   1   1   1   1   2   1   2   2   1   1   2   1   2   2   2   2   2   1   2   1   1   2   1   1   2   2   2   1   2   1   2   2   1   1   2   2   1   2   2   2   2   1   1   1   1   1   1   2   2   1   2   2   2   2   2   2   2   1   1   1   1   2   2   1   1   1   1   1   2   2   2   2   2   1   2   2   1   1   2   1   2   2   2   1   2   2   1   2   1   1   1   1   1   2   2   2
 MK-3-1                 2   1   1   2   1   1   1   2   2   2   2   1   2   1   2   1   1   2   2   1   1   2   2   1   1   1   1   1   2   1   2   2   2   2   1   1   2   2   2   2   1   2   1   2   2   2   1   1   2   1   1   1   2   1   2   2   2   1   1   1   2   1   1   1   1   2   2   1   1   1   2   1   1   2   1   1   2   1   1   2   1   2   2   2   2   1   1   2   2   1   2   2   1   1   1   1   1   2   1   2   1   2   1   1   1   1   2   1   1   2   1   1   2   2   1   1   1   1   2   2   2   1   1   1   2   2   1   1   2   2   1   1   2   2   1   2   2   2   2   1   1   2   1   1   2   2   2   1   2   2   2   2   1   2   1   2   1   1   2   1   2   2   2   2   2   2   1   2   1   2   2   1   2   1   1   1   2   2   1   1   2   1   1   1   1   2   2   1   1   1   1   1   1   2   2   2   1   1   2   1
 MK-3-2                 2   1   1   2   1   1   1   2   1   2   2   1   2   1   2   1   1   2   2   1   1   1   2   1   1   1   1   2   2   2   2   1   2   2   2   1   2   2   2   2   1   2   1   2   2   1   1   1   2   1   1   1   2   1   2   2   2   1   2   1   2   1   1   1   1   2   2   1   1   1   2   1   1   2   1   1   2   1   1   2   1   2   2   2   2   2   1   2   2   1   2   2   1   1   1   1   1   2   1   2   1   2   1   1   1   1   2   2   1   1   1   2   2   2   2   2   1   1   2   2   2   1   1   1   2   2   1   1   2   2   1   1   2   1   1   2   2   2   2   1   1   2   1   1   1   2   2   1   2   1   2   2   1   2   1   2   1   1   2   1   1   2   2   2   2   2   1   2   1   2   1   1   2   1   1   1   2   1   1   1   2   1   1   1   1   2   2   1   1   1   1   1   1   1   2   2   1   1   2   2
 MK-3-3                 2   1   1   2   1   1   1   2   2   2   2   1   2   1   2   1   1   2   2   1   1   1   2   1   2   1   1   1   2   2   1   1   2   2   2   1   2   2   2   2   1   2   2   2   2   1   1   1   2   1   1   2   2   1   2   2   2   1   2   1   2   1   1   1   1   2   2   1   1   1   2   1   1   2   1   1   2   1   1   2   1   2   2   2   2   2   1   2   2   1   2   2   1   1   1   1   1   2   1   2   1   2   1   1   1   1   2   2   1   2   1   1   2   2   2   2   1   1   2   2   2   1   1   1   2   2   1   1   2   2   1   1   2   1   1   2   2   2   1   1   1   2   1   1   1   2   2   1   2   1   2   2   1   2   1   2   1   1   1   1   1   2   2   2   2   2   1   2   1   2   1   1   2   1   1   1   2   1   1   1   2   1   1   1   1   2   2   1   1   1   1   1   1   1   2   2   1   1   2   2
 MK-3-4                 2   1   1   2   1   1   1   2   2   2   2   1   2   1   2   1   1   2   2   1   1   1   2   1   2   1   1   1   2   2   1   1   2   2   2   1   2   2   2   2   1   2   2   1   2   1   1   1   2   1   2   2   2   1   1   1   2   1   2   1   2   1   1   1   1   2   2   1   1   1   2   1   1   1   1   2   2   1   1   1   1   2   2   2   2   2   1   2   1   1   2   2   1   1   1   1   1   2   1   2   1   2   1   1   1   1   2   2   2   2   1   1   2   1   2   2   1   1   1   2   1   1   1   1   2   2   2   1   2   2   1   1   2   1   1   2   2   1   1   1   1   2   1   1   1   2   2   1   2   1   1   2   1   2   1   1   1   1   1   1   1   2   2   2   2   2   1   2   1   2   2   1   2   1   1   1   2   1   1   1   2   1   1   1   1   2   2   1   1   1   1   1   2   1   2   2   1   2   2   2
 MK-3-5                 2   1   1   2   1   1   1   2   2   2   2   2   2   1   2   1   2   2   2   1   1   1   2   1   2   1   2   1   2   1   1   1   1   2   1   1   2   2   2   2   1   2   2   1   2   1   1   1   2   1   2   2   2   1   1   1   2   2   2   1   2   1   1   1   1   2   2   1   1   2   2   1   1   1   1   2   2   1   1   1   1   2   2   2   2   1   1   2   1   1   2   1   1   1   1   1   1   2   1   2   1   2   1   1   1   1   2   2   2   2   1   1   2   1   2   2   1   1   1   2   1   1   1   1   2   2   2   1   2   2   1   1   2   1   1   2   2   1   1   1   1   2   1   1   1   2   2   2   2   1   1   2   2   2   1   1   1   1   1   1   2   2   1   2   1   2   1   2   1   2   2   1   2   1   1   2   2   1   1   1   1   1   1   1   2   2   2   2   2   1   1   1   2   1   2   2   1   2   2   2
 MK-3-6                 2   1   2   2   1   1   1   2   2   2   2   2   2   1   2   1   2   2   2   2   1   1   2   1   2   1   2   1   1   2   1   1   1   2   2   1   1   2   2   2   1   2   2   1   1   1   1   1   2   1   2   2   2   1   1   1   2   2   2   2   2   1   2   1   1   2   1   1   1   2   2   1   2   1   2   2   2   2   1   1   1   1   2   2   2   1   1   2   1   1   2   1   1   1   1   1   1   2   1   2   1   2   1   1   1   1   2   2   2   1   1   1   2   1   2   2   1   1   1   2   1   1   1   1   2   2   2   1   2   2   1   1   2   1   1   2   2   1   1   1   1   2   1   1   1   2   2   2   2   1   1   2   2   2   1   1   1   1   1   1   2   2   1   2   1   2   1   2   2   2   1   1   2   1   1   2   2   1   1   1   1   1   1   2   2   2   2   2   2   1   2   1   2   1   2   2   1   2   2   2
 MK-3-7                 2   1   1   2   1   1   1   2   2   2   2   2   2   1   2   1   2   2   1   2   1   1   2   1   2   2   2   1   1   2   1   1   1   2   2   1   1   2   2   2   1   2   2   1   1   1   1   1   2   1   1   2   2   1   1   1   2   2   2   2   2   1   2   2   1   2   1   1   1   2   2   1   2   1   2   2   2   2   1   1   1   1   2   2   1   1   1   2   1   2   2   1   1   1   1   1   1   2   1   2   1   2   1   1   1   1   2   2   2   1   1   1   2   1   2   2   1   1   1   2   1   1   1   2   2   1   2   1   2   2   1   1   2   1   1   2   2   1   1   1   1   1   1   1   1   2   2   2   2   1   2   2   2   1   1   1   1   2   1   1   1   2   1   2   1   2   1   2   2   2   1   1   2   2   1   2   2   1   1   1   2   1   1   1   2   2   2   2   2   1   2   1   2   1   2   2   1   2   2   2
 MK-3-8                 2   1   1   2   2   1   1   2   2   2   2   2   2   1   1   1   2   2   1   2   1   1   2   1   2   2   2   1   1   2   2   1   1   2   2   1   1   2   2   2   1   2   1   1   1   1   1   1   2   1   1   2   2   1   1   1   2   2   2   2   2   1   2   2   1   2   1   1   1   2   2   1   2   1   2   1   2   2   1   1   1   1   2   2   1   1   1   2   1   2   2   1   1   1   1   1   1   2   1   2   1   2   1   1   1   1   2   2   2   1   1   1   2   1   2   2   1   1   1   2   1   1   2   2   2   1   1   1   2   1   1   2   2   1   1   2   2   1   1   1   1   1   1   1   1   1   2   2   2   2   1   2   1   1   2   1   1   2   1   1   1   2   1   2   1   2   1   2   2   2   2   1   2   2   1   2   2   1   1   1   2   1   1   1   2   2   2   2   2   1   2   1   2   1   2   1   1   2   2   2
 MK-3-9                 2   1   1   2   2   1   1   2   2   2   2   2   2   1   1   1   2   2   1   2   1   1   1   1   2   2   2   1   1   1   2   1   1   2   2   1   1   2   1   2   1   2   1   1   1   2   2   1   2   1   1   2   2   1   1   1   1   2   2   2   2   1   2   2   1   2   1   1   1   1   2   1   2   1   2   1   2   2   1   1   1   1   2   2   1   1   1   2   1   2   2   1   1   1   1   1   1   2   1   2   1   2   1   1   1   1   2   2   1   1   1   1   2   1   2   2   1   1   2   2   1   1   1   2   2   1   1   1   2   1   1   2   1   2   1   2   2   1   1   1   1   1   1   2   1   1   2   2   1   2   1   2   1   1   2   1   1   2   1   1   1   2   1   2   1   1   1   2   2   2   2   2   2   2   1   2   2   1   2   1   2   1   1   1   2   2   2   2   2   2   2   1   2   1   2   1   1   1   2   1
 MK-3-10                2   1   1   2   1   1   1   2   1   2   2   2   2   1   1   1   2   1   1   2   1   1   2   1   1   2   2   1   1   1   2   1   1   2   2   1   1   2   1   2   1   2   1   1   1   2   2   1   2   1   2   2   2   1   1   1   1   2   2   1   2   1   2   2   1   2   1   1   1   2   2   1   1   1   2   1   2   2   1   1   1   1   2   2   1   1   1   2   1   2   2   1   1   1   1   1   2   2   1   2   2   2   1   1   1   1   1   2   1   1   1   1   2   1   2   1   1   1   1   2   1   1   1   2   2   1   1   1   2   1   1   2   2   2   1   2   2   1   1   1   1   1   1   2   1   1   2   2   1   2   1   2   1   1   2   2   1   2   1   1   2   2   1   2   1   1   1   2   2   2   2   2   2   2   1   2   2   1   2   1   2   1   1   1   2   2   2   1   1   2   2   1   2   1   2   1   1   1   2   1
 MK-3-11                2   1   1   2   1   1   1   2   2   2   2   2   2   1   1   2   2   2   1   2   1   1   2   1   2   2   2   1   1   1   2   1   1   2   2   1   1   1   1   2   1   2   2   1   1   2   2   1   2   1   2   1   2   1   1   1   1   2   2   1   2   1   2   2   1   2   1   1   1   2   2   1   1   1   2   1   1   2   1   1   1   1   2   2   1   1   2   2   1   2   2   1   1   1   1   1   2   2   1   2   2   2   1   1   1   1   1   2   1   2   1   1   2   1   2   1   1   1   1   2   1   1   2   2   2   1   2   1   2   1   1   2   2   2   1   2   2   1   2   1   1   1   1   2   1   1   2   2   1   2   1   2   1   1   2   2   1   2   1   1   2   2   1   2   1   1   1   2   2   2   2   2   2   2   1   2   2   1   2   1   2   1   1   1   2   2   2   1   1   2   2   1   2   1   2   1   1   1   2   1
 MK-3-12                2   1   1   2   1   1   1   1   2   2   2   2   2   1   1   2   1   2   1   2   1   1   2   1   2   2   2   1   1   1   2   1   1   2   2   1   1   1   1   2   1   2   2   2   1   2   2   1   1   1   2   1   2   1   1   1   1   2   1   1   2   1   2   2   2   2   1   1   1   2   2   2   1   1   2   1   1   2   1   1   1   2   2   1   1   1   2   2   1   2   2   1   1   1   1   2   2   2   2   2   2   2   1   1   1   1   1   2   1   2   1   1   1   1   2   1   2   1   1   2   1   1   2   2   2   1   2   1   2   1   1   2   2   2   1   2   1   2   2   1   1   2   2   2   2   1   2   2   1   2   1   2   1   1   2   2   1   2   1   1   2   2   1   2   1   1   1   2   2   2   2   2   2   2   1   2   2   1   2   1   2   1   1   1   1   2   2   1   2   2   2   1   2   1   2   1   1   1   2   1
 MK-3-13                2   1   1   2   1   1   1   1   2   2   2   2   2   1   1   2   1   2   1   2   1   1   2   1   1   2   2   1   1   1   2   1   1   2   2   1   2   1   1   2   1   2   2   2   1   2   2   1   1   1   2   1   2   2   2   1   1   2   1   1   2   1   2   2   2   2   1   1   1   2   2   2   1   1   2   1   1   2   1   1   1   2   2   1   1   1   2   2   1   2   1   1   1   1   1   2   1   2   2   2   2   2   1   1   1   1   1   2   1   2   1   1   2   1   1   1   2   1   1   2   1   1   2   2   2   1   2   1   2   1   1   2   2   1   1   2   1   2   2   1   1   2   1   2   2   1   2   2   2   2   1   2   2   1   1   2   1   2   1   1   2   2   1   2   1   1   1   2   2   2   2   2   2   2   1   2   2   1   2   1   2   1   1   1   1   2   2   1   2   2   2   1   2   1   2   1   2   1   2   1
 MK-3-14                2   1   1   2   1   1   1   1   2   2   2   2   2   1   1   2   1   2   1   1   1   1   2   1   1   2   2   1   1   1   2   1   1   2   2   1   2   1   1   2   1   2   2   2   1   2   2   1   2   1   2   1   2   2   2   1   1   2   1   1   2   1   2   2   2   2   1   1   1   2   2   2   1   1   2   1   1   2   1   1   1   1   2   1   1   1   2   1   1   2   1   1   1   1   1   2   1   2   2   2   1   1   1   1   1   1   1   2   1   2   1   1   1   1   1   1   2   1   1   2   1   1   2   2   2   1   2   1   2   1   1   1   2   1   1   2   1   2   2   1   2   2   1   2   2   1   2   2   2   1   1   2   2   1   1   2   1   2   1   1   2   1   1   2   1   1   1   2   2   2   2   2   2   2   1   2   2   1   2   1   2   1   2   1   1   1   2   1   2   2   2   1   2   1   2   1   2   1   2   1
 MK-3-15                2   2   2   2   1   1   1   1   2   1   2   2   2   1   1   1   1   2   1   1   2   1   2   1   1   1   2   1   1   1   2   1   1   2   2   1   2   1   1   2   1   1   2   2   1   2   2   1   2   1   2   1   2   2   2   1   1   2   1   1   2   1   2   1   2   2   1   1   1   1   2   2   2   1   2   2   1   2   1   1   1   1   2   1   1   1   2   1   1   2   1   1   1   1   1   2   1   2   2   2   1   1   1   1   1   1   1   2   1   2   1   1   1   2   2   1   2   1   1   2   1   2   2   2   2   1   2   1   2   1   1   1   2   1   1   2   1   2   2   2   1   2   1   2   2   1   2   2   2   1   2   2   2   1   2   2   1   2   2   1   2   1   1   2   1   1   1   2   1   2   1   2   2   2   1   2   2   1   1   1   2   1   2   1   1   1   2   1   2   2   2   1   2   1   2   1   1   1   2   1
 MK-3-16                1   2   1   2   1   1   1   1   2   1   2   2   2   1   1   1   1   1   1   1   2   1   2   1   1   1   2   1   1   1   2   1   1   2   2   1   2   1   1   2   1   1   2   2   1   2   2   1   2   1   2   1   2   2   2   1   1   2   2   1   2   1   2   1   1   2   1   1   1   1   2   2   2   1   2   2   1   1   1   1   1   2   2   1   1   1   2   1   2   2   1   1   1   2   1   2   1   2   2   2   1   1   1   1   1   1   1   2   1   2   1   1   1   2   2   1   2   1   1   2   1   1   2   2   2   1   2   1   2   1   1   1   2   1   1   2   1   2   2   2   1   2   1   1   2   1   2   2   2   1   2   2   2   1   2   1   1   2   2   1   2   1   1   2   1   1   1   2   1   2   1   2   2   2   1   2   2   1   1   1   2   1   2   1   1   1   2   1   2   1   2   1   2   1   2   1   1   1   1   1
 MK-4-1                 1   2   2   1   1   2   1   2   2   2   2   1   2   2   1   2   2   1   1   1   2   2   1   2   1   2   1   2   1   2   2   1   2   2   2   1   1   2   2   1   1   2   1   1   2   1   2   2   2   2   2   1   1   1   2   2   2   1   2   1   1   1   2   2   1   2   2   2   1   1   2   1   2   1   1   1   1   2   2   2   2   1   2   1   2   2   2   2   2   1   2   2   1   2   2   2   1   1   2   1   1   2   1   2   1   1   1   2   1   1   2   2   2   1   1   1   2   2   2   1   2   2   1   1   2   2   2   1   2   1   1   2   2   1   1   1   1   1   1   2   1   2   2   2   2   1   2   1   1   1   2   2   1   2   2   2   1   2   2   2   2   2   2   2   1   2   2   2   2   1   1   2   2   1   1   2   2   2   2   2   2   1   2   1   2   2   2   1   2   2   1   1   1   2   2   2   2   1   2   1
 MK-4-2                 1   2   2   1   1   2   1   1   1   2   1   1   2   2   1   2   2   1   1   1   2   2   2   2   1   2   1   2   1   2   2   1   2   2   1   1   1   2   2   2   1   2   1   1   2   1   1   2   2   2   2   1   1   1   2   2   2   1   2   1   1   1   2   2   1   1   2   2   1   1   2   1   2   1   1   1   1   2   2   2   2   1   2   1   2   2   2   2   2   1   2   2   1   2   2   2   1   1   2   1   1   2   2   2   2   2   1   2   1   1   2   2   2   1   1   1   2   2   2   1   2   2   1   1   2   2   2   1   2   1   1   2   2   1   1   1   1   2   1   1   1   2   2   2   2   1   2   1   1   1   2   1   1   2   2   2   1   2   1   2   2   1   2   1   1   2   1   2   2   1   1   2   2   1   1   2   2   2   2   2   2   1   2   1   2   2   2   1   2   2   1   1   2   2   2   2   2   1   2   1
 MK-4-3                 1   2   2   1   1   2   1   1   1   2   1   1   2   1   1   2   2   1   1   1   2   2   2   2   2   2   1   2   1   2   2   1   2   2   2   1   1   1   2   2   1   2   1   1   2   1   1   2   2   2   2   1   1   1   2   2   2   1   2   1   1   1   2   2   1   1   2   2   1   1   2   1   2   1   1   1   1   2   2   2   2   1   2   1   2   2   2   2   2   1   2   2   1   2   2   1   2   1   2   1   1   2   2   2   2   2   2   2   1   1   2   2   2   2   1   1   2   2   2   2   2   2   1   1   2   1   2   1   1   1   1   2   2   1   1   2   1   2   1   1   1   2   2   1   2   1   2   1   1   1   2   1   1   2   2   2   1   2   1   2   2   1   2   1   1   2   1   2   2   1   1   2   2   1   1   2   2   2   2   2   2   1   2   2   2   2   2   1   2   2   1   1   2   2   2   2   2   1   2   2
 MK-4-4                 1   2   2   1   1   2   1   1   1   2   1   1   1   1   1   2   2   1   1   1   2   2   2   2   2   2   1   2   1   2   2   1   2   1   2   1   1   1   2   1   1   2   1   1   2   1   1   2   2   1   1   1   1   1   2   2   2   1   2   1   1   1   2   2   2   1   2   2   2   1   2   1   2   1   1   1   1   1   2   2   2   1   2   1   2   2   2   2   2   1   2   2   1   2   2   1   2   1   2   1   1   2   2   2   2   2   2   2   1   1   2   2   2   2   1   1   2   2   2   2   2   2   1   1   2   1   2   1   1   1   1   2   2   1   1   2   1   2   1   1   1   2   2   2   2   1   2   1   1   1   2   1   1   2   2   2   1   2   1   2   2   1   2   1   1   2   1   2   2   1   1   1   2   1   1   2   2   2   2   2   2   1   2   2   2   1   2   1   2   2   1   1   2   2   2   2   2   1   2   2
 MK-4-5                 1   2   1   1   1   2   1   2   1   2   1   1   1   1   1   2   2   1   1   2   2   1   2   2   1   2   1   2   1   2   2   2   2   1   2   1   1   1   2   1   1   1   1   1   2   1   1   2   2   1   1   2   2   1   2   2   2   1   2   1   1   1   2   2   1   2   2   2   2   1   2   1   2   1   1   1   2   1   2   2   2   1   2   1   2   2   1   2   1   1   2   2   1   2   2   1   2   1   2   2   1   2   2   2   2   2   2   2   1   2   1   2   2   2   1   1   2   2   2   2   2   2   2   1   2   1   2   2   1   1   1   2   2   2   1   2   1   2   1   2   1   2   2   2   2   1   2   1   1   2   2   1   1   2   2   1   1   2   1   2   2   1   2   1   2   2   1   1   2   1   2   1   2   1   1   2   2   1   1   2   2   1   2   2   2   1   2   1   2   2   1   1   2   2   2   2   1   1   2   2
 MK-4-6                 1   2   1   1   1   2   1   2   1   1   1   1   1   1   1   2   2   1   1   2   2   1   2   2   1   2   1   2   1   2   2   2   2   1   2   2   1   1   2   1   1   1   1   1   2   1   1   2   2   1   1   2   2   1   2   2   2   1   2   2   1   1   2   2   1   2   2   2   2   2   2   1   2   1   1   1   2   1   2   2   2   1   2   1   2   2   2   2   1   1   2   2   1   2   2   1   2   1   2   2   1   2   2   2   2   2   2   2   1   2   1   2   2   2   1   1   2   2   2   2   2   1   2   1   2   1   2   1   1   1   1   1   2   2   1   2   1   2   1   2   1   2   2   2   2   1   2   1   2   2   2   2   1   1   2   2   1   2   2   2   1   1   2   1   2   2   1   1   2   1   2   1   2   1   1   2   2   1   1   2   2   2   2   2   1   2   2   1   2   2   1   1   2   2   2   2   1   1   2   2
 MK-4-7                 1   2   1   1   1   2   1   2   1   2   1   1   1   1   1   2   2   1   1   2   2   1   2   2   1   2   1   2   1   2   2   2   2   1   2   1   1   2   2   2   1   1   1   1   2   1   1   2   2   2   1   2   2   1   2   2   2   1   2   2   1   1   2   2   1   2   2   2   2   2   2   2   1   1   1   1   2   2   1   2   2   1   2   1   1   2   2   1   1   1   2   2   1   2   2   1   2   1   2   2   1   2   2   2   2   2   2   2   1   2   2   2   2   1   1   1   2   2   1   2   1   1   2   1   2   1   2   1   1   1   1   1   2   2   1   2   1   1   1   2   1   2   2   2   2   1   2   1   2   2   2   2   1   1   2   2   1   2   2   2   1   1   2   1   2   2   1   1   2   1   2   1   2   1   1   2   2   1   1   2   2   2   2   2   1   2   2   1   2   2   1   1   2   2   2   2   1   1   2   2
 MK-4-8                 1   2   1   1   1   2   1   1   1   2   1   1   1   1   1   2   2   1   1   2   2   1   2   2   1   2   2   2   1   2   2   2   2   1   2   1   1   1   2   2   1   1   2   1   1   1   1   2   1   2   1   2   2   1   2   2   2   1   2   2   1   1   2   2   1   2   2   1   2   1   2   2   1   1   1   1   1   2   1   2   1   1   2   1   1   2   1   1   1   1   2   2   1   2   2   1   2   2   2   2   1   2   2   2   2   1   2   2   1   2   1   1   2   2   1   2   2   2   2   2   1   1   1   1   2   1   2   1   1   1   2   2   2   2   1   2   2   1   1   2   2   2   2   2   2   1   2   2   2   2   2   2   1   2   2   2   1   2   2   2   2   1   1   1   1   2   1   1   2   2   2   1   2   1   1   2   2   1   1   2   2   1   1   1   1   2   2   1   1   2   1   1   2   2   2   2   1   1   2   2
 MK-4-9                 1   2   2   1   1   2   1   1   1   2   1   1   2   1   2   2   2   1   1   2   1   1   2   1   1   2   2   2   1   2   2   2   2   1   2   1   2   1   2   2   1   1   1   1   1   1   1   2   1   2   1   2   2   1   2   1   2   1   2   2   1   1   2   2   1   2   2   1   2   1   2   2   1   1   1   1   1   1   1   1   1   1   2   2   2   2   1   1   1   2   2   2   1   2   2   1   2   2   2   2   1   2   2   2   2   1   2   2   1   2   1   1   2   2   1   2   2   2   2   2   2   2   1   1   1   2   2   1   2   1   2   2   1   2   1   2   2   1   1   2   2   2   2   2   1   1   2   2   1   2   2   2   1   2   1   2   1   2   2   2   2   1   1   1   1   2   1   1   2   2   2   1   2   1   1   2   2   2   1   2   2   1   1   1   1   2   2   1   1   2   1   1   2   2   1   1   1   1   2   2
 MK-4-10                1   2   2   1   1   2   1   1   1   2   1   1   2   1   2   2   2   1   1   2   1   1   2   1   1   1   2   1   1   2   2   1   2   1   2   1   2   1   2   2   1   2   1   1   1   1   2   2   1   2   2   2   2   1   2   1   1   2   2   2   1   2   2   2   1   2   2   1   2   1   2   2   1   1   1   1   1   1   2   1   1   1   2   2   2   2   1   1   2   2   2   2   1   2   2   1   2   1   2   2   1   2   2   2   2   1   2   2   1   2   1   1   2   2   1   2   2   2   2   2   2   2   1   1   1   2   2   1   2   1   2   2   1   2   1   2   2   1   1   2   2   2   2   2   1   1   2   2   1   2   2   2   1   1   1   2   1   1   2   2   2   1   1   1   2   2   1   1   2   2   2   1   2   2   1   1   2   1   1   2   2   1   1   1   1   2   2   1   1   2   1   1   1   2   1   1   2   1   2   2
 MK-4-11                2   1   2   1   1   2   1   2   1   2   1   1   2   1   2   2   2   1   1   2   1   1   2   1   2   1   2   1   1   2   2   1   2   1   2   2   2   1   2   2   1   2   1   1   1   1   2   2   2   2   2   2   2   1   2   1   1   2   2   2   1   2   2   1   1   2   2   1   1   1   2   2   1   1   1   1   1   1   2   1   1   1   2   2   2   2   1   1   2   2   2   1   1   1   2   1   2   1   2   1   1   2   2   2   2   1   2   1   1   2   2   1   2   2   1   2   1   2   2   2   2   2   1   1   1   2   2   1   2   1   1   2   1   2   1   2   2   1   1   2   2   2   2   2   1   2   2   2   1   2   2   2   1   1   1   2   1   1   2   2   2   1   1   1   2   2   2   2   2   2   2   1   2   2   1   1   2   1   1   2   2   1   1   1   1   2   2   1   1   2   1   1   2   2   1   1   2   1   2   2
 MK-4-12                2   1   2   1   1   1   1   2   1   2   1   1   1   1   2   1   2   1   1   2   1   1   2   1   2   1   2   1   1   2   2   1   2   1   2   2   2   1   2   1   1   2   1   1   1   1   2   2   2   2   2   2   2   1   2   1   1   1   2   2   1   2   2   1   1   2   2   1   1   1   1   2   1   1   1   1   2   1   2   1   1   1   2   2   2   2   1   2   2   1   2   1   1   1   2   1   2   1   2   1   2   2   2   2   2   1   2   1   1   2   2   1   2   2   1   2   1   2   1   2   1   2   1   1   1   2   2   1   2   1   2   2   1   1   2   2   2   1   1   2   2   2   2   2   1   2   2   2   1   1   2   2   1   2   1   2   1   1   2   2   2   1   2   1   2   2   2   2   2   2   2   1   2   2   1   1   2   1   1   2   2   1   1   1   1   2   2   1   1   1   1   2   2   2   1   1   2   1   2   2
 MK-4-13                2   1   1   2   2   1   1   2   1   2   1   1   1   2   2   1   2   1   1   2   1   2   2   1   2   1   1   1   1   2   2   1   2   1   2   2   2   1   2   1   1   2   1   1   1   1   2   2   2   1   2   2   2   1   2   1   1   1   2   2   1   2   2   1   1   2   2   1   1   1   1   2   1   1   1   1   1   1   2   1   1   1   2   2   2   2   1   2   2   1   2   1   1   1   1   1   2   1   2   1   2   2   2   2   2   1   2   2   1   2   2   1   2   2   2   2   1   2   1   2   1   2   1   1   1   2   2   1   2   1   2   2   1   1   2   2   2   1   1   2   2   2   2   2   1   2   2   2   2   1   2   2   1   2   1   2   1   1   2   2   1   1   2   1   2   2   2   2   2   2   2   1   2   2   1   1   2   2   2   2   2   1   1   1   1   2   2   1   1   1   1   2   2   2   1   1   2   2   2   2
 MK-4-14                2   1   1   1   2   1   1   2   1   2   1   1   1   2   2   1   2   1   2   2   1   2   2   1   2   1   1   1   1   2   2   1   2   1   1   2   2   1   2   1   1   2   1   1   2   1   2   2   2   1   1   2   1   1   2   1   2   1   2   2   1   2   2   2   1   2   2   1   1   1   1   1   1   1   1   2   1   1   2   1   1   1   2   2   2   2   1   1   2   1   2   1   1   1   1   1   2   1   2   1   1   2   2   2   2   1   2   2   1   2   2   1   2   2   2   2   1   2   1   2   1   2   1   2   1   2   2   1   2   1   2   1   2   1   2   1   2   2   1   1   2   2   2   2   1   2   2   2   2   2   2   2   1   2   1   2   1   1   2   2   2   1   2   1   2   2   2   2   2   2   2   1   2   2   1   1   1   2   2   1   2   1   1   1   1   2   2   1   1   1   1   2   2   2   1   1   2   2   2   1
 MK-4-15                2   1   2   1   2   1   1   2   1   1   1   1   1   2   2   1   2   1   2   2   1   1   2   1   2   1   1   2   1   2   2   1   2   1   1   2   2   1   2   1   1   2   2   1   1   1   2   2   2   1   1   2   1   1   2   1   2   1   2   2   1   2   2   2   1   2   1   1   1   1   1   1   1   1   1   2   1   1   1   1   1   1   2   2   2   2   1   1   2   1   2   1   1   1   1   1   2   1   2   1   1   2   2   2   2   1   2   2   1   2   2   1   2   2   2   2   1   2   1   2   1   2   1   2   1   2   2   1   2   1   2   1   2   1   2   1   2   2   1   1   2   2   2   1   1   1   2   2   1   2   2   2   1   2   1   2   1   1   2   2   2   1   1   1   2   2   2   2   2   2   2   1   1   2   1   1   1   2   2   1   2   1   1   1   1   2   2   1   1   1   1   2   2   2   1   1   2   2   2   1
 MK-4-16                2   1   2   1   2   1   1   2   1   1   1   1   1   1   2   1   2   1   2   1   1   1   1   1   2   1   1   2   1   2   2   1   2   1   1   2   2   1   2   1   1   2   2   1   1   1   2   2   1   1   1   2   2   1   2   1   2   1   2   2   1   1   2   2   2   2   1   1   1   1   1   1   1   1   1   1   1   1   1   1   1   1   2   2   2   2   1   1   2   2   2   1   1   1   1   1   2   1   2   1   1   2   2   2   1   1   2   2   1   2   2   1   1   2   1   2   1   2   1   2   1   2   1   2   1   1   2   1   2   1   2   1   2   1   2   1   2   2   1   1   2   2   2   1   1   1   2   2   1   2   2   2   1   2   1   2   1   1   2   2   2   1   1   1   2   2   2   2   2   1   2   1   1   2   2   1   1   2   2   1   2   1   1   1   1   2   2   1   1   1   1   2   2   2   1   1   2   2   2   1
 MK-5-1                 1   2   2   2   1   2   1   2   2   2   1   2   2   1   1   2   1   2   1   1   1   1   1   1   1   2   2   2   2   1   2   2   1   1   1   2   1   1   2   1   2   2   1   2   2   1   1   2   1   2   2   1   1   2   1   2   1   2   2   2   2   1   2   1   1   1   1   2   1   1   1   1   2   1   2   2   2   2   2   1   1   1   2   1   2   2   1   2   1   2   1   1   1   2   2   2   2   2   1   2   2   1   2   1   1   1   1   1   1   2   2   1   2   2   2   2   1   2   2   1   1   1   1   1   2   1   2   1   1   2   2   1   2   1   2   2   2   1   2   2   1   1   1   1   2   1   2   2   1   2   2   1   1   1   1   2   1   1   1   2   1   1   1   2   2   1   2   1   1   1   2   2   2   1   1   1   2   2   2   1   1   2   2   2   1   1   1   2   2   1   2   2   2   2   1   1   2   1   1   1
 MK-5-2                 1   2   2   2   1   2   1   2   2   2   1   2   2   1   1   2   1   2   1   1   1   1   1   1   1   2   2   2   2   1   2   2   1   1   1   1   2   1   2   1   2   2   1   1   2   1   1   2   1   2   2   1   1   2   1   2   2   2   2   2   2   1   2   1   1   1   2   2   1   1   1   1   2   1   1   2   2   2   2   1   1   1   2   1   2   2   1   2   1   2   1   1   1   2   2   2   2   2   1   2   2   1   2   1   1   1   1   1   1   2   2   1   2   2   2   2   1   2   2   1   1   1   1   1   2   1   2   1   1   2   1   1   2   1   2   2   2   1   2   1   2   1   1   2   2   1   2   2   1   1   2   1   1   1   1   2   1   1   1   2   1   1   1   2   2   1   2   1   1   1   2   2   1   1   2   1   2   2   2   1   1   2   2   2   1   1   1   2   2   1   2   2   2   2   2   1   2   1   1   1
 MK-5-3                 1   1   2   2   1   2   1   2   1   2   1   2   2   1   1   2   1   2   1   1   1   1   2   1   1   2   2   2   2   1   2   1   1   1   1   1   2   1   2   1   2   2   1   1   2   1   1   2   1   2   2   1   1   2   1   2   2   2   2   2   2   1   2   1   1   1   2   2   1   1   2   1   2   1   1   2   2   2   2   1   1   1   2   1   2   2   1   2   1   2   1   1   2   2   2   2   2   2   1   2   2   1   2   2   1   1   1   2   1   2   2   1   2   2   2   2   1   1   2   1   1   1   1   1   2   1   2   1   1   2   1   1   2   1   2   2   2   2   2   1   2   1   1   2   2   1   2   2   2   1   2   1   1   1   2   2   1   1   1   1   1   1   1   2   2   1   2   1   1   1   2   1   1   1   2   2   2   2   2   1   1   2   2   2   1   1   1   1   2   1   2   2   2   2   2   1   2   2   1   1
 MK-5-4                 1   2   2   2   1   2   1   2   1   2   2   2   2   1   1   2   1   2   1   1   1   1   2   2   1   2   2   2   1   1   2   1   1   1   1   1   1   1   2   1   2   2   1   1   2   1   1   2   1   2   2   1   1   2   1   2   2   2   2   2   1   1   2   1   1   1   2   2   1   2   2   1   2   1   1   2   2   1   2   1   1   1   2   1   1   2   1   2   1   1   1   1   2   2   2   2   2   2   1   2   2   1   2   2   1   1   1   2   1   2   2   1   2   2   2   1   1   1   2   2   1   1   1   1   2   1   2   1   1   2   1   1   2   1   2   2   2   2   1   2   2   2   1   2   2   1   2   2   2   2   2   1   1   1   1   2   1   1   1   2   1   1   1   2   2   1   2   1   2   1   2   1   1   1   2   2   2   2   2   1   1   2   2   2   1   1   1   1   2   1   2   2   2   2   2   1   2   2   1   1
 MK-5-5                 1   2   2   2   1   1   1   2   1   2   2   2   2   1   1   2   1   2   1   1   1   1   2   2   1   2   2   2   1   1   2   1   1   1   1   1   1   1   2   1   2   2   1   1   2   2   1   2   1   2   2   1   1   2   1   2   2   2   2   2   1   1   2   1   1   1   2   2   1   2   2   2   2   1   1   2   2   2   1   1   1   1   2   1   1   2   1   2   1   1   1   2   2   1   2   2   2   2   1   2   2   1   2   2   1   1   1   2   1   2   2   2   2   2   2   1   1   1   2   2   1   1   1   2   2   1   2   1   1   2   1   1   2   1   2   2   2   2   1   2   2   2   1   2   2   1   2   2   2   2   2   1   1   1   1   2   1   1   1   2   1   1   1   2   1   1   2   1   2   1   2   2   1   1   2   2   2   2   2   1   1   2   2   2   1   1   1   1   2   1   1   2   2   2   2   1   2   2   2   1
 MK-5-6                 1   2   2   2   1   1   1   2   1   2   2   2   2   1   1   2   1   2   1   1   1   1   1   2   2   2   2   2   1   1   1   1   1   1   1   1   1   1   2   1   2   2   1   1   2   2   1   1   1   2   2   1   1   2   1   2   2   1   2   2   1   1   2   2   1   1   2   2   1   1   2   2   2   1   1   2   2   2   1   1   1   1   2   2   1   2   1   2   1   1   1   2   2   1   2   2   1   1   1   2   2   1   2   2   1   1   1   2   2   2   2   2   2   2   2   1   1   2   2   2   1   1   1   2   2   1   2   1   1   2   1   1   2   1   2   2   1   2   1   2   2   2   1   2   2   1   2   2   2   2   2   2   1   1   1   2   1   2   1   2   1   1   1   2   1   1   2   1   2   2   2   2   1   1   2   2   2   2   2   1   1   2   1   2   1   1   1   1   2   1   1   1   2   2   2   1   2   2   2   1
 MK-5-7                 1   2   2   2   1   1   1   2   1   1   2   2   2   2   2   2   1   2   1   1   1   1   1   2   2   2   2   2   1   1   2   1   2   2   1   2   1   1   2   2   2   2   1   1   2   1   1   1   1   2   1   1   1   1   1   2   2   1   2   2   1   1   2   2   1   1   2   2   1   1   1   2   2   1   1   2   2   2   2   2   1   1   2   2   2   2   1   2   1   1   1   1   2   2   2   2   2   2   1   2   2   1   2   2   1   1   1   2   2   2   1   1   2   2   2   2   2   2   2   2   1   2   2   2   2   1   2   1   1   1   1   1   2   1   2   2   1   2   1   2   2   2   1   1   1   1   2   2   1   2   2   2   1   1   1   2   2   2   1   2   1   1   1   2   1   1   2   1   2   2   2   2   1   1   2   2   2   2   2   1   1   2   1   1   1   1   1   1   2   1   1   1   2   2   2   2   2   2   2   1
 MK-5-8                 1   1   2   2   1   1   1   2   1   1   2   2   2   1   2   1   1   2   1   1   1   2   1   2   2   2   2   2   1   1   1   1   2   2   1   2   1   1   2   2   2   2   1   2   1   1   1   1   1   2   2   1   1   1   1   1   1   1   2   2   1   1   2   2   1   1   2   2   1   1   1   2   2   1   1   2   2   1   2   2   1   1   2   2   2   2   1   2   1   1   2   1   2   2   1   2   2   1   1   2   2   1   2   2   1   1   1   2   2   2   2   1   2   2   2   2   1   2   2   2   1   2   2   2   1   1   2   1   1   2   2   2   2   1   2   2   1   1   1   2   2   2   1   1   2   1   2   2   1   2   2   2   2   1   1   2   2   2   1   2   1   1   1   2   1   1   2   1   2   2   2   2   2   1   2   1   2   2   2   1   1   2   1   1   1   1   1   1   2   1   1   2   2   2   2   2   1   2   2   1
 MK-5-9                 1   1   2   2   1   1   1   2   1   1   2   2   2   1   2   1   1   2   1   2   1   2   1   2   2   2   2   2   1   1   1   1   2   2   1   2   1   1   2   2   2   2   1   2   1   1   1   1   1   2   2   1   1   1   1   1   1   1   2   2   2   1   2   2   1   1   1   2   1   2   1   2   1   1   1   2   2   1   2   2   2   1   2   2   2   2   1   2   1   1   1   1   2   2   1   2   2   1   1   2   2   1   2   2   1   1   1   2   2   2   2   1   2   2   2   2   1   2   2   2   1   2   2   2   1   1   2   1   1   2   2   2   2   1   2   2   1   2   2   2   2   2   1   1   2   1   2   2   1   2   2   2   2   1   1   2   2   2   1   2   1   1   1   2   1   1   2   1   2   2   1   2   2   1   2   2   2   2   2   1   2   1   1   1   1   1   1   1   2   1   1   2   2   1   1   2   1   2   2   2
 MK-5-10                2   1   1   2   1   1   1   2   1   2   2   2   2   1   2   1   1   2   1   2   1   2   1   2   2   2   2   2   1   2   1   1   2   2   2   2   1   1   2   2   2   2   1   2   1   1   1   1   1   2   2   1   1   1   1   1   1   1   2   2   2   1   2   2   1   1   1   1   1   2   2   2   1   1   2   2   2   1   1   2   2   2   2   2   2   2   1   2   1   1   1   1   2   2   1   2   2   1   1   2   2   1   2   2   1   1   1   2   2   2   2   1   1   2   2   2   1   2   2   2   1   2   2   2   1   1   1   1   1   2   2   2   2   1   2   2   1   1   2   2   2   2   1   1   2   2   2   1   1   2   2   2   2   1   1   2   2   2   1   2   1   1   1   2   1   1   2   1   2   2   1   2   2   1   2   1   2   2   1   1   2   1   1   1   1   1   1   2   2   1   1   2   2   2   2   1   1   2   2   2
 MK-5-11                1   1   1   2   1   1   1   2   1   2   2   1   2   1   2   1   1   2   1   2   1   1   1   2   2   2   2   2   1   2   1   1   2   1   2   2   1   2   2   2   2   2   1   2   1   1   1   1   2   1   2   1   1   1   1   1   1   1   1   2   2   1   2   2   1   1   1   2   1   2   2   2   2   1   2   2   1   1   1   2   2   2   2   2   2   2   1   2   1   1   2   1   2   2   1   1   2   1   2   1   2   1   2   2   1   1   2   2   1   2   1   1   1   2   2   2   1   2   2   2   2   2   2   1   1   1   1   1   1   2   2   2   2   1   2   2   1   1   2   2   2   1   1   1   2   2   2   1   1   2   2   2   2   1   1   2   2   2   1   2   1   1   1   2   1   1   2   1   2   2   1   2   2   1   2   1   2   2   1   1   2   2   1   1   1   1   1   2   2   1   1   1   2   2   2   1   1   2   2   1
 MK-5-12                1   1   1   2   1   1   1   2   1   2   1   1   2   1   2   1   1   2   2   2   1   1   1   2   2   2   2   2   1   2   1   1   2   1   2   2   1   2   2   2   2   1   1   2   1   1   1   1   1   2   2   1   1   1   1   1   1   1   1   2   2   1   2   2   1   2   1   2   1   2   2   2   2   1   2   2   1   1   1   2   2   2   2   2   2   2   1   2   1   1   2   1   2   2   1   1   2   1   2   1   2   1   2   2   2   1   2   2   1   2   1   1   1   2   2   2   1   2   2   2   2   2   2   1   1   1   1   1   1   2   2   2   2   1   1   2   1   1   2   2   2   1   1   1   2   2   2   1   1   2   2   1   2   1   1   2   2   2   1   2   1   1   1   2   1   1   2   1   1   2   1   2   2   1   2   1   2   2   1   1   2   2   1   1   1   1   1   2   2   1   1   2   2   2   2   1   2   1   2   1
 MK-5-13                1   1   1   2   1   1   1   1   1   2   1   1   1   1   2   1   1   2   2   2   1   1   1   2   2   2   2   2   1   2   1   1   2   1   2   2   1   2   2   2   2   1   1   2   1   1   1   1   1   2   2   1   1   1   1   1   1   1   1   2   2   1   2   2   1   2   1   2   1   2   2   2   2   1   2   2   1   1   1   1   2   2   2   2   2   2   1   2   1   1   2   1   2   2   1   1   2   1   2   1   2   1   2   2   2   1   2   2   1   2   2   1   1   2   2   2   1   1   2   2   1   2   2   2   2   1   1   1   1   2   2   2   2   1   1   2   1   1   2   1   2   1   1   1   2   2   2   1   1   2   2   1   2   1   1   2   2   1   1   2   1   1   1   2   1   1   2   2   1   2   1   2   2   1   2   1   2   2   1   1   2   2   1   1   1   1   1   2   2   1   2   2   2   2   2   1   2   2   2   1
 MK-5-14                1   1   1   2   2   1   1   1   1   1   1   1   1   1   1   1   1   1   2   1   1   1   1   2   2   2   2   2   1   2   1   1   2   2   2   1   2   2   2   2   2   1   1   2   1   1   1   1   2   2   2   1   1   1   1   1   1   2   1   2   1   1   2   2   1   2   1   2   2   2   2   2   2   1   2   2   1   1   1   1   2   2   2   2   2   2   1   2   1   1   2   1   2   2   1   1   2   2   2   1   1   1   2   2   2   1   2   2   1   2   2   1   1   2   2   2   1   1   2   2   1   2   2   2   2   1   1   2   1   2   2   2   2   1   1   2   1   2   2   2   1   1   1   1   2   2   2   1   1   2   2   1   2   1   1   2   2   1   1   2   2   1   1   1   1   2   2   2   1   2   1   1   2   1   2   1   2   2   1   1   2   2   1   1   2   1   1   2   2   1   2   2   2   2   2   1   2   2   2   1
 MK-5-15                1   1   2   2   2   1   1   1   1   1   1   1   1   1   1   2   1   1   2   1   1   1   1   2   2   2   2   2   1   2   2   1   2   2   1   1   2   2   2   2   2   1   1   2   1   1   1   1   2   2   2   1   1   1   1   1   1   2   1   2   1   1   2   2   1   2   1   2   2   2   2   2   2   1   2   2   1   1   1   1   2   2   2   2   2   2   1   1   1   1   2   1   2   2   1   1   2   2   1   1   2   1   2   2   2   2   2   2   1   2   2   1   1   2   2   2   1   1   2   2   1   1   2   1   2   2   1   2   1   2   2   2   2   1   1   2   2   2   2   2   1   1   1   1   2   2   2   1   1   2   2   1   2   1   1   1   2   1   1   2   2   1   1   1   1   2   2   2   1   2   1   1   2   1   2   1   2   2   1   1   2   2   1   1   2   2   1   1   2   1   2   2   2   2   2   1   1   2   2   1
 MK-5-16                1   1   2   2   2   1   1   1   1   1   1   1   1   1   2   2   1   2   2   1   1   1   1   2   2   2   2   2   1   2   2   1   2   2   2   2   2   2   2   2   2   1   1   2   1   1   1   1   2   2   2   1   2   1   1   1   2   2   1   2   1   1   2   2   1   2   1   2   2   2   2   2   2   1   2   2   1   1   1   1   2   2   2   2   2   2   1   1   1   1   2   1   2   2   1   1   2   2   1   1   2   1   2   1   2   1   2   2   1   2   2   1   1   2   2   2   1   1   2   1   2   1   2   1   2   2   1   2   1   2   2   2   2   1   2   2   2   2   2   2   1   2   1   1   2   2   2   1   1   2   2   1   2   1   1   1   2   1   1   2   2   1   1   2   1   2   2   2   1   2   1   1   2   2   2   1   2   2   1   2   2   2   1   1   2   2   1   1   2   2   2   2   2   2   2   1   1   2   2   1
 MK-6-1                 2   2   1   2   2   2   2   2   2   2   1   1   1   2   2   1   1   1   2   1   1   2   2   2   2   2   1   1   1   1   2   2   2   2   1   1   1   1   2   1   1   1   2   1   2   1   2   1   2   2   2   2   1   2   2   2   1   2   2   2   1   1   2   2   1   1   2   2   2   1   1   2   2   1   2   1   1   1   2   2   2   2   1   2   2   2   2   1   1   1   2   1   2   2   1   1   2   1   1   2   1   2   2   1   2   1   2   2   2   1   2   1   1   2   2   1   2   2   2   2   1   2   1   1   1   2   2   2   2   1   1   1   1   1   2   1   2   1   1   1   2   2   1   1   1   1   1   2   2   2   2   1   2   1   1   2   2   1   2   2   2   2   1   1   2   1   1   1   1   1   1   1   2   2   1   1   1   1   2   2   1   1   2   1   2   2   1   2   2   1   2   2   1   1   2   2   2   1   1   2
 MK-6-2                 2   2   1   2   2   2   2   2   1   2   1   1   1   2   2   1   1   1   2   1   1   2   2   2   2   2   1   1   1   2   2   2   2   2   1   2   2   1   1   1   1   1   2   1   2   1   2   2   2   2   2   2   1   2   2   2   1   1   2   2   2   1   2   2   1   1   2   2   2   1   1   2   2   1   2   1   1   1   2   2   2   2   1   2   2   2   2   1   1   1   2   2   2   2   1   1   2   1   1   2   1   2   2   2   2   1   2   2   2   1   2   1   1   2   2   1   2   2   2   1   2   1   1   1   2   2   2   2   2   1   1   1   1   2   2   1   2   1   1   1   2   1   1   1   1   1   1   2   2   2   2   1   2   1   1   2   2   1   2   2   2   1   1   1   2   1   1   1   1   1   1   1   2   2   1   1   1   2   2   2   1   1   2   1   2   2   1   1   2   1   1   2   1   1   2   1   2   1   2   1
 MK-6-3                 2   2   1   2   1   2   1   2   1   2   1   1   1   2   2   1   1   1   2   1   1   2   2   2   2   1   1   1   1   2   2   1   2   2   1   2   2   1   1   1   1   1   2   1   2   1   2   2   2   2   2   2   1   2   2   2   1   1   2   2   2   1   2   2   1   1   2   2   2   1   1   2   2   1   2   1   1   1   2   2   2   2   1   2   2   2   2   1   2   1   2   2   2   2   1   1   2   1   1   2   1   2   2   2   2   1   2   2   2   1   1   1   1   2   2   1   2   2   2   1   2   1   1   1   2   2   2   2   2   1   1   1   1   2   2   1   1   1   1   1   2   1   1   1   1   1   1   2   2   2   2   1   2   1   1   2   1   1   2   1   2   1   1   1   2   1   1   1   2   1   1   1   2   1   2   1   1   1   1   2   1   1   2   1   2   2   2   1   1   1   1   2   1   1   2   1   2   1   2   1
 MK-6-4                 2   2   1   2   1   2   1   2   2   2   1   1   1   2   1   1   1   1   2   1   1   2   2   2   2   1   1   1   1   2   2   1   2   2   1   2   2   1   1   1   1   1   2   1   2   1   2   2   2   1   2   2   1   2   1   2   1   1   2   2   2   1   2   2   1   1   1   2   2   2   1   2   2   1   2   1   2   1   2   2   2   2   1   2   2   2   2   1   1   1   1   2   1   2   1   1   2   1   1   2   1   2   2   2   2   1   2   2   2   1   1   1   1   2   2   2   2   2   1   1   2   1   2   1   2   2   2   1   2   1   1   1   1   1   1   1   1   1   1   2   2   1   1   1   1   1   1   2   2   1   2   1   2   1   1   2   1   1   2   1   2   2   1   1   2   1   1   1   2   1   1   1   2   1   2   1   1   1   1   2   1   1   2   1   2   1   2   1   1   1   1   2   1   1   2   1   2   1   2   1
 MK-6-5                 2   2   2   2   1   2   1   2   2   2   1   2   1   2   1   1   1   1   2   1   1   2   2   2   2   1   1   1   1   1   2   1   2   1   1   2   2   1   1   1   1   1   2   2   2   1   1   2   2   1   1   2   2   2   1   2   1   1   1   2   2   1   1   2   1   1   1   2   1   2   1   2   1   1   2   1   2   1   2   2   1   2   1   2   2   2   2   1   1   1   1   2   1   2   1   1   2   1   1   2   1   2   2   2   1   1   2   2   2   1   1   1   1   2   2   2   2   2   1   1   2   1   2   1   2   1   1   1   2   1   1   1   1   1   2   1   1   1   2   2   2   1   1   1   1   1   1   2   2   1   2   2   2   1   1   1   1   1   2   1   2   1   1   1   2   1   1   1   2   1   1   1   2   1   2   1   1   1   1   2   1   1   2   1   2   1   2   1   1   1   1   2   1   1   2   1   2   1   2   1
 MK-6-6                 2   2   2   2   2   2   1   2   2   2   1   2   1   2   1   1   1   1   2   1   1   2   2   1   1   1   1   1   1   1   2   1   2   1   1   2   2   1   1   2   1   2   2   2   2   1   1   2   2   1   1   2   2   2   2   2   1   1   1   2   2   1   1   1   1   1   1   2   1   2   1   2   1   1   2   1   2   1   2   2   1   2   1   2   2   2   2   1   1   1   1   2   1   2   1   1   2   1   1   2   1   2   1   2   1   1   2   2   2   1   1   1   1   2   2   2   2   2   2   1   2   1   2   1   2   1   1   1   2   1   1   1   1   1   2   1   1   1   2   2   2   1   1   1   1   1   1   2   1   1   2   2   2   1   1   1   1   1   2   1   2   1   1   1   2   1   1   1   2   1   1   1   2   1   2   1   1   1   1   2   1   1   2   1   2   1   2   1   1   1   1   2   1   1   2   1   2   1   2   1
 MK-6-7                 2   2   2   2   2   2   1   2   2   2   1   2   1   2   1   1   1   1   2   1   1   2   2   1   1   1   1   1   1   1   1   1   2   1   1   2   2   1   1   2   1   2   2   2   2   1   1   2   2   1   1   2   2   2   2   2   1   1   1   2   2   1   1   1   1   1   1   2   1   1   1   1   1   1   2   1   2   1   2   2   1   1   1   2   2   2   2   1   1   1   1   1   2   2   1   1   2   1   2   2   2   2   2   2   1   1   2   2   1   1   1   1   1   2   2   2   2   2   2   1   1   1   2   1   2   2   1   1   2   1   1   1   1   1   2   1   1   1   1   2   2   1   1   1   1   1   2   2   1   1   2   2   2   1   1   1   1   1   2   2   2   1   1   1   1   2   1   1   2   1   1   1   1   1   2   1   1   1   1   2   1   1   2   1   2   2   2   1   1   1   1   2   1   1   1   1   2   1   2   1
 MK-6-8                 1   2   2   2   2   2   1   2   2   2   1   1   1   2   1   1   2   1   2   1   1   2   2   1   1   2   1   1   1   1   2   1   2   1   1   2   2   1   1   2   1   2   2   2   1   1   1   2   2   1   1   2   1   2   2   2   1   1   1   2   2   1   1   2   2   1   1   2   1   1   1   1   1   1   2   1   2   1   2   2   1   1   1   2   1   2   2   1   1   2   1   1   2   2   1   1   2   1   2   2   2   2   2   2   1   1   2   1   1   1   1   1   1   2   2   2   2   1   2   1   2   1   2   1   2   2   1   1   2   1   1   1   1   1   2   1   2   1   1   2   2   1   1   1   1   1   2   1   1   1   2   2   1   1   1   1   1   1   2   2   2   1   1   2   1   2   1   1   2   1   1   1   1   1   2   1   1   1   1   2   1   1   2   1   1   2   2   1   1   1   1   2   1   1   1   1   2   1   2   1
 MK-6-9                 1   2   2   2   2   2   1   1   2   2   1   1   1   1   1   2   2   2   2   1   1   1   2   1   2   2   2   1   1   1   2   2   2   1   1   2   2   1   1   2   1   1   2   2   1   1   2   2   2   1   1   2   2   2   2   2   1   1   1   1   1   2   1   2   2   1   1   2   1   1   1   1   1   1   2   1   2   1   2   2   1   1   1   2   1   2   2   1   1   2   1   1   2   2   1   1   2   1   1   2   2   2   2   2   2   1   2   1   1   1   1   1   2   2   2   2   2   1   1   1   2   1   2   1   2   2   1   1   2   1   1   1   1   1   2   1   2   1   1   1   1   1   2   1   1   1   2   1   1   1   2   2   1   1   1   1   1   1   2   1   2   1   1   2   1   2   1   1   2   1   1   1   1   1   2   1   1   1   1   2   1   1   2   1   1   2   2   1   1   2   2   2   1   1   1   1   2   1   2   1
 MK-6-10                1   2   2   2   2   2   1   1   2   1   1   1   1   1   1   2   2   2   2   1   1   1   2   1   2   2   2   1   1   1   2   2   2   1   1   2   2   1   1   1   1   1   2   2   1   1   2   2   2   1   2   2   2   2   2   2   1   1   1   1   1   2   1   2   2   2   1   2   1   1   2   1   2   1   2   1   2   1   2   2   1   1   1   2   2   1   2   1   1   2   1   1   2   2   1   1   2   1   1   2   2   2   2   2   2   1   1   1   1   1   1   1   2   2   2   2   2   1   1   2   2   1   2   1   2   2   1   1   2   1   1   1   1   1   2   1   2   2   1   1   1   1   2   2   1   2   2   1   1   1   2   2   1   1   2   1   1   2   2   1   2   1   1   2   1   1   1   1   2   1   1   1   1   1   2   1   1   1   1   2   1   2   2   1   1   2   2   1   2   2   2   2   1   1   1   1   2   1   2   1
 MK-6-11                2   2   2   2   2   2   2   1   1   1   1   1   1   1   1   2   2   1   2   1   1   1   2   2   2   2   2   1   1   1   2   2   2   1   2   2   2   1   1   2   1   1   2   2   1   1   2   2   2   1   2   2   2   1   2   2   2   1   1   1   1   2   2   2   2   2   1   2   1   2   2   1   2   1   2   1   1   1   1   2   1   1   1   2   2   1   2   1   1   2   1   2   2   2   1   1   1   2   1   2   2   1   2   2   2   1   1   1   1   1   1   1   2   2   2   2   1   1   1   2   2   1   2   1   2   2   1   1   2   1   1   1   1   1   2   1   2   2   1   1   1   1   2   2   1   2   2   1   1   1   2   2   1   1   2   1   1   2   1   1   2   1   1   2   2   1   1   1   2   1   1   1   1   1   2   1   1   1   1   2   1   2   2   1   1   2   2   1   2   1   2   2   1   1   1   1   2   1   2   1
 MK-6-12                2   2   2   2   2   2   2   1   2   1   1   1   1   1   1   2   2   1   2   1   1   1   2   2   2   2   2   1   1   1   2   2   2   1   2   2   2   1   1   2   1   1   2   2   1   1   2   2   1   1   2   2   2   1   2   2   2   1   1   1   1   2   2   2   2   1   1   2   2   2   2   2   2   1   2   1   1   1   1   2   1   1   1   2   2   2   2   2   1   2   1   2   2   2   1   1   1   2   1   2   2   1   2   2   2   1   1   1   1   1   1   1   2   2   2   2   2   1   1   2   2   1   2   1   2   2   1   1   2   1   1   1   1   1   2   1   2   1   1   1   1   1   2   2   1   2   2   1   2   2   2   2   1   1   1   1   1   2   2   1   2   1   1   1   1   1   1   1   2   1   1   1   1   1   2   1   1   1   1   2   1   2   1   1   1   2   2   1   2   1   2   2   2   1   1   1   1   1   2   1
 MK-6-13                2   2   2   2   2   2   2   2   2   1   1   1   1   1   1   2   2   1   2   1   2   1   2   2   2   2   2   1   1   2   2   1   2   1   2   2   2   1   1   2   1   1   2   2   2   1   2   2   1   1   2   2   2   2   2   2   2   1   1   1   1   2   2   2   2   1   1   2   2   2   2   2   1   1   2   1   1   1   1   2   1   1   1   2   2   2   2   2   1   2   1   2   1   2   1   1   1   2   1   2   2   1   2   1   2   1   1   1   1   2   1   1   2   2   2   2   2   1   2   2   2   1   2   1   2   2   1   1   2   1   1   1   1   2   2   1   1   1   1   1   1   2   2   1   1   1   2   1   2   2   2   2   1   1   1   2   1   2   2   1   2   1   1   2   1   1   1   1   2   1   1   1   1   1   2   1   1   1   1   2   1   2   1   1   1   2   1   1   1   1   2   2   2   1   1   1   1   1   2   2
 MK-6-14                2   2   2   2   2   1   2   2   2   1   1   1   1   1   2   2   2   1   2   1   2   2   2   2   2   2   2   1   1   2   2   1   2   1   1   1   2   1   1   2   1   1   2   2   2   1   1   2   1   1   2   2   2   2   2   2   2   1   1   1   2   2   1   2   2   1   1   2   2   2   2   2   1   1   2   1   2   1   1   2   1   1   1   2   2   2   2   2   2   2   1   2   1   2   1   1   1   1   1   2   2   1   2   1   2   1   1   1   1   2   1   1   1   2   2   2   2   1   2   2   2   1   2   1   2   1   1   1   2   1   1   1   2   2   2   1   1   1   1   1   1   2   2   1   1   1   2   1   2   2   2   1   1   1   1   2   1   2   2   1   2   1   1   2   1   1   1   1   2   1   2   1   1   1   2   1   1   1   1   2   2   2   1   1   1   2   1   1   1   1   2   2   2   1   1   1   2   1   2   2
 MK-6-15                2   2   2   2   2   1   2   2   2   1   1   1   1   1   2   2   2   1   2   1   2   2   2   2   2   2   2   2   1   1   2   1   2   1   1   1   2   1   1   2   1   1   2   2   2   1   1   2   1   1   2   2   2   2   2   2   2   1   2   1   2   2   1   2   2   1   1   2   2   2   2   2   1   1   2   1   2   1   2   2   1   1   1   2   2   2   2   2   2   2   1   2   1   2   1   1   2   1   1   2   2   1   2   1   2   2   1   1   1   2   1   1   1   2   2   2   2   1   1   2   2   1   1   1   2   1   1   2   2   1   1   1   2   2   2   1   1   1   1   1   1   2   2   2   1   1   2   1   2   2   2   1   1   2   1   2   2   2   2   1   2   1   1   2   1   1   1   1   2   1   2   1   1   1   1   1   2   1   1   2   2   2   1   1   1   2   1   1   1   1   2   2   2   1   1   1   2   1   1   2
 MK-6-16                2   2   2   2   2   1   1   2   2   2   1   1   1   1   2   2   2   2   2   1   2   2   2   1   1   2   2   2   1   1   2   2   2   1   1   1   2   1   1   2   1   1   2   2   2   1   1   2   1   1   2   2   2   2   2   2   2   1   2   1   2   2   1   2   2   1   1   2   2   2   2   2   1   1   2   1   2   2   2   2   2   1   1   2   2   2   2   2   2   2   2   2   1   1   2   1   2   1   1   2   2   1   2   1   2   2   1   1   1   2   2   1   1   2   2   2   2   1   1   2   2   1   1   1   2   1   1   1   2   1   1   1   2   2   2   2   2   1   1   1   1   2   2   2   1   1   2   1   2   1   2   1   1   2   1   2   2   2   2   1   2   1   2   2   1   1   1   1   2   1   2   1   1   1   1   1   2   1   1   2   2   2   1   1   1   2   1   1   1   1   2   2   2   2   1   2   2   2   2   2
 
!****************************************** Phenotypic Data **********************************************************
!-100.0 is resevred for missing phenotype
SimulatedTrait1        10.5072    9.5598   10.6571    8.2461   11.0887    7.9969    9.4056    8.0809   12.1028    9.7936    9.6055    9.5581    8.7398    9.8300   10.2598    8.9359    9.6038    9.7964    8.9745    9.8729    9.9542   10.2107   10.4956    9.1035    9.6710   10.9562    9.1815    9.2633    9.7534    8.9862   10.6580   10.4423    9.9651    9.9517    9.5720   11.7533    8.8762   10.1002   10.3127    9.6603    9.0679   10.6144    9.5165    8.7610    9.9848    8.6858   10.1432   10.4950    9.7704   10.5838   10.7521   12.3178   10.5786   10.3808    8.4801    9.8986   10.6462   12.1018   10.7198   10.2027   10.4220   10.5476   12.4067   11.0478   10.0110   12.2610   10.8416   10.6488   11.9103   10.4296    9.6105    8.2100   10.2487   10.2559    9.5633    9.3997    9.7255    9.9144   10.8217    8.4223   10.3962    9.1970    9.5284   10.0505    9.5882   10.3057    9.0956    9.3544   10.1772    9.9892    8.2715   11.5890   13.0024   10.6223   11.2302   10.0575    9.5503    9.7467   10.0592    9.5294    8.5123    9.9983   10.9414    8.0450    9.5452    9.6335    9.3673   11.4162    8.3223    9.4120    9.3780   10.1871   10.6158   10.2553    9.0776   10.2776   10.9934    8.3968    9.0308    8.9845   10.1547    9.9397   11.5052   10.6272   10.4431    9.2678   10.9769    9.8513    9.7429   10.8076   10.0087    9.1975    8.7875    9.5688   11.2839    9.4165    8.7141    9.5802    9.4106    9.6381   10.5853    9.9143   12.0081   10.9632   10.6599   10.5241   10.9755   10.0086   10.5648   10.2539   11.5589   10.4211    8.7576   10.6256   10.3828   10.1783    9.7042    8.5510   10.2432   10.3485    8.2887    9.5184    8.9000   10.9591   10.0189    9.2667   11.0060   10.9126    9.3604   12.4135   10.2599    9.4559   10.9640   11.2869   11.6231    9.3023   10.8208   10.1531    9.8185    9.8151   11.5721    9.4716   10.2797    9.1163    8.8613   10.1302    9.8164    7.6886    9.1140   11.0707    9.6740   10.5690   10.0589   10.8324   10.3131   10.0160   10.7781    9.5065   10.0016    9.4379
 
