# Supplementary material for: Inclusive Composite Interval Mapping of QTL by Environment Interactions in Biparental Populations
Source: PLoS One. 2015 Jul 10;10(7):e0132414. doi: 10.1371/journal.pone.0132414 (PMC4498613; doi:10.1371/journal.pone.0132414)
Supplement: S1 File — (ZIP) [file pone.0132414.s001.zip › BC1 population/e=1/run_00141.met]

!**********************Note: lines staring with "!" are remarks and will be ignored in the program********************
!*********************************General Information**********************************
!Assuming F1 = P1 x P2, populations available in QTL IciMapping are: 
!  1, P1BC1F1 = P1 x F1, the first backcrossing where P1 is used as the recurrent parent;
!  2, P2BC1F1 = P2 x F1, the first backcrossing where P2 is used as the recurrent parent;
!  3, F1DH, F1-derived doubled haploids; 
!  4, RIL or F1RIL, recombination inbred lines through the repeated selfing of F1;
!  5, P1BC1RIL, recombination inbred lines through the repeated selfing of P1BC1F1;
!  6, P2BC1RIL, recombination inbred lines through the repeated selfing of P2BC1F1;
!  7, F2, the selfing generation of F1;
!  8, F3, the selfing generation of F2;
!  9, P1BC2F1, the second backcrossing where P1 is used as the recurrent parent; 
! 10, P2BC2F1, the second backcrossing where P2 is used as the recurrent parent;
! 11, P1BC2RIL, recombination inred lines through the repeated selfing of P1BC2F1; 
! 12, P2BC2RIL, recombination inred lines through the repeated selfing of P2BC2F1; 
! 13, P1BC1F2, the selfing generation of P1BC1F1; 
! 14, P2BC1F2, the selfing generation of P2BC1F1; 
! 15, P1BC2F2, the selfing generation of P1BC2F1; 
! 16, P2BC2F2, the selfing generation of P2BC2F1; 
! 17, P1BC1DH, P1BC1F1-derived doubled haploids; 
! 18, P2BC1DH, P2BC1F1-derived doubled haploids; 
! 19, P1BC2DH, P1BC2F1-derived doubled haploids; 
! 20, P2BC2DH, P2BC2F1-derived doubled haploids; 
   1      !Mapping Population (see remarks above)
   2      !Mapping Function (1 for Kosambi; 2 for Haldane; 3 for Morgan)
   2      !Marker Space Type (1 for intervals; 2 for positions)
   1      !Marker Space Unit(1 for centiMorgans; 2 for Morgan)
   6      !Number of Chromosomes (or Linkage Groups)
 200      !Size of the mapping population
   1      !Number of environments
 
!***************************************** Chromosomes and Linkage Maps **********************************************
!Chromosome                 NumMarkers
-CH1                        16
-CH2                        16
-CH3                        16
-CH4                        16
-CH5                        16
-CH6                        16
!Linkage map (Marker name followed by position or the interval length)
 MK-1-1                1     0.000
 MK-1-2                1    10.000
 MK-1-3                1    20.000
 MK-1-4                1    30.000
 MK-1-5                1    40.000
 MK-1-6                1    50.000
 MK-1-7                1    60.000
 MK-1-8                1    70.000
 MK-1-9                1    80.000
 MK-1-10               1    90.000
 MK-1-11               1   100.000
 MK-1-12               1   110.000
 MK-1-13               1   120.000
 MK-1-14               1   130.000
 MK-1-15               1   140.000
 MK-1-16               1   150.000
 MK-2-1                2     0.000
 MK-2-2                2    10.000
 MK-2-3                2    20.000
 MK-2-4                2    30.000
 MK-2-5                2    40.000
 MK-2-6                2    50.000
 MK-2-7                2    60.000
 MK-2-8                2    70.000
 MK-2-9                2    80.000
 MK-2-10               2    90.000
 MK-2-11               2   100.000
 MK-2-12               2   110.000
 MK-2-13               2   120.000
 MK-2-14               2   130.000
 MK-2-15               2   140.000
 MK-2-16               2   150.000
 MK-3-1                3     0.000
 MK-3-2                3    10.000
 MK-3-3                3    20.000
 MK-3-4                3    30.000
 MK-3-5                3    40.000
 MK-3-6                3    50.000
 MK-3-7                3    60.000
 MK-3-8                3    70.000
 MK-3-9                3    80.000
 MK-3-10               3    90.000
 MK-3-11               3   100.000
 MK-3-12               3   110.000
 MK-3-13               3   120.000
 MK-3-14               3   130.000
 MK-3-15               3   140.000
 MK-3-16               3   150.000
 MK-4-1                4     0.000
 MK-4-2                4    10.000
 MK-4-3                4    20.000
 MK-4-4                4    30.000
 MK-4-5                4    40.000
 MK-4-6                4    50.000
 MK-4-7                4    60.000
 MK-4-8                4    70.000
 MK-4-9                4    80.000
 MK-4-10               4    90.000
 MK-4-11               4   100.000
 MK-4-12               4   110.000
 MK-4-13               4   120.000
 MK-4-14               4   130.000
 MK-4-15               4   140.000
 MK-4-16               4   150.000
 MK-5-1                5     0.000
 MK-5-2                5    10.000
 MK-5-3                5    20.000
 MK-5-4                5    30.000
 MK-5-5                5    40.000
 MK-5-6                5    50.000
 MK-5-7                5    60.000
 MK-5-8                5    70.000
 MK-5-9                5    80.000
 MK-5-10               5    90.000
 MK-5-11               5   100.000
 MK-5-12               5   110.000
 MK-5-13               5   120.000
 MK-5-14               5   130.000
 MK-5-15               5   140.000
 MK-5-16               5   150.000
 MK-6-1                6     0.000
 MK-6-2                6    10.000
 MK-6-3                6    20.000
 MK-6-4                6    30.000
 MK-6-5                6    40.000
 MK-6-6                6    50.000
 MK-6-7                6    60.000
 MK-6-8                6    70.000
 MK-6-9                6    80.000
 MK-6-10               6    90.000
 MK-6-11               6   100.000
 MK-6-12               6   110.000
 MK-6-13               6   120.000
 MK-6-14               6   130.000
 MK-6-15               6   140.000
 MK-6-16               6   150.000
!*********************************** Marker Types ********************************************************************
!Co-dominant marker: When heterozygote F1 is present, P1 is coded as 2, F1 is coded as 1, and P2 is coded as 0; Otherwise, P1 is coded as 2, and P2 is coded as 0. 
!Dominant marker: When heterozygote F1 is present, P1 and F1 are coded as 12, and P2 is coded as 0; Otherwise, P1 is coded as 2, and P2 is coded as 0.  
!Recessive markers: When heterozygote F1 is present, P1 is coded as 2, and F1 and P2 are coded as 10; Otherwise, P1 is coded as 2, and P2 is coded as 0. 
!Missing marker is coded as -1. 
 MK-1-1                 1   1   2   1   2   1   1   1   2   1   1   2   2   1   2   1   2   1   2   1   1   2   2   1   1   2   1   1   1   1   2   1   1   1   1   2   2   2   1   1   2   1   2   2   2   1   1   2   2   2   1   1   1   1   2   2   2   1   2   1   2   1   1   2   1   1   1   1   1   2   1   1   1   1   2   2   2   1   2   1   2   2   1   2   1   1   2   1   2   1   2   1   1   2   2   2   2   1   1   1   1   1   2   1   2   1   2   2   1   2   1   2   1   2   2   1   1   1   1   1   2   1   2   2   2   1   1   2   1   2   1   2   2   2   2   2   1   1   2   1   1   1   1   2   2   1   1   1   2   1   1   2   1   2   1   1   2   1   2   1   1   2   1   1   1   1   1   1   1   2   1   1   2   2   2   1   1   1   1   2   2   2   1   2   1   1   1   1   1   1   2   2   1   1   2   1   1   2   1   1
 MK-1-2                 1   2   2   1   1   1   1   1   2   1   1   1   2   1   2   1   2   1   2   1   1   1   2   1   2   2   1   1   1   1   2   1   1   1   1   2   2   2   1   1   2   1   2   2   2   1   1   2   2   2   1   2   1   1   2   2   2   1   2   1   2   1   1   2   1   1   1   1   1   1   2   1   1   1   2   2   2   2   2   1   2   2   1   2   1   1   2   1   2   1   2   1   1   2   2   2   2   1   1   1   1   1   1   1   2   1   2   2   1   2   1   2   1   2   2   1   1   1   1   1   2   1   2   2   1   1   1   1   1   2   1   2   2   2   2   2   1   1   2   2   1   1   1   2   1   1   1   1   2   1   1   2   1   2   1   1   2   1   2   1   1   2   1   1   1   1   1   1   1   1   1   1   2   1   2   1   1   1   1   2   2   2   1   2   1   1   1   1   1   1   2   2   1   1   2   1   2   2   1   1
 MK-1-3                 1   2   2   1   1   1   2   1   2   1   1   1   2   2   2   1   2   1   2   1   1   1   2   2   2   2   1   1   1   1   1   1   1   1   1   2   2   2   1   1   2   1   2   2   2   1   1   2   2   2   1   2   1   1   2   2   2   1   2   1   2   1   1   2   1   1   1   1   1   1   2   1   1   1   2   2   2   2   2   1   2   2   1   2   1   1   2   1   2   1   2   1   1   2   2   2   2   1   1   1   1   2   1   1   2   1   2   2   1   2   1   2   1   2   2   1   1   1   1   1   2   1   2   2   1   1   1   1   1   2   1   2   2   2   2   2   1   1   2   2   1   1   1   2   2   1   1   1   2   1   1   2   1   2   1   2   2   1   2   1   1   2   2   1   1   1   1   1   1   1   1   1   2   2   2   2   1   2   1   2   2   2   1   2   1   1   1   1   1   1   2   2   1   1   2   1   2   2   1   1
 MK-1-4                 1   2   2   1   1   1   2   2   2   1   1   1   2   2   2   1   2   1   2   1   1   1   2   2   2   1   1   1   1   1   1   2   1   1   1   2   1   2   1   1   2   1   2   2   2   1   1   2   2   2   1   2   2   1   2   1   2   1   2   1   1   1   1   2   1   1   1   1   1   1   1   2   1   1   2   2   2   2   2   1   2   2   1   2   1   1   1   1   1   1   2   1   1   2   2   2   2   1   1   1   1   2   1   2   2   1   1   2   1   2   1   2   1   1   1   1   1   2   1   1   2   1   2   2   1   1   1   1   1   1   1   2   1   2   1   2   2   1   2   2   1   1   2   2   2   1   1   1   2   1   2   2   1   2   2   2   2   1   2   1   1   2   2   1   1   1   2   1   1   1   1   1   1   2   1   2   1   2   1   2   2   2   1   2   1   1   1   1   1   2   2   2   2   1   2   1   2   1   1   1
 MK-1-5                 1   2   2   1   1   1   2   2   2   1   1   1   2   2   1   1   2   1   2   1   1   1   2   2   2   1   1   2   1   1   1   2   2   1   1   2   1   2   2   1   2   1   2   2   2   1   2   2   2   2   1   1   2   1   2   1   2   1   2   1   1   1   1   2   1   1   1   2   1   1   1   1   1   1   2   2   2   2   2   1   2   2   1   1   1   1   1   2   1   1   2   1   2   2   2   2   2   2   1   2   1   2   1   2   2   1   1   2   1   1   1   2   1   1   1   1   1   2   1   1   2   1   2   2   1   1   1   2   1   1   1   2   1   2   1   2   2   1   2   1   1   1   2   2   2   1   1   1   2   1   2   2   1   2   2   2   2   1   2   1   1   2   2   1   1   1   2   1   1   2   1   1   1   2   1   2   1   2   1   2   2   2   1   2   1   1   1   2   1   2   2   1   2   2   2   1   2   1   1   1
 MK-1-6                 1   2   2   2   1   1   2   1   2   1   1   1   2   2   1   1   2   1   2   1   1   1   2   2   2   1   1   2   1   1   1   2   2   1   1   2   2   2   2   1   2   1   2   2   2   1   1   2   1   2   1   1   2   1   2   1   2   1   2   1   1   1   1   2   2   1   1   2   1   1   1   1   1   1   2   2   2   2   2   1   2   2   1   1   1   1   1   2   1   1   2   1   2   1   2   2   2   2   1   2   1   2   1   1   2   1   1   2   1   1   1   2   1   1   1   1   1   2   1   1   2   1   2   2   1   1   1   2   1   1   1   2   2   2   1   2   1   1   2   1   2   1   2   2   2   1   1   1   2   1   2   2   1   2   2   2   2   1   2   1   1   2   2   1   1   1   2   1   1   2   1   1   1   2   1   2   1   2   1   2   1   2   1   2   1   1   1   1   1   2   2   1   2   2   2   1   2   1   1   1
 MK-1-7                 1   2   2   2   1   1   2   1   2   1   1   1   2   2   1   1   2   1   2   1   1   1   2   2   2   1   1   2   1   1   1   2   2   1   1   2   1   2   2   1   2   1   2   2   2   1   1   2   1   2   1   1   2   2   2   1   2   1   2   2   1   1   2   2   1   1   1   1   1   1   1   1   1   1   2   2   2   2   2   1   2   2   1   1   1   1   1   2   1   1   2   1   2   1   2   2   2   2   1   2   2   2   1   1   2   1   1   2   1   1   1   2   1   1   1   1   1   2   1   1   2   1   2   2   1   1   1   2   1   1   1   2   2   2   1   2   1   1   2   1   2   1   2   2   2   1   1   1   2   1   2   2   1   2   2   2   2   1   1   1   1   2   2   1   1   1   2   1   1   2   2   1   1   2   1   2   2   2   1   2   1   2   1   2   1   1   2   1   1   2   2   1   1   2   1   1   2   1   1   1
 MK-1-8                 1   2   2   2   1   1   2   2   2   1   1   1   1   2   1   2   2   1   2   1   1   1   2   2   2   1   1   2   1   1   1   2   2   1   1   2   2   2   2   1   2   1   2   2   2   1   1   2   1   2   1   1   2   2   2   1   2   1   2   2   1   1   2   2   1   1   1   1   1   1   2   1   2   1   2   2   2   2   2   1   1   2   1   1   1   1   1   2   1   1   2   2   2   1   2   2   2   2   1   2   2   2   1   1   2   1   1   2   1   1   2   2   1   1   1   1   1   2   1   1   2   1   2   2   1   1   1   2   1   1   1   2   2   2   1   2   1   1   2   1   2   1   2   1   2   1   1   2   2   1   2   2   1   2   1   2   2   1   1   1   1   2   2   1   1   1   2   1   1   2   2   2   1   2   1   1   2   2   1   2   1   2   1   2   1   1   2   1   1   2   2   1   1   2   1   1   2   1   1   1
 MK-1-9                 1   2   1   2   1   1   2   2   2   1   1   1   1   2   1   2   2   1   2   1   1   1   2   1   2   2   1   2   2   1   1   2   2   1   1   2   1   2   2   1   2   1   2   2   1   1   1   2   1   1   1   1   2   2   2   1   2   2   2   2   1   1   2   1   1   1   1   1   1   1   2   1   2   1   2   1   2   2   2   1   1   2   1   1   1   1   1   1   1   1   2   2   2   1   2   1   2   2   1   2   2   1   1   1   2   1   1   2   1   1   2   2   2   1   1   1   1   2   1   1   2   1   2   2   1   1   1   2   1   1   1   2   2   2   1   2   1   1   2   1   2   1   2   1   2   1   1   2   2   1   1   2   1   2   1   2   2   1   1   1   1   2   2   2   1   1   2   1   1   2   2   2   1   2   1   1   2   1   1   2   1   2   1   2   1   2   2   1   1   2   2   1   2   2   1   1   2   1   1   1
 MK-1-10                1   1   1   2   1   2   2   2   2   1   1   1   1   2   1   2   2   1   2   1   1   1   2   2   1   2   1   2   1   1   1   2   2   1   1   2   1   2   2   1   1   1   2   2   1   1   1   2   1   1   1   1   2   2   2   1   2   2   2   2   2   1   2   1   1   1   1   1   1   1   2   1   2   1   2   1   2   1   2   1   1   1   1   1   1   1   1   1   1   1   2   2   2   1   2   1   2   2   1   2   1   1   1   2   2   2   1   2   1   1   2   2   2   1   1   1   1   2   1   1   2   1   2   2   1   1   1   2   1   1   1   2   2   2   2   2   2   1   2   2   2   1   2   1   2   1   1   2   1   1   1   2   1   2   1   2   1   1   1   2   1   2   2   2   1   1   2   1   2   2   2   2   1   2   1   1   2   1   1   2   2   2   1   2   1   2   2   1   1   2   2   1   2   2   1   1   2   1   1   1
 MK-1-11                1   1   1   2   1   2   2   2   2   1   1   1   1   2   1   2   2   1   1   1   1   2   2   2   1   2   1   2   1   1   1   2   2   1   1   2   1   2   2   2   1   2   2   2   1   1   1   2   1   1   1   1   2   2   2   1   1   1   2   2   2   1   1   1   1   1   1   1   1   1   2   1   2   1   2   1   2   1   2   1   1   1   1   2   1   1   1   1   1   1   2   2   2   1   2   1   2   2   1   2   1   1   1   2   2   2   1   2   1   1   2   2   2   1   1   1   1   2   1   1   2   1   2   1   1   1   1   2   1   1   1   2   2   2   2   2   2   1   2   2   2   1   2   1   2   1   1   2   2   1   1   2   1   2   1   2   1   1   1   2   2   2   1   2   1   1   2   1   2   2   2   2   1   2   1   2   2   1   1   2   2   2   1   2   1   2   2   1   1   2   2   2   2   2   1   1   2   2   1   2
 MK-1-12                1   2   1   2   1   2   2   2   1   1   1   1   1   2   1   1   2   1   1   1   2   2   1   2   2   2   1   2   1   1   1   2   2   1   1   2   1   2   2   1   1   1   2   2   1   1   1   2   1   1   2   1   2   2   2   1   1   1   2   2   2   1   1   2   1   1   1   1   1   1   2   1   2   2   2   1   2   1   2   1   1   1   1   2   1   1   1   1   1   1   2   2   2   1   2   1   2   2   1   2   1   2   1   2   2   2   1   1   1   1   1   2   2   1   1   1   1   2   1   1   2   1   2   1   1   1   1   2   1   1   1   2   2   1   1   2   2   1   2   2   2   1   2   1   2   1   1   2   2   1   1   2   1   2   2   2   1   1   2   2   2   2   1   2   1   1   2   2   1   1   2   2   1   2   1   2   2   1   1   2   2   2   1   2   1   2   2   1   1   2   2   2   2   2   1   1   2   2   1   2
 MK-1-13                1   2   1   2   1   2   2   2   1   1   1   1   1   2   1   1   2   1   1   1   2   2   2   2   1   2   1   2   1   1   1   2   2   2   1   2   1   1   2   1   1   2   1   2   1   1   1   2   1   1   2   2   2   2   2   1   1   1   2   2   2   2   2   2   1   1   1   1   1   1   2   2   2   2   2   1   2   1   2   1   1   1   1   2   1   1   1   1   1   1   2   2   2   1   2   1   2   2   1   1   1   2   1   2   2   2   1   1   1   1   1   2   2   1   1   1   1   2   1   2   2   1   2   1   1   2   1   2   1   2   1   2   1   1   2   2   2   1   2   2   2   1   2   1   2   1   1   2   2   1   1   2   1   2   2   2   1   1   2   1   2   2   1   2   2   1   2   2   1   1   1   2   1   2   2   2   1   1   1   2   2   2   1   2   1   2   2   1   1   2   2   2   2   2   1   1   2   2   1   2
 MK-1-14                1   2   1   2   1   2   2   2   1   1   1   1   1   2   1   1   1   1   1   1   2   2   2   2   1   2   1   2   1   1   1   2   2   2   1   2   1   1   2   1   2   2   1   2   2   1   1   2   1   1   2   2   2   2   2   1   1   1   2   2   2   2   2   2   1   1   1   1   1   1   2   2   2   2   2   1   2   1   2   1   1   2   1   2   1   1   1   1   1   1   2   2   2   1   2   1   2   2   1   1   1   2   1   2   1   2   2   2   1   1   1   2   2   1   2   1   1   2   1   2   2   1   2   1   1   2   1   2   2   2   1   2   1   1   2   2   2   2   2   2   2   2   2   1   2   1   1   1   2   1   1   1   1   1   2   2   1   1   2   1   2   2   1   2   1   2   2   2   1   1   1   2   2   1   2   1   1   1   1   2   2   2   1   2   1   2   2   1   1   2   2   1   2   2   1   1   2   2   2   2
 MK-1-15                1   1   1   2   1   2   1   2   1   1   1   1   1   2   1   1   1   1   1   1   2   2   2   2   1   2   1   2   1   1   1   2   2   2   1   2   1   1   2   2   2   2   1   2   2   1   1   2   1   1   2   2   2   2   2   1   1   2   2   2   2   2   2   2   1   1   2   1   1   1   2   2   2   2   2   1   2   1   2   1   1   2   1   1   1   1   1   1   1   1   2   2   2   1   2   1   2   2   1   2   1   2   2   2   1   2   2   2   1   1   1   2   2   1   2   1   1   2   1   2   2   1   2   2   1   2   1   2   1   2   1   2   1   1   2   1   2   2   2   2   2   2   2   1   2   1   1   1   2   1   2   1   1   1   2   2   2   1   2   1   2   2   1   2   1   1   2   2   1   1   1   2   2   1   2   1   1   1   1   2   2   2   1   2   1   2   2   1   1   2   2   1   2   1   1   1   2   2   2   2
 MK-1-16                1   1   1   2   1   2   1   2   1   1   1   1   1   2   1   1   1   1   1   1   2   2   1   2   1   2   1   2   1   1   1   2   2   2   1   2   2   1   2   2   2   2   1   2   1   1   1   2   1   1   2   2   2   2   2   1   1   2   2   1   2   2   2   2   1   1   2   1   1   1   1   2   2   2   2   1   2   1   2   1   1   2   1   2   1   1   1   1   1   1   2   2   2   1   2   1   2   2   1   2   1   2   2   2   1   2   2   2   1   1   1   2   2   1   2   1   1   2   1   2   1   2   2   2   2   1   1   1   1   2   1   2   1   1   2   1   2   2   1   2   2   2   2   1   2   1   1   1   1   1   2   1   1   1   2   2   2   2   2   1   2   1   2   2   1   1   2   2   1   1   1   2   2   1   2   1   1   1   1   2   2   2   1   2   1   2   2   1   1   2   2   1   2   1   1   1   2   2   2   2
 MK-2-1                 1   2   2   1   2   2   1   2   1   2   2   1   2   1   1   1   2   2   2   2   2   1   1   2   2   2   1   2   2   2   2   1   2   2   2   2   2   1   2   1   1   2   2   1   1   1   1   1   2   2   1   2   1   2   1   1   2   1   1   1   2   2   1   2   1   2   2   1   2   1   2   2   2   1   1   1   1   2   2   1   2   2   2   2   2   1   1   1   2   2   2   2   1   2   1   1   1   1   2   2   1   2   2   2   1   2   1   1   1   1   2   2   1   1   2   1   1   1   2   2   1   1   1   1   1   1   1   2   2   1   1   1   2   2   1   2   1   1   2   1   1   2   2   2   1   2   2   1   1   1   1   1   1   1   1   2   2   1   2   1   1   1   2   1   1   1   1   1   2   2   2   2   1   2   1   2   1   2   2   2   1   2   1   1   1   2   1   1   1   2   1   2   1   1   1   1   2   1   2   1
 MK-2-2                 1   2   2   1   2   2   1   2   1   2   2   1   2   1   1   1   2   1   2   2   2   1   1   2   2   2   1   1   1   2   2   1   2   2   2   2   2   1   2   1   1   2   2   1   1   1   1   1   1   2   1   2   1   2   1   1   2   1   1   1   2   2   1   2   1   1   2   1   2   1   2   2   2   1   1   1   1   1   2   1   2   2   2   2   2   1   1   1   2   2   2   2   2   2   1   1   1   1   1   2   2   2   2   2   2   2   1   1   1   1   2   2   1   1   2   1   1   1   2   2   1   1   1   1   1   1   1   2   2   1   1   1   2   2   1   2   1   1   2   1   1   2   2   2   1   2   2   1   1   1   1   1   1   1   1   2   2   1   2   1   2   1   2   2   1   1   2   1   2   2   2   2   1   2   1   1   1   2   2   2   1   2   1   1   1   2   1   1   1   2   1   2   1   1   1   1   2   1   2   1
 MK-2-3                 1   2   2   1   2   2   1   2   1   2   2   1   2   1   1   1   2   1   2   2   1   1   1   2   2   2   1   1   1   2   2   1   2   2   2   2   2   1   2   1   1   2   2   1   1   1   1   1   1   1   1   2   1   2   1   1   2   1   1   1   2   1   1   2   1   1   2   1   1   1   2   2   2   1   1   1   1   2   2   1   2   2   2   2   2   1   1   1   2   2   2   2   2   2   1   1   1   1   1   2   1   2   2   2   2   1   1   1   1   1   2   2   1   1   2   1   1   1   2   2   1   1   1   1   1   1   1   2   2   1   1   1   1   2   1   1   1   1   2   1   1   2   2   2   1   2   2   1   1   1   2   1   1   2   1   2   2   2   2   1   2   1   2   2   1   1   2   1   2   2   2   2   1   2   1   2   1   2   2   2   1   1   1   1   2   2   1   1   2   2   1   2   1   1   1   1   2   1   2   1
 MK-2-4                 2   2   2   1   2   2   1   2   1   2   2   1   2   1   1   1   2   1   2   2   1   1   1   2   2   2   1   1   1   2   2   1   2   2   2   2   2   1   2   1   1   2   2   1   1   1   1   1   1   1   1   2   1   2   1   1   2   2   1   1   2   2   1   2   1   1   2   1   1   1   2   2   2   1   1   1   1   2   2   1   2   2   2   2   2   1   1   1   2   2   2   2   2   2   1   1   1   1   1   1   2   2   2   2   2   1   1   1   1   1   2   1   1   1   2   1   1   1   2   1   1   1   1   2   1   1   1   2   2   1   1   1   1   1   1   1   1   2   2   1   1   2   2   2   1   1   2   1   1   1   2   2   1   2   1   2   2   2   2   1   2   1   2   2   1   1   2   1   2   2   2   2   2   1   1   2   1   2   2   1   1   1   1   1   1   2   1   1   2   2   1   2   1   2   1   1   2   1   2   1
 MK-2-5                 2   2   2   1   2   2   1   2   1   2   2   1   2   1   1   1   2   1   2   2   1   1   2   2   2   2   1   1   2   2   2   1   2   2   2   2   2   1   2   1   1   2   2   1   1   1   2   1   1   1   1   2   1   2   1   2   2   2   1   1   2   1   1   1   1   1   1   2   1   1   2   2   1   1   1   1   2   2   2   1   2   2   2   2   2   1   1   1   2   2   2   2   2   2   1   1   1   1   1   1   1   2   2   2   2   1   1   1   1   1   2   1   1   1   2   1   1   1   2   1   2   1   1   2   1   1   1   2   2   1   1   1   1   1   2   1   1   2   2   1   2   2   2   2   2   1   2   1   1   1   2   2   1   2   2   2   2   1   2   1   2   1   2   2   1   1   2   1   2   2   2   2   2   1   1   2   1   2   2   1   1   1   1   1   1   2   1   2   2   2   1   2   1   2   1   1   2   1   2   1
 MK-2-6                 2   2   2   1   2   2   1   2   1   2   2   1   2   1   1   1   2   1   2   2   1   1   2   2   1   2   2   1   2   2   2   1   2   2   2   2   2   1   1   1   1   1   1   1   1   1   2   1   1   1   1   2   1   2   1   2   2   2   1   2   2   1   1   1   1   1   2   2   1   2   2   2   1   1   1   1   2   2   2   1   2   2   1   2   2   1   1   1   2   2   2   2   1   2   1   1   1   1   1   1   1   2   2   2   2   1   1   1   1   1   2   1   1   1   2   1   1   1   2   1   2   1   1   1   2   1   1   2   2   1   1   1   1   1   2   1   1   2   2   1   2   2   2   2   1   1   2   1   1   1   2   2   1   2   2   2   2   1   2   1   2   1   2   2   1   1   2   1   2   2   2   2   2   1   1   2   1   2   2   1   1   1   1   1   1   2   1   2   2   2   1   2   1   2   1   1   2   1   2   2
 MK-2-7                 2   2   2   1   2   2   1   2   1   2   2   1   2   1   1   1   2   2   2   2   1   1   2   2   1   2   2   1   2   2   2   1   2   2   2   2   2   1   1   2   2   1   1   1   1   1   2   1   1   1   2   2   2   2   2   2   2   2   1   2   2   1   2   1   1   1   2   2   1   2   2   2   1   1   1   1   2   2   2   1   2   2   1   2   2   1   1   1   2   2   2   2   1   2   1   1   2   1   1   1   1   2   2   2   2   1   2   2   1   1   2   1   1   1   1   2   1   1   2   2   1   1   1   1   2   1   1   2   2   1   2   1   1   1   2   1   1   2   2   1   2   2   1   2   1   1   2   1   1   2   2   2   1   2   2   2   2   1   2   1   2   1   2   2   1   1   2   1   2   2   2   1   2   1   1   2   1   2   2   1   1   1   1   1   1   2   1   1   2   2   1   2   1   1   1   1   2   1   2   2
 MK-2-8                 2   2   2   1   1   1   1   2   2   2   2   1   2   1   1   2   2   2   2   2   1   1   2   2   2   2   2   1   2   1   2   1   2   2   2   2   2   1   2   2   2   1   1   1   1   1   2   1   1   1   2   2   2   2   2   1   2   2   1   2   2   1   1   1   1   1   2   2   1   2   1   2   1   1   1   1   2   1   1   1   2   2   1   2   2   1   1   1   1   2   2   2   1   2   1   1   2   1   1   1   1   2   2   2   2   1   2   2   1   1   2   1   1   1   1   2   1   1   2   2   1   1   1   1   2   1   1   2   2   1   2   1   1   1   2   1   1   2   2   1   2   2   1   2   2   1   2   1   1   2   2   2   1   2   2   2   2   2   2   1   2   1   2   2   1   1   2   2   2   2   2   1   2   1   1   2   1   1   2   1   1   2   1   1   1   2   1   1   2   2   1   2   1   1   1   1   2   1   1   2
 MK-2-9                 2   2   2   1   1   1   1   2   2   2   2   2   2   2   1   2   2   2   2   2   1   1   2   2   2   1   2   2   2   1   2   1   2   2   2   2   2   1   2   2   2   1   1   1   1   1   2   1   1   1   1   2   2   2   2   1   2   2   1   2   2   1   1   1   1   1   2   2   1   2   2   2   1   1   2   1   2   1   1   1   2   2   1   2   2   1   1   1   1   2   2   2   1   2   1   2   2   1   1   1   1   2   1   2   2   1   2   2   1   1   2   1   1   1   1   2   1   1   2   2   1   1   1   1   2   1   1   2   2   1   2   2   1   1   2   1   1   1   1   1   2   2   1   2   2   1   2   1   1   2   2   2   1   2   2   1   2   2   2   1   2   1   2   2   1   1   2   2   2   2   2   2   2   1   1   2   1   1   2   1   1   2   1   1   1   2   1   1   2   1   1   2   1   1   2   1   2   1   1   2
 MK-2-10                1   2   2   1   1   1   1   2   2   2   2   2   2   1   1   2   2   2   2   1   2   1   2   2   2   1   2   2   2   1   2   1   2   2   2   2   2   1   2   2   2   1   1   1   1   2   2   1   1   1   1   2   2   2   1   1   2   2   1   2   2   1   2   1   1   1   2   2   1   2   2   2   1   1   2   1   2   1   1   1   2   2   1   2   2   1   1   1   2   2   2   2   1   2   1   2   2   1   1   2   1   2   1   2   2   1   2   2   1   1   2   1   1   1   1   2   1   2   2   2   1   1   1   1   2   1   1   2   2   1   2   2   1   1   2   1   1   1   1   1   1   2   1   2   2   1   2   2   1   2   2   2   1   1   2   1   2   2   2   1   2   1   2   1   1   1   2   2   2   2   2   1   2   1   2   2   1   1   2   1   1   2   2   1   1   1   2   1   2   1   1   2   1   1   2   1   2   1   2   2
 MK-2-11                1   2   2   1   1   1   1   2   2   2   2   2   2   1   1   2   2   2   2   1   2   1   2   2   2   1   2   2   2   1   2   2   2   2   2   2   2   1   2   2   2   1   1   1   1   2   2   1   1   1   1   2   2   2   1   1   2   2   1   2   2   1   2   1   2   1   2   2   1   1   2   2   1   1   2   1   2   1   1   1   1   2   1   2   2   1   1   1   2   1   1   1   1   2   1   2   2   1   1   2   1   2   1   2   2   1   2   2   1   1   2   1   1   1   1   2   1   2   2   2   1   1   1   1   2   1   1   2   2   2   2   2   2   1   2   1   1   2   1   1   1   2   1   2   2   1   2   2   1   2   2   2   1   1   2   1   2   2   2   1   2   1   2   1   1   1   2   2   2   2   2   1   2   1   2   2   1   2   2   1   1   2   2   1   2   1   2   1   2   1   1   2   1   1   2   1   2   1   2   2
 MK-2-12                1   2   2   1   1   1   1   2   2   2   2   2   2   1   1   2   2   2   2   1   2   1   2   2   2   1   2   2   2   1   2   1   2   2   2   2   1   1   2   2   2   1   1   1   1   2   2   1   1   1   1   2   2   2   1   1   2   2   1   2   2   1   2   1   2   1   2   2   1   1   2   2   1   1   2   1   2   1   1   1   1   2   1   2   2   1   1   2   2   1   1   1   1   1   1   2   2   1   1   2   1   1   1   2   2   1   2   2   2   1   2   1   1   1   1   1   1   2   2   2   1   1   1   1   2   1   1   2   2   2   2   2   2   1   2   2   2   2   1   1   1   1   1   2   2   1   2   2   1   2   2   2   1   1   2   1   2   2   2   1   2   1   2   1   1   1   2   2   2   2   2   1   2   1   2   2   1   2   2   2   1   1   2   1   2   1   2   1   2   1   2   2   1   2   2   1   1   1   2   2
 MK-2-13                1   2   1   1   1   1   1   2   2   2   2   2   2   1   1   2   2   2   2   1   2   2   2   2   2   1   2   2   2   1   2   1   2   2   2   2   1   1   2   2   2   1   2   1   1   2   2   1   1   1   2   2   2   2   1   1   2   2   1   2   2   1   2   1   2   1   2   2   1   1   1   1   1   1   2   2   2   1   1   1   1   2   1   2   2   2   1   2   2   1   1   1   1   1   1   2   2   1   1   2   1   1   1   2   2   1   2   2   2   1   2   1   1   1   1   1   1   2   2   2   1   1   1   1   2   1   1   2   2   2   2   2   2   1   2   2   2   2   1   1   1   2   1   2   2   1   2   2   1   2   2   2   1   1   2   1   2   2   2   2   2   1   2   1   1   1   2   2   2   2   2   2   2   1   2   2   1   1   2   2   2   1   2   1   2   1   2   1   2   1   2   2   1   1   1   1   1   1   2   2
 MK-2-14                1   2   1   1   1   1   1   2   1   2   2   2   2   1   1   2   2   2   2   1   2   2   2   2   2   1   2   2   2   1   2   1   2   2   2   2   1   1   2   2   2   1   2   1   1   2   2   1   1   1   2   2   2   2   1   1   2   2   1   2   2   1   2   1   2   1   2   2   1   1   1   1   1   1   2   2   2   1   1   1   2   2   1   2   2   2   1   2   2   1   1   1   1   1   1   2   2   1   1   2   1   1   1   2   2   1   2   2   2   1   2   1   1   1   1   1   1   2   2   2   2   1   1   1   2   1   1   2   2   2   2   2   2   1   2   2   2   2   1   1   1   2   1   2   2   2   2   2   2   1   2   2   1   1   2   1   2   2   2   2   2   2   2   1   1   1   2   1   2   2   2   2   2   1   2   2   1   1   2   1   2   1   2   1   2   1   2   1   1   1   2   2   1   1   2   1   1   1   2   2
 MK-2-15                1   1   1   2   1   1   1   2   1   2   2   2   2   1   2   2   2   2   1   2   2   2   2   2   1   2   2   2   2   1   2   1   2   2   2   2   1   2   2   2   1   1   2   2   1   2   2   1   1   1   1   2   2   2   1   1   2   2   1   2   2   1   2   1   2   1   2   2   2   1   1   1   1   1   2   2   1   1   1   1   2   2   1   2   2   2   2   2   2   1   1   1   1   1   2   2   2   1   1   2   1   2   1   2   2   1   2   2   2   1   1   1   1   1   1   2   1   2   2   2   2   1   1   1   2   1   1   2   2   2   2   2   2   1   1   2   2   2   1   1   1   2   1   2   2   2   2   2   2   1   2   2   1   1   2   1   2   2   2   2   2   2   2   1   1   1   2   1   2   2   2   2   2   2   2   2   1   1   2   1   2   1   2   1   2   1   2   1   1   1   2   2   1   1   2   1   1   1   2   2
 MK-2-16                1   1   1   2   1   2   1   2   1   2   2   2   2   1   2   2   2   2   1   2   2   1   2   2   1   2   2   2   2   1   1   1   2   1   2   2   1   2   2   2   1   1   2   2   1   2   2   1   1   1   1   2   2   2   1   1   2   1   1   2   2   1   2   1   2   1   2   2   2   1   1   1   2   1   2   2   1   1   1   1   2   2   1   1   2   2   2   2   2   1   1   1   2   1   2   2   2   1   1   2   1   2   1   1   2   1   2   2   2   1   2   1   1   1   1   2   1   1   1   2   2   1   1   1   2   1   1   1   2   2   2   2   2   1   1   2   2   2   1   1   1   2   1   2   2   2   1   2   2   1   2   2   1   1   2   1   2   2   2   2   2   2   1   1   1   1   2   2   2   2   2   2   2   2   2   2   1   2   2   1   2   1   2   1   2   1   2   1   1   1   2   2   1   1   2   1   1   1   2   2
 MK-3-1                 2   2   1   2   1   2   1   1   2   2   2   1   1   2   1   1   2   2   1   2   1   2   1   1   2   2   2   2   1   1   1   2   2   2   2   1   1   1   1   2   2   1   1   2   1   1   2   1   1   1   2   1   2   2   1   1   2   2   1   2   1   2   1   1   1   2   2   2   1   1   2   2   1   2   1   1   2   2   2   1   1   1   1   1   2   2   2   1   1   2   2   1   1   1   1   2   1   2   1   1   2   1   2   1   2   1   1   2   2   2   1   2   1   2   1   2   1   1   2   1   1   1   2   2   2   2   2   1   1   1   1   2   1   2   1   2   2   2   1   2   1   1   1   2   1   2   1   1   2   2   2   1   1   2   1   2   2   1   2   1   1   2   1   2   1   1   2   2   1   1   1   2   2   1   2   1   1   1   2   1   2   1   2   1   1   2   2   1   2   2   1   2   1   1   1   2   2   2   2   2
 MK-3-2                 2   2   1   2   1   2   1   1   2   2   2   1   1   2   1   1   2   2   1   1   1   2   1   1   2   2   2   2   1   1   1   2   2   2   2   2   1   2   1   2   2   1   1   2   1   1   1   1   1   1   2   2   2   1   1   1   2   2   1   2   1   2   1   2   1   2   2   2   1   1   2   1   1   2   1   1   2   2   2   1   1   1   1   1   1   1   2   1   1   2   2   1   1   1   1   2   1   2   1   1   2   1   2   1   2   2   2   2   2   2   1   2   1   1   1   2   1   1   2   1   1   1   2   2   2   2   2   1   1   1   1   2   1   2   1   2   2   2   1   2   1   1   1   2   1   2   1   1   2   1   2   2   1   1   1   2   2   1   2   1   1   2   1   2   1   1   2   2   1   1   1   2   2   1   2   1   1   1   2   1   2   1   2   2   1   2   2   1   2   2   1   1   1   1   1   2   2   2   2   2
 MK-3-3                 2   2   1   2   1   2   1   1   2   2   2   1   1   2   1   1   2   2   1   1   1   2   1   1   2   2   2   2   1   1   1   2   2   2   2   2   1   2   1   2   1   1   1   2   1   1   1   1   1   1   1   2   2   1   1   1   2   2   1   2   1   2   1   2   1   2   2   2   1   1   2   1   1   2   2   1   2   1   2   1   1   1   1   1   1   1   1   1   1   2   2   1   1   1   1   2   1   2   1   2   2   2   2   1   2   2   2   1   2   2   1   2   1   1   1   2   1   1   2   1   1   1   2   2   2   1   2   1   1   2   1   2   1   2   1   2   2   2   2   2   1   1   1   2   1   2   1   1   2   1   2   2   1   1   1   2   2   1   2   1   1   2   1   2   1   1   2   2   1   1   1   2   2   1   2   1   1   1   2   1   2   1   2   2   1   2   2   1   2   1   2   2   1   1   1   2   2   2   2   2
 MK-3-4                 2   2   1   2   1   2   1   1   2   2   2   1   1   2   1   1   2   2   1   1   1   2   1   1   2   1   2   2   1   1   2   2   2   2   2   2   1   2   1   2   1   1   2   2   2   1   1   1   2   1   1   2   2   1   1   1   2   2   1   2   1   2   1   2   1   2   2   1   1   1   2   1   1   2   2   1   2   1   2   1   1   1   1   1   1   2   2   1   1   2   2   1   1   1   1   2   1   2   1   2   2   2   2   1   2   2   2   1   1   2   1   2   1   1   1   2   1   1   2   1   1   1   2   2   2   1   2   1   1   2   1   2   1   2   1   2   2   2   2   2   1   1   1   2   1   2   1   1   2   1   2   2   1   1   2   2   2   1   2   1   1   2   2   2   1   1   1   2   1   1   1   2   1   1   2   1   1   1   2   1   2   1   2   2   1   2   2   1   2   1   2   2   1   1   1   2   2   1   2   2
 MK-3-5                 2   2   1   2   1   1   1   1   2   2   2   1   1   2   1   1   2   2   1   1   1   2   1   1   2   1   2   2   1   1   2   2   2   2   2   2   1   2   2   2   1   1   2   2   2   1   1   1   2   1   1   2   2   1   1   1   2   2   1   2   1   2   1   2   1   2   2   2   1   1   2   1   1   2   1   1   2   1   2   1   1   1   1   1   1   2   2   1   1   2   2   1   1   1   1   2   1   2   1   1   2   2   2   1   2   2   2   1   1   2   2   2   1   1   1   2   1   2   2   2   1   1   2   2   2   1   2   1   1   2   1   2   1   2   1   2   2   2   2   1   1   1   1   2   1   2   1   1   2   1   2   2   1   1   2   2   2   1   2   2   1   2   2   2   1   1   1   2   1   1   1   2   1   1   2   1   1   1   2   1   2   1   2   2   1   2   2   1   2   1   1   1   1   1   1   2   2   1   2   2
 MK-3-6                 1   1   1   2   1   1   1   1   2   2   2   1   1   2   1   1   2   2   1   1   1   2   1   1   2   1   2   2   1   1   2   1   2   2   2   2   1   1   2   2   1   2   2   2   2   1   1   1   2   1   1   2   2   1   1   1   2   2   1   2   1   2   2   2   1   2   1   2   1   1   2   1   1   1   1   1   2   1   2   1   1   1   1   1   1   2   2   1   1   2   2   1   1   1   1   2   1   2   1   1   2   2   1   1   2   2   2   1   1   2   2   2   1   2   1   2   1   2   2   2   1   1   2   2   2   1   2   1   1   2   1   2   1   2   1   2   2   2   2   1   1   1   1   2   1   2   1   1   2   1   2   2   1   1   2   2   2   2   2   2   1   2   1   2   1   1   1   2   1   1   1   2   1   1   1   1   1   1   2   1   2   1   2   2   1   2   2   2   2   1   1   1   1   2   2   2   2   1   2   2
 MK-3-7                 1   1   1   1   1   1   1   1   1   2   2   1   1   2   1   1   2   1   1   2   1   1   1   1   2   1   2   2   1   1   2   1   2   2   2   2   1   1   2   2   1   2   2   2   2   1   1   1   2   1   1   1   2   1   1   1   2   2   1   2   1   2   2   2   1   2   1   2   1   1   2   1   1   1   1   1   2   1   2   1   1   1   1   1   1   2   1   2   1   2   1   1   1   1   1   2   1   2   1   2   2   2   1   1   2   2   2   1   2   2   1   2   1   2   1   2   2   2   2   2   1   1   2   2   2   1   2   1   1   1   1   2   2   1   1   2   2   2   1   2   1   2   1   2   1   2   1   1   2   1   2   2   1   1   1   2   2   2   2   2   1   2   1   1   1   1   1   2   1   1   1   2   1   1   1   1   1   1   2   1   2   1   2   2   1   2   2   2   2   1   1   1   1   2   2   1   2   1   2   2
 MK-3-8                 2   1   1   1   1   1   2   1   1   2   2   1   1   2   1   1   2   1   1   2   1   1   1   1   1   1   2   2   1   1   2   1   2   2   2   2   1   1   1   2   1   2   2   2   2   1   1   1   2   1   1   1   2   1   1   1   2   2   1   1   1   2   2   2   1   1   1   2   1   1   2   1   1   1   1   1   2   1   2   1   1   1   1   1   1   2   1   2   1   2   1   2   1   2   1   2   1   2   1   2   2   2   1   1   2   1   2   1   2   2   1   2   1   2   1   2   2   2   2   2   1   1   2   2   2   1   2   1   1   1   1   2   2   1   1   2   2   2   1   1   1   2   1   2   1   2   1   1   2   1   2   2   1   2   1   2   2   2   2   1   1   2   1   1   1   2   1   2   1   1   1   2   1   1   1   1   1   1   1   1   2   1   2   2   1   2   2   2   2   1   1   1   1   2   2   1   2   1   2   2
 MK-3-9                 2   1   1   2   1   2   2   1   1   2   2   1   1   2   1   1   2   1   1   2   1   1   1   1   1   1   2   2   1   1   2   1   2   2   2   2   1   1   2   2   1   2   1   2   2   1   1   1   2   1   1   1   2   1   1   2   2   2   1   1   1   2   2   2   1   1   1   2   2   1   2   1   1   1   1   1   2   1   2   1   1   1   1   1   1   2   1   2   1   2   1   2   1   2   1   1   1   1   1   2   2   2   1   1   2   2   2   1   2   2   1   2   1   2   1   2   1   2   2   2   1   1   2   2   2   1   2   1   1   1   1   2   2   1   1   2   2   2   1   1   1   2   1   2   1   2   1   1   2   1   2   2   1   2   1   2   1   2   2   2   1   2   1   1   1   2   2   2   1   1   1   2   1   1   1   1   1   1   1   1   2   1   2   2   1   2   2   2   2   1   1   1   1   2   2   2   2   1   2   2
 MK-3-10                2   1   1   2   1   2   2   1   2   2   2   1   1   2   1   1   2   2   1   2   1   1   1   1   1   1   2   2   1   1   2   1   2   2   2   2   1   2   2   2   1   2   1   2   2   1   1   1   2   1   1   1   2   1   1   2   2   2   1   1   1   2   2   2   1   1   1   2   2   1   2   1   1   1   1   1   2   1   2   1   2   2   1   1   1   2   1   2   1   2   1   2   1   1   1   1   1   1   1   2   2   2   1   1   2   2   2   1   2   2   1   2   1   2   1   2   1   1   2   2   1   1   2   2   2   1   2   1   1   1   1   2   2   1   1   2   2   2   1   1   1   2   1   2   1   2   1   2   2   1   2   2   1   2   1   2   1   2   2   2   1   2   1   1   1   2   2   2   1   1   1   2   1   1   1   1   1   1   1   1   1   1   2   2   1   2   2   1   2   1   1   1   1   2   2   2   2   1   2   2
 MK-3-11                2   1   2   2   1   2   2   1   1   1   2   1   1   2   1   1   2   1   2   2   1   1   1   2   1   1   2   2   1   1   2   1   2   1   2   1   1   2   2   2   1   2   2   2   2   1   1   1   2   1   1   1   2   1   1   2   2   2   2   1   1   2   1   2   1   1   1   1   2   1   2   2   1   1   1   1   2   1   2   1   2   2   1   1   1   2   1   2   1   2   1   1   1   1   1   1   1   1   1   2   2   2   1   1   2   2   2   1   2   2   1   2   2   2   2   2   1   1   2   2   1   1   2   2   1   1   1   1   1   1   1   2   2   1   1   2   2   2   1   1   1   2   1   2   1   2   1   2   2   1   2   2   1   2   2   2   1   2   2   2   1   2   1   1   1   2   2   2   2   1   1   1   1   1   1   1   1   1   1   1   1   1   2   2   1   1   2   1   2   1   1   1   1   2   2   2   2   1   2   2
 MK-3-12                2   1   2   2   1   2   2   1   1   2   2   1   2   2   1   1   2   1   2   2   1   1   1   2   1   1   2   2   2   1   2   1   2   1   2   1   1   2   2   2   1   2   2   2   2   1   2   1   2   1   1   2   2   1   1   2   2   2   2   1   1   2   1   2   1   1   1   1   2   1   2   2   1   1   1   1   2   1   2   1   2   2   1   1   1   2   1   2   1   2   1   1   1   1   1   1   1   1   1   2   2   2   1   1   2   2   1   2   2   2   1   2   2   2   2   2   2   1   2   2   2   1   2   2   1   1   1   1   1   1   1   1   2   1   1   2   2   2   1   1   1   2   1   2   1   2   1   2   2   2   2   2   2   2   2   2   1   2   2   2   1   2   1   1   1   2   2   2   2   1   1   1   1   2   1   1   1   1   1   1   1   1   2   2   1   1   2   2   2   1   1   1   1   2   2   2   2   1   2   2
 MK-3-13                2   1   1   2   1   2   2   1   1   2   2   1   2   2   1   1   2   2   2   2   1   2   1   2   1   1   2   2   2   1   2   1   2   1   2   1   1   2   2   2   1   2   2   2   2   1   2   1   2   1   1   2   2   1   2   2   2   2   1   1   1   2   2   2   1   2   1   1   2   1   2   2   1   2   1   1   2   1   2   1   2   2   1   1   1   2   1   2   1   1   1   1   1   1   1   1   1   1   1   2   2   2   1   1   2   1   1   2   2   1   1   2   2   2   2   2   2   1   2   2   2   1   2   2   2   1   1   1   1   1   1   1   2   1   1   2   2   2   2   1   1   1   1   2   1   2   1   2   2   2   2   2   2   2   2   2   2   2   2   2   1   2   1   1   1   2   2   2   2   1   1   1   1   2   1   1   1   1   1   1   1   1   2   2   1   1   2   1   2   1   1   1   1   2   2   2   2   1   2   2
 MK-3-14                2   1   1   2   1   1   2   1   1   2   2   1   2   2   1   1   2   2   2   2   1   2   1   2   1   1   2   2   2   1   2   1   2   1   2   1   1   2   2   2   1   2   2   2   2   1   2   1   2   1   1   1   2   1   2   2   2   2   1   1   2   2   2   2   1   2   1   1   2   1   1   2   1   2   1   1   2   1   2   1   2   2   1   1   1   2   1   2   1   1   1   1   1   1   1   1   1   1   1   2   2   1   1   1   2   1   1   2   2   1   1   2   2   2   2   2   2   1   2   2   2   1   2   2   2   1   1   1   1   1   2   2   2   2   1   2   2   1   2   1   1   2   1   2   2   2   1   2   2   2   2   2   2   2   2   2   2   2   2   2   1   2   1   2   1   2   2   2   2   1   1   1   1   2   1   1   1   1   1   1   2   1   2   2   1   1   2   1   2   1   1   1   1   2   2   2   2   1   2   2
 MK-3-15                2   1   1   2   1   1   2   1   1   2   2   1   2   2   1   1   2   2   2   1   1   2   2   2   1   1   2   2   2   1   2   1   2   1   2   1   1   2   2   2   1   1   2   2   2   1   2   1   2   1   1   1   2   1   2   2   2   2   1   1   2   2   2   2   1   2   1   1   2   1   1   2   1   2   1   1   2   1   2   1   2   2   2   1   1   1   1   2   1   1   1   1   2   1   1   1   1   1   1   2   2   1   1   1   1   1   1   2   2   1   1   2   2   2   2   2   2   1   1   2   2   1   2   2   2   1   1   1   1   1   2   2   2   2   1   2   2   1   2   1   1   1   1   2   2   2   1   2   2   2   2   2   2   2   2   2   2   2   2   2   1   2   1   2   1   2   2   2   2   1   2   2   1   2   2   1   1   1   1   1   2   1   2   2   2   1   2   1   2   2   1   2   1   2   2   2   2   1   2   2
 MK-3-16                2   1   1   2   1   1   2   1   1   2   2   1   1   2   1   1   2   2   2   1   1   2   2   2   1   1   2   1   1   1   2   1   2   1   2   1   1   2   2   2   1   1   2   2   2   1   1   1   2   1   1   1   2   2   2   2   2   2   1   1   2   2   2   2   1   1   1   1   2   1   1   2   1   2   1   1   1   1   1   1   2   2   2   1   1   1   1   2   1   1   1   1   2   1   1   1   1   1   1   1   2   1   1   1   1   1   1   2   2   1   1   2   2   2   1   2   1   1   1   2   2   1   2   2   2   1   1   1   1   1   2   2   2   2   1   1   2   1   2   1   1   1   1   2   1   2   1   2   2   2   2   2   2   2   2   2   2   2   2   2   1   2   1   1   1   2   2   2   2   1   2   2   1   2   2   2   1   1   1   1   2   2   2   2   2   1   2   1   2   2   1   2   1   2   2   2   2   1   2   2
 MK-4-1                 1   2   2   1   1   2   2   2   2   2   2   1   1   2   2   2   1   2   1   2   2   2   2   2   2   2   2   1   1   1   1   1   2   2   1   1   2   1   2   2   1   2   2   1   1   1   1   2   2   2   1   1   2   2   1   2   2   1   1   2   2   2   2   1   1   1   1   2   1   1   1   2   2   2   1   1   2   1   2   2   2   2   2   2   1   2   2   2   1   1   2   1   2   2   1   2   2   2   2   1   2   1   2   2   1   2   2   1   1   1   1   2   1   2   2   1   1   1   2   2   1   1   2   1   2   2   1   2   1   1   1   1   1   1   1   2   2   2   1   2   1   2   2   2   1   2   1   2   2   2   2   2   2   2   1   2   2   1   2   1   2   2   1   2   1   1   1   1   2   1   2   1   2   1   2   1   2   2   1   2   1   1   2   2   2   2   2   2   1   1   1   1   2   2   2   2   1   2   1   2
 MK-4-2                 1   2   2   1   1   2   2   2   2   2   2   2   1   2   2   2   1   1   1   2   2   2   2   2   2   2   2   1   1   1   1   1   2   2   1   1   2   1   2   1   1   2   2   1   1   1   1   2   2   1   1   1   2   2   1   2   2   1   2   2   2   2   2   1   1   2   1   2   2   1   1   2   2   2   1   2   2   1   2   2   1   2   2   2   1   2   2   2   1   1   2   1   2   2   1   2   2   2   2   1   2   1   1   2   1   2   2   1   1   2   1   2   1   2   2   1   2   1   2   2   1   1   2   1   2   2   1   2   1   1   1   1   1   1   1   2   2   2   1   2   1   1   2   2   1   2   1   2   2   2   2   2   2   1   1   2   2   1   2   1   2   2   2   2   1   1   1   1   2   1   1   1   1   1   2   2   2   2   1   1   1   1   2   2   2   2   2   2   1   1   1   1   2   2   2   2   1   1   1   2
 MK-4-3                 1   2   2   1   1   2   2   1   2   2   2   2   1   2   2   2   1   1   1   2   2   2   2   2   2   2   2   1   2   1   1   1   2   2   1   1   2   1   2   1   1   2   2   1   1   1   1   2   2   1   1   1   2   2   1   2   2   1   2   2   2   2   2   1   1   2   1   1   2   1   1   1   2   2   1   2   2   1   2   1   1   2   2   2   1   2   2   2   1   1   2   2   2   1   1   2   1   2   2   1   2   1   1   2   1   2   1   1   1   2   1   2   1   2   2   1   1   1   1   2   1   1   2   1   2   2   1   2   2   1   1   2   1   1   1   2   2   1   1   2   1   1   2   2   1   2   1   2   2   2   2   2   2   2   1   2   2   1   2   2   2   1   2   2   2   1   1   1   2   1   1   1   1   1   2   2   1   2   2   1   1   1   2   1   2   2   2   2   1   1   1   2   2   2   2   2   1   1   1   2
 MK-4-4                 1   2   1   1   1   2   2   2   2   2   2   2   1   2   2   2   2   1   1   2   2   2   2   2   1   2   2   1   2   1   1   1   2   2   1   1   2   1   2   1   1   2   1   2   1   1   1   2   2   1   1   1   2   2   2   2   2   1   2   2   2   1   2   1   2   2   1   2   1   1   1   1   1   1   2   1   2   1   2   1   1   2   2   2   1   2   2   2   1   1   2   2   2   1   2   2   1   2   1   1   2   1   1   2   1   2   1   1   1   2   1   2   1   2   2   2   1   1   1   2   1   1   1   1   2   2   1   2   2   1   1   2   1   1   1   2   2   1   1   2   1   1   2   2   1   2   1   2   2   2   2   2   2   2   1   2   2   1   2   2   2   1   2   1   2   1   2   1   2   1   1   1   1   1   2   2   1   2   2   1   1   1   2   1   1   2   2   2   1   1   1   2   2   2   2   2   2   1   1   2
 MK-4-5                 1   1   1   1   2   2   2   2   2   1   2   2   1   2   2   2   2   1   1   2   2   2   1   2   1   2   2   1   2   1   1   1   1   2   1   1   2   1   1   1   2   2   1   2   1   1   1   2   2   1   2   1   2   2   2   2   2   1   1   2   2   1   2   1   2   1   2   2   1   1   1   1   1   1   2   1   2   1   2   1   1   2   2   2   1   2   2   2   1   1   2   2   2   1   1   2   1   2   1   1   2   1   1   2   1   2   1   1   1   2   1   2   1   2   2   2   1   1   1   2   1   1   1   1   2   2   1   2   2   1   1   2   1   1   1   2   2   2   1   2   1   1   2   2   1   2   1   2   2   2   1   2   2   2   1   2   2   2   2   2   2   1   2   2   2   1   2   1   2   2   1   1   1   1   2   2   2   2   2   1   2   2   2   1   1   2   2   2   1   1   1   1   2   2   2   2   2   1   1   2
 MK-4-6                 2   1   1   1   1   2   1   2   1   1   2   2   1   2   2   2   2   1   1   2   2   2   1   2   1   1   2   1   2   1   2   1   1   2   2   1   2   2   1   1   2   2   1   1   1   1   1   2   2   1   2   1   2   2   1   2   2   2   1   2   2   1   2   1   2   1   2   2   1   1   1   1   1   1   2   1   2   1   2   1   1   2   2   2   1   2   2   2   1   1   2   2   2   1   1   2   1   2   1   1   2   1   1   1   1   2   1   1   1   2   1   2   1   2   1   2   1   1   1   2   1   1   1   1   2   2   1   1   2   1   1   1   1   1   1   2   2   2   1   2   1   2   2   2   1   2   1   2   2   2   1   1   2   2   1   2   1   2   2   2   2   1   2   2   1   1   2   1   2   2   1   1   1   1   2   2   1   2   2   1   2   2   2   1   1   2   1   2   1   1   1   1   1   1   2   2   2   1   1   2
 MK-4-7                 1   1   1   1   1   2   1   2   1   1   2   2   1   2   2   2   2   1   1   2   2   2   1   2   1   1   2   1   2   1   2   1   1   2   2   1   2   2   1   1   2   2   1   1   2   1   1   2   2   1   2   1   2   2   1   2   2   2   1   2   2   1   2   1   2   2   1   2   2   1   1   1   1   1   2   1   2   1   2   1   1   2   2   1   1   2   2   2   1   1   2   1   2   1   1   2   1   2   1   1   2   1   1   1   1   1   1   1   1   2   1   2   1   1   1   2   1   1   1   2   1   1   1   1   2   2   1   2   2   1   1   1   1   1   1   1   1   2   1   2   1   2   1   2   1   2   1   2   1   2   1   1   2   2   1   2   2   2   2   2   2   1   2   2   1   2   2   2   2   2   1   1   1   1   2   2   1   2   2   1   2   2   2   1   2   2   1   2   1   1   1   1   1   1   2   2   2   2   1   2
 MK-4-8                 1   1   2   1   1   2   1   2   1   1   2   2   1   2   2   2   2   1   1   2   2   2   1   2   1   1   2   2   2   1   2   1   1   2   2   1   2   2   1   1   2   2   1   1   2   2   2   2   2   1   2   1   2   2   1   2   2   2   1   2   2   1   2   1   2   2   1   2   2   1   1   1   1   1   2   1   2   1   1   1   1   2   2   1   1   2   2   2   2   1   2   2   2   1   1   2   1   2   1   1   2   1   1   2   2   1   1   1   1   2   1   2   1   1   1   2   1   1   1   2   1   1   1   1   2   2   1   2   2   1   1   1   1   1   1   1   1   2   1   2   1   2   1   2   1   2   1   2   1   2   1   1   2   2   1   2   2   2   2   2   2   1   2   2   1   2   2   2   2   2   1   1   1   1   1   1   1   2   2   1   2   2   2   1   2   2   1   2   1   1   1   2   1   1   2   2   2   2   1   2
 MK-4-9                 1   1   2   1   1   2   1   2   1   2   1   2   1   2   2   2   2   1   2   2   2   2   1   2   1   1   2   2   2   1   2   1   1   2   2   1   2   1   1   2   2   2   1   1   2   1   2   2   2   1   2   1   2   2   2   2   2   2   2   2   2   2   2   1   2   2   1   2   2   1   1   1   1   1   2   2   2   1   1   1   2   2   2   1   1   2   2   2   2   2   2   2   2   1   1   2   1   2   2   1   2   1   1   2   2   1   1   2   1   2   1   2   1   1   1   2   1   1   1   2   1   1   1   1   2   2   2   1   2   2   1   1   1   1   1   1   1   2   1   2   1   2   1   2   1   2   1   2   1   2   1   1   2   2   1   2   2   2   2   2   2   1   2   2   1   2   2   2   2   2   1   1   1   1   1   1   1   1   2   1   2   2   2   2   2   2   1   2   1   1   1   2   1   1   2   2   2   2   1   2
 MK-4-10                1   1   1   1   1   1   1   2   1   2   1   2   1   2   2   2   1   1   2   2   2   2   1   2   1   1   2   2   2   1   2   1   1   2   2   1   2   1   1   2   2   2   1   1   2   1   2   1   2   1   2   1   2   1   2   2   2   2   2   2   2   2   2   1   2   2   1   2   2   1   1   1   1   1   2   2   2   1   1   1   2   2   2   1   1   2   2   2   2   2   2   2   2   1   1   2   1   2   2   1   2   1   1   2   2   1   1   2   2   2   1   2   1   1   1   2   1   1   1   2   1   1   2   1   2   2   2   1   1   1   2   1   1   1   1   1   1   2   1   2   1   2   1   2   1   2   2   2   1   2   1   1   2   1   1   2   2   2   2   2   2   1   2   2   1   2   2   2   2   2   1   2   1   1   2   1   1   1   2   1   2   2   2   2   2   2   1   2   1   1   1   1   1   1   2   2   2   2   1   2
 MK-4-11                1   1   1   1   1   1   1   2   1   2   1   2   1   2   2   2   1   1   2   2   2   2   1   2   1   1   2   2   2   1   2   2   1   2   2   1   2   1   1   2   2   2   1   1   2   1   2   1   2   1   1   1   2   1   2   2   1   2   2   2   2   2   2   1   2   2   1   2   2   1   1   1   1   1   2   2   2   1   1   1   2   2   2   1   1   2   2   2   2   2   2   2   2   1   1   2   1   1   2   1   2   1   1   2   2   1   1   1   2   2   1   2   1   1   2   1   1   1   1   2   2   1   2   1   2   1   2   1   1   1   2   1   1   1   1   1   1   2   1   2   1   2   1   2   1   2   2   2   2   2   1   1   2   1   1   2   2   2   1   2   2   1   2   2   1   2   2   2   2   2   1   2   1   1   2   1   1   2   2   1   2   2   2   2   2   2   1   2   1   1   1   1   1   1   2   1   2   2   1   1
 MK-4-12                1   1   1   2   1   1   1   2   1   1   1   2   1   1   2   2   1   1   2   2   2   2   1   2   1   1   2   2   2   1   2   2   1   2   2   1   2   1   1   1   2   2   1   1   2   1   2   1   2   1   1   1   2   2   2   1   1   2   2   2   2   1   1   1   2   2   1   2   2   1   1   1   1   1   1   2   2   1   1   1   2   2   2   1   1   1   2   1   2   2   2   2   2   1   1   2   1   1   2   1   1   1   2   2   1   2   1   1   1   2   2   1   1   1   2   1   1   2   1   2   2   1   2   1   1   1   2   1   1   1   2   1   1   1   1   1   2   2   1   2   1   2   1   2   1   2   2   2   2   2   1   1   2   1   1   1   2   2   1   2   2   1   2   2   1   2   2   2   2   2   1   2   1   1   2   1   1   2   2   1   2   2   2   2   2   2   1   2   1   1   1   1   1   1   1   1   2   2   1   1
 MK-4-13                1   1   1   2   1   1   1   2   1   1   1   1   2   1   2   1   1   1   2   2   2   2   2   2   1   1   2   2   2   1   2   2   2   2   2   1   2   1   1   1   2   2   1   1   2   1   2   1   2   1   1   1   2   2   2   1   1   2   2   2   2   2   1   1   2   2   1   2   2   1   1   1   1   2   1   2   2   1   2   1   2   2   1   1   1   1   2   1   2   2   2   2   2   1   1   2   1   1   2   1   1   1   2   1   1   2   2   2   2   2   2   1   1   1   2   1   1   1   1   2   2   1   2   1   1   1   2   1   1   1   2   1   1   1   1   1   2   2   1   2   1   2   1   2   1   2   2   2   1   2   1   1   2   1   1   1   2   2   2   2   2   1   2   2   1   2   2   2   2   2   1   1   1   1   2   1   1   2   2   1   2   2   1   2   2   2   1   2   1   1   1   1   1   1   1   1   2   2   1   1
 MK-4-14                1   1   1   2   1   1   1   2   2   1   1   1   2   1   2   1   1   1   2   2   2   2   2   2   1   1   2   2   2   1   2   2   2   2   2   1   2   1   1   1   2   2   1   1   2   1   2   1   2   1   1   1   2   2   2   2   1   2   2   2   2   2   1   1   2   2   1   2   2   1   1   1   1   2   1   2   2   1   2   1   2   2   1   1   1   1   1   2   2   2   1   2   2   2   1   1   2   1   2   1   1   1   2   1   1   2   1   2   2   2   2   1   1   1   2   1   1   1   1   2   2   1   2   1   2   1   2   1   1   1   2   1   2   1   1   1   2   2   1   2   1   2   1   2   1   1   2   2   1   2   1   2   2   1   1   1   1   2   2   2   2   1   2   2   1   2   2   2   1   2   1   1   1   1   2   1   1   2   2   1   1   1   1   2   2   1   1   2   1   2   1   1   2   2   1   1   2   2   1   1
 MK-4-15                1   1   1   2   1   1   1   2   1   1   2   1   2   1   2   1   1   1   2   2   2   2   2   2   1   1   2   2   2   1   2   2   2   2   2   2   2   2   2   1   2   2   1   2   2   1   2   1   1   1   1   1   2   2   2   2   1   1   2   2   2   2   1   1   2   2   1   2   2   1   1   1   1   2   1   2   2   1   2   1   1   2   1   1   1   1   1   1   2   2   1   2   2   2   1   1   1   1   2   1   1   1   2   1   1   2   2   2   2   2   2   1   1   1   1   1   1   1   1   1   2   1   2   1   1   1   1   1   1   1   2   1   2   1   1   1   2   2   1   2   1   2   1   2   1   1   2   2   1   2   2   2   2   1   1   1   2   2   1   2   2   1   2   2   1   2   2   2   1   2   1   1   1   1   2   1   1   2   2   1   1   1   1   2   2   1   2   2   1   2   1   1   2   2   2   1   2   2   1   1
 MK-4-16                2   1   1   2   1   1   1   2   1   1   2   1   2   2   1   1   2   1   2   2   2   2   2   2   1   1   2   2   2   1   2   2   2   2   2   2   2   2   1   1   2   2   1   2   2   1   2   2   1   1   1   1   2   2   1   1   1   1   2   2   2   2   1   1   2   2   1   2   2   1   1   1   1   2   1   2   2   1   1   2   1   2   1   1   1   1   1   1   2   2   2   2   2   2   1   1   1   1   2   2   1   1   2   1   1   2   2   2   2   2   2   1   1   1   1   1   2   1   1   1   2   1   2   1   1   1   1   1   1   1   2   1   2   1   2   1   2   2   1   2   1   2   1   2   1   1   2   2   1   1   2   2   2   1   1   1   2   1   1   2   2   1   2   2   1   2   2   2   1   2   1   1   1   1   2   1   1   2   2   1   1   1   1   2   2   1   2   2   1   2   1   1   2   2   2   1   2   2   1   1
 MK-5-1                 2   2   1   2   2   2   2   2   1   2   1   1   2   2   2   1   1   2   1   1   2   1   2   2   2   2   2   1   1   2   1   2   1   2   1   2   2   2   1   2   1   1   2   1   1   2   1   2   1   2   2   2   2   1   2   1   1   2   1   1   1   1   1   2   2   1   1   2   1   2   2   1   1   1   1   1   2   2   2   2   1   1   1   1   2   1   1   1   1   1   2   2   1   2   2   1   2   1   2   1   2   2   1   2   1   2   1   1   1   1   1   2   1   1   1   2   1   2   2   2   2   2   2   2   1   2   2   1   2   2   2   2   2   2   1   1   1   2   2   1   1   2   1   2   1   2   1   1   2   1   1   1   1   1   2   2   1   2   2   1   2   2   1   1   1   1   2   1   2   1   2   2   2   2   1   2   2   2   1   1   2   2   2   2   2   2   1   2   2   2   1   1   2   2   2   1   2   1   2   2
 MK-5-2                 2   2   1   2   2   2   2   2   1   2   2   1   2   2   2   1   1   2   1   1   2   2   2   2   2   2   1   1   1   2   1   2   1   2   1   1   2   2   1   2   1   1   2   1   2   2   1   2   1   2   2   2   2   1   2   1   2   2   1   1   1   1   1   2   2   1   1   2   1   2   2   1   1   1   2   1   1   2   1   2   1   1   1   1   2   1   1   1   1   2   2   2   1   2   2   2   2   2   2   2   2   2   1   2   2   2   1   1   1   1   1   2   1   1   1   2   2   2   2   2   2   2   2   1   1   2   2   1   1   2   2   2   2   2   1   1   1   2   2   1   1   2   1   2   1   2   2   1   2   1   1   2   1   1   2   2   1   2   2   1   2   2   1   1   1   1   2   1   2   1   2   2   2   1   1   2   2   2   1   1   2   2   2   2   2   2   1   1   2   2   1   1   2   2   1   1   2   1   1   2
 MK-5-3                 1   2   1   2   2   2   2   2   2   2   2   1   2   2   2   1   1   2   1   1   2   2   2   2   2   2   1   1   1   2   2   2   1   2   2   1   2   2   2   1   1   1   2   1   2   2   1   2   1   2   2   2   2   1   2   1   2   1   1   1   1   1   1   2   2   1   1   2   1   2   2   1   1   1   2   1   1   2   1   2   1   1   1   2   2   1   1   1   1   2   2   2   1   1   2   2   2   2   2   2   2   2   1   2   2   2   1   1   1   1   1   2   1   1   1   2   2   2   1   2   2   2   2   1   1   2   2   1   1   2   2   2   2   2   2   1   1   2   2   1   1   2   1   2   1   2   2   2   2   1   1   2   1   1   2   2   1   2   2   2   2   2   2   1   1   1   2   1   2   1   2   2   2   2   1   2   1   2   1   1   1   2   2   2   2   2   1   1   2   1   1   1   2   2   1   1   2   1   1   2
 MK-5-4                 1   2   1   2   2   2   2   2   2   2   2   1   2   2   2   1   1   2   2   1   2   2   1   2   2   2   1   1   1   2   2   2   2   1   2   1   2   2   1   1   1   1   2   1   1   2   1   2   1   2   2   2   2   1   2   1   2   2   1   1   1   1   1   2   2   1   1   2   1   2   2   1   1   1   2   1   1   2   1   2   1   2   1   2   2   2   1   2   1   2   2   2   2   1   2   2   2   2   2   2   2   2   1   2   2   2   2   1   1   1   1   2   1   1   1   2   2   2   1   2   2   2   1   1   1   1   1   1   2   2   2   2   2   2   2   1   1   2   2   1   1   2   1   2   1   2   1   2   1   1   1   1   1   1   2   2   1   2   1   2   2   2   2   2   1   1   2   1   2   1   2   2   2   2   1   2   1   2   1   1   1   1   2   2   2   2   1   1   2   1   1   1   2   2   1   1   1   1   1   2
 MK-5-5                 1   2   2   2   2   2   2   2   2   2   2   1   2   2   2   1   2   1   2   1   2   2   1   2   2   2   1   1   2   2   2   2   2   1   2   1   2   2   1   1   1   2   2   1   1   2   1   2   1   2   2   2   2   1   1   1   2   2   2   1   2   1   2   2   2   1   1   2   1   2   2   1   1   1   2   1   1   2   1   2   1   2   1   2   2   2   1   1   1   1   2   2   2   1   2   2   2   1   2   2   2   1   1   2   2   1   2   1   1   1   1   2   2   1   1   2   2   2   1   2   2   2   1   2   1   1   1   1   2   2   2   2   2   2   1   1   1   2   1   1   1   2   1   2   1   2   1   2   1   1   1   1   1   1   2   2   1   2   1   2   2   2   2   2   1   2   2   1   2   1   2   2   2   2   1   2   1   2   1   1   1   2   2   2   2   2   1   1   2   1   1   1   2   2   1   1   1   1   1   2
 MK-5-6                 1   2   2   2   2   2   2   2   2   2   2   1   2   2   2   1   2   1   2   2   2   2   1   2   1   1   1   1   2   2   2   2   2   1   2   1   2   2   1   1   1   2   2   1   1   2   1   2   1   2   2   2   2   1   1   1   2   2   2   1   2   1   2   2   2   1   1   2   1   2   2   1   1   1   2   1   1   2   1   2   1   2   1   2   2   2   1   1   2   1   2   2   2   1   2   2   2   1   2   2   2   1   1   2   2   2   2   1   1   1   1   2   2   1   1   2   2   2   1   2   2   2   1   2   1   1   1   1   2   2   2   2   2   2   1   1   1   2   1   1   1   2   1   2   1   2   1   2   2   1   2   1   1   1   2   2   1   2   1   2   2   2   2   2   1   2   2   1   2   2   2   2   2   2   2   2   1   2   1   1   1   2   2   2   2   2   1   2   2   1   1   1   2   1   1   1   1   1   1   2
 MK-5-7                 2   2   2   2   2   2   2   2   2   2   2   1   2   2   2   1   2   1   2   2   2   2   1   2   1   1   1   1   2   2   2   2   2   1   2   1   2   2   1   1   1   2   2   1   1   2   1   2   1   2   2   2   2   1   1   1   2   2   2   1   2   1   2   2   2   1   1   1   1   2   2   1   1   1   2   1   1   2   1   2   1   2   1   2   2   2   1   1   2   2   2   2   2   1   2   2   2   1   1   2   1   1   1   1   2   2   2   1   1   1   1   2   2   1   1   2   1   2   1   2   1   1   1   2   1   1   1   1   2   2   2   2   2   2   1   1   1   2   1   1   1   2   1   2   1   2   1   2   2   1   2   2   2   1   2   2   1   2   1   2   2   2   2   2   1   2   2   1   2   2   1   2   2   1   2   2   1   2   1   1   2   2   2   2   2   2   1   2   2   1   1   1   2   1   1   1   1   1   1   2
 MK-5-8                 2   2   2   2   2   2   2   1   2   2   1   1   2   1   2   1   2   1   2   2   2   2   1   2   1   2   1   1   2   2   2   2   2   1   2   1   2   2   1   1   1   2   2   1   1   2   1   2   1   2   2   2   2   1   1   1   2   1   2   1   1   1   2   2   2   1   1   1   1   2   2   1   1   1   2   2   1   2   1   2   1   2   1   2   2   2   1   1   2   2   2   2   2   1   2   2   1   1   1   2   1   1   1   1   2   2   1   1   1   1   1   2   2   1   1   2   1   2   1   1   1   1   1   2   1   1   1   1   2   2   2   2   2   2   1   1   1   2   1   1   1   2   1   2   1   2   1   2   2   1   1   2   2   1   2   2   1   2   1   2   2   2   2   2   1   2   2   1   2   2   1   2   2   1   2   2   1   2   1   2   2   2   2   2   2   2   1   2   2   1   1   2   2   1   1   1   1   1   1   2
 MK-5-9                 2   2   2   2   2   2   2   1   2   2   1   1   2   1   2   1   2   1   2   2   2   1   1   2   1   2   1   1   2   2   2   2   2   1   2   1   2   2   1   1   1   2   2   2   1   2   1   2   1   2   2   2   2   1   1   2   2   2   2   1   2   1   2   2   2   1   1   2   1   2   2   1   1   1   2   2   2   2   1   2   1   1   1   2   2   2   1   1   1   2   2   2   2   1   2   2   1   1   2   2   1   2   1   1   2   2   1   1   1   1   1   2   2   1   1   2   1   2   1   2   1   1   1   2   1   1   1   1   2   2   2   2   2   2   1   1   2   2   1   1   1   2   1   2   1   2   1   2   2   1   2   2   2   1   2   2   1   2   1   2   2   2   2   2   1   2   2   1   2   1   1   2   2   1   1   2   1   2   1   2   2   2   2   2   2   2   1   2   2   1   1   2   2   1   1   1   1   1   1   2
 MK-5-10                2   2   2   2   2   2   2   1   2   2   1   1   2   1   2   1   2   1   2   1   2   1   1   2   1   2   1   1   2   2   2   2   2   1   2   2   2   2   1   1   1   2   2   2   2   2   1   2   1   2   2   2   2   1   1   2   2   2   1   1   2   1   2   2   2   1   1   2   1   2   2   1   2   1   2   2   2   2   1   2   1   1   1   2   2   2   1   2   1   2   2   1   2   1   2   2   1   1   2   2   1   2   1   1   2   2   2   1   1   1   1   2   1   1   1   2   1   2   1   2   1   1   1   2   1   1   1   1   2   2   2   2   1   2   1   1   1   2   1   1   1   2   1   2   1   2   1   2   1   1   2   2   2   1   1   2   1   2   1   2   1   2   2   2   1   2   2   1   2   1   1   2   2   2   1   2   1   1   1   2   2   2   1   2   2   2   1   2   2   1   1   2   1   1   1   1   1   2   1   2
 MK-5-11                2   2   2   2   2   2   2   1   2   2   1   1   2   2   2   1   2   1   2   1   2   1   1   2   1   2   1   1   2   2   2   2   2   1   2   2   2   2   1   1   1   1   2   2   2   2   1   1   1   2   2   2   2   1   1   2   2   2   1   1   2   1   1   2   2   1   1   2   1   2   2   1   2   2   2   2   2   2   1   2   1   1   2   2   2   2   1   2   1   2   2   2   1   1   2   2   1   1   2   2   1   1   1   1   2   2   2   1   1   1   1   2   1   1   1   2   1   2   1   2   1   1   1   1   1   1   1   1   1   2   2   2   1   2   2   1   1   2   1   1   1   2   1   2   1   2   2   1   1   1   2   2   2   1   1   2   1   2   1   2   1   2   2   2   1   2   2   1   2   1   1   2   2   2   1   2   1   1   1   2   2   2   1   2   2   2   2   2   2   1   1   2   1   1   1   1   1   2   1   2
 MK-5-12                2   1   2   2   2   2   2   1   2   2   1   1   2   2   2   1   2   1   2   1   2   1   1   2   1   2   1   2   2   2   2   2   1   1   2   2   2   2   1   1   1   1   2   2   2   2   1   1   1   2   2   2   2   1   1   2   2   2   1   1   2   1   1   2   2   1   2   2   1   2   2   2   2   2   2   2   2   2   1   2   1   1   2   2   2   2   1   2   1   2   2   2   1   2   2   2   2   1   2   2   1   1   1   1   2   2   2   1   1   1   1   2   1   1   1   2   1   2   2   2   1   1   2   1   1   1   2   1   1   2   2   2   1   2   2   1   1   2   1   1   1   2   1   2   1   1   2   1   1   1   2   1   2   1   1   2   1   2   1   2   1   2   2   2   1   2   2   2   2   1   1   2   2   2   1   2   1   1   1   2   2   2   1   2   2   2   2   2   2   1   1   2   1   1   1   1   1   2   1   2
 MK-5-13                1   1   2   2   2   2   2   1   2   1   1   1   2   2   2   1   2   1   2   1   2   1   1   2   1   2   1   2   2   2   2   2   1   1   2   2   2   2   1   1   1   1   2   2   2   2   2   1   1   2   2   2   2   1   1   2   2   2   1   1   2   1   1   2   2   1   2   2   1   2   2   2   2   2   2   2   2   2   1   2   1   1   2   2   2   2   1   2   1   2   2   2   1   2   2   2   1   1   2   1   1   1   1   1   2   2   2   1   1   1   1   2   1   1   1   2   1   2   2   2   1   1   1   1   1   1   2   1   1   2   2   2   1   2   2   1   1   2   1   1   1   2   1   2   1   1   2   1   1   2   2   1   2   1   1   2   1   2   2   2   1   2   2   2   1   1   2   2   2   2   1   2   1   2   1   2   1   2   1   1   2   2   1   2   2   2   2   2   2   1   1   2   1   2   1   1   1   2   1   2
 MK-5-14                1   1   2   2   2   2   2   1   2   1   1   1   2   2   2   1   2   1   2   1   2   1   1   2   1   2   1   2   2   1   2   2   1   1   2   2   2   2   1   1   1   1   2   2   1   2   2   1   1   2   2   1   2   1   1   2   2   2   2   1   2   1   1   2   2   1   2   1   1   2   2   2   2   2   2   2   2   2   1   2   1   1   2   2   1   2   1   2   2   2   2   1   2   2   1   2   1   1   2   2   1   1   1   1   2   2   2   1   1   1   1   2   1   1   1   2   1   2   1   2   1   1   1   1   1   1   2   1   1   2   2   2   1   2   2   1   1   2   1   1   1   2   1   2   1   1   2   1   1   2   2   1   2   1   1   2   2   2   1   2   1   2   2   2   2   1   2   2   2   2   1   2   1   2   1   2   2   2   1   1   2   2   1   2   2   2   2   2   2   1   1   2   1   2   1   1   2   2   1   2
 MK-5-15                1   1   2   2   2   2   2   1   2   1   1   1   2   1   1   1   2   1   2   1   2   1   1   2   1   2   1   2   2   1   2   2   1   1   2   1   2   2   1   1   1   1   2   2   1   2   2   1   1   2   2   1   2   1   1   1   2   2   2   1   1   1   1   2   2   1   2   1   1   2   2   2   2   2   2   1   1   2   2   2   1   1   2   2   1   2   1   1   2   2   2   1   2   2   1   2   2   2   2   1   1   1   1   1   2   2   2   1   1   2   2   2   1   1   1   1   1   2   1   2   1   2   1   1   1   1   2   1   1   2   1   2   1   2   2   1   1   2   1   1   1   2   1   2   1   1   2   1   1   2   2   1   2   1   1   1   2   2   1   2   1   2   2   2   1   1   1   2   2   2   1   2   1   2   1   2   2   2   1   1   2   2   2   2   2   2   2   2   2   1   1   2   1   2   1   1   2   2   1   2
 MK-5-16                1   1   2   2   2   2   2   1   1   2   1   1   2   1   1   1   2   1   2   1   2   1   1   2   1   2   1   2   2   1   2   2   1   1   2   1   2   1   1   1   1   1   2   2   1   2   1   1   1   2   2   1   1   1   1   1   2   2   2   1   1   1   1   2   2   1   2   1   1   2   2   2   2   2   2   1   1   2   2   2   1   1   1   2   1   2   1   1   2   1   2   1   2   2   2   2   2   2   2   1   1   1   1   1   2   2   2   1   1   2   2   2   1   1   1   1   1   2   1   2   1   2   1   1   2   1   2   1   1   2   1   2   1   2   2   1   1   1   2   1   1   2   1   2   1   1   2   1   1   2   2   1   2   1   1   1   2   2   1   2   1   2   2   2   2   1   1   2   2   2   1   2   1   1   1   2   2   2   1   1   2   2   2   2   2   2   2   2   2   1   1   2   1   2   1   1   2   2   1   2
 MK-6-1                 1   2   2   2   2   1   1   1   2   2   1   2   2   1   2   1   1   2   1   1   1   1   1   2   1   1   1   2   2   1   2   1   1   1   2   2   2   2   2   1   2   1   1   2   2   1   2   2   2   1   2   2   2   1   2   1   1   2   2   1   1   1   1   2   2   1   2   2   2   1   2   1   1   2   2   2   2   1   1   2   1   2   1   2   1   1   1   2   2   2   2   1   2   1   2   1   2   2   2   1   2   2   1   1   2   1   2   2   2   1   2   1   1   1   2   1   1   2   1   1   2   1   1   2   2   2   1   2   1   2   1   2   1   2   1   1   2   1   2   2   1   1   1   2   1   1   2   2   2   1   2   1   2   2   2   2   2   2   1   1   2   1   1   2   1   1   1   2   1   1   1   2   1   2   2   1   2   1   1   2   2   1   2   2   2   2   2   1   2   2   2   2   1   1   2   2   2   2   1   1
 MK-6-2                 1   2   2   2   2   1   1   1   2   2   1   2   1   1   1   1   1   2   1   1   1   1   1   2   1   1   1   2   2   1   1   1   1   1   2   2   2   2   2   1   2   1   1   2   2   1   2   2   2   1   2   2   2   1   2   1   1   2   2   1   1   1   1   1   2   1   2   2   2   1   2   1   1   2   2   2   1   1   1   2   1   2   1   2   1   1   1   2   2   1   2   1   2   1   2   1   2   2   2   1   2   2   2   1   2   1   2   1   2   2   2   1   2   1   2   1   1   2   1   1   2   1   1   2   2   2   1   2   1   2   1   1   1   2   1   1   2   2   2   2   1   1   1   2   1   1   2   2   2   1   2   2   2   2   2   2   2   2   1   1   1   1   1   2   1   1   1   2   2   1   1   2   1   2   1   1   2   1   1   2   1   1   2   2   2   2   1   1   2   2   2   1   1   1   2   2   2   2   1   1
 MK-6-3                 1   2   2   2   2   2   1   1   2   2   1   2   1   1   1   1   1   2   1   1   1   1   1   2   1   1   1   2   2   1   1   1   1   1   2   2   1   2   2   1   2   1   1   2   2   1   2   1   2   1   2   2   2   2   2   1   1   2   2   1   1   1   1   1   2   1   2   2   2   1   2   2   1   1   2   2   1   1   1   2   1   2   1   2   1   1   2   2   2   1   2   2   2   1   2   2   2   2   2   1   2   2   2   1   2   2   2   1   2   2   2   1   2   1   2   1   1   2   1   1   2   1   1   2   2   2   2   2   1   2   1   1   2   2   1   1   2   2   1   2   1   1   1   2   1   2   2   2   2   1   1   2   2   2   2   2   2   2   1   1   1   1   2   2   1   1   1   2   2   1   1   2   1   2   1   1   2   1   1   2   2   1   2   2   1   2   1   1   2   1   1   1   1   1   1   2   2   2   1   1
 MK-6-4                 1   2   2   2   2   2   2   1   2   2   1   2   1   1   1   1   1   2   1   2   1   1   1   2   1   1   1   2   2   1   1   1   2   1   2   1   1   1   2   1   2   1   1   2   2   1   2   1   2   1   2   2   1   2   2   1   1   2   2   1   1   1   1   1   2   1   2   2   2   1   2   2   1   1   2   1   2   1   1   2   1   2   1   2   1   1   2   2   2   1   2   2   2   1   2   2   2   2   2   2   2   2   2   1   1   2   2   1   2   2   2   1   2   1   2   1   1   2   1   1   2   1   1   2   2   2   2   2   2   2   1   1   2   2   1   1   1   2   1   2   1   1   1   2   1   1   2   2   2   1   1   2   2   2   2   2   2   2   1   2   1   1   2   2   1   1   1   2   2   1   1   2   1   2   1   1   2   1   1   2   2   1   2   2   1   2   1   1   2   1   1   1   2   1   1   2   2   1   1   1
 MK-6-5                 1   2   2   2   2   2   2   1   2   2   1   1   1   1   1   2   1   2   1   2   1   1   1   1   1   1   1   2   2   1   1   1   2   1   2   1   1   1   2   1   2   1   1   2   2   1   2   2   2   1   2   2   1   2   2   1   1   2   2   1   1   1   1   1   2   1   2   2   2   1   2   2   1   1   2   1   2   2   1   2   1   2   1   2   1   1   2   2   2   1   1   2   2   1   2   2   2   2   2   2   2   2   2   1   2   2   2   1   2   2   1   1   2   1   2   1   1   2   1   1   2   1   1   2   2   2   2   2   2   2   1   1   2   2   1   1   1   2   1   2   2   1   1   2   1   1   2   2   2   1   1   2   2   1   1   2   1   2   1   1   1   1   2   2   2   1   1   2   2   1   1   2   1   2   1   1   2   1   1   2   2   1   2   2   1   2   1   1   2   1   1   2   2   1   1   2   2   1   1   1
 MK-6-6                 2   2   1   2   2   2   2   1   1   2   1   1   1   1   1   2   1   2   1   2   2   1   1   1   1   1   1   2   2   1   1   1   1   1   2   1   1   1   2   1   1   1   2   2   2   2   2   2   1   1   2   2   1   2   1   1   1   1   1   1   1   1   2   1   2   1   2   2   2   1   2   2   1   1   2   1   2   2   1   2   1   2   1   2   1   1   2   2   2   1   1   2   2   2   2   2   2   2   2   2   2   2   2   1   2   2   2   1   2   2   1   1   2   1   2   1   2   2   1   1   2   1   1   2   2   2   1   2   2   2   2   2   2   2   1   1   1   2   2   2   2   1   1   1   1   1   1   2   2   2   1   2   2   2   1   2   1   2   1   2   1   1   2   2   2   1   1   2   2   1   1   2   1   2   2   1   2   1   2   2   2   1   2   2   1   2   1   1   2   1   1   2   2   1   1   2   2   1   1   1
 MK-6-7                 2   2   1   2   2   2   2   1   1   2   1   1   1   1   1   2   1   2   2   2   2   1   2   1   1   1   1   2   2   1   1   2   1   1   2   1   1   2   2   1   1   1   2   2   2   1   2   2   1   1   2   2   1   2   1   1   1   1   1   1   1   1   2   1   2   1   2   2   2   1   2   2   1   1   2   1   2   2   1   2   1   2   1   2   1   1   2   2   2   2   1   2   2   2   2   1   2   1   2   2   2   1   2   2   2   1   2   1   2   2   1   1   2   1   2   1   2   2   1   1   2   1   1   2   1   2   2   2   2   2   2   2   2   2   1   1   1   2   2   2   2   1   1   1   1   1   1   2   2   2   1   2   2   2   1   2   1   2   1   2   1   1   1   2   2   1   1   2   2   1   1   2   1   2   2   2   2   1   2   1   2   1   1   2   1   2   1   1   2   1   1   2   2   1   1   2   2   1   1   1
 MK-6-8                 2   2   1   2   2   2   2   1   2   1   1   1   2   1   1   2   1   2   2   2   2   2   1   1   2   1   1   1   2   1   1   2   1   1   2   1   2   2   2   1   1   1   2   2   2   2   2   1   1   1   2   2   1   2   1   1   1   1   1   1   1   1   2   1   2   1   1   2   2   1   2   2   1   1   2   1   2   2   1   2   1   2   2   2   1   1   2   2   2   2   1   2   2   2   2   1   2   1   2   2   2   1   2   2   2   1   2   1   2   2   1   1   2   1   2   1   2   2   1   2   1   1   1   2   1   2   2   2   2   2   1   2   2   2   1   1   1   2   1   2   2   1   1   1   1   1   1   1   1   2   1   2   1   2   1   2   1   2   1   2   1   1   1   2   2   1   1   2   2   1   1   1   1   2   2   2   2   1   2   1   2   1   1   2   1   2   1   1   2   1   1   2   2   1   1   2   2   1   2   1
 MK-6-9                 2   2   1   2   2   2   2   1   2   1   1   1   2   1   1   2   1   2   2   1   2   2   1   1   2   1   1   1   2   1   1   2   1   1   2   1   2   1   2   1   1   1   2   2   1   2   2   1   1   1   2   1   1   2   1   2   1   1   1   1   1   1   2   1   2   1   1   2   2   2   2   2   1   1   2   1   2   2   1   2   1   2   2   2   2   1   2   2   1   2   2   1   2   2   2   2   2   1   1   2   2   1   2   2   2   2   2   1   2   2   2   1   2   1   2   1   2   2   1   2   1   1   1   2   1   2   2   1   2   2   1   2   2   2   1   1   1   2   1   2   2   1   1   1   1   1   2   1   1   2   1   2   1   2   1   2   1   2   1   2   1   2   2   2   2   1   1   2   1   1   2   1   1   2   2   2   2   1   2   1   2   1   1   2   1   2   1   1   2   1   1   2   2   1   1   2   2   1   2   1
 MK-6-10                2   2   1   2   2   2   2   1   2   1   1   1   2   2   1   2   1   2   2   1   2   1   1   1   2   1   1   1   2   1   1   2   1   1   2   1   2   1   1   1   1   1   2   2   1   2   2   1   1   1   2   1   1   2   1   2   1   1   1   2   1   1   2   1   2   1   1   2   2   2   2   2   1   1   2   1   2   2   1   2   1   2   2   2   2   1   2   2   1   2   1   1   2   2   2   2   2   1   1   2   2   1   2   2   2   2   2   1   2   2   2   1   2   1   2   1   2   2   1   2   1   1   1   2   1   2   2   1   2   2   1   2   2   2   1   1   1   2   1   2   1   1   1   1   1   1   2   1   1   2   1   2   2   2   1   2   1   2   2   2   1   2   2   2   2   1   1   1   1   2   2   1   1   2   2   2   2   2   2   1   2   1   2   2   1   2   1   1   2   1   1   2   1   1   1   2   2   1   2   1
 MK-6-11                2   2   1   2   2   2   2   1   2   1   2   1   2   2   1   2   1   1   2   1   2   1   1   1   2   2   1   1   2   1   1   2   1   1   2   1   2   1   1   1   1   1   2   2   1   2   2   1   1   1   2   1   1   2   1   2   1   1   1   2   1   1   2   2   2   1   1   2   2   2   2   2   1   1   1   1   2   2   1   2   1   2   2   2   2   1   2   2   1   2   1   1   2   2   2   2   2   1   1   2   2   1   2   2   2   2   2   1   2   2   2   2   2   1   2   1   2   2   1   2   1   1   1   2   1   2   2   1   2   2   1   2   2   2   1   1   1   2   1   2   1   2   1   1   2   1   2   1   1   2   2   2   2   2   1   2   1   2   2   2   1   2   2   2   2   1   1   1   1   2   2   1   1   2   2   2   2   1   1   1   2   1   2   2   1   2   1   2   2   1   1   2   1   1   1   2   2   1   2   1
 MK-6-12                2   2   1   2   2   2   2   1   2   1   2   1   2   1   1   1   1   1   2   1   2   2   1   2   2   2   1   1   2   2   1   2   2   1   2   1   2   2   1   1   1   1   2   1   1   2   2   1   1   1   2   1   1   2   1   2   1   1   1   2   1   1   2   2   2   1   2   2   1   1   2   2   2   1   1   1   2   2   1   2   1   2   2   2   2   1   2   2   1   2   2   1   2   2   2   2   2   1   1   2   2   1   2   2   2   2   2   1   2   1   2   1   2   2   2   1   1   2   1   2   1   1   2   2   1   2   2   1   2   2   1   2   2   2   1   1   1   2   1   2   1   2   1   1   2   1   2   1   1   2   2   2   2   2   1   1   1   2   2   2   2   2   2   1   2   1   1   2   1   2   2   1   2   2   2   2   2   1   1   1   2   2   1   2   1   2   1   1   2   1   2   2   1   1   2   2   2   1   1   2
 MK-6-13                2   2   2   2   2   2   2   1   2   1   2   1   2   2   1   1   1   1   2   1   2   2   1   2   2   2   1   1   1   2   1   2   2   1   2   1   2   2   1   1   1   1   2   1   1   2   2   1   1   2   2   1   1   2   1   2   1   1   1   2   1   2   2   2   2   1   2   2   1   2   1   2   2   1   2   1   2   2   1   2   1   2   2   2   2   1   2   2   1   2   2   1   2   2   2   2   2   1   1   2   2   1   2   2   2   2   2   1   2   1   2   1   2   2   2   2   1   2   2   2   1   1   2   2   1   2   2   1   2   2   1   1   2   2   1   1   1   2   1   2   1   2   2   1   2   1   2   1   1   2   2   2   2   2   1   2   1   2   2   1   2   2   2   1   1   1   1   2   1   2   2   1   2   2   2   2   2   1   1   2   2   2   1   2   1   2   1   1   2   1   2   2   1   1   1   2   1   1   1   2
 MK-6-14                1   2   2   2   1   1   2   1   1   1   2   1   1   1   1   1   1   1   2   1   2   2   1   2   2   2   1   1   1   2   1   1   1   1   2   1   2   2   1   1   1   1   2   1   1   1   2   1   1   1   2   1   1   2   1   2   1   1   1   2   1   2   1   2   2   1   2   2   1   2   1   2   2   1   2   2   2   1   1   2   2   2   2   2   1   1   2   2   1   2   2   1   2   2   2   2   1   1   1   2   2   1   1   2   2   2   2   1   2   1   2   1   2   2   2   2   1   2   2   2   1   1   2   2   1   2   2   2   2   2   1   1   1   1   1   1   1   2   1   2   1   1   2   2   2   1   2   1   1   2   2   2   2   2   1   2   1   2   2   1   2   2   2   2   1   1   1   2   1   2   2   1   2   2   2   2   2   1   1   2   2   1   1   2   2   2   1   1   2   1   2   2   1   1   1   2   1   1   1   2
 MK-6-15                1   2   2   2   1   1   2   1   1   1   2   1   1   1   1   1   1   1   2   1   2   2   1   2   2   2   1   1   1   2   1   1   1   1   2   1   2   2   1   1   1   1   2   1   1   1   2   1   2   1   1   1   1   2   1   2   1   1   1   2   1   2   1   2   2   1   1   2   1   2   1   2   2   1   2   2   2   1   1   2   2   2   2   2   1   1   2   2   1   2   2   1   2   2   2   2   1   1   1   2   1   1   1   2   2   2   1   1   2   1   2   1   2   2   2   2   1   2   2   1   1   1   2   2   1   2   2   1   2   2   1   1   1   1   1   1   1   2   1   2   1   1   2   2   2   1   2   1   1   2   2   2   2   2   1   2   1   2   2   1   2   1   2   2   1   1   1   1   1   2   2   1   2   2   2   2   2   1   1   2   2   1   2   2   2   2   1   1   2   2   1   2   1   1   2   2   1   1   1   2
 MK-6-16                2   2   2   2   1   1   2   1   2   1   2   1   2   1   1   1   1   1   1   1   2   1   2   2   2   2   1   1   1   2   1   1   1   1   2   1   2   2   1   1   1   2   2   1   1   1   2   2   2   2   1   1   1   2   1   2   1   1   1   2   1   2   1   2   2   1   1   2   2   2   1   2   2   1   1   2   2   1   1   2   2   1   2   2   1   1   2   2   1   2   2   1   2   2   2   1   1   1   2   2   1   1   1   2   2   2   1   1   2   1   2   1   2   2   2   2   1   2   1   1   1   1   2   2   1   2   2   1   1   2   1   1   1   1   1   1   1   2   1   2   2   1   2   2   2   1   2   1   1   2   1   2   2   1   1   2   1   2   2   1   2   1   2   2   1   1   2   1   1   1   2   1   1   2   2   2   2   1   1   2   1   1   2   2   2   2   1   2   2   2   1   2   1   1   2   2   1   1   2   2
 
!****************************************** Phenotypic Data **********************************************************
!-100.0 is resevred for missing phenotype
SimulatedTrait1         9.9351   10.9318    8.7632    8.9309    9.9148    8.8928    9.9994   10.9720   10.6856    9.9719    9.5946   11.1172   10.3973   10.3574   10.9191   10.9933   10.6351    9.7238   11.9263    9.8268    9.1919   10.2157   10.7221    9.6059   10.0212   10.4657    8.5927   10.0009   10.6947    8.8438   11.1054    8.9838   10.1106   11.3723   10.0983    9.9863    8.9165    7.6010   11.0379   10.8767   10.3696    8.1853    8.8611   10.6763   10.6063    9.5351   10.7063    9.7154    9.2793   11.1565    9.0583   10.1356    8.0403    9.8752   10.8230    8.8831   10.6139   10.6624   10.0151    8.8529   10.3389   12.0835   11.8108   10.2101   11.1105    7.3093   10.9344    8.8099    9.2466    8.8087    9.6628   10.8019   11.6445   10.4593    8.8456   10.0809   10.7375   11.1094   10.0438   10.2117   10.3912    8.6582    8.3274    9.3607   10.0214   11.9920   10.0412    9.5787   11.7818    9.3105   10.7310    9.4139   11.1241   11.0006    9.5267   12.2753    9.5026   10.6159   11.5499   11.1943   10.3207   11.0109    8.5958   11.6123   10.5654    9.1193   10.1891   10.1657    8.4955   10.0539   10.8689   10.4061   10.3846   10.1880    9.9434   10.5683   11.5091    9.1207   10.7838   10.6234    9.2055   10.0899    8.9854   11.5682   10.2227   10.3806   11.3872    9.6702   11.7844    9.8433   11.9471    9.3763    8.6219   10.0779    9.7576   10.4750    9.5636    9.8715    9.2116    9.6894    8.5403   10.1027    9.1525    9.8224   10.4098    9.7547    8.9280   10.9539    8.0915   10.9469   10.8911    9.8328    8.1387   10.3792    9.9642    8.6224    9.0866    8.7800   10.6203    9.8301    8.3734    7.9308    9.1777    8.6535   11.8186    9.5382   10.9291    9.1548   10.4865   10.5561   10.3824   10.8400    9.3908   10.9195    8.5549    9.9813   11.4149    9.0999   11.5297   10.1057    9.1078   11.4715   10.7609    8.7893    9.1278   10.3661    8.8198    9.9493    9.8576   11.0898    7.6862   11.4515   10.4620    9.5155    9.5782   10.7407   10.1156    9.7376    8.1238    9.5562
 
