# Supplementary material for: Inclusive Composite Interval Mapping of QTL by Environment Interactions in Biparental Populations
Source: PLoS One. 2015 Jul 10;10(7):e0132414. doi: 10.1371/journal.pone.0132414 (PMC4498613; doi:10.1371/journal.pone.0132414)
Supplement: S1 File — (ZIP) [file pone.0132414.s001.zip › BC1 population/e=1/run_00142.met]

!**********************Note: lines staring with "!" are remarks and will be ignored in the program********************
!*********************************General Information**********************************
!Assuming F1 = P1 x P2, populations available in QTL IciMapping are: 
!  1, P1BC1F1 = P1 x F1, the first backcrossing where P1 is used as the recurrent parent;
!  2, P2BC1F1 = P2 x F1, the first backcrossing where P2 is used as the recurrent parent;
!  3, F1DH, F1-derived doubled haploids; 
!  4, RIL or F1RIL, recombination inbred lines through the repeated selfing of F1;
!  5, P1BC1RIL, recombination inbred lines through the repeated selfing of P1BC1F1;
!  6, P2BC1RIL, recombination inbred lines through the repeated selfing of P2BC1F1;
!  7, F2, the selfing generation of F1;
!  8, F3, the selfing generation of F2;
!  9, P1BC2F1, the second backcrossing where P1 is used as the recurrent parent; 
! 10, P2BC2F1, the second backcrossing where P2 is used as the recurrent parent;
! 11, P1BC2RIL, recombination inred lines through the repeated selfing of P1BC2F1; 
! 12, P2BC2RIL, recombination inred lines through the repeated selfing of P2BC2F1; 
! 13, P1BC1F2, the selfing generation of P1BC1F1; 
! 14, P2BC1F2, the selfing generation of P2BC1F1; 
! 15, P1BC2F2, the selfing generation of P1BC2F1; 
! 16, P2BC2F2, the selfing generation of P2BC2F1; 
! 17, P1BC1DH, P1BC1F1-derived doubled haploids; 
! 18, P2BC1DH, P2BC1F1-derived doubled haploids; 
! 19, P1BC2DH, P1BC2F1-derived doubled haploids; 
! 20, P2BC2DH, P2BC2F1-derived doubled haploids; 
   1      !Mapping Population (see remarks above)
   2      !Mapping Function (1 for Kosambi; 2 for Haldane; 3 for Morgan)
   2      !Marker Space Type (1 for intervals; 2 for positions)
   1      !Marker Space Unit(1 for centiMorgans; 2 for Morgan)
   6      !Number of Chromosomes (or Linkage Groups)
 200      !Size of the mapping population
   1      !Number of environments
 
!***************************************** Chromosomes and Linkage Maps **********************************************
!Chromosome                 NumMarkers
-CH1                        16
-CH2                        16
-CH3                        16
-CH4                        16
-CH5                        16
-CH6                        16
!Linkage map (Marker name followed by position or the interval length)
 MK-1-1                1     0.000
 MK-1-2                1    10.000
 MK-1-3                1    20.000
 MK-1-4                1    30.000
 MK-1-5                1    40.000
 MK-1-6                1    50.000
 MK-1-7                1    60.000
 MK-1-8                1    70.000
 MK-1-9                1    80.000
 MK-1-10               1    90.000
 MK-1-11               1   100.000
 MK-1-12               1   110.000
 MK-1-13               1   120.000
 MK-1-14               1   130.000
 MK-1-15               1   140.000
 MK-1-16               1   150.000
 MK-2-1                2     0.000
 MK-2-2                2    10.000
 MK-2-3                2    20.000
 MK-2-4                2    30.000
 MK-2-5                2    40.000
 MK-2-6                2    50.000
 MK-2-7                2    60.000
 MK-2-8                2    70.000
 MK-2-9                2    80.000
 MK-2-10               2    90.000
 MK-2-11               2   100.000
 MK-2-12               2   110.000
 MK-2-13               2   120.000
 MK-2-14               2   130.000
 MK-2-15               2   140.000
 MK-2-16               2   150.000
 MK-3-1                3     0.000
 MK-3-2                3    10.000
 MK-3-3                3    20.000
 MK-3-4                3    30.000
 MK-3-5                3    40.000
 MK-3-6                3    50.000
 MK-3-7                3    60.000
 MK-3-8                3    70.000
 MK-3-9                3    80.000
 MK-3-10               3    90.000
 MK-3-11               3   100.000
 MK-3-12               3   110.000
 MK-3-13               3   120.000
 MK-3-14               3   130.000
 MK-3-15               3   140.000
 MK-3-16               3   150.000
 MK-4-1                4     0.000
 MK-4-2                4    10.000
 MK-4-3                4    20.000
 MK-4-4                4    30.000
 MK-4-5                4    40.000
 MK-4-6                4    50.000
 MK-4-7                4    60.000
 MK-4-8                4    70.000
 MK-4-9                4    80.000
 MK-4-10               4    90.000
 MK-4-11               4   100.000
 MK-4-12               4   110.000
 MK-4-13               4   120.000
 MK-4-14               4   130.000
 MK-4-15               4   140.000
 MK-4-16               4   150.000
 MK-5-1                5     0.000
 MK-5-2                5    10.000
 MK-5-3                5    20.000
 MK-5-4                5    30.000
 MK-5-5                5    40.000
 MK-5-6                5    50.000
 MK-5-7                5    60.000
 MK-5-8                5    70.000
 MK-5-9                5    80.000
 MK-5-10               5    90.000
 MK-5-11               5   100.000
 MK-5-12               5   110.000
 MK-5-13               5   120.000
 MK-5-14               5   130.000
 MK-5-15               5   140.000
 MK-5-16               5   150.000
 MK-6-1                6     0.000
 MK-6-2                6    10.000
 MK-6-3                6    20.000
 MK-6-4                6    30.000
 MK-6-5                6    40.000
 MK-6-6                6    50.000
 MK-6-7                6    60.000
 MK-6-8                6    70.000
 MK-6-9                6    80.000
 MK-6-10               6    90.000
 MK-6-11               6   100.000
 MK-6-12               6   110.000
 MK-6-13               6   120.000
 MK-6-14               6   130.000
 MK-6-15               6   140.000
 MK-6-16               6   150.000
!*********************************** Marker Types ********************************************************************
!Co-dominant marker: When heterozygote F1 is present, P1 is coded as 2, F1 is coded as 1, and P2 is coded as 0; Otherwise, P1 is coded as 2, and P2 is coded as 0. 
!Dominant marker: When heterozygote F1 is present, P1 and F1 are coded as 12, and P2 is coded as 0; Otherwise, P1 is coded as 2, and P2 is coded as 0.  
!Recessive markers: When heterozygote F1 is present, P1 is coded as 2, and F1 and P2 are coded as 10; Otherwise, P1 is coded as 2, and P2 is coded as 0. 
!Missing marker is coded as -1. 
 MK-1-1                 1   1   1   2   1   1   1   2   1   1   2   1   1   2   2   1   1   2   1   1   1   1   2   2   1   1   2   2   1   2   1   2   1   2   1   1   1   2   1   2   1   2   1   1   2   2   2   2   2   1   1   1   1   2   1   2   2   1   1   2   2   1   2   1   1   1   1   1   1   1   2   1   2   1   2   2   2   1   1   2   2   1   2   2   1   2   2   1   1   1   1   1   2   2   2   2   2   1   1   1   2   1   1   2   1   1   1   2   1   2   1   1   2   2   1   1   1   2   2   2   2   1   1   1   2   2   1   2   1   1   1   1   1   2   2   1   2   2   2   1   1   1   2   2   2   1   2   2   1   1   1   2   2   1   2   1   2   2   1   1   2   1   2   1   2   1   2   1   2   2   1   2   2   2   2   1   2   2   1   1   1   2   2   2   1   1   1   2   1   2   2   2   2   2   2   2   1   1   2   1
 MK-1-2                 1   1   1   1   1   1   1   2   1   1   2   1   1   2   2   1   1   2   1   1   1   2   2   2   1   1   2   2   1   2   1   2   1   2   1   1   1   1   1   2   1   2   1   1   2   2   2   2   2   1   1   1   1   2   2   2   2   1   1   2   1   1   2   1   1   1   1   1   2   1   2   1   2   1   2   2   2   1   1   2   2   1   2   2   1   2   2   1   1   1   1   1   2   2   2   2   2   1   1   1   2   1   1   2   1   1   1   2   1   2   1   1   2   2   1   1   1   2   2   2   1   1   1   1   2   2   1   2   1   1   1   1   1   2   2   1   2   2   2   1   2   1   2   2   2   1   2   2   1   1   1   2   2   1   2   1   2   2   1   1   2   1   2   1   2   1   2   1   2   2   2   2   2   2   2   1   2   2   1   1   2   2   2   2   1   1   1   2   2   2   2   2   2   2   2   2   1   1   2   1
 MK-1-3                 1   1   1   1   1   1   1   2   1   1   2   1   1   2   2   1   1   2   2   1   1   2   2   2   1   1   2   2   1   2   1   2   2   2   1   1   1   1   1   2   1   2   1   1   2   2   1   2   2   1   1   1   1   2   2   2   2   1   1   2   1   1   2   1   1   1   1   1   2   1   2   1   2   1   2   2   2   1   1   2   2   1   2   2   1   2   2   2   1   1   1   1   2   1   2   2   2   2   1   1   2   1   1   2   1   1   1   2   1   2   2   1   2   2   1   1   1   2   2   2   2   2   1   1   2   2   1   2   1   1   1   1   2   2   1   1   1   2   2   1   1   1   2   2   2   1   2   2   1   1   1   2   2   1   2   2   2   2   1   1   2   1   2   1   2   1   2   1   2   2   2   2   2   2   2   1   2   2   1   1   2   2   2   1   1   1   1   2   2   2   2   2   2   2   2   2   1   1   2   1
 MK-1-4                 1   1   1   1   1   1   1   2   1   1   2   1   1   2   2   1   1   2   2   1   1   2   1   1   1   1   2   2   1   2   1   2   2   2   1   1   1   1   1   2   1   2   2   1   2   2   1   1   2   1   1   1   1   2   2   2   2   2   1   2   1   1   2   1   1   1   1   1   2   1   2   2   2   2   2   2   2   1   1   2   2   1   2   2   1   2   2   2   1   1   1   1   2   1   2   2   2   1   1   1   2   1   1   2   1   1   1   2   1   2   2   1   2   2   1   1   2   2   2   1   2   2   1   1   2   2   1   2   1   1   1   1   2   2   1   1   2   2   2   1   1   1   2   2   1   1   2   2   1   1   1   2   2   1   2   2   2   2   1   1   2   1   2   1   2   1   2   1   2   2   2   2   2   2   2   1   2   2   1   1   2   2   2   2   1   1   1   2   2   2   2   2   2   1   2   2   2   1   2   1
 MK-1-5                 1   1   1   1   2   1   1   2   1   2   2   1   1   2   2   1   1   2   2   1   1   2   1   1   1   1   2   2   1   2   1   2   2   2   1   1   1   1   1   2   1   2   2   2   2   2   1   1   2   1   1   1   1   2   1   2   2   2   2   2   1   1   2   1   2   1   1   1   1   1   2   2   2   2   2   2   1   1   1   2   2   1   2   2   1   2   2   2   1   1   1   1   2   1   2   2   2   1   1   1   2   1   1   2   1   1   1   2   1   2   2   1   1   2   1   2   1   2   2   1   2   2   1   1   2   1   1   2   1   1   2   1   2   2   1   1   2   2   2   1   1   1   2   2   1   1   2   2   1   1   1   2   2   1   2   2   2   2   1   1   2   1   2   1   2   1   2   1   2   2   2   2   2   1   2   1   2   2   1   1   2   2   2   2   2   1   1   2   2   2   2   2   2   1   2   1   2   1   2   2
 MK-1-6                 1   1   1   1   1   1   1   1   1   2   2   1   1   2   1   2   1   2   2   2   1   2   1   1   1   1   2   2   1   2   1   2   2   2   1   1   1   2   1   2   1   2   2   2   2   2   1   1   2   1   1   1   1   2   1   2   2   2   2   2   1   1   2   1   2   1   1   1   1   1   2   2   2   2   2   2   1   1   1   2   1   1   2   2   1   2   2   2   1   2   1   1   2   1   2   2   2   1   1   1   2   1   1   2   1   2   1   2   1   2   2   1   1   2   1   2   1   2   2   1   1   2   1   1   2   1   1   2   1   1   2   1   2   2   1   1   2   2   1   1   1   1   2   2   2   1   2   2   1   1   1   2   2   1   2   2   2   2   1   1   2   1   2   1   2   1   2   1   2   2   2   1   2   1   2   1   2   2   1   1   2   2   2   2   2   1   1   2   2   2   2   2   2   1   2   1   1   2   2   1
 MK-1-7                 1   1   1   1   1   1   1   1   1   2   2   1   1   1   1   1   1   2   2   2   1   2   1   1   1   1   2   2   1   2   1   2   2   2   1   1   1   2   1   2   1   2   2   2   2   2   1   1   2   1   1   1   1   2   1   2   2   2   1   2   1   1   2   2   2   1   1   1   1   1   2   2   2   2   2   2   1   1   1   2   1   1   2   2   2   2   2   2   1   2   1   1   2   1   2   2   2   1   1   1   2   1   1   2   1   2   1   2   2   2   2   1   1   2   1   2   1   2   2   2   1   2   1   1   2   1   1   2   1   1   2   1   2   2   1   1   2   2   1   2   1   1   2   2   2   1   2   2   1   1   1   2   2   1   2   2   2   2   1   1   2   1   2   1   2   1   2   1   2   2   2   1   1   1   2   1   2   2   1   2   2   2   2   2   2   1   1   2   2   2   1   2   2   1   2   1   1   2   2   1
 MK-1-8                 1   1   1   1   1   1   1   1   1   1   1   1   1   1   2   1   1   2   2   2   1   2   1   1   1   1   2   2   1   2   1   2   2   2   1   1   1   2   1   2   1   2   2   2   2   2   1   1   2   2   1   1   2   2   1   2   2   2   1   1   1   1   2   2   2   1   1   1   1   1   2   2   2   1   2   2   1   1   1   2   1   1   2   2   2   2   2   2   1   2   1   1   2   1   1   2   2   1   1   1   2   1   1   1   1   2   1   2   2   2   2   1   1   2   2   2   1   2   2   2   2   2   1   1   2   1   1   2   1   1   2   1   2   2   1   1   2   2   1   2   1   1   2   1   2   1   2   2   1   1   1   2   2   1   2   2   2   2   1   1   2   1   2   1   2   1   2   1   2   2   2   1   1   1   2   1   2   2   1   1   2   2   1   2   2   1   1   2   2   2   1   2   1   1   1   1   2   2   2   1
 MK-1-9                 1   1   1   1   1   2   1   1   1   2   1   1   1   1   1   1   1   2   2   2   1   2   1   1   1   2   2   2   1   2   1   2   2   1   1   1   1   2   1   2   1   2   1   2   1   2   1   1   2   2   1   1   2   2   1   2   1   2   1   1   1   1   2   2   2   1   2   1   1   1   2   2   2   1   2   2   1   1   1   2   2   2   2   2   2   2   1   2   1   2   1   1   2   2   1   2   2   1   1   1   2   1   1   1   1   2   2   2   2   2   2   1   1   2   2   2   1   2   1   2   2   1   1   1   2   1   1   2   1   1   2   1   2   2   1   1   2   2   1   2   1   1   2   1   2   1   2   2   2   1   1   2   2   1   2   2   2   2   1   1   1   1   2   1   2   1   1   1   2   2   2   1   1   1   2   1   1   2   1   1   2   2   1   2   2   1   1   2   2   2   1   2   1   1   1   2   2   2   2   1
 MK-1-10                1   1   1   1   1   1   1   1   1   2   1   1   1   1   1   1   1   2   2   2   1   2   1   1   1   2   2   2   1   2   1   2   2   1   1   1   1   2   1   2   1   2   1   2   1   2   1   1   2   2   1   1   2   2   1   2   1   2   1   1   1   1   2   2   2   1   2   1   1   1   2   2   2   1   2   2   1   1   1   2   2   2   2   2   2   1   1   2   1   2   1   1   2   2   1   2   2   1   1   1   2   2   1   1   1   2   2   2   2   2   2   1   1   2   1   1   1   2   1   2   2   1   1   1   2   1   1   2   1   1   2   1   2   2   1   1   2   2   1   2   1   1   2   1   2   1   2   2   2   1   2   2   2   1   2   2   2   2   1   1   1   1   2   1   2   1   1   1   2   2   2   2   2   1   2   1   1   2   1   1   1   1   1   2   2   1   1   1   2   1   1   2   1   1   1   2   2   2   2   1
 MK-1-11                1   1   1   1   1   2   1   1   1   2   1   1   1   1   1   1   1   2   2   2   1   2   1   1   1   2   2   2   1   2   1   2   2   1   1   1   1   2   2   2   1   2   1   2   1   2   1   1   2   2   1   1   2   2   1   2   1   2   1   1   1   1   2   2   2   1   2   1   1   1   2   2   2   1   2   2   1   1   1   2   2   1   1   2   1   1   1   2   1   2   1   1   2   2   1   2   2   1   1   1   2   2   1   1   1   2   2   2   2   2   2   1   1   2   1   1   1   2   1   2   2   1   1   1   1   1   2   2   1   1   2   1   2   2   1   2   2   2   1   2   1   2   1   1   2   1   2   2   2   1   2   2   2   1   2   2   2   2   1   1   1   2   1   1   2   1   2   2   1   2   2   2   2   1   2   1   1   2   1   1   1   1   1   2   2   1   1   1   2   1   1   2   1   1   1   2   2   2   2   1
 MK-1-12                1   2   1   1   1   1   1   1   2   2   1   1   1   2   1   1   1   2   2   1   1   1   1   1   1   2   2   2   2   2   1   2   2   1   1   1   1   2   1   2   1   2   2   2   1   2   1   1   1   2   1   1   2   2   1   2   1   2   1   1   1   1   2   2   2   1   2   1   1   1   2   2   2   1   2   2   1   1   1   2   1   1   1   2   1   1   1   2   1   2   1   1   2   2   1   2   2   1   1   1   2   2   1   1   1   2   2   2   2   1   2   2   2   2   2   1   1   2   1   2   2   1   1   2   1   1   2   2   1   1   2   1   2   2   1   2   2   2   1   2   1   2   1   1   2   1   2   2   2   1   2   2   1   1   2   2   1   2   1   1   1   2   1   1   2   1   2   2   1   2   2   2   2   1   2   1   1   2   1   1   1   1   1   2   2   1   1   1   2   1   1   2   1   1   1   2   2   2   2   1
 MK-1-13                1   2   1   1   1   1   1   2   2   2   1   1   1   2   1   1   1   2   2   2   1   1   1   1   1   1   2   2   2   1   1   2   2   2   1   1   1   2   1   2   1   2   2   2   2   2   1   1   1   2   1   1   2   2   1   2   1   2   1   1   1   1   2   2   2   1   2   1   1   1   2   2   2   1   2   2   1   1   1   2   1   1   1   2   1   1   1   2   1   2   2   1   2   2   1   2   2   1   1   1   2   2   1   1   1   2   2   2   2   1   2   2   2   2   2   1   1   2   1   2   2   1   1   2   1   1   2   2   1   1   1   1   2   2   1   2   1   2   1   2   1   2   1   1   2   1   2   2   2   2   2   2   1   1   2   2   1   2   1   1   1   1   1   1   2   2   2   2   1   1   2   2   2   1   2   1   1   2   1   1   1   1   1   2   2   1   1   1   2   2   1   2   1   2   2   2   1   2   2   1
 MK-1-14                1   2   1   1   1   1   1   1   2   2   2   2   2   2   1   1   1   2   2   2   1   1   1   1   1   1   2   2   2   2   2   2   1   2   1   1   2   2   1   2   1   2   2   2   2   2   1   1   2   2   1   1   2   2   1   2   1   2   1   1   1   1   2   2   2   1   2   2   1   1   2   2   2   1   2   2   1   1   1   2   1   1   1   2   1   1   1   1   1   2   2   1   2   2   1   1   2   1   1   1   2   2   1   1   1   2   2   2   2   1   2   2   2   2   2   1   1   2   1   2   2   1   1   2   1   2   2   2   1   1   1   1   2   2   1   2   1   2   1   2   1   2   1   1   2   1   2   2   2   1   2   2   1   1   2   2   1   2   1   1   1   1   1   1   1   2   2   1   1   1   2   2   2   2   2   1   1   1   1   1   1   1   1   2   2   1   1   2   2   2   1   2   1   2   2   2   1   2   2   2
 MK-1-15                1   2   1   1   1   1   1   1   1   2   2   2   2   2   1   1   1   2   2   2   1   1   1   1   1   2   2   2   2   2   1   1   1   2   1   2   2   2   1   2   1   2   2   2   2   2   1   1   2   2   1   1   2   2   1   2   1   2   1   1   1   1   2   2   2   1   2   2   1   1   2   2   1   1   2   2   1   2   1   2   1   1   2   2   1   1   1   1   1   2   2   1   2   2   1   1   1   1   2   1   2   2   1   1   1   2   2   2   2   1   2   2   2   1   2   1   1   2   1   2   2   1   2   2   1   2   2   2   1   1   1   1   2   2   1   2   1   2   2   2   1   2   1   1   2   1   2   2   2   1   2   2   2   1   2   2   1   2   1   1   1   1   1   1   1   2   2   1   1   1   2   2   2   2   2   1   1   1   1   1   1   1   1   2   1   1   1   2   2   2   1   2   1   2   2   1   1   2   2   1
 MK-1-16                1   2   1   1   1   1   1   1   1   2   2   2   2   2   1   1   1   2   2   2   1   1   1   1   1   2   2   2   2   1   1   2   1   2   1   2   2   2   1   2   1   2   2   2   2   2   1   1   1   2   1   1   2   2   1   2   1   2   2   1   1   2   2   2   2   1   2   2   1   1   2   2   1   2   1   2   1   2   2   2   1   2   2   2   1   2   1   1   1   2   2   1   2   2   1   2   1   1   2   1   2   2   1   1   1   2   2   2   2   1   2   2   2   1   2   2   1   2   1   2   2   1   2   2   1   2   2   2   1   2   1   1   2   2   1   2   1   2   1   2   1   2   1   1   2   1   2   2   2   1   2   2   2   1   2   1   1   2   1   1   1   1   1   1   1   2   2   1   1   1   2   2   1   2   2   1   1   1   1   1   1   1   1   2   1   1   1   2   2   2   1   2   1   2   2   2   1   2   1   1
 MK-2-1                 2   2   1   2   2   1   2   2   1   1   2   1   1   1   1   1   1   2   1   1   1   1   2   1   2   1   1   2   2   2   1   2   1   1   1   2   1   1   2   2   1   1   2   1   2   2   2   2   2   1   1   1   1   1   1   2   2   1   1   2   2   2   1   1   1   1   1   2   1   1   1   1   2   2   2   2   1   1   1   2   2   1   1   2   1   1   1   2   1   2   1   1   1   2   2   1   1   2   1   2   2   1   1   2   1   2   1   1   1   1   1   2   2   2   2   1   2   2   1   1   1   1   1   1   1   1   1   2   2   1   1   2   2   1   1   2   2   1   1   1   1   1   2   2   1   2   1   2   1   1   2   1   2   1   2   1   1   1   1   1   2   1   1   2   1   2   1   2   2   1   2   1   1   1   2   1   2   2   2   1   1   2   2   1   1   2   2   2   1   2   1   2   1   1   1   1   1   2   1   1
 MK-2-2                 2   2   1   2   2   1   1   2   1   1   2   1   1   1   1   1   1   2   2   1   2   2   2   2   2   1   1   2   2   2   1   2   1   1   1   2   1   1   2   2   1   1   2   1   2   2   2   2   1   1   2   1   1   1   1   2   2   1   1   2   2   2   1   2   1   1   1   2   1   1   1   1   2   1   2   2   1   1   1   2   2   1   1   2   2   1   1   2   1   2   1   1   1   1   2   1   1   2   1   2   2   1   2   2   1   2   1   1   1   1   2   2   1   2   2   1   2   2   1   1   1   1   1   1   1   1   1   2   2   1   1   2   2   1   1   2   2   1   1   1   1   1   2   2   1   2   1   2   1   1   2   1   2   2   1   1   1   1   1   1   2   2   1   2   1   2   1   2   2   2   2   1   1   1   1   1   2   2   2   2   1   2   2   1   1   2   2   2   1   2   2   2   1   1   1   1   1   2   1   1
 MK-2-3                 2   2   1   2   2   1   1   2   1   1   2   1   1   1   1   1   1   2   2   1   2   2   1   2   2   1   1   2   2   2   2   1   1   2   1   2   1   1   2   2   1   1   2   1   2   2   2   2   1   1   2   1   1   1   1   2   2   1   1   2   1   2   2   2   1   2   1   2   1   1   1   1   2   1   2   2   1   1   1   2   2   1   1   2   2   1   1   2   2   2   1   1   1   1   2   1   1   2   1   2   2   1   2   1   1   2   1   1   1   1   2   2   1   2   2   1   1   2   1   1   1   1   1   1   1   1   1   2   2   1   2   2   2   1   1   2   2   1   1   1   1   1   2   2   1   2   1   1   1   1   2   1   1   2   1   1   1   1   1   1   2   2   1   2   1   2   1   2   2   2   2   1   1   1   1   1   2   2   1   2   1   2   1   1   1   1   2   1   1   2   2   1   1   1   1   1   1   2   1   1
 MK-2-4                 2   2   1   1   2   1   1   2   1   1   1   1   1   1   1   1   1   2   2   1   2   2   1   2   2   2   1   2   2   2   2   1   1   2   1   2   1   1   1   2   1   1   1   1   2   2   2   2   2   1   2   1   2   2   1   2   2   1   1   1   1   2   2   2   1   2   1   1   1   1   1   1   2   2   2   2   2   1   1   2   2   1   2   2   2   2   1   2   2   2   1   1   1   1   2   1   1   2   1   2   2   1   2   1   1   2   1   1   1   1   2   2   1   2   2   1   1   2   1   1   1   1   1   1   2   2   1   2   2   1   2   2   2   1   1   2   2   1   1   1   1   1   2   2   1   2   2   1   1   1   2   2   1   2   2   1   1   1   2   1   1   2   1   2   1   2   1   2   2   2   2   1   1   1   1   1   2   2   1   2   1   2   1   1   1   1   2   1   1   2   2   1   1   1   1   1   1   2   1   1
 MK-2-5                 2   2   1   1   2   2   1   2   1   1   2   1   1   1   1   1   1   1   2   1   2   1   1   2   2   2   1   2   2   2   2   1   1   2   1   1   1   1   1   2   1   1   1   1   2   2   2   1   2   1   2   1   2   2   1   2   2   1   1   1   1   1   2   2   1   2   1   1   1   1   1   1   2   2   2   2   2   1   1   2   2   1   2   2   2   2   1   2   2   1   1   1   1   2   2   1   1   2   1   2   2   1   2   1   1   2   1   1   1   1   2   2   1   2   2   1   1   2   1   1   1   1   1   1   2   2   1   2   2   1   2   2   2   1   1   2   2   1   1   1   1   2   2   2   1   2   2   1   1   1   2   2   1   2   2   1   2   2   2   2   1   2   1   2   1   2   1   2   2   2   2   1   1   1   1   1   2   2   1   2   1   2   1   1   1   1   2   1   1   2   2   1   1   1   1   1   1   2   1   1
 MK-2-6                 2   2   1   2   2   2   1   2   2   1   2   1   1   1   2   1   1   1   1   1   2   1   1   2   1   2   1   2   2   2   2   1   1   2   1   1   1   1   1   2   1   1   1   1   2   2   2   1   2   1   2   2   2   2   1   2   2   1   1   1   1   1   2   2   1   2   1   1   1   1   1   1   2   2   2   2   2   1   1   2   2   1   2   2   2   2   1   2   2   1   1   1   1   2   1   1   1   2   1   2   2   1   2   1   1   2   1   1   1   2   1   2   1   2   2   1   1   2   1   1   1   1   1   1   2   1   1   1   2   1   2   2   2   1   1   2   2   1   1   1   1   2   2   2   1   2   1   1   1   1   2   2   1   2   2   1   2   2   1   2   1   2   1   2   1   2   1   1   2   2   2   1   1   1   1   1   2   2   1   2   1   2   1   1   1   1   2   2   1   2   2   1   1   1   1   1   1   2   1   1
 MK-2-7                 2   2   1   2   2   2   1   1   2   1   2   1   1   1   2   1   1   1   1   2   2   1   1   1   1   2   1   2   2   2   2   1   1   2   1   1   1   1   1   2   1   1   1   1   2   2   2   1   2   1   2   2   2   2   1   2   2   1   1   1   1   1   2   1   1   1   1   1   1   1   1   1   2   2   2   2   2   1   1   2   2   1   2   2   2   2   2   2   2   1   1   1   1   2   1   1   1   2   1   1   2   1   2   1   1   2   1   1   1   2   1   2   1   1   2   1   2   2   1   1   1   1   1   1   2   2   1   1   2   1   2   2   2   1   1   2   2   1   1   1   1   2   2   2   1   2   1   1   1   2   2   2   1   2   2   1   2   2   2   2   1   1   1   2   1   2   1   1   2   2   1   1   2   1   1   1   2   2   1   2   1   2   1   1   1   1   2   2   1   2   1   1   1   1   2   1   1   2   1   1
 MK-2-8                 2   2   2   2   2   1   1   1   2   1   2   1   1   1   2   1   1   1   1   2   2   2   1   1   1   2   2   2   2   2   2   1   1   2   1   1   1   1   1   2   2   1   1   1   2   2   2   1   1   1   1   2   2   1   1   2   2   1   1   1   1   1   2   1   1   1   1   1   1   1   2   2   2   2   1   2   1   1   1   2   2   1   2   2   2   2   2   2   2   1   1   1   1   2   1   1   1   2   1   1   2   1   2   1   1   2   1   2   1   2   1   2   1   1   2   2   2   2   1   1   1   1   1   1   2   2   1   1   2   1   2   2   2   1   1   1   2   1   1   1   1   2   2   2   1   2   1   1   1   2   2   2   1   2   2   1   2   2   2   2   1   1   1   2   1   1   1   1   2   2   1   1   2   1   1   1   2   2   1   2   1   2   1   1   1   1   2   2   1   2   1   1   2   1   2   1   1   2   1   1
 MK-2-9                 2   2   2   2   2   1   1   1   2   2   2   1   1   1   2   1   1   1   1   2   2   2   1   1   1   2   2   2   2   2   2   1   1   2   1   1   1   1   1   2   1   1   1   1   2   2   2   1   1   1   1   2   2   1   1   2   2   1   1   1   1   1   2   1   1   1   1   1   1   1   2   2   2   2   1   1   1   1   1   2   2   1   2   2   2   2   2   2   2   1   1   1   1   1   1   1   1   2   1   1   2   1   2   1   1   2   1   2   1   2   2   2   1   1   2   2   2   2   1   1   2   1   1   1   2   2   1   1   2   1   2   2   2   1   1   1   2   1   1   1   2   2   2   2   2   2   1   1   1   2   2   2   1   2   2   1   2   2   2   2   1   1   1   2   1   1   1   1   2   2   1   1   2   1   1   1   2   1   1   1   1   2   1   1   1   1   2   2   1   2   1   1   2   1   1   1   1   2   1   1
 MK-2-10                1   2   2   2   2   1   1   2   1   2   1   1   1   1   2   1   1   1   1   2   2   2   2   1   1   2   2   2   2   2   1   1   1   2   1   1   1   1   1   2   1   1   1   1   2   2   2   1   1   1   1   2   2   1   1   2   2   1   1   2   1   1   2   1   1   1   1   1   1   1   2   2   2   2   1   1   1   1   1   1   2   1   2   2   1   2   1   2   2   1   1   1   1   1   1   1   1   2   1   1   2   1   2   1   1   2   1   2   1   2   1   2   1   2   2   2   2   2   1   1   2   1   1   1   2   2   1   1   2   1   2   2   1   1   1   1   2   1   1   1   2   2   2   2   2   2   1   1   2   2   2   2   1   2   2   1   2   2   2   2   1   2   1   1   1   1   1   1   2   2   1   1   2   2   1   2   2   1   1   1   1   1   1   1   1   1   2   2   1   2   1   1   2   1   1   1   1   2   1   1
 MK-2-11                2   2   2   2   2   1   1   2   1   2   1   1   1   1   2   1   1   1   1   2   2   2   2   1   1   2   2   2   2   2   1   1   1   2   1   1   1   1   1   2   1   1   1   1   2   1   2   2   1   1   1   2   2   1   1   2   2   1   2   2   1   1   2   1   2   1   1   1   1   1   2   2   2   2   1   1   1   1   2   1   2   1   2   2   1   2   1   2   2   1   1   1   1   1   1   1   1   2   1   1   2   1   2   1   1   2   1   2   1   2   1   2   1   2   2   2   1   2   1   1   2   1   1   1   2   2   1   2   2   1   2   2   1   1   1   1   2   1   1   1   2   2   2   2   2   2   1   1   1   2   2   2   1   2   2   1   2   2   2   2   1   2   1   1   1   1   2   1   2   2   1   1   2   1   1   2   2   2   1   1   1   1   1   1   1   1   2   2   1   2   1   1   2   2   1   1   1   2   1   1
 MK-2-12                2   2   2   2   2   1   1   2   1   2   1   2   1   1   2   1   1   1   1   2   2   2   2   1   1   2   2   2   1   2   1   1   1   2   1   1   1   1   1   2   1   1   1   2   2   1   2   2   1   1   1   2   2   1   1   2   2   1   2   2   1   1   2   1   2   1   1   1   1   1   2   2   2   1   2   1   1   1   2   1   2   1   2   2   2   2   1   2   2   1   1   1   1   1   1   1   1   2   1   1   2   1   2   1   1   2   1   2   1   2   1   2   1   1   2   2   1   2   1   2   1   1   1   2   2   2   1   1   2   1   2   2   1   1   1   1   2   1   1   1   2   2   1   2   1   2   1   1   1   2   2   1   1   1   2   1   1   2   2   2   1   2   1   1   1   1   2   1   2   2   1   1   2   2   2   2   1   2   1   1   1   2   1   1   1   1   2   2   1   2   1   1   1   2   1   1   1   2   1   1
 MK-2-13                2   2   2   1   2   1   1   2   1   2   1   2   1   1   2   1   1   1   1   2   2   2   2   1   1   2   2   1   1   1   1   1   2   2   1   1   2   1   1   1   1   1   1   2   2   1   2   2   1   2   1   2   2   1   1   2   2   1   2   2   1   1   2   1   2   1   1   1   2   1   2   2   2   1   2   1   1   1   2   1   2   2   2   2   2   2   1   2   2   2   1   2   1   1   1   1   1   2   1   1   2   1   2   1   1   2   1   2   1   2   2   2   1   2   2   2   1   2   1   2   1   1   1   2   1   2   1   2   2   1   2   2   2   1   1   1   2   1   1   1   2   2   2   2   1   2   1   2   1   2   2   1   1   1   2   1   1   1   2   2   1   2   1   1   1   2   2   1   2   2   1   1   2   2   2   2   1   2   1   1   1   2   1   1   1   1   2   2   1   2   1   1   1   2   1   2   1   2   1   1
 MK-2-14                2   2   2   1   2   1   1   2   1   2   1   2   2   1   1   1   1   1   1   2   1   2   2   1   2   1   2   1   1   1   1   1   2   1   1   1   2   1   1   1   1   1   1   2   2   2   2   2   1   2   1   2   2   1   2   2   2   1   1   2   1   1   2   1   2   1   1   1   2   1   2   2   2   1   1   1   1   1   2   1   1   2   2   2   2   2   1   2   2   2   1   2   1   1   1   1   1   2   1   1   2   2   2   1   1   2   1   2   1   2   2   2   2   2   2   1   1   2   1   2   1   1   1   2   1   1   1   2   2   2   2   2   2   2   1   1   2   1   1   1   2   2   1   2   1   2   1   2   1   2   2   1   1   1   2   1   1   1   2   2   1   2   2   1   1   1   2   1   2   2   2   1   2   2   2   2   1   2   2   1   1   2   2   1   1   1   2   2   1   2   1   1   1   2   1   2   1   2   1   1
 MK-2-15                2   2   2   1   2   2   1   2   1   2   1   2   2   1   1   1   1   1   1   2   1   2   2   1   2   1   2   2   1   1   1   1   2   2   1   1   2   1   1   1   1   1   2   2   2   2   2   2   1   2   1   1   2   2   2   2   2   1   1   2   1   1   2   1   2   1   1   1   2   1   2   2   2   2   1   1   1   1   2   1   1   2   2   2   2   2   1   2   2   2   1   1   1   1   1   1   1   2   1   1   2   2   2   1   1   2   1   2   1   2   2   2   2   2   2   1   1   2   1   1   1   1   1   2   1   1   1   2   2   2   2   2   2   2   1   1   2   1   1   1   2   2   1   2   1   2   1   2   1   2   2   1   2   1   2   1   1   1   2   2   1   2   2   1   1   2   2   1   2   2   2   1   2   2   1   2   1   2   1   1   1   2   1   1   2   1   2   2   1   2   1   1   1   2   1   2   1   2   1   1
 MK-2-16                2   2   2   1   2   2   1   2   2   2   1   2   2   2   1   1   1   1   1   2   1   2   2   1   1   2   2   2   2   1   1   2   2   2   1   1   2   1   1   1   1   1   2   2   2   2   2   2   1   2   1   1   2   2   2   2   2   1   1   2   1   1   2   1   2   1   1   1   2   1   2   2   2   2   1   1   1   1   2   2   1   2   2   2   2   2   2   2   2   2   1   1   1   1   1   1   1   1   1   1   2   1   2   1   1   1   1   2   1   2   2   2   2   2   1   1   1   2   1   1   1   2   1   2   1   1   1   2   2   2   2   2   2   2   1   1   2   1   1   1   2   2   1   2   1   2   2   2   1   2   2   1   2   1   2   1   1   2   2   2   1   2   2   1   1   2   2   1   2   2   2   1   1   2   1   2   1   2   1   1   1   2   1   1   2   1   2   2   1   2   1   1   1   2   1   2   1   2   1   2
 MK-3-1                 2   2   2   1   2   2   1   2   2   2   2   1   2   1   1   1   1   1   2   1   1   2   2   2   1   2   2   2   2   1   1   1   2   1   2   1   1   2   2   1   2   1   1   2   2   2   1   2   1   1   1   1   2   1   2   2   2   2   1   1   2   1   1   2   2   1   1   1   1   1   1   1   2   2   2   2   2   2   2   2   1   1   2   1   2   1   1   1   1   1   2   1   1   1   1   2   2   1   2   1   2   1   2   2   1   1   2   1   1   1   1   1   2   2   1   2   2   1   2   2   1   1   1   1   2   1   2   2   1   2   1   2   2   1   2   1   1   2   2   2   1   1   1   2   1   2   2   1   1   1   1   1   2   1   1   1   2   1   1   2   2   1   2   2   1   1   2   1   1   2   2   2   2   1   1   1   2   1   2   1   1   2   1   1   1   1   2   2   1   2   1   2   1   1   1   1   2   2   1   2
 MK-3-2                 2   2   2   1   2   2   1   2   2   2   2   1   2   1   1   1   1   1   2   1   1   2   2   1   1   2   2   2   2   1   1   1   2   1   2   1   1   2   2   1   2   1   1   2   2   2   1   1   1   1   1   1   2   1   2   1   1   2   1   1   2   1   1   2   2   2   1   1   1   2   1   1   2   2   2   2   2   2   2   2   1   1   2   1   2   1   1   1   1   1   2   1   2   1   1   2   2   1   2   1   2   2   2   2   1   1   2   1   1   1   1   1   2   2   1   2   2   1   2   2   1   1   1   1   1   1   2   2   1   1   1   1   1   1   2   1   1   1   2   2   1   1   1   2   2   2   2   1   1   1   1   1   2   1   1   1   2   1   1   2   2   1   2   2   1   2   2   2   1   2   1   2   2   1   1   1   2   2   2   1   1   2   2   1   1   2   2   2   1   2   1   2   1   1   1   1   2   2   1   2
 MK-3-3                 1   2   2   1   1   2   1   2   2   2   2   1   2   1   1   1   1   1   2   2   1   1   2   1   1   2   2   2   2   1   1   1   2   1   2   1   1   2   2   1   2   1   1   2   2   2   1   1   1   1   1   1   2   1   2   1   1   2   1   1   2   1   1   1   2   1   1   1   1   2   1   1   2   1   2   2   2   2   2   2   1   1   2   1   2   1   1   1   1   1   2   1   2   1   1   2   2   1   2   1   2   2   1   2   1   1   2   1   1   1   1   1   2   2   1   2   2   1   2   2   1   1   1   1   1   2   1   2   1   1   1   1   1   1   2   1   1   1   2   2   1   1   2   2   1   2   2   1   1   1   1   1   2   1   1   1   2   1   1   2   2   1   2   2   1   2   2   2   1   2   1   2   2   1   1   1   2   2   2   1   1   2   2   1   1   2   2   2   2   2   1   2   1   1   1   1   1   2   1   2
 MK-3-4                 1   2   2   1   1   2   1   2   2   2   2   1   2   1   1   1   1   1   2   2   1   1   2   1   1   2   2   1   2   1   1   2   1   1   2   1   1   2   1   1   2   1   1   2   2   2   2   1   2   1   1   1   2   1   2   1   1   2   1   1   2   1   1   1   2   1   1   1   1   2   1   1   2   1   2   2   2   1   2   2   1   1   2   1   2   1   1   1   1   1   2   1   2   2   1   2   2   1   2   1   2   2   1   2   1   1   2   1   1   1   1   1   2   2   2   2   2   2   2   2   1   1   1   1   1   2   1   2   1   1   1   1   1   1   2   1   1   1   2   2   1   1   2   2   1   2   2   1   1   2   1   1   1   1   1   2   2   1   1   2   2   1   2   1   1   2   2   2   1   2   2   2   2   1   1   1   1   1   2   1   1   1   2   1   1   2   2   2   2   2   1   2   1   1   1   1   1   2   2   2
 MK-3-5                 1   2   1   1   1   1   1   2   2   2   2   1   1   1   1   1   1   1   2   2   1   1   2   1   1   1   2   1   2   1   1   1   1   1   2   1   1   2   1   1   2   1   1   1   2   2   2   1   2   1   1   1   2   1   2   1   2   2   1   1   1   1   2   1   2   1   1   1   1   2   2   1   2   2   2   2   2   1   2   2   1   1   2   1   2   2   1   1   1   1   2   1   2   2   1   1   2   1   2   1   2   2   1   2   1   1   2   2   1   1   1   1   2   2   2   2   2   2   1   2   1   1   1   1   1   2   1   1   1   1   1   2   1   1   2   1   2   1   2   2   1   2   2   2   1   2   2   1   1   2   1   1   1   1   1   2   2   1   1   2   2   1   2   1   1   2   2   2   1   2   2   2   2   2   1   2   1   1   2   1   1   1   2   2   1   2   2   2   2   2   1   2   1   1   1   1   1   2   2   2
 MK-3-6                 1   2   1   1   1   1   1   2   2   2   1   1   1   1   1   1   1   1   2   2   1   1   2   1   2   1   2   1   2   2   1   1   2   1   1   1   1   2   1   1   2   1   1   1   2   2   2   1   2   1   1   1   2   1   2   1   2   2   1   1   1   1   2   1   2   1   1   1   1   2   2   1   1   2   2   2   2   1   2   2   1   1   2   1   2   1   1   1   1   1   2   1   2   2   1   1   2   1   2   1   2   2   1   2   1   1   2   2   1   1   1   2   2   2   2   2   2   2   1   2   1   1   1   1   1   1   1   1   1   1   1   2   2   1   1   1   2   1   2   2   1   2   2   2   1   2   2   1   1   2   1   1   1   1   2   2   2   1   1   2   2   1   2   1   1   2   2   2   1   2   2   2   2   2   1   2   1   1   2   1   1   1   2   1   1   2   2   1   2   2   1   2   1   1   1   1   1   2   2   2
 MK-3-7                 1   2   2   1   1   1   1   2   2   1   1   1   1   1   1   1   1   1   2   2   1   1   2   1   2   1   2   1   2   2   1   1   2   1   1   1   1   2   1   2   2   1   2   1   2   2   2   1   2   1   1   1   2   1   2   1   2   2   2   1   1   2   2   1   2   1   1   1   1   2   2   1   1   2   2   2   2   1   2   2   1   1   2   1   2   1   1   1   1   1   2   1   1   2   1   2   2   2   2   1   1   1   1   2   1   1   2   2   1   1   1   1   2   2   2   2   2   2   1   2   1   1   1   1   1   1   1   1   1   1   1   2   2   1   1   1   2   1   2   2   2   2   2   2   1   2   2   1   1   2   2   1   1   1   2   2   2   1   1   2   2   1   2   1   1   2   2   2   1   2   2   2   2   2   1   2   1   1   2   1   2   1   2   1   1   2   2   1   2   2   1   2   1   1   1   2   2   2   2   2
 MK-3-8                 1   2   1   1   1   1   1   2   2   1   1   1   1   1   1   1   1   1   2   2   1   1   2   1   2   1   2   1   2   2   1   1   2   1   1   1   1   2   1   2   2   1   2   1   2   2   2   1   2   1   1   1   2   1   2   1   2   2   2   2   1   2   1   1   2   1   1   1   1   2   1   1   2   2   2   1   2   1   1   2   1   2   2   1   2   1   1   2   1   1   2   1   1   2   1   2   1   2   2   1   1   1   1   2   1   2   2   2   2   1   1   1   2   2   1   2   2   2   1   1   1   1   2   1   1   1   1   1   1   1   1   2   2   1   1   1   2   1   2   2   2   2   2   2   1   2   2   1   1   2   2   1   1   1   2   2   2   1   1   2   2   2   2   2   1   2   2   2   1   1   2   2   2   2   1   1   1   1   2   2   2   1   2   1   1   2   1   1   2   2   1   2   1   1   1   1   2   2   2   2
 MK-3-9                 1   2   2   1   1   1   1   2   2   1   2   1   1   1   1   1   1   1   2   2   1   1   2   1   2   1   2   1   1   2   1   1   2   1   1   1   1   2   1   2   2   1   2   1   2   2   2   1   2   1   1   1   2   2   2   1   2   2   2   2   1   2   1   2   2   1   1   1   1   2   1   1   2   2   2   1   2   1   1   2   1   1   2   1   2   1   1   2   1   1   2   2   1   1   1   2   1   2   2   1   1   1   1   2   1   2   2   2   2   1   1   1   2   2   1   2   2   2   1   1   1   1   1   1   1   1   1   1   2   1   1   2   2   1   1   1   2   1   2   1   2   2   2   2   1   2   2   1   1   2   2   2   1   1   2   2   2   1   1   2   2   2   1   2   1   2   2   2   1   1   2   2   2   2   1   1   1   1   2   2   2   1   2   1   1   2   1   1   2   2   1   2   1   1   1   1   1   2   1   2
 MK-3-10                1   2   2   1   1   1   1   2   2   1   2   1   1   1   1   1   1   1   2   2   1   1   2   1   2   1   2   1   2   2   1   2   1   1   1   1   1   2   1   2   2   1   2   1   2   2   2   1   2   1   1   1   2   2   2   1   2   2   2   2   1   2   1   2   2   2   1   1   1   2   1   1   2   2   2   1   1   1   1   2   1   1   2   2   2   1   1   2   1   1   2   2   2   1   1   2   1   1   2   1   2   1   1   2   2   1   2   2   2   1   1   1   2   2   1   2   2   2   1   1   1   1   1   1   1   2   1   1   2   1   1   2   2   1   1   1   2   1   2   1   2   2   2   2   1   2   2   2   1   1   2   2   2   1   2   2   2   1   1   2   2   2   1   1   1   2   2   2   1   1   1   2   2   2   1   1   1   1   2   2   2   1   2   1   1   2   1   1   2   1   1   2   2   1   1   1   1   2   1   2
 MK-3-11                1   2   2   1   1   1   2   2   2   1   2   1   1   1   1   1   1   1   1   2   1   2   2   2   1   1   2   1   2   2   1   2   1   1   1   1   1   2   1   1   2   1   2   1   2   2   2   1   2   2   1   1   2   2   2   1   2   1   2   2   1   2   1   2   2   2   1   1   1   2   1   1   2   2   2   1   1   1   1   2   1   1   2   2   1   1   1   1   1   1   2   2   2   2   1   2   1   2   1   1   2   1   1   2   2   1   2   2   2   1   1   1   2   2   1   2   2   2   1   1   1   1   1   1   1   2   1   1   2   1   1   2   2   1   1   1   2   1   2   1   2   2   2   2   1   2   2   2   1   1   2   2   1   1   2   2   2   1   1   2   2   1   2   1   1   2   2   2   1   1   2   2   2   2   2   1   1   1   2   1   2   1   2   1   1   2   1   1   2   1   1   2   2   1   1   1   2   2   1   2
 MK-3-12                1   2   2   1   1   1   2   2   2   1   2   1   1   1   1   1   1   1   1   2   1   2   1   2   1   1   2   1   2   1   1   2   2   1   1   1   2   2   1   2   2   1   2   1   2   2   2   1   2   2   1   1   2   2   2   1   2   1   2   1   1   2   2   2   2   2   1   1   1   2   1   1   2   2   2   1   1   1   1   2   1   1   2   2   1   1   1   1   1   1   2   2   2   2   1   2   1   2   1   1   2   1   1   2   2   1   2   2   2   2   1   1   2   2   2   2   2   2   1   1   1   1   1   1   2   2   1   1   2   1   1   2   2   1   2   1   2   1   2   1   1   2   2   2   1   2   1   2   1   1   2   2   1   1   2   2   2   1   2   2   2   1   1   1   1   2   2   2   1   1   2   2   2   2   2   1   1   1   2   1   1   1   2   1   1   2   1   2   2   1   1   2   2   1   1   1   2   2   1   2
 MK-3-13                1   2   2   1   1   1   2   2   2   1   2   1   1   1   1   1   1   2   1   2   1   2   1   2   1   1   2   1   2   1   1   2   2   1   1   1   2   2   1   2   2   1   2   1   2   2   2   1   2   2   1   1   2   2   2   1   2   1   2   1   1   2   2   2   2   2   1   2   1   2   1   1   2   2   2   1   1   1   1   2   1   1   2   2   1   1   1   1   1   1   2   2   2   2   1   2   1   2   1   1   2   1   1   2   2   1   2   2   2   2   1   1   2   2   2   2   2   2   2   1   1   1   1   2   2   2   1   1   2   2   1   2   1   1   1   1   2   1   2   2   1   1   2   1   1   2   2   2   2   1   2   2   1   1   2   1   2   1   2   2   2   1   1   1   1   2   2   1   1   1   2   2   1   2   2   1   1   1   2   2   1   1   2   1   2   1   1   2   2   1   2   2   2   1   1   1   2   1   1   2
 MK-3-14                2   2   2   1   1   1   2   2   2   1   2   1   2   1   1   2   1   2   1   2   1   2   2   1   1   1   2   1   2   1   1   2   2   1   1   1   2   2   1   2   2   1   2   1   2   2   2   1   2   2   1   1   2   2   2   1   2   1   2   2   1   2   2   1   2   2   1   2   1   2   1   1   2   2   2   1   1   1   1   2   1   1   2   2   1   1   1   2   2   1   2   2   2   1   1   2   1   2   1   1   2   2   1   2   2   1   2   2   2   2   1   1   2   2   2   2   2   2   2   1   1   1   1   2   2   2   1   1   2   2   1   1   1   1   1   1   2   1   2   1   1   1   2   1   1   2   2   2   2   1   2   2   1   1   2   1   2   1   2   2   2   1   1   1   1   2   1   1   1   1   2   2   1   2   2   1   1   1   2   2   1   1   2   1   2   1   1   2   2   1   2   2   2   2   1   1   2   1   1   2
 MK-3-15                2   2   2   1   1   1   2   2   2   1   2   1   1   1   1   2   1   2   1   2   1   2   2   1   1   1   2   1   2   1   1   2   2   1   1   1   1   2   1   2   2   1   2   1   2   2   2   1   2   1   1   1   2   2   2   1   2   1   2   2   1   1   2   1   2   2   1   2   2   2   1   1   2   2   2   2   1   1   1   2   1   1   2   2   1   1   1   2   2   1   2   2   2   1   1   2   1   2   1   1   2   2   1   1   1   1   2   2   2   2   1   1   2   2   2   2   2   2   2   1   2   1   1   2   2   2   1   1   2   2   1   1   1   1   1   1   2   1   2   1   1   1   2   1   1   2   2   1   2   1   1   2   2   2   2   1   2   1   1   2   2   1   2   1   1   1   1   1   1   1   2   2   1   2   2   2   1   1   2   2   1   1   2   1   2   2   1   2   2   1   1   1   2   2   1   1   2   1   1   1
 MK-3-16                2   2   1   2   1   1   1   2   2   1   2   1   2   1   1   2   1   2   1   2   1   2   2   1   1   1   2   1   2   1   1   2   2   1   1   1   1   2   1   2   2   1   2   2   2   2   2   1   2   1   1   1   1   2   2   1   2   1   2   2   1   1   2   1   2   2   1   2   2   2   1   1   2   2   2   2   1   2   1   2   1   1   2   2   1   1   1   2   2   1   2   2   2   1   1   1   1   1   1   1   2   2   1   1   1   1   2   2   2   2   1   1   2   2   2   2   2   2   2   1   2   2   1   2   2   2   1   1   2   2   1   1   1   1   2   1   1   2   2   1   1   1   2   1   1   2   2   1   2   1   1   2   2   2   2   1   2   1   1   2   2   1   2   1   1   1   1   1   1   1   2   2   1   2   2   2   1   1   2   2   2   1   2   1   2   2   1   2   1   1   1   1   2   2   1   2   2   1   1   1
 MK-4-1                 1   2   1   1   2   2   2   1   2   1   1   1   2   1   2   1   2   1   2   2   1   1   2   2   2   1   2   2   1   1   2   2   1   1   1   2   2   2   2   2   2   2   2   1   1   2   2   2   1   1   1   2   1   2   1   2   2   2   1   2   1   2   2   2   2   1   2   1   2   2   1   2   1   2   2   1   2   1   1   2   1   1   2   2   2   1   2   1   2   1   2   2   2   2   1   1   2   1   2   2   1   2   1   1   1   2   1   2   2   2   2   2   1   1   1   1   2   1   2   2   2   1   2   1   2   1   1   1   2   2   1   2   1   2   1   1   1   1   2   2   1   2   2   2   1   2   1   2   1   2   2   1   1   2   2   2   1   1   2   1   2   1   1   1   2   1   2   1   2   2   2   1   2   1   1   2   2   1   1   1   2   1   2   1   2   2   1   2   2   1   1   1   1   2   1   2   1   1   2   2
 MK-4-2                 1   2   1   1   2   2   2   1   2   1   1   1   2   1   2   1   2   1   1   2   1   1   1   2   2   1   2   2   1   1   2   2   2   1   1   2   2   2   2   2   2   2   2   1   1   2   2   2   1   1   1   2   1   2   1   2   2   2   1   2   1   2   1   2   2   1   2   1   2   2   2   1   1   2   2   1   2   1   1   2   1   1   2   2   2   1   2   1   2   1   2   2   2   2   1   1   2   1   2   2   1   2   1   1   1   2   1   2   2   2   2   2   1   1   1   1   2   1   1   2   2   1   2   1   2   2   1   1   2   2   1   2   1   2   1   1   1   1   2   2   1   2   2   2   1   2   1   2   1   2   2   1   1   2   2   2   1   1   2   1   2   1   1   1   2   1   2   1   2   2   2   2   2   1   1   2   2   1   1   1   1   1   2   2   2   2   1   2   2   1   1   1   1   2   1   2   1   1   2   2
 MK-4-3                 1   2   1   1   1   2   2   1   2   1   1   1   2   1   2   1   2   1   1   2   1   1   2   2   2   2   2   1   1   1   2   2   2   1   2   2   2   2   2   2   2   2   1   1   1   1   2   2   1   1   1   2   1   2   1   2   2   2   2   2   2   2   1   2   2   1   2   1   2   2   1   1   1   2   2   1   2   1   1   2   1   1   2   2   2   1   2   2   2   1   2   2   2   2   1   1   2   1   2   2   1   1   1   1   1   2   1   2   2   2   2   1   1   1   1   1   2   1   1   2   2   1   2   1   2   2   2   1   2   2   1   2   2   2   1   1   1   1   2   2   1   2   1   2   1   2   1   2   1   2   2   1   1   1   2   2   1   1   1   1   2   1   1   1   2   1   2   1   2   2   2   2   2   1   1   2   2   1   1   1   1   2   2   2   2   2   1   2   2   1   1   1   1   2   1   2   1   1   2   2
 MK-4-4                 1   2   1   1   2   2   2   1   2   1   2   2   1   1   2   1   1   1   1   1   1   2   2   2   2   2   2   1   1   1   2   2   2   1   2   2   2   2   2   2   2   2   1   1   1   1   2   2   1   1   2   2   1   2   1   2   2   2   2   2   2   2   1   2   2   1   2   1   2   2   1   1   1   2   2   1   2   1   1   2   1   1   2   2   2   1   2   2   2   2   2   2   2   2   1   1   2   1   2   2   1   1   1   1   1   2   1   2   2   2   2   1   1   1   1   2   1   1   1   2   1   1   2   1   2   2   2   1   2   2   1   2   2   2   1   1   1   1   2   2   1   2   1   2   1   2   1   2   1   1   2   1   1   1   1   2   1   1   1   1   2   1   1   1   2   1   2   1   1   2   2   2   2   1   1   2   2   1   1   1   1   2   2   2   2   2   1   2   2   1   1   1   2   2   1   2   1   1   2   2
 MK-4-5                 1   2   1   1   2   2   2   1   2   1   2   2   1   1   2   1   1   1   2   1   1   2   2   2   2   2   1   1   1   1   2   2   2   1   2   2   2   2   2   2   2   2   1   1   1   1   2   2   1   1   2   2   2   1   1   2   2   2   2   2   2   2   1   2   2   1   2   1   2   2   2   1   1   1   2   1   2   1   1   1   1   1   2   2   2   1   2   2   2   2   2   2   2   2   1   1   2   1   2   2   1   1   1   1   1   2   1   2   2   2   2   1   1   1   1   2   1   1   1   2   1   1   1   1   2   1   2   1   2   2   1   2   2   2   1   1   1   1   2   2   2   2   1   1   2   2   1   2   1   1   2   1   1   1   1   2   1   1   1   1   2   1   1   1   2   1   1   1   1   2   2   2   2   1   1   2   2   1   1   1   1   2   1   1   2   2   1   1   2   1   1   1   2   2   1   2   1   1   2   2
 MK-4-6                 2   2   1   1   2   2   2   1   2   1   2   2   1   1   2   1   1   1   2   1   1   2   2   2   2   2   1   1   1   1   2   2   2   1   2   2   2   2   2   2   2   2   1   1   1   1   2   2   1   1   2   2   2   1   1   2   1   2   2   2   2   2   1   2   1   1   2   1   2   2   2   2   1   1   2   1   2   1   1   1   1   1   2   2   2   1   2   2   2   2   2   2   2   2   1   1   2   1   2   2   1   1   1   1   1   1   1   2   2   2   2   1   1   1   1   2   1   1   1   1   1   1   1   1   2   1   2   1   2   2   1   2   2   2   1   1   1   1   2   2   1   2   1   1   2   1   1   2   1   1   2   1   1   1   1   2   2   2   1   1   2   1   1   1   2   1   2   2   1   2   2   2   2   1   1   2   2   1   1   1   1   2   1   1   2   2   1   1   1   1   1   2   2   2   1   2   1   1   2   2
 MK-4-7                 2   2   1   1   2   2   2   1   2   1   2   2   1   2   1   1   1   1   2   1   1   2   1   2   2   1   1   1   1   1   2   2   2   2   2   2   2   2   2   1   1   2   1   1   2   1   2   2   1   1   2   2   2   1   1   2   1   2   2   2   2   2   1   2   1   1   2   1   2   2   2   2   1   1   2   1   2   1   1   1   1   1   1   2   2   1   2   2   2   2   2   2   2   2   1   1   1   1   2   1   1   1   2   1   1   1   1   2   2   2   2   1   1   1   1   2   1   1   1   1   1   1   2   1   2   1   2   1   1   2   1   2   2   2   1   1   1   1   2   2   2   2   1   1   2   1   1   2   1   1   2   1   1   1   1   2   2   2   1   1   2   1   1   1   2   1   2   2   1   2   2   2   2   1   1   2   2   1   1   1   1   2   1   2   2   2   1   1   1   1   1   2   2   2   1   2   1   1   2   2
 MK-4-8                 1   2   1   1   2   2   2   1   2   1   2   1   1   2   1   1   1   1   2   1   1   2   1   2   2   1   1   1   1   1   2   2   2   2   2   2   2   2   2   1   1   2   1   1   2   2   2   1   1   1   2   1   1   1   1   2   1   2   2   2   2   2   1   2   1   1   2   1   2   2   2   2   1   1   2   1   2   1   1   2   1   1   1   1   2   1   2   2   2   2   2   2   1   2   1   1   1   2   2   1   1   1   1   1   1   1   1   2   2   2   2   1   1   1   2   2   1   2   1   1   1   1   2   1   2   2   2   1   1   2   1   2   1   2   1   1   1   1   2   2   2   2   1   1   2   1   1   2   1   1   2   1   1   1   1   2   2   1   1   1   2   1   1   1   2   1   2   2   1   2   2   2   2   2   1   2   2   2   1   1   1   2   1   2   2   2   1   1   1   1   1   2   1   2   1   2   1   2   1   2
 MK-4-9                 1   2   1   2   2   2   2   1   2   2   2   1   1   2   1   1   1   1   2   1   1   2   1   2   2   1   1   1   1   1   2   2   2   2   2   2   2   2   2   1   1   2   1   1   2   2   2   1   1   2   2   1   1   1   2   2   1   2   2   2   1   2   1   2   2   1   2   1   1   2   2   2   1   1   2   1   2   1   1   2   1   1   1   1   2   1   2   2   1   1   2   2   1   2   1   1   1   2   2   1   1   1   1   2   1   1   1   2   2   2   2   1   1   1   2   2   1   2   1   1   1   1   2   1   2   2   2   1   1   2   1   1   2   2   1   1   1   2   2   2   2   2   1   1   2   1   1   2   1   2   2   1   1   1   1   2   2   1   2   1   2   1   2   1   2   1   2   2   1   2   2   1   2   2   1   2   2   2   1   1   1   2   1   1   2   2   1   1   1   1   1   2   1   2   1   2   1   2   1   2
 MK-4-10                1   2   1   2   2   2   2   1   2   2   2   1   1   2   1   1   1   2   2   2   2   2   1   2   2   1   1   1   1   1   2   2   2   2   2   2   2   2   2   1   1   2   1   1   2   2   2   1   1   2   2   1   1   1   2   2   1   2   2   2   1   2   1   2   2   1   2   1   1   2   2   2   1   1   2   1   2   1   1   2   1   1   1   1   2   1   2   2   1   1   2   2   1   2   1   1   1   2   2   1   1   1   1   2   1   1   1   2   2   2   2   1   1   1   2   2   1   2   2   1   1   1   2   1   2   2   2   1   1   2   1   1   2   2   1   1   1   2   2   2   2   2   1   1   2   1   1   2   2   2   2   2   1   1   1   1   2   1   2   1   1   1   2   1   2   1   2   2   1   2   2   1   2   1   1   2   2   2   1   1   1   2   1   1   2   2   1   2   1   1   1   2   1   1   1   1   1   2   1   2
 MK-4-11                1   2   1   2   2   2   2   1   2   2   2   1   1   2   1   1   1   2   2   2   2   2   1   2   1   1   1   1   1   1   2   2   2   2   2   2   1   2   2   1   1   2   1   1   2   2   2   1   2   2   2   1   1   1   2   2   1   2   2   2   1   2   1   2   2   1   2   1   1   2   2   2   2   1   2   1   2   1   1   2   1   1   1   1   2   1   2   2   1   1   2   2   1   2   1   1   1   2   2   1   1   1   1   2   1   1   1   2   2   2   2   1   1   1   2   2   1   2   1   1   1   2   2   1   2   2   2   1   1   2   2   1   1   2   1   1   1   2   2   2   2   2   1   1   2   1   1   2   2   2   2   2   1   1   1   1   2   1   2   1   1   1   2   2   2   1   2   2   1   2   2   1   2   1   1   2   2   2   1   1   1   2   1   1   2   1   1   2   1   1   2   2   1   1   1   1   1   2   1   2
 MK-4-12                1   2   1   2   2   2   2   1   2   2   2   1   1   2   1   1   1   1   2   2   2   1   1   2   1   1   2   1   2   1   1   2   2   2   2   2   1   2   2   1   2   2   1   1   2   2   2   1   2   2   2   1   1   1   2   2   1   2   2   2   1   2   1   2   2   1   2   1   1   2   2   2   2   1   2   1   2   1   1   2   1   1   1   1   2   1   2   2   1   1   2   2   1   1   1   1   1   2   2   1   1   1   1   2   2   1   1   2   2   2   2   1   1   1   1   2   1   2   1   1   1   2   2   1   2   2   2   1   1   1   1   1   1   2   1   1   1   2   2   2   2   2   1   1   2   1   1   2   2   2   2   2   1   1   1   1   2   1   2   1   1   2   2   2   2   1   2   2   1   2   2   1   2   1   1   2   1   2   1   1   1   2   1   1   2   1   1   2   1   1   2   2   1   1   1   1   1   2   1   2
 MK-4-13                1   2   1   2   2   2   2   1   1   2   2   1   1   2   2   1   1   2   2   2   2   2   1   2   1   1   2   1   2   1   1   2   2   1   2   2   1   2   2   1   2   2   1   1   2   2   2   1   2   2   1   1   1   1   2   2   1   2   2   2   1   2   1   2   2   1   2   2   1   2   2   2   2   1   1   1   1   1   1   2   1   2   1   1   2   1   2   2   1   1   2   2   1   1   1   1   1   2   2   1   1   1   1   2   2   1   1   2   2   2   2   1   1   1   1   2   1   2   1   1   1   2   2   1   1   2   2   1   1   1   1   1   1   2   1   1   1   2   2   1   2   2   2   1   2   1   1   2   2   2   2   2   1   1   1   1   2   1   2   1   1   2   2   2   2   2   2   2   2   2   2   1   2   1   2   2   2   2   1   1   1   2   2   1   2   1   1   2   1   1   2   2   1   1   1   1   1   2   2   2
 MK-4-14                1   2   1   2   2   2   1   1   1   2   1   1   2   2   2   1   2   2   2   2   2   2   1   2   1   1   2   1   2   1   1   2   2   1   2   2   1   2   2   1   2   2   1   1   2   2   2   1   2   1   1   1   1   1   2   2   2   2   2   2   2   2   1   2   2   1   2   2   1   2   1   2   2   1   1   1   1   1   1   2   2   2   1   1   2   1   2   2   1   1   2   2   1   1   1   1   1   2   2   1   1   1   1   2   2   1   1   2   2   2   2   1   1   1   1   2   1   2   1   1   1   2   2   2   1   2   2   1   1   1   2   1   1   2   1   1   1   2   2   1   2   2   2   2   2   1   1   2   2   2   2   2   1   1   1   2   1   1   2   1   1   2   2   2   2   2   2   2   2   2   2   1   2   1   2   2   2   1   2   1   1   2   2   1   2   1   1   2   1   2   2   2   1   1   1   1   2   2   2   2
 MK-4-15                1   2   2   2   2   2   1   1   1   2   1   1   2   1   2   1   2   2   2   2   1   2   1   2   1   1   2   1   2   1   1   2   2   1   2   2   1   2   2   1   1   2   1   1   2   2   2   1   2   1   1   1   1   1   1   2   2   2   2   2   2   2   1   2   2   1   2   2   1   2   1   2   2   1   1   1   1   1   2   2   2   2   1   1   2   1   2   2   1   1   2   2   1   1   1   1   1   2   2   1   1   1   1   2   2   1   1   1   2   2   2   1   1   1   1   2   1   2   1   1   1   2   1   2   1   2   2   1   1   2   2   2   1   2   1   1   1   2   2   1   2   2   2   2   2   1   1   2   1   1   2   2   1   1   1   2   2   1   1   1   1   2   2   1   2   2   2   2   1   2   1   1   2   1   2   2   2   1   2   1   1   2   2   1   2   1   1   2   1   2   2   2   1   1   1   1   2   2   2   2
 MK-4-16                1   2   2   2   2   2   1   1   1   2   1   1   2   1   2   1   2   2   2   2   1   2   1   2   1   1   2   1   2   1   1   2   2   1   1   2   1   2   2   1   1   2   1   1   2   1   2   1   2   1   1   1   1   1   1   2   2   2   2   1   2   2   1   2   2   1   2   2   1   2   2   2   2   1   1   2   1   1   2   2   2   2   1   1   2   1   2   2   1   1   2   2   1   1   1   1   1   2   2   1   1   1   1   2   2   1   1   1   2   2   1   1   1   1   1   2   1   2   1   1   1   2   2   2   1   2   2   1   1   2   2   2   1   2   1   1   1   2   2   1   2   2   2   2   2   1   1   2   1   1   2   2   1   1   2   2   2   1   1   1   1   2   2   1   2   2   2   2   1   1   1   1   2   1   1   2   2   1   2   2   1   2   2   1   2   1   1   2   1   2   2   2   2   1   2   1   2   2   2   2
 MK-5-1                 2   1   1   1   2   1   1   1   1   2   1   2   2   1   2   2   1   1   1   1   2   1   2   1   1   2   2   2   1   1   1   1   2   1   1   1   2   1   1   2   2   1   1   1   1   2   1   1   2   1   1   2   1   2   2   2   1   2   2   1   1   1   1   1   2   2   2   2   2   2   1   1   1   1   1   1   1   1   1   2   2   2   2   2   1   1   1   1   2   2   1   2   1   2   1   1   2   1   1   2   1   2   1   1   1   1   2   2   2   1   2   2   1   2   2   2   2   1   1   2   1   1   2   2   1   1   1   2   1   2   2   2   1   1   1   2   1   2   2   1   2   1   1   2   2   2   1   1   1   2   1   1   1   2   2   2   1   2   1   2   2   2   2   1   1   1   2   1   1   1   1   1   2   2   2   1   2   1   2   1   2   2   2   1   2   2   1   1   1   1   1   2   2   2   2   1   2   1   2   2
 MK-5-2                 2   1   1   1   2   1   1   1   1   2   1   2   2   1   2   2   1   1   1   1   2   1   2   1   1   2   2   2   1   1   1   1   2   1   1   1   2   1   1   1   1   1   1   1   1   2   1   1   2   1   2   2   1   2   2   2   2   2   2   1   1   1   1   1   2   2   1   2   2   2   1   1   1   1   1   1   1   1   2   2   1   2   2   2   1   1   1   1   2   2   1   2   1   2   2   1   2   1   2   2   1   2   1   1   1   1   1   2   2   1   2   2   1   2   2   2   2   1   1   2   1   1   2   2   1   1   1   2   1   2   2   2   1   1   1   1   1   2   2   1   1   1   1   2   1   2   1   1   2   2   1   1   1   2   2   1   1   2   1   2   2   2   2   1   1   1   2   1   1   1   1   1   2   2   2   1   2   1   2   1   2   2   2   1   2   2   1   1   1   2   1   2   2   2   1   1   1   1   2   2
 MK-5-3                 2   1   1   1   2   1   1   1   1   2   1   2   2   1   2   2   1   1   1   1   2   1   2   1   2   2   2   2   1   1   1   2   1   1   1   1   1   2   1   1   1   1   1   2   1   2   1   1   2   1   2   2   1   1   1   2   2   2   2   1   1   1   1   1   2   2   1   2   2   2   1   1   1   1   2   1   1   1   2   2   1   2   2   2   1   1   1   1   2   2   1   1   1   2   2   1   2   1   1   2   1   2   1   1   1   1   1   2   2   1   1   2   2   1   2   2   2   1   1   2   1   2   2   1   1   1   1   2   1   2   2   2   1   1   1   1   1   2   2   1   1   2   1   2   1   2   1   1   2   2   1   1   1   2   2   1   1   2   2   2   2   1   2   1   1   1   2   1   1   1   1   1   2   2   2   1   2   1   2   1   2   2   2   1   2   2   1   1   1   2   1   2   2   2   1   1   1   1   2   2
 MK-5-4                 2   2   1   1   2   1   1   1   1   2   1   2   1   2   1   2   1   2   1   1   2   2   2   1   2   2   2   2   1   1   1   2   1   1   1   1   2   2   1   1   1   1   1   1   1   2   1   1   2   1   2   1   1   1   1   2   2   2   2   2   1   1   1   2   2   2   1   2   2   2   1   1   1   1   2   1   1   1   2   2   1   2   2   2   1   1   1   1   2   2   1   1   1   2   2   1   2   2   1   1   1   2   1   1   1   1   1   2   2   1   1   1   2   1   1   2   2   1   1   2   1   2   2   2   1   1   1   2   2   2   2   2   1   1   1   1   1   2   2   1   1   2   1   2   2   2   1   1   2   2   1   1   1   2   2   1   1   2   2   2   2   1   2   1   1   1   2   1   1   1   1   1   2   2   2   1   2   1   2   1   2   1   2   2   1   2   1   1   1   2   1   2   2   2   1   1   1   2   2   2
 MK-5-5                 2   2   1   1   2   1   1   1   1   2   1   1   1   2   1   2   1   2   1   2   2   2   2   1   2   2   2   2   1   1   1   2   1   1   1   1   2   2   1   1   1   1   1   1   1   2   1   1   2   1   1   1   1   1   1   2   1   2   2   2   1   1   1   2   2   2   1   2   2   2   1   1   1   1   1   1   1   1   1   2   1   2   2   1   1   1   1   1   2   2   2   1   1   2   2   1   2   2   1   1   1   2   2   1   1   1   1   2   2   1   1   1   2   1   2   2   1   1   1   2   1   2   2   2   1   1   2   2   2   2   2   2   1   1   1   1   2   2   2   1   1   2   1   1   2   2   1   2   2   2   1   1   1   2   2   1   1   2   2   1   2   1   2   1   1   1   2   1   1   1   1   2   2   2   2   2   2   1   2   1   2   1   2   2   1   2   1   1   1   2   1   2   1   2   1   1   1   2   2   2
 MK-5-6                 2   1   1   1   2   1   1   1   1   2   1   1   1   1   1   2   1   2   1   2   2   2   2   1   2   2   2   2   1   1   1   2   1   1   1   1   2   2   1   1   1   1   2   1   1   2   1   1   2   1   1   1   1   1   1   2   1   2   2   2   1   1   1   2   2   2   1   2   2   2   1   1   1   1   1   1   1   1   1   2   2   2   2   1   1   1   1   1   2   2   1   1   1   2   2   1   2   2   1   1   1   1   2   1   1   1   1   2   2   1   1   1   2   1   2   2   1   1   1   2   1   2   2   2   1   1   1   2   2   2   2   2   2   1   1   1   2   2   2   1   1   2   1   1   2   2   1   2   2   2   1   1   1   2   2   1   1   1   2   2   2   1   1   1   1   1   2   2   1   1   1   2   2   2   2   2   2   1   2   1   2   1   2   2   1   2   1   1   1   2   1   2   1   2   1   1   1   2   2   2
 MK-5-7                 2   1   1   1   1   2   1   1   1   2   1   1   1   2   1   2   1   2   1   2   2   2   2   1   2   2   2   2   1   1   1   2   1   2   1   1   2   2   1   1   1   1   2   1   1   2   1   1   2   1   1   1   2   2   1   2   1   2   2   2   1   1   1   2   2   2   1   2   2   1   1   1   1   1   1   1   1   1   1   2   1   2   2   1   1   1   1   1   2   2   1   1   1   2   2   1   1   2   1   1   1   1   1   1   1   1   1   2   2   1   1   1   2   1   2   1   1   2   1   2   1   2   2   2   1   1   1   2   1   2   2   2   2   2   1   1   2   2   2   1   1   2   1   1   2   2   1   2   2   2   1   1   1   2   2   1   1   1   2   2   2   1   1   1   1   1   2   2   1   1   1   2   2   1   2   2   2   2   2   1   2   2   2   2   1   2   2   1   1   1   1   2   1   2   1   1   1   2   2   2
 MK-5-8                 2   1   2   1   1   2   1   1   1   2   1   1   1   2   1   2   1   2   1   2   2   2   2   1   2   2   2   2   1   1   1   2   1   2   1   1   2   1   1   1   1   1   2   1   1   1   1   2   2   1   1   1   2   2   1   2   1   2   2   2   1   1   1   1   2   2   1   2   2   1   1   1   1   1   1   1   1   1   1   2   2   2   1   1   1   1   1   1   2   2   1   1   1   2   2   1   1   2   1   1   1   1   1   1   1   2   1   2   2   1   1   1   2   1   2   1   1   1   1   2   1   1   2   2   2   2   1   2   1   2   2   2   2   2   1   1   2   2   2   1   1   2   1   1   2   2   1   2   2   2   1   1   1   2   2   1   1   1   2   2   2   1   1   1   1   1   2   2   1   1   1   2   1   1   2   2   2   2   2   1   2   2   2   2   1   2   2   1   1   2   1   1   1   2   1   1   1   2   2   2
 MK-5-9                 2   1   2   1   1   2   1   1   1   2   1   1   1   2   1   2   1   2   1   2   2   2   2   1   1   2   1   2   1   2   2   1   1   2   1   1   2   1   1   1   1   1   2   1   1   1   1   2   2   2   1   1   2   2   1   2   1   1   2   2   1   1   1   1   2   2   1   2   2   1   1   1   1   1   1   1   1   2   1   2   2   2   1   1   1   1   1   2   1   2   1   1   1   2   2   1   1   2   1   1   1   1   1   1   1   2   1   2   2   1   1   1   2   1   2   1   1   1   1   2   1   1   2   2   2   2   1   2   1   2   2   2   2   2   1   1   2   2   2   1   1   2   1   1   2   2   2   2   2   2   1   1   1   2   2   1   1   1   2   2   2   2   1   1   1   1   2   2   2   1   1   2   1   1   1   1   2   2   2   1   2   2   2   2   1   2   2   1   1   1   1   1   2   2   1   2   2   2   2   2
 MK-5-10                2   1   2   1   1   2   1   1   1   2   1   1   1   2   1   2   2   2   1   2   2   1   2   1   1   2   1   1   1   2   2   1   1   2   2   1   2   1   1   1   1   1   1   1   1   1   1   2   2   2   1   1   2   2   2   2   1   1   1   2   1   1   1   1   1   2   1   2   1   1   1   1   1   1   1   1   1   2   1   2   2   2   1   1   2   1   1   2   1   2   1   1   1   2   2   1   1   2   2   2   1   1   1   1   2   2   1   2   2   1   1   1   2   1   2   1   1   1   1   2   1   1   2   2   2   2   1   1   2   1   1   2   2   2   1   1   2   2   2   1   1   2   1   1   2   2   2   2   2   2   1   1   1   2   2   1   1   1   2   2   2   2   1   1   1   1   2   2   2   1   2   2   1   1   1   1   2   2   2   1   2   2   1   2   1   2   2   1   1   1   1   1   2   2   1   2   2   2   2   2
 MK-5-11                2   1   2   1   2   2   1   1   1   2   1   1   1   2   1   2   2   2   1   2   2   1   2   1   1   2   1   1   1   2   2   1   1   2   2   1   2   1   1   2   1   1   1   1   1   1   1   2   2   2   1   1   2   2   2   2   1   1   1   2   1   1   1   1   1   2   1   2   1   1   1   1   1   1   1   1   1   2   1   2   2   2   1   1   1   1   1   2   2   2   1   1   1   1   2   1   1   2   2   2   1   1   1   1   2   2   1   2   2   1   1   1   2   1   2   1   1   1   1   2   1   1   2   2   1   2   1   1   2   1   1   2   1   2   1   1   2   2   2   1   1   2   1   1   2   2   2   2   2   2   1   1   1   2   2   1   1   2   2   2   2   2   1   1   1   1   2   2   2   1   2   2   1   1   1   1   2   1   2   1   2   1   1   2   1   2   2   1   1   1   1   1   2   2   1   2   2   2   2   2
 MK-5-12                2   1   2   1   1   2   1   1   2   1   1   1   1   2   1   2   2   2   1   1   2   1   2   1   1   2   1   1   1   2   2   1   2   2   2   1   1   1   1   2   1   1   1   1   1   1   1   2   2   2   1   1   2   2   2   1   1   1   1   2   1   1   1   2   1   2   1   2   1   1   1   1   1   1   1   1   2   2   1   2   2   2   1   1   1   1   1   2   2   2   1   1   1   1   2   1   1   2   2   2   1   1   1   1   2   1   1   2   2   1   1   1   2   1   2   1   1   1   1   2   1   1   1   2   2   2   1   1   1   1   2   2   1   2   1   1   2   2   1   1   1   2   1   2   2   2   2   2   2   2   1   1   1   2   2   1   2   2   2   1   2   1   1   1   1   1   2   2   2   1   2   2   1   2   1   1   2   1   2   1   2   1   1   2   1   2   2   1   1   1   1   1   2   2   1   2   2   1   2   2
 MK-5-13                2   1   2   1   1   2   1   1   2   2   1   1   1   1   1   2   2   2   1   1   2   1   2   1   1   1   1   1   1   2   2   1   2   2   2   2   1   1   1   2   1   1   1   1   1   1   1   2   2   2   1   1   1   1   2   1   1   1   1   2   1   1   2   2   2   2   1   2   1   1   1   1   1   1   1   1   2   2   1   2   2   2   1   1   1   1   1   2   2   2   1   1   1   1   2   2   1   2   2   2   1   1   1   1   2   1   1   2   1   2   1   1   2   1   2   1   1   1   1   2   1   1   1   2   2   2   1   1   1   1   2   2   1   2   1   1   2   2   1   1   1   2   2   2   2   2   2   1   2   1   1   1   1   2   2   1   2   2   2   2   2   1   1   1   2   1   2   2   2   1   2   2   1   2   1   1   1   1   2   1   1   1   1   2   1   2   2   1   1   1   1   1   2   2   1   2   2   1   2   2
 MK-5-14                2   2   2   1   1   2   1   1   2   2   1   1   1   1   1   2   2   2   1   1   2   1   2   1   1   1   1   1   1   2   2   2   2   2   2   1   1   1   1   2   2   1   1   1   1   1   1   2   2   2   1   1   2   1   2   1   1   1   2   2   1   1   2   2   2   2   1   2   1   1   1   2   1   1   1   1   2   2   1   2   2   2   1   1   1   1   2   1   2   2   1   1   1   1   2   2   1   2   2   2   1   1   1   1   2   1   2   2   1   2   1   1   2   1   2   1   1   1   1   2   1   1   1   2   2   2   1   1   1   1   2   2   1   2   1   1   2   2   1   1   2   1   2   2   1   2   2   1   2   1   1   1   1   2   2   1   2   2   2   2   2   1   1   1   2   1   2   1   2   2   2   2   1   2   1   1   1   2   1   1   1   1   1   2   1   2   2   1   2   1   2   1   2   1   1   2   2   2   2   2
 MK-5-15                2   2   2   1   1   1   1   1   2   2   1   1   1   1   2   2   2   2   2   1   2   1   2   1   1   1   1   1   2   2   2   2   2   2   2   1   1   1   1   2   2   1   1   1   1   1   1   2   2   1   1   1   2   2   2   1   1   1   2   2   1   1   2   2   2   2   1   1   1   1   1   2   1   1   1   1   2   2   2   2   2   2   1   1   1   1   2   1   2   2   1   1   1   1   2   2   1   2   2   2   1   1   1   1   2   1   2   2   1   2   1   1   2   1   2   1   2   1   1   2   1   1   2   2   2   2   1   1   2   2   2   2   1   1   1   1   2   2   1   1   2   1   2   2   1   2   2   1   1   1   2   1   1   2   2   1   2   2   2   2   1   1   1   1   2   1   2   1   2   2   1   2   1   2   1   1   1   2   2   1   1   1   1   2   1   2   2   1   2   1   2   1   2   1   1   2   2   2   2   2
 MK-5-16                2   2   1   1   1   1   1   1   2   2   1   1   1   1   1   2   2   2   2   1   2   1   2   1   1   1   1   1   2   2   2   1   2   2   2   1   2   1   1   2   2   1   1   1   1   1   2   2   2   1   1   1   2   2   2   1   1   1   2   2   1   1   2   2   1   1   1   1   1   1   2   2   1   1   1   1   2   2   2   2   2   2   1   2   1   1   2   2   2   2   1   1   1   1   2   2   2   2   2   2   1   1   1   1   2   1   1   2   1   2   1   1   1   1   2   1   2   1   1   2   1   2   1   2   2   2   1   1   2   2   2   2   1   1   1   1   2   2   1   2   2   1   2   2   1   2   2   1   1   2   2   1   1   2   1   1   2   2   2   2   1   1   1   1   2   1   2   1   2   2   1   1   1   1   1   1   1   2   2   1   2   1   1   2   2   2   2   1   2   1   2   1   2   1   1   2   2   2   2   2
 MK-6-1                 2   2   2   2   1   2   2   2   2   1   2   2   2   2   2   2   1   2   2   1   2   1   1   2   1   1   1   2   1   1   2   1   2   1   1   2   2   1   1   1   1   1   1   2   1   1   1   1   2   2   1   2   2   2   2   2   2   2   2   1   2   2   1   2   2   2   1   1   2   2   1   1   2   1   2   2   1   2   2   1   2   1   1   2   1   2   1   1   1   2   1   1   2   2   2   1   1   1   2   1   1   2   1   2   2   2   1   2   2   1   1   1   1   2   1   1   1   1   1   1   1   2   1   2   1   2   2   1   2   1   2   2   2   2   2   1   1   2   1   2   2   2   1   1   1   1   1   2   2   1   2   1   2   2   1   1   2   2   1   2   1   1   1   1   2   2   1   1   1   1   1   2   2   1   2   1   1   1   1   1   1   1   2   2   2   2   1   1   1   2   1   2   1   2   2   2   1   2   1   1
 MK-6-2                 2   1   2   2   1   2   2   2   2   1   2   2   2   2   2   2   1   2   2   1   2   1   1   2   1   1   1   2   1   1   2   1   2   1   1   2   2   1   1   1   1   1   1   2   1   1   1   1   2   2   1   2   2   1   2   2   2   2   2   1   2   2   1   2   2   1   1   1   1   2   1   1   2   1   2   2   1   2   1   2   2   1   1   2   1   2   1   1   1   2   2   2   2   2   2   1   1   1   2   1   2   2   1   2   2   2   1   2   2   1   1   1   1   2   1   1   1   1   1   1   1   2   1   2   1   2   2   1   2   2   1   2   2   2   2   1   2   2   1   1   2   2   1   2   1   1   1   2   2   1   2   1   2   1   2   1   2   2   1   2   2   1   1   1   2   2   2   1   1   1   1   2   2   1   2   1   1   1   1   1   1   1   2   2   2   2   1   1   1   2   1   2   1   2   1   2   1   2   1   1
 MK-6-3                 2   1   2   2   1   2   2   2   2   1   2   2   2   2   2   2   1   2   2   1   2   1   1   2   1   1   1   2   1   2   2   1   2   1   1   2   1   1   1   1   1   1   1   2   1   1   1   1   2   2   2   2   2   2   2   2   2   2   2   1   2   2   1   2   2   1   1   1   1   2   1   2   2   2   2   2   1   2   1   2   2   1   1   2   1   2   1   1   1   2   2   1   2   1   2   1   1   1   2   1   2   1   1   2   2   2   1   1   2   1   1   1   1   2   1   1   1   1   1   1   1   2   1   2   1   2   2   1   2   2   1   2   2   2   2   1   2   2   1   2   2   2   1   2   1   1   1   2   2   1   2   1   2   1   2   1   2   2   1   2   2   1   1   1   2   1   2   1   1   1   1   2   2   1   2   1   1   1   1   1   1   1   2   2   2   2   1   2   1   2   1   2   1   2   1   2   1   2   1   1
 MK-6-4                 2   1   2   2   1   2   2   2   2   1   2   2   2   2   1   2   1   2   2   1   2   1   1   1   1   2   1   2   1   1   2   1   2   2   1   2   1   1   1   1   1   1   1   2   1   1   1   1   2   2   2   2   2   2   2   2   2   2   2   1   2   2   2   2   2   1   1   1   1   2   1   2   2   2   2   2   1   2   1   2   2   1   1   2   1   2   1   1   1   1   2   1   2   1   2   1   1   1   2   2   2   1   1   2   2   2   1   1   2   1   1   1   1   1   1   1   1   1   1   1   1   2   1   2   1   2   1   2   2   2   1   2   2   2   2   1   2   2   1   2   2   2   1   1   2   1   1   2   2   1   2   1   2   1   2   2   2   2   1   2   2   1   1   1   2   1   2   1   1   1   1   2   1   1   2   1   1   1   1   1   1   1   2   2   2   2   1   2   1   2   1   2   1   2   1   2   1   2   1   1
 MK-6-5                 2   1   2   2   1   2   1   2   1   1   2   2   2   2   1   2   1   2   2   1   2   1   1   1   1   2   1   2   1   1   2   1   2   1   1   2   1   1   1   1   1   1   2   2   1   1   1   1   2   2   2   2   1   2   2   2   2   2   2   2   2   1   2   2   2   1   2   1   1   2   1   2   2   2   2   1   1   1   1   2   2   2   1   1   1   2   1   1   1   1   1   1   2   1   2   1   1   1   2   2   2   1   1   2   2   2   1   1   2   1   1   2   1   1   2   1   2   1   1   1   1   2   1   2   1   2   1   2   2   1   1   2   2   2   2   1   2   2   1   2   2   1   1   1   2   1   1   2   2   1   2   1   2   1   2   2   2   2   1   2   2   1   1   1   2   1   2   1   1   1   2   2   1   1   2   1   1   1   1   1   2   1   2   1   2   2   1   2   1   2   1   2   1   2   1   2   1   2   1   1
 MK-6-6                 2   1   1   1   2   2   1   2   1   1   2   2   2   2   1   2   1   2   2   1   2   2   1   2   1   2   1   2   1   1   2   1   2   1   2   2   1   1   1   1   1   1   2   2   1   1   1   1   2   2   2   2   2   2   2   2   2   2   2   2   2   1   2   2   2   1   2   1   2   2   1   2   2   2   2   1   1   1   1   2   1   2   2   1   1   1   1   1   1   1   1   1   2   1   2   2   1   1   2   2   2   1   1   2   2   2   1   1   2   1   1   1   1   1   2   1   2   1   1   1   1   2   1   2   1   2   1   2   2   2   1   2   2   2   2   1   2   2   1   2   2   1   1   1   1   1   1   2   2   1   2   1   2   1   2   2   1   2   1   2   2   1   1   1   2   1   2   1   1   1   2   2   1   1   2   1   1   1   1   2   2   1   2   1   2   2   2   2   1   2   1   2   1   2   1   2   1   2   1   1
 MK-6-7                 2   1   1   1   2   2   1   2   1   1   1   2   2   2   2   2   1   2   2   1   2   1   1   2   1   2   1   1   1   1   2   1   2   1   2   2   1   1   1   1   1   1   2   2   1   1   1   1   2   2   2   1   2   2   2   2   2   2   2   2   2   2   2   1   2   1   2   1   2   1   1   2   2   2   2   1   1   1   1   2   1   2   2   1   1   1   1   1   1   1   1   1   2   1   1   1   1   2   2   2   2   1   1   2   2   2   1   1   2   2   1   1   1   1   2   1   2   2   2   1   1   2   1   2   1   2   1   2   2   2   1   2   2   2   2   1   2   2   1   2   2   1   1   1   1   2   1   2   2   1   2   1   2   1   2   2   1   2   1   2   2   1   1   1   2   1   2   1   1   1   2   2   1   1   2   1   1   1   1   2   1   1   2   1   1   2   2   1   1   2   1   2   1   2   1   2   1   2   1   1
 MK-6-8                 2   1   1   1   2   2   1   2   1   1   1   2   2   2   2   2   1   2   2   2   2   1   1   2   2   2   2   1   2   1   2   1   2   1   2   2   1   1   1   1   1   1   2   2   1   1   2   1   2   2   2   1   2   2   2   2   2   2   2   2   2   1   2   1   2   1   2   1   2   1   1   2   2   2   2   1   1   1   1   2   1   2   2   1   1   2   1   1   1   1   1   1   2   1   1   1   1   2   2   2   2   1   1   2   2   2   1   1   2   2   1   1   2   2   2   1   2   1   2   1   1   1   1   2   1   2   2   2   2   2   1   2   2   2   2   2   2   2   1   2   2   1   1   1   1   2   1   2   2   1   2   1   2   1   2   2   1   2   1   2   1   1   1   1   2   1   2   1   1   1   2   2   1   1   2   1   1   1   1   2   1   1   2   1   1   2   2   1   1   2   1   2   1   2   2   2   2   2   1   1
 MK-6-9                 2   1   1   1   2   2   1   2   1   1   1   2   2   2   2   2   1   1   2   2   2   1   1   2   2   2   2   1   2   1   2   1   1   1   2   2   1   1   1   1   1   1   2   2   2   2   2   1   2   2   2   1   2   2   1   2   2   2   2   2   2   1   2   1   2   1   2   1   2   1   1   2   2   2   2   1   1   1   1   2   1   2   2   1   1   2   1   1   1   1   1   1   2   1   1   1   1   2   2   2   1   1   1   2   2   2   1   1   2   2   1   1   2   2   2   1   2   1   2   1   1   1   1   2   1   1   2   2   2   2   1   2   2   2   2   2   2   2   1   2   2   2   1   1   2   2   1   2   2   1   2   1   1   2   2   2   1   2   1   2   1   1   1   1   2   1   2   1   1   1   2   1   1   1   2   1   1   1   1   1   1   1   2   1   1   2   2   1   1   2   1   2   1   2   2   2   2   2   2   1
 MK-6-10                2   1   1   1   2   2   1   2   1   1   1   2   2   2   2   2   1   1   2   2   2   1   1   2   2   2   2   1   2   1   2   1   1   1   2   2   1   1   1   1   1   1   2   2   2   2   2   1   2   2   2   1   2   2   1   2   2   2   2   2   2   2   2   1   2   1   2   1   2   1   1   2   2   2   2   1   1   1   1   1   1   2   2   1   1   2   1   1   1   1   1   1   2   1   2   1   1   2   2   2   1   1   1   2   2   2   1   1   2   2   1   1   2   2   2   1   2   1   2   2   1   1   1   2   1   1   2   2   2   2   1   1   2   2   2   2   2   1   1   2   2   2   2   1   2   2   2   2   1   1   2   1   1   2   2   2   1   2   1   2   1   1   2   1   2   1   2   2   1   1   2   1   1   1   2   1   1   1   2   2   1   2   2   1   1   2   2   1   1   2   1   2   1   2   2   2   2   2   2   2
 MK-6-11                2   1   1   1   2   2   1   1   1   1   1   2   2   2   2   2   1   1   2   1   2   1   1   2   2   2   2   2   2   1   2   1   2   1   1   2   1   1   1   1   1   1   2   2   2   1   2   1   2   2   1   1   1   2   1   1   2   2   2   2   2   2   2   1   1   1   1   1   1   1   1   1   2   1   2   1   1   2   1   1   1   2   1   1   1   2   1   2   1   1   1   1   2   1   2   1   1   2   2   2   1   1   1   2   2   2   1   1   2   2   1   1   2   2   2   1   2   1   2   2   1   2   1   1   1   1   2   1   1   2   1   1   1   1   2   2   2   1   1   2   2   2   2   1   2   2   2   2   1   2   2   2   1   2   2   2   1   2   1   2   1   1   2   1   2   1   2   2   1   1   2   1   1   1   2   1   1   1   2   2   1   2   2   1   1   2   2   1   1   2   1   2   1   2   2   2   2   2   2   2
 MK-6-12                2   1   1   1   2   2   1   1   1   1   1   2   2   2   2   2   1   1   2   1   2   1   1   2   2   1   2   2   2   1   2   1   2   1   1   2   1   1   1   1   2   1   2   2   2   1   2   1   2   2   1   1   1   2   1   1   2   2   2   1   2   2   2   1   2   1   1   1   1   1   1   1   2   1   2   1   1   2   1   1   1   2   1   1   1   2   2   2   1   1   1   1   2   2   2   1   1   2   2   2   1   1   2   2   2   2   2   1   2   2   1   1   2   2   2   1   2   1   2   2   1   2   1   1   1   1   2   1   1   1   1   1   1   1   2   2   2   1   1   2   2   2   1   1   2   2   2   2   1   1   2   2   1   2   2   2   1   2   2   2   1   1   2   1   2   1   2   2   1   1   2   1   1   1   2   1   1   1   2   2   1   1   2   1   1   2   2   1   1   2   1   2   1   2   2   2   2   2   1   2
 MK-6-13                2   2   2   1   2   2   1   1   1   1   1   2   2   2   2   2   1   1   2   1   2   1   1   2   2   1   2   2   2   1   2   1   2   1   2   2   1   1   1   1   2   2   2   2   2   1   2   1   1   1   1   1   1   2   1   1   1   2   2   1   2   2   2   1   2   1   1   1   2   1   1   1   2   1   2   1   1   1   1   2   1   2   1   1   1   1   2   2   1   2   1   1   2   1   2   1   1   2   2   2   1   1   2   2   2   2   2   2   2   2   1   1   2   1   1   1   2   1   2   2   1   2   1   1   1   1   2   1   1   1   2   1   1   1   2   1   2   1   1   2   2   2   1   1   2   2   2   2   1   1   2   2   1   2   2   2   1   2   2   2   2   2   2   1   2   1   2   2   1   1   2   1   1   2   2   1   1   1   2   2   1   1   2   1   1   2   2   1   2   2   1   2   1   1   2   1   2   2   1   2
 MK-6-14                2   2   2   1   2   2   1   1   1   1   1   2   2   2   1   2   1   1   2   1   2   1   2   2   2   1   2   2   2   1   2   1   2   1   2   2   1   1   1   1   2   2   2   2   2   1   2   1   1   1   1   1   1   2   1   1   1   2   2   1   1   2   2   1   2   1   1   1   2   1   1   1   2   1   1   1   1   1   1   2   2   2   1   1   1   1   2   2   2   2   1   1   2   1   2   1   1   2   2   2   1   1   2   2   2   2   1   2   2   1   1   1   2   1   1   2   2   1   2   2   1   1   1   2   1   2   2   1   1   2   2   1   1   2   2   2   2   1   1   2   2   2   1   1   2   2   2   2   2   2   2   2   1   2   2   2   1   2   2   2   2   2   2   1   2   1   2   2   1   1   2   1   1   2   2   1   1   1   2   2   1   1   2   1   1   2   2   1   2   2   1   2   1   1   2   1   2   2   1   2
 MK-6-15                2   2   2   1   1   2   1   1   2   1   1   1   2   2   1   2   2   1   2   1   2   1   2   2   2   1   2   2   2   1   2   2   2   1   2   2   1   1   1   1   2   2   2   2   2   2   2   1   1   1   1   1   1   2   1   1   1   1   2   1   1   1   1   1   1   2   1   1   2   1   1   1   2   1   1   1   1   1   1   2   2   2   1   1   1   1   2   2   1   2   1   1   2   1   2   1   1   2   2   2   1   1   2   2   2   2   1   2   2   2   1   1   2   1   1   2   2   2   2   2   1   1   1   2   1   2   2   1   1   2   2   1   1   2   2   2   2   1   1   2   2   1   2   1   2   2   2   2   1   2   1   2   2   2   2   2   1   2   2   2   2   1   2   1   2   2   2   2   1   1   2   1   1   2   2   1   2   1   2   2   2   1   2   1   1   2   2   1   2   2   2   2   1   1   2   1   2   2   1   2
 MK-6-16                2   2   2   1   2   2   1   1   2   1   1   2   2   2   1   2   2   1   2   1   2   1   2   2   2   1   2   2   2   2   2   2   2   1   1   2   1   2   1   1   1   2   2   1   2   2   2   1   1   1   1   1   1   1   1   1   1   1   2   1   1   1   1   2   1   1   1   1   2   1   1   1   2   1   1   1   1   1   1   2   2   2   1   2   1   1   2   2   1   2   1   1   2   1   2   1   2   2   2   2   1   1   2   2   2   2   1   2   2   2   1   2   2   1   1   2   2   2   2   2   1   1   1   1   1   2   2   1   1   2   2   1   1   1   2   2   2   1   1   1   1   1   2   1   2   2   2   2   1   2   1   2   2   2   2   2   1   2   2   2   2   1   2   1   2   2   2   2   1   1   2   1   1   2   2   1   1   1   2   2   2   2   2   1   1   2   2   1   2   2   2   2   2   2   2   1   2   1   1   1
 
!****************************************** Phenotypic Data **********************************************************
!-100.0 is resevred for missing phenotype
SimulatedTrait1         9.8762    9.5062   10.0207    9.9736    9.8740    9.4261    9.2295    9.0744    9.1047   10.3442    9.9292    8.5992   10.0867   10.7751    9.5639    9.4909   11.5874   10.3229   10.3042    9.2671    9.3781   10.3589    9.9673    7.1360    8.8573   10.6935   11.6244   11.7984   12.0512    8.1632   10.1992   10.0283   10.1960    8.7951   11.4483    9.4051   11.7753   11.0230   10.4456   11.3036   10.6023   10.3139    9.5736   12.0779   10.5850   10.6792   10.3460    9.3296    9.5445   10.6513   10.8880    9.2567    8.5326   10.0091    9.7519   11.7366    8.5479    9.1938   10.5019    9.7659   10.7916   10.1982    9.5860    8.5601    9.8712   10.2702    9.6754    8.0128   10.2635    8.2069   10.1894   10.7922   10.1662   10.6980   11.6888   10.3764    7.8103   10.0045    9.5658   10.7555   10.3499    9.3933   11.0860    9.4819    8.6860   10.1098    9.5701   12.7779   10.5179    9.6521    8.3303    9.4346   10.6803   10.9768   10.6226    9.0194   10.8289   10.9872   10.1249   10.1094    9.1158    9.8933    9.8230    7.8668   10.4933    9.2095    8.3884    9.0542    8.0410   10.3034    9.2938   11.3295   11.1074    9.9668    8.5459   10.5069   10.1322    9.5925    8.5389    9.4461    8.7816    8.2864   11.3816    9.6818    9.7261    8.4462   11.1997    9.8483   10.8079   11.6191   10.0881    9.9627    8.6023   10.3746   11.0471   10.9850   10.1701    9.5276   10.1446    9.8948    9.7125   10.4198    9.7170    8.9479   10.6091    9.6414   10.7151    9.4802   12.7796   10.8304   10.0434    8.9797    9.3650    7.7431   11.5234    9.6396   11.4384   10.1564    9.8172    8.9976   10.8192    9.2156   10.1956    8.9580   10.8693    9.3528   11.6547   11.6085    9.5560    8.9882    9.1623   10.2024    9.3253   11.2667    9.3639    7.5055    9.7697   10.3437    9.8371   10.8730   11.6514    9.2694   10.8998   11.4873    8.7352   10.0019   11.1220    9.3881    9.5097   10.0981    7.8256    9.1210   11.2381   10.9577   10.5386    9.9637    9.6113   10.8877    9.8646   10.1525
 
