# Supplementary material for: Inclusive Composite Interval Mapping of QTL by Environment Interactions in Biparental Populations
Source: PLoS One. 2015 Jul 10;10(7):e0132414. doi: 10.1371/journal.pone.0132414 (PMC4498613; doi:10.1371/journal.pone.0132414)
Supplement: S1 File — (ZIP) [file pone.0132414.s001.zip › BC1 population/e=1/run_00143.met]

!**********************Note: lines staring with "!" are remarks and will be ignored in the program********************
!*********************************General Information**********************************
!Assuming F1 = P1 x P2, populations available in QTL IciMapping are: 
!  1, P1BC1F1 = P1 x F1, the first backcrossing where P1 is used as the recurrent parent;
!  2, P2BC1F1 = P2 x F1, the first backcrossing where P2 is used as the recurrent parent;
!  3, F1DH, F1-derived doubled haploids; 
!  4, RIL or F1RIL, recombination inbred lines through the repeated selfing of F1;
!  5, P1BC1RIL, recombination inbred lines through the repeated selfing of P1BC1F1;
!  6, P2BC1RIL, recombination inbred lines through the repeated selfing of P2BC1F1;
!  7, F2, the selfing generation of F1;
!  8, F3, the selfing generation of F2;
!  9, P1BC2F1, the second backcrossing where P1 is used as the recurrent parent; 
! 10, P2BC2F1, the second backcrossing where P2 is used as the recurrent parent;
! 11, P1BC2RIL, recombination inred lines through the repeated selfing of P1BC2F1; 
! 12, P2BC2RIL, recombination inred lines through the repeated selfing of P2BC2F1; 
! 13, P1BC1F2, the selfing generation of P1BC1F1; 
! 14, P2BC1F2, the selfing generation of P2BC1F1; 
! 15, P1BC2F2, the selfing generation of P1BC2F1; 
! 16, P2BC2F2, the selfing generation of P2BC2F1; 
! 17, P1BC1DH, P1BC1F1-derived doubled haploids; 
! 18, P2BC1DH, P2BC1F1-derived doubled haploids; 
! 19, P1BC2DH, P1BC2F1-derived doubled haploids; 
! 20, P2BC2DH, P2BC2F1-derived doubled haploids; 
   1      !Mapping Population (see remarks above)
   2      !Mapping Function (1 for Kosambi; 2 for Haldane; 3 for Morgan)
   2      !Marker Space Type (1 for intervals; 2 for positions)
   1      !Marker Space Unit(1 for centiMorgans; 2 for Morgan)
   6      !Number of Chromosomes (or Linkage Groups)
 200      !Size of the mapping population
   1      !Number of environments
 
!***************************************** Chromosomes and Linkage Maps **********************************************
!Chromosome                 NumMarkers
-CH1                        16
-CH2                        16
-CH3                        16
-CH4                        16
-CH5                        16
-CH6                        16
!Linkage map (Marker name followed by position or the interval length)
 MK-1-1                1     0.000
 MK-1-2                1    10.000
 MK-1-3                1    20.000
 MK-1-4                1    30.000
 MK-1-5                1    40.000
 MK-1-6                1    50.000
 MK-1-7                1    60.000
 MK-1-8                1    70.000
 MK-1-9                1    80.000
 MK-1-10               1    90.000
 MK-1-11               1   100.000
 MK-1-12               1   110.000
 MK-1-13               1   120.000
 MK-1-14               1   130.000
 MK-1-15               1   140.000
 MK-1-16               1   150.000
 MK-2-1                2     0.000
 MK-2-2                2    10.000
 MK-2-3                2    20.000
 MK-2-4                2    30.000
 MK-2-5                2    40.000
 MK-2-6                2    50.000
 MK-2-7                2    60.000
 MK-2-8                2    70.000
 MK-2-9                2    80.000
 MK-2-10               2    90.000
 MK-2-11               2   100.000
 MK-2-12               2   110.000
 MK-2-13               2   120.000
 MK-2-14               2   130.000
 MK-2-15               2   140.000
 MK-2-16               2   150.000
 MK-3-1                3     0.000
 MK-3-2                3    10.000
 MK-3-3                3    20.000
 MK-3-4                3    30.000
 MK-3-5                3    40.000
 MK-3-6                3    50.000
 MK-3-7                3    60.000
 MK-3-8                3    70.000
 MK-3-9                3    80.000
 MK-3-10               3    90.000
 MK-3-11               3   100.000
 MK-3-12               3   110.000
 MK-3-13               3   120.000
 MK-3-14               3   130.000
 MK-3-15               3   140.000
 MK-3-16               3   150.000
 MK-4-1                4     0.000
 MK-4-2                4    10.000
 MK-4-3                4    20.000
 MK-4-4                4    30.000
 MK-4-5                4    40.000
 MK-4-6                4    50.000
 MK-4-7                4    60.000
 MK-4-8                4    70.000
 MK-4-9                4    80.000
 MK-4-10               4    90.000
 MK-4-11               4   100.000
 MK-4-12               4   110.000
 MK-4-13               4   120.000
 MK-4-14               4   130.000
 MK-4-15               4   140.000
 MK-4-16               4   150.000
 MK-5-1                5     0.000
 MK-5-2                5    10.000
 MK-5-3                5    20.000
 MK-5-4                5    30.000
 MK-5-5                5    40.000
 MK-5-6                5    50.000
 MK-5-7                5    60.000
 MK-5-8                5    70.000
 MK-5-9                5    80.000
 MK-5-10               5    90.000
 MK-5-11               5   100.000
 MK-5-12               5   110.000
 MK-5-13               5   120.000
 MK-5-14               5   130.000
 MK-5-15               5   140.000
 MK-5-16               5   150.000
 MK-6-1                6     0.000
 MK-6-2                6    10.000
 MK-6-3                6    20.000
 MK-6-4                6    30.000
 MK-6-5                6    40.000
 MK-6-6                6    50.000
 MK-6-7                6    60.000
 MK-6-8                6    70.000
 MK-6-9                6    80.000
 MK-6-10               6    90.000
 MK-6-11               6   100.000
 MK-6-12               6   110.000
 MK-6-13               6   120.000
 MK-6-14               6   130.000
 MK-6-15               6   140.000
 MK-6-16               6   150.000
!*********************************** Marker Types ********************************************************************
!Co-dominant marker: When heterozygote F1 is present, P1 is coded as 2, F1 is coded as 1, and P2 is coded as 0; Otherwise, P1 is coded as 2, and P2 is coded as 0. 
!Dominant marker: When heterozygote F1 is present, P1 and F1 are coded as 12, and P2 is coded as 0; Otherwise, P1 is coded as 2, and P2 is coded as 0.  
!Recessive markers: When heterozygote F1 is present, P1 is coded as 2, and F1 and P2 are coded as 10; Otherwise, P1 is coded as 2, and P2 is coded as 0. 
!Missing marker is coded as -1. 
 MK-1-1                 2   1   1   1   1   1   1   1   2   2   2   2   2   2   2   2   1   1   1   2   2   2   1   1   2   1   2   2   2   2   1   2   1   1   1   2   1   1   2   1   2   1   2   1   1   1   2   1   2   1   1   2   2   1   1   1   2   1   1   2   1   1   2   2   2   2   1   2   2   2   1   1   2   1   1   1   2   1   2   1   1   2   2   2   2   2   1   2   2   2   2   1   1   2   1   2   2   2   1   1   2   1   2   2   2   2   1   2   1   2   2   2   1   1   2   2   2   1   1   1   1   1   1   1   2   1   2   2   2   1   1   2   2   1   2   1   1   2   2   1   1   2   1   1   1   2   1   2   1   1   2   1   1   1   2   1   2   2   2   1   1   1   2   1   2   1   2   2   2   1   1   2   2   1   2   2   2   1   1   1   2   1   1   1   1   2   1   2   2   2   2   2   2   1   1   2   2   2   2   1
 MK-1-2                 2   1   2   1   1   1   1   1   2   2   2   2   2   2   2   2   2   1   2   2   2   2   1   2   2   1   2   2   2   2   1   2   1   1   1   2   1   1   2   2   2   1   2   1   1   1   2   1   1   1   1   2   2   1   1   1   2   1   1   2   1   1   2   2   2   2   1   1   2   1   2   1   2   1   1   2   2   1   2   1   1   2   2   2   2   2   1   2   2   2   2   1   1   2   1   2   2   2   1   1   2   1   2   2   2   2   1   2   1   2   2   2   1   1   2   2   2   1   1   2   2   1   1   1   2   1   2   2   2   1   1   2   2   1   2   1   1   2   2   1   1   2   1   1   1   2   1   2   1   1   2   1   1   1   2   1   2   2   2   1   1   1   2   2   2   1   2   2   2   1   2   2   2   1   2   2   2   1   2   1   1   1   1   1   1   2   1   2   2   2   2   2   2   1   1   2   2   2   2   1
 MK-1-3                 2   1   2   1   1   1   1   1   2   2   2   2   2   1   2   2   2   2   2   2   2   2   1   2   2   1   2   2   2   2   2   2   1   1   1   2   1   1   2   1   2   1   2   1   1   1   2   1   1   1   1   2   2   1   1   1   1   1   1   2   1   1   2   2   2   2   1   2   2   1   2   1   2   1   1   2   2   1   2   1   1   2   2   2   2   2   1   2   2   2   2   1   2   2   2   2   2   2   1   1   2   1   2   2   2   2   2   2   1   2   2   2   2   1   2   2   2   1   1   2   2   1   1   1   2   1   2   2   2   1   1   2   2   2   1   1   1   2   2   1   1   2   1   1   1   2   1   2   1   1   2   2   1   1   2   1   2   2   2   1   1   1   2   2   2   1   2   2   2   1   2   2   2   1   2   2   2   1   2   1   1   1   2   1   1   2   1   2   2   2   1   2   2   1   1   2   2   2   2   1
 MK-1-4                 2   1   2   1   1   1   1   1   1   1   1   2   2   1   1   2   2   1   2   2   2   2   1   2   2   1   2   2   2   2   2   2   1   1   1   2   1   1   2   1   2   1   2   1   1   1   2   1   1   1   2   2   2   2   2   1   1   1   1   2   1   1   2   2   2   2   1   2   2   1   2   2   2   1   1   2   2   1   2   1   1   2   2   2   2   2   1   2   1   2   2   1   2   2   2   2   1   2   1   2   2   1   2   2   2   2   1   2   1   2   2   2   2   1   2   2   2   1   1   2   1   1   1   2   2   1   2   2   2   1   1   2   2   2   1   1   1   2   2   1   1   2   1   1   1   2   2   2   1   1   2   2   1   1   1   1   2   2   2   1   1   1   2   2   2   1   2   2   2   1   2   2   2   1   2   2   1   1   2   1   1   1   2   1   1   2   1   2   2   2   1   2   2   1   1   2   2   2   2   1
 MK-1-5                 2   1   2   1   1   1   1   2   1   1   1   2   2   1   1   2   2   1   2   2   2   2   1   2   2   1   2   2   2   2   2   1   1   1   1   2   2   2   2   1   2   1   1   1   1   1   2   1   1   1   2   2   2   2   1   1   2   1   1   2   1   1   2   1   2   2   1   1   2   1   2   2   2   1   1   2   2   1   2   1   1   2   2   2   2   2   1   2   1   2   2   1   2   2   2   2   1   2   1   2   2   1   2   2   2   2   1   2   1   2   2   2   2   1   2   1   2   1   1   2   1   1   2   2   2   1   2   2   2   2   1   2   2   1   1   1   1   2   2   1   1   2   1   1   1   2   2   2   1   2   2   2   1   1   1   1   2   2   2   1   1   1   2   1   2   1   2   1   2   2   2   2   2   2   2   2   1   2   2   1   1   2   2   1   1   2   1   2   1   2   1   2   2   1   1   2   2   2   1   1
 MK-1-6                 2   1   2   1   1   1   1   2   1   1   1   2   2   1   1   2   2   2   2   2   2   2   1   2   2   1   1   2   2   2   2   1   1   2   2   2   2   2   2   1   2   1   1   1   1   1   2   1   1   1   2   2   2   2   1   1   2   1   1   2   1   1   2   1   2   2   1   1   2   1   2   2   2   1   1   2   2   1   2   1   1   2   2   2   2   2   1   2   1   2   2   1   2   2   2   2   1   2   1   2   2   1   2   2   2   2   1   2   1   2   2   2   1   1   2   1   1   1   1   2   1   1   2   2   2   1   2   2   1   2   1   2   2   1   1   1   2   2   2   1   1   2   1   1   2   2   2   2   1   2   2   2   1   1   1   1   2   2   2   1   1   1   2   1   2   1   2   1   2   2   2   2   2   2   2   2   1   2   2   1   1   2   1   2   1   2   1   2   1   2   1   2   2   1   1   2   2   2   1   1
 MK-1-7                 2   1   2   1   1   1   2   2   1   2   1   2   2   1   1   2   2   2   2   2   2   2   1   2   2   1   1   2   2   2   2   1   1   2   2   2   2   2   2   1   2   1   1   1   1   2   2   1   1   1   2   2   2   2   1   2   2   1   1   2   1   1   2   1   2   2   1   1   2   1   2   1   2   2   1   2   2   1   2   1   1   2   2   2   2   2   1   2   1   2   2   1   2   2   2   2   1   2   1   2   2   1   2   1   2   2   1   1   1   2   2   2   1   1   2   1   1   1   1   2   1   1   2   2   2   2   2   2   1   2   1   2   2   1   1   1   2   2   2   1   1   2   1   1   2   2   2   2   1   1   1   1   1   1   1   1   2   2   2   1   1   1   2   1   2   1   2   1   2   1   2   2   2   2   2   2   1   2   2   1   1   2   1   2   1   2   1   2   2   1   2   2   2   1   1   2   2   1   1   1
 MK-1-8                 2   1   2   1   1   1   2   2   1   2   1   2   2   1   1   2   2   2   2   2   2   2   1   2   1   1   1   1   2   2   1   2   1   2   2   2   2   2   2   1   2   1   1   1   1   2   2   1   1   1   1   2   2   2   1   1   2   2   1   2   1   1   2   1   2   1   1   1   1   1   2   1   2   1   1   1   2   1   2   1   1   2   2   2   2   2   1   2   1   2   2   1   2   2   2   2   1   2   1   2   2   1   1   2   2   2   1   2   1   1   2   2   1   2   2   1   2   1   1   2   1   1   2   2   2   2   2   2   1   2   1   2   2   2   1   1   2   2   2   1   1   2   1   1   2   2   2   2   1   1   1   1   2   1   1   1   2   2   2   1   1   1   2   1   1   1   2   1   1   1   2   1   2   2   2   2   1   2   2   1   2   1   2   2   1   2   1   2   1   1   2   2   2   1   1   1   2   1   1   1
 MK-1-9                 2   1   2   1   1   1   2   2   1   2   2   2   2   1   1   2   2   2   2   2   2   2   2   2   2   1   1   1   2   2   1   2   1   2   2   2   2   2   2   1   2   1   1   1   1   1   2   1   1   1   1   2   2   2   1   1   2   2   1   2   2   1   2   1   2   1   1   1   1   1   2   1   2   1   1   2   2   1   2   1   2   2   2   2   2   2   1   2   1   2   2   1   2   2   2   2   2   2   1   2   2   2   1   2   2   2   1   2   1   1   1   2   1   2   2   1   2   1   1   2   1   1   2   2   2   2   2   2   1   2   1   2   2   2   1   2   2   2   2   1   1   2   1   1   2   2   2   2   1   1   1   1   2   1   1   1   2   2   2   1   1   2   2   1   1   1   2   1   1   2   2   1   2   2   2   1   1   2   2   1   1   1   1   2   1   2   1   2   1   1   2   2   2   1   1   1   2   1   1   1
 MK-1-10                2   1   2   1   1   2   2   2   1   2   2   2   2   1   1   2   2   2   2   2   1   2   2   2   2   1   2   2   2   2   1   2   1   2   2   2   2   2   2   1   2   1   1   1   1   1   2   1   1   1   1   2   2   2   1   1   2   2   2   2   1   1   1   1   2   1   1   1   1   1   2   1   1   1   1   2   2   2   2   1   2   2   2   2   2   2   2   2   1   2   2   1   2   2   2   2   2   1   1   1   2   2   1   2   2   2   1   2   1   1   1   2   1   2   1   1   2   2   1   2   1   1   2   2   2   2   1   2   1   2   1   2   2   1   2   2   2   2   2   1   1   2   1   1   2   2   2   1   1   1   1   1   2   1   1   1   2   1   2   1   1   2   2   1   1   1   2   1   1   2   2   1   2   2   2   1   1   2   2   1   1   2   1   2   1   1   2   2   1   1   2   2   2   1   1   1   2   1   1   1
 MK-1-11                2   1   2   1   1   2   1   2   1   2   2   1   2   1   1   2   2   2   2   2   1   2   2   2   2   2   2   2   2   2   1   2   1   1   2   2   2   2   2   1   1   1   1   1   1   1   1   1   1   2   1   2   2   1   1   1   1   2   2   2   1   1   1   1   2   1   1   1   2   1   1   1   1   1   1   2   2   2   2   1   2   2   2   2   2   2   2   2   2   2   2   1   2   1   2   2   2   1   1   1   2   2   1   2   2   2   2   1   1   1   1   1   1   2   1   1   2   2   2   2   1   1   2   2   2   2   1   2   2   2   1   2   2   1   2   2   2   2   2   1   1   2   1   1   2   2   2   1   1   1   1   1   2   1   1   1   1   1   2   1   1   2   2   1   1   1   2   1   2   2   2   1   2   2   2   1   1   2   2   1   1   2   1   2   1   2   2   1   1   1   2   2   2   1   1   1   2   1   1   1
 MK-1-12                2   1   2   1   1   2   2   2   1   2   2   1   2   1   1   2   2   2   2   2   1   2   2   2   2   2   2   2   2   2   2   2   1   1   1   2   2   2   2   1   1   1   1   1   1   1   2   1   1   2   1   2   1   1   1   1   1   2   2   2   1   1   1   1   2   1   1   2   2   1   1   1   1   1   2   2   2   2   2   1   2   2   2   2   2   2   1   2   2   2   2   1   2   2   2   2   2   1   1   2   2   2   1   2   2   2   2   2   1   1   1   1   1   2   1   1   2   2   2   2   1   1   2   2   2   2   1   2   2   2   1   2   2   1   2   2   2   2   2   1   2   2   1   1   1   2   2   1   2   1   1   1   2   1   1   1   1   1   2   1   1   2   1   1   1   1   2   1   2   2   2   1   2   2   2   1   1   2   2   2   2   2   1   2   1   2   2   1   1   1   2   2   1   1   1   1   2   2   1   1
 MK-1-13                2   1   1   1   2   2   2   2   1   1   2   1   2   2   1   2   2   2   2   2   1   2   2   2   2   2   2   2   2   2   2   2   1   1   1   1   1   2   2   1   1   1   1   1   1   1   2   2   1   2   1   2   1   1   1   1   1   2   2   2   1   1   2   1   1   1   1   2   2   1   1   1   1   1   2   2   2   2   2   1   2   2   2   2   2   2   1   2   2   2   2   1   2   2   2   2   2   1   1   2   2   2   2   2   2   2   2   2   1   1   1   1   1   2   1   1   2   2   2   2   1   1   2   2   2   2   1   1   2   2   1   1   2   1   2   2   2   2   2   1   2   2   1   1   1   2   1   1   2   1   1   1   2   2   1   1   1   1   2   1   1   2   1   1   1   1   2   1   2   2   2   1   2   2   2   1   1   2   2   2   2   2   1   2   1   1   2   1   2   1   2   1   1   1   1   1   2   2   1   1
 MK-1-14                1   1   1   1   2   2   1   2   1   1   2   1   2   2   1   2   2   2   2   2   2   2   1   1   2   2   2   2   2   2   2   2   1   1   1   1   1   2   2   1   2   1   1   2   2   1   2   2   1   1   1   2   1   1   1   1   1   2   2   1   1   1   2   1   1   1   1   2   2   2   1   1   1   1   2   2   2   2   2   1   2   2   2   2   2   2   1   2   2   2   2   1   2   2   2   2   2   2   2   2   2   2   2   2   2   2   2   2   1   1   1   1   1   2   1   1   2   2   2   1   1   1   2   2   2   2   2   1   1   2   1   1   2   2   2   1   2   2   2   1   2   2   1   2   1   2   2   1   2   2   1   1   2   2   1   1   1   1   2   1   1   2   1   2   1   1   2   1   2   2   2   1   2   2   2   1   2   2   1   2   2   2   1   2   1   1   2   1   2   1   2   1   1   2   1   1   2   2   1   1
 MK-1-15                1   1   1   1   2   2   2   2   1   1   2   1   2   2   1   2   2   2   2   2   2   2   1   1   2   2   2   2   2   2   2   2   1   1   1   1   1   2   2   1   2   1   1   2   2   1   2   2   1   2   1   2   1   1   1   1   1   2   2   1   1   1   2   1   1   1   2   1   2   2   1   2   1   1   2   2   2   2   2   1   2   1   2   2   2   2   1   2   2   1   2   1   2   2   2   1   2   2   2   2   2   2   2   2   2   1   2   2   1   1   1   1   1   2   1   1   2   2   2   1   1   1   2   2   2   2   2   1   1   2   1   2   2   2   2   1   2   2   2   1   2   2   1   2   1   2   1   1   2   1   2   1   2   2   1   1   1   1   2   1   2   2   1   2   1   1   2   1   2   2   2   1   1   1   2   1   2   2   1   1   2   2   1   2   1   1   2   1   2   1   2   1   1   1   1   1   2   2   1   1
 MK-1-16                1   1   1   1   2   2   1   2   1   1   2   1   2   2   1   2   2   2   2   2   2   2   1   1   2   2   2   2   2   2   2   2   1   1   1   1   1   2   2   1   2   1   1   2   2   1   2   2   1   2   1   2   2   1   1   1   1   2   2   1   1   1   2   1   1   1   1   1   2   2   2   2   1   2   2   2   2   2   2   1   2   1   2   2   2   2   1   1   2   2   2   2   2   2   2   1   2   2   2   2   2   2   2   1   2   1   2   2   1   1   1   1   1   2   1   1   2   2   2   1   1   1   2   2   2   2   1   1   1   2   1   2   2   2   2   1   2   2   2   1   1   2   1   2   1   2   1   1   2   1   2   1   2   2   1   1   1   1   2   1   2   2   1   2   1   1   2   1   2   2   2   1   1   1   2   1   2   2   1   1   2   2   1   2   2   1   2   1   2   2   2   1   1   1   1   2   2   1   1   1
 MK-2-1                 2   1   2   2   1   1   2   1   2   1   2   1   1   1   1   2   2   2   1   2   1   1   1   1   1   1   1   2   1   2   2   1   2   1   1   1   2   2   2   1   1   2   1   2   1   1   2   2   2   2   2   1   1   1   2   1   1   2   1   2   1   1   1   1   2   2   2   2   1   1   2   1   1   1   1   1   2   2   1   1   2   2   2   2   2   2   2   2   1   1   1   1   1   2   1   2   1   2   2   1   2   1   2   2   2   1   1   2   1   1   1   1   1   1   2   2   1   1   2   1   2   2   1   1   2   1   1   1   2   1   2   2   1   2   2   1   1   2   2   2   1   1   2   1   2   1   1   2   1   2   1   1   1   1   1   2   1   2   1   2   1   1   1   2   2   1   2   1   2   2   1   1   2   1   2   2   1   2   1   2   1   2   2   2   2   1   2   2   1   1   2   2   1   2   2   2   1   1   1   2
 MK-2-2                 2   1   2   2   1   1   2   2   2   2   2   2   1   1   1   1   2   2   1   2   1   1   1   2   1   1   1   2   1   2   2   1   2   1   1   1   2   2   1   2   1   2   1   1   1   1   2   2   1   2   2   2   1   1   2   1   1   2   1   2   1   1   1   1   2   2   2   2   1   1   2   1   2   1   1   1   1   2   1   2   2   2   2   2   2   2   2   2   1   1   1   1   1   2   1   2   1   2   2   1   2   1   2   2   2   1   1   2   1   1   1   1   1   1   2   2   1   2   2   2   2   2   1   1   1   1   1   1   2   1   2   1   1   2   2   1   1   2   2   2   1   2   2   1   2   1   1   2   1   2   1   1   1   1   1   2   1   2   2   2   1   1   1   2   2   1   2   1   2   2   1   1   2   1   2   2   1   1   1   2   1   2   2   2   2   1   2   2   1   2   2   2   1   2   2   1   2   1   1   2
 MK-2-3                 2   2   2   2   1   1   2   2   2   2   1   2   1   1   2   1   2   2   1   2   1   1   1   1   1   1   1   2   1   2   2   1   2   1   1   1   2   2   1   1   1   1   1   1   2   1   2   2   1   1   2   2   1   1   2   1   1   2   1   2   1   1   1   1   2   2   2   2   1   1   2   2   1   1   1   1   1   2   1   1   2   2   2   2   2   1   2   2   1   1   1   1   1   2   1   2   1   2   2   1   2   1   2   2   2   1   1   2   1   1   1   1   1   1   2   2   1   2   2   2   2   2   1   1   1   1   1   1   2   2   2   1   1   2   1   1   1   2   2   2   1   2   2   1   2   1   1   2   1   1   1   1   1   2   1   2   2   2   1   2   1   1   1   2   2   1   2   1   2   2   1   1   2   1   2   2   1   1   1   2   1   2   2   1   2   1   2   2   1   2   2   2   1   2   2   1   2   1   1   2
 MK-2-4                 2   2   2   2   1   1   2   2   2   2   1   2   2   1   2   1   2   2   1   2   1   1   1   1   1   1   1   2   1   2   2   1   2   2   2   1   2   2   1   1   1   2   1   1   2   1   2   2   1   1   2   2   1   1   2   1   1   2   1   2   1   1   1   1   2   2   2   2   2   2   2   2   1   2   1   2   1   2   1   1   2   2   2   2   2   1   2   2   1   1   2   1   1   1   1   2   1   2   2   1   2   1   2   2   2   1   1   2   1   1   1   1   1   1   2   2   1   2   2   2   2   2   1   1   1   1   1   1   2   2   2   1   1   2   1   1   1   2   2   2   1   2   2   1   2   2   1   2   2   1   1   1   1   2   1   2   2   2   1   2   2   1   1   2   2   1   2   1   2   1   1   1   2   1   1   2   2   1   1   1   1   1   2   1   2   1   2   2   1   2   2   2   1   2   2   1   2   1   1   2
 MK-2-5                 2   2   2   2   1   1   2   2   2   2   1   2   2   1   2   1   2   2   2   2   1   2   1   1   1   1   1   2   1   2   2   1   2   2   2   1   2   2   1   1   1   2   1   1   2   1   2   2   2   1   2   2   1   1   2   1   1   2   1   2   1   1   1   1   2   1   2   1   2   2   2   2   1   1   1   2   1   2   1   1   2   2   2   2   2   1   2   2   1   1   2   1   1   1   1   2   1   1   2   1   2   1   2   2   2   1   1   2   1   1   1   1   1   1   2   2   1   2   2   2   2   2   1   1   1   2   1   1   2   2   2   1   1   2   1   1   1   2   2   2   1   1   2   1   2   2   1   2   1   2   1   1   1   2   1   2   2   2   1   2   1   1   1   2   2   1   2   1   1   1   2   1   2   1   1   1   2   1   2   1   1   1   2   1   2   2   2   2   2   2   2   1   2   2   2   1   2   1   1   2
 MK-2-6                 2   2   2   2   2   1   2   2   2   2   1   2   2   1   2   1   2   1   2   2   2   2   1   1   1   1   1   2   1   2   2   1   2   2   2   1   2   2   1   1   1   2   1   1   2   1   2   2   2   1   2   2   1   1   2   1   1   2   1   2   1   1   1   1   2   1   2   1   2   1   2   2   1   1   1   2   1   2   2   1   2   2   2   2   2   1   2   2   1   1   2   1   1   1   1   2   1   1   1   2   2   1   2   2   1   1   1   2   1   1   1   1   1   2   2   2   1   2   2   2   2   2   1   1   1   1   1   1   2   2   2   1   1   2   1   1   1   2   2   2   1   1   2   1   2   2   1   2   1   2   1   1   1   2   1   2   2   2   1   2   1   1   1   2   2   1   2   1   1   1   2   1   2   2   1   1   2   1   1   1   2   1   2   2   2   2   2   2   2   2   2   1   2   2   2   1   2   1   1   2
 MK-2-7                 2   2   2   1   2   1   2   2   1   2   1   1   2   1   2   1   2   1   2   1   2   2   1   1   1   1   1   1   1   2   1   2   2   2   2   1   2   2   1   1   1   2   1   1   2   1   2   2   2   1   2   2   2   1   2   1   1   2   1   2   1   1   1   1   2   1   1   2   1   1   2   2   2   1   1   2   1   2   2   1   2   2   2   2   2   1   2   2   1   1   2   1   1   1   1   2   1   1   1   2   2   1   2   2   1   1   1   2   2   2   1   1   1   1   2   2   1   2   2   2   2   2   2   1   1   1   2   1   2   2   2   1   1   2   2   1   1   2   2   2   1   2   2   1   2   2   1   2   1   2   1   1   1   2   1   2   2   2   2   1   1   1   1   2   2   1   2   1   1   1   2   1   2   2   1   1   2   1   2   1   1   1   2   1   2   2   2   2   2   2   2   1   2   2   2   1   2   1   1   2
 MK-2-8                 1   2   2   1   2   2   2   2   1   2   1   1   2   1   2   1   2   2   2   1   2   2   2   1   1   2   1   1   1   2   1   2   2   2   2   1   2   1   1   1   1   1   1   1   2   1   2   2   2   1   2   2   2   1   2   1   1   2   1   2   1   1   1   1   2   1   1   2   1   1   2   2   2   1   1   2   2   2   2   1   2   2   2   2   2   1   2   1   1   1   2   1   1   1   1   2   1   1   1   2   2   2   2   2   1   1   1   2   2   2   1   2   1   1   2   2   1   2   2   2   1   2   2   2   1   1   2   2   2   2   2   1   1   2   2   1   1   2   2   2   1   2   2   1   2   1   1   2   1   2   2   1   1   2   1   2   2   2   2   1   1   1   1   2   2   1   2   1   1   1   2   1   2   2   1   1   2   1   2   2   2   1   2   1   2   2   2   2   2   2   2   1   2   2   2   1   2   1   1   1
 MK-2-9                 1   1   2   1   2   2   2   2   1   1   1   1   2   1   2   2   2   2   2   2   1   2   2   1   1   1   1   1   1   2   1   2   2   2   2   1   2   1   1   1   1   1   1   1   2   1   1   2   2   1   1   2   2   1   2   1   2   2   1   1   1   1   1   1   2   1   1   2   1   1   2   2   2   1   1   2   2   2   2   1   2   2   2   2   2   1   2   1   1   1   2   1   1   2   1   2   1   1   1   2   2   2   2   1   1   2   1   2   1   1   1   2   1   1   2   2   1   2   2   2   1   2   2   2   1   1   2   2   2   2   2   1   1   1   2   1   1   2   2   2   2   2   2   1   2   1   1   2   1   2   2   1   1   2   1   2   2   2   2   1   1   1   1   2   2   1   2   1   1   1   2   1   2   2   1   1   2   1   2   2   2   1   2   1   2   2   2   2   2   2   2   1   2   2   2   2   2   1   1   1
 MK-2-10                1   1   1   1   2   2   1   1   1   1   1   1   2   1   2   2   2   1   2   2   1   2   2   1   2   1   1   1   1   2   1   2   2   2   2   1   2   1   1   1   1   1   1   1   2   1   1   2   2   1   1   2   2   1   2   1   2   2   1   1   1   1   1   1   2   1   1   2   1   1   2   2   2   1   1   2   2   2   2   1   2   2   2   2   2   1   1   1   1   1   2   1   1   2   1   2   1   1   1   2   2   2   2   1   1   2   1   2   1   1   1   2   1   1   2   2   2   2   2   2   1   2   2   2   1   1   2   2   1   2   2   1   1   2   2   1   2   2   2   2   2   2   1   1   2   1   1   2   1   2   2   1   1   2   1   2   2   2   2   1   1   1   1   2   2   1   1   1   1   1   1   1   2   2   1   1   2   1   2   1   1   1   2   1   2   2   2   2   2   2   1   1   2   1   2   1   2   1   1   1
 MK-2-11                1   1   1   1   2   2   1   1   2   1   1   1   1   1   1   2   2   1   2   2   1   2   1   1   2   1   1   1   1   2   1   2   2   2   2   1   2   1   1   1   1   1   1   1   1   1   1   2   2   2   1   2   2   1   2   1   2   2   1   1   1   1   1   1   2   1   1   2   1   1   2   2   2   1   1   2   2   2   2   1   2   2   2   2   2   1   2   1   1   1   1   1   1   2   1   2   2   1   1   2   2   2   2   1   1   2   1   2   1   1   1   2   1   1   2   2   2   2   2   2   1   2   2   2   1   1   2   2   1   2   2   1   1   2   2   1   2   2   2   2   2   2   2   2   1   1   1   2   1   2   2   1   2   2   1   2   1   2   2   1   1   1   1   2   2   1   1   1   1   1   2   1   2   2   1   2   2   1   2   2   1   1   2   1   2   1   2   2   2   2   2   1   1   1   2   2   2   1   1   1
 MK-2-12                1   1   1   1   2   2   1   1   2   1   1   1   1   1   1   2   2   2   1   2   1   2   1   1   2   1   1   1   1   2   1   2   2   2   1   1   2   1   1   1   1   1   1   1   1   1   1   2   2   2   2   2   2   1   2   2   2   2   1   1   1   1   1   1   2   1   2   2   1   1   2   1   2   1   1   2   1   2   2   1   2   1   2   2   2   1   2   1   1   1   1   1   2   2   1   2   2   1   1   2   2   2   1   1   1   2   1   2   1   1   1   2   1   2   2   2   2   2   2   2   1   2   2   2   1   1   2   2   1   1   2   1   2   2   2   1   2   2   2   2   2   2   2   2   1   1   1   2   1   2   2   1   2   2   1   2   2   2   2   1   1   2   1   2   2   1   1   1   2   1   2   1   2   2   1   2   1   2   2   1   1   1   2   1   1   1   2   1   1   2   2   1   1   1   2   2   2   2   1   1
 MK-2-13                1   1   1   2   2   2   1   1   2   1   1   1   1   1   1   2   2   2   1   2   1   2   1   1   2   1   1   1   1   2   1   2   2   2   1   1   1   2   1   1   1   1   1   1   1   1   2   2   2   1   2   2   2   1   2   2   2   2   1   1   1   1   1   1   2   1   2   2   1   1   2   1   2   2   1   2   2   2   2   1   1   1   2   2   2   1   2   1   1   1   1   1   2   2   1   2   2   1   1   2   2   2   1   1   1   2   1   2   1   1   1   2   1   2   2   2   2   2   2   2   1   2   2   2   1   1   2   2   1   1   2   1   2   2   1   1   2   1   2   2   2   2   1   2   1   1   1   2   1   2   2   1   2   2   1   2   2   2   2   1   1   2   1   2   2   1   2   1   2   1   2   1   2   2   1   2   1   2   2   2   1   1   2   1   1   1   2   1   1   1   2   1   1   1   1   1   2   2   1   1
 MK-2-14                1   2   1   2   2   2   1   2   2   1   1   1   1   1   1   2   2   2   1   2   1   2   1   1   2   1   1   1   1   2   1   2   2   2   1   1   1   1   1   1   1   1   1   1   1   1   2   2   2   1   2   2   2   1   2   2   2   2   1   1   1   1   1   1   1   1   2   2   1   1   2   1   2   2   1   2   2   2   2   1   1   1   1   2   2   1   2   1   1   1   1   1   2   2   1   2   2   1   2   2   2   2   1   1   1   2   1   2   1   1   1   2   1   2   2   2   2   2   2   2   1   2   1   2   1   1   1   2   1   1   1   1   2   2   1   1   2   1   2   2   2   2   1   2   1   1   1   2   1   2   2   1   2   2   1   1   2   1   2   1   1   2   1   2   2   1   2   1   2   1   2   1   2   1   1   2   1   2   2   2   1   1   2   1   1   1   2   1   1   1   2   1   1   1   1   1   1   2   2   1
 MK-2-15                1   1   1   2   2   2   1   1   2   1   1   1   1   1   1   2   2   1   1   2   1   2   1   2   1   1   2   1   1   2   1   1   2   2   1   1   1   1   1   1   1   1   1   1   1   1   2   2   2   1   1   1   2   1   2   2   2   2   1   1   1   1   1   1   1   1   2   2   1   1   2   1   2   2   1   2   2   1   2   1   2   1   1   2   2   1   2   1   1   1   1   1   2   1   1   2   2   1   2   2   1   2   1   2   1   1   1   2   2   1   1   2   1   2   2   1   2   2   2   2   1   2   2   2   2   1   2   2   1   1   1   1   2   2   2   1   2   1   2   2   2   1   1   2   1   1   1   2   2   2   1   1   2   2   1   1   1   1   1   1   1   2   2   2   2   1   2   2   1   1   2   1   2   1   1   2   1   2   2   2   1   1   2   1   1   2   2   2   1   1   2   1   1   1   1   2   2   2   2   1
 MK-2-16                1   1   1   2   2   2   1   1   2   1   2   1   1   2   1   2   2   1   1   1   1   2   1   2   1   1   2   1   2   2   1   1   2   2   1   1   1   2   1   1   1   1   1   1   1   2   1   2   2   1   1   2   2   2   2   2   2   2   1   2   1   1   1   2   1   1   2   2   1   1   2   1   2   2   1   2   2   1   2   1   2   1   1   2   2   1   2   1   1   1   1   1   2   1   1   2   2   1   2   2   1   2   1   2   1   1   1   2   2   1   1   2   1   2   2   1   2   2   2   2   2   2   2   2   2   1   2   2   1   2   2   1   2   2   2   1   2   2   2   2   2   2   1   2   1   1   1   2   2   2   1   1   2   2   1   1   1   1   1   1   1   2   2   2   2   1   2   2   1   1   2   1   2   1   1   2   1   2   2   2   1   2   2   1   1   1   2   2   2   1   2   1   1   1   1   2   2   2   2   1
 MK-3-1                 1   2   2   1   1   1   2   1   2   1   2   2   1   2   2   1   1   2   2   2   2   2   2   1   2   2   2   2   1   1   1   1   2   2   2   2   2   2   2   2   2   2   2   1   2   2   1   2   1   2   1   1   1   2   1   2   1   1   1   1   1   1   2   1   2   1   2   1   2   1   1   2   1   2   2   2   2   1   1   1   1   1   2   2   2   2   1   1   1   1   1   1   1   1   1   2   1   1   1   2   1   2   2   1   2   1   2   1   1   2   1   1   1   1   2   1   2   2   2   2   1   2   1   2   1   2   2   1   2   1   2   1   2   1   2   2   2   1   2   2   1   1   2   2   1   2   1   2   1   1   2   2   1   2   2   1   2   2   1   1   1   2   1   2   1   1   2   1   2   1   1   1   2   1   1   1   1   2   1   2   1   1   1   2   2   2   1   2   2   2   1   1   2   1   2   2   2   2   1   2
 MK-3-2                 1   2   2   2   1   1   2   1   2   1   2   2   1   2   2   1   1   2   1   2   2   2   2   1   2   1   2   2   1   2   1   1   2   2   2   2   2   2   2   2   2   2   2   1   2   2   1   2   1   1   1   1   1   2   1   2   1   1   1   1   1   1   2   1   2   1   2   1   2   1   1   2   1   2   2   2   2   1   1   1   1   1   2   2   1   2   1   1   1   1   1   1   1   1   1   2   1   1   1   2   1   2   2   1   2   1   2   1   1   2   1   1   1   1   2   1   2   2   2   2   1   2   1   2   1   2   2   1   1   1   2   1   2   1   2   2   2   1   2   2   1   1   2   2   1   2   1   2   2   1   2   2   1   2   2   1   2   2   1   2   2   2   1   2   2   1   2   1   2   1   1   1   2   1   1   1   1   1   1   1   1   1   1   2   2   2   1   2   2   2   1   1   2   1   2   2   2   2   1   1
 MK-3-3                 1   2   2   2   1   1   2   1   2   1   2   2   1   2   2   1   2   2   1   2   2   2   2   1   2   2   2   2   1   2   1   1   2   2   2   2   1   2   1   2   2   2   2   2   2   2   1   2   1   1   1   1   1   2   1   2   1   1   1   1   1   2   2   1   2   1   2   1   2   1   1   2   1   2   2   2   2   1   1   1   1   1   2   2   2   1   1   1   1   1   1   1   1   1   2   2   1   1   1   2   1   2   2   1   2   1   2   1   1   2   1   1   1   1   2   1   2   2   2   2   1   2   1   2   1   2   2   1   1   1   2   1   2   1   1   1   2   1   2   2   1   2   2   1   1   2   2   1   2   1   2   1   1   2   2   1   2   2   1   2   2   2   2   2   2   1   2   1   2   2   1   1   2   1   1   1   1   1   1   1   2   1   2   2   2   2   2   2   2   2   1   1   2   1   2   2   2   2   1   1
 MK-3-4                 1   2   2   2   1   1   2   2   2   1   1   2   1   1   2   1   2   2   1   2   2   2   2   1   2   2   2   2   1   2   1   2   2   2   2   2   1   1   1   2   2   2   2   2   2   2   2   2   1   1   1   1   1   2   1   2   1   1   2   2   1   2   2   1   2   2   1   2   2   1   2   2   1   2   2   2   2   1   2   1   1   1   2   2   2   1   1   1   1   1   1   1   1   1   2   2   1   2   1   2   1   2   2   1   2   1   2   1   1   2   1   1   1   1   2   1   2   2   2   1   1   2   1   2   1   2   2   2   1   1   2   1   2   1   1   1   2   1   2   2   1   2   2   1   1   2   2   1   2   1   2   1   1   2   2   1   2   2   1   2   2   2   1   2   2   2   2   1   2   2   1   1   1   1   1   1   1   1   1   1   2   1   2   2   2   2   2   2   2   2   2   1   1   1   2   2   2   2   1   1
 MK-3-5                 2   2   2   2   1   1   2   2   2   1   2   2   1   1   2   1   1   2   1   2   2   2   1   1   2   2   2   2   1   2   1   2   2   2   2   2   1   1   1   2   2   2   2   2   2   2   2   2   1   1   1   1   1   2   1   2   1   1   2   2   1   1   2   1   1   2   1   2   2   1   2   2   1   2   2   2   2   1   2   1   1   2   2   2   1   1   1   2   1   1   1   1   1   1   2   2   1   2   1   2   1   2   2   1   2   1   2   1   2   2   2   1   1   1   2   1   2   2   2   2   1   2   1   2   1   2   2   2   1   1   2   1   2   1   1   1   2   1   2   2   1   2   2   1   1   2   2   1   2   2   2   2   1   2   1   1   2   2   1   2   2   2   1   2   2   2   2   1   2   2   1   1   1   1   1   2   1   1   1   1   1   1   2   2   1   2   2   2   2   2   2   1   1   1   2   2   2   2   1   1
 MK-3-6                 2   2   2   2   1   1   1   2   2   1   2   2   1   1   2   1   1   1   1   2   1   2   1   1   2   2   1   2   1   2   1   2   2   2   2   2   1   1   2   1   1   2   2   2   2   2   2   2   1   1   1   1   1   2   1   2   1   1   1   2   1   1   2   1   1   2   1   2   2   2   2   2   1   2   2   2   2   1   2   2   1   2   2   2   1   1   1   1   1   1   1   2   1   1   2   2   1   1   1   2   1   1   2   1   1   1   2   1   2   2   2   1   1   2   2   1   2   2   2   2   1   2   1   1   1   2   2   2   1   2   2   1   2   1   1   1   2   1   1   2   1   2   2   1   1   2   2   1   2   2   2   2   1   1   1   1   1   2   1   2   2   2   1   2   2   2   2   1   2   2   1   1   1   2   2   2   1   2   1   1   1   1   2   2   2   2   1   2   2   2   2   1   1   2   2   2   2   2   1   1
 MK-3-7                 1   2   2   2   1   1   1   2   2   1   2   2   1   1   2   2   1   1   1   2   1   2   1   2   2   2   1   2   1   2   2   2   2   2   2   2   1   1   2   1   1   2   2   2   2   2   2   2   1   1   2   1   1   2   1   2   1   1   2   2   2   1   2   1   2   2   2   1   2   2   2   2   1   2   2   2   2   1   2   2   1   2   2   2   1   1   1   1   1   1   1   2   1   1   2   2   1   1   1   2   1   1   2   1   1   1   2   1   2   2   2   1   2   2   2   2   2   2   1   1   1   2   1   2   1   2   2   2   1   2   2   1   2   1   1   1   2   1   1   2   1   2   2   1   1   2   2   1   2   2   2   2   1   1   1   1   1   2   1   1   2   2   1   2   2   2   2   1   2   1   1   1   1   2   2   2   1   2   1   1   1   1   2   2   2   2   1   2   2   2   2   1   1   1   2   2   2   1   1   1
 MK-3-8                 1   2   2   2   1   1   1   2   2   1   2   2   1   1   2   2   1   1   1   2   1   2   1   1   2   2   1   2   1   2   2   1   2   2   2   1   2   1   2   1   1   2   2   2   2   2   2   2   2   1   2   1   1   2   1   2   1   1   2   2   1   1   2   1   1   2   2   1   2   2   2   2   1   2   2   2   2   1   2   2   1   2   2   2   1   1   1   1   1   1   1   2   2   1   2   2   1   1   1   2   1   1   2   2   2   1   2   1   2   2   2   2   1   1   2   2   2   2   1   1   1   2   1   2   1   2   2   2   1   1   2   2   2   1   1   1   1   1   1   2   2   2   2   1   1   2   2   1   2   2   2   2   1   1   1   1   1   2   1   1   2   2   1   2   2   2   2   1   2   1   1   1   2   2   2   2   1   2   1   1   1   1   2   2   2   2   1   2   2   2   1   2   1   1   2   2   1   1   2   1
 MK-3-9                 1   1   2   2   1   2   1   1   2   1   2   2   1   1   1   2   1   1   1   2   1   2   1   1   2   2   2   2   1   2   2   1   2   2   2   1   2   1   2   2   2   2   2   2   2   2   1   2   2   1   2   1   1   2   1   1   1   1   2   2   1   1   2   1   1   2   1   1   2   2   2   2   1   2   2   2   2   2   2   2   1   2   2   2   1   1   2   1   1   1   1   2   2   1   2   2   1   1   1   2   1   1   2   2   2   2   2   1   2   2   2   2   1   1   2   2   2   2   1   1   1   2   1   2   1   2   2   2   2   1   2   2   2   1   1   1   1   1   2   2   2   2   2   1   1   2   2   1   2   2   2   2   1   1   1   1   1   2   1   1   2   2   1   2   2   2   2   2   2   1   1   1   2   2   2   1   1   2   1   1   1   1   2   2   2   2   1   1   2   2   1   2   2   1   2   2   1   1   2   1
 MK-3-10                1   1   2   2   1   2   1   1   2   1   1   2   1   1   1   1   2   1   1   2   1   2   1   2   2   1   1   2   1   2   2   1   1   2   2   1   2   2   2   2   2   2   2   2   2   2   1   2   2   1   2   1   2   2   1   1   1   1   2   2   1   1   2   1   1   2   1   1   2   2   2   2   1   2   2   2   2   2   2   1   2   2   1   2   1   1   2   1   1   1   1   2   1   1   2   2   1   1   1   2   1   1   2   2   2   2   1   1   2   2   2   2   1   2   2   2   2   2   1   1   1   1   1   2   1   2   2   2   2   1   2   2   2   1   1   2   1   1   2   2   2   2   2   1   1   2   2   1   2   2   2   2   1   1   1   1   2   2   1   1   2   2   1   2   2   2   2   2   1   1   1   1   2   2   1   1   1   2   1   1   1   1   1   1   2   2   1   2   2   2   2   2   2   1   2   1   2   1   2   1
 MK-3-11                1   1   1   2   1   2   1   1   2   1   1   2   1   1   2   1   2   1   1   2   1   2   1   2   2   1   1   2   1   1   2   1   2   2   2   1   2   2   2   2   2   2   1   2   2   2   1   2   2   2   2   1   1   2   2   1   1   1   2   2   1   1   2   1   1   2   1   1   2   2   2   2   1   2   2   2   2   2   2   1   2   2   1   2   1   1   2   2   1   2   1   2   1   1   2   2   1   1   1   2   1   1   2   1   1   2   1   1   2   2   2   1   1   2   2   2   2   2   1   1   1   1   1   2   2   2   2   2   2   1   2   1   1   1   1   2   1   1   2   2   2   2   2   1   1   2   2   1   2   2   1   2   1   1   1   1   2   2   2   1   2   2   1   2   2   2   2   2   1   1   2   1   2   2   1   1   1   2   1   1   1   1   1   1   2   2   1   2   2   2   2   2   1   1   2   2   2   2   2   1
 MK-3-12                1   1   1   2   1   2   1   1   2   1   1   2   1   1   2   1   2   1   1   2   1   2   1   2   2   1   1   2   1   1   2   1   2   2   2   1   2   2   2   2   2   2   1   2   2   2   1   2   2   2   1   1   1   2   2   1   2   1   2   2   1   1   1   1   1   2   1   1   2   2   2   2   1   2   1   2   2   2   2   1   2   2   1   2   2   1   2   2   1   1   2   2   1   1   1   2   2   2   1   2   1   1   2   1   1   2   1   1   1   2   2   1   1   2   2   2   2   2   1   1   1   1   1   2   2   2   2   2   2   1   2   1   2   1   1   2   1   1   2   2   2   2   2   1   1   1   2   1   2   2   1   2   1   1   2   1   1   2   2   1   2   2   1   1   2   2   2   2   1   1   2   1   2   2   1   1   1   2   1   2   1   1   1   1   2   2   1   2   2   2   2   2   1   1   2   2   2   2   2   1
 MK-3-13                1   1   1   2   2   2   1   1   2   2   1   2   1   1   2   1   2   1   1   2   1   2   1   2   2   1   1   2   1   1   2   1   2   2   2   1   2   2   2   2   2   2   2   2   2   2   1   2   2   2   1   1   1   2   2   1   2   1   2   2   1   1   1   1   2   2   1   1   2   2   1   2   1   2   1   2   2   2   2   1   2   2   1   2   2   1   1   2   1   1   1   2   1   1   1   2   2   2   1   2   1   1   2   2   1   2   1   1   1   2   1   1   1   2   2   2   2   2   1   1   1   1   1   2   2   2   2   2   2   1   2   1   2   1   1   2   1   2   2   2   2   2   2   1   1   1   1   1   2   2   1   2   1   2   2   1   1   2   2   1   2   2   1   1   2   2   2   2   2   1   1   1   2   2   1   1   1   2   1   2   1   1   1   1   2   2   1   2   2   2   2   2   2   1   2   2   2   2   2   1
 MK-3-14                1   1   1   1   2   2   1   1   2   2   1   2   1   1   2   1   2   1   1   2   1   2   1   2   2   1   2   2   1   1   2   1   2   2   2   1   2   2   2   2   2   2   2   2   2   2   1   2   2   2   1   1   1   2   2   1   2   1   2   1   1   1   1   2   2   1   1   1   2   2   1   2   1   2   1   2   2   2   2   1   2   2   1   2   2   1   1   2   1   1   1   2   1   1   1   2   2   2   1   2   1   1   1   2   1   2   1   1   1   2   1   1   1   2   2   2   2   2   1   1   1   1   1   1   2   2   2   2   2   1   2   1   2   1   1   2   1   2   2   2   2   2   2   1   1   1   1   1   2   2   1   1   1   2   2   1   1   2   2   1   2   2   1   1   2   2   2   2   2   2   1   1   2   2   1   1   1   2   1   2   1   1   1   1   2   2   1   2   1   2   2   2   2   2   2   2   1   2   2   1
 MK-3-15                1   1   1   1   2   2   1   1   2   1   1   2   1   1   2   1   2   1   1   2   1   2   1   2   2   1   2   2   1   1   2   1   2   2   2   1   2   2   1   2   2   2   2   2   1   2   1   2   2   2   1   1   1   2   2   1   2   1   2   1   1   1   1   2   2   1   1   1   2   2   1   2   1   2   1   1   2   2   2   1   2   2   1   2   2   1   1   2   1   2   1   2   1   1   1   2   2   2   1   2   1   1   1   2   2   2   1   1   1   2   1   1   1   2   2   2   2   2   1   1   1   1   1   2   1   2   2   2   2   1   2   1   2   1   1   2   1   2   2   2   2   2   2   2   1   1   2   2   2   2   2   1   1   2   2   1   1   2   2   1   2   2   2   1   2   2   2   2   2   2   1   1   2   1   1   1   1   2   1   2   1   1   2   1   2   2   1   2   1   2   2   2   2   2   2   2   2   2   2   1
 MK-3-16                1   1   2   1   1   2   2   1   2   1   1   2   1   1   2   1   2   1   1   2   1   2   1   2   2   1   1   2   1   1   2   1   2   2   2   1   2   2   1   2   2   2   2   2   2   2   1   2   2   2   1   1   1   2   2   1   2   1   2   1   1   1   1   2   2   1   1   2   2   2   1   2   1   2   1   1   2   2   2   1   2   2   1   2   2   1   1   2   1   2   1   2   1   1   1   2   2   2   1   2   1   1   1   1   2   2   1   2   1   2   1   1   1   1   2   2   2   2   1   2   1   1   1   2   1   2   1   2   2   1   2   1   2   2   2   1   1   2   1   2   2   2   2   2   2   2   2   2   2   2   2   1   1   2   2   1   1   2   2   1   2   2   2   1   2   2   2   2   2   2   1   1   2   1   2   1   1   2   1   2   1   1   2   1   2   2   1   2   1   2   2   2   2   2   2   2   2   2   2   2
 MK-4-1                 2   1   1   1   1   2   2   2   2   1   1   1   2   2   2   1   1   2   1   1   2   2   1   2   2   2   2   1   2   1   2   1   1   2   1   1   2   2   2   2   1   2   1   2   1   2   1   1   2   1   1   2   1   2   2   2   2   1   1   2   2   2   2   2   2   1   2   1   1   1   2   1   2   1   2   2   1   1   2   1   1   2   1   1   2   2   1   1   1   1   2   2   1   1   2   2   1   1   1   2   2   2   1   1   2   1   2   1   2   2   1   2   1   2   2   1   2   2   2   1   2   1   2   1   1   2   1   1   1   1   2   2   2   1   2   1   1   1   2   2   1   2   1   2   1   1   2   2   2   2   2   1   1   2   1   2   1   2   1   2   1   1   1   2   2   1   1   2   1   2   1   1   1   1   1   1   1   1   2   1   2   2   1   2   1   2   1   1   2   2   2   2   1   1   1   1   2   1   2   1
 MK-4-2                 2   1   1   1   1   1   1   1   2   1   1   1   2   2   2   1   2   2   1   1   2   2   1   2   2   2   2   1   2   1   2   1   1   2   1   2   2   1   2   2   2   2   1   2   1   2   1   1   2   1   1   2   1   2   2   1   2   1   1   2   2   1   1   1   2   1   2   1   1   1   2   1   2   1   2   2   1   1   2   1   1   2   1   1   2   2   1   1   1   1   2   2   1   1   2   1   1   1   1   2   1   2   1   1   2   1   2   1   2   2   1   2   1   2   2   1   2   2   2   1   2   1   2   1   1   2   1   1   1   1   2   2   2   1   2   1   1   1   2   1   1   2   1   2   1   1   2   2   2   2   2   1   1   2   1   1   1   2   1   2   1   1   1   2   2   1   1   2   1   2   1   1   1   1   1   1   1   1   2   1   2   2   1   2   1   2   1   1   2   2   2   2   1   2   1   1   1   1   2   1
 MK-4-3                 2   1   1   1   1   1   1   2   2   1   1   1   2   2   2   1   2   2   1   1   2   2   1   2   1   2   2   1   2   1   2   2   1   2   2   2   2   1   2   2   2   2   1   2   1   1   1   1   2   1   1   1   1   2   1   1   2   1   1   2   1   1   1   1   2   1   2   1   1   1   2   2   2   1   2   2   1   1   2   1   1   2   1   1   1   2   1   1   1   1   2   2   1   1   2   1   1   1   1   1   1   2   1   2   2   1   2   1   2   2   1   2   1   2   2   1   2   2   2   1   2   1   2   1   1   2   1   1   1   2   2   1   2   1   2   1   1   1   2   1   1   2   1   2   1   1   2   1   2   2   2   1   1   2   1   1   1   2   1   2   1   1   1   2   2   1   1   2   2   2   1   1   1   1   1   1   1   1   2   1   2   2   1   2   1   1   1   1   2   2   2   2   1   2   1   1   1   1   2   1
 MK-4-4                 2   1   1   1   1   1   1   2   2   1   1   1   2   2   1   1   2   2   1   2   2   1   1   2   1   2   2   1   2   1   2   2   1   2   2   1   2   2   2   2   2   2   1   2   1   1   1   1   2   2   1   1   1   2   2   1   2   1   1   2   1   1   1   1   2   1   2   1   1   1   2   1   2   1   2   2   1   1   1   2   1   2   1   1   1   2   1   1   2   1   2   2   1   1   2   1   1   1   1   1   1   2   1   2   2   1   2   1   2   1   1   2   1   2   2   1   2   2   2   1   2   1   2   1   1   2   1   1   2   2   2   1   2   1   2   1   1   1   2   1   1   2   2   2   1   1   2   1   2   2   2   1   1   2   2   1   1   2   1   2   1   1   1   1   1   1   1   2   2   2   1   1   1   1   1   1   1   1   2   1   2   2   1   2   1   1   1   1   2   2   2   2   1   2   2   1   2   1   2   1
 MK-4-5                 2   1   1   1   1   1   1   2   2   1   1   1   2   2   1   1   2   2   2   2   2   1   2   2   1   2   2   1   1   1   2   2   1   2   2   1   2   2   2   2   2   2   1   2   1   1   1   1   1   1   1   2   1   2   2   1   2   1   1   1   1   1   1   1   2   1   1   1   1   1   2   1   2   1   2   1   1   1   1   2   1   2   1   2   1   2   1   1   2   1   2   2   1   1   2   1   1   1   1   1   1   2   1   2   2   1   2   1   2   1   1   2   1   2   2   1   2   1   2   1   2   1   2   1   1   2   1   1   2   2   2   1   2   1   2   2   1   1   2   2   1   1   2   2   1   1   1   1   2   2   2   1   1   2   2   1   1   2   1   2   1   1   1   2   1   1   1   2   2   2   1   1   1   1   1   1   1   1   2   1   2   2   1   2   1   1   1   1   2   2   2   2   1   1   2   2   2   1   2   1
 MK-4-6                 2   1   1   1   2   1   2   2   2   1   1   1   2   2   1   1   2   2   2   2   2   1   2   2   1   2   2   1   1   1   2   1   1   2   2   1   2   2   2   1   2   2   1   2   1   1   2   1   1   1   1   1   1   2   2   1   2   1   1   1   1   1   1   1   2   1   1   1   1   2   2   1   2   1   2   1   1   1   1   2   1   2   2   2   1   2   1   1   2   1   2   2   1   1   2   1   2   1   1   1   2   2   1   2   2   1   2   1   2   1   1   2   1   2   2   1   2   1   2   1   2   1   1   1   1   2   1   1   2   2   1   2   2   1   2   1   1   1   2   2   1   1   2   2   1   1   1   1   2   2   2   1   1   1   2   1   1   1   2   2   1   1   1   2   1   2   1   2   2   2   2   2   1   2   1   1   2   1   2   1   2   2   1   1   1   1   1   2   1   2   2   2   2   2   2   2   2   1   2   1
 MK-4-7                 2   2   1   1   2   1   2   2   2   1   1   1   2   2   1   1   2   2   2   2   2   1   2   2   1   2   2   1   2   1   2   1   1   2   2   1   2   1   2   1   2   2   1   2   1   1   2   1   1   1   1   1   1   2   2   1   2   1   1   1   1   1   1   1   2   1   2   1   1   2   1   1   2   1   2   1   1   1   1   2   2   1   2   2   1   2   1   1   2   2   2   2   1   1   2   1   2   2   1   1   2   2   1   1   2   1   2   1   2   1   1   2   1   2   2   1   2   1   2   1   1   1   1   1   1   1   1   1   1   2   1   2   2   1   2   2   2   1   2   2   1   1   2   1   1   1   1   1   2   2   2   1   1   1   2   1   1   1   2   2   1   1   1   2   1   2   1   2   2   2   2   2   1   2   2   1   1   2   2   1   2   2   1   2   1   1   2   2   1   2   2   2   2   2   2   2   2   1   2   1
 MK-4-8                 1   2   1   1   2   1   2   1   2   2   1   2   2   2   2   1   2   2   2   2   2   1   2   2   1   2   2   1   2   1   1   1   1   2   2   1   2   1   2   1   2   1   1   2   2   2   2   1   1   1   2   1   2   1   2   1   2   1   2   1   1   1   1   1   2   1   2   1   1   2   1   1   2   1   2   1   1   1   1   1   2   1   2   2   1   2   1   1   2   2   2   2   1   1   2   1   2   2   1   1   2   1   1   1   2   1   2   1   2   1   1   2   1   2   2   1   2   1   2   1   2   1   1   1   1   1   1   1   1   2   2   2   1   1   2   2   2   1   2   2   1   1   2   1   1   1   1   1   2   2   2   1   1   1   2   1   1   1   2   1   1   1   1   2   1   2   1   2   2   2   2   2   1   2   2   1   1   2   2   1   2   1   1   2   1   1   2   2   1   2   2   2   2   2   2   2   1   1   2   2
 MK-4-9                 1   2   1   1   2   1   2   1   2   2   1   2   2   2   2   1   2   1   2   2   2   1   1   2   2   2   2   1   2   2   1   1   1   2   2   1   2   1   2   1   2   2   1   2   2   2   2   1   1   1   2   1   1   1   2   1   2   1   2   1   1   1   1   2   1   1   2   1   1   2   1   1   2   1   2   1   1   1   1   2   2   1   2   2   2   2   2   1   2   2   2   2   1   1   2   1   2   2   1   1   1   1   1   1   2   1   2   1   2   1   1   2   1   2   2   1   2   1   2   1   2   2   1   1   1   1   1   1   2   2   2   2   1   1   2   2   2   1   2   2   2   1   2   2   1   1   1   1   2   2   2   2   1   1   2   1   2   1   2   1   1   1   2   2   1   2   1   2   2   2   1   2   1   2   2   1   2   2   2   1   2   1   1   2   1   1   2   2   1   2   2   2   2   2   2   2   1   2   2   2
 MK-4-10                1   2   1   1   2   1   2   1   2   2   1   2   2   2   2   1   2   1   1   2   2   1   1   1   2   2   2   1   2   2   1   2   1   2   1   1   2   1   2   1   2   2   1   2   2   1   2   1   1   1   2   1   1   1   2   1   2   1   2   1   1   2   1   1   1   1   2   2   1   2   1   1   2   1   2   1   1   1   1   2   2   1   2   2   2   2   2   1   2   2   2   2   1   1   1   1   2   2   1   1   1   1   1   1   2   1   2   1   2   1   1   2   1   2   2   1   2   1   2   1   1   2   1   1   1   1   1   1   2   2   2   2   2   1   1   2   1   1   2   2   2   1   1   2   1   1   1   1   2   2   2   2   1   1   2   1   1   1   2   2   1   1   2   2   1   2   2   2   2   2   1   2   1   2   2   1   2   2   2   2   2   1   1   2   1   2   2   2   2   2   2   2   2   2   2   2   1   2   2   2
 MK-4-11                1   2   1   1   2   1   2   1   1   2   1   2   1   2   1   1   2   2   1   2   2   1   1   1   2   2   1   1   1   2   1   2   1   2   1   1   2   1   1   1   1   2   1   1   2   1   2   1   1   1   2   1   1   1   2   1   2   1   2   1   1   2   1   1   2   1   2   2   1   2   1   1   2   1   2   1   2   1   1   1   2   1   2   2   2   2   2   1   2   2   2   2   1   1   1   1   1   1   1   1   1   1   1   1   2   2   2   1   2   1   2   2   1   2   2   1   2   1   2   1   1   2   2   1   2   1   2   1   1   2   2   2   2   1   1   2   1   1   2   2   2   1   1   1   1   1   1   1   2   2   2   2   1   1   2   1   2   1   2   2   1   1   2   2   1   2   2   1   2   2   1   2   1   2   2   1   2   2   2   2   1   1   2   2   1   2   2   2   2   1   2   1   2   2   2   2   1   2   2   2
 MK-4-12                1   2   1   1   2   1   2   1   1   2   1   2   1   2   1   1   2   2   1   2   2   1   1   2   2   2   1   1   1   2   1   2   1   2   1   1   2   1   1   1   1   2   2   1   2   1   2   1   2   1   2   1   1   1   1   2   1   1   2   1   1   2   1   1   2   1   2   2   1   2   1   1   2   1   2   1   2   1   1   1   2   1   2   2   2   2   1   1   2   2   2   2   2   1   1   1   1   1   1   1   1   1   1   1   2   2   2   1   2   1   2   1   2   1   2   1   2   1   2   1   2   2   2   1   2   1   2   1   1   2   2   2   2   1   1   2   1   1   2   1   2   1   1   1   1   1   1   1   2   2   2   2   1   1   2   1   2   1   2   2   1   1   2   2   1   2   2   1   2   2   1   2   1   2   2   1   2   2   2   2   1   1   2   2   1   1   2   2   2   1   1   1   2   2   2   2   1   2   2   2
 MK-4-13                1   2   1   1   1   1   2   1   1   2   1   2   1   2   1   1   2   2   1   2   2   1   1   2   2   2   1   1   1   2   1   2   1   1   1   1   2   1   1   1   1   2   2   1   2   1   2   1   2   1   2   1   1   1   1   2   1   1   2   1   1   2   1   1   2   1   2   2   1   2   1   1   2   1   2   2   2   1   2   1   2   1   2   2   2   1   2   1   2   2   2   2   2   1   1   1   1   1   1   1   2   1   1   1   2   2   2   1   2   1   2   1   2   1   2   1   2   1   2   1   1   2   2   1   2   1   2   1   1   2   2   2   2   1   1   2   1   1   2   1   2   1   1   1   1   1   1   1   2   2   2   2   1   1   2   2   2   1   2   2   1   1   2   2   1   2   2   1   2   1   1   2   1   2   2   1   2   2   2   2   2   1   2   2   1   1   2   2   2   1   1   1   2   2   2   2   1   2   2   2
 MK-4-14                1   2   1   1   1   1   2   1   1   2   2   2   2   1   1   1   2   2   1   2   2   1   1   1   2   2   1   1   1   2   1   2   1   1   1   1   2   1   1   1   1   2   2   1   2   1   2   1   2   1   2   1   2   1   2   2   1   1   2   1   2   2   1   1   2   1   2   2   1   2   1   1   2   1   2   2   2   1   1   1   2   1   2   2   2   1   2   2   2   2   2   2   2   1   2   1   1   1   1   1   2   1   1   1   2   2   2   1   2   1   2   2   2   1   2   1   2   1   2   1   1   2   2   1   2   2   2   1   1   1   2   2   2   2   1   2   1   1   2   1   2   1   2   1   1   1   1   1   2   2   2   1   1   1   2   2   2   1   2   2   1   1   2   2   1   2   2   1   2   1   1   2   1   2   1   1   2   2   2   2   2   1   2   2   1   1   2   2   2   1   1   1   2   2   2   2   2   2   2   1
 MK-4-15                2   2   1   1   1   1   2   1   1   2   2   2   2   1   1   1   2   2   1   2   2   1   1   1   2   2   1   1   1   1   1   2   1   1   1   1   2   1   1   1   1   2   2   1   2   1   2   1   1   1   1   1   1   1   2   2   1   1   2   1   1   1   1   2   2   1   2   2   1   2   1   1   2   1   2   2   2   1   1   1   2   1   2   2   1   1   2   2   2   2   2   2   2   2   2   1   1   1   1   2   2   1   1   1   2   2   2   1   2   1   2   2   2   1   2   1   2   1   1   1   1   1   2   1   2   2   2   1   1   1   2   2   2   2   1   2   1   1   2   1   2   1   1   1   1   1   2   1   2   2   2   1   1   1   2   2   2   1   2   2   1   1   2   1   1   2   2   1   2   1   1   2   2   2   1   1   2   2   2   2   2   1   1   1   1   1   2   2   2   1   1   1   2   2   2   2   2   2   2   1
 MK-4-16                2   2   1   1   1   1   1   1   1   1   2   2   2   1   1   2   2   2   1   2   2   1   1   1   2   2   1   1   2   1   2   2   1   1   1   1   2   1   1   1   1   2   1   1   2   1   2   1   1   1   1   1   1   1   2   2   1   2   2   1   1   1   1   2   2   1   2   2   1   2   1   1   2   1   2   2   2   1   2   1   2   1   2   2   1   1   2   2   2   2   2   2   2   2   2   1   1   1   2   2   2   1   1   1   2   2   2   1   2   1   2   2   1   2   2   2   2   1   2   1   1   1   2   1   2   2   2   1   1   1   2   1   1   2   1   2   1   1   1   1   2   1   1   1   1   1   2   1   2   2   2   1   1   1   2   2   2   1   2   2   1   1   2   1   1   2   2   2   1   1   1   2   2   1   1   1   2   2   2   2   2   1   1   1   1   1   2   2   2   1   1   1   2   2   2   1   2   2   2   1
 MK-5-1                 1   2   2   1   1   1   2   2   1   2   2   1   2   2   1   1   2   1   1   2   2   1   2   1   2   1   1   2   1   2   2   1   1   1   2   2   1   2   2   2   1   2   1   1   2   2   1   1   2   2   2   2   1   2   1   1   2   2   2   2   2   2   2   1   2   1   2   1   1   1   2   1   2   2   2   2   1   2   1   1   2   2   2   1   2   1   2   2   2   2   2   1   2   1   2   1   1   2   2   1   1   1   1   1   2   2   2   2   2   2   2   2   1   2   2   1   1   2   2   2   2   2   2   1   2   1   2   1   2   2   2   1   2   2   1   1   2   1   1   1   2   1   2   1   2   2   1   2   2   1   1   1   2   2   2   2   2   1   2   2   1   1   1   2   2   1   1   2   1   2   2   2   2   1   2   2   1   1   1   1   1   2   1   1   2   1   1   1   2   1   1   2   1   1   2   1   1   1   2   2
 MK-5-2                 1   2   2   1   1   1   2   2   1   2   2   1   2   2   1   1   2   1   2   2   2   1   2   1   2   1   1   2   1   2   2   1   1   1   2   2   1   2   2   2   1   2   1   1   2   2   1   1   2   2   2   2   1   2   1   1   2   2   2   2   2   2   2   1   2   1   2   1   1   1   2   1   2   1   2   2   1   2   1   1   2   2   2   1   2   1   2   1   1   2   2   1   2   1   2   1   1   2   2   1   1   1   1   1   2   2   2   2   2   2   2   1   1   1   2   1   1   2   2   2   2   2   2   1   2   1   2   1   2   2   2   1   2   2   1   1   2   1   1   1   2   1   2   2   2   2   1   2   2   1   1   1   2   2   2   2   2   1   2   2   1   1   1   2   2   2   1   2   2   2   2   2   1   1   2   2   2   1   1   1   1   2   1   2   2   1   2   1   2   1   1   2   1   2   2   1   1   1   2   2
 MK-5-3                 1   2   2   1   1   2   2   2   1   2   2   1   2   2   1   1   2   1   2   2   2   1   2   1   2   1   1   2   1   2   2   1   1   1   1   2   1   2   2   2   1   2   1   1   2   2   2   1   2   1   2   1   1   1   1   2   2   1   2   2   2   2   2   1   2   1   2   1   1   1   2   1   2   1   2   2   1   2   1   1   2   2   2   1   2   1   2   1   1   2   1   1   2   1   2   1   1   2   2   1   1   1   1   1   2   2   2   2   2   2   2   1   1   1   2   1   1   2   2   2   2   2   2   1   1   2   2   1   2   2   2   1   2   2   1   1   2   2   1   1   2   1   1   2   2   2   1   2   2   1   1   1   2   2   2   2   2   1   2   2   1   1   1   2   2   2   1   2   2   2   2   1   1   1   2   2   2   1   1   1   1   2   2   2   1   1   2   1   1   1   1   2   2   2   2   1   1   2   2   2
 MK-5-4                 1   2   2   1   1   1   2   2   1   2   2   1   2   2   2   1   2   1   2   2   2   1   2   1   2   1   1   1   1   2   2   1   1   2   1   2   1   2   2   2   1   2   1   1   2   2   2   1   2   1   2   1   1   1   1   2   2   1   2   2   2   2   2   1   2   1   2   1   1   1   2   1   1   1   2   2   1   2   1   1   2   2   2   1   2   1   2   1   1   2   2   1   2   1   2   1   1   2   2   1   1   1   1   1   2   2   2   2   2   2   2   1   1   1   2   1   2   2   2   2   2   2   2   1   1   1   2   1   2   2   2   1   2   2   1   1   2   2   1   1   2   1   1   2   1   2   1   2   2   1   2   1   2   2   2   2   1   1   2   2   1   1   1   2   2   2   2   2   2   2   2   1   1   1   2   2   2   1   1   1   1   2   2   2   1   1   2   1   1   1   1   2   2   2   2   1   2   2   2   2
 MK-5-5                 1   2   2   2   1   1   2   2   1   2   2   1   2   2   2   2   2   1   2   2   2   1   2   1   2   1   1   1   1   2   2   1   2   1   2   2   1   2   2   1   1   2   1   2   2   2   2   1   2   1   2   1   1   1   1   2   2   1   2   2   2   2   2   1   2   1   2   1   2   1   1   1   1   1   2   2   1   2   1   1   2   2   2   1   2   1   2   1   1   2   2   1   2   1   2   1   2   2   2   1   1   1   1   1   2   2   1   2   2   2   1   1   1   1   2   1   2   2   2   1   2   2   2   1   1   1   2   1   2   2   2   1   2   2   1   1   2   2   1   1   2   1   1   2   1   2   1   2   2   2   2   1   2   2   2   2   1   1   2   2   1   1   2   2   2   2   2   2   2   2   2   1   1   1   2   2   2   1   1   1   1   2   2   2   1   1   2   1   1   1   1   2   2   2   2   1   2   2   2   2
 MK-5-6                 1   2   2   2   1   1   2   2   1   1   2   1   2   2   2   1   2   1   1   2   2   1   2   1   1   1   1   1   1   1   2   1   2   1   2   2   1   2   2   1   1   2   1   2   2   2   2   2   2   2   2   1   1   1   1   2   2   1   2   2   2   2   2   1   2   1   2   1   2   2   1   1   1   1   1   2   1   1   1   1   2   2   2   1   2   1   2   1   2   2   2   2   2   1   2   1   2   1   2   1   1   1   1   1   2   1   1   2   2   2   1   1   2   2   2   1   2   2   2   1   2   2   2   1   1   1   2   1   2   2   2   1   2   2   1   1   2   2   1   1   2   1   1   2   1   2   1   2   2   1   2   1   2   2   2   2   1   1   2   2   1   1   2   2   2   2   2   2   2   2   1   1   2   1   2   2   2   1   2   1   1   2   2   1   1   1   2   1   2   1   1   2   2   2   1   1   2   2   2   2
 MK-5-7                 1   2   2   2   1   1   2   2   2   1   2   1   2   2   2   1   2   1   1   2   1   1   2   1   1   1   1   1   1   1   2   1   2   1   2   2   1   1   2   1   1   2   1   2   2   2   2   2   2   2   2   1   1   1   1   2   2   1   2   2   1   2   2   1   2   1   2   1   2   2   2   1   1   1   1   2   1   1   2   1   2   2   2   1   2   1   2   1   2   2   1   2   2   1   2   1   2   1   2   1   1   1   1   1   2   1   1   2   2   2   1   1   2   2   2   1   2   2   2   1   2   2   2   1   1   1   2   1   2   2   2   1   2   2   1   1   2   2   1   1   2   1   1   2   1   2   1   2   2   1   2   1   2   2   2   2   1   1   2   2   1   1   2   2   2   2   2   2   2   2   1   2   2   1   2   2   2   2   2   1   1   2   2   1   1   1   2   1   1   1   1   2   2   2   1   1   2   2   2   1
 MK-5-8                 1   2   2   2   1   1   2   2   2   1   2   1   2   2   2   1   2   1   1   2   1   1   2   1   2   2   1   1   1   1   2   1   2   1   1   2   2   1   2   2   1   2   1   1   1   2   2   2   2   2   2   1   1   1   1   2   2   1   1   2   1   2   2   1   2   1   2   1   2   2   2   1   1   1   1   2   1   1   2   1   2   2   2   1   2   1   2   1   2   2   1   1   2   1   1   2   2   1   2   1   1   1   1   1   2   1   1   2   1   2   2   1   1   2   2   1   2   2   2   1   2   2   2   1   1   1   2   1   2   2   2   1   2   2   1   1   2   2   1   1   2   1   1   2   1   2   1   2   2   2   2   1   2   2   2   1   1   1   2   2   1   1   2   2   2   2   2   2   2   2   1   2   2   1   2   2   2   2   2   1   1   2   2   1   1   1   2   1   1   1   1   2   2   2   1   1   2   2   2   1
 MK-5-9                 1   2   1   1   1   1   2   2   2   1   2   2   2   2   2   1   2   1   1   2   1   1   2   1   2   2   1   2   2   2   2   1   2   1   1   2   2   1   2   1   1   2   1   1   1   2   2   2   2   1   2   1   1   1   1   2   2   1   1   2   1   2   2   2   2   1   2   1   1   2   2   1   2   1   1   2   1   1   2   1   2   2   2   1   2   1   2   1   2   2   1   1   2   1   2   2   2   1   2   1   1   1   1   1   2   1   1   2   1   2   2   1   1   2   2   1   1   2   2   1   2   2   2   1   1   2   2   2   2   2   2   1   2   2   1   1   2   2   1   1   2   1   1   2   2   2   1   1   2   2   2   1   2   2   2   1   1   1   2   2   1   1   2   2   1   2   2   2   2   2   1   2   2   1   2   1   2   2   2   2   1   2   2   1   1   1   2   1   1   1   1   2   2   2   1   2   2   2   2   1
 MK-5-10                1   2   1   2   2   1   2   2   1   1   2   2   2   2   2   1   2   1   1   2   1   1   2   1   2   2   1   2   2   1   2   2   2   1   1   1   2   1   2   1   1   2   1   1   1   1   2   2   2   1   2   1   1   1   1   1   2   1   1   2   1   2   2   2   2   1   2   2   1   2   2   1   2   1   2   2   1   1   2   2   2   2   2   1   2   1   2   1   2   2   1   1   2   1   2   2   2   1   2   1   1   1   1   1   2   2   1   2   1   2   1   1   1   2   2   2   1   2   2   1   2   2   2   1   2   2   2   2   2   2   2   1   2   2   1   1   2   1   1   1   2   1   1   1   2   2   1   1   2   2   2   2   2   2   2   1   1   1   2   2   1   1   2   2   1   2   2   2   2   2   1   2   2   2   2   2   2   2   2   2   1   2   2   1   1   1   2   1   1   1   2   1   2   2   1   2   1   2   2   1
 MK-5-11                1   2   1   2   2   1   2   2   1   1   2   2   2   2   2   1   2   1   2   2   2   1   2   1   2   1   1   2   1   1   2   2   2   1   1   1   2   1   2   1   1   2   1   1   1   1   2   2   2   1   2   1   1   1   1   1   1   2   1   2   1   2   2   2   2   1   2   2   1   2   2   1   2   1   2   2   1   1   2   2   2   2   2   1   2   1   2   1   2   2   1   1   2   1   2   1   2   1   2   1   1   1   1   1   2   2   1   2   1   2   1   1   1   2   2   2   1   2   2   1   2   2   2   1   2   2   1   2   2   2   2   1   2   2   2   2   2   1   1   1   1   1   1   1   2   2   2   1   2   1   2   2   2   2   2   2   1   1   1   2   1   1   2   2   1   2   2   2   2   2   1   1   2   2   2   2   2   2   2   2   1   2   2   1   1   2   2   1   1   1   2   1   2   2   2   2   1   2   2   1
 MK-5-12                1   2   1   2   1   1   2   2   2   2   2   2   2   2   2   1   2   1   2   2   2   1   2   1   1   1   2   2   1   1   2   2   2   1   1   1   2   1   2   1   2   2   1   1   1   1   2   2   2   1   2   1   1   1   1   1   1   1   1   2   2   2   2   2   2   1   2   2   1   2   2   1   2   1   1   2   1   1   2   2   2   2   2   1   1   1   2   2   2   2   1   1   2   1   2   1   2   1   2   1   1   1   1   1   2   2   2   2   1   2   1   1   1   1   2   2   1   2   2   1   2   2   2   1   2   2   1   2   2   2   2   1   2   2   2   2   2   1   1   1   1   1   1   1   2   2   2   1   2   1   1   2   2   1   2   2   1   1   1   2   1   1   2   2   1   2   2   2   2   2   1   1   2   2   2   2   2   2   1   2   1   2   2   2   1   2   2   1   1   1   2   1   2   2   2   2   1   2   2   1
 MK-5-13                1   2   1   2   1   1   2   2   2   2   2   2   2   2   2   1   2   1   1   2   2   1   2   1   1   1   2   2   1   1   2   2   2   1   1   1   2   2   2   1   2   2   1   1   2   1   2   1   2   2   2   1   1   1   1   1   1   1   2   1   2   2   2   2   2   1   1   2   1   2   1   1   2   1   1   1   1   1   2   2   2   2   2   1   1   1   2   2   2   2   1   1   2   1   2   1   2   1   2   1   1   1   1   1   2   2   2   2   1   2   1   1   1   1   2   2   1   2   2   2   2   2   2   1   2   2   1   2   2   2   2   1   2   2   2   2   2   2   1   1   1   1   1   1   2   2   2   1   2   1   1   2   2   1   2   2   1   1   1   1   1   1   2   2   1   2   2   2   1   2   1   1   2   2   2   2   2   2   1   2   1   2   2   2   1   2   2   2   1   1   2   1   2   2   2   2   1   2   2   1
 MK-5-14                1   2   1   2   1   1   2   2   2   2   2   2   1   2   2   1   2   1   1   2   2   1   2   1   1   1   2   2   1   1   2   2   2   1   1   1   2   2   2   1   1   2   1   1   2   1   2   1   2   2   2   1   1   1   1   1   1   1   2   2   2   2   2   2   2   1   2   2   1   2   1   1   2   1   2   1   1   1   2   2   2   2   2   1   1   1   2   2   2   2   2   1   2   1   2   1   2   1   1   1   1   1   1   1   2   2   2   2   2   2   1   1   1   1   2   2   1   2   2   1   2   2   2   1   2   2   1   2   2   2   2   1   2   2   2   2   2   2   1   1   1   1   1   1   2   2   2   1   2   1   1   2   2   1   2   2   1   1   1   1   2   1   2   2   1   2   2   2   1   2   1   2   2   2   2   2   2   2   1   2   1   2   2   2   1   2   2   2   1   1   1   1   2   2   2   2   1   2   2   2
 MK-5-15                2   1   1   2   1   1   2   2   2   2   2   2   1   2   1   2   2   1   1   2   2   1   2   1   1   2   2   2   1   1   2   2   2   1   1   1   2   2   2   2   1   2   1   1   2   1   2   1   2   2   2   1   1   2   1   1   1   1   2   2   2   2   2   2   2   1   2   2   1   2   1   1   2   1   2   2   2   1   2   1   2   2   2   1   1   1   2   2   2   2   2   1   2   1   2   1   1   1   1   1   1   2   1   1   2   2   2   2   1   2   1   1   2   1   2   1   1   1   2   2   1   2   2   2   2   2   1   2   2   2   2   1   2   2   2   2   2   2   1   1   2   1   1   1   2   2   1   1   2   1   1   2   2   1   2   2   1   1   1   1   1   1   2   1   1   2   2   2   1   2   2   2   2   2   2   2   2   2   1   2   1   2   2   2   1   2   2   2   1   1   1   1   2   2   2   2   1   2   2   2
 MK-5-16                2   1   1   2   1   1   2   2   1   2   2   2   1   2   1   1   2   2   1   2   2   1   2   1   1   2   2   2   1   2   2   2   2   1   1   1   2   2   2   2   1   2   1   2   2   1   2   1   2   2   1   1   1   2   1   2   1   1   2   2   2   2   2   1   1   1   2   2   1   2   1   1   2   1   2   2   2   2   2   1   2   2   2   1   1   1   1   2   2   2   2   1   2   1   2   1   1   1   1   1   1   1   1   1   2   2   2   1   1   2   2   1   2   2   2   2   1   1   2   1   1   2   2   2   2   2   1   2   2   2   1   1   2   2   2   1   2   2   1   1   2   1   1   1   2   2   1   1   2   1   1   1   2   1   2   2   1   1   2   1   1   1   2   2   1   2   2   2   1   2   2   2   2   2   2   2   2   2   1   2   1   1   2   1   1   2   2   2   1   1   1   1   2   2   2   2   1   2   2   2
 MK-6-1                 2   1   1   1   2   1   1   2   2   1   1   1   2   1   2   2   2   1   1   2   2   2   2   2   2   2   2   2   2   1   1   1   2   2   1   1   2   1   1   2   1   2   1   1   1   2   1   1   1   1   1   2   2   1   1   2   2   1   2   1   1   1   2   1   1   2   1   1   2   2   1   1   1   2   1   1   2   1   1   2   1   2   1   2   1   2   1   2   2   1   2   2   1   2   1   1   2   1   2   2   1   2   1   2   1   1   2   2   2   2   1   2   2   1   1   1   2   2   2   1   1   1   1   1   1   1   1   1   1   2   2   1   2   1   2   2   2   2   2   2   2   2   1   2   2   2   2   2   1   1   2   1   1   2   2   1   1   2   2   2   2   1   2   2   2   2   1   1   1   1   2   2   2   1   1   2   1   1   2   1   2   1   1   1   2   1   2   2   1   1   2   1   1   1   1   2   1   2   2   2
 MK-6-2                 2   1   2   1   2   1   1   2   1   1   1   1   2   1   2   2   2   1   1   2   2   2   2   2   2   2   1   2   2   1   1   1   2   1   1   1   2   1   1   2   1   2   1   1   1   1   1   1   1   1   2   2   2   1   1   2   2   2   1   1   1   2   2   1   1   2   1   1   2   2   2   1   1   2   1   1   1   1   1   2   1   2   1   2   1   2   1   2   2   2   2   2   1   2   1   1   2   1   2   2   1   2   1   2   2   1   2   2   1   2   1   2   2   1   1   1   2   2   2   1   1   1   1   1   1   2   1   2   1   2   2   1   2   1   2   2   2   2   2   2   1   2   1   2   2   2   2   2   1   1   2   1   1   2   2   1   1   2   2   2   2   1   2   2   2   2   1   1   1   1   2   2   2   2   1   2   1   1   2   1   1   1   1   1   2   1   1   2   1   1   2   1   1   1   1   2   1   2   2   2
 MK-6-3                 2   1   2   1   2   1   1   2   1   1   1   1   1   1   2   2   2   1   1   2   2   1   2   2   2   2   1   2   2   1   1   1   2   1   1   1   2   2   1   2   1   2   1   1   1   1   1   2   2   1   1   2   2   1   1   2   1   2   1   1   1   2   2   1   1   2   1   1   2   2   2   1   1   2   1   1   1   1   1   2   1   2   1   2   1   2   1   2   2   2   2   2   1   2   1   1   2   1   2   2   1   2   1   2   2   1   2   2   1   2   2   2   2   2   1   1   2   2   2   1   1   1   1   1   1   2   1   1   1   2   2   1   2   2   2   2   2   1   2   2   1   2   1   2   2   2   2   2   2   1   2   1   1   1   1   1   1   2   2   2   2   1   2   2   2   2   1   1   2   1   2   2   2   2   1   2   1   1   2   1   1   1   1   1   2   1   1   2   1   1   2   1   1   1   1   2   1   2   2   2
 MK-6-4                 2   1   2   1   2   1   1   2   1   1   1   1   1   1   2   2   2   1   1   2   2   1   2   2   2   2   1   2   2   1   1   1   2   1   1   1   2   2   1   2   1   2   2   1   1   1   1   2   2   1   1   2   2   1   1   1   1   2   2   1   1   2   2   1   1   2   1   1   2   2   1   1   1   1   2   1   1   1   1   1   1   2   1   1   1   2   1   2   2   2   2   1   2   2   2   1   2   1   2   2   1   2   1   2   2   1   2   1   1   2   2   2   2   2   1   1   2   2   2   1   1   1   1   1   1   2   1   1   1   2   2   1   2   2   2   2   2   2   2   1   1   2   1   1   2   2   2   2   2   1   1   1   1   1   1   1   1   2   2   2   2   1   1   2   2   2   1   1   2   1   2   2   2   2   1   2   1   1   2   1   1   1   1   1   1   1   1   2   1   1   2   1   2   1   1   2   1   2   2   2
 MK-6-5                 2   1   1   1   2   1   1   2   1   1   1   1   1   1   2   2   2   1   1   2   2   1   2   2   2   2   1   2   2   1   1   1   2   1   2   1   2   2   1   2   2   2   2   1   1   1   1   2   2   1   1   2   2   1   1   1   1   1   2   1   1   2   2   1   1   2   1   1   2   2   1   2   1   1   2   1   1   1   1   1   1   2   1   1   1   2   1   2   2   2   2   1   2   2   1   1   2   1   1   2   1   2   1   2   2   1   2   1   1   2   2   2   2   2   1   1   2   2   2   1   2   1   1   1   1   2   1   1   1   1   2   1   2   2   2   2   2   2   2   2   1   2   1   1   2   2   2   2   2   1   1   1   1   1   1   1   1   2   2   2   2   1   1   2   2   1   1   2   2   1   2   2   2   2   1   2   1   1   2   1   1   1   1   2   1   1   1   2   1   1   2   1   2   1   1   2   1   2   2   2
 MK-6-6                 2   1   1   2   2   1   1   2   1   1   1   1   1   1   2   1   2   2   1   2   2   1   2   2   2   2   2   1   2   1   1   1   2   1   1   1   2   2   1   2   2   2   2   1   1   1   1   2   2   1   2   2   2   1   1   1   1   1   2   1   1   2   2   1   1   2   1   1   2   2   1   2   1   1   2   1   2   1   1   1   1   2   2   1   1   2   1   2   2   2   2   1   2   2   1   1   2   1   1   2   1   2   1   2   2   1   2   1   2   2   1   2   2   2   1   1   2   2   2   1   1   1   1   1   1   2   2   1   1   1   1   1   2   2   1   2   2   2   2   2   1   2   2   1   2   2   2   2   2   1   1   1   1   2   1   1   1   2   2   2   1   1   1   2   2   1   1   2   2   1   2   2   2   2   1   2   1   1   2   1   1   1   1   2   1   1   1   2   1   1   2   1   2   1   1   2   1   2   1   2
 MK-6-7                 2   1   1   2   2   1   1   2   1   1   1   1   1   1   2   1   2   1   1   2   2   1   2   2   2   2   2   1   2   2   1   1   2   1   1   2   2   2   1   1   2   2   2   1   1   1   1   2   2   1   2   2   2   1   1   1   1   1   2   1   1   2   2   2   1   2   1   1   2   2   1   2   1   1   2   1   2   1   2   1   2   2   2   1   1   2   1   2   2   2   2   1   1   1   1   2   2   1   1   2   1   2   1   2   2   1   2   1   2   2   1   2   2   2   1   1   2   1   2   1   2   1   1   1   1   2   1   1   1   2   1   1   1   2   1   2   2   1   2   2   1   2   1   1   2   1   2   2   2   1   1   1   1   1   1   1   1   2   2   2   1   1   1   2   2   1   1   2   2   1   1   2   2   2   1   2   1   1   2   1   1   1   1   2   1   1   1   2   2   1   2   1   2   1   1   2   1   1   1   2
 MK-6-8                 1   1   1   2   2   1   1   2   2   1   1   1   1   1   2   1   2   2   1   2   2   1   2   2   2   2   2   1   2   2   1   1   2   1   1   2   2   2   1   1   2   2   2   1   1   1   1   2   2   1   2   2   2   1   1   1   1   1   2   1   1   1   2   1   1   2   1   1   1   2   1   1   1   2   2   1   2   1   2   1   2   2   2   1   1   1   1   2   2   2   2   1   1   1   1   2   2   1   1   2   1   2   1   2   2   1   2   1   2   2   1   2   2   2   1   1   2   1   2   2   2   1   1   1   1   1   1   1   1   2   1   1   1   2   2   2   2   1   2   1   2   1   1   1   2   1   2   2   2   1   1   1   1   1   1   1   2   2   1   2   1   1   1   2   2   1   1   2   2   1   1   2   2   2   1   2   2   1   2   1   1   1   2   2   1   1   1   2   2   1   1   1   2   1   1   2   1   1   1   2
 MK-6-9                 1   1   1   2   2   1   1   1   2   1   2   2   1   1   2   1   2   2   1   2   2   1   2   2   2   1   2   1   2   2   1   1   2   1   1   2   2   2   1   1   2   2   2   1   1   1   1   1   2   1   2   1   2   1   1   1   1   1   2   1   1   1   1   1   1   2   1   1   1   2   1   1   1   2   2   1   1   1   2   1   2   2   2   2   1   1   1   2   2   2   2   1   1   1   1   2   2   1   1   2   1   2   1   2   2   1   2   1   2   1   1   2   2   2   1   2   2   1   2   2   2   1   1   1   1   1   1   2   1   2   1   1   1   2   2   2   2   1   2   1   2   2   1   2   2   1   2   2   2   2   2   1   1   1   1   1   2   2   1   1   1   1   1   2   2   1   1   2   2   1   1   2   2   1   1   2   2   1   2   1   1   1   2   2   1   1   2   2   2   1   1   1   2   1   1   2   1   1   1   2
 MK-6-10                1   1   1   2   2   1   1   2   1   1   2   2   1   1   1   1   2   2   1   2   2   1   2   2   2   1   2   1   1   1   2   1   2   1   1   2   2   2   1   1   2   2   2   2   1   1   1   1   2   1   2   1   2   1   1   1   1   1   2   1   1   1   1   1   1   2   2   1   1   2   1   1   1   2   2   1   1   1   1   1   2   2   2   2   1   1   1   2   2   2   2   1   1   1   1   2   2   1   1   2   1   2   1   2   2   1   2   1   2   1   2   2   2   2   1   2   2   1   2   2   2   1   1   1   1   1   1   2   1   2   2   1   2   2   2   2   2   2   2   1   1   2   1   2   2   1   2   2   2   2   2   1   1   1   1   1   2   1   1   1   1   1   1   2   2   1   1   2   2   1   1   2   2   1   1   2   2   1   2   1   1   2   2   2   1   1   2   2   2   1   1   1   2   1   1   1   1   1   1   2
 MK-6-11                1   1   1   2   2   1   1   2   1   1   2   2   1   1   1   1   2   2   1   2   2   1   2   2   2   1   2   1   1   1   1   1   2   2   1   2   2   2   1   1   2   2   2   2   1   1   1   1   2   1   2   1   2   1   1   1   1   1   2   1   1   1   1   1   1   2   2   1   1   2   1   1   1   2   2   1   1   1   1   1   2   2   1   2   2   1   1   2   2   2   2   1   1   1   1   2   2   1   1   2   1   2   1   2   2   1   2   1   2   1   1   2   2   2   2   2   2   1   2   2   2   1   1   2   1   2   1   2   1   2   1   1   2   2   2   2   2   1   2   1   1   2   1   1   2   1   1   2   2   2   2   1   1   1   2   1   1   1   1   1   1   2   1   2   2   1   1   2   2   1   1   1   2   2   1   2   2   1   2   1   1   2   2   2   1   1   2   2   2   1   1   1   2   2   1   1   2   1   1   2
 MK-6-12                1   1   1   2   2   1   2   2   1   1   2   2   1   1   1   1   2   2   1   2   2   1   2   2   2   1   2   1   1   1   1   1   2   2   1   1   1   2   1   1   2   2   2   2   1   1   1   1   2   1   2   1   1   2   2   1   1   1   2   1   1   1   1   1   1   1   2   1   1   2   1   1   1   2   2   1   1   1   1   1   2   2   1   2   2   1   1   2   2   2   2   1   1   1   1   2   2   2   1   2   1   2   1   2   2   1   2   1   2   1   1   1   2   2   2   2   2   2   2   2   2   1   1   2   1   2   1   2   1   1   1   1   2   2   2   2   2   1   2   1   1   2   1   1   2   1   1   1   2   2   2   1   1   1   2   1   1   2   1   1   1   2   1   2   2   1   1   2   2   1   1   1   2   2   2   2   2   1   2   1   1   2   2   2   2   1   2   2   2   1   1   1   2   2   1   1   2   1   1   2
 MK-6-13                1   1   1   2   2   1   2   2   1   1   2   2   1   1   1   1   1   2   1   2   2   1   2   2   2   1   2   1   1   1   2   1   2   1   1   1   1   1   1   1   2   2   2   2   1   1   1   1   2   1   2   1   1   2   2   1   1   1   2   1   1   1   1   1   1   1   2   2   1   2   2   1   1   2   2   1   1   1   1   1   2   2   1   2   2   1   1   2   2   2   2   1   1   1   1   2   2   1   1   2   1   2   1   1   2   1   2   1   2   1   1   1   2   2   2   2   1   2   2   2   2   1   1   2   1   2   1   1   1   1   1   1   2   2   2   1   2   1   2   1   1   2   1   1   2   1   1   1   2   2   2   1   1   1   1   1   1   1   1   1   1   2   2   2   2   1   2   2   2   1   1   1   2   2   1   2   2   1   2   1   1   2   2   2   2   2   2   2   2   1   1   1   2   2   1   1   2   1   1   2
 MK-6-14                1   2   1   2   2   2   2   2   1   1   2   2   2   1   1   1   1   2   2   2   2   1   2   2   2   1   2   1   1   2   2   1   2   1   1   1   1   1   1   1   2   2   2   2   2   1   2   1   1   1   2   1   1   2   2   1   2   1   2   1   1   1   1   1   1   2   2   2   1   2   2   1   1   2   2   1   1   1   1   1   2   2   1   2   2   1   1   2   2   1   2   2   1   1   1   2   1   1   1   2   1   2   1   1   2   1   1   1   2   1   1   1   2   2   1   2   1   2   2   2   2   1   1   2   1   2   1   1   1   1   1   1   2   2   2   1   2   1   2   1   2   2   1   2   2   1   1   1   1   2   2   1   1   1   2   1   1   1   1   1   1   2   2   2   1   2   2   2   2   1   2   1   2   2   1   2   2   1   2   1   1   2   1   2   2   2   2   2   2   1   1   1   2   2   1   1   2   1   1   2
 MK-6-15                1   2   1   2   2   2   2   2   1   1   2   2   2   1   1   1   1   2   2   2   2   1   2   1   2   1   2   1   1   2   2   1   2   1   1   1   1   1   1   1   2   2   2   2   2   1   2   1   1   1   2   1   2   2   2   1   2   1   2   1   1   1   1   1   1   2   2   2   1   2   2   1   1   2   2   1   1   1   2   1   2   2   1   2   2   1   1   2   2   1   2   2   1   1   1   2   1   2   1   2   1   2   2   1   2   1   1   1   2   1   1   1   2   2   1   2   1   1   1   2   2   2   1   2   1   2   1   1   1   1   1   1   2   2   2   1   2   1   2   1   1   2   1   2   2   1   1   1   1   2   2   1   1   1   2   1   1   2   1   1   1   2   2   2   1   2   1   2   2   1   2   1   2   2   2   2   2   1   2   1   1   2   1   2   1   2   2   2   2   1   1   1   2   2   1   1   2   1   1   2
 MK-6-16                1   2   1   2   2   2   2   2   1   1   2   2   2   1   2   1   1   2   2   2   2   1   2   1   1   1   2   1   1   2   2   1   2   1   1   1   1   1   1   1   2   1   2   2   1   1   2   1   1   1   2   1   2   2   2   1   2   1   2   2   1   1   1   1   1   1   2   2   1   2   2   1   1   2   2   1   1   1   2   1   2   2   1   2   2   1   1   1   1   1   2   2   1   1   1   2   1   1   1   2   1   2   2   1   2   1   1   1   2   2   1   2   2   2   1   2   1   1   1   2   1   2   1   2   1   2   1   1   2   1   1   1   2   2   2   1   2   1   2   1   1   2   1   2   2   1   1   1   1   2   2   1   2   1   1   1   1   2   1   1   1   2   2   2   1   2   1   2   2   1   2   1   2   2   2   1   2   1   2   1   1   2   1   2   1   2   2   2   2   1   1   1   1   2   1   1   2   1   1   2
 
!****************************************** Phenotypic Data **********************************************************
!-100.0 is resevred for missing phenotype
SimulatedTrait1         9.3446    8.4461   11.3896   10.9560    9.7206    9.1306    8.4226   11.2032   12.6897   10.6093   11.2791   10.7779    8.6230   10.6985   10.1528    9.5597   10.5585   11.4519    9.8038   11.0362   11.3380    9.2139    9.8534    9.3536   11.4113   12.6887    9.5693    9.1433   10.7349   10.0826    9.6462    8.9525    9.3886    9.3485   10.6214   11.6290   11.5799    8.6763   10.3331    8.7852   10.7311   10.9957    9.4515    9.3277    9.7529    9.7448    8.4989   11.1699    8.9450    9.9053   12.0683    9.9329    9.0440   10.0927    9.9937   10.5190    9.2887    9.1859   11.0167   11.1547   11.1606   10.4936   10.4554   11.4023   11.2306   11.5613    9.8528    9.8297   10.4856   10.6753   11.5598    9.6895    9.0502    8.8224    8.5137   10.8706    9.5740    9.5209    9.0198    9.3527    9.0249   10.5910    9.8462    8.9118    9.5427    8.6237    8.9080    8.9931    9.5988   10.4416   10.6693   12.0335   10.4728    9.6732   12.2397   10.5022    8.9217   10.9329    9.9604    9.5738   10.2542    9.6892    7.8461    9.5468    9.1093   11.2251    9.8119    9.7261   12.0480    9.7613   10.3939    9.1019    8.2886   11.6608   11.1597   10.4269   10.5297    9.8920    9.1467   10.4199   11.1698    9.4413   10.9209   10.6605   10.1732   10.3382    9.9331   10.0731   10.5427    9.6758    9.6793   10.4796   10.4942   11.0377   11.2683    9.6814   13.0658   11.4290    9.4252   11.1664   10.7005    8.7118    9.6990   10.1204    8.9945   10.5696    9.1760   10.8427    8.9313   10.1976    9.5124   10.8818   12.1174    9.4252   11.0717    9.4677   10.8094   10.6424   10.7746   10.9026    9.6934    9.0557    9.3488    9.9925    9.9647    9.9551    9.7337    9.3793    8.3792    9.9390    9.0255   10.4896    8.8272    9.0472    9.8827    9.3408   10.6293    9.6444    8.8876   10.3612   12.0769   10.0136    8.6135    9.9205    9.6128   10.5144   11.3808    9.3918    8.5818   10.0770    9.5251   10.7625   10.2511   10.7028   10.4385    9.7975    8.7221    9.6913   11.3866    9.8142
 
