# Supplementary material for: Inclusive Composite Interval Mapping of QTL by Environment Interactions in Biparental Populations
Source: PLoS One. 2015 Jul 10;10(7):e0132414. doi: 10.1371/journal.pone.0132414 (PMC4498613; doi:10.1371/journal.pone.0132414)
Supplement: S1 File — (ZIP) [file pone.0132414.s001.zip › BC1 population/e=1/run_00144.met]

!**********************Note: lines staring with "!" are remarks and will be ignored in the program********************
!*********************************General Information**********************************
!Assuming F1 = P1 x P2, populations available in QTL IciMapping are: 
!  1, P1BC1F1 = P1 x F1, the first backcrossing where P1 is used as the recurrent parent;
!  2, P2BC1F1 = P2 x F1, the first backcrossing where P2 is used as the recurrent parent;
!  3, F1DH, F1-derived doubled haploids; 
!  4, RIL or F1RIL, recombination inbred lines through the repeated selfing of F1;
!  5, P1BC1RIL, recombination inbred lines through the repeated selfing of P1BC1F1;
!  6, P2BC1RIL, recombination inbred lines through the repeated selfing of P2BC1F1;
!  7, F2, the selfing generation of F1;
!  8, F3, the selfing generation of F2;
!  9, P1BC2F1, the second backcrossing where P1 is used as the recurrent parent; 
! 10, P2BC2F1, the second backcrossing where P2 is used as the recurrent parent;
! 11, P1BC2RIL, recombination inred lines through the repeated selfing of P1BC2F1; 
! 12, P2BC2RIL, recombination inred lines through the repeated selfing of P2BC2F1; 
! 13, P1BC1F2, the selfing generation of P1BC1F1; 
! 14, P2BC1F2, the selfing generation of P2BC1F1; 
! 15, P1BC2F2, the selfing generation of P1BC2F1; 
! 16, P2BC2F2, the selfing generation of P2BC2F1; 
! 17, P1BC1DH, P1BC1F1-derived doubled haploids; 
! 18, P2BC1DH, P2BC1F1-derived doubled haploids; 
! 19, P1BC2DH, P1BC2F1-derived doubled haploids; 
! 20, P2BC2DH, P2BC2F1-derived doubled haploids; 
   1      !Mapping Population (see remarks above)
   2      !Mapping Function (1 for Kosambi; 2 for Haldane; 3 for Morgan)
   2      !Marker Space Type (1 for intervals; 2 for positions)
   1      !Marker Space Unit(1 for centiMorgans; 2 for Morgan)
   6      !Number of Chromosomes (or Linkage Groups)
 200      !Size of the mapping population
   1      !Number of environments
 
!***************************************** Chromosomes and Linkage Maps **********************************************
!Chromosome                 NumMarkers
-CH1                        16
-CH2                        16
-CH3                        16
-CH4                        16
-CH5                        16
-CH6                        16
!Linkage map (Marker name followed by position or the interval length)
 MK-1-1                1     0.000
 MK-1-2                1    10.000
 MK-1-3                1    20.000
 MK-1-4                1    30.000
 MK-1-5                1    40.000
 MK-1-6                1    50.000
 MK-1-7                1    60.000
 MK-1-8                1    70.000
 MK-1-9                1    80.000
 MK-1-10               1    90.000
 MK-1-11               1   100.000
 MK-1-12               1   110.000
 MK-1-13               1   120.000
 MK-1-14               1   130.000
 MK-1-15               1   140.000
 MK-1-16               1   150.000
 MK-2-1                2     0.000
 MK-2-2                2    10.000
 MK-2-3                2    20.000
 MK-2-4                2    30.000
 MK-2-5                2    40.000
 MK-2-6                2    50.000
 MK-2-7                2    60.000
 MK-2-8                2    70.000
 MK-2-9                2    80.000
 MK-2-10               2    90.000
 MK-2-11               2   100.000
 MK-2-12               2   110.000
 MK-2-13               2   120.000
 MK-2-14               2   130.000
 MK-2-15               2   140.000
 MK-2-16               2   150.000
 MK-3-1                3     0.000
 MK-3-2                3    10.000
 MK-3-3                3    20.000
 MK-3-4                3    30.000
 MK-3-5                3    40.000
 MK-3-6                3    50.000
 MK-3-7                3    60.000
 MK-3-8                3    70.000
 MK-3-9                3    80.000
 MK-3-10               3    90.000
 MK-3-11               3   100.000
 MK-3-12               3   110.000
 MK-3-13               3   120.000
 MK-3-14               3   130.000
 MK-3-15               3   140.000
 MK-3-16               3   150.000
 MK-4-1                4     0.000
 MK-4-2                4    10.000
 MK-4-3                4    20.000
 MK-4-4                4    30.000
 MK-4-5                4    40.000
 MK-4-6                4    50.000
 MK-4-7                4    60.000
 MK-4-8                4    70.000
 MK-4-9                4    80.000
 MK-4-10               4    90.000
 MK-4-11               4   100.000
 MK-4-12               4   110.000
 MK-4-13               4   120.000
 MK-4-14               4   130.000
 MK-4-15               4   140.000
 MK-4-16               4   150.000
 MK-5-1                5     0.000
 MK-5-2                5    10.000
 MK-5-3                5    20.000
 MK-5-4                5    30.000
 MK-5-5                5    40.000
 MK-5-6                5    50.000
 MK-5-7                5    60.000
 MK-5-8                5    70.000
 MK-5-9                5    80.000
 MK-5-10               5    90.000
 MK-5-11               5   100.000
 MK-5-12               5   110.000
 MK-5-13               5   120.000
 MK-5-14               5   130.000
 MK-5-15               5   140.000
 MK-5-16               5   150.000
 MK-6-1                6     0.000
 MK-6-2                6    10.000
 MK-6-3                6    20.000
 MK-6-4                6    30.000
 MK-6-5                6    40.000
 MK-6-6                6    50.000
 MK-6-7                6    60.000
 MK-6-8                6    70.000
 MK-6-9                6    80.000
 MK-6-10               6    90.000
 MK-6-11               6   100.000
 MK-6-12               6   110.000
 MK-6-13               6   120.000
 MK-6-14               6   130.000
 MK-6-15               6   140.000
 MK-6-16               6   150.000
!*********************************** Marker Types ********************************************************************
!Co-dominant marker: When heterozygote F1 is present, P1 is coded as 2, F1 is coded as 1, and P2 is coded as 0; Otherwise, P1 is coded as 2, and P2 is coded as 0. 
!Dominant marker: When heterozygote F1 is present, P1 and F1 are coded as 12, and P2 is coded as 0; Otherwise, P1 is coded as 2, and P2 is coded as 0.  
!Recessive markers: When heterozygote F1 is present, P1 is coded as 2, and F1 and P2 are coded as 10; Otherwise, P1 is coded as 2, and P2 is coded as 0. 
!Missing marker is coded as -1. 
 MK-1-1                 1   2   1   1   1   2   2   2   2   2   2   1   1   1   1   1   1   1   2   2   2   1   1   2   2   1   2   1   1   2   2   2   2   1   2   1   1   2   2   2   2   1   2   2   1   2   1   2   1   1   1   2   2   2   2   2   1   1   2   1   1   2   1   2   2   1   2   1   1   1   2   1   1   2   1   1   1   1   1   1   1   2   2   2   1   2   1   1   2   2   1   2   1   2   1   2   1   1   2   2   2   1   2   2   2   1   2   1   2   2   2   2   1   2   2   1   1   1   1   2   2   1   1   1   1   2   1   2   1   2   1   1   1   2   2   1   2   1   2   2   2   1   1   2   1   2   2   1   1   1   2   1   2   2   1   1   1   1   2   2   2   2   2   1   2   2   1   1   1   2   2   1   2   1   1   2   2   2   1   2   2   1   1   2   2   1   1   2   2   2   2   1   1   2   1   2   2   1   1   2
 MK-1-2                 1   2   1   1   1   2   2   2   2   2   2   1   1   1   1   1   1   1   1   1   2   2   1   2   2   1   2   1   1   2   2   2   1   1   2   1   1   2   2   2   2   2   2   2   1   2   1   2   1   2   1   2   2   2   2   2   2   1   2   1   2   2   1   2   2   1   1   1   1   2   1   1   1   2   2   1   1   1   2   1   1   2   2   2   1   2   1   1   2   2   1   2   1   2   1   2   1   1   2   2   2   1   2   2   2   1   2   1   2   2   2   2   1   2   2   2   1   1   1   2   2   1   1   1   1   2   1   2   1   1   1   1   1   2   2   1   2   1   2   2   2   1   1   2   1   2   1   1   1   1   2   1   2   2   2   1   1   1   2   2   2   2   2   1   2   2   1   1   1   2   1   1   2   1   1   2   1   2   1   2   2   1   1   2   2   1   1   2   2   2   2   1   1   2   1   2   2   1   1   2
 MK-1-3                 1   2   1   1   1   2   2   2   2   2   2   1   1   1   2   1   1   1   1   1   2   2   1   2   2   1   2   1   1   2   2   2   1   1   2   1   2   2   2   2   2   2   2   2   1   2   1   2   1   2   1   2   2   2   2   2   2   1   2   1   2   2   1   2   2   1   1   1   1   2   1   1   1   2   1   1   1   1   2   1   1   2   2   2   1   2   1   1   2   2   1   2   1   2   1   2   1   1   2   2   2   1   2   2   2   1   2   1   2   2   2   2   1   2   2   2   1   1   1   2   2   1   1   1   1   2   1   2   1   1   1   1   1   2   2   1   2   1   1   2   2   1   1   2   1   2   1   1   1   1   2   1   1   2   2   2   1   1   2   2   2   2   2   1   2   2   1   1   2   2   1   1   2   1   1   2   2   2   1   1   2   1   1   2   2   1   1   2   2   2   2   1   1   2   1   2   2   1   1   2
 MK-1-4                 1   2   1   1   1   2   2   2   2   2   2   1   2   1   2   1   2   1   1   1   2   2   1   1   2   1   2   1   1   2   2   1   1   1   2   1   2   2   2   2   1   2   2   1   1   2   1   2   1   2   1   2   2   2   2   2   2   1   2   1   2   1   2   2   2   1   1   1   2   2   2   1   1   2   1   1   1   2   2   1   2   2   2   2   1   2   1   1   2   2   1   2   1   2   1   2   1   1   2   2   2   1   2   2   2   1   2   1   2   2   2   2   1   2   2   2   1   1   1   2   2   1   1   2   1   2   1   2   1   1   1   1   1   1   2   1   2   1   1   2   2   1   1   2   1   2   1   1   1   1   2   1   1   2   1   2   1   1   2   2   2   1   2   1   2   2   1   1   2   2   1   1   2   1   1   2   2   2   1   1   2   1   1   2   2   1   1   1   2   2   2   1   1   2   1   2   2   1   1   2
 MK-1-5                 1   2   1   1   1   2   2   2   2   2   2   1   2   2   2   1   2   1   1   1   2   2   1   2   2   1   2   1   1   2   2   1   1   1   1   1   2   2   2   2   1   2   2   1   1   2   1   2   1   2   2   2   2   2   2   2   2   2   2   1   2   1   2   2   2   1   1   1   2   2   2   2   1   2   1   2   1   2   2   1   2   2   1   2   1   2   2   1   2   2   1   2   1   2   2   1   1   1   2   2   2   1   2   2   2   1   2   1   2   1   2   2   1   2   2   2   2   1   1   2   2   1   2   1   1   2   1   1   1   1   1   1   1   1   2   1   1   1   1   2   2   1   1   1   1   1   1   1   1   1   1   1   1   2   1   2   1   1   2   2   2   1   2   1   1   2   2   1   2   1   1   1   2   1   2   2   2   2   1   1   2   1   1   2   2   2   1   1   2   2   2   1   1   2   1   2   2   1   1   2
 MK-1-6                 2   2   1   1   1   2   2   2   2   2   2   2   2   2   2   1   2   1   2   1   1   2   1   2   2   1   2   1   2   2   2   1   1   1   1   1   1   2   2   2   1   2   2   2   1   2   1   2   1   2   2   2   2   2   2   2   2   2   2   1   2   1   2   2   2   1   2   1   2   2   1   2   2   2   1   2   1   2   2   1   2   2   1   2   1   2   2   1   2   2   1   2   1   2   2   1   1   1   2   2   2   1   2   2   2   1   2   1   1   1   2   2   1   2   2   2   2   1   1   2   2   1   2   1   2   2   1   1   1   1   1   1   2   1   2   1   1   1   1   1   2   1   1   1   1   1   1   1   1   1   1   1   2   2   1   2   1   2   2   2   2   1   2   1   1   2   2   1   2   1   1   2   2   1   2   1   2   2   1   1   2   1   1   2   2   2   1   1   2   2   2   1   1   2   2   2   2   2   1   2
 MK-1-7                 2   2   1   1   1   2   2   2   2   1   2   2   2   2   2   2   2   2   2   1   1   2   1   2   2   1   2   1   2   2   2   2   1   1   1   1   1   2   2   2   1   2   2   2   1   2   1   2   1   2   2   2   2   2   1   2   2   1   2   1   2   1   2   2   2   1   2   1   2   2   2   2   2   2   1   2   1   2   2   1   2   2   1   2   1   2   2   1   2   2   1   2   1   2   2   1   1   1   2   1   2   1   2   2   2   1   2   1   1   1   2   2   1   2   2   2   2   1   1   2   2   1   2   1   2   2   1   2   2   1   1   1   2   1   2   1   1   1   1   1   2   1   2   1   1   2   1   2   2   1   1   1   2   2   1   2   1   2   2   2   2   2   2   1   1   2   1   2   2   1   1   2   2   1   2   1   2   2   1   2   2   1   1   2   2   2   1   1   2   2   2   1   1   2   1   1   2   2   1   2
 MK-1-8                 2   2   1   2   1   2   2   2   2   1   2   2   1   2   2   1   2   2   2   1   1   2   1   2   2   1   2   1   2   2   2   2   1   1   1   1   1   2   2   2   1   2   2   2   1   2   1   2   1   2   2   2   2   1   2   2   1   1   2   1   2   1   2   2   2   1   2   1   2   2   2   2   2   2   1   2   1   1   2   1   2   2   1   2   1   2   2   1   2   2   1   2   1   2   2   1   1   1   2   1   1   1   2   2   1   1   2   1   1   1   2   1   1   2   2   2   1   1   1   2   2   1   2   1   2   2   1   2   2   1   1   1   2   2   2   1   1   1   1   1   2   1   2   1   1   2   1   2   2   1   1   1   2   2   1   2   1   2   2   2   2   2   2   1   1   2   1   2   1   1   1   2   2   2   2   1   2   2   1   2   2   1   1   2   2   2   1   1   2   2   2   1   1   2   1   1   2   2   1   2
 MK-1-9                 2   2   2   2   2   2   2   2   2   2   2   2   1   2   2   1   2   2   2   1   1   2   1   2   2   1   2   2   2   2   2   2   1   1   1   1   1   2   2   2   1   2   2   2   1   2   1   2   2   2   2   2   1   1   2   2   2   1   2   1   1   1   1   2   2   1   2   1   1   2   1   1   2   2   1   2   1   1   2   1   2   2   1   2   1   2   2   1   2   2   1   2   1   2   2   1   1   1   2   1   1   1   1   2   1   1   2   1   1   1   2   1   1   2   2   2   1   1   1   2   2   1   2   1   2   2   1   2   2   1   1   1   2   2   2   1   1   1   1   1   2   1   2   1   1   2   1   2   2   1   2   1   2   2   1   2   1   2   2   2   2   2   2   1   1   2   1   2   1   1   1   2   2   2   2   1   2   2   1   2   2   1   1   2   2   2   2   2   2   2   2   1   1   2   1   1   2   2   1   2
 MK-1-10                2   2   2   2   2   2   2   2   2   2   2   2   2   2   2   1   2   2   2   2   1   2   1   2   2   2   2   1   2   2   1   2   1   1   1   1   1   1   2   1   1   2   2   2   1   2   2   2   2   2   2   2   1   1   2   2   2   2   2   1   1   1   1   2   2   1   2   1   1   2   1   1   2   2   1   2   1   1   2   1   2   2   1   2   1   2   2   1   2   2   1   2   1   2   2   1   1   1   2   1   1   1   1   2   1   1   2   1   2   1   2   1   1   2   2   2   1   2   1   1   2   1   2   1   2   1   1   2   2   1   1   1   2   2   2   1   2   1   1   1   2   1   2   1   1   2   1   2   2   1   2   1   2   2   1   2   1   2   2   2   2   2   2   1   1   1   1   2   1   1   1   2   2   2   2   2   2   2   1   2   2   1   1   2   2   2   2   2   2   2   2   1   1   2   1   2   2   2   1   2
 MK-1-11                2   2   2   2   2   2   2   2   2   2   2   2   2   2   2   1   2   2   2   1   1   2   1   2   2   2   1   1   2   2   1   2   1   1   1   1   1   1   2   2   1   2   2   2   1   2   2   2   2   2   2   2   1   1   2   2   1   2   2   1   1   1   1   2   2   1   2   1   2   2   1   1   2   2   1   2   2   1   2   1   2   2   1   2   1   2   2   1   2   2   1   2   1   1   2   1   1   1   2   1   1   1   1   2   1   1   2   1   2   2   2   1   1   2   2   2   1   2   1   1   1   1   2   1   2   1   1   2   2   1   1   1   2   2   2   1   2   1   1   1   2   1   2   1   1   2   1   2   2   1   2   1   2   1   1   2   1   2   2   1   2   2   2   1   1   1   1   2   1   1   1   2   1   2   2   2   2   2   1   2   2   1   2   2   2   2   1   2   2   2   1   1   1   1   1   2   2   2   1   2
 MK-1-12                2   2   1   2   2   2   2   2   2   2   2   2   2   2   2   1   2   2   2   1   1   2   1   1   2   2   1   1   2   2   1   2   1   1   1   1   1   1   2   2   1   2   2   2   1   2   2   2   2   2   2   2   1   1   2   2   1   2   2   1   1   1   1   2   2   1   2   1   2   2   1   1   2   1   1   2   2   1   1   1   2   2   1   2   1   2   2   1   2   2   1   2   1   1   2   1   1   1   2   1   1   1   2   2   1   1   2   1   2   2   2   2   1   2   2   2   1   2   2   1   1   1   2   1   2   2   2   2   2   1   1   1   2   2   2   1   2   1   1   1   2   1   2   1   1   2   1   2   2   1   2   1   2   1   1   2   1   2   2   1   2   2   2   1   1   1   1   2   1   1   1   2   1   2   2   2   2   2   1   1   2   1   2   2   2   2   1   2   2   2   1   1   1   1   1   2   2   2   1   2
 MK-1-13                2   2   1   2   2   2   2   1   2   2   2   1   2   2   2   1   2   2   2   1   1   2   1   1   2   2   1   1   2   2   1   2   1   1   1   1   1   1   2   2   1   2   2   2   1   2   2   2   2   2   2   2   1   1   1   2   1   2   2   1   1   1   1   2   2   1   2   1   2   2   1   1   2   1   1   2   2   1   1   1   2   2   1   2   1   2   2   1   2   2   1   2   1   1   2   1   1   1   2   1   1   1   2   2   1   1   1   1   1   2   1   2   1   2   2   2   1   2   2   1   1   1   2   1   2   2   2   2   1   1   1   2   2   2   2   1   2   1   1   1   2   1   2   1   1   2   2   2   2   1   2   1   2   1   1   2   2   2   2   1   2   2   1   1   1   1   1   2   1   1   1   2   1   2   2   2   2   2   2   1   2   1   2   2   2   2   1   2   1   2   1   1   1   1   1   2   1   2   1   2
 MK-1-14                2   2   1   2   2   2   2   1   2   2   2   1   2   2   1   1   2   2   2   1   1   2   1   1   2   2   2   1   2   2   1   2   2   1   1   1   1   1   1   2   1   2   2   2   1   2   2   2   2   2   2   2   1   2   1   2   1   1   2   1   1   1   1   2   2   1   2   1   2   2   1   1   2   2   1   2   2   1   1   1   2   2   1   2   1   2   2   1   2   2   1   2   1   1   2   1   1   1   2   1   1   1   1   2   1   1   1   1   1   2   1   2   1   2   2   2   1   2   2   1   1   1   1   1   2   2   2   1   1   1   1   2   1   2   2   1   2   1   1   1   2   2   2   1   1   2   2   2   1   2   2   1   2   1   1   2   2   2   2   1   2   2   1   2   2   1   1   2   1   1   2   2   1   2   2   2   2   2   2   1   2   1   2   2   2   2   1   2   1   2   1   1   1   1   1   2   1   2   1   2
 MK-1-15                2   2   1   2   1   2   2   1   2   2   1   1   2   2   1   2   2   2   2   1   1   2   1   1   2   2   2   1   2   2   1   2   2   1   1   1   1   1   2   1   1   2   1   2   1   2   2   2   1   2   2   2   2   2   2   2   1   1   2   1   1   1   1   2   2   1   2   1   2   2   1   1   1   1   1   2   2   1   1   1   2   1   1   2   1   2   2   1   2   2   1   2   2   1   2   1   1   2   2   1   1   1   1   2   2   1   1   2   1   2   1   2   2   1   2   1   1   2   2   1   1   2   1   1   2   2   2   1   1   1   1   2   1   2   2   2   2   1   1   1   2   2   2   1   1   2   2   1   1   2   2   1   2   1   1   2   2   2   2   1   2   2   1   2   2   1   1   2   1   2   2   2   1   2   2   2   2   2   2   1   2   1   2   2   2   2   1   2   1   2   1   2   1   1   1   2   1   2   1   2
 MK-1-16                2   1   1   2   1   2   2   1   2   2   1   1   2   2   1   2   2   2   2   2   1   2   1   1   2   2   2   1   1   2   1   2   2   1   1   1   1   1   2   1   1   2   1   2   1   2   2   2   1   2   2   2   2   2   2   2   1   1   2   1   1   1   1   2   2   1   2   1   2   2   1   1   1   1   1   2   2   1   1   1   2   1   1   1   1   2   2   1   2   2   1   2   2   1   2   1   1   2   2   1   1   1   1   2   2   1   1   2   1   2   1   2   2   1   2   1   1   2   1   1   1   2   1   1   2   2   2   1   1   1   1   2   1   2   1   2   2   1   1   1   2   1   2   1   1   2   2   2   1   2   2   1   2   1   2   2   2   2   2   1   2   1   1   2   2   1   1   2   1   2   2   2   1   2   2   2   2   2   2   1   1   1   2   2   2   1   1   2   1   2   1   2   1   1   1   2   1   2   1   2
 MK-2-1                 2   1   2   2   1   2   1   1   2   2   2   2   1   2   2   1   1   1   2   2   2   2   2   1   1   1   2   1   1   2   1   1   2   2   2   1   1   2   2   2   2   2   2   2   2   1   2   1   2   2   1   1   2   2   1   2   1   1   1   2   1   1   2   1   2   1   1   2   2   1   1   2   2   2   1   2   1   2   2   1   1   2   1   2   2   1   1   2   2   1   1   2   2   1   2   2   1   1   2   2   1   1   1   2   1   1   1   1   1   2   1   1   1   2   2   1   1   2   2   2   1   2   2   2   2   1   2   2   1   1   2   1   2   1   2   1   1   1   2   2   2   2   1   1   1   2   1   1   2   1   2   2   2   2   2   2   2   1   2   1   2   1   2   1   2   2   1   2   1   2   2   1   1   1   1   1   1   2   2   1   2   2   1   1   1   2   2   1   1   2   2   2   2   2   2   1   2   1   2   2
 MK-2-2                 2   1   2   2   1   2   1   1   2   2   2   2   2   2   1   1   1   1   2   2   2   2   2   1   1   1   2   2   1   2   1   1   2   2   2   1   1   1   2   2   2   2   2   2   2   1   2   1   2   2   1   1   1   2   1   2   1   1   1   2   1   2   2   1   1   1   1   2   2   1   2   2   2   2   1   2   1   2   2   1   1   2   1   2   2   1   1   2   2   1   1   2   2   1   1   2   1   1   2   2   1   1   1   2   1   1   1   1   1   2   1   1   1   2   2   2   2   2   2   2   1   2   2   1   1   2   2   2   1   1   2   1   2   1   2   1   1   1   2   2   2   2   1   1   1   2   1   1   2   1   2   2   2   2   2   2   2   1   2   1   2   1   2   1   2   2   1   2   1   2   2   1   1   1   1   1   1   2   2   1   2   2   1   1   1   2   2   1   1   2   1   2   2   2   2   1   2   1   2   2
 MK-2-3                 2   1   2   2   1   1   1   1   2   1   2   2   2   2   1   1   2   1   2   2   2   2   2   1   1   1   2   2   1   2   1   1   2   1   2   1   1   1   2   2   2   2   2   2   1   1   2   1   2   1   1   1   1   2   1   2   1   2   1   2   2   2   2   1   1   2   1   2   2   1   1   2   2   2   1   2   1   2   2   1   1   1   1   2   2   1   1   2   2   2   1   2   2   1   2   2   1   1   2   2   1   1   1   2   1   1   1   1   1   2   1   1   1   2   2   2   2   2   2   2   1   1   2   1   1   2   2   2   1   1   2   1   2   1   2   1   1   1   2   2   2   2   1   1   1   2   1   1   2   1   2   2   2   2   2   2   2   1   1   2   2   1   1   1   1   1   1   2   1   2   2   1   1   1   1   1   1   2   2   1   2   2   1   1   1   2   2   1   1   2   1   2   2   2   2   1   2   1   2   2
 MK-2-4                 2   1   2   2   1   1   1   1   2   2   2   2   2   2   1   1   2   1   2   2   2   2   2   1   1   1   2   2   1   2   1   1   2   1   2   1   1   1   2   2   2   2   2   2   1   1   2   1   2   1   1   1   1   2   1   2   1   2   1   2   2   2   2   1   1   2   1   2   2   1   1   2   2   2   1   2   1   2   2   1   1   1   1   2   2   1   1   2   2   2   1   2   2   1   2   2   1   1   2   2   1   1   1   2   1   1   1   1   1   2   1   2   1   2   2   1   2   2   2   2   1   1   2   1   1   1   2   2   1   1   2   1   2   2   2   1   1   1   2   2   2   2   1   1   1   2   1   1   2   1   1   2   1   1   2   2   2   2   1   2   2   1   1   1   1   1   2   2   1   2   2   1   1   1   1   1   1   2   2   1   2   2   1   1   1   2   2   1   1   2   1   1   2   2   2   2   2   1   2   2
 MK-2-5                 2   1   2   2   1   1   1   1   2   2   2   1   2   2   2   2   2   1   2   2   2   2   2   1   1   1   2   2   2   2   1   1   2   1   2   1   1   1   2   2   2   2   2   2   2   1   2   1   2   1   1   1   1   2   1   2   1   2   1   2   2   2   2   1   1   2   1   2   2   1   1   2   2   2   1   2   1   2   2   1   1   1   1   2   2   1   1   2   2   2   1   2   2   1   2   2   1   1   2   2   1   1   1   1   1   1   1   2   1   2   1   2   1   2   2   1   2   2   2   2   1   1   2   1   1   1   2   2   1   1   2   1   2   2   2   1   1   1   2   2   2   2   1   1   1   2   1   1   2   1   1   2   1   1   2   2   2   2   1   2   1   1   1   1   1   1   2   2   1   2   1   1   1   1   1   1   2   2   2   1   2   2   1   1   1   2   2   2   1   2   1   1   2   2   2   2   2   1   2   2
 MK-2-6                 2   1   2   2   1   1   1   1   2   2   2   2   2   2   2   2   2   1   2   2   2   2   2   1   1   1   2   2   1   2   1   2   2   1   1   1   1   1   1   2   2   2   2   2   2   1   2   1   2   2   1   1   2   2   1   2   1   2   1   2   2   2   2   1   1   1   1   2   2   2   1   2   2   2   1   2   1   1   2   1   1   1   1   2   2   1   1   1   2   2   1   2   2   2   2   2   1   1   2   2   1   1   1   1   1   1   1   2   1   2   1   2   1   2   2   1   2   2   1   2   1   1   2   1   1   1   2   2   1   1   2   1   2   1   2   1   1   2   2   2   2   2   1   1   1   2   1   1   1   1   1   1   1   1   2   2   2   2   1   2   1   1   1   2   1   1   2   2   1   2   1   1   1   1   1   1   2   2   2   1   2   2   1   1   1   2   2   2   1   2   1   1   2   2   2   2   2   1   1   2
 MK-2-7                 2   1   2   2   1   1   1   1   2   2   2   2   2   2   2   2   2   1   2   1   2   2   1   1   1   1   2   2   1   2   1   2   2   1   1   1   1   1   1   2   2   2   2   2   2   1   2   1   2   2   1   1   1   2   1   2   1   2   1   2   2   2   2   1   1   2   1   2   2   2   1   2   2   2   1   2   1   1   2   1   1   1   1   2   2   1   1   2   2   2   1   2   2   2   2   2   1   1   2   2   1   1   1   1   1   1   1   2   1   2   1   2   1   2   2   1   2   2   1   2   1   1   2   1   1   1   2   2   1   1   2   2   2   1   2   2   1   2   2   2   2   2   1   1   1   2   1   2   1   1   1   1   1   1   2   2   2   2   1   2   1   1   1   1   1   1   2   2   1   2   1   1   1   2   1   1   2   2   2   1   2   2   1   1   1   2   2   2   1   2   2   1   2   2   2   2   2   1   1   2
 MK-2-8                 2   1   2   2   1   1   1   1   2   2   2   2   2   2   2   2   2   1   2   1   2   2   1   1   1   1   2   2   2   1   1   2   2   1   1   1   1   1   1   2   2   2   2   2   2   1   2   1   2   2   1   1   1   2   1   2   1   2   1   2   1   2   2   1   1   2   2   1   2   2   1   2   2   2   1   2   2   1   2   1   1   1   1   2   2   1   1   1   2   2   2   2   2   2   2   2   2   2   2   2   1   1   1   1   1   1   1   2   1   2   1   2   1   2   2   1   2   2   1   2   1   1   2   1   1   1   1   2   1   1   2   1   2   1   1   2   1   2   2   2   2   2   1   1   1   2   1   2   1   1   1   1   2   1   2   2   2   2   1   2   2   1   1   1   2   1   2   2   1   2   1   1   1   2   1   1   2   2   2   1   1   2   1   1   1   2   2   2   1   2   2   1   2   2   2   2   2   1   1   2
 MK-2-9                 2   1   2   2   1   1   1   1   2   2   2   1   2   2   2   2   2   1   2   1   2   2   1   1   1   1   2   2   2   1   2   2   2   1   1   1   1   1   1   2   2   2   2   2   2   1   2   2   2   1   1   1   1   2   1   2   1   2   1   2   1   2   2   1   1   2   2   1   2   2   1   2   1   2   1   2   2   1   2   1   1   1   1   2   2   1   1   1   2   2   2   2   2   2   2   2   2   2   2   2   1   1   1   1   1   1   1   2   1   2   1   2   1   2   2   1   2   2   1   2   1   1   2   1   1   1   1   2   1   1   2   1   2   1   2   2   1   2   2   2   2   2   1   1   1   2   1   2   1   2   1   1   2   1   2   2   2   2   1   2   2   1   2   2   2   1   2   2   1   2   2   1   1   2   1   1   2   2   2   1   2   2   1   1   1   2   2   1   1   2   2   1   2   2   2   2   2   1   1   2
 MK-2-10                1   1   2   2   1   1   1   1   1   2   2   1   2   2   2   2   2   1   1   1   2   2   1   1   1   1   2   2   2   1   2   2   2   1   2   1   1   1   1   1   2   1   2   2   2   1   2   2   2   1   1   1   1   2   1   2   1   2   1   2   1   2   2   1   2   2   2   1   1   1   1   2   1   1   1   2   2   1   2   1   1   1   1   2   2   1   1   1   2   2   2   2   2   2   2   2   2   2   2   2   1   1   1   1   1   1   1   2   1   2   1   2   1   2   2   1   2   2   1   2   1   1   2   1   1   1   1   2   1   2   2   2   2   1   2   2   1   2   2   2   2   2   1   1   1   2   1   2   1   2   1   1   2   1   2   2   2   2   1   2   2   1   2   2   2   1   2   2   2   2   2   1   1   2   2   1   2   2   2   1   2   2   1   1   1   2   2   1   1   2   2   1   2   2   2   2   2   1   1   2
 MK-2-11                1   1   2   2   1   1   1   2   1   2   1   1   2   2   2   2   2   1   2   1   2   1   1   1   1   1   2   2   2   1   2   2   2   1   2   1   1   2   1   1   2   1   2   2   2   1   2   2   2   1   1   1   1   2   1   2   1   2   1   2   1   2   2   1   2   2   2   1   1   1   1   2   2   1   2   2   2   1   2   1   1   1   1   2   2   1   2   1   2   2   2   2   2   2   2   2   2   2   2   2   1   1   1   1   2   1   1   2   1   2   1   2   1   2   1   1   2   2   1   2   1   2   2   1   1   2   1   2   1   2   1   2   2   1   2   1   2   1   2   2   2   1   1   1   1   2   1   2   1   2   1   1   2   1   2   2   2   2   1   2   2   1   2   2   2   2   2   2   2   2   2   1   1   2   2   1   2   2   2   1   2   2   1   1   1   2   2   1   1   2   1   1   2   2   2   2   2   2   1   2
 MK-2-12                1   1   2   2   1   1   1   2   1   2   1   1   2   2   1   2   2   1   1   1   2   1   1   1   1   1   2   2   2   1   2   2   2   1   2   2   1   2   1   1   2   1   1   2   2   1   2   2   2   1   2   1   1   2   1   2   2   2   1   2   1   2   2   1   2   2   2   1   1   1   1   2   2   2   2   2   2   1   2   1   2   1   2   2   2   1   1   1   2   2   2   2   2   2   2   2   2   2   1   2   1   1   1   1   2   2   1   2   1   2   1   2   1   2   2   1   2   2   1   2   1   2   2   1   1   2   1   2   1   2   1   1   2   1   2   1   2   1   2   2   2   1   1   1   1   2   1   2   1   2   1   1   2   1   2   2   2   2   1   2   2   2   2   2   2   2   2   2   2   2   2   1   1   2   2   1   2   1   2   1   2   2   1   1   1   2   2   1   1   2   1   1   2   2   2   2   1   2   1   2
 MK-2-13                1   1   1   2   1   1   2   2   1   2   1   1   2   2   1   2   2   1   1   1   2   1   2   1   1   1   2   2   2   1   2   2   2   1   1   2   1   2   1   1   2   1   1   2   2   1   2   2   2   1   2   1   1   2   1   2   2   2   1   2   1   2   2   1   2   2   2   1   1   1   1   2   2   2   2   2   2   1   2   1   2   1   2   1   2   1   1   1   2   2   2   1   2   2   2   2   2   2   1   2   1   1   1   1   1   2   1   1   1   2   1   2   1   2   2   1   2   2   1   2   1   2   2   1   1   2   1   2   1   2   1   1   2   1   2   1   2   1   2   2   2   1   1   1   1   2   1   2   1   2   1   1   2   1   2   1   2   2   1   2   2   2   2   2   2   2   2   2   2   2   2   1   1   2   2   1   2   1   2   1   1   2   1   1   1   2   2   1   1   2   1   1   2   2   2   2   2   2   1   2
 MK-2-14                1   1   1   2   1   1   2   2   1   2   1   2   2   2   1   2   2   1   2   1   2   1   2   1   1   1   2   2   2   2   2   2   2   1   1   2   1   2   1   1   2   1   2   2   1   1   2   2   2   1   2   1   1   2   1   2   2   2   2   2   1   2   2   1   2   1   2   1   1   1   1   1   2   2   2   2   2   1   2   1   2   1   2   1   2   1   1   1   2   2   2   1   1   2   2   2   1   2   1   2   1   1   1   1   1   2   1   1   2   2   1   2   2   2   2   1   2   2   1   2   1   2   2   1   1   2   2   2   1   2   1   1   2   1   2   1   2   1   2   2   2   1   1   1   1   1   1   1   1   2   1   1   2   1   2   1   2   2   1   2   2   2   2   2   2   2   2   2   2   1   2   1   1   2   2   1   2   1   2   1   2   2   1   1   1   2   2   1   1   2   1   1   2   2   2   2   2   2   1   2
 MK-2-15                1   1   1   2   1   1   2   2   1   2   1   2   2   2   1   2   2   2   2   1   2   1   2   1   1   1   2   2   2   2   2   2   2   1   1   2   2   2   1   1   1   1   2   2   2   1   2   2   2   1   2   1   1   2   2   1   1   2   2   2   1   2   2   1   2   1   2   1   1   1   1   1   2   2   2   2   2   1   2   1   2   1   2   1   2   1   1   1   2   1   2   1   1   2   2   2   1   2   1   2   1   1   1   1   1   2   2   2   2   1   1   2   2   2   2   1   2   2   1   2   1   2   2   1   2   2   2   2   1   2   1   2   2   1   2   1   2   1   2   1   2   1   1   1   1   1   1   1   1   2   1   1   1   1   2   1   2   2   2   2   2   2   1   2   2   2   2   2   2   1   2   1   1   2   2   1   2   1   2   2   2   2   1   2   1   1   2   2   1   2   1   1   2   2   2   2   2   2   1   2
 MK-2-16                1   1   1   1   1   1   2   2   1   1   1   2   2   2   1   2   2   2   2   1   2   2   2   1   1   1   2   2   2   2   2   2   1   1   1   2   2   2   1   1   1   1   2   2   2   1   2   2   2   1   2   1   1   2   2   1   2   1   2   2   1   2   2   1   2   1   2   1   1   1   1   1   2   2   2   2   2   1   2   2   2   1   2   2   2   1   1   1   2   1   2   1   1   2   2   2   1   2   1   2   1   1   1   1   1   2   2   2   1   1   1   2   2   2   2   1   1   1   1   2   1   2   2   1   2   1   2   2   1   2   1   2   2   1   1   2   2   1   2   1   2   1   1   1   1   1   1   1   1   2   2   1   2   2   2   1   2   2   2   2   2   2   1   2   2   2   2   1   2   1   2   1   1   1   2   1   2   1   2   2   2   1   1   2   1   1   2   1   1   1   1   1   2   2   2   2   2   1   1   2
 MK-3-1                 1   1   1   1   2   1   2   2   1   1   2   2   1   2   1   2   2   1   1   2   1   2   2   2   1   2   1   2   1   1   1   1   1   2   2   2   1   1   2   2   2   2   1   1   1   2   2   1   2   2   1   2   1   1   2   2   2   2   2   1   1   1   2   2   2   2   2   1   2   1   1   1   1   2   1   1   2   2   2   1   1   2   2   1   1   2   1   1   2   2   2   1   1   1   2   1   2   2   2   2   1   1   1   2   2   1   1   1   1   2   1   2   2   1   1   2   2   2   1   2   2   2   1   1   1   1   1   2   1   1   2   1   2   2   2   1   1   2   1   1   1   2   2   2   1   1   2   2   1   1   1   1   2   1   2   2   2   1   1   2   1   1   1   2   2   2   2   2   2   1   2   2   1   1   1   1   2   2   1   2   1   1   2   2   1   2   1   1   1   2   2   1   2   2   1   1   2   2   1   2
 MK-3-2                 1   1   1   1   2   2   2   1   1   1   2   2   1   1   1   2   2   2   1   2   1   2   2   2   1   2   1   2   1   1   2   1   1   1   2   2   2   1   2   2   2   2   2   1   1   2   2   1   2   2   2   2   1   1   2   2   2   2   2   1   1   1   2   2   1   2   2   1   2   1   1   1   1   2   2   1   2   2   2   1   1   2   2   1   1   2   1   1   2   2   2   1   1   2   2   1   2   2   2   1   1   1   1   2   2   1   1   1   1   2   1   2   2   2   1   2   2   2   1   2   2   2   1   1   1   1   1   2   1   1   2   1   2   2   2   1   1   2   1   1   1   2   2   2   1   1   2   2   1   1   1   1   2   1   1   2   2   1   1   2   1   1   1   2   2   2   2   2   2   2   2   2   1   1   2   2   1   1   1   2   1   1   2   2   1   2   1   1   1   2   2   2   2   1   1   1   2   2   1   2
 MK-3-3                 1   1   1   1   2   1   2   1   1   1   2   2   1   1   1   2   2   2   1   2   1   1   1   2   1   2   1   2   1   1   2   1   1   2   2   2   2   1   2   2   2   1   2   1   1   2   2   2   1   2   2   1   1   1   1   2   2   2   2   1   1   1   2   1   1   2   2   1   2   1   1   1   1   2   2   1   2   2   1   1   1   2   2   1   1   2   1   1   2   2   2   1   1   1   2   1   2   2   2   1   1   1   1   2   1   1   1   1   1   2   1   2   2   2   1   1   2   2   1   2   2   2   1   1   1   1   1   2   1   2   2   1   2   2   2   1   1   2   1   1   1   2   1   2   1   1   2   2   1   2   1   1   2   1   1   2   1   1   1   2   1   1   1   2   2   2   2   2   2   2   2   2   2   1   2   1   1   1   2   2   1   2   2   2   1   2   2   1   1   2   2   2   2   1   1   1   2   2   1   1
 MK-3-4                 1   1   1   1   2   1   2   1   1   1   2   2   1   1   1   1   2   2   1   1   1   1   1   2   1   2   1   2   1   1   2   1   1   2   2   2   2   1   2   2   1   1   2   1   1   2   2   2   1   2   2   1   1   1   1   2   2   2   2   1   1   1   2   1   1   2   2   1   2   1   1   1   1   2   2   1   2   2   1   1   2   2   2   1   1   2   1   1   2   2   2   1   1   1   2   1   2   2   2   1   1   1   2   2   1   1   1   1   1   2   1   2   2   2   1   1   2   2   1   2   2   1   1   1   1   1   1   2   1   2   2   1   1   1   2   1   1   2   2   1   1   2   1   2   1   1   2   2   1   2   1   1   2   1   1   2   1   2   1   1   1   2   1   2   2   2   2   2   2   2   2   2   2   1   2   1   1   1   2   2   1   2   2   2   1   2   2   1   1   2   2   2   2   1   1   1   2   2   1   1
 MK-3-5                 1   1   1   1   2   1   2   2   2   1   2   2   1   1   1   1   2   2   1   1   1   1   1   2   1   2   1   2   1   1   2   1   1   2   1   2   2   1   2   2   1   1   2   1   1   2   2   2   1   2   2   1   2   1   1   2   2   2   2   1   1   1   2   1   1   2   2   1   2   1   1   1   1   2   2   1   2   2   1   1   2   2   2   1   1   2   1   1   2   2   2   1   1   1   2   1   2   2   1   1   1   1   2   2   1   1   1   1   1   2   1   2   2   2   1   1   2   2   1   2   2   2   1   1   1   1   2   1   1   2   2   1   1   1   2   1   1   2   2   1   1   2   1   2   1   1   2   2   2   2   1   1   2   1   1   2   1   2   1   1   1   2   1   2   2   2   2   2   2   2   2   2   2   1   2   1   1   1   2   2   1   2   2   2   1   2   2   1   1   2   2   2   2   1   1   1   2   2   1   1
 MK-3-6                 1   1   1   1   2   1   2   2   2   1   2   2   1   1   1   1   1   2   1   1   1   1   1   2   1   2   1   2   1   1   2   1   1   2   1   2   2   1   2   2   1   1   2   2   1   2   2   2   1   2   1   1   1   1   1   2   2   2   2   1   1   2   2   1   1   2   2   1   2   1   1   1   1   2   2   1   2   2   1   1   2   2   2   2   1   2   1   1   2   2   2   1   1   1   2   1   2   2   1   1   2   2   2   1   1   1   1   1   1   2   1   1   2   2   1   2   2   1   1   2   2   2   1   1   2   1   1   2   1   2   2   1   1   1   2   1   1   2   2   1   1   2   1   2   1   1   2   2   2   2   1   1   2   1   1   2   1   2   1   1   1   2   1   2   2   2   2   1   2   2   2   2   2   2   2   1   1   2   2   2   1   2   2   2   1   2   2   1   1   2   2   2   2   1   2   1   2   2   1   1
 MK-3-7                 1   1   1   1   2   1   2   2   2   1   2   2   1   1   1   1   1   1   1   1   2   1   1   1   1   2   1   2   1   1   2   1   1   2   1   2   2   1   2   2   2   1   2   1   1   2   2   2   1   2   1   1   1   1   1   2   2   1   2   1   1   2   2   1   1   2   2   1   2   1   1   1   2   2   2   1   2   2   1   1   2   1   2   2   1   2   1   1   2   2   2   1   1   1   2   1   2   2   1   1   2   2   1   1   1   1   1   1   1   2   2   2   2   2   1   2   2   1   1   1   2   2   1   1   2   1   1   2   1   2   2   1   1   1   2   1   1   2   2   1   1   2   1   2   1   1   2   2   1   2   1   1   2   1   1   2   1   2   1   1   1   1   1   1   2   2   2   1   2   2   2   2   1   2   2   1   1   2   2   2   1   2   2   2   1   2   2   1   1   1   2   2   2   1   2   1   2   2   1   2
 MK-3-8                 1   1   1   2   2   1   2   2   1   1   1   2   1   1   2   1   2   1   1   1   2   1   1   1   1   2   1   2   1   1   2   1   1   2   1   2   2   1   2   2   2   1   2   1   1   2   2   2   1   2   1   1   1   1   1   2   2   1   1   1   1   1   2   1   1   2   2   1   2   1   1   1   2   2   2   1   2   2   1   1   2   2   2   2   2   2   1   1   2   2   2   1   1   1   2   1   2   2   1   1   2   2   1   2   1   1   1   1   1   2   2   2   2   2   1   2   2   1   2   1   2   1   1   1   2   1   1   2   1   2   2   2   1   1   2   1   1   2   2   1   1   2   1   2   1   2   1   2   1   2   1   1   1   2   1   2   1   1   1   1   2   1   1   1   2   1   2   1   2   2   2   2   1   2   2   1   1   2   1   2   1   2   2   2   1   2   2   1   1   1   2   2   1   1   2   1   2   2   1   2
 MK-3-9                 1   1   1   2   2   1   2   2   1   1   2   2   1   1   2   1   2   1   1   1   2   1   1   1   1   2   1   2   1   1   2   1   1   2   1   2   2   1   2   2   2   1   2   1   1   2   2   1   1   1   1   1   1   1   2   2   2   1   1   1   1   1   2   1   1   2   2   1   2   1   1   1   1   2   2   1   2   2   1   1   2   2   2   2   2   2   1   1   2   1   2   1   1   1   2   1   2   2   1   1   2   2   1   2   1   1   1   1   1   2   2   1   2   2   1   2   2   1   2   1   2   1   1   1   2   1   1   2   1   2   1   2   1   1   2   1   1   2   1   1   1   2   1   2   1   2   1   2   1   2   1   1   1   2   1   2   1   1   1   1   2   1   1   1   1   1   2   1   2   2   2   2   1   2   2   1   1   2   1   2   1   2   2   1   1   2   2   1   1   1   2   2   1   1   2   1   2   2   2   2
 MK-3-10                1   2   1   2   2   1   2   2   1   1   2   1   1   1   1   1   2   1   1   1   2   1   1   1   1   2   1   2   1   1   2   1   1   1   1   2   2   1   2   2   2   1   2   1   1   2   1   1   1   1   1   1   1   1   2   2   1   1   1   1   1   2   2   1   1   2   2   1   2   1   1   1   1   2   1   1   2   2   1   1   2   2   2   2   1   2   1   2   2   1   2   1   1   1   2   1   2   2   1   1   2   2   1   2   1   1   1   2   1   2   2   1   2   2   1   1   2   1   2   1   2   1   1   1   2   1   1   2   1   2   1   2   1   1   2   1   1   2   2   1   1   2   1   2   1   2   1   2   2   2   1   1   1   2   1   2   1   1   1   1   2   1   1   1   1   1   1   1   2   2   2   2   2   2   2   1   1   1   1   2   1   2   2   1   2   2   2   1   1   1   2   2   1   1   2   1   2   2   2   2
 MK-3-11                2   2   1   2   2   1   2   2   1   1   1   1   1   1   1   1   2   1   1   1   2   1   1   1   1   2   1   2   1   1   2   2   1   1   1   2   2   1   2   2   1   1   2   1   1   2   1   1   1   1   1   1   1   1   2   2   1   1   1   2   2   2   2   1   1   2   2   1   2   1   1   2   1   2   1   1   2   2   1   1   2   2   2   2   1   2   1   2   2   1   2   1   2   2   1   1   2   2   1   1   2   2   1   2   1   1   1   2   1   1   2   1   2   2   1   1   2   2   2   1   2   1   1   1   1   1   1   2   1   2   1   2   1   1   2   1   1   1   2   1   1   2   2   2   2   2   1   2   2   2   1   1   1   2   1   2   1   1   1   1   2   1   1   1   1   1   1   1   2   2   2   2   2   2   2   2   1   1   1   2   2   2   2   1   2   2   2   1   1   1   2   2   1   1   2   1   2   2   2   2
 MK-3-12                1   2   1   1   2   1   2   2   1   1   2   1   2   1   1   1   2   1   1   1   2   1   1   2   1   1   1   2   1   1   1   2   1   1   1   2   2   1   2   2   1   1   2   1   1   2   1   1   2   1   2   1   1   1   1   1   1   1   1   2   2   2   1   1   1   2   2   1   2   1   1   2   1   2   1   1   2   1   1   1   2   2   2   2   1   2   1   2   2   1   2   1   1   2   1   1   2   2   1   1   2   2   1   2   1   2   1   2   1   1   2   1   2   2   2   1   1   2   2   1   2   1   1   1   1   1   1   2   1   2   1   2   1   1   2   1   2   1   2   1   1   2   2   2   2   2   1   2   2   2   1   1   1   2   1   2   1   1   1   1   2   1   1   1   1   1   1   2   2   2   2   2   2   1   2   1   1   1   1   2   2   2   1   1   2   2   2   1   1   1   2   2   1   1   2   1   2   2   2   2
 MK-3-13                1   2   1   1   2   1   2   1   1   1   2   1   2   1   1   1   2   1   1   1   2   1   2   2   1   1   1   1   1   2   1   1   1   1   1   2   2   1   2   2   1   1   1   1   1   2   1   1   2   1   2   1   1   1   1   2   1   2   1   2   2   1   1   1   1   2   2   1   2   1   1   2   1   2   1   1   2   1   1   1   2   2   2   2   1   1   1   2   2   1   2   2   2   2   1   1   2   2   1   1   2   2   2   2   1   2   1   2   1   1   2   1   2   1   2   1   1   2   1   1   2   1   1   1   1   1   1   2   1   2   1   2   1   2   2   1   2   1   2   1   1   2   2   2   2   2   1   1   2   2   1   1   1   2   1   2   1   1   1   1   2   1   1   1   1   1   1   2   2   2   2   2   2   2   2   1   1   1   1   2   1   2   1   1   2   2   2   1   1   1   2   1   1   1   2   1   2   2   2   2
 MK-3-14                1   1   1   1   2   1   2   1   1   1   2   1   2   1   1   2   2   1   1   1   2   1   2   2   2   1   1   1   1   2   1   1   1   1   1   2   2   1   2   2   1   1   1   1   1   2   1   1   2   1   2   1   1   1   1   2   1   2   1   2   2   1   1   1   1   2   2   1   1   2   1   2   1   2   1   1   2   1   1   1   2   2   2   2   1   1   2   2   1   1   2   2   1   2   1   1   1   2   1   1   2   2   2   2   1   2   1   2   1   1   2   2   1   2   2   1   2   2   2   1   2   1   2   1   1   1   1   2   1   2   1   2   2   2   2   1   2   1   2   1   1   2   2   2   2   2   1   1   2   2   1   1   1   2   1   2   1   1   1   1   2   1   1   2   1   1   1   2   2   2   2   2   2   2   2   1   1   1   1   2   1   2   1   1   2   2   2   2   1   2   2   1   1   1   2   1   2   2   2   2
 MK-3-15                1   1   1   1   1   1   2   1   1   1   2   1   2   1   1   2   2   1   1   1   2   1   2   2   2   1   1   1   1   2   1   1   1   1   1   2   2   2   2   2   1   1   2   1   1   2   1   1   2   1   2   1   1   1   1   1   2   2   1   2   2   1   2   1   1   2   2   1   1   2   1   2   1   2   1   1   2   1   1   1   2   2   2   1   2   1   2   2   1   1   2   2   1   2   1   1   1   2   1   1   1   2   2   2   1   2   1   2   2   1   2   1   1   2   2   1   2   2   2   1   2   1   2   1   1   1   1   2   1   2   1   2   2   2   2   1   1   1   2   1   1   1   2   2   2   2   1   1   2   1   1   1   1   1   1   2   1   2   2   1   2   1   1   2   1   2   1   2   1   2   2   2   2   2   2   1   1   1   1   2   1   2   1   1   2   2   1   2   1   2   2   1   1   1   2   1   2   2   2   2
 MK-3-16                1   1   1   1   1   1   2   1   1   1   1   1   2   1   1   1   2   1   2   2   2   1   2   2   2   1   1   1   1   2   1   1   1   1   1   2   2   2   2   2   1   1   2   1   1   2   1   1   1   2   2   1   1   1   1   1   2   2   1   2   2   1   2   1   1   2   2   1   1   2   1   1   1   2   1   1   2   1   1   1   2   2   2   1   2   1   2   2   1   1   1   1   1   2   1   2   1   2   1   1   1   1   2   1   1   2   2   2   2   1   1   1   1   2   2   1   1   2   2   1   2   1   2   1   1   1   1   2   1   2   1   2   2   2   2   1   1   1   2   1   1   1   2   2   2   2   1   1   2   1   1   1   2   1   1   1   2   2   2   1   2   1   1   2   1   2   1   2   1   2   2   2   2   2   2   1   1   1   1   2   1   2   1   1   2   2   1   2   1   2   2   1   1   1   2   1   2   2   2   1
 MK-4-1                 1   2   2   1   1   2   1   2   2   2   1   2   1   2   1   2   2   2   1   1   1   2   1   2   2   2   2   2   1   2   2   2   2   2   2   1   1   1   2   2   2   2   1   2   1   2   2   1   2   1   1   2   2   2   2   1   1   2   1   1   2   1   2   2   1   2   1   2   1   2   2   2   1   2   2   1   1   1   2   2   1   1   1   1   1   1   2   1   1   1   2   1   2   1   2   2   1   1   2   2   1   1   1   2   1   1   1   1   1   2   1   2   1   1   2   2   2   2   1   1   1   2   1   2   1   1   1   2   2   2   2   1   1   1   1   2   2   2   2   1   2   2   1   2   2   2   2   2   1   1   2   1   1   2   1   1   1   2   1   2   2   1   2   2   2   2   2   2   2   2   1   1   2   2   2   1   2   2   1   2   2   2   2   2   1   2   1   2   2   2   1   2   1   1   1   1   1   2   2   2
 MK-4-2                 1   2   2   2   1   2   1   2   2   2   1   2   1   2   1   2   2   2   1   1   1   2   1   2   2   2   2   2   1   1   2   2   2   2   2   2   1   1   2   2   2   1   1   2   1   2   2   1   2   1   1   2   2   2   2   2   1   2   1   1   2   1   2   2   1   2   1   2   1   2   2   2   1   2   2   1   1   1   1   2   1   1   1   1   1   2   2   1   1   1   2   1   2   1   2   2   1   1   2   2   1   1   1   2   1   1   2   2   1   2   1   2   1   1   2   2   1   2   2   1   1   2   1   2   1   1   1   2   2   2   2   1   1   1   1   2   2   2   2   1   2   1   1   2   2   2   2   2   1   1   2   1   1   2   1   1   1   2   1   2   2   1   1   2   1   1   2   2   2   2   1   1   1   2   2   1   2   2   1   2   2   2   2   2   1   2   1   2   2   2   1   2   1   1   1   1   1   2   2   2
 MK-4-3                 1   2   2   2   1   1   1   1   2   2   1   1   1   2   1   2   2   2   1   2   1   2   1   2   2   1   2   2   1   1   2   2   2   1   2   1   1   1   2   2   2   1   1   2   1   2   2   1   2   1   1   2   2   2   1   2   1   2   1   1   2   2   2   1   1   2   2   2   1   2   1   2   1   2   2   1   1   1   1   1   1   1   1   1   1   2   2   1   1   1   2   1   2   2   2   2   2   1   2   2   2   2   1   2   1   1   2   2   1   2   1   2   1   1   1   2   1   2   1   1   1   2   1   2   2   1   1   2   2   2   2   1   2   1   1   2   2   2   2   1   2   1   1   2   2   2   2   2   1   1   2   1   1   2   1   1   1   2   1   2   2   1   1   2   1   1   2   2   2   2   1   1   1   2   1   1   2   2   1   2   2   2   2   2   1   2   1   2   2   2   1   2   1   1   1   1   1   2   2   1
 MK-4-4                 1   2   2   2   1   1   1   1   1   2   1   1   1   2   1   2   2   2   1   2   1   1   1   2   2   1   2   2   1   1   2   2   2   1   2   1   1   2   2   2   2   1   1   2   2   2   2   1   1   1   2   2   2   2   1   2   1   2   1   1   2   2   2   1   2   2   2   2   1   2   2   2   1   2   2   2   1   1   1   1   1   2   1   1   1   2   2   2   1   1   2   1   2   2   2   2   2   1   2   2   2   2   1   2   1   1   2   2   1   2   1   2   1   1   1   2   1   2   1   1   1   2   1   2   2   1   1   2   2   2   2   1   2   2   1   2   1   2   2   1   2   1   1   2   2   2   2   2   1   1   1   2   1   2   1   1   1   2   1   2   2   2   1   2   1   1   2   2   2   2   2   1   1   2   1   1   2   2   1   2   2   2   2   2   2   2   1   2   2   2   1   2   1   1   1   2   1   2   2   1
 MK-4-5                 1   2   2   2   1   1   1   1   1   2   1   1   1   2   1   2   2   2   1   2   1   2   1   2   2   1   2   2   1   1   2   1   2   1   2   1   1   2   2   2   2   2   1   1   2   2   2   1   1   1   2   2   2   2   1   2   1   2   1   1   2   1   2   1   2   2   2   2   1   1   2   2   1   2   2   2   1   2   1   1   1   2   1   1   1   2   2   2   1   1   2   1   2   2   2   2   2   1   1   2   2   2   1   2   1   1   2   2   1   1   1   2   1   1   1   2   1   2   1   1   1   2   1   2   2   1   1   2   2   2   2   1   2   1   1   2   2   2   2   1   2   1   1   2   2   2   2   2   1   1   2   2   1   2   1   2   1   2   1   2   2   2   1   2   1   2   2   2   1   2   2   1   1   2   1   1   2   2   2   2   2   2   2   2   2   2   1   2   2   1   1   2   1   1   1   2   1   2   2   1
 MK-4-6                 1   2   2   2   1   1   1   1   1   2   1   2   1   2   1   2   2   2   1   1   1   2   1   2   2   1   2   2   1   1   2   1   2   1   2   1   1   2   2   2   2   2   1   1   2   2   2   2   1   2   2   2   2   2   1   2   1   2   1   1   1   1   2   1   2   2   2   2   1   1   1   2   1   2   2   2   1   2   1   1   1   2   2   1   1   1   2   2   1   1   2   1   2   2   2   2   2   1   1   2   1   2   1   2   1   1   2   1   1   1   1   2   1   1   1   2   1   2   1   1   1   2   1   2   2   1   1   2   2   2   1   1   2   2   1   2   2   2   2   1   2   1   1   2   2   2   2   2   1   1   2   2   1   2   1   2   1   2   1   2   2   2   1   2   1   2   2   2   1   2   2   2   1   2   1   2   2   2   1   2   2   2   2   2   2   2   1   2   2   1   1   2   1   2   1   2   1   2   1   1
 MK-4-7                 1   2   2   2   1   1   1   1   1   2   1   2   1   2   1   2   2   2   1   1   2   2   1   2   2   1   2   2   1   1   2   1   2   1   2   1   1   2   2   2   2   2   1   1   2   2   2   2   1   2   2   2   2   2   1   2   1   2   1   1   1   1   2   1   2   2   2   2   1   2   1   2   1   2   2   2   1   2   2   1   1   2   2   1   1   1   2   1   1   1   2   1   2   2   2   2   1   1   1   2   1   2   1   2   1   1   2   1   1   2   1   2   1   1   1   2   1   2   1   1   1   2   1   2   2   1   1   2   2   2   1   1   2   2   1   2   2   2   2   1   2   2   1   2   2   1   2   2   1   1   1   2   1   2   1   2   1   2   2   2   2   2   1   2   1   2   2   2   1   2   2   2   1   2   1   2   2   2   1   2   2   2   2   2   2   2   1   2   2   1   1   1   1   2   1   2   1   2   1   1
 MK-4-8                 1   2   2   2   1   1   1   1   1   2   1   2   1   2   1   2   2   2   1   1   2   2   1   2   2   1   2   2   1   2   2   1   2   1   1   1   1   2   2   2   2   2   1   1   2   2   2   2   2   2   2   2   2   2   1   2   1   2   1   1   1   1   2   1   2   2   2   2   1   2   1   2   1   2   2   1   1   2   2   1   1   2   2   1   1   1   2   1   1   1   2   1   2   2   2   2   1   1   1   2   1   2   1   2   1   1   2   1   2   2   1   2   1   2   1   2   1   2   1   1   1   2   1   2   2   1   2   2   2   2   1   1   2   2   2   2   2   1   2   1   2   2   1   2   2   1   2   2   1   1   1   2   1   2   1   2   1   2   2   1   2   2   1   2   1   2   2   2   1   2   2   1   1   2   1   2   2   2   1   2   2   2   2   2   1   1   1   2   2   1   1   1   1   2   1   2   1   1   1   1
 MK-4-9                 1   2   2   2   1   1   2   1   1   2   1   2   1   2   1   2   2   2   1   2   2   2   1   2   2   1   2   2   1   2   2   1   2   1   1   2   1   2   2   2   2   2   2   1   2   2   2   2   2   2   2   2   2   2   1   2   2   2   2   2   1   1   2   1   2   2   2   2   2   2   1   2   1   2   2   1   2   2   2   1   1   2   2   1   1   1   2   1   1   1   2   1   2   1   2   2   1   1   2   2   1   2   1   2   2   1   2   1   2   2   1   2   1   2   1   2   1   1   1   1   1   2   1   2   2   1   2   2   2   2   1   1   2   2   2   2   2   1   2   1   2   2   1   2   2   1   2   2   1   1   1   2   1   2   1   1   1   2   2   2   2   2   1   2   1   2   2   2   1   2   2   1   1   2   1   2   2   2   1   2   2   2   2   2   1   1   1   2   2   1   1   1   1   1   1   2   1   1   1   1
 MK-4-10                1   2   2   2   1   1   2   1   1   2   1   2   1   2   2   2   2   2   1   2   2   2   1   1   2   1   2   2   1   2   2   1   2   1   1   2   1   1   2   1   2   2   2   1   2   2   2   2   2   2   1   2   2   2   1   1   2   2   2   2   1   1   2   1   2   2   2   2   2   1   1   2   1   2   2   1   2   2   2   1   1   2   1   1   1   1   2   1   1   1   2   1   2   1   2   1   1   1   2   2   1   2   1   2   2   1   2   1   2   2   1   2   1   2   2   2   1   1   1   1   1   2   1   2   2   1   2   2   2   1   1   1   2   2   2   1   2   1   1   1   2   2   1   2   2   1   2   2   1   2   2   2   1   2   1   1   1   2   2   2   2   2   1   2   2   2   2   1   1   2   2   1   1   2   1   2   1   2   1   2   2   2   2   2   1   1   1   2   2   1   1   1   1   1   1   2   1   1   1   1
 MK-4-11                1   2   1   2   1   1   2   1   1   2   1   2   1   2   2   1   2   2   1   2   2   2   1   1   2   1   2   1   1   2   2   1   2   1   1   2   1   1   2   1   2   1   2   1   2   1   2   2   2   2   2   2   2   2   1   1   2   2   2   2   1   1   2   1   1   2   2   2   2   1   1   2   1   1   2   1   2   2   2   1   1   2   1   1   1   1   2   1   2   1   2   2   2   1   2   1   1   1   1   2   1   1   1   2   1   2   1   1   2   2   1   2   1   2   2   1   1   1   1   1   1   2   1   2   2   1   2   2   1   2   1   1   2   2   2   2   2   1   1   1   2   2   1   2   2   1   2   2   1   2   2   2   1   2   1   1   1   2   2   2   2   2   1   2   2   2   2   1   1   1   2   1   1   2   1   2   1   2   2   2   2   1   2   2   1   1   1   2   2   1   1   1   1   1   1   1   1   1   1   1
 MK-4-12                1   2   1   2   1   1   2   1   1   2   1   2   1   2   2   1   2   1   1   2   2   2   1   1   2   2   2   1   1   2   2   1   1   1   1   2   1   1   2   1   2   1   1   1   2   1   2   2   2   2   2   2   2   2   2   1   2   2   2   2   1   1   2   2   1   2   2   2   2   1   1   2   1   1   2   1   2   2   2   1   1   2   1   1   1   2   2   1   2   1   1   2   2   1   2   1   1   1   1   2   1   1   1   2   1   2   1   1   2   2   2   2   1   2   2   1   1   1   1   1   1   2   1   2   2   1   2   2   1   2   1   1   2   2   2   2   2   1   1   1   2   1   1   2   2   1   2   2   1   2   2   1   1   2   1   1   1   2   2   2   2   1   1   2   2   2   2   1   1   1   2   1   1   2   1   2   1   2   2   2   2   1   2   2   1   1   1   2   2   1   1   1   1   1   1   1   1   1   1   1
 MK-4-13                1   2   1   2   1   1   2   1   1   2   1   1   1   2   2   1   2   1   1   2   1   2   1   1   2   2   2   1   1   2   2   1   1   1   1   2   1   1   1   1   2   1   1   1   2   1   2   2   2   2   2   2   1   2   2   1   2   2   2   2   1   1   2   2   1   2   2   2   2   1   1   2   1   1   2   1   2   2   2   2   1   2   2   2   1   2   1   1   2   1   1   2   2   1   2   1   1   1   1   2   1   1   1   2   1   2   1   1   2   2   2   2   1   2   2   1   1   1   1   1   1   2   1   2   2   1   2   2   1   2   1   2   2   2   2   2   2   1   1   1   2   1   1   2   2   1   2   2   1   2   2   1   1   2   1   1   1   2   2   2   2   1   1   2   2   2   2   1   1   1   2   1   1   2   1   2   1   2   2   2   2   1   2   1   1   1   1   2   2   1   1   1   1   1   1   1   1   1   1   1
 MK-4-14                1   2   1   2   1   1   2   1   1   2   1   1   1   2   2   2   2   1   1   2   1   1   1   1   2   2   2   1   1   2   2   1   1   1   1   2   1   1   1   1   2   1   2   1   2   2   2   2   2   1   2   2   1   2   2   1   1   2   2   1   1   1   2   2   1   2   2   2   2   1   1   2   1   1   2   1   2   2   2   2   1   2   2   2   1   2   1   1   2   1   1   1   2   1   2   2   1   1   1   2   1   1   1   2   1   2   1   2   2   2   1   2   1   2   2   1   1   1   1   2   1   2   1   1   2   1   2   2   2   1   1   2   2   1   2   2   2   1   1   1   2   1   1   2   2   1   2   2   1   2   1   1   1   2   1   1   2   2   2   2   2   2   1   2   2   1   2   1   1   1   2   1   1   2   1   2   1   2   2   2   2   1   2   1   1   1   1   2   2   1   1   1   2   1   2   1   1   1   1   1
 MK-4-15                1   2   1   2   2   1   2   1   2   2   1   2   2   2   2   2   2   1   1   2   1   1   1   1   2   2   2   1   1   2   2   1   1   1   1   2   1   1   1   1   1   1   2   1   2   2   1   2   2   1   2   2   1   2   2   1   1   2   2   1   1   1   2   2   1   2   2   2   2   1   1   2   1   1   2   2   1   2   2   2   1   2   2   2   1   2   1   1   2   1   2   1   2   1   2   2   1   2   1   2   1   1   1   2   1   2   1   2   2   1   1   2   1   2   2   1   1   1   1   2   2   2   1   1   2   1   2   2   2   1   1   2   2   1   2   2   2   1   1   1   2   1   1   2   2   1   2   2   2   2   1   1   1   2   1   1   2   2   2   2   2   2   1   1   2   1   2   1   1   1   2   1   1   1   1   2   1   2   2   2   2   1   2   1   2   1   2   2   2   1   1   1   2   1   2   1   2   2   1   1
 MK-4-16                1   2   1   2   2   1   2   1   2   2   1   2   2   2   2   1   2   1   1   2   1   1   1   1   2   2   2   1   1   2   1   1   1   1   1   2   1   1   1   1   1   1   2   1   2   2   1   2   2   1   1   2   1   2   2   1   1   2   2   1   1   1   2   2   2   2   2   2   2   1   1   2   1   1   2   2   1   2   2   2   2   2   2   2   1   2   1   1   2   1   2   1   2   1   2   2   1   2   1   2   1   1   1   2   1   2   1   2   1   1   1   2   1   2   2   1   1   1   1   1   2   2   1   1   2   1   2   2   2   1   1   2   2   1   1   2   2   1   1   1   1   1   2   2   2   2   1   2   2   2   2   1   1   2   1   2   2   1   2   2   2   1   1   1   2   1   2   1   1   1   2   1   1   2   1   2   1   2   2   2   2   1   2   1   2   1   2   2   2   1   1   1   2   2   2   1   2   2   1   1
 MK-5-1                 1   1   1   1   2   1   1   2   2   2   2   1   2   1   2   1   1   1   1   1   2   2   2   1   2   2   1   2   1   2   2   1   2   2   1   2   1   2   2   2   1   2   1   1   1   2   2   2   2   2   1   2   2   1   1   2   2   1   2   1   2   2   2   1   1   1   2   1   1   1   2   2   2   1   1   1   2   2   1   2   1   1   2   2   1   1   1   1   1   2   2   2   2   1   1   2   2   1   2   2   2   1   2   1   2   2   2   1   2   1   1   2   1   2   2   1   2   1   1   1   2   1   1   2   1   1   1   2   2   1   1   1   2   1   1   2   2   1   1   1   1   2   2   1   1   2   2   2   2   1   1   2   1   2   2   1   1   1   1   1   2   1   2   2   2   2   1   2   2   1   2   1   1   1   1   1   2   1   1   1   2   2   2   2   1   1   1   1   2   1   2   1   2   2   1   2   2   2   2   1
 MK-5-2                 1   1   2   1   2   1   1   2   2   1   2   1   1   1   2   1   1   1   1   2   1   1   2   1   2   2   1   2   1   2   2   1   2   2   2   1   1   2   2   2   1   2   2   1   1   2   2   2   2   2   1   2   2   1   1   2   2   1   2   1   1   2   2   1   1   1   2   1   1   1   2   2   1   1   1   1   2   2   1   2   1   1   2   2   1   1   1   1   1   2   2   1   2   1   1   2   2   1   2   2   2   1   1   1   2   2   2   1   1   1   1   2   1   2   2   1   2   1   1   1   1   1   2   2   1   1   1   2   2   1   1   1   2   1   1   2   2   1   1   2   1   2   2   1   1   2   2   2   2   1   1   2   1   2   2   1   2   1   2   1   1   1   2   1   2   2   1   2   2   1   2   1   1   1   1   1   2   1   1   1   2   2   2   2   1   1   1   1   2   1   2   1   2   2   1   2   2   2   2   1
 MK-5-3                 1   1   2   1   1   1   2   2   2   1   2   1   1   1   2   1   1   1   1   2   1   1   2   1   2   2   1   2   1   2   2   1   2   2   2   1   1   2   2   1   1   2   2   1   2   2   2   2   2   2   1   2   2   1   1   2   2   1   1   1   1   2   2   1   1   1   2   1   1   1   2   2   1   1   1   1   2   2   1   2   1   1   2   2   1   1   1   1   1   2   2   1   2   1   1   2   2   1   2   1   2   1   1   1   2   2   1   1   1   1   1   2   1   2   2   1   2   1   1   1   1   1   1   2   1   1   1   2   2   1   1   1   2   1   1   2   2   1   1   2   1   2   2   1   1   2   2   2   1   1   1   2   1   2   2   1   2   1   2   1   1   1   2   1   2   2   1   2   2   1   2   1   1   1   1   1   2   1   1   1   2   2   2   2   1   2   1   1   2   1   2   1   2   2   1   2   2   2   2   1
 MK-5-4                 1   1   2   2   1   1   2   2   2   1   2   1   1   1   2   1   1   1   1   2   1   1   2   1   2   2   1   2   1   2   2   1   2   2   2   1   1   2   2   1   1   2   2   1   2   2   2   2   2   2   2   2   1   1   1   2   2   1   1   1   1   2   2   1   1   1   2   1   1   1   2   2   2   2   1   2   2   2   1   2   2   1   2   2   1   1   1   1   1   2   2   1   2   1   2   2   2   1   2   1   2   2   2   1   2   2   1   1   1   1   1   1   1   2   2   1   2   1   1   1   1   1   1   2   1   1   1   2   2   1   1   1   2   1   1   1   2   1   1   2   1   2   2   1   1   2   2   2   2   1   1   2   2   2   2   1   2   1   2   1   1   1   2   1   2   2   1   2   2   1   2   1   1   1   1   1   2   1   1   1   2   1   2   2   1   2   1   1   2   2   2   1   2   2   1   2   2   2   2   1
 MK-5-5                 1   1   2   2   1   1   2   2   2   1   2   1   1   1   2   1   1   1   1   2   1   1   2   1   2   2   2   2   1   2   2   1   2   2   2   1   1   2   1   1   1   2   2   1   1   2   2   2   2   2   2   2   1   1   1   2   2   1   1   1   1   1   2   1   1   1   2   1   1   1   2   2   2   2   1   1   2   2   1   2   2   1   2   2   1   2   1   1   1   2   2   1   2   1   1   2   2   1   2   1   2   2   2   2   2   2   1   1   1   1   2   1   2   2   2   1   2   2   1   1   1   1   1   2   1   1   1   2   2   1   1   1   2   1   1   1   2   1   1   2   2   2   2   1   1   2   2   2   2   1   1   2   2   2   2   1   2   1   2   1   1   1   2   1   2   2   1   2   2   1   2   1   1   1   1   1   2   1   1   1   1   1   2   2   1   2   1   1   2   2   2   1   2   2   1   2   2   2   2   1
 MK-5-6                 1   1   2   2   1   1   2   2   2   1   2   1   1   1   2   1   1   1   1   2   1   1   2   1   2   1   2   1   1   2   2   1   2   1   2   1   2   2   1   2   1   2   2   1   1   2   2   2   2   2   2   2   1   1   1   2   2   1   1   1   1   1   1   1   1   2   2   1   1   1   2   2   2   2   1   1   2   2   1   2   2   1   2   2   1   2   1   1   1   2   2   1   2   1   1   2   2   1   2   1   2   2   2   2   2   2   1   1   1   1   2   1   1   2   2   1   2   2   1   1   1   1   1   1   1   1   1   2   2   1   1   1   2   1   1   2   2   1   1   2   1   2   2   1   1   2   2   2   2   1   1   2   2   2   2   1   2   1   2   1   1   1   2   1   1   2   1   2   2   1   2   1   1   1   1   2   2   1   1   1   1   1   2   2   1   2   1   1   2   2   2   1   2   2   1   2   2   2   1   1
 MK-5-7                 1   1   2   2   1   1   2   2   2   1   2   1   1   1   2   1   1   1   1   2   1   1   2   1   2   1   2   1   1   2   2   1   1   1   2   1   2   2   1   2   1   2   2   1   1   2   2   2   2   2   2   2   1   1   1   2   2   1   2   1   1   1   1   1   1   2   2   1   1   1   2   2   2   2   2   1   1   2   1   2   1   1   2   2   1   2   1   1   1   2   2   1   2   1   1   2   2   1   2   1   2   2   2   2   2   2   1   1   1   1   2   1   1   2   2   1   2   1   1   1   1   1   1   1   1   1   1   2   2   1   1   1   2   1   1   2   2   1   1   1   1   2   1   1   1   2   2   2   2   1   1   2   1   2   2   1   2   1   2   1   1   1   2   1   1   2   1   2   2   1   2   1   1   1   1   2   2   1   1   1   1   1   2   1   1   2   1   1   2   2   2   1   2   2   1   2   2   2   1   1
 MK-5-8                 1   1   2   2   2   1   2   2   2   2   2   1   1   1   2   1   1   1   1   2   1   1   2   1   2   1   2   1   1   1   2   1   1   1   2   1   2   2   1   2   1   2   2   1   1   2   2   2   2   2   2   2   2   1   2   2   2   2   2   2   1   1   1   1   2   2   2   1   1   1   2   2   2   2   2   1   1   2   1   2   1   1   2   2   1   2   1   1   1   2   2   1   2   1   1   2   2   2   2   1   2   1   2   2   2   2   2   1   1   1   2   1   1   2   2   1   2   1   1   1   1   1   1   1   1   1   1   2   2   1   1   1   2   1   1   2   2   1   1   1   1   2   1   1   1   2   2   1   2   1   2   2   1   2   2   2   2   2   2   1   1   1   2   1   1   2   1   2   2   1   2   1   1   1   1   2   2   1   1   1   1   1   2   1   1   2   1   1   2   2   2   1   2   2   1   2   2   2   1   1
 MK-5-9                 1   1   2   2   2   2   1   2   2   2   2   1   2   1   2   1   1   2   1   2   1   1   2   1   2   1   2   1   1   1   2   1   1   1   2   2   2   2   1   2   1   2   2   1   1   2   2   2   1   2   2   2   2   2   2   2   2   2   2   2   1   2   1   1   2   2   2   2   1   1   1   2   2   2   2   1   1   2   1   2   1   1   2   2   1   2   1   1   2   2   2   2   2   1   1   2   2   2   1   2   2   1   2   2   2   2   2   1   1   1   1   1   1   2   2   1   2   1   1   1   1   1   1   1   1   1   1   2   2   1   1   1   1   1   1   2   2   1   1   1   1   2   1   1   1   2   2   1   2   1   2   2   2   2   2   2   2   2   2   1   1   2   2   1   1   2   1   1   2   1   2   1   1   1   1   2   2   1   1   1   1   1   2   2   1   2   1   1   2   2   2   1   2   2   1   2   1   2   1   2
 MK-5-10                1   1   1   1   2   2   2   2   2   2   2   1   2   1   1   1   1   1   1   1   1   2   2   1   2   1   2   1   1   1   2   1   1   1   2   2   2   2   1   2   1   2   2   1   2   2   2   2   1   2   1   2   2   1   2   2   2   2   2   1   1   2   1   2   2   2   1   2   1   2   1   2   2   2   2   1   2   2   1   2   1   1   2   2   1   2   1   1   2   2   2   2   2   1   1   2   2   2   1   2   2   1   2   2   2   2   2   1   1   1   1   1   2   2   2   1   1   1   1   1   2   1   1   1   1   1   1   2   2   1   1   1   1   2   1   2   2   1   1   2   1   2   1   1   1   1   2   1   2   1   2   2   2   2   2   2   2   2   2   1   1   2   2   1   1   1   2   1   2   1   2   1   1   1   2   2   2   1   1   1   1   1   2   2   1   1   2   1   2   2   2   1   2   2   1   2   1   2   1   2
 MK-5-11                1   1   1   2   1   2   1   2   2   2   2   1   2   1   1   1   1   1   2   2   1   2   2   2   2   1   2   1   1   1   2   1   1   2   2   2   2   2   1   2   1   2   2   1   2   2   2   2   1   2   1   2   2   1   2   2   2   2   2   1   1   2   1   2   1   2   1   2   1   2   1   2   2   2   2   1   2   2   1   2   1   1   1   2   1   2   1   1   2   2   2   2   2   1   1   2   2   2   1   2   2   1   2   2   2   2   2   1   1   1   1   2   2   2   2   1   1   1   1   2   2   1   2   1   1   1   2   2   2   1   1   1   1   2   1   2   2   1   1   2   1   2   1   1   1   1   2   1   2   2   2   1   2   2   2   2   2   2   2   1   1   2   2   1   1   1   2   1   2   1   2   1   1   1   2   2   2   1   1   1   2   1   2   2   1   1   2   1   2   2   2   1   2   2   1   2   1   1   1   2
 MK-5-12                1   2   1   2   1   2   1   2   2   2   2   1   2   1   1   1   1   1   2   2   1   2   2   2   2   1   2   1   1   1   2   1   1   2   2   2   2   2   1   2   1   2   2   1   2   2   2   1   1   2   1   2   2   1   2   2   2   1   2   1   1   2   1   2   1   2   1   2   1   2   1   2   2   2   2   1   2   2   1   2   1   1   1   2   1   2   1   1   2   2   2   2   2   1   1   2   2   2   1   2   1   1   2   2   2   2   2   1   1   1   1   2   2   2   2   2   1   1   1   2   2   1   2   1   1   1   2   2   2   1   1   1   1   2   1   2   2   1   1   2   1   2   1   1   1   1   2   1   2   2   2   1   2   2   1   2   2   2   2   1   1   2   2   1   1   1   2   1   2   1   1   1   1   1   2   2   2   1   1   2   2   1   2   2   1   1   2   1   2   2   2   1   2   2   1   1   1   1   1   2
 MK-5-13                1   2   1   2   1   2   1   2   2   2   2   1   2   1   1   1   1   2   2   2   1   2   2   2   2   1   2   1   1   2   2   1   1   2   2   1   2   2   1   2   1   2   2   1   2   2   2   1   1   2   1   2   2   1   2   2   2   1   1   1   1   2   1   2   1   2   1   2   1   2   2   2   2   2   2   1   2   2   2   2   2   1   1   1   1   2   1   1   2   2   2   2   2   1   1   2   2   2   1   2   1   1   2   2   2   2   2   2   1   2   1   2   2   2   2   2   1   1   1   2   1   2   2   1   1   1   2   2   2   1   1   1   1   2   1   2   2   1   1   2   1   2   1   1   1   1   2   1   2   2   2   1   2   2   1   2   2   2   2   1   2   2   2   1   1   1   2   1   2   1   1   1   1   1   2   1   2   1   1   2   2   1   2   2   1   1   2   1   2   2   2   1   2   2   1   1   2   1   1   1
 MK-5-14                1   2   1   2   1   2   1   2   2   2   2   1   2   1   1   1   1   2   2   2   1   2   2   2   2   1   2   1   1   2   2   1   2   2   2   1   2   2   1   2   1   2   2   1   2   2   2   1   1   2   1   2   2   1   2   1   2   1   1   1   1   2   2   2   1   2   2   2   2   2   2   2   1   2   2   1   2   2   2   2   2   1   1   1   1   2   1   1   2   2   2   2   2   1   1   2   2   2   1   1   1   1   1   2   1   2   2   2   1   1   1   2   2   2   2   2   1   1   1   2   1   2   2   1   1   1   2   2   2   1   2   1   1   1   1   2   2   1   1   2   1   2   1   1   1   1   2   1   2   2   2   1   2   2   1   2   2   2   2   1   2   2   1   1   1   1   2   1   2   1   1   1   1   1   2   1   2   1   1   2   2   1   2   2   1   2   2   1   2   2   2   1   2   2   1   1   2   1   1   1
 MK-5-15                1   2   1   2   1   2   1   2   2   2   2   1   2   1   1   1   1   2   2   2   1   2   2   2   2   2   2   1   1   2   2   1   2   2   2   1   2   2   1   2   1   2   2   1   1   2   2   1   1   2   2   2   2   1   2   1   2   1   1   1   1   2   2   2   1   2   2   2   2   2   2   1   1   2   2   2   2   2   2   2   2   1   1   1   1   2   1   1   2   2   2   2   2   1   1   2   2   2   1   1   1   1   1   1   1   2   2   2   1   1   1   2   2   2   2   2   1   1   1   2   1   2   1   1   1   1   2   2   2   2   2   1   1   1   1   2   2   1   1   2   1   1   1   1   1   1   2   1   2   2   2   1   2   2   1   2   2   2   2   1   2   2   1   1   1   1   2   1   2   1   1   1   1   1   2   1   2   1   1   2   2   1   2   2   1   2   2   1   2   2   2   1   2   2   1   1   2   1   1   1
 MK-5-16                1   2   1   2   1   2   1   2   2   2   2   1   2   1   1   1   1   2   2   2   1   2   2   1   2   2   2   1   1   2   1   1   2   2   2   1   2   2   1   2   1   2   2   1   1   2   2   2   2   2   2   2   2   1   2   1   2   1   1   1   1   2   2   2   1   2   2   2   2   2   2   1   1   2   2   2   2   2   2   2   2   1   1   1   1   2   1   1   2   2   2   2   2   1   1   1   2   2   1   1   1   1   1   1   1   2   2   2   1   1   1   2   2   2   2   2   1   1   1   2   1   2   1   1   1   1   2   2   2   2   2   1   1   1   1   2   2   1   1   2   1   2   1   1   1   2   2   1   1   2   2   1   2   2   1   2   2   2   2   1   2   2   1   1   1   1   2   1   2   1   1   1   1   1   2   1   2   1   1   2   2   1   1   2   1   2   2   1   2   2   2   1   2   2   1   1   1   1   1   1
 MK-6-1                 1   2   2   1   2   2   1   1   2   2   2   2   1   2   2   2   2   1   1   2   1   2   2   1   2   2   1   2   2   2   1   1   1   1   2   2   1   2   1   2   1   2   1   1   1   1   2   2   2   2   1   1   1   1   2   2   2   2   2   1   2   2   2   1   2   2   1   2   2   1   1   1   2   2   2   1   2   1   1   1   1   2   2   2   2   1   2   2   1   1   1   1   2   1   1   2   1   1   1   1   2   2   1   1   2   1   2   2   2   2   1   2   2   1   1   2   1   1   1   2   2   2   1   1   2   1   1   1   1   2   2   2   1   1   2   1   2   2   2   1   1   2   2   1   1   2   2   2   1   1   2   2   1   2   2   1   1   1   2   2   1   2   2   1   1   2   2   2   1   2   2   1   1   2   2   1   1   1   1   2   1   2   2   2   1   2   1   2   2   2   1   1   1   2   1   1   1   1   1   1
 MK-6-2                 1   2   2   1   2   2   1   1   2   2   1   1   1   2   2   2   2   1   1   2   1   2   2   1   2   2   1   2   2   2   1   1   1   2   2   2   2   2   1   2   2   2   1   1   1   2   2   2   1   2   2   1   1   1   2   2   2   2   2   1   2   2   2   1   2   2   1   2   2   2   1   2   2   2   1   1   2   1   1   1   1   2   1   2   2   1   2   2   2   1   1   1   2   1   1   2   2   1   1   1   2   2   1   1   2   1   2   2   2   2   1   2   2   1   1   2   1   1   1   2   2   2   1   1   2   1   1   1   1   2   2   2   1   1   2   1   2   2   2   1   1   2   2   1   1   2   2   1   1   1   2   2   1   2   2   1   1   1   2   2   1   2   2   1   1   2   2   2   1   2   2   1   1   2   1   2   1   1   1   1   1   2   2   2   1   2   2   2   2   2   1   1   1   2   1   1   1   1   1   1
 MK-6-3                 1   2   2   2   2   2   1   1   2   2   1   1   1   1   2   2   2   1   1   2   1   2   2   1   2   2   1   2   2   2   1   1   1   1   2   1   2   2   1   2   2   2   1   1   1   2   2   2   2   2   2   1   1   1   2   2   2   2   2   1   2   1   2   1   2   2   1   2   2   2   1   2   2   2   1   2   2   1   2   1   1   2   1   2   2   1   2   2   2   1   1   1   2   1   1   2   2   1   1   1   2   2   1   2   2   2   2   2   2   2   1   2   2   1   2   2   1   1   1   2   2   2   1   1   2   1   1   1   1   2   2   2   1   1   1   1   2   2   2   1   1   2   1   1   1   2   2   1   1   2   2   2   1   2   2   1   1   1   2   1   1   2   2   2   1   2   1   2   1   2   2   1   1   2   1   2   1   1   1   1   1   2   2   2   1   2   2   1   2   2   1   1   2   2   1   1   1   1   1   1
 MK-6-4                 1   2   2   2   2   2   1   1   2   2   1   2   1   1   2   2   2   1   1   2   1   1   2   1   2   2   1   2   2   1   1   1   1   2   2   1   2   2   1   2   2   1   1   2   1   1   2   1   2   2   2   1   1   1   2   2   2   2   2   1   2   1   2   1   2   1   1   2   2   1   1   2   2   2   1   2   2   1   2   1   1   2   1   2   2   1   2   2   2   1   1   1   2   1   1   2   2   1   1   1   2   2   1   2   2   2   2   2   2   2   1   2   2   1   2   2   1   1   1   2   2   2   1   1   2   2   1   1   1   2   2   2   1   1   1   1   2   2   2   1   1   2   1   1   1   2   2   1   1   2   2   1   1   2   1   1   1   1   2   1   1   1   2   2   1   2   1   2   1   2   2   1   1   2   2   2   1   1   1   1   1   2   2   2   1   1   1   1   2   2   1   1   2   2   2   1   1   2   1   1
 MK-6-5                 1   2   2   2   2   1   1   1   2   2   1   1   1   1   2   2   2   1   1   2   1   2   2   1   2   2   1   2   2   1   1   1   1   2   2   1   2   2   1   2   2   2   1   2   2   1   2   1   2   2   2   1   1   1   2   2   2   2   2   1   2   1   2   1   2   1   1   2   2   1   1   2   2   2   1   2   2   1   2   1   1   2   2   2   2   1   2   2   2   1   1   1   2   1   1   2   2   1   1   1   2   2   1   2   2   1   2   2   2   2   2   2   2   1   2   2   1   1   1   2   2   2   1   1   2   2   1   2   1   2   2   1   1   1   1   1   2   2   2   1   1   2   1   1   1   2   2   1   1   2   2   1   1   2   1   1   1   1   2   1   1   1   2   2   1   2   1   2   1   2   2   1   1   2   2   2   1   1   2   1   1   2   2   2   1   1   1   1   2   2   1   1   2   2   2   1   1   2   1   1
 MK-6-6                 1   2   2   2   2   2   1   1   1   1   1   1   1   1   2   2   2   1   1   2   1   2   2   1   2   2   1   2   2   1   1   1   1   2   2   1   2   2   1   2   2   2   1   2   2   1   2   1   2   2   2   1   1   1   2   2   2   2   2   1   2   1   2   1   2   1   1   2   2   1   1   2   2   2   1   2   2   1   2   1   1   2   2   2   1   1   2   2   2   1   1   1   2   1   1   2   2   1   1   1   2   2   1   2   2   1   2   2   2   2   2   2   2   1   2   2   1   1   1   2   2   2   1   1   2   2   2   2   1   1   2   1   1   1   1   1   2   2   2   1   1   2   1   1   1   2   2   1   2   2   2   1   1   2   1   1   1   1   2   2   1   1   2   2   1   2   1   2   1   2   2   2   1   2   2   2   1   1   2   1   1   2   2   2   2   1   1   1   2   1   1   1   2   2   2   2   1   2   1   1
 MK-6-7                 1   2   2   2   2   2   1   1   1   1   1   1   1   1   2   2   2   1   1   2   1   2   2   1   2   2   1   2   2   1   2   1   1   2   2   1   2   2   1   2   2   2   1   2   2   1   2   1   2   2   2   1   1   1   2   2   2   2   2   1   1   1   2   1   1   1   1   2   2   1   1   2   2   2   1   2   2   2   2   1   2   2   2   2   1   1   2   2   2   1   1   1   2   1   1   2   2   1   1   1   2   2   1   2   2   1   2   2   2   2   2   2   2   1   2   2   1   1   2   2   2   2   1   1   2   2   2   2   1   1   2   1   1   1   1   1   2   2   2   1   1   2   1   1   1   1   2   1   2   2   2   1   1   2   1   1   1   1   2   2   1   1   2   2   1   2   1   2   1   2   2   2   1   2   2   1   1   1   2   1   1   2   2   2   2   1   1   1   2   1   1   2   2   2   2   2   1   2   1   1
 MK-6-8                 1   2   1   2   2   2   1   1   1   2   1   1   1   2   2   2   2   1   1   2   1   2   2   1   2   2   1   2   2   1   2   1   1   2   2   1   2   2   1   2   2   2   1   2   2   1   2   1   2   2   2   1   1   1   2   2   2   2   2   1   2   1   2   1   1   1   1   2   2   1   2   2   2   2   1   2   2   2   2   1   2   1   2   2   1   1   2   2   2   1   1   1   1   2   1   2   2   1   1   1   2   2   1   2   2   1   2   2   1   2   2   2   2   1   2   2   2   1   2   1   2   2   1   1   2   2   2   2   1   1   1   1   2   2   1   1   2   2   2   1   1   2   1   1   1   1   2   1   2   2   2   1   1   2   1   1   1   1   2   1   1   1   2   2   1   2   1   2   1   1   2   2   2   2   2   1   1   1   2   1   2   1   2   2   2   1   1   1   2   1   1   2   2   2   2   2   1   2   1   1
 MK-6-9                 1   1   1   2   2   2   2   1   1   2   1   1   1   2   2   2   2   1   2   2   1   2   2   2   2   1   1   2   2   1   2   1   1   2   2   1   2   2   2   2   2   2   1   2   2   1   2   1   1   2   1   1   1   1   2   2   2   2   2   1   2   1   2   1   1   1   1   2   2   1   2   2   2   2   1   2   2   2   2   1   2   1   2   1   2   1   2   2   2   1   1   1   1   2   1   2   2   1   1   1   2   2   1   2   2   1   2   2   1   2   2   1   2   1   2   2   2   1   2   1   2   2   1   1   2   1   2   2   1   1   1   1   2   2   1   1   2   2   2   1   1   2   1   2   1   1   2   1   2   2   2   1   1   2   2   1   2   1   2   1   2   1   2   2   1   2   1   2   1   2   2   2   2   2   2   1   1   1   2   1   2   1   2   2   2   1   1   1   2   1   1   2   2   1   2   2   1   2   1   1
 MK-6-10                1   1   1   2   2   2   2   1   1   2   1   1   1   2   2   1   2   1   2   2   1   2   2   2   2   1   1   2   2   1   2   1   1   2   2   1   2   2   2   2   2   2   1   2   2   2   2   2   1   1   1   1   1   1   2   2   2   2   2   1   2   1   2   1   1   1   1   2   2   1   2   2   2   2   1   2   1   2   2   1   2   1   1   1   2   1   2   2   2   1   1   1   1   1   1   2   2   1   1   1   1   1   1   2   2   1   2   1   1   1   1   1   2   1   2   2   2   1   2   1   2   2   1   1   2   2   2   2   1   1   1   1   2   2   1   1   2   2   2   1   1   2   1   2   1   1   2   1   2   2   2   1   1   2   2   1   2   1   1   1   2   2   2   2   2   2   1   1   1   2   2   2   2   1   2   1   1   1   2   1   2   1   2   1   2   1   1   1   2   1   2   2   2   1   2   2   1   2   1   1
 MK-6-11                1   1   1   1   2   2   2   1   1   2   1   1   1   2   2   1   2   1   2   2   2   2   2   2   2   1   1   2   2   1   2   1   1   2   2   1   2   2   2   2   2   2   1   2   2   2   2   2   2   2   1   1   1   1   2   2   2   2   2   2   2   1   2   1   1   1   1   2   2   1   2   2   2   2   1   2   1   2   2   1   2   1   2   1   2   2   2   2   2   1   1   1   1   1   1   2   2   1   1   1   1   1   1   2   2   1   2   1   1   1   1   1   1   1   2   2   2   1   2   1   2   2   1   1   2   2   2   2   1   1   2   1   2   2   2   1   2   2   2   1   1   2   1   2   1   1   2   1   2   1   2   1   1   1   2   1   2   1   1   1   2   2   2   2   1   2   1   1   1   2   2   2   2   1   2   1   1   1   2   1   1   1   2   1   2   1   1   2   2   1   2   2   2   1   2   2   1   1   1   1
 MK-6-12                1   1   1   1   2   2   2   1   1   2   1   1   1   1   2   1   2   1   2   1   1   2   2   2   2   1   1   2   2   1   2   1   1   2   2   2   2   2   2   2   2   2   1   2   2   1   2   2   2   2   1   1   1   2   2   2   2   2   2   2   2   1   2   1   1   1   1   2   2   1   2   2   2   2   1   2   1   2   1   1   2   1   2   1   2   2   2   2   2   1   1   1   1   1   1   2   2   1   1   1   1   1   1   2   2   1   2   1   2   1   1   1   1   1   2   2   2   1   2   1   2   2   1   1   1   2   2   2   1   1   1   1   2   2   1   1   2   2   2   1   1   2   1   2   1   1   2   1   2   2   2   1   1   1   2   1   2   1   1   1   2   2   2   2   1   2   2   1   1   2   2   2   2   1   2   1   1   1   2   1   1   1   2   1   2   1   1   2   2   1   2   2   2   1   2   2   2   1   2   1
 MK-6-13                1   1   1   2   2   2   2   1   1   2   1   1   1   1   2   1   2   1   2   1   1   2   2   2   2   1   1   1   2   1   1   1   1   2   2   2   2   2   2   2   2   1   2   2   2   1   2   2   2   2   1   1   1   2   2   1   2   2   2   2   2   1   2   1   1   1   1   1   2   1   2   2   2   1   1   2   1   2   1   1   2   1   2   1   2   2   2   2   2   1   1   1   1   1   1   2   2   1   1   1   1   1   1   2   2   1   2   1   2   1   1   1   1   1   2   2   2   2   2   1   1   2   1   1   2   2   2   2   1   1   2   1   2   2   2   1   2   2   2   1   1   2   1   2   1   1   1   1   2   2   1   2   1   1   2   2   2   1   1   1   2   2   2   2   1   2   2   1   1   2   2   2   2   1   2   1   2   2   1   1   1   2   2   1   2   1   1   2   2   1   2   2   2   2   2   2   1   1   2   1
 MK-6-14                1   1   1   2   2   2   2   1   1   2   1   2   1   1   2   2   2   1   2   1   1   2   2   2   1   1   1   1   2   1   1   2   1   2   2   2   2   2   2   1   2   1   2   2   2   1   2   2   2   2   1   1   1   2   2   1   2   2   2   1   2   2   2   1   1   1   1   2   2   1   2   2   2   1   1   2   1   2   1   1   2   1   2   1   2   2   2   2   2   1   1   1   1   1   1   2   2   1   1   1   1   1   1   2   2   1   2   1   2   2   1   1   2   1   2   2   2   1   2   1   1   2   1   1   2   2   2   2   1   1   2   2   2   2   1   1   2   1   2   1   1   2   1   2   1   1   1   1   2   2   2   2   1   1   2   2   2   1   1   1   2   2   1   2   1   2   2   1   1   2   2   2   2   1   2   1   2   2   1   1   1   2   2   1   2   1   1   2   2   1   2   2   2   2   2   2   1   1   2   1
 MK-6-15                1   1   1   2   2   2   2   1   1   2   2   2   1   1   2   1   2   1   2   1   1   2   2   2   1   1   1   1   2   1   1   2   1   2   2   2   1   2   2   1   2   1   2   2   2   1   2   2   2   2   1   1   1   2   2   1   2   2   2   1   1   2   2   2   1   1   1   2   2   1   2   2   2   1   1   2   1   2   1   1   2   1   2   1   1   2   2   2   2   1   1   1   1   2   1   1   2   1   1   2   1   1   2   1   2   1   2   1   2   2   1   1   2   1   2   2   2   1   2   1   1   2   1   1   2   2   2   2   1   1   2   2   2   1   1   1   2   1   1   1   1   2   1   2   1   1   1   1   2   2   2   2   1   1   2   2   2   1   1   1   2   2   1   2   1   1   2   1   1   2   2   2   2   1   2   1   2   2   2   1   1   2   2   1   2   1   1   2   2   1   2   2   2   2   2   2   1   2   2   1
 MK-6-16                1   1   1   2   2   2   2   1   1   2   2   2   1   1   2   1   2   1   1   1   1   2   2   2   1   1   2   1   2   1   1   2   1   2   2   2   1   2   2   1   2   1   2   2   2   2   2   2   2   2   1   1   1   2   2   2   2   2   2   1   1   2   2   2   1   1   1   2   2   1   2   2   2   1   1   2   1   2   2   2   2   1   2   1   1   2   2   2   2   1   1   1   1   2   1   1   2   1   1   1   2   2   1   1   2   1   2   1   2   2   1   1   2   2   1   2   2   1   1   1   1   2   1   1   2   2   2   2   1   1   2   2   2   1   1   1   2   1   1   1   1   2   1   1   1   1   1   1   2   1   2   2   1   1   1   2   2   1   1   1   2   2   1   2   1   1   2   1   1   2   2   2   2   1   2   1   2   2   2   1   1   2   2   1   2   1   1   2   1   1   2   1   2   2   2   2   1   2   2   1
 
!****************************************** Phenotypic Data **********************************************************
!-100.0 is resevred for missing phenotype
SimulatedTrait1         8.3896    9.9314   11.2522    7.5516   10.8387   10.3393    8.4442    9.5179    9.6068   10.3796   10.9037   11.1635    9.9719   11.0329   10.3463    7.7093   10.2922   10.4649    8.8867    8.8658    8.1909   10.5883   11.2759    9.6508    9.6391    9.8245    8.6205    9.3549    9.4746    8.6101    9.0329    8.8765   10.0172   10.5063   11.1111    9.5437    9.9251    9.7990    8.8290   10.4772   10.2795    9.0948    9.5199    9.3943   10.5680    8.3624    9.4012   10.4778   10.7355   10.1786   10.3915   10.4939   10.1537    9.3139    8.8582   10.2768    9.1463    9.7136   10.8957    8.8321    9.7977   10.1326    9.6286    9.6048   10.2078    8.8261   11.5307   10.5387    8.2664   11.0068   11.3240    9.8672    9.0557    9.9060    9.1053   10.1479   10.1560    9.7512    9.9416    9.0274    9.6019    9.4438    9.4523    9.7258   10.4421    9.8371   10.2770    8.9029   10.4381   12.0101   11.1590    9.3016   10.8452    9.6248    8.1848   11.8447   10.6928   11.1337    8.9700   10.3772    9.1626   10.4887    8.0677    9.8095   10.0028    9.6392    9.3533    8.5759   10.4863   11.3355    9.6868    9.9687   10.1342    7.4233   10.8464    9.6426   10.9527   10.5596    9.3397    9.2723    9.0650    9.3414    9.4433    9.6276    9.1068    8.8862   10.8455   12.0359   10.9836   10.3848   11.1886    8.4260    9.7489   10.0771   10.1193    8.3806   10.6684   10.3443    8.0516    9.8904    9.1121    9.8285    9.6530   12.1365   10.8948   10.4981    9.7561   10.7718   10.9620   10.7925    9.2241   10.7874    9.9417   11.6208    8.7884    9.8504    8.9789    9.7250    9.7002   10.7095    9.7349   10.1557   11.2167    9.1405    9.7094    8.9489   10.8083   10.6100    9.8319   11.2222   10.6110    8.6097   10.9382    8.9246    9.7578   11.2265    8.8997    9.9800   10.3118   10.9286   12.4141   10.7761   10.8602    9.9657   12.9869    9.2035    9.7304   10.2194    8.2114    9.8994   10.3630   10.8178    9.4223    9.0447   10.4570    7.5100    9.8309    9.0241    8.4985   10.4674
 
