# Supplementary material for: Inclusive Composite Interval Mapping of QTL by Environment Interactions in Biparental Populations
Source: PLoS One. 2015 Jul 10;10(7):e0132414. doi: 10.1371/journal.pone.0132414 (PMC4498613; doi:10.1371/journal.pone.0132414)
Supplement: S1 File — (ZIP) [file pone.0132414.s001.zip › BC1 population/e=1/run_00145.met]

!**********************Note: lines staring with "!" are remarks and will be ignored in the program********************
!*********************************General Information**********************************
!Assuming F1 = P1 x P2, populations available in QTL IciMapping are: 
!  1, P1BC1F1 = P1 x F1, the first backcrossing where P1 is used as the recurrent parent;
!  2, P2BC1F1 = P2 x F1, the first backcrossing where P2 is used as the recurrent parent;
!  3, F1DH, F1-derived doubled haploids; 
!  4, RIL or F1RIL, recombination inbred lines through the repeated selfing of F1;
!  5, P1BC1RIL, recombination inbred lines through the repeated selfing of P1BC1F1;
!  6, P2BC1RIL, recombination inbred lines through the repeated selfing of P2BC1F1;
!  7, F2, the selfing generation of F1;
!  8, F3, the selfing generation of F2;
!  9, P1BC2F1, the second backcrossing where P1 is used as the recurrent parent; 
! 10, P2BC2F1, the second backcrossing where P2 is used as the recurrent parent;
! 11, P1BC2RIL, recombination inred lines through the repeated selfing of P1BC2F1; 
! 12, P2BC2RIL, recombination inred lines through the repeated selfing of P2BC2F1; 
! 13, P1BC1F2, the selfing generation of P1BC1F1; 
! 14, P2BC1F2, the selfing generation of P2BC1F1; 
! 15, P1BC2F2, the selfing generation of P1BC2F1; 
! 16, P2BC2F2, the selfing generation of P2BC2F1; 
! 17, P1BC1DH, P1BC1F1-derived doubled haploids; 
! 18, P2BC1DH, P2BC1F1-derived doubled haploids; 
! 19, P1BC2DH, P1BC2F1-derived doubled haploids; 
! 20, P2BC2DH, P2BC2F1-derived doubled haploids; 
   1      !Mapping Population (see remarks above)
   2      !Mapping Function (1 for Kosambi; 2 for Haldane; 3 for Morgan)
   2      !Marker Space Type (1 for intervals; 2 for positions)
   1      !Marker Space Unit(1 for centiMorgans; 2 for Morgan)
   6      !Number of Chromosomes (or Linkage Groups)
 200      !Size of the mapping population
   1      !Number of environments
 
!***************************************** Chromosomes and Linkage Maps **********************************************
!Chromosome                 NumMarkers
-CH1                        16
-CH2                        16
-CH3                        16
-CH4                        16
-CH5                        16
-CH6                        16
!Linkage map (Marker name followed by position or the interval length)
 MK-1-1                1     0.000
 MK-1-2                1    10.000
 MK-1-3                1    20.000
 MK-1-4                1    30.000
 MK-1-5                1    40.000
 MK-1-6                1    50.000
 MK-1-7                1    60.000
 MK-1-8                1    70.000
 MK-1-9                1    80.000
 MK-1-10               1    90.000
 MK-1-11               1   100.000
 MK-1-12               1   110.000
 MK-1-13               1   120.000
 MK-1-14               1   130.000
 MK-1-15               1   140.000
 MK-1-16               1   150.000
 MK-2-1                2     0.000
 MK-2-2                2    10.000
 MK-2-3                2    20.000
 MK-2-4                2    30.000
 MK-2-5                2    40.000
 MK-2-6                2    50.000
 MK-2-7                2    60.000
 MK-2-8                2    70.000
 MK-2-9                2    80.000
 MK-2-10               2    90.000
 MK-2-11               2   100.000
 MK-2-12               2   110.000
 MK-2-13               2   120.000
 MK-2-14               2   130.000
 MK-2-15               2   140.000
 MK-2-16               2   150.000
 MK-3-1                3     0.000
 MK-3-2                3    10.000
 MK-3-3                3    20.000
 MK-3-4                3    30.000
 MK-3-5                3    40.000
 MK-3-6                3    50.000
 MK-3-7                3    60.000
 MK-3-8                3    70.000
 MK-3-9                3    80.000
 MK-3-10               3    90.000
 MK-3-11               3   100.000
 MK-3-12               3   110.000
 MK-3-13               3   120.000
 MK-3-14               3   130.000
 MK-3-15               3   140.000
 MK-3-16               3   150.000
 MK-4-1                4     0.000
 MK-4-2                4    10.000
 MK-4-3                4    20.000
 MK-4-4                4    30.000
 MK-4-5                4    40.000
 MK-4-6                4    50.000
 MK-4-7                4    60.000
 MK-4-8                4    70.000
 MK-4-9                4    80.000
 MK-4-10               4    90.000
 MK-4-11               4   100.000
 MK-4-12               4   110.000
 MK-4-13               4   120.000
 MK-4-14               4   130.000
 MK-4-15               4   140.000
 MK-4-16               4   150.000
 MK-5-1                5     0.000
 MK-5-2                5    10.000
 MK-5-3                5    20.000
 MK-5-4                5    30.000
 MK-5-5                5    40.000
 MK-5-6                5    50.000
 MK-5-7                5    60.000
 MK-5-8                5    70.000
 MK-5-9                5    80.000
 MK-5-10               5    90.000
 MK-5-11               5   100.000
 MK-5-12               5   110.000
 MK-5-13               5   120.000
 MK-5-14               5   130.000
 MK-5-15               5   140.000
 MK-5-16               5   150.000
 MK-6-1                6     0.000
 MK-6-2                6    10.000
 MK-6-3                6    20.000
 MK-6-4                6    30.000
 MK-6-5                6    40.000
 MK-6-6                6    50.000
 MK-6-7                6    60.000
 MK-6-8                6    70.000
 MK-6-9                6    80.000
 MK-6-10               6    90.000
 MK-6-11               6   100.000
 MK-6-12               6   110.000
 MK-6-13               6   120.000
 MK-6-14               6   130.000
 MK-6-15               6   140.000
 MK-6-16               6   150.000
!*********************************** Marker Types ********************************************************************
!Co-dominant marker: When heterozygote F1 is present, P1 is coded as 2, F1 is coded as 1, and P2 is coded as 0; Otherwise, P1 is coded as 2, and P2 is coded as 0. 
!Dominant marker: When heterozygote F1 is present, P1 and F1 are coded as 12, and P2 is coded as 0; Otherwise, P1 is coded as 2, and P2 is coded as 0.  
!Recessive markers: When heterozygote F1 is present, P1 is coded as 2, and F1 and P2 are coded as 10; Otherwise, P1 is coded as 2, and P2 is coded as 0. 
!Missing marker is coded as -1. 
 MK-1-1                 2   1   1   2   2   2   2   1   2   1   2   1   1   2   1   2   2   2   2   2   1   2   1   1   1   2   2   2   1   2   2   2   1   1   1   1   2   2   2   1   2   2   1   2   2   1   1   1   1   1   2   1   1   1   2   1   2   2   2   1   2   1   2   1   2   1   2   1   2   1   1   1   2   2   1   1   1   1   1   2   2   2   2   2   2   1   2   2   1   1   1   2   2   2   1   1   1   1   2   1   1   1   1   1   1   2   2   2   1   1   2   2   2   2   2   2   2   2   2   2   1   2   1   2   2   2   2   1   1   2   1   2   2   2   2   2   2   1   1   2   1   1   1   2   2   1   1   1   1   1   1   1   1   2   2   1   2   2   2   2   2   1   1   1   1   1   2   2   1   2   2   2   1   2   1   1   1   1   1   1   2   2   1   2   2   1   2   2   2   2   2   1   2   2   1   1   2   2   2   1
 MK-1-2                 2   1   1   2   2   2   2   1   2   2   1   1   1   2   1   2   2   2   2   2   2   2   1   1   1   2   2   2   1   2   2   1   1   1   1   1   2   2   2   1   2   2   1   2   2   1   1   1   1   1   2   1   1   1   1   1   2   2   2   1   2   1   1   2   2   1   2   1   2   1   1   1   2   2   1   1   1   1   1   2   2   2   2   2   2   1   1   2   1   1   1   2   2   2   1   1   1   1   2   1   2   1   1   1   1   2   2   2   2   1   2   2   2   2   2   2   2   2   2   2   1   2   1   2   2   2   2   1   1   2   1   2   2   2   2   2   2   1   1   1   2   1   1   2   2   1   1   1   1   1   1   1   1   2   2   1   2   2   2   2   2   1   1   1   1   1   1   2   1   2   1   2   1   2   1   1   2   1   1   1   2   2   1   2   1   2   1   2   2   2   2   1   2   2   1   2   2   2   2   1
 MK-1-3                 2   2   1   2   2   2   2   1   2   2   1   1   1   2   1   2   2   2   1   2   2   2   1   1   1   2   2   2   1   2   2   2   1   1   1   1   1   2   2   1   2   2   1   2   2   2   1   1   2   1   2   1   1   2   1   1   2   2   2   1   2   1   1   2   2   1   2   1   2   1   1   1   2   2   1   1   1   1   1   2   2   2   2   2   2   1   1   2   1   1   1   2   2   1   1   1   1   2   2   1   1   1   1   1   1   2   2   2   2   1   2   2   2   2   1   2   2   2   2   2   1   2   1   2   2   2   2   1   1   2   1   2   2   2   2   2   2   1   1   1   2   2   1   2   2   1   1   1   1   1   1   1   1   2   2   1   2   2   2   1   2   2   1   1   1   1   1   2   1   2   1   2   1   2   1   1   1   1   1   1   2   2   1   1   1   2   1   2   2   2   2   1   1   2   1   2   2   2   2   1
 MK-1-4                 2   2   1   2   2   2   2   1   2   2   1   1   2   2   1   2   2   2   1   2   2   2   1   1   1   2   2   2   1   2   2   2   1   2   1   1   1   2   1   1   2   2   1   2   2   2   1   1   2   1   2   1   1   2   1   1   2   2   2   1   2   1   2   2   2   1   2   1   1   1   1   1   2   2   1   1   1   1   2   2   1   2   2   2   2   2   1   1   1   1   2   2   2   1   1   1   2   2   2   1   1   1   1   1   1   2   2   2   2   1   2   2   2   2   2   2   2   2   2   2   1   2   1   2   2   2   2   1   1   2   1   2   1   2   2   2   2   1   1   1   2   2   1   1   2   1   1   1   1   1   1   1   1   2   2   1   2   1   2   2   1   2   1   1   1   1   1   1   2   2   1   2   1   2   1   1   1   1   1   1   2   2   1   1   1   2   1   2   2   2   2   1   1   2   1   2   2   2   2   2
 MK-1-5                 2   2   1   2   2   2   2   1   2   2   1   2   2   2   1   1   1   2   1   2   2   2   1   1   1   1   2   2   1   2   2   2   1   2   1   1   1   2   1   1   2   2   1   2   2   2   1   1   1   2   2   1   2   2   1   1   1   2   2   2   2   1   2   2   2   1   2   1   2   1   1   1   2   2   1   1   1   1   2   2   2   2   2   2   1   1   1   1   1   1   2   2   2   1   1   1   2   2   2   1   1   1   1   1   1   2   2   2   2   1   2   2   1   2   2   2   2   2   2   2   1   2   1   2   2   2   2   1   1   2   1   2   1   2   2   2   2   1   2   1   1   2   1   1   2   1   2   1   1   1   1   1   1   2   2   1   2   1   2   2   1   2   1   1   2   1   1   1   2   2   1   1   1   2   1   1   1   1   1   1   2   2   1   1   1   2   1   2   2   2   2   1   1   2   1   2   2   2   2   2
 MK-1-6                 2   2   1   2   2   2   2   1   2   2   1   2   2   2   1   1   1   2   1   2   2   2   1   1   1   1   2   2   1   2   2   2   1   2   1   1   1   2   1   1   2   2   1   2   2   2   1   1   1   2   2   1   2   2   1   2   1   2   2   2   2   1   1   2   2   1   2   1   2   1   1   1   2   2   1   2   1   1   2   2   2   2   2   2   1   1   1   1   1   1   2   2   2   1   1   1   2   2   2   1   1   2   1   1   1   2   2   2   2   2   2   1   1   2   2   2   2   2   1   2   1   2   1   2   2   2   2   1   1   2   1   2   1   2   2   2   2   1   2   1   1   1   1   1   2   1   2   1   1   1   1   1   1   2   1   1   2   1   1   2   1   2   1   1   2   1   1   2   2   2   1   1   1   2   2   1   1   1   1   1   2   2   2   2   1   2   2   2   2   2   2   1   1   2   1   2   2   1   2   2
 MK-1-7                 2   2   1   2   2   2   2   1   2   1   1   2   2   1   1   1   1   2   1   2   2   2   1   1   1   1   1   2   1   2   2   2   2   2   1   1   1   2   1   1   2   2   1   2   2   2   1   1   1   2   1   1   2   2   1   2   1   2   2   2   1   1   1   2   2   1   2   1   2   1   1   1   2   2   1   2   1   1   2   2   2   2   2   2   1   1   1   1   1   1   2   2   1   1   1   1   2   2   2   2   1   2   1   1   1   2   2   2   2   2   1   1   1   2   1   2   2   2   1   2   1   2   2   2   2   2   2   1   1   2   1   2   1   2   2   2   2   1   2   2   1   1   2   1   2   1   2   1   1   1   1   1   1   2   1   1   2   1   2   2   1   2   2   1   2   2   1   2   2   1   1   1   1   2   2   1   1   1   1   1   2   2   2   2   1   2   2   2   2   1   2   1   1   2   1   2   2   1   2   2
 MK-1-8                 2   2   1   2   2   2   2   1   2   2   1   2   2   1   1   1   1   2   1   2   2   2   1   1   1   1   1   2   1   1   2   2   2   2   1   1   1   2   1   1   2   2   1   1   2   2   1   1   1   2   2   1   2   2   1   2   1   2   2   2   1   2   1   2   2   2   1   1   2   1   1   1   2   2   1   2   1   1   2   2   2   2   2   2   1   1   1   1   1   1   2   2   1   1   1   1   2   2   2   2   1   2   1   1   2   2   1   2   2   2   1   1   2   2   2   2   2   2   2   2   2   2   2   1   2   2   2   1   1   2   1   2   1   2   2   2   2   1   2   2   1   1   2   1   2   1   2   1   1   1   1   1   1   2   1   1   2   1   1   2   1   2   2   1   2   1   1   2   2   2   1   1   1   2   2   1   1   1   1   1   1   2   2   2   1   2   2   2   1   1   2   1   1   2   1   2   1   1   2   2
 MK-1-9                 2   2   1   2   2   2   2   1   2   2   1   2   2   1   1   1   1   2   1   2   2   2   1   1   1   1   1   2   1   1   2   2   2   2   1   1   1   2   1   1   2   2   1   1   2   2   1   1   1   2   2   1   2   2   1   2   1   2   2   2   1   2   1   2   1   2   1   1   2   1   1   1   2   2   1   1   1   1   1   2   1   2   2   2   1   1   1   1   1   1   2   1   1   1   1   1   1   1   2   2   1   2   1   1   1   2   1   2   2   2   1   1   2   2   2   2   2   2   2   2   2   1   2   1   2   2   2   1   1   2   1   2   1   2   2   2   2   1   2   2   1   1   2   1   2   1   2   1   1   1   1   1   2   2   1   2   2   1   1   2   1   2   2   1   1   1   1   2   2   2   1   2   2   2   2   1   1   1   1   1   1   2   2   2   1   1   2   2   1   1   2   1   1   2   1   2   1   2   2   2
 MK-1-10                2   2   1   2   2   2   1   1   2   2   1   2   2   1   1   1   1   2   1   2   2   2   1   1   1   1   1   2   1   1   2   2   2   2   1   2   2   2   1   1   2   2   2   1   2   2   1   1   2   2   2   1   2   2   1   2   1   2   2   2   1   2   1   2   2   2   1   2   2   1   1   1   2   2   1   1   1   1   1   2   1   2   1   2   1   2   1   1   1   2   2   1   1   1   1   1   1   1   2   2   1   2   1   1   1   2   1   2   2   2   1   2   2   2   2   2   2   2   2   2   2   1   2   1   2   2   2   1   1   2   1   2   1   2   2   2   2   1   2   2   1   1   2   1   2   1   2   1   1   1   1   1   2   2   1   2   2   1   1   2   1   2   1   1   1   1   1   1   2   2   1   2   2   2   2   1   1   1   1   1   1   2   2   2   1   1   2   2   1   1   2   2   1   2   1   2   1   2   2   2
 MK-1-11                2   1   1   2   2   2   1   1   2   2   1   2   2   1   2   1   1   2   1   2   1   2   1   1   1   1   1   2   1   1   1   2   2   2   1   2   2   1   1   1   1   2   2   1   2   2   1   1   2   2   2   1   2   2   1   2   2   2   2   2   1   2   1   2   2   2   1   2   2   1   1   2   2   2   1   1   1   1   1   2   1   2   1   2   1   2   2   1   1   2   2   1   1   1   1   1   1   1   2   2   1   2   1   1   1   2   1   2   2   1   2   1   1   2   2   2   2   2   2   2   2   1   2   1   2   2   2   1   1   2   1   1   2   2   2   1   2   1   2   2   1   1   1   1   2   1   2   1   1   1   1   1   2   1   1   2   2   1   1   2   1   1   1   1   2   1   1   2   2   2   1   2   1   2   2   1   1   1   1   1   1   2   1   2   1   1   2   2   1   1   2   2   1   2   1   2   1   2   2   1
 MK-1-12                2   2   2   2   2   2   1   1   2   2   1   2   2   1   2   1   1   2   1   2   1   2   1   1   1   1   1   2   1   1   1   2   2   1   1   2   2   1   2   1   1   2   2   1   2   2   1   1   2   2   2   1   2   2   1   2   1   2   2   2   1   2   2   1   2   2   1   2   2   1   1   2   2   2   1   1   1   1   1   1   1   2   1   2   1   2   2   1   1   2   2   1   1   1   1   1   1   1   2   2   1   2   1   1   1   2   1   2   2   1   1   1   1   2   2   2   1   2   2   1   2   1   2   1   2   2   2   2   1   2   1   1   2   2   2   1   2   1   2   2   1   1   1   2   2   1   1   1   1   1   2   1   2   1   1   2   2   1   1   2   1   1   1   1   2   1   1   2   2   2   1   2   1   2   2   1   1   1   1   1   1   2   1   2   2   1   1   1   1   1   2   2   1   1   2   2   1   2   2   1
 MK-1-13                2   2   2   2   1   2   1   1   2   2   2   2   2   1   2   1   1   2   1   1   1   2   2   1   1   1   1   2   1   1   1   2   2   1   1   2   2   1   2   1   1   2   2   1   2   2   1   1   2   2   1   2   2   2   1   2   1   1   2   2   2   2   2   1   2   2   1   2   2   1   2   2   2   2   1   1   1   1   1   1   1   2   1   1   1   2   2   1   1   2   2   2   1   2   2   1   1   1   2   2   1   2   2   1   1   2   1   2   1   2   1   1   1   2   2   2   1   2   2   1   2   2   2   1   2   2   2   2   1   2   1   1   2   2   2   1   2   1   2   2   1   1   1   2   2   1   1   1   1   1   2   1   2   1   1   2   2   1   1   2   1   1   1   1   2   1   1   2   2   2   1   2   1   2   2   1   1   1   1   2   1   2   1   2   1   1   1   1   1   1   2   2   1   2   2   1   1   2   2   1
 MK-1-14                2   2   1   2   1   2   1   1   1   2   2   2   2   1   2   1   1   2   1   1   2   2   2   1   1   1   1   2   1   1   2   2   1   1   1   2   2   1   1   1   1   2   2   1   1   2   1   1   2   2   2   2   2   2   1   2   1   1   2   2   2   2   2   1   2   2   1   2   2   1   2   2   2   2   1   1   1   1   2   1   1   2   1   1   1   2   2   2   1   2   2   1   1   1   2   1   1   1   2   2   1   2   2   1   1   2   1   2   1   2   1   1   1   2   1   2   1   2   2   1   2   2   2   1   2   2   2   2   1   2   1   1   2   1   1   2   2   1   1   2   1   1   1   1   2   1   1   1   1   1   2   1   2   1   1   2   2   1   1   2   1   1   1   1   2   1   1   2   2   2   1   2   1   1   2   1   1   1   1   1   1   2   1   2   1   2   1   1   1   1   2   2   1   2   1   1   1   2   2   1
 MK-1-15                2   2   1   2   2   2   1   1   2   2   2   2   2   1   2   1   2   2   1   1   2   2   2   1   1   1   2   2   2   1   2   2   1   1   1   2   2   1   1   1   1   2   2   1   1   2   1   1   2   2   2   2   2   2   1   2   1   1   1   2   2   2   2   1   2   2   1   2   2   1   2   2   2   2   1   1   1   1   2   1   1   2   1   1   1   2   2   2   2   2   2   1   1   2   2   1   1   1   2   2   2   2   2   1   1   2   1   2   1   2   1   1   1   2   1   2   1   2   2   2   2   2   2   1   2   2   2   2   1   2   1   1   2   2   1   2   2   1   1   2   1   1   1   1   2   1   1   1   1   1   2   1   2   1   1   2   2   1   1   2   1   1   1   1   2   1   1   2   2   2   1   2   1   2   2   1   2   1   1   1   1   2   1   2   1   2   1   2   2   1   2   2   1   2   1   1   1   2   2   2
 MK-1-16                2   2   1   2   2   2   2   1   2   2   1   2   2   2   2   1   1   1   1   1   2   2   2   1   1   1   2   2   2   1   2   2   1   1   2   2   2   1   1   1   1   2   2   1   1   2   1   1   2   2   2   2   2   1   1   2   1   1   1   2   2   2   2   1   2   2   2   2   2   1   2   2   2   2   1   1   2   1   1   1   1   2   1   1   1   1   2   2   2   2   2   1   1   1   2   1   1   2   2   2   1   2   2   1   1   2   1   2   1   2   1   1   1   2   1   2   1   2   2   1   2   2   2   1   2   2   2   2   1   2   1   1   2   2   1   2   2   1   1   2   1   1   1   1   2   1   1   1   1   1   2   1   2   1   1   2   2   1   1   2   1   1   1   1   2   1   1   2   2   2   1   2   1   2   2   1   2   1   1   1   1   2   1   2   1   2   1   2   2   2   2   2   1   2   1   1   1   2   2   2
 MK-2-1                 1   1   2   1   2   1   1   1   2   2   1   2   1   1   2   2   1   1   1   1   1   1   2   2   1   1   2   1   2   2   1   2   1   2   1   1   1   2   2   2   2   1   2   2   1   2   2   1   1   2   1   1   2   1   1   2   2   2   2   2   1   2   2   1   2   2   1   2   2   2   1   1   1   1   1   2   2   1   1   1   2   1   2   2   2   2   1   1   1   2   2   2   1   1   2   2   1   2   2   2   2   1   2   2   1   1   1   1   2   2   2   1   2   2   2   1   1   1   2   2   2   2   2   2   1   2   2   2   2   2   1   2   1   2   2   2   2   2   1   2   2   1   1   2   2   1   2   1   2   2   1   2   2   1   2   1   2   2   1   2   1   2   2   1   2   2   2   2   2   2   1   2   1   1   1   1   1   1   1   2   2   1   2   2   2   1   1   2   2   1   1   2   1   1   2   2   1   1   2   1
 MK-2-2                 1   1   2   1   2   1   1   1   2   2   1   2   1   1   2   2   2   1   1   1   1   1   1   2   1   1   2   1   2   2   1   2   1   2   2   1   1   2   2   2   2   1   1   2   1   2   2   1   1   2   1   1   2   1   1   1   2   2   2   2   2   2   2   1   2   2   1   2   1   2   1   1   2   1   1   2   2   1   1   1   2   1   2   2   2   2   1   1   1   2   2   2   1   1   2   1   1   2   2   1   2   1   2   2   1   1   1   1   2   2   2   1   2   2   2   1   1   1   2   2   2   2   2   2   1   2   2   2   2   2   2   2   1   2   2   2   2   2   1   2   2   1   1   2   2   1   2   1   2   2   1   2   2   1   2   1   2   2   2   1   1   2   2   1   2   1   2   2   2   2   1   2   1   1   1   1   1   1   1   2   2   1   2   2   2   1   1   2   2   1   1   2   1   2   2   2   1   1   2   2
 MK-2-3                 1   1   2   1   2   1   1   1   2   2   1   2   1   1   2   2   2   1   1   1   1   1   1   2   1   1   2   1   2   1   1   2   1   2   2   1   1   2   2   2   2   1   1   1   1   2   1   1   2   2   1   1   2   1   1   1   2   2   2   2   2   2   2   1   2   2   1   2   1   2   1   1   2   1   1   2   2   1   1   1   2   1   2   2   2   2   1   1   1   2   2   2   1   1   2   1   1   1   2   2   2   2   2   2   1   1   1   1   2   2   2   1   2   2   2   2   1   1   2   2   2   2   2   2   1   2   2   2   2   1   2   2   1   2   1   2   2   2   1   2   2   1   1   2   2   1   2   1   2   2   1   2   2   1   2   1   2   1   2   1   1   2   2   2   2   1   2   2   1   2   1   2   1   1   1   1   1   1   1   2   2   1   2   2   2   1   1   2   2   1   1   2   1   2   2   2   1   1   2   2
 MK-2-4                 1   1   2   1   1   1   1   1   2   2   1   2   1   1   2   2   2   1   1   1   1   1   1   2   1   1   2   1   2   1   1   2   1   2   2   1   1   2   2   2   1   1   2   1   1   2   1   1   2   2   2   1   2   1   1   2   2   2   1   2   2   2   2   1   2   2   1   2   1   2   1   2   2   1   1   2   2   1   1   1   2   2   2   2   2   2   1   1   1   2   2   2   2   2   1   1   1   1   2   2   2   2   2   1   1   1   1   1   2   2   2   1   2   2   1   2   2   1   2   2   2   2   1   2   1   2   2   2   2   1   2   2   1   2   1   2   2   2   1   2   2   1   1   2   2   1   2   1   2   2   1   2   2   1   2   1   1   1   1   1   1   2   1   2   2   1   2   2   1   2   1   2   1   1   1   2   2   2   1   2   1   1   2   2   2   1   1   2   2   1   1   2   1   2   2   2   1   1   2   2
 MK-2-5                 1   1   2   2   1   1   1   2   2   2   1   1   1   1   2   2   2   2   1   1   1   1   2   2   1   1   2   1   2   1   1   2   1   1   2   1   1   2   2   2   2   1   2   1   1   2   1   1   2   2   2   1   2   1   1   2   2   2   1   2   2   2   2   1   1   1   1   2   1   2   1   2   2   1   1   2   2   2   1   1   2   2   2   2   2   2   1   1   1   2   2   2   2   1   1   2   1   1   2   2   2   2   2   1   1   1   1   1   2   2   2   1   2   2   1   2   2   1   2   2   2   2   2   2   1   2   2   1   2   1   2   2   1   2   1   2   2   2   1   2   2   1   1   2   2   1   2   1   2   2   1   2   2   1   2   1   1   1   1   1   1   2   1   2   2   1   2   2   1   2   1   2   1   1   1   2   2   2   1   2   2   1   2   2   2   1   1   2   2   1   1   1   1   2   2   2   1   1   2   2
 MK-2-6                 1   1   1   1   1   1   1   2   2   2   2   1   1   1   2   2   2   2   1   1   2   2   2   2   1   1   2   1   2   1   1   2   1   1   2   1   1   1   2   2   2   1   2   1   2   2   1   1   2   2   2   1   1   1   1   2   2   2   1   2   2   2   2   1   1   1   2   2   1   2   1   2   2   1   1   2   2   1   1   1   2   2   2   2   2   2   1   1   1   2   2   2   2   1   1   2   1   1   2   2   2   2   2   2   1   1   1   1   2   2   2   1   2   2   1   2   2   1   2   2   2   2   2   2   1   2   1   1   2   1   2   2   1   2   1   2   2   2   1   2   2   1   2   1   2   2   2   1   2   2   2   2   1   1   2   1   1   2   1   1   1   2   1   2   2   2   2   2   1   2   1   2   1   1   1   2   2   2   1   2   2   1   2   1   2   1   1   2   2   1   1   1   1   2   2   2   1   1   1   2
 MK-2-7                 1   1   1   1   1   1   1   2   1   2   2   1   2   1   2   2   1   2   1   1   2   2   2   2   1   1   2   1   2   1   1   2   2   1   2   1   1   1   2   2   2   1   2   1   2   2   1   1   2   2   2   1   1   1   1   2   2   2   1   2   2   1   2   2   2   1   2   2   1   2   1   1   2   2   1   2   2   1   2   1   2   2   2   2   1   2   1   1   1   2   2   2   2   1   1   2   1   1   2   2   2   1   2   2   1   1   1   1   2   2   2   1   2   2   1   2   2   1   2   1   2   2   2   2   1   2   1   1   2   1   2   2   1   2   1   2   2   2   1   2   2   1   2   1   2   2   2   1   2   2   2   2   1   1   2   1   1   2   1   1   1   2   1   2   2   2   1   2   1   2   1   2   2   1   1   2   2   2   1   2   2   1   2   1   2   1   1   2   2   1   1   1   1   2   2   2   1   1   1   2
 MK-2-8                 1   1   1   2   1   1   1   2   1   2   2   1   2   1   2   2   1   2   1   1   2   2   2   2   1   1   2   1   2   1   1   2   2   1   1   1   1   1   2   2   2   1   2   1   2   2   1   1   2   2   2   1   2   1   1   2   2   2   1   2   2   1   2   2   1   1   2   2   1   2   1   1   2   1   1   2   2   1   2   1   2   2   2   2   1   2   2   2   1   2   2   2   2   1   1   2   1   1   2   2   1   1   2   2   1   1   1   2   1   2   2   2   1   2   1   1   2   2   2   2   1   2   2   2   1   2   1   1   2   1   2   2   1   2   1   2   2   1   1   2   2   1   2   1   1   2   2   1   2   2   2   2   1   2   2   2   2   2   1   1   1   1   1   2   2   2   1   2   1   2   1   2   2   1   2   2   2   2   1   2   2   1   2   1   2   1   1   2   2   2   2   1   1   2   2   2   1   1   1   2
 MK-2-9                 1   1   1   2   2   1   1   2   1   2   2   1   2   1   2   2   1   2   1   1   2   2   2   2   1   1   2   1   2   2   2   2   2   2   1   1   1   1   1   2   2   1   2   1   2   2   1   2   2   2   2   1   2   1   2   2   2   2   1   2   1   1   2   2   1   1   2   2   2   2   1   1   2   1   1   2   1   1   1   1   2   1   2   2   1   2   2   2   1   2   2   2   2   1   1   2   1   2   2   2   1   1   2   2   1   1   1   2   1   2   2   2   1   2   1   1   2   2   2   2   1   1   2   2   1   2   1   1   2   1   2   1   1   2   1   2   1   1   1   2   2   1   2   1   1   2   2   1   2   1   2   2   1   2   2   2   2   2   1   1   1   1   1   2   1   2   1   2   1   2   1   2   2   1   2   2   2   2   1   2   2   1   2   1   2   1   1   2   2   2   2   1   1   2   2   2   1   1   2   1
 MK-2-10                1   1   1   2   2   1   1   1   1   2   2   1   2   1   2   2   1   2   1   1   2   2   2   2   1   1   2   1   2   2   1   1   2   2   2   1   1   1   2   2   2   1   2   1   2   2   1   1   2   2   2   1   2   1   2   2   2   2   1   2   1   2   2   2   1   1   2   2   2   1   1   1   1   1   1   2   1   1   1   1   2   2   2   2   2   2   2   2   1   2   1   2   2   1   1   2   1   2   2   2   1   1   2   2   1   1   1   2   1   2   2   2   2   1   1   1   2   2   2   2   1   1   2   2   2   2   1   2   2   1   2   1   2   2   1   2   1   1   1   2   2   1   2   1   1   2   2   1   2   1   2   2   1   2   2   2   2   2   1   1   1   1   1   2   1   2   1   2   1   2   1   2   2   1   2   2   2   2   1   1   2   1   2   1   2   1   1   2   2   2   2   1   1   2   2   2   1   1   2   1
 MK-2-11                1   1   1   2   2   1   1   2   1   2   2   1   2   2   1   2   1   2   1   1   2   2   2   1   1   1   2   1   2   2   1   1   2   2   2   1   1   1   2   2   2   1   2   1   2   2   1   1   2   2   1   1   2   1   2   2   2   2   1   2   1   2   2   2   1   1   2   2   2   1   1   1   1   1   1   2   1   1   1   1   2   2   2   2   2   2   2   2   1   2   1   2   2   1   2   2   1   2   2   2   1   1   2   2   1   1   1   2   2   2   2   2   2   1   1   1   1   2   2   2   1   1   2   2   2   2   1   2   2   2   2   1   2   2   1   2   2   1   1   2   2   1   2   1   1   2   1   1   2   1   2   1   1   2   1   2   2   2   1   1   1   1   1   2   1   2   1   2   1   2   1   2   2   1   2   2   1   2   1   1   2   1   2   1   2   1   1   2   2   2   2   1   1   2   2   2   1   1   2   1
 MK-2-12                1   1   1   2   2   1   1   2   1   2   2   1   2   2   1   2   1   2   1   2   2   2   2   1   1   1   2   1   2   2   1   1   1   2   2   1   1   2   2   2   1   1   2   1   2   2   1   1   2   2   1   1   2   1   2   2   1   2   1   2   1   2   2   2   1   1   2   2   2   1   1   1   1   1   1   2   1   1   1   1   2   2   2   2   2   2   2   2   1   1   1   2   2   1   2   2   1   2   2   2   1   1   2   1   1   1   1   2   2   2   2   2   2   1   1   2   1   2   2   2   1   1   2   2   2   2   1   2   2   2   2   1   2   2   1   2   2   1   1   2   2   1   2   1   1   2   2   1   2   1   2   1   1   2   1   2   2   2   1   1   1   1   1   2   1   2   1   2   2   2   1   1   2   2   2   2   1   2   2   1   2   1   2   1   2   1   1   2   2   2   2   1   1   1   2   2   1   1   2   1
 MK-2-13                1   1   1   2   2   1   1   2   1   2   2   1   2   2   1   2   1   2   1   2   2   2   2   1   1   1   2   1   2   2   1   2   1   2   2   1   1   2   2   2   1   1   2   1   2   2   1   1   1   2   1   1   1   1   1   2   1   2   1   2   1   2   2   1   2   1   2   2   2   1   1   1   2   1   1   2   1   1   1   1   2   2   2   2   2   2   2   2   1   1   1   2   1   1   2   2   1   2   1   2   1   1   2   1   1   1   1   2   2   2   1   2   1   1   1   2   1   2   2   2   1   1   2   2   2   2   1   2   2   1   2   2   2   2   1   2   2   1   1   2   2   1   2   1   1   2   2   1   2   1   2   1   1   2   1   2   2   2   1   1   1   1   1   1   1   2   1   2   2   2   1   1   2   2   2   2   1   2   2   1   2   1   2   1   2   1   1   2   1   2   2   1   1   1   1   1   1   1   2   1
 MK-2-14                1   1   1   2   2   1   1   2   1   2   2   1   2   2   2   2   1   2   2   2   2   2   2   1   1   1   2   1   2   2   1   2   1   2   2   2   1   2   2   2   2   1   2   1   2   2   1   1   1   2   1   1   1   1   1   2   1   1   1   2   1   2   2   1   2   1   2   2   2   1   2   1   2   1   1   1   1   1   2   1   2   2   1   2   2   2   2   2   1   1   1   1   1   1   2   2   2   2   1   2   1   1   2   1   1   1   1   2   1   2   2   2   1   1   1   2   1   2   2   2   1   1   2   2   2   2   1   2   2   1   2   2   2   2   1   2   2   1   1   2   2   1   2   1   1   2   2   1   2   2   2   1   1   2   1   2   2   2   1   1   1   1   1   1   1   2   1   2   2   2   1   1   2   1   2   2   1   2   2   1   2   1   2   1   2   1   1   1   2   2   2   1   1   1   1   1   1   1   2   1
 MK-2-15                1   1   1   2   2   1   1   1   1   2   2   1   2   2   2   2   1   2   2   2   2   2   2   1   1   1   2   2   2   2   1   1   1   2   2   2   1   2   1   2   2   1   2   1   1   2   1   2   1   2   1   1   1   1   1   1   1   1   1   2   1   2   2   1   2   1   2   1   2   1   2   2   2   1   1   1   1   1   2   1   1   2   1   1   2   2   2   2   1   1   1   1   1   2   2   2   2   1   1   2   1   2   2   1   1   1   2   2   1   2   1   2   1   1   1   2   1   2   2   1   1   1   2   2   2   2   1   2   2   2   2   1   2   2   1   2   2   1   1   2   2   1   2   1   1   2   2   1   2   2   2   1   1   2   1   2   2   2   2   1   1   1   1   1   1   2   1   2   2   2   2   1   2   1   2   2   1   2   2   1   2   1   2   1   2   1   1   1   1   1   2   1   1   1   1   1   1   1   2   1
 MK-2-16                1   1   1   2   2   2   2   1   1   2   2   1   2   2   2   2   1   2   1   2   2   2   2   1   1   1   2   2   2   1   1   1   1   2   2   1   1   2   1   2   1   1   2   2   1   2   1   2   1   2   1   1   1   1   1   1   2   1   1   2   1   2   1   2   2   1   1   1   2   1   2   1   2   1   1   1   1   1   2   1   1   2   1   1   2   2   2   2   1   1   1   1   1   2   2   2   2   1   2   2   1   2   2   1   2   1   2   2   1   2   1   2   2   1   1   2   2   2   2   1   1   1   2   2   2   2   1   2   1   1   2   1   2   2   1   2   2   1   1   2   1   1   2   2   1   2   2   1   2   2   2   1   1   2   2   2   2   2   2   1   1   1   2   1   1   2   1   2   2   2   2   1   2   1   2   2   1   2   2   1   2   1   2   1   2   1   1   1   1   1   2   1   1   2   2   1   1   1   2   1
 MK-3-1                 2   1   1   2   2   2   1   2   2   2   1   1   1   1   2   2   1   2   2   2   1   2   1   2   2   1   2   2   2   2   2   1   2   2   1   2   1   1   1   1   1   2   1   1   2   1   2   1   2   2   2   2   2   1   2   1   1   1   1   1   1   2   2   2   1   2   2   2   2   2   2   1   2   1   2   2   2   2   1   1   1   1   1   2   2   1   1   1   1   1   1   2   2   1   1   1   2   2   1   2   2   1   1   1   1   1   2   1   1   2   2   2   1   2   2   1   1   2   1   2   2   1   2   1   2   2   1   2   1   1   2   1   2   2   1   2   1   2   1   2   2   2   1   2   1   2   2   2   1   2   2   1   1   1   1   1   2   1   2   1   2   1   2   2   1   2   1   2   1   1   1   2   2   2   2   1   1   2   1   1   2   2   1   2   1   1   1   2   1   2   1   1   2   1   1   2   1   1   1   2
 MK-3-2                 2   1   1   2   2   2   1   2   2   2   1   2   1   1   2   2   2   2   2   2   1   2   1   2   2   1   2   2   2   2   2   1   2   2   1   2   1   1   1   1   1   2   1   2   2   1   2   1   2   2   2   2   2   1   2   1   1   1   1   1   1   2   2   2   1   2   2   2   2   2   1   2   2   1   2   2   2   2   1   1   1   1   1   2   2   1   1   1   1   1   2   2   2   1   1   1   2   1   1   2   2   1   1   1   1   1   2   1   1   2   2   2   1   2   2   1   1   2   1   2   2   1   2   1   2   2   1   2   2   1   2   1   2   2   2   2   1   2   1   1   2   1   1   2   1   2   2   2   1   2   2   1   1   1   1   1   2   1   2   1   2   1   2   2   1   2   1   2   1   1   1   2   1   2   2   1   1   1   1   1   2   2   2   2   1   1   1   2   1   2   1   1   2   1   1   2   1   1   2   2
 MK-3-3                 2   1   1   2   2   2   1   2   2   2   1   2   1   1   2   2   2   2   2   2   1   2   1   2   2   1   1   2   2   2   2   1   1   2   1   2   1   1   1   1   1   1   1   2   1   1   2   1   2   2   2   2   2   1   2   1   1   1   1   1   1   2   2   2   1   1   2   2   2   2   1   2   2   1   2   2   2   2   1   1   1   1   1   2   2   1   1   1   1   1   2   2   2   1   1   1   2   1   1   2   2   2   1   1   1   2   2   1   1   2   2   2   1   2   2   1   1   2   1   2   2   1   2   1   1   2   1   2   2   1   2   1   2   2   2   2   1   2   1   1   2   1   1   2   1   2   2   2   1   2   2   1   2   1   1   1   2   1   2   1   2   2   2   2   1   2   2   2   1   1   1   2   2   2   2   1   1   1   1   1   1   2   2   2   1   1   1   2   1   2   1   1   2   1   1   1   1   2   2   2
 MK-3-4                 2   1   1   2   2   2   2   2   2   2   1   2   1   1   2   2   2   2   2   2   1   2   1   2   2   1   1   2   2   1   2   1   1   2   1   2   1   1   1   1   1   1   1   2   1   1   2   1   1   2   2   2   1   1   2   1   1   1   1   1   1   1   2   2   1   1   2   2   2   2   1   1   2   1   2   2   2   2   1   1   1   1   1   2   2   1   1   2   1   1   2   2   1   1   1   1   2   1   1   2   2   2   1   2   1   2   2   1   1   1   2   2   1   2   1   1   1   2   2   2   2   1   2   1   1   2   1   2   2   1   2   1   2   2   2   2   2   2   2   1   2   1   1   2   1   1   2   2   1   1   2   1   2   1   1   2   2   1   2   1   2   2   2   2   1   2   2   2   1   1   1   2   2   2   2   1   1   1   1   1   1   2   2   2   1   1   1   1   1   2   1   1   2   1   1   1   1   2   2   2
 MK-3-5                 2   1   1   2   2   2   2   2   1   1   1   2   1   1   2   2   2   2   2   2   1   2   1   2   2   1   1   2   2   1   2   1   1   2   1   2   2   1   1   1   1   1   1   2   1   1   2   1   1   2   2   2   1   1   2   1   1   1   1   1   2   1   2   2   2   1   2   2   2   2   1   1   2   1   2   2   2   2   1   1   1   1   1   2   2   1   1   2   1   2   2   1   1   1   1   1   2   1   1   2   1   2   1   2   1   2   1   1   1   1   1   2   1   2   1   1   1   2   1   2   2   1   2   1   1   1   1   2   2   1   2   1   2   2   1   2   2   2   2   1   1   1   1   2   1   1   2   2   1   1   2   1   2   1   1   1   2   1   2   1   1   2   2   2   1   2   2   2   1   1   1   1   2   2   2   1   1   1   1   1   1   2   2   2   1   1   1   1   1   1   2   1   2   1   1   1   1   2   2   2
 MK-3-6                 2   1   1   2   2   2   2   2   1   1   1   2   1   1   2   2   2   2   2   2   1   2   1   2   2   1   1   2   1   1   2   1   1   2   2   2   2   1   1   1   1   1   1   1   1   1   2   1   1   2   2   2   1   1   2   1   1   1   1   1   2   1   2   2   2   1   2   2   2   2   1   1   1   1   2   2   2   2   1   1   1   1   2   2   2   1   1   2   1   2   2   1   1   1   1   1   1   2   1   2   1   2   1   1   1   2   1   1   1   1   1   1   1   2   1   1   1   2   1   2   2   1   2   1   1   1   1   2   2   1   1   1   2   2   1   2   2   2   2   1   1   1   1   1   1   1   2   2   1   1   2   1   2   1   1   1   2   1   2   2   1   2   2   2   1   2   2   2   1   1   1   1   2   2   2   1   1   1   1   1   1   2   2   2   1   1   1   1   1   1   2   1   2   1   1   1   2   2   2   2
 MK-3-7                 2   1   1   2   2   2   2   2   2   1   1   2   1   1   2   2   2   2   2   2   1   2   1   1   2   1   1   2   1   1   2   1   1   2   2   2   2   1   1   1   1   1   1   1   1   1   2   2   1   2   1   2   2   1   2   1   1   1   1   1   2   1   2   2   1   2   2   2   2   2   1   1   1   1   2   2   2   2   2   1   1   1   2   2   2   2   1   2   2   2   1   1   1   1   2   1   1   2   2   2   1   2   1   1   1   2   1   1   1   1   1   1   1   2   1   1   1   2   2   1   2   1   1   1   1   1   1   2   2   1   1   1   2   2   1   2   2   2   2   1   1   1   1   1   1   1   2   2   1   2   2   1   1   1   1   1   2   1   1   2   1   2   2   1   1   2   1   2   1   2   1   1   2   2   2   1   1   1   2   1   1   2   2   2   2   1   1   2   1   1   2   1   2   1   1   1   2   1   2   2
 MK-3-8                 2   1   1   2   2   2   2   2   2   1   2   2   1   1   2   2   1   2   2   1   1   2   1   1   2   1   2   2   1   1   2   1   1   1   2   1   2   1   2   1   1   1   1   1   1   1   2   2   1   2   1   2   2   1   2   1   1   1   1   1   2   1   2   2   1   2   2   2   2   2   1   1   1   1   2   2   1   2   2   1   1   1   2   2   2   2   1   2   2   2   1   1   1   1   2   1   1   2   2   2   2   1   1   1   1   2   1   1   1   1   1   1   2   1   1   1   1   2   2   1   2   2   1   1   1   1   1   2   2   1   1   1   2   2   1   1   2   2   2   1   1   1   2   1   1   1   2   2   1   2   1   1   1   1   1   2   1   1   1   2   1   2   2   1   1   2   1   2   1   2   1   1   2   2   2   1   1   2   2   1   1   2   2   2   2   1   2   2   1   1   2   2   2   2   1   1   2   1   2   2
 MK-3-9                 2   2   1   2   2   2   2   2   1   1   2   2   1   2   1   1   1   2   2   1   1   2   2   1   2   1   2   2   2   1   2   1   1   1   2   2   2   1   1   1   2   1   1   1   1   1   2   2   1   1   2   2   1   1   2   1   1   2   1   2   2   2   1   2   1   2   2   2   2   2   1   1   1   2   2   2   1   2   2   1   1   1   2   2   2   2   1   2   2   2   1   1   1   1   2   1   1   2   2   2   2   1   1   1   1   2   1   1   1   1   1   1   2   1   1   1   1   2   2   1   2   2   1   1   1   1   1   2   2   1   1   1   2   2   2   2   2   2   2   1   1   1   1   1   1   1   2   1   1   2   1   1   1   1   1   2   2   1   1   2   1   2   2   1   1   2   1   2   1   2   1   1   2   2   2   1   1   2   2   1   1   2   2   2   2   1   2   2   1   1   2   2   1   1   1   1   1   1   2   2
 MK-3-10                2   2   1   2   1   1   2   2   1   1   2   2   1   2   2   1   1   2   2   1   1   2   2   1   2   1   2   2   2   1   2   1   1   1   2   2   2   1   1   1   2   1   1   1   1   1   2   2   1   2   2   2   1   1   2   1   1   2   1   2   2   1   1   2   1   2   2   2   2   2   1   1   1   2   1   2   1   2   2   1   2   1   2   2   2   2   1   2   1   2   1   1   1   1   1   1   1   2   2   2   2   2   1   1   1   2   1   1   1   1   1   1   2   1   1   2   1   1   2   1   2   1   1   1   1   1   1   2   2   1   1   1   2   2   2   2   2   2   2   2   1   1   1   2   1   1   2   1   1   2   2   1   1   1   1   2   2   1   1   2   1   2   2   1   1   2   1   2   1   2   1   1   2   2   2   1   1   2   2   1   1   2   2   2   2   1   2   2   1   1   2   2   1   1   1   1   1   1   2   2
 MK-3-11                2   2   1   2   1   1   2   2   1   1   2   2   1   2   2   1   1   1   2   1   1   2   2   1   2   1   2   1   2   1   2   1   1   1   2   1   2   1   1   1   2   1   1   1   1   1   2   2   1   2   2   1   1   1   2   1   1   2   1   2   2   1   1   2   1   2   2   2   2   2   1   1   1   2   1   2   1   2   2   1   2   1   2   2   2   2   1   2   1   2   1   1   1   1   1   1   1   2   2   2   1   2   1   1   1   2   2   1   1   1   1   1   2   1   1   2   1   1   2   1   2   1   1   1   1   1   1   2   2   1   1   1   2   2   2   1   2   1   2   2   2   1   2   2   1   2   2   1   1   2   2   1   1   1   1   2   2   1   1   2   1   2   1   1   1   2   1   2   1   2   2   2   1   2   2   2   1   2   2   1   1   2   1   2   2   1   2   2   2   1   2   2   1   1   2   1   1   1   2   2
 MK-3-12                2   2   1   2   2   1   2   2   1   1   2   2   1   2   2   1   2   1   2   1   1   2   2   1   2   1   2   1   2   1   2   1   1   1   2   1   2   1   1   1   2   1   1   2   1   1   2   2   1   2   2   1   1   1   2   2   1   2   1   2   2   2   1   2   1   2   2   2   2   2   2   1   1   2   1   2   1   1   1   2   2   1   2   2   1   2   1   2   1   2   2   1   1   1   1   1   1   2   2   2   1   2   1   1   1   2   2   1   1   1   1   1   2   1   1   2   1   1   2   1   2   1   1   1   1   1   1   2   2   1   1   1   2   2   2   1   2   1   2   2   2   1   2   2   2   2   2   1   2   1   2   1   1   1   1   2   2   1   1   2   2   2   1   1   1   2   1   2   1   2   2   2   1   2   2   2   1   2   2   1   1   2   1   2   1   1   2   2   1   1   1   2   2   1   2   1   1   1   2   2
 MK-3-13                2   2   1   2   2   1   2   2   1   1   2   2   1   2   2   1   2   1   2   1   1   2   2   1   2   1   2   1   2   1   2   1   1   1   2   1   2   1   1   1   2   1   1   2   1   1   2   2   1   1   2   2   2   1   2   2   1   2   1   2   2   2   1   2   1   2   2   2   2   2   1   1   1   2   1   1   1   1   1   2   2   1   2   2   1   2   1   1   1   2   1   1   1   2   1   1   1   2   2   2   1   1   1   1   1   2   2   1   1   1   2   2   2   1   1   2   1   1   2   1   2   1   1   1   1   1   1   2   2   1   1   1   2   1   2   1   2   1   2   2   2   1   2   2   2   2   2   1   2   1   1   1   1   1   1   2   2   1   1   2   2   1   1   1   1   1   1   2   1   2   1   2   1   2   2   2   1   2   2   1   1   2   1   2   1   1   2   2   1   1   1   2   2   1   2   1   1   1   2   2
 MK-3-14                2   2   1   2   2   1   2   2   1   1   2   2   1   2   2   1   2   1   2   1   1   2   1   1   2   2   2   1   2   1   2   1   1   1   1   1   2   1   1   1   2   1   1   2   1   1   2   2   1   1   2   1   2   1   2   2   1   2   1   2   2   2   1   2   1   2   2   2   2   1   1   1   1   2   1   1   1   1   1   1   2   1   2   2   1   2   1   1   1   2   1   1   1   2   1   1   1   2   2   2   1   1   1   1   1   2   1   1   1   2   2   1   2   1   1   2   1   1   2   1   2   1   1   1   1   1   1   1   2   1   2   1   2   1   1   1   2   1   2   2   2   1   2   2   2   2   2   1   2   1   1   1   1   1   2   2   2   1   1   2   2   1   1   1   1   1   1   2   1   1   1   2   1   2   1   2   1   2   2   2   1   2   1   1   1   2   2   2   1   1   1   2   2   1   2   1   2   1   2   2
 MK-3-15                1   2   1   2   2   1   2   2   1   1   2   2   2   2   2   1   2   1   2   1   1   2   1   1   1   2   2   1   1   1   2   2   2   1   1   1   2   1   1   1   2   1   1   1   1   1   2   2   1   1   1   1   2   1   2   2   1   2   2   2   2   2   2   2   1   2   2   2   2   1   1   1   1   2   1   1   1   1   1   1   2   1   2   1   1   2   1   1   1   2   1   1   1   2   1   1   1   2   1   1   1   1   1   1   1   2   1   1   1   2   2   1   1   1   1   2   1   1   2   1   2   1   1   1   1   1   1   1   1   1   2   1   1   1   1   1   2   1   2   2   2   1   2   2   2   2   2   1   2   1   1   1   1   1   2   2   2   1   1   2   2   1   1   1   1   1   1   2   1   2   1   2   1   2   1   2   1   2   2   2   1   2   2   1   1   2   2   2   1   1   2   2   2   1   2   1   2   1   2   2
 MK-3-16                2   2   1   2   2   1   2   2   1   1   2   1   2   2   2   1   2   1   2   1   2   2   2   1   1   2   2   1   1   2   2   2   2   1   1   1   2   1   1   1   2   1   1   1   1   1   2   2   1   1   1   1   2   1   2   2   1   2   2   2   2   2   2   2   1   2   2   2   2   1   1   1   1   2   1   1   1   1   1   1   2   2   2   1   1   1   2   1   1   1   1   1   2   1   1   1   1   1   1   1   1   1   2   1   1   2   1   1   1   2   2   1   1   1   1   2   1   1   2   1   2   1   1   1   1   1   1   1   1   1   2   1   1   1   1   1   2   1   2   2   2   1   2   2   1   2   2   1   2   1   1   2   1   2   2   2   1   1   1   1   2   1   1   1   1   2   2   2   1   2   1   1   1   2   1   1   1   2   2   1   1   2   2   1   1   2   2   2   1   1   2   2   2   1   2   1   2   1   2   2
 MK-4-1                 2   2   2   2   2   2   1   2   2   2   1   2   1   2   1   1   1   2   1   2   1   1   1   1   2   2   1   1   1   2   2   2   2   2   2   1   2   1   2   1   1   1   2   1   1   2   1   1   1   1   1   1   1   2   1   1   2   1   2   2   1   2   1   2   1   1   2   2   2   2   2   1   2   2   1   2   2   2   2   1   2   1   1   1   1   1   2   1   2   1   1   2   1   2   2   1   2   2   2   1   1   1   2   2   1   2   1   2   1   2   2   1   1   2   1   2   1   1   1   1   1   2   1   1   2   1   1   2   1   2   1   2   2   2   2   1   1   1   2   1   1   1   1   2   1   2   1   1   2   1   2   1   2   1   1   2   2   2   1   2   2   1   2   2   1   1   1   2   2   1   1   1   1   1   1   2   1   1   1   1   2   1   1   2   1   1   2   1   2   2   1   1   2   1   1   2   1   1   1   2
 MK-4-2                 2   2   2   2   2   2   1   2   2   2   1   1   1   2   1   1   1   1   1   2   1   1   1   1   2   2   1   1   1   1   2   2   2   1   2   1   2   1   2   1   1   1   2   1   1   2   1   2   1   1   1   1   1   2   1   1   2   1   2   2   2   2   1   2   1   1   2   2   2   2   2   1   2   2   1   2   1   1   2   1   2   1   1   1   2   1   2   1   2   1   1   2   1   2   2   1   1   2   2   1   1   1   2   2   1   2   1   2   1   2   2   1   1   2   1   2   1   1   1   1   1   2   1   1   2   1   1   2   1   2   2   2   1   2   2   1   1   1   2   1   1   1   2   1   1   2   1   1   2   1   2   1   2   1   1   2   2   2   1   2   2   1   2   2   1   1   1   2   2   1   1   1   1   1   1   1   1   1   1   1   1   1   1   2   1   1   2   1   2   2   1   1   2   1   1   2   1   1   1   2
 MK-4-3                 2   2   2   2   2   2   1   2   2   2   1   1   1   2   1   1   1   1   1   1   1   1   1   1   2   1   1   1   1   1   2   2   2   1   2   1   2   1   1   1   1   1   2   1   1   2   1   2   1   1   1   1   1   2   1   1   1   2   1   2   2   2   1   2   1   1   2   2   2   2   2   1   2   2   1   2   1   1   1   1   1   1   1   1   2   1   2   2   2   1   1   2   1   2   1   1   1   2   2   1   1   1   1   1   1   2   1   2   1   2   2   1   1   2   2   2   1   1   1   1   1   2   1   1   2   1   1   2   1   2   2   2   1   2   2   1   1   1   2   1   1   1   2   2   1   2   1   1   2   1   2   2   2   1   1   2   2   2   1   2   2   1   2   2   1   1   1   2   2   1   1   1   1   1   2   1   1   1   1   1   1   1   1   2   1   1   1   1   2   2   1   1   1   1   1   1   1   1   1   2
 MK-4-4                 2   2   2   2   2   2   1   2   2   2   1   1   1   2   1   2   1   1   1   1   1   1   1   2   2   1   1   1   1   1   2   2   2   1   2   1   1   1   1   1   1   1   2   1   1   2   1   1   2   1   1   1   1   2   1   1   1   2   1   2   2   2   1   2   1   1   2   2   2   2   2   1   2   2   1   2   1   1   2   1   1   1   2   1   2   2   1   2   2   1   1   2   1   2   1   1   1   2   2   1   1   1   1   1   1   2   1   2   1   2   2   1   1   1   2   2   1   1   1   1   1   1   1   1   1   1   1   1   2   2   2   2   1   2   1   1   1   2   2   1   1   1   2   2   1   2   1   1   2   1   2   2   2   1   1   2   2   2   1   2   2   1   2   2   1   1   1   1   2   1   1   2   1   1   2   1   1   1   1   1   1   2   1   2   1   1   1   1   2   2   1   1   1   1   1   1   1   1   1   2
 MK-4-5                 2   2   2   2   2   2   1   2   1   2   1   1   1   2   1   2   1   1   1   1   1   1   1   2   2   1   1   1   1   2   2   2   1   1   2   1   2   1   1   1   1   1   2   1   1   2   1   1   2   1   1   1   2   2   1   1   1   2   1   1   2   2   2   1   1   1   2   2   2   2   2   1   2   1   1   2   1   1   2   1   1   1   1   1   2   2   1   1   2   1   1   2   1   2   1   1   2   2   2   1   2   1   1   1   1   2   1   2   1   1   2   1   1   2   2   2   1   1   1   1   1   1   1   1   1   1   1   1   2   2   2   2   2   2   2   1   1   2   2   1   1   2   2   2   1   2   1   1   1   1   2   2   2   1   1   2   2   2   1   2   2   1   2   2   1   1   1   1   2   1   2   2   1   1   2   1   1   2   1   1   1   2   1   2   1   1   1   1   2   2   1   1   1   1   1   1   1   1   1   2
 MK-4-6                 2   2   2   2   2   2   1   2   1   2   1   1   1   1   1   2   2   1   1   1   2   1   1   2   2   1   1   1   1   2   2   2   1   1   2   1   2   1   1   2   1   1   2   1   1   2   2   1   2   1   1   1   2   2   1   2   1   2   1   1   1   2   2   1   1   1   2   2   2   2   2   1   2   1   1   2   1   2   2   1   1   1   1   1   2   2   1   1   2   1   1   2   2   2   1   1   1   2   2   1   2   1   1   1   1   1   1   2   1   1   2   2   1   2   2   2   1   2   1   1   1   1   1   1   1   1   2   1   2   2   2   2   2   2   2   1   1   2   2   1   1   2   2   1   1   2   1   1   1   1   2   1   2   1   1   2   2   2   1   2   2   1   2   2   1   1   1   1   2   1   2   2   1   1   2   1   2   2   1   1   1   2   1   2   1   1   1   1   2   2   1   1   1   1   1   1   1   1   2   2
 MK-4-7                 2   2   2   2   2   2   1   1   1   2   1   1   1   2   2   2   2   1   1   1   1   1   1   2   2   1   2   1   1   2   2   2   1   1   1   1   1   1   1   2   1   1   2   1   1   1   2   1   2   1   1   2   2   2   1   2   1   2   2   1   1   2   2   1   1   1   2   2   2   2   2   1   2   1   1   2   1   2   1   1   1   1   1   1   1   2   1   2   2   1   1   2   2   2   1   1   1   2   2   1   2   1   1   1   1   1   1   2   1   1   2   2   1   2   1   2   1   2   1   1   1   2   2   1   1   1   2   1   2   2   2   2   2   1   2   1   1   2   2   1   1   2   2   1   1   2   2   2   1   1   2   1   2   1   1   2   2   2   1   2   2   1   2   2   1   1   1   2   2   2   2   2   1   1   2   2   2   2   1   1   1   2   1   2   2   2   1   1   2   1   1   1   1   1   1   1   1   1   2   2
 MK-4-8                 2   2   2   2   2   2   1   1   1   1   1   1   1   2   2   2   2   1   1   1   1   1   1   2   2   1   2   1   1   2   2   2   1   1   1   2   1   1   1   2   1   1   2   1   1   1   2   1   2   1   1   2   2   2   1   2   1   2   2   1   1   2   2   1   1   1   2   2   2   2   2   1   2   1   1   2   1   2   1   1   1   1   1   1   1   1   1   2   2   1   1   2   2   2   1   1   1   2   2   1   2   1   1   1   1   1   1   2   1   1   1   2   1   2   1   1   1   2   1   1   1   2   2   1   2   1   2   1   2   2   2   2   2   1   2   2   1   2   2   1   1   2   2   2   1   2   2   2   1   1   2   1   2   1   1   2   2   2   1   2   2   1   1   1   1   2   1   2   2   2   2   2   1   1   2   2   2   2   1   1   1   2   1   2   2   2   2   1   2   1   1   1   1   1   1   1   1   2   2   2
 MK-4-9                 2   2   2   2   1   2   1   1   1   1   1   1   1   2   2   1   2   1   1   1   1   1   1   2   1   2   2   1   1   2   2   2   1   1   1   2   1   1   1   2   1   1   2   1   1   1   2   1   2   1   1   2   2   2   1   2   1   2   2   1   1   2   2   1   1   1   2   2   1   1   2   1   2   1   1   2   1   2   1   1   1   1   1   1   1   2   1   2   1   1   1   2   2   2   2   1   1   2   2   1   2   1   1   1   1   1   1   2   1   1   1   2   1   1   2   1   1   2   1   1   1   2   2   1   2   1   1   2   1   2   2   2   2   1   2   2   1   1   2   1   1   2   2   2   1   2   2   2   2   2   2   1   2   1   1   2   2   2   1   2   2   1   1   1   1   2   1   1   2   2   2   2   1   1   2   2   1   2   1   1   1   2   1   2   2   2   2   1   2   1   1   1   1   2   1   1   1   2   2   2
 MK-4-10                2   2   2   2   1   2   1   1   1   1   1   1   1   2   2   1   2   1   1   1   1   1   1   1   1   2   2   1   1   2   2   2   1   2   2   2   1   1   1   2   1   1   2   1   1   2   2   1   2   1   1   2   2   2   2   2   1   2   2   1   1   2   2   1   1   1   2   2   1   2   1   1   2   2   2   2   2   2   1   1   1   1   1   1   1   2   1   2   1   1   1   2   2   2   2   1   2   2   2   1   2   1   1   1   1   1   2   2   1   1   1   2   1   1   2   1   1   2   1   2   1   2   2   1   2   1   1   2   1   2   2   2   2   1   2   2   1   2   2   1   1   2   2   2   1   2   2   2   2   2   2   1   2   1   1   2   2   2   1   2   2   1   1   1   1   2   1   1   2   2   2   2   1   1   2   2   1   2   1   1   1   2   1   2   2   2   2   1   2   1   1   1   1   2   1   1   1   2   2   2
 MK-4-11                2   2   2   2   2   2   1   1   1   1   2   1   1   2   2   1   2   1   1   1   1   1   1   1   1   1   2   1   1   2   2   2   1   2   2   2   1   1   2   2   1   2   2   1   1   1   2   1   2   1   1   2   2   2   2   2   1   1   2   2   1   2   2   1   2   2   1   2   1   2   1   1   2   2   2   2   1   2   1   1   1   2   1   1   1   2   1   2   1   2   1   2   2   2   2   1   2   2   2   1   2   1   1   1   1   1   2   2   1   1   1   2   2   1   2   1   1   1   1   2   1   1   2   2   2   1   1   2   1   2   2   2   2   1   2   2   1   2   2   1   1   2   2   2   1   2   2   2   2   2   2   1   2   1   1   1   2   2   1   2   2   1   1   1   1   2   1   1   2   2   2   2   1   1   2   2   1   2   1   1   1   2   1   2   2   2   2   1   2   1   1   1   1   2   1   1   1   2   2   2
 MK-4-12                2   2   2   2   2   2   1   1   2   1   2   1   1   2   2   1   2   1   1   2   1   1   1   1   1   1   2   1   1   1   2   2   1   2   2   2   1   1   2   2   1   2   2   1   1   2   2   1   2   1   1   2   2   2   2   2   1   1   1   2   1   2   2   1   2   2   1   1   1   2   1   1   2   2   1   2   1   2   1   2   1   2   1   1   1   2   1   1   2   2   1   2   2   2   2   1   2   2   2   1   2   1   1   1   1   1   2   2   1   1   1   2   2   1   2   1   1   1   1   2   1   1   2   1   2   1   2   2   1   2   2   2   2   2   2   2   1   2   2   1   2   2   2   1   1   1   1   2   2   2   2   1   2   1   1   1   2   2   1   2   2   1   1   1   1   2   1   1   2   2   2   2   1   1   2   2   1   2   1   1   1   2   1   2   2   2   1   1   2   1   2   1   1   2   1   1   2   2   2   2
 MK-4-13                2   2   2   2   2   2   1   1   1   1   2   1   1   2   2   1   2   1   1   2   1   1   1   1   1   1   2   1   1   1   1   2   1   2   2   2   1   2   2   2   1   2   2   1   1   2   2   1   2   1   1   2   1   2   1   2   1   1   1   2   1   2   2   1   2   2   1   2   1   2   1   1   2   2   1   2   1   2   1   2   2   2   1   2   1   2   1   1   2   2   1   2   1   2   2   1   2   1   2   1   2   1   1   1   1   1   2   2   1   1   1   1   2   1   2   1   1   1   1   2   1   2   2   1   2   2   2   2   1   2   2   2   2   2   2   2   1   2   2   1   2   2   1   1   1   1   1   2   2   2   2   1   2   1   2   1   2   2   2   2   2   1   1   1   1   2   1   1   2   2   2   2   1   1   2   2   1   2   1   1   1   2   1   2   2   2   1   1   2   1   2   1   1   2   1   1   2   1   2   2
 MK-4-14                2   2   2   2   2   2   1   1   1   1   2   1   1   2   2   1   2   1   1   2   1   1   1   1   2   1   2   1   1   1   1   2   1   2   2   2   1   2   2   2   1   2   2   1   1   2   2   1   2   1   1   2   1   2   1   2   2   1   1   2   1   2   2   1   2   2   2   2   1   2   1   1   2   2   1   2   1   2   1   2   2   2   1   2   1   2   1   1   2   2   1   2   1   2   2   1   2   1   2   1   2   1   1   1   1   2   2   1   2   1   2   1   2   1   2   1   1   1   1   2   1   2   2   1   2   2   2   2   1   2   2   2   1   2   2   2   1   1   2   1   2   2   1   1   1   2   1   2   2   2   2   1   2   1   2   1   2   2   2   2   2   2   1   1   1   2   1   1   2   1   2   2   1   1   1   2   1   2   1   1   1   1   1   2   2   2   1   1   2   1   2   1   1   2   1   1   2   1   2   2
 MK-4-15                2   2   2   2   2   2   1   2   2   1   2   1   1   2   1   1   2   1   1   2   1   1   1   1   2   1   2   1   2   2   1   2   2   2   2   2   2   1   2   1   1   2   2   2   1   2   2   1   2   1   1   1   1   2   1   2   2   1   1   2   1   2   2   1   2   2   2   2   1   2   1   1   1   2   1   2   1   2   1   2   2   2   1   1   1   2   1   1   2   2   1   2   1   1   2   1   1   1   2   1   2   1   1   1   1   2   2   1   2   1   2   1   2   1   2   1   2   1   1   2   1   2   2   1   1   2   2   2   1   1   2   2   1   2   2   2   1   1   2   1   2   2   1   1   1   2   2   2   1   2   2   1   2   1   2   1   2   2   2   2   2   2   1   2   1   1   1   1   2   1   2   2   1   1   1   1   1   2   2   1   1   1   1   2   2   2   1   1   2   1   2   1   1   2   1   1   2   1   2   2
 MK-4-16                2   2   2   2   2   2   1   2   2   1   2   1   1   2   1   1   2   1   1   2   1   1   2   1   2   1   2   1   2   2   1   2   2   2   2   2   2   1   2   1   1   2   2   2   1   2   2   1   2   1   1   2   1   2   2   2   2   1   1   2   1   2   2   1   2   2   2   2   1   2   1   1   1   2   1   2   1   2   1   2   2   2   1   1   1   2   1   2   2   2   1   2   1   1   2   1   1   1   2   1   2   1   1   1   1   2   1   1   2   1   2   1   2   1   2   1   2   1   1   2   1   2   2   1   2   2   2   2   2   1   2   2   1   2   2   2   1   1   2   1   2   2   1   1   1   2   2   2   1   2   2   1   2   1   2   2   2   2   2   1   2   2   1   2   1   2   2   1   2   1   2   2   1   1   1   1   1   2   2   1   1   1   1   2   1   2   1   1   2   1   2   1   1   2   1   1   2   1   2   2
 MK-5-1                 1   2   2   2   2   2   2   2   1   2   1   1   1   1   1   2   1   1   2   1   1   2   2   2   2   1   2   1   1   2   2   2   1   2   2   2   2   2   1   1   1   1   2   1   1   1   2   2   1   2   1   2   1   1   2   1   2   1   2   1   2   2   2   1   1   2   1   1   1   1   2   1   1   1   1   1   1   2   1   2   1   2   1   2   2   1   2   2   1   1   1   2   1   2   1   1   2   1   1   2   1   2   2   1   1   2   2   1   1   2   2   2   2   2   2   1   1   2   2   2   1   2   2   2   2   2   1   2   1   2   1   2   1   2   2   1   1   1   2   1   2   1   2   1   1   1   1   2   2   1   2   1   1   1   1   1   1   1   1   1   2   1   2   1   2   2   2   1   1   2   2   2   2   1   2   2   2   2   2   2   2   2   2   2   2   1   1   1   2   1   2   2   2   2   1   2   2   1   1   1
 MK-5-2                 1   2   2   2   1   2   2   2   1   1   2   1   1   1   1   2   1   1   2   1   2   2   2   2   2   1   2   1   1   2   2   2   1   1   2   2   2   2   1   1   1   1   1   1   1   1   2   2   1   1   1   2   1   1   2   1   2   1   2   1   2   2   2   1   1   2   1   1   1   2   2   1   1   1   1   1   1   2   1   2   1   2   2   2   2   1   2   2   1   1   1   2   1   2   1   1   2   1   1   2   1   2   2   1   1   2   2   1   1   2   2   2   2   2   2   1   2   2   2   2   1   2   1   2   2   2   1   2   1   2   1   2   1   1   1   1   1   1   2   1   2   1   1   1   1   1   1   1   2   1   2   1   1   1   1   1   1   1   1   1   2   1   2   2   2   2   2   2   1   2   1   2   2   2   2   2   2   2   2   2   2   2   2   2   2   1   1   1   2   1   2   1   2   1   1   2   2   1   1   1
 MK-5-3                 1   2   2   2   1   1   2   2   1   1   2   1   1   1   1   2   1   1   2   1   2   2   2   2   2   2   2   1   1   2   2   1   1   1   2   2   2   2   1   1   1   1   1   1   1   1   2   2   1   1   1   2   1   2   2   1   2   1   2   1   2   2   2   1   1   2   1   1   1   2   2   1   1   1   1   1   1   2   1   2   1   2   2   2   2   1   2   1   2   1   1   2   1   2   1   1   2   1   1   2   1   2   2   1   1   2   2   1   1   2   1   2   2   2   2   1   2   2   2   1   1   2   1   2   2   2   1   2   1   2   1   2   1   1   1   1   1   1   2   2   2   1   1   1   1   1   1   1   2   1   1   1   1   2   1   1   1   1   1   1   2   1   2   2   2   2   1   2   1   2   1   2   2   2   2   2   2   2   1   1   2   2   2   2   1   1   1   1   2   1   2   1   2   1   1   2   2   1   1   1
 MK-5-4                 2   1   2   2   2   1   2   2   1   1   1   1   1   1   1   2   1   1   2   1   2   2   2   2   2   2   1   1   1   2   2   1   1   1   2   2   2   2   1   2   1   1   1   1   1   2   2   2   1   1   1   2   1   1   2   2   2   1   2   1   1   2   2   1   1   2   1   1   1   1   2   1   1   1   1   1   1   2   1   1   1   2   2   2   2   1   2   1   2   2   1   2   1   2   1   1   2   1   1   2   1   2   2   1   2   1   2   1   1   2   1   2   2   2   2   1   2   2   2   1   1   2   1   2   2   2   1   2   2   2   2   1   1   1   1   1   1   1   2   2   2   1   1   1   1   1   2   1   2   1   1   1   1   2   1   1   1   1   1   1   2   1   2   2   2   2   1   2   1   2   1   2   2   2   2   1   2   2   1   1   2   2   1   2   2   1   1   1   2   1   2   1   2   1   1   2   2   1   1   1
 MK-5-5                 2   1   2   2   2   1   2   2   1   2   1   1   1   2   1   2   1   1   2   1   2   2   2   2   2   2   2   1   1   2   2   1   1   1   2   2   2   2   1   2   1   1   1   1   2   2   2   2   1   1   1   1   1   1   2   2   2   2   1   1   1   2   2   1   1   2   1   1   1   1   2   1   1   1   1   1   1   2   1   1   1   2   2   2   2   1   2   1   2   2   1   2   1   2   1   1   2   1   1   2   1   2   2   1   2   1   2   1   1   2   1   2   2   2   2   1   2   2   2   1   1   2   1   2   2   2   1   2   2   2   2   1   1   1   1   1   1   1   2   2   2   1   2   1   2   1   2   2   2   1   1   1   1   1   2   2   1   1   1   2   2   1   2   1   2   2   1   2   1   2   1   2   2   2   2   1   2   2   1   2   2   2   1   2   2   1   1   1   2   1   2   1   2   1   1   2   2   1   1   1
 MK-5-6                 2   1   2   2   2   1   2   2   1   2   1   1   1   2   1   2   2   1   1   1   1   2   2   2   2   2   1   1   1   2   2   1   1   1   2   1   2   2   1   2   1   1   1   1   2   2   2   2   1   1   2   1   1   1   2   2   2   2   1   1   1   2   2   1   2   1   1   1   1   1   1   1   1   1   1   1   1   2   1   1   2   1   2   2   2   1   2   1   2   2   1   2   1   1   1   1   2   1   1   2   1   2   2   1   2   1   2   1   1   2   1   2   2   2   2   1   2   2   2   1   1   2   1   2   2   2   1   2   2   2   2   1   1   1   1   1   1   1   2   2   2   1   2   1   2   1   2   2   2   1   1   1   1   2   1   2   1   1   1   2   1   1   2   1   2   2   2   2   1   2   1   2   2   2   2   1   2   2   2   2   2   2   1   2   2   1   1   1   1   1   2   1   1   1   1   2   2   1   1   1
 MK-5-7                 2   1   2   2   1   1   2   2   1   2   1   1   1   2   1   2   2   1   1   2   1   1   2   2   2   2   1   1   2   2   2   1   1   1   2   1   2   1   1   2   1   1   1   1   1   2   2   2   1   1   2   2   1   1   2   2   2   2   1   1   1   2   2   2   2   1   1   1   2   1   1   1   2   1   1   1   1   2   1   1   2   1   1   2   2   1   2   2   2   2   1   2   1   1   1   1   2   1   1   2   2   2   2   1   1   1   2   1   1   2   1   2   2   2   2   2   2   2   2   1   2   2   1   2   2   2   1   1   2   2   2   1   1   1   1   1   1   1   2   2   2   1   2   1   2   1   2   2   2   1   1   1   1   2   1   2   2   1   1   1   1   1   2   1   2   2   2   2   1   2   1   2   2   2   2   1   2   2   2   2   2   2   1   2   2   1   1   1   1   1   2   1   1   1   1   2   2   1   1   1
 MK-5-8                 2   1   2   2   1   2   2   2   1   2   1   1   1   2   1   2   2   1   1   2   1   1   2   2   2   2   1   1   2   2   2   1   2   1   2   1   2   1   1   2   1   1   1   2   1   2   1   1   1   2   2   2   1   1   2   2   2   2   1   1   1   2   2   2   2   1   1   1   1   2   1   1   2   1   1   2   1   2   1   1   2   1   1   2   2   1   2   2   2   2   2   2   1   1   1   1   2   1   1   2   2   1   2   1   1   1   2   1   1   2   1   2   2   2   2   1   2   2   2   1   2   2   1   2   2   2   1   1   2   2   2   1   1   1   1   1   1   1   2   2   2   1   2   2   1   1   2   2   2   1   1   1   1   2   1   2   2   1   1   1   1   2   2   1   2   1   2   2   1   2   1   2   2   1   2   1   2   2   2   2   2   2   1   1   2   1   1   1   1   1   2   1   1   1   2   2   1   1   1   1
 MK-5-9                 2   2   2   2   2   2   2   2   1   2   1   1   1   2   1   2   2   1   1   1   1   1   1   2   1   2   1   1   2   2   1   1   2   1   2   1   2   1   1   2   1   1   1   1   2   2   1   1   1   2   2   2   1   1   2   2   2   2   1   1   1   2   2   2   2   1   1   1   1   2   1   2   2   1   1   2   1   2   1   1   2   1   1   2   2   1   2   2   2   2   2   2   1   1   1   1   2   2   1   2   1   1   2   1   1   1   2   1   1   2   1   2   2   2   2   1   2   2   2   2   1   2   1   2   2   2   1   1   2   2   2   1   1   1   2   1   1   1   2   2   2   1   2   2   1   1   2   2   2   1   1   1   1   2   1   2   2   1   1   2   1   2   2   1   2   1   2   2   1   2   1   2   2   1   2   1   2   2   2   2   2   2   1   1   2   1   1   1   1   1   1   1   1   1   2   2   1   1   1   1
 MK-5-10                2   2   2   2   2   2   2   2   1   2   1   1   1   2   1   2   2   1   1   1   1   1   1   2   2   2   1   1   2   2   1   2   2   1   2   1   2   1   1   2   1   1   2   1   1   2   1   1   1   2   2   2   1   2   2   2   2   2   1   1   1   2   2   2   2   1   1   1   2   2   2   2   2   1   1   2   1   2   1   1   2   1   1   2   2   1   2   2   2   1   2   2   1   1   1   1   2   2   1   2   1   1   2   2   1   1   2   1   1   2   1   2   2   1   2   1   2   1   2   2   1   2   1   2   2   2   1   1   2   2   2   1   1   1   2   1   1   1   2   1   2   1   2   2   2   1   2   2   2   1   1   1   1   2   1   2   2   1   2   2   1   2   2   1   2   1   2   2   1   2   1   2   2   1   2   1   2   2   2   2   2   2   1   1   2   1   1   2   1   2   1   1   1   1   1   2   1   1   1   2
 MK-5-11                2   2   2   2   2   2   2   2   1   2   1   1   1   1   1   2   2   1   1   1   1   1   1   2   2   1   1   2   2   2   1   2   2   1   1   1   2   1   1   2   1   1   2   1   1   2   1   1   1   2   2   2   1   2   2   2   2   2   1   1   1   2   2   2   2   1   1   1   2   1   2   2   2   1   1   2   1   1   1   1   2   1   1   2   2   1   2   2   2   1   2   2   1   1   1   1   2   2   1   2   1   1   2   2   1   1   2   1   1   2   1   2   2   2   2   1   2   1   2   2   1   2   1   2   2   2   1   1   2   2   2   1   1   1   2   1   1   1   2   1   2   1   2   2   2   1   2   2   2   1   1   2   1   2   1   2   2   2   2   2   1   2   2   1   2   2   2   2   1   2   1   2   1   1   2   2   2   2   2   2   2   2   1   1   2   1   1   2   1   2   1   1   1   1   1   2   1   1   2   2
 MK-5-12                2   1   2   2   2   2   1   1   1   2   1   1   1   1   1   2   2   2   1   1   1   1   1   2   2   1   1   2   2   2   1   1   2   1   1   1   2   1   1   2   1   1   2   1   1   2   1   1   2   2   2   2   2   2   2   2   1   2   1   1   1   2   2   2   2   1   1   1   2   1   2   2   2   1   1   2   2   1   1   1   1   1   2   2   2   1   2   2   2   1   2   2   1   1   1   1   2   2   1   2   1   1   2   2   1   1   2   1   2   2   2   2   2   2   2   2   2   1   2   2   1   2   1   2   1   1   1   1   2   2   2   1   1   1   2   1   1   1   2   1   2   1   2   2   1   1   2   1   2   1   1   1   1   2   1   2   2   2   1   2   1   2   2   1   2   2   2   2   1   2   1   2   1   1   2   2   2   2   2   2   2   2   1   1   2   1   1   2   1   1   1   1   1   1   1   2   1   2   2   2
 MK-5-13                2   1   1   2   2   2   1   1   1   2   1   1   1   1   1   2   2   2   1   1   1   1   1   2   2   1   1   2   2   2   1   1   2   1   1   1   2   1   1   2   1   1   2   1   1   2   1   1   2   2   2   2   2   2   2   2   1   2   2   1   1   1   2   2   2   1   1   1   2   1   2   2   2   1   1   2   2   1   1   1   1   1   2   2   2   1   1   2   2   1   2   2   1   1   1   1   2   2   1   2   1   1   1   1   2   1   2   1   2   2   1   2   2   2   2   2   2   1   2   2   1   2   1   1   1   1   2   1   2   2   2   1   1   1   2   1   1   1   2   1   2   1   2   2   1   1   2   1   2   1   2   1   1   1   1   2   2   2   1   2   1   2   2   1   2   2   2   2   1   2   1   2   1   1   2   2   2   2   2   2   2   2   1   1   2   1   1   2   1   1   2   1   1   1   1   2   1   2   2   1
 MK-5-14                2   1   1   2   2   2   1   1   1   2   2   1   1   1   1   1   1   1   1   1   1   1   1   2   2   1   1   2   2   2   1   1   1   1   1   1   2   1   1   2   1   2   2   1   1   2   1   1   2   1   2   2   2   2   2   2   2   1   2   1   1   1   2   2   2   1   1   1   2   1   2   2   2   1   1   2   1   1   2   1   1   1   2   2   2   1   1   2   2   1   2   2   2   1   1   1   2   2   1   2   1   1   1   1   2   1   2   1   2   2   1   2   2   2   2   2   1   1   2   2   1   2   1   1   1   1   2   1   2   2   2   2   1   2   2   1   1   1   2   1   2   1   2   2   2   1   2   1   2   1   2   1   1   1   2   2   2   2   1   2   1   2   2   1   2   2   2   2   1   2   1   2   1   1   2   2   2   2   2   2   2   2   1   2   2   1   1   2   1   1   2   1   1   1   1   2   1   2   2   1
 MK-5-15                2   1   1   2   2   2   1   1   1   2   2   1   1   1   1   1   1   1   1   1   1   1   1   1   2   1   1   2   2   2   1   1   1   1   1   1   2   1   1   2   1   2   2   2   1   2   1   1   2   1   2   2   2   2   2   2   2   1   2   1   1   1   2   2   2   1   1   1   2   1   2   1   2   1   1   2   1   1   2   1   1   1   2   2   2   1   1   2   2   1   2   2   2   1   1   1   2   2   1   2   1   1   1   1   2   1   2   1   2   2   1   2   2   2   1   2   1   1   2   2   1   2   1   1   1   1   2   1   1   2   2   2   1   2   2   1   1   1   2   1   2   1   1   1   2   1   2   1   2   1   2   1   1   1   2   2   2   2   1   2   1   2   2   1   2   1   2   2   1   2   1   2   1   1   2   1   2   1   2   2   2   2   1   2   2   2   2   2   1   1   2   1   1   1   1   1   2   2   2   1
 MK-5-16                2   1   1   2   2   2   1   1   1   1   2   1   1   1   1   1   1   1   1   2   1   1   1   1   2   1   1   2   1   2   1   1   1   1   1   1   1   1   1   2   1   1   2   2   2   2   2   1   1   1   1   1   2   2   2   2   2   1   2   1   2   2   2   2   2   1   1   1   2   1   1   1   1   1   1   2   1   1   2   1   1   1   2   2   2   1   1   2   1   1   2   2   2   1   1   1   2   2   1   2   1   1   1   1   2   1   1   1   2   2   1   2   2   2   1   2   1   1   2   1   2   2   1   1   1   1   2   1   1   2   2   2   1   2   2   1   1   1   2   1   2   1   1   1   2   1   2   1   2   2   2   1   1   1   2   2   2   2   2   2   1   2   2   1   2   1   2   1   1   2   1   2   1   1   1   1   2   1   2   2   2   2   1   2   2   1   2   2   1   1   2   1   1   1   1   1   1   2   2   1
 MK-6-1                 2   1   1   2   1   1   2   2   1   1   2   1   2   2   2   2   1   1   1   1   1   1   2   1   2   1   2   1   2   1   2   1   2   1   1   2   2   2   1   2   1   2   1   1   1   2   2   2   1   1   1   2   2   2   1   1   1   1   1   2   2   2   1   2   2   1   1   2   2   2   1   1   1   1   1   2   2   2   2   2   1   1   1   2   2   1   1   2   2   1   1   2   2   1   1   1   2   1   2   1   1   1   2   1   1   1   2   1   2   1   1   2   1   2   2   2   1   2   2   1   1   2   2   1   2   2   1   2   1   1   1   1   2   2   1   2   2   1   1   2   1   1   2   2   1   1   1   1   2   2   2   1   2   1   2   2   2   1   1   2   1   1   1   2   2   2   1   2   2   1   1   2   1   2   1   2   2   2   2   2   2   1   1   1   1   2   1   2   1   1   2   1   2   2   1   1   2   2   2   2
 MK-6-2                 2   1   1   2   1   1   2   2   1   1   2   1   2   2   2   2   1   2   1   1   1   1   2   1   1   1   2   1   2   1   2   1   2   1   1   2   2   1   1   2   1   2   1   1   1   2   1   2   1   1   1   2   2   2   1   1   1   1   1   2   2   1   1   2   2   1   1   2   2   2   1   1   1   1   1   2   2   2   2   2   1   1   1   2   2   1   1   2   2   1   1   2   2   1   1   1   2   1   2   1   1   1   2   2   1   1   2   1   2   1   1   2   2   2   2   2   1   2   2   1   1   2   2   1   2   2   1   2   1   1   1   1   2   2   1   2   2   1   1   2   1   2   2   2   1   1   1   2   2   1   1   2   2   1   2   2   2   1   1   1   1   1   1   2   2   2   1   1   2   1   1   2   1   2   1   2   2   2   1   2   2   1   1   1   1   2   1   1   1   1   2   1   2   2   1   1   2   2   2   2
 MK-6-3                 2   1   1   2   1   1   2   2   2   1   1   2   2   2   2   2   1   2   1   1   1   1   2   1   1   2   2   1   1   1   2   1   1   1   1   2   2   1   1   1   1   2   1   2   1   2   1   2   1   1   1   2   2   2   1   1   1   1   2   2   1   1   1   2   1   1   1   1   1   2   1   1   1   1   1   1   2   1   2   1   1   1   1   2   1   1   1   2   2   2   1   1   2   1   1   1   2   1   1   1   2   1   2   2   1   2   2   1   2   1   1   2   2   2   2   2   1   1   1   1   1   2   1   1   2   2   1   2   2   1   1   1   2   2   1   2   2   1   2   2   1   2   2   2   1   1   1   1   2   1   1   2   2   1   2   2   2   1   1   1   1   1   1   2   2   1   1   1   2   1   1   2   1   2   1   2   2   2   1   2   1   1   1   2   1   2   1   1   1   1   1   2   2   2   1   1   2   2   2   2
 MK-6-4                 2   1   2   2   1   1   2   2   2   1   1   2   2   2   2   2   1   2   1   1   1   1   1   1   1   2   2   2   1   2   2   1   1   1   1   2   2   1   1   1   1   2   1   2   1   2   1   2   1   1   1   2   2   2   1   1   1   1   2   2   1   1   1   2   1   1   1   1   1   2   1   1   1   1   1   1   2   1   2   1   1   1   1   2   1   1   1   2   2   2   1   1   2   1   1   1   2   2   1   1   2   1   2   2   1   2   2   1   2   1   1   2   1   1   2   2   1   1   1   1   1   1   1   1   2   2   1   2   2   2   1   1   2   2   1   2   2   1   2   2   1   2   2   2   1   1   1   1   2   1   1   2   2   1   1   2   2   1   1   1   1   1   1   2   1   1   1   1   2   1   1   2   1   2   1   2   2   1   1   2   1   1   2   2   1   2   1   1   1   1   1   2   2   1   1   1   2   2   2   2
 MK-6-5                 2   1   2   2   1   1   2   2   2   1   1   2   2   1   2   1   1   2   1   2   1   1   1   1   1   2   2   2   1   2   2   1   1   1   1   2   1   1   2   1   1   1   1   2   1   2   1   2   1   1   1   2   2   1   1   1   1   2   2   2   1   1   1   2   1   1   1   1   1   2   1   1   1   1   1   1   2   1   2   1   1   1   1   1   1   1   1   2   2   2   1   1   2   1   2   1   2   2   1   1   2   2   2   1   1   2   2   1   2   1   1   2   1   2   2   2   1   1   1   1   2   1   1   1   2   2   1   2   2   2   1   1   1   2   1   2   2   2   2   2   1   2   2   2   1   1   1   1   2   1   1   2   2   1   1   2   2   1   2   1   1   1   2   2   1   1   1   1   2   1   1   2   1   2   1   2   2   1   1   2   1   1   1   2   1   2   1   1   1   1   1   2   2   1   1   1   2   2   2   2
 MK-6-6                 2   1   2   2   1   1   2   2   1   2   1   2   2   1   2   1   1   2   1   2   1   1   1   1   1   2   2   2   1   2   1   1   1   1   1   2   1   2   2   1   1   1   1   2   1   2   1   2   1   1   1   2   2   1   1   1   1   2   2   2   1   1   1   2   1   1   1   1   1   2   1   1   1   1   1   1   2   1   2   2   1   1   1   1   1   2   1   2   2   2   1   1   2   1   2   1   2   2   1   1   2   2   2   1   1   2   2   1   2   2   1   2   1   2   2   2   1   1   1   1   2   1   1   1   2   2   1   2   2   2   2   1   1   2   1   2   2   1   1   2   1   2   1   2   1   1   1   1   2   1   1   2   2   1   1   2   1   2   2   1   1   1   2   2   1   2   2   1   2   1   1   1   1   1   1   2   2   1   1   2   1   2   1   2   1   2   1   1   1   1   1   2   2   1   1   1   2   2   2   2
 MK-6-7                 2   1   2   2   1   1   2   2   2   2   1   2   2   2   2   1   1   2   1   2   2   1   1   1   1   2   2   2   1   2   1   1   1   1   1   2   1   2   2   1   1   1   1   2   1   2   1   2   1   1   1   2   2   1   1   2   1   2   2   2   1   1   1   2   1   1   1   1   1   2   2   1   1   1   1   1   2   1   2   2   1   1   1   1   1   2   1   2   2   2   1   1   2   2   2   1   2   2   1   1   2   2   2   1   1   2   2   1   1   2   1   2   1   2   2   2   1   1   1   1   2   2   1   1   2   2   1   2   1   2   2   1   1   2   1   2   2   1   1   2   1   2   1   2   2   1   1   1   2   1   1   2   2   1   1   2   1   2   2   1   1   1   2   2   1   2   2   1   2   1   1   1   1   1   2   2   2   1   1   2   1   2   1   2   1   2   1   1   1   1   1   2   1   1   2   1   2   2   2   2
 MK-6-8                 2   1   2   2   1   2   2   2   2   2   1   2   2   2   2   1   1   2   1   2   1   1   1   1   1   2   2   2   1   2   1   1   1   1   1   2   1   2   2   1   2   2   1   2   1   2   1   2   1   1   1   2   1   1   1   2   1   2   1   2   2   2   2   2   1   1   1   1   1   2   2   1   2   1   1   1   2   1   2   2   1   1   1   1   1   2   2   2   2   2   1   1   2   2   2   1   2   2   1   1   2   2   1   1   1   2   2   1   1   2   1   2   1   2   2   2   1   2   2   1   2   2   1   1   2   2   1   2   1   2   2   1   1   2   2   2   2   1   1   2   1   2   1   2   1   1   1   1   2   1   1   2   2   1   1   2   1   2   2   1   1   1   2   2   1   1   2   1   2   1   1   1   1   1   2   2   2   2   1   2   1   1   1   2   1   2   1   1   2   1   1   1   1   2   2   1   2   2   2   2
 MK-6-9                 2   1   1   1   1   2   2   2   2   2   2   2   2   2   2   1   1   1   1   2   1   1   1   1   1   2   2   2   2   2   1   1   1   1   1   2   1   2   2   1   2   2   1   2   1   2   1   2   1   1   2   2   1   1   1   2   1   1   2   2   2   2   2   2   1   1   1   1   1   2   2   1   2   2   1   1   2   1   2   2   2   2   1   1   2   2   2   2   1   2   1   1   2   2   1   1   2   2   1   1   2   2   1   1   1   2   2   1   1   2   1   1   1   2   2   2   1   2   2   1   2   2   1   2   2   2   1   2   2   2   2   1   2   2   1   2   2   1   1   2   1   2   2   2   1   1   1   1   2   1   2   2   2   1   1   2   1   2   2   1   1   2   2   2   1   1   1   1   2   1   1   1   1   1   2   2   2   2   1   2   1   2   1   2   1   1   2   1   1   1   1   1   2   2   1   1   2   2   2   1
 MK-6-10                2   1   1   1   1   1   2   1   2   2   2   2   2   2   1   1   1   1   1   2   1   1   1   1   1   2   2   2   2   2   1   1   1   2   1   2   1   2   2   1   2   2   1   1   1   2   1   2   1   1   2   2   1   1   1   2   1   1   2   2   2   2   2   2   1   1   1   1   1   1   2   1   2   1   1   1   2   1   2   2   2   2   1   1   2   2   2   2   1   2   1   1   2   2   1   1   2   1   1   2   2   2   1   1   1   2   2   1   2   2   1   1   1   2   2   2   1   2   2   1   2   2   1   2   2   2   1   2   2   2   2   1   2   1   1   2   2   1   1   2   1   2   2   2   1   1   1   1   2   1   2   1   2   1   1   2   1   2   2   1   1   2   2   1   1   1   1   1   2   1   2   1   1   1   2   2   2   2   1   2   1   2   1   2   1   1   2   1   1   1   2   1   2   2   1   1   2   1   2   1
 MK-6-11                2   1   1   1   1   1   2   1   2   2   2   2   2   1   1   1   1   1   1   2   1   1   1   1   1   2   2   1   2   2   1   1   2   2   1   2   2   2   2   1   2   2   1   1   2   2   1   2   2   1   2   2   1   1   1   2   1   1   2   2   1   2   2   2   1   2   2   2   1   1   2   2   2   1   1   1   2   1   2   2   2   2   1   1   2   2   2   2   1   2   1   1   2   2   1   1   1   1   1   2   2   2   1   2   1   2   2   2   2   2   1   1   1   2   2   2   1   2   2   1   2   2   1   2   2   2   1   2   2   2   2   1   2   1   2   2   2   1   1   2   1   2   2   1   1   1   1   1   2   1   2   1   2   1   1   2   1   2   2   1   2   2   2   1   1   1   1   1   2   1   2   2   1   1   2   2   2   2   1   2   1   2   2   2   1   1   2   1   1   1   1   2   2   2   1   1   2   1   2   1
 MK-6-12                2   1   1   1   2   1   2   1   2   2   2   2   2   1   1   1   1   1   1   2   1   1   1   1   1   2   2   1   2   2   1   1   2   2   1   2   2   2   2   2   2   2   1   1   2   2   1   2   2   1   2   2   1   1   1   2   1   1   2   2   1   2   2   2   1   2   2   2   1   1   2   2   2   1   1   1   2   1   2   2   2   2   1   1   2   2   2   2   1   2   1   1   2   2   1   1   1   1   1   2   1   2   1   2   1   1   2   2   2   2   1   1   1   2   2   2   2   2   2   1   2   2   2   2   2   2   1   2   2   2   2   1   2   1   2   2   1   1   1   2   1   2   2   1   2   1   1   1   2   1   2   2   2   1   1   2   1   2   2   1   2   2   2   1   1   1   1   1   2   1   2   2   1   1   2   1   2   2   2   2   1   2   2   2   1   1   2   1   1   1   1   2   2   2   1   1   2   1   2   1
 MK-6-13                2   1   2   1   2   1   2   1   2   2   2   1   2   1   1   1   1   1   1   1   2   1   1   1   1   2   2   1   2   2   1   1   2   2   1   2   2   2   1   2   2   2   1   1   2   2   1   2   2   1   1   2   1   1   1   2   1   1   2   2   1   1   2   2   1   2   2   2   1   1   2   2   2   1   2   1   2   1   1   1   2   2   1   1   1   2   2   2   1   2   1   1   2   2   2   1   1   1   1   2   1   2   1   2   1   1   2   1   2   2   1   2   1   2   1   2   2   2   2   1   2   2   2   2   2   2   1   2   1   2   2   1   2   1   2   2   1   1   1   2   1   2   2   1   2   1   1   1   2   2   2   2   2   1   1   2   1   2   2   1   2   1   2   1   1   1   1   1   2   1   2   2   1   1   2   1   2   2   2   2   1   2   2   2   1   1   2   1   1   1   1   2   2   2   1   2   2   1   2   1
 MK-6-14                2   1   2   1   2   1   2   1   2   2   2   1   2   1   1   1   1   1   1   1   1   1   1   1   1   2   2   1   2   2   1   1   2   2   1   2   2   2   1   1   2   2   1   2   2   1   1   2   2   1   1   2   1   1   1   2   1   1   2   2   2   1   1   2   1   2   1   2   1   1   2   2   2   2   2   1   1   1   1   1   1   2   1   1   1   2   1   2   1   2   1   2   2   2   2   1   1   1   1   2   1   2   1   2   1   1   2   1   2   2   2   2   1   2   1   2   1   2   1   1   2   2   1   2   2   2   1   1   2   2   2   1   2   1   2   2   1   1   1   1   1   1   2   1   2   1   1   1   2   2   2   2   1   1   1   2   1   2   2   2   2   1   2   1   1   2   1   1   2   1   2   2   1   1   2   1   1   2   2   2   1   2   2   2   1   2   2   1   1   1   1   2   2   2   1   2   2   1   2   1
 MK-6-15                2   1   2   1   2   1   2   1   2   2   2   1   2   1   2   1   1   1   1   1   1   1   1   1   1   1   2   1   2   2   1   1   2   2   1   2   2   2   2   1   2   2   1   2   2   1   1   2   1   1   1   2   1   1   1   2   2   1   1   2   2   1   1   1   1   2   1   1   1   1   2   2   2   2   2   1   1   1   1   1   1   2   1   1   1   2   1   2   1   2   1   2   2   2   2   1   1   1   1   2   1   2   1   1   1   1   2   1   2   2   2   2   1   2   2   2   1   2   1   1   2   2   1   2   2   1   2   1   2   2   2   1   2   1   2   1   1   1   1   1   1   2   2   1   2   1   1   1   2   2   2   1   1   1   1   2   2   2   2   2   2   1   2   1   2   2   1   1   2   1   2   2   1   2   2   1   1   2   2   2   1   2   2   1   1   2   2   1   1   1   1   2   2   2   1   2   2   1   2   1
 MK-6-16                2   1   2   1   2   1   2   1   2   2   1   1   2   1   2   1   1   1   2   1   1   2   2   1   1   1   2   1   1   2   1   1   2   2   1   2   2   2   2   1   2   1   1   2   2   1   1   2   1   1   1   2   2   1   1   2   2   1   1   2   2   1   1   1   1   2   1   1   1   1   2   2   2   2   2   1   2   1   1   1   1   2   1   1   1   2   1   2   1   1   1   1   2   2   2   1   1   1   1   2   1   1   1   1   1   1   2   2   2   2   2   1   1   2   1   2   2   2   2   1   2   2   1   2   2   1   2   1   2   2   2   1   2   1   2   1   1   2   1   1   2   2   2   1   2   2   1   1   2   2   2   1   1   1   1   1   2   2   2   2   2   1   2   1   2   2   1   1   2   2   2   1   1   2   2   1   1   2   2   2   1   2   2   1   1   2   2   1   1   1   1   2   2   2   2   2   2   1   2   1
 
!****************************************** Phenotypic Data **********************************************************
!-100.0 is resevred for missing phenotype
SimulatedTrait1         9.8531    8.4287    8.4817    9.2326    7.8660    9.9155   10.3941   10.5441   11.9649    9.7787   12.3406    8.8806    9.9664    9.3872    9.0679    9.0261   10.3918   11.1563    9.2700   10.7315    8.1642    9.8123   11.7944   13.1947    8.8924    9.5335    9.7963    9.9210   10.5673   10.3868    9.5130    7.9488   10.5994   10.7896   10.1090   10.6186    8.6384   10.3954   11.4992   10.6461    9.0434    8.6152    9.4950    9.8354   10.0018    9.6508   11.9067   11.2541    9.0503    9.0184    8.7178    8.7997    9.6761   10.6719    9.1591   11.0251   11.1394   10.1549    8.5830   10.4692    8.9244   10.4591   10.3629   10.0909   10.0891    8.3154    8.5080   10.2254   11.4669   11.7051   12.5649   10.7899   10.5456    9.4876   10.2511    8.8997   11.8378   10.1078   10.2303   11.3005    9.1139   10.4236    8.5113    9.7482   12.0210    7.5333   13.4679    9.6173    8.2232    9.4970   10.5414   11.5562    9.3210   10.6460    9.8072   10.5590   10.4799   10.6351    8.4992   10.5742    9.0314   10.2328   12.0397   11.5051   10.5362    8.7808   10.7994    9.7745   11.1493   10.4679    9.7213   10.1120    9.8034    9.4477    9.8689    7.1208    8.1441    9.7191   10.2897   10.6180    9.4737   10.3260   10.1435   10.3418   10.6998    9.4254   10.2896   10.6337    9.8571    8.2285   10.4348   10.3808   10.5415   11.5832    8.2172   10.5134   11.9936   10.7518   11.1995   11.2717    7.5961    9.5895    8.3920    8.6852    8.5448    9.7160   10.5384    9.6640   11.1536    8.4272   10.4718    9.7402   10.7226    8.8484    7.7129    9.9723   11.4612   10.4054   10.0224   10.4964    9.8633    8.6775    8.9250    9.6264   10.1751    9.7883   11.0186   10.2476    9.8755    9.7745    8.7600   11.1187    9.8230   10.3240    8.2894   10.6482   10.0784   10.0747   12.2296   10.3670   10.4032    8.1754   10.5081   10.8313   11.5485    8.8125    9.7862    7.2828    8.8586   10.6719    9.0313    9.8507    8.2454   10.5292    9.1279   10.0518    9.2470    7.6657   11.7753   10.3832
 
