# Supplementary material for: Inclusive Composite Interval Mapping of QTL by Environment Interactions in Biparental Populations
Source: PLoS One. 2015 Jul 10;10(7):e0132414. doi: 10.1371/journal.pone.0132414 (PMC4498613; doi:10.1371/journal.pone.0132414)
Supplement: S1 File — (ZIP) [file pone.0132414.s001.zip › BC1 population/e=1/run_00146.met]

!**********************Note: lines staring with "!" are remarks and will be ignored in the program********************
!*********************************General Information**********************************
!Assuming F1 = P1 x P2, populations available in QTL IciMapping are: 
!  1, P1BC1F1 = P1 x F1, the first backcrossing where P1 is used as the recurrent parent;
!  2, P2BC1F1 = P2 x F1, the first backcrossing where P2 is used as the recurrent parent;
!  3, F1DH, F1-derived doubled haploids; 
!  4, RIL or F1RIL, recombination inbred lines through the repeated selfing of F1;
!  5, P1BC1RIL, recombination inbred lines through the repeated selfing of P1BC1F1;
!  6, P2BC1RIL, recombination inbred lines through the repeated selfing of P2BC1F1;
!  7, F2, the selfing generation of F1;
!  8, F3, the selfing generation of F2;
!  9, P1BC2F1, the second backcrossing where P1 is used as the recurrent parent; 
! 10, P2BC2F1, the second backcrossing where P2 is used as the recurrent parent;
! 11, P1BC2RIL, recombination inred lines through the repeated selfing of P1BC2F1; 
! 12, P2BC2RIL, recombination inred lines through the repeated selfing of P2BC2F1; 
! 13, P1BC1F2, the selfing generation of P1BC1F1; 
! 14, P2BC1F2, the selfing generation of P2BC1F1; 
! 15, P1BC2F2, the selfing generation of P1BC2F1; 
! 16, P2BC2F2, the selfing generation of P2BC2F1; 
! 17, P1BC1DH, P1BC1F1-derived doubled haploids; 
! 18, P2BC1DH, P2BC1F1-derived doubled haploids; 
! 19, P1BC2DH, P1BC2F1-derived doubled haploids; 
! 20, P2BC2DH, P2BC2F1-derived doubled haploids; 
   1      !Mapping Population (see remarks above)
   2      !Mapping Function (1 for Kosambi; 2 for Haldane; 3 for Morgan)
   2      !Marker Space Type (1 for intervals; 2 for positions)
   1      !Marker Space Unit(1 for centiMorgans; 2 for Morgan)
   6      !Number of Chromosomes (or Linkage Groups)
 200      !Size of the mapping population
   1      !Number of environments
 
!***************************************** Chromosomes and Linkage Maps **********************************************
!Chromosome                 NumMarkers
-CH1                        16
-CH2                        16
-CH3                        16
-CH4                        16
-CH5                        16
-CH6                        16
!Linkage map (Marker name followed by position or the interval length)
 MK-1-1                1     0.000
 MK-1-2                1    10.000
 MK-1-3                1    20.000
 MK-1-4                1    30.000
 MK-1-5                1    40.000
 MK-1-6                1    50.000
 MK-1-7                1    60.000
 MK-1-8                1    70.000
 MK-1-9                1    80.000
 MK-1-10               1    90.000
 MK-1-11               1   100.000
 MK-1-12               1   110.000
 MK-1-13               1   120.000
 MK-1-14               1   130.000
 MK-1-15               1   140.000
 MK-1-16               1   150.000
 MK-2-1                2     0.000
 MK-2-2                2    10.000
 MK-2-3                2    20.000
 MK-2-4                2    30.000
 MK-2-5                2    40.000
 MK-2-6                2    50.000
 MK-2-7                2    60.000
 MK-2-8                2    70.000
 MK-2-9                2    80.000
 MK-2-10               2    90.000
 MK-2-11               2   100.000
 MK-2-12               2   110.000
 MK-2-13               2   120.000
 MK-2-14               2   130.000
 MK-2-15               2   140.000
 MK-2-16               2   150.000
 MK-3-1                3     0.000
 MK-3-2                3    10.000
 MK-3-3                3    20.000
 MK-3-4                3    30.000
 MK-3-5                3    40.000
 MK-3-6                3    50.000
 MK-3-7                3    60.000
 MK-3-8                3    70.000
 MK-3-9                3    80.000
 MK-3-10               3    90.000
 MK-3-11               3   100.000
 MK-3-12               3   110.000
 MK-3-13               3   120.000
 MK-3-14               3   130.000
 MK-3-15               3   140.000
 MK-3-16               3   150.000
 MK-4-1                4     0.000
 MK-4-2                4    10.000
 MK-4-3                4    20.000
 MK-4-4                4    30.000
 MK-4-5                4    40.000
 MK-4-6                4    50.000
 MK-4-7                4    60.000
 MK-4-8                4    70.000
 MK-4-9                4    80.000
 MK-4-10               4    90.000
 MK-4-11               4   100.000
 MK-4-12               4   110.000
 MK-4-13               4   120.000
 MK-4-14               4   130.000
 MK-4-15               4   140.000
 MK-4-16               4   150.000
 MK-5-1                5     0.000
 MK-5-2                5    10.000
 MK-5-3                5    20.000
 MK-5-4                5    30.000
 MK-5-5                5    40.000
 MK-5-6                5    50.000
 MK-5-7                5    60.000
 MK-5-8                5    70.000
 MK-5-9                5    80.000
 MK-5-10               5    90.000
 MK-5-11               5   100.000
 MK-5-12               5   110.000
 MK-5-13               5   120.000
 MK-5-14               5   130.000
 MK-5-15               5   140.000
 MK-5-16               5   150.000
 MK-6-1                6     0.000
 MK-6-2                6    10.000
 MK-6-3                6    20.000
 MK-6-4                6    30.000
 MK-6-5                6    40.000
 MK-6-6                6    50.000
 MK-6-7                6    60.000
 MK-6-8                6    70.000
 MK-6-9                6    80.000
 MK-6-10               6    90.000
 MK-6-11               6   100.000
 MK-6-12               6   110.000
 MK-6-13               6   120.000
 MK-6-14               6   130.000
 MK-6-15               6   140.000
 MK-6-16               6   150.000
!*********************************** Marker Types ********************************************************************
!Co-dominant marker: When heterozygote F1 is present, P1 is coded as 2, F1 is coded as 1, and P2 is coded as 0; Otherwise, P1 is coded as 2, and P2 is coded as 0. 
!Dominant marker: When heterozygote F1 is present, P1 and F1 are coded as 12, and P2 is coded as 0; Otherwise, P1 is coded as 2, and P2 is coded as 0.  
!Recessive markers: When heterozygote F1 is present, P1 is coded as 2, and F1 and P2 are coded as 10; Otherwise, P1 is coded as 2, and P2 is coded as 0. 
!Missing marker is coded as -1. 
 MK-1-1                 2   1   2   2   2   1   2   1   1   1   2   1   1   2   1   1   2   1   2   1   1   1   2   1   1   1   2   1   1   1   2   2   1   1   1   1   2   2   1   1   1   2   1   2   2   2   2   2   2   2   2   1   2   1   2   1   1   1   2   1   2   1   1   2   2   2   2   2   1   2   2   1   1   2   2   2   1   2   1   1   1   2   2   1   1   2   1   2   2   2   1   2   1   1   2   2   2   1   2   2   1   2   2   1   2   1   1   2   2   2   1   1   2   2   1   2   2   2   2   1   2   1   1   2   1   2   2   2   1   1   1   1   1   1   1   2   2   1   2   1   2   2   2   1   1   2   1   1   1   1   1   2   2   2   2   1   2   2   2   1   1   1   1   1   1   2   2   1   1   2   1   1   2   1   1   1   1   1   1   1   1   2   1   2   1   1   1   1   1   2   2   2   2   2   2   1   1   2   1   2
 MK-1-2                 2   1   2   2   2   2   2   1   1   1   1   1   1   2   1   1   2   1   2   1   1   1   2   1   1   1   1   1   1   1   2   2   1   1   1   1   2   2   1   1   1   2   1   1   2   1   2   2   2   2   1   1   2   1   2   1   1   1   1   2   2   1   2   2   2   2   2   2   1   2   2   1   1   2   2   2   2   2   1   1   1   2   2   1   1   2   1   2   2   2   1   2   1   1   2   2   2   1   2   2   1   2   2   1   2   1   1   2   2   2   1   2   2   2   1   2   2   2   2   1   2   1   1   2   1   2   2   2   1   1   1   1   2   1   1   2   2   1   1   1   2   2   2   1   1   2   1   1   1   1   1   1   2   2   2   1   2   2   2   1   1   1   1   1   1   2   2   1   1   2   1   1   2   1   1   1   1   1   2   1   1   2   2   2   1   1   1   1   1   1   2   2   2   2   2   1   1   2   1   2
 MK-1-3                 2   1   1   2   2   2   1   1   1   2   1   2   1   2   1   1   2   1   2   1   1   1   2   1   2   2   1   1   1   1   1   1   2   1   2   1   2   2   1   1   1   2   1   1   2   1   2   2   2   2   1   2   2   1   2   1   1   2   1   2   2   1   2   2   2   2   2   2   1   2   2   1   1   2   2   2   2   1   1   1   1   2   2   1   1   2   1   2   2   2   2   2   1   1   1   2   2   1   2   2   1   2   2   1   2   1   1   2   2   2   1   2   2   2   1   2   2   2   2   1   1   1   1   2   2   2   1   2   1   1   1   1   2   2   1   2   2   1   1   1   2   2   2   1   1   2   1   1   1   2   1   1   2   2   2   1   2   2   2   1   1   1   1   1   2   2   2   1   1   2   1   1   1   1   1   1   1   1   1   1   1   2   2   2   1   1   1   1   1   1   2   2   2   2   2   1   1   2   2   2
 MK-1-4                 2   2   2   2   2   2   1   1   1   2   2   2   1   2   2   1   2   1   2   1   1   1   2   1   2   1   1   1   1   1   1   1   2   1   2   2   2   2   1   2   2   2   1   1   2   1   2   2   2   2   2   2   2   1   2   1   1   2   1   2   2   1   2   2   2   1   2   2   1   2   2   1   1   2   2   1   2   1   1   1   1   2   1   2   1   1   1   2   2   1   2   2   1   1   1   2   2   2   2   2   1   2   2   1   2   1   2   2   2   1   1   2   2   2   1   2   2   2   2   1   1   1   1   2   1   2   1   2   1   2   1   1   2   2   1   2   2   1   1   1   2   2   2   1   1   2   1   1   1   2   1   1   2   2   2   2   2   2   2   1   1   1   1   2   2   2   2   1   1   2   1   1   1   1   1   1   1   2   1   1   1   1   2   2   1   1   1   1   1   1   2   2   2   2   2   1   1   2   2   2
 MK-1-5                 2   2   2   2   1   2   1   1   1   2   2   2   1   2   2   1   2   2   1   1   1   1   2   1   2   1   1   1   1   1   1   1   2   1   2   2   2   2   1   2   2   2   1   1   2   1   2   2   2   2   2   2   2   1   2   1   1   2   1   1   2   1   2   2   2   1   2   2   1   2   2   1   1   2   2   1   2   1   1   1   1   2   1   2   1   1   2   2   2   1   2   2   1   1   1   2   2   2   2   2   2   2   2   1   2   1   2   2   2   1   1   2   2   2   1   2   2   2   1   1   1   1   1   1   1   2   1   2   1   2   1   1   2   2   1   2   1   1   1   1   2   2   2   1   1   2   1   1   1   1   1   1   2   2   2   2   2   2   2   1   1   1   1   2   2   2   2   1   1   2   1   2   1   1   1   1   1   2   2   1   1   1   2   2   1   1   2   1   1   1   2   2   2   2   2   1   1   2   2   2
 MK-1-6                 2   2   2   2   1   2   1   2   1   1   2   2   1   2   2   1   2   1   1   1   1   1   2   1   2   1   1   1   1   1   1   1   2   1   2   2   2   2   1   2   2   2   1   1   2   1   2   2   1   2   2   2   2   1   2   1   1   2   1   2   2   1   2   1   1   1   2   2   1   2   2   2   1   2   2   1   2   1   1   1   1   2   1   2   2   1   2   2   2   1   2   2   1   1   1   2   2   2   1   2   2   2   2   1   2   1   2   2   2   1   1   1   2   2   1   2   2   2   2   1   1   1   1   1   1   2   1   2   1   2   1   1   2   2   1   2   1   1   1   1   2   2   2   1   1   2   1   1   1   1   1   2   2   2   2   2   2   2   2   1   1   1   1   2   2   2   2   1   1   2   1   2   1   1   1   1   2   2   2   1   1   1   2   2   1   1   2   1   1   1   2   2   2   2   2   1   1   1   2   2
 MK-1-7                 2   1   2   2   1   2   1   2   1   1   2   2   1   2   1   1   1   2   1   1   2   1   2   1   2   1   1   1   1   1   1   1   2   1   2   2   2   2   1   2   2   2   1   1   2   1   2   1   1   1   2   2   2   1   2   1   1   2   1   2   2   1   2   1   1   1   2   2   1   2   2   2   1   2   2   1   2   1   1   1   1   2   1   2   2   2   2   2   2   1   2   1   2   1   1   2   2   2   1   2   1   2   2   2   2   2   2   2   2   1   1   1   2   2   1   2   2   2   2   1   1   2   1   1   1   1   1   2   1   2   1   1   2   2   1   1   1   1   1   1   2   2   2   1   1   2   1   1   1   2   1   1   2   2   2   2   2   1   2   1   1   1   1   2   2   2   2   1   1   1   1   2   1   1   1   1   2   2   2   1   1   1   2   2   1   1   2   1   1   1   2   2   1   2   2   1   1   2   2   2
 MK-1-8                 2   1   2   2   1   2   1   2   1   1   2   1   1   2   1   1   1   2   1   1   2   1   2   1   2   1   1   1   1   1   1   1   2   1   1   2   2   2   1   1   1   2   1   1   2   1   2   1   1   1   2   2   2   1   2   1   1   2   1   2   1   1   2   1   1   1   2   2   1   2   2   2   1   2   2   1   2   1   1   1   1   2   1   2   2   2   2   1   2   1   2   1   2   1   1   2   2   2   1   2   1   2   2   2   2   2   2   2   2   1   1   1   2   2   1   2   2   2   2   1   1   2   1   1   1   2   1   2   2   2   1   1   2   2   1   1   1   1   1   1   2   2   2   1   1   2   1   1   2   2   2   1   2   2   2   2   2   1   2   1   1   1   1   2   1   2   2   1   1   1   1   2   1   1   1   1   2   2   2   2   1   1   2   2   1   2   2   1   2   1   2   2   1   2   1   1   1   2   2   2
 MK-1-9                 2   1   2   2   1   2   1   2   1   2   2   1   1   2   1   1   1   2   1   1   2   1   1   2   2   1   1   1   1   1   1   1   2   1   1   2   1   2   1   1   1   2   1   1   2   1   2   1   1   1   2   2   2   1   2   1   1   2   2   2   2   2   1   1   1   1   2   2   1   2   2   2   1   2   2   1   2   1   1   1   1   2   1   2   2   2   2   2   2   2   2   1   2   1   1   2   2   2   2   2   1   2   2   2   2   2   2   1   2   1   1   1   2   2   1   2   2   2   1   2   1   2   1   1   2   2   1   2   2   2   2   1   1   2   1   1   1   1   2   1   2   2   2   1   1   2   1   1   2   2   2   1   2   2   2   2   2   1   2   1   1   1   1   2   1   2   2   1   1   1   1   2   1   1   1   2   2   2   2   1   1   1   2   1   1   2   2   1   2   1   2   2   1   2   1   1   1   2   2   2
 MK-1-10                2   1   2   2   2   2   1   2   1   2   2   1   1   2   1   1   1   2   1   1   2   1   1   2   1   1   1   1   2   1   1   2   2   1   1   2   1   2   1   2   1   2   2   1   1   1   2   1   1   1   2   2   2   1   2   2   1   2   2   2   2   2   1   1   1   1   2   2   1   2   2   2   1   2   2   1   2   1   1   1   1   2   1   2   2   1   2   2   2   1   1   1   2   1   1   2   2   2   2   2   1   2   2   2   2   2   2   1   2   1   1   1   2   1   1   2   2   1   2   1   1   2   1   1   2   2   1   2   2   2   2   1   1   2   1   1   1   1   2   1   2   2   2   1   1   2   1   2   2   1   2   1   2   2   1   2   2   1   2   2   1   1   1   1   1   2   2   1   1   1   1   2   1   1   1   2   2   2   2   1   1   1   2   1   1   2   2   1   2   2   2   2   1   2   1   1   2   2   2   2
 MK-1-11                2   1   2   2   1   2   1   2   1   2   2   1   1   2   1   1   1   2   1   1   2   1   1   2   1   1   2   1   2   2   1   2   2   1   1   2   1   2   1   2   1   2   2   1   1   1   2   1   1   1   2   2   1   1   2   2   1   2   2   2   2   2   1   1   1   1   2   2   1   2   2   2   1   2   2   1   2   1   1   2   2   2   1   2   2   1   2   2   2   1   2   1   2   2   1   2   2   1   2   2   1   2   2   2   1   2   2   1   2   1   1   2   2   2   1   2   2   1   2   1   1   2   1   2   2   2   1   2   2   2   1   1   1   2   1   1   1   2   2   1   2   2   1   1   1   2   1   2   2   2   2   1   2   2   1   2   2   2   2   2   1   1   1   1   1   2   2   1   1   1   1   2   1   1   1   2   2   2   2   2   1   1   2   1   1   2   2   1   2   2   2   2   1   2   2   1   2   2   2   2
 MK-1-12                2   1   2   2   1   2   1   2   1   2   2   1   1   2   1   1   1   2   1   1   2   1   1   2   1   1   2   1   2   2   1   2   2   1   1   2   2   1   1   1   1   2   2   1   1   1   2   1   1   1   2   2   1   1   2   2   1   2   2   2   2   1   1   1   2   1   1   2   1   2   2   2   1   1   2   1   2   1   1   2   2   2   1   2   2   1   2   2   2   2   2   1   2   2   1   2   2   1   2   2   1   2   2   2   1   2   2   1   2   1   1   2   2   2   1   2   1   1   2   1   1   2   1   2   2   2   1   2   2   2   1   2   1   2   1   1   1   2   2   1   2   2   1   1   1   2   1   2   2   2   1   2   2   2   1   2   2   2   2   2   1   2   1   1   1   1   2   1   1   2   1   2   1   1   1   2   2   2   2   2   1   1   2   1   1   2   2   1   2   2   2   1   1   2   2   1   2   2   2   2
 MK-1-13                2   1   2   2   1   2   1   2   1   2   1   1   2   2   1   1   1   2   1   1   2   1   1   2   1   1   1   1   2   2   2   1   2   1   1   2   2   1   1   2   1   2   2   1   1   1   2   1   2   1   2   2   1   2   2   2   1   2   2   2   2   1   1   1   2   1   1   2   1   2   2   2   1   1   2   1   2   1   1   2   2   2   1   2   2   1   2   2   2   2   2   1   2   2   2   2   2   1   2   2   1   2   2   2   2   2   2   1   2   2   1   2   2   2   1   2   1   1   2   1   1   2   1   1   2   2   1   2   2   2   1   2   1   2   1   1   1   2   2   2   2   2   1   1   1   2   1   2   2   2   1   2   1   2   1   2   2   2   2   2   2   1   1   1   1   1   2   2   1   2   2   2   1   1   1   2   2   1   1   2   1   1   2   1   1   2   2   1   2   2   2   1   2   2   2   2   2   2   2   2
 MK-1-14                1   1   2   2   1   2   1   2   1   2   1   1   2   1   1   1   2   2   1   1   2   1   1   2   1   1   1   1   2   1   2   2   2   1   1   2   2   1   1   2   1   2   2   1   1   1   2   1   2   1   2   2   1   2   2   1   1   2   2   2   2   1   1   1   2   1   1   2   1   2   2   2   1   1   2   1   2   1   1   2   2   2   2   2   2   1   2   2   2   2   2   1   2   2   2   2   2   2   2   2   1   2   2   2   2   2   2   1   2   2   1   2   2   2   1   2   1   1   2   2   1   2   1   1   2   2   1   2   2   2   1   2   1   2   1   1   1   2   2   2   2   2   1   1   1   2   1   2   2   2   1   2   1   2   1   2   2   2   1   2   2   1   1   1   1   1   2   2   1   2   2   2   1   1   1   2   2   1   1   2   1   1   2   1   1   1   2   1   2   2   2   1   2   2   2   2   2   2   2   2
 MK-1-15                1   1   2   2   1   1   1   2   1   2   1   1   2   1   1   2   2   2   1   1   1   1   1   2   1   1   1   1   2   1   2   2   2   1   1   2   2   1   1   2   1   2   2   1   1   1   2   1   2   1   2   1   1   2   2   1   1   2   2   2   2   2   1   1   2   2   2   2   1   2   2   2   1   1   2   1   1   1   1   2   2   2   2   2   2   1   2   2   2   2   2   1   2   2   2   2   2   2   2   2   1   2   2   2   2   2   2   1   2   2   1   2   2   2   1   2   1   1   2   1   2   2   1   1   2   2   1   2   2   2   1   2   1   2   1   1   1   2   2   2   2   2   1   1   1   2   1   2   2   1   1   2   1   2   1   2   2   2   1   2   2   1   1   1   1   1   2   2   1   2   2   2   1   1   1   2   2   1   1   2   1   1   2   1   1   1   2   1   2   2   2   1   2   2   2   2   2   2   1   2
 MK-1-16                2   1   2   1   2   1   1   2   1   2   1   1   2   1   1   2   2   2   2   2   1   1   1   2   1   1   1   1   2   1   2   2   2   2   1   2   2   1   1   2   1   2   2   1   1   1   2   1   2   1   2   1   1   2   2   1   1   2   2   2   2   2   1   1   1   2   2   2   1   1   2   2   1   1   2   1   1   1   1   2   2   2   2   1   2   1   2   2   2   2   2   1   2   2   2   2   2   2   2   2   1   2   2   2   2   2   2   1   2   2   1   2   2   2   2   2   1   1   2   1   2   2   1   1   2   2   1   2   2   1   1   2   1   2   1   1   1   2   2   2   2   2   1   1   1   2   2   2   2   1   1   2   1   2   1   1   2   2   1   2   2   1   1   2   1   1   2   2   1   2   1   2   1   1   1   2   2   1   1   2   1   1   2   1   1   1   1   1   2   2   2   1   2   2   2   2   2   2   1   2
 MK-2-1                 2   1   1   2   2   1   1   1   2   1   2   1   1   2   1   1   2   2   1   1   1   1   1   2   1   1   2   1   1   1   1   2   1   2   1   1   1   1   2   2   1   1   1   1   2   1   1   1   1   1   1   2   1   2   2   2   1   2   1   1   2   2   2   2   2   2   1   2   2   2   2   2   2   1   2   2   2   2   2   1   2   2   2   2   2   1   2   1   1   1   2   1   2   1   1   1   1   1   2   2   1   2   2   2   1   1   1   2   1   2   2   2   2   2   2   2   1   1   2   2   1   2   2   2   1   1   1   2   2   2   1   1   2   1   2   2   2   1   1   1   1   1   2   1   1   1   2   2   2   2   1   2   2   2   2   2   2   2   1   2   2   1   2   2   1   2   1   2   1   1   1   2   2   2   1   1   1   1   1   2   1   1   2   2   1   2   1   1   2   1   2   1   1   2   1   2   1   1   2   2
 MK-2-2                 2   1   1   2   2   1   1   1   2   1   2   2   1   2   2   1   2   2   2   1   1   2   1   2   1   1   2   1   1   1   1   2   1   2   1   2   1   1   1   2   1   2   2   1   2   1   1   1   1   1   1   2   2   2   2   2   1   2   1   1   2   2   2   2   2   2   1   2   1   2   1   2   2   1   2   2   2   2   2   1   2   2   2   2   2   1   2   1   1   1   2   1   2   1   1   1   1   1   2   2   1   2   2   2   1   1   1   2   1   1   2   2   2   2   1   2   1   1   2   2   1   2   2   2   1   1   1   1   2   2   1   1   1   1   2   1   2   2   2   1   1   1   2   1   1   1   2   2   2   2   1   2   2   1   2   2   2   2   1   2   2   1   2   2   2   2   2   2   1   1   1   2   2   2   1   1   1   1   1   2   1   1   2   2   1   2   1   1   2   1   2   1   1   2   1   2   1   1   2   2
 MK-2-3                 2   1   1   2   2   1   1   1   2   1   2   2   1   2   2   1   2   2   2   1   2   1   1   2   1   1   2   1   1   1   1   2   1   2   1   2   1   1   1   2   1   2   2   1   2   1   1   1   1   1   1   2   2   2   2   2   1   2   1   1   2   2   2   2   2   2   1   2   1   2   2   2   2   1   2   2   2   2   2   1   2   2   2   1   2   1   2   1   2   1   2   1   2   1   1   2   1   2   2   1   1   2   2   2   1   1   2   2   1   1   1   2   2   2   1   2   1   1   2   2   1   2   1   2   1   1   1   1   2   2   2   1   1   1   2   1   1   1   2   1   1   1   2   1   1   1   2   1   1   2   2   2   2   2   2   2   2   2   1   2   2   1   2   2   2   2   1   2   1   1   1   1   2   2   1   1   1   1   1   2   1   1   2   2   1   2   1   1   1   1   2   2   1   2   1   2   1   1   2   2
 MK-2-4                 2   1   1   2   2   1   1   1   2   1   1   2   1   1   2   2   2   2   2   1   2   1   1   2   1   2   2   1   1   1   1   2   1   2   1   2   1   1   1   2   1   2   2   1   2   1   1   1   1   1   1   2   2   2   2   2   1   2   1   1   1   2   2   2   2   2   2   2   1   2   2   2   2   1   2   2   2   2   2   1   2   2   2   1   2   1   2   1   2   1   2   1   2   1   1   1   1   2   2   1   1   2   2   2   2   1   2   2   1   1   2   1   1   2   1   2   1   1   2   1   1   2   1   2   1   1   1   1   1   2   2   1   1   1   2   1   1   2   2   1   1   1   2   1   2   1   1   1   1   2   2   2   2   2   2   2   2   2   1   2   2   1   2   2   2   2   1   2   1   2   1   1   2   2   1   1   1   1   1   2   1   1   1   2   1   2   1   1   1   1   2   1   1   2   1   2   1   1   1   1
 MK-2-5                 2   1   1   2   2   1   1   1   2   1   1   2   2   1   1   2   2   1   2   1   2   1   1   2   1   2   2   1   1   2   1   1   1   2   1   2   1   1   1   2   1   2   2   1   2   1   1   1   1   1   1   2   1   2   2   2   1   2   1   1   1   2   2   2   2   2   2   2   1   2   2   2   2   2   2   2   2   2   1   1   2   1   2   1   2   1   2   1   2   1   2   1   2   1   1   1   1   2   2   1   2   2   2   2   2   1   2   2   1   1   2   1   1   2   1   2   1   1   2   1   1   2   1   2   1   1   1   1   2   2   2   1   1   1   2   1   1   2   2   1   1   1   2   2   2   1   2   1   1   2   2   2   1   2   2   2   2   1   1   2   2   1   2   2   2   1   1   2   1   2   1   1   2   2   1   1   1   1   1   2   1   1   1   2   1   2   1   1   1   1   2   1   1   2   1   2   1   1   1   1
 MK-2-6                 2   1   1   2   2   1   1   1   2   2   1   2   2   1   1   2   2   2   2   1   2   1   1   2   1   2   2   1   1   2   2   1   1   2   1   2   1   2   1   2   2   1   2   2   2   1   1   1   1   2   1   1   1   2   2   2   1   2   1   1   1   2   2   2   2   2   1   2   2   1   2   2   2   2   2   2   2   2   1   1   2   1   2   1   2   1   2   1   2   1   1   1   2   1   1   1   1   2   2   1   1   2   2   2   2   1   1   2   1   2   2   1   1   2   1   2   1   1   2   1   1   2   1   2   1   1   1   1   2   2   2   1   1   2   1   1   1   2   2   1   1   1   2   2   2   1   2   1   1   2   2   2   1   2   2   2   2   1   1   2   2   1   2   2   2   1   1   2   2   2   1   1   2   2   1   1   1   1   1   2   1   1   1   2   1   2   1   1   1   2   2   1   1   2   1   2   1   1   1   1
 MK-2-7                 2   1   1   1   2   1   1   1   2   2   1   2   1   1   2   2   2   2   2   1   2   1   1   2   1   2   2   1   1   2   2   1   1   2   1   2   2   2   1   2   2   1   2   2   2   1   1   1   1   2   1   1   1   2   2   2   1   2   1   1   1   1   2   2   2   2   1   2   1   1   2   2   2   2   2   2   2   2   1   1   2   1   2   1   2   1   2   1   1   1   2   1   2   1   1   1   2   2   2   1   1   2   2   2   1   1   1   2   1   2   2   1   1   2   1   2   1   1   2   1   1   2   1   2   1   1   1   1   2   2   2   1   1   2   2   1   1   2   2   1   1   1   2   2   2   1   2   1   2   2   2   2   1   2   2   2   2   1   1   2   2   1   2   2   2   1   2   2   2   2   1   2   2   1   1   1   2   1   1   2   1   1   1   2   1   2   1   1   1   2   2   1   1   2   1   2   1   1   1   1
 MK-2-8                 2   1   1   2   2   1   1   1   2   2   1   2   1   1   2   2   1   2   2   1   2   1   1   2   1   2   2   1   1   2   2   1   1   2   1   2   2   1   1   2   2   2   2   2   2   1   2   1   1   2   1   1   1   2   2   2   1   2   1   1   1   1   1   2   2   2   1   2   1   1   2   2   2   2   2   2   2   2   2   1   2   2   2   1   2   2   1   1   1   1   2   1   2   1   1   1   2   2   2   1   1   2   2   2   1   1   1   2   1   2   2   1   1   2   1   2   1   1   2   1   1   2   1   2   1   1   1   1   2   2   2   1   1   2   2   1   1   2   2   1   1   1   2   2   2   1   2   1   2   2   2   2   1   2   2   1   2   2   1   2   2   1   2   2   2   1   1   2   2   2   1   1   2   1   1   1   2   1   1   2   1   1   1   2   1   2   1   1   2   2   2   1   1   2   1   2   1   1   1   1
 MK-2-9                 2   1   1   2   2   1   1   1   2   2   2   2   1   1   2   2   1   2   2   1   2   1   1   2   1   1   2   1   1   2   2   1   1   2   2   2   2   1   1   2   2   2   2   2   2   1   2   2   1   1   1   1   1   2   2   2   1   2   1   1   2   1   2   2   2   2   1   2   2   1   2   2   2   1   2   2   2   2   2   1   2   2   1   1   2   2   1   1   1   1   2   1   2   1   1   1   2   2   2   2   1   2   2   2   1   1   1   2   2   2   2   1   1   2   1   2   2   1   2   1   1   2   1   2   1   1   2   1   2   1   2   1   1   2   2   1   1   2   2   1   1   1   2   2   1   1   2   2   2   2   2   1   1   2   2   1   2   2   1   2   2   1   2   2   2   1   2   2   1   2   1   1   2   2   1   1   2   1   1   2   1   1   1   2   1   2   1   1   2   2   2   2   1   2   1   2   1   1   1   1
 MK-2-10                2   1   1   1   2   1   1   1   2   2   1   2   1   1   2   2   1   2   2   1   2   1   1   2   1   1   2   1   1   1   2   1   1   2   2   2   2   2   2   1   2   2   2   2   2   2   2   2   2   2   1   1   1   2   2   2   1   2   1   1   2   1   2   2   2   2   1   2   2   1   2   2   2   1   2   2   2   2   1   1   2   2   1   1   2   2   1   2   1   1   2   2   2   1   2   1   2   2   1   2   1   2   2   1   1   2   1   2   2   2   2   1   1   2   1   2   2   1   2   1   1   2   1   2   1   1   2   1   2   1   1   1   1   2   2   1   1   2   2   1   1   2   2   2   1   1   1   2   2   2   2   1   1   2   2   1   2   2   1   2   2   1   2   2   2   1   1   2   1   2   1   1   2   2   1   1   2   1   2   2   1   1   1   2   2   2   1   1   2   2   2   2   2   2   1   2   1   1   1   1
 MK-2-11                2   1   1   1   2   1   1   1   2   2   1   2   2   1   2   2   1   2   2   1   2   1   1   2   1   1   2   2   1   1   1   1   1   2   2   2   2   2   2   1   2   2   2   2   1   2   2   2   2   2   1   1   2   2   2   2   1   2   1   1   2   2   2   2   2   2   1   2   2   1   2   2   2   1   2   2   2   2   1   1   2   2   1   1   2   2   1   2   1   1   2   1   2   1   2   1   2   2   1   2   1   2   2   1   1   2   2   2   2   1   2   1   1   2   1   1   1   1   2   1   1   1   1   2   1   1   1   1   2   1   1   1   1   2   2   1   1   2   2   1   1   2   2   2   1   1   1   2   2   2   2   1   1   2   2   1   2   2   1   2   2   1   2   2   1   1   1   2   1   2   1   1   2   2   1   1   2   1   2   2   1   1   1   2   2   2   1   1   2   2   2   2   2   2   1   2   1   1   1   2
 MK-2-12                1   1   1   1   2   1   1   1   2   2   1   2   1   2   1   2   1   2   2   2   2   1   1   1   1   1   2   2   1   2   2   1   1   1   2   2   2   2   1   1   2   2   2   2   1   2   2   2   2   1   2   1   2   2   2   2   1   2   1   1   2   2   2   2   2   2   2   2   2   1   1   2   2   1   2   2   2   2   1   1   2   2   1   1   2   2   1   2   1   2   2   1   2   1   2   1   2   2   1   1   2   2   2   1   2   2   2   2   1   1   2   1   1   2   1   1   1   1   2   1   2   1   1   2   1   2   1   1   2   1   1   1   1   2   2   1   1   2   2   1   1   2   2   1   2   1   1   2   1   2   1   1   1   2   2   1   2   2   1   2   2   1   2   2   1   1   1   2   1   2   1   1   2   2   1   1   2   1   2   2   1   1   1   2   2   2   1   1   2   2   2   2   2   2   1   1   1   1   2   1
 MK-2-13                1   2   1   2   1   1   1   1   1   2   1   2   1   2   1   2   1   2   2   2   2   1   1   1   1   1   2   2   1   2   2   1   1   1   2   2   2   2   1   2   2   2   2   2   1   2   2   2   2   1   2   2   1   2   1   2   1   2   1   1   2   2   2   2   2   2   2   2   2   1   1   2   2   1   2   2   2   2   1   1   2   2   1   1   1   2   1   2   2   2   2   1   2   1   2   2   2   2   1   2   2   2   2   1   2   2   2   2   1   1   2   1   1   2   1   1   1   1   2   1   2   1   1   2   1   2   2   1   2   1   1   1   1   2   2   1   1   2   2   1   1   2   2   1   2   1   1   2   1   2   1   1   1   2   2   1   2   1   1   2   2   1   2   2   1   1   1   2   1   1   1   1   2   2   1   1   2   2   2   2   1   1   1   2   2   2   1   1   2   1   2   2   2   2   1   1   1   2   2   1
 MK-2-14                1   2   1   2   1   1   1   1   1   2   1   2   1   2   1   2   1   2   2   2   2   1   1   1   1   1   2   2   1   2   2   1   1   1   2   2   2   2   1   2   2   2   2   2   1   2   2   2   1   1   2   2   1   2   1   2   1   2   1   2   2   2   1   2   2   2   2   1   2   1   1   2   2   1   2   2   2   1   1   1   2   2   1   1   1   2   1   2   2   2   2   1   2   2   2   2   2   2   1   2   2   2   2   1   2   2   2   2   1   1   2   1   2   2   1   1   1   2   2   1   2   1   1   2   1   2   2   1   2   1   1   1   1   2   2   1   1   2   1   1   1   2   2   1   2   2   1   2   1   2   1   1   1   2   2   1   2   1   1   2   2   1   1   2   1   1   1   2   1   1   1   1   2   2   1   1   2   2   2   2   1   1   1   2   2   2   1   1   2   1   2   1   2   1   1   1   2   2   2   1
 MK-2-15                1   2   1   2   1   1   1   1   1   1   1   1   1   2   1   2   1   2   2   2   2   1   1   1   1   1   2   2   1   2   2   1   1   1   2   2   2   2   2   2   2   2   2   2   1   2   2   2   1   1   2   2   1   2   1   2   1   2   1   2   2   2   1   2   2   1   2   1   2   1   1   2   2   1   2   1   2   1   1   1   1   2   1   1   1   2   1   2   2   2   1   1   1   2   2   2   2   2   1   1   2   2   2   1   1   1   2   1   1   1   2   1   2   2   1   1   1   2   2   1   2   1   1   2   1   1   2   1   2   1   2   1   1   2   2   1   2   2   1   1   1   2   2   2   2   2   1   2   1   2   1   1   1   2   2   1   2   1   1   2   2   1   1   2   1   2   1   2   1   1   1   1   2   1   1   1   2   2   1   2   1   1   1   2   2   2   1   1   2   1   2   1   2   1   1   2   2   2   2   1
 MK-2-16                1   2   1   2   2   1   1   1   1   1   1   1   1   2   1   2   1   2   2   2   2   2   1   1   1   1   2   1   1   2   2   1   1   1   2   2   2   2   2   2   2   2   2   2   1   2   2   2   1   1   2   2   1   2   1   2   1   2   1   2   2   2   1   2   2   1   2   1   2   1   1   2   2   1   2   1   2   1   1   1   1   2   2   1   1   2   1   2   2   2   1   1   1   2   2   2   2   2   1   1   2   2   1   1   1   1   1   1   1   1   1   1   2   2   1   1   1   2   2   1   2   1   1   2   1   1   2   1   2   1   1   1   1   2   2   1   1   2   1   2   1   2   1   1   2   2   1   2   1   2   1   1   1   2   2   1   2   1   1   2   2   1   1   2   1   2   1   2   1   1   1   1   2   1   2   1   2   2   1   2   1   1   1   2   2   2   1   1   2   1   2   1   2   1   1   2   2   2   2   1
 MK-3-1                 2   2   1   1   2   2   1   1   2   2   2   1   2   2   1   2   1   1   1   2   2   1   1   1   2   2   1   1   1   2   2   1   1   2   2   1   1   2   2   2   2   2   2   2   2   2   2   1   2   2   2   2   1   1   2   2   1   2   1   2   1   2   1   2   1   1   1   2   2   2   2   1   1   2   1   2   2   1   1   2   2   1   2   1   1   1   2   1   1   2   2   2   2   1   1   2   2   1   1   1   2   1   1   1   1   1   1   2   2   1   1   2   1   2   2   1   2   2   1   1   2   1   1   2   2   2   1   1   2   1   1   1   1   1   1   1   2   2   1   2   2   1   2   1   1   2   2   2   1   1   2   2   1   2   1   1   1   2   2   1   1   2   1   2   1   1   1   1   2   1   2   1   1   1   1   2   1   2   2   1   2   1   2   1   1   1   2   1   2   2   2   2   2   2   2   1   1   1   1   1
 MK-3-2                 2   2   1   1   2   2   1   1   2   2   2   2   2   2   1   2   1   1   1   2   2   1   1   2   2   2   1   2   1   2   2   1   1   2   2   1   1   2   2   2   2   2   2   2   2   1   2   2   2   2   2   2   1   1   2   2   1   2   1   2   1   2   1   2   1   1   2   2   2   2   2   1   1   2   2   2   1   1   1   2   2   1   2   1   1   1   2   1   1   2   2   2   2   1   1   2   2   1   2   1   2   1   1   1   1   1   1   2   2   1   2   2   1   2   2   1   2   2   1   1   2   2   2   2   2   2   1   1   2   2   1   1   1   1   1   1   1   2   1   2   2   1   2   1   1   2   2   2   1   1   2   2   1   2   2   1   1   2   2   1   1   2   1   2   1   1   1   1   1   1   2   1   1   1   1   2   1   2   2   1   2   1   2   1   1   1   2   2   2   2   2   2   2   2   2   1   1   1   1   1
 MK-3-3                 2   2   1   1   2   2   1   1   2   2   2   2   2   2   1   2   1   1   1   2   2   1   2   2   2   2   1   2   1   2   2   1   1   2   2   1   1   2   2   2   2   2   2   2   2   1   2   2   2   2   2   1   1   1   1   2   1   2   1   2   1   2   1   2   1   1   2   2   2   2   1   1   2   2   1   2   2   1   2   1   2   1   2   1   1   1   2   1   1   2   2   2   2   1   1   2   2   1   2   1   2   1   1   1   1   1   1   1   2   1   2   1   1   2   2   1   2   2   1   1   2   2   2   2   2   2   1   1   2   2   1   1   1   1   1   1   1   2   1   2   2   1   2   1   1   2   2   2   1   1   2   2   1   2   2   1   1   2   2   1   1   2   1   2   1   1   1   2   2   1   2   1   1   2   1   2   2   2   2   1   2   1   2   1   1   1   2   2   2   1   2   2   2   2   2   1   1   1   1   1
 MK-3-4                 2   2   1   2   2   1   1   1   2   2   2   2   2   2   1   2   1   1   2   2   2   1   2   2   2   1   1   2   1   2   2   1   1   2   2   1   1   2   2   2   1   2   2   2   2   1   2   2   2   2   2   1   1   1   1   2   1   2   1   2   1   2   1   2   1   2   2   2   2   2   1   1   2   2   1   2   2   1   2   1   2   1   2   1   1   1   2   1   1   2   2   2   2   1   1   2   2   1   2   1   2   1   1   1   1   1   1   1   2   1   2   1   1   1   2   1   2   2   1   1   2   1   2   2   2   2   1   1   2   2   2   1   1   1   2   1   1   2   2   2   2   1   1   2   1   2   2   2   1   1   2   1   1   2   2   1   1   2   2   1   1   2   1   2   1   1   2   2   2   2   1   1   1   2   1   2   2   2   2   1   2   1   2   1   1   1   2   2   2   1   1   2   1   2   2   1   1   1   1   1
 MK-3-5                 2   2   1   2   2   1   1   1   2   2   2   2   2   2   1   2   1   1   2   2   2   1   2   2   2   1   1   2   1   2   2   1   1   2   2   1   1   2   2   2   1   1   2   2   2   2   2   2   2   2   2   2   1   1   1   2   1   2   1   2   1   2   1   2   1   2   1   2   2   2   1   2   2   1   1   2   2   2   2   1   2   1   2   1   1   1   2   1   1   2   1   2   1   2   1   2   2   1   2   1   2   1   1   2   1   1   1   1   2   2   2   1   1   1   1   1   2   2   1   1   2   1   2   2   2   2   1   1   2   2   2   1   1   1   2   2   1   2   2   2   2   1   1   2   1   2   2   2   1   1   2   1   1   2   2   1   1   1   2   1   1   2   1   1   1   1   2   2   2   2   1   1   1   2   1   2   2   2   2   1   2   1   2   1   1   1   2   2   2   1   1   2   1   2   2   1   1   1   1   1
 MK-3-6                 2   2   1   2   2   1   1   2   2   2   2   2   2   2   1   2   1   1   2   2   2   1   2   2   2   1   1   2   1   1   2   1   1   1   2   1   1   2   2   2   1   1   2   2   1   2   2   2   2   1   2   2   1   1   1   2   1   2   1   2   1   2   1   1   1   1   1   1   2   2   1   2   2   1   1   2   2   2   2   1   2   1   2   1   1   1   2   1   1   2   1   2   1   2   1   2   2   1   2   1   2   1   1   2   2   1   1   1   2   2   1   1   1   1   1   1   2   1   1   1   2   1   2   1   2   1   1   1   2   2   2   1   1   1   2   2   1   2   2   2   2   1   1   2   1   2   2   2   1   1   2   1   1   1   2   1   1   1   1   1   1   2   1   1   1   2   2   2   2   2   1   1   1   2   2   2   2   2   2   1   2   1   1   1   1   1   1   2   2   1   1   2   1   2   2   1   1   1   1   1
 MK-3-7                 2   2   1   2   2   1   1   2   2   2   2   2   1   2   1   2   1   1   2   2   2   1   2   1   2   1   1   2   1   2   2   1   2   1   2   1   1   1   1   2   1   1   2   2   2   2   2   2   2   1   2   2   1   1   1   2   1   2   1   2   1   2   1   1   1   1   1   1   2   2   1   1   2   1   1   2   2   2   2   1   2   1   2   1   1   1   2   1   1   2   2   2   1   2   1   2   2   1   2   1   1   1   1   2   2   1   2   1   2   1   1   1   1   1   1   1   2   1   1   2   1   1   2   1   2   1   1   1   2   2   2   1   1   1   2   2   1   2   2   1   2   1   1   1   1   2   2   2   1   2   2   1   1   1   2   1   1   1   1   1   1   2   1   1   1   2   2   2   2   2   1   1   1   1   2   2   2   2   2   1   2   1   1   1   2   1   1   2   2   1   1   2   1   2   1   1   1   1   2   1
 MK-3-8                 1   2   1   2   2   1   1   2   2   2   2   2   1   2   1   2   1   1   2   2   2   1   2   1   2   1   1   2   1   2   2   1   2   1   2   2   1   1   1   2   1   1   2   2   2   2   2   2   2   1   2   2   1   1   1   2   1   2   1   2   1   2   1   1   1   1   1   1   2   2   1   1   2   1   1   2   1   2   2   1   2   1   2   1   1   1   2   1   1   2   2   2   1   2   1   2   2   1   2   1   1   1   1   2   2   1   2   1   2   2   1   1   1   1   1   1   2   1   1   2   1   1   2   1   2   1   2   1   2   2   2   1   1   2   2   2   1   2   2   1   2   1   1   1   1   2   2   1   1   2   2   1   1   1   2   1   1   1   2   1   1   2   1   1   1   1   2   2   2   2   1   1   1   1   2   2   2   2   2   1   2   1   1   1   2   1   1   2   2   1   1   2   1   2   1   1   1   1   2   2
 MK-3-9                 1   2   1   2   2   1   1   2   2   2   2   2   1   2   1   2   1   2   2   2   1   1   2   1   1   1   1   2   1   2   2   1   2   1   2   2   1   1   1   2   1   1   2   2   1   2   2   2   2   1   2   2   1   1   1   2   1   2   1   2   1   2   1   1   1   1   1   1   2   2   1   1   2   1   1   2   1   2   2   1   2   1   2   1   1   2   1   1   1   2   2   2   1   2   1   2   2   1   2   1   1   1   1   2   2   1   2   1   2   2   1   2   1   1   1   1   1   1   1   1   1   1   2   2   2   1   2   1   1   1   2   1   1   2   2   2   1   2   2   1   2   2   1   1   1   2   1   1   1   2   2   1   1   1   2   1   1   1   1   1   1   2   1   1   1   1   1   2   2   2   1   1   1   1   2   2   2   2   2   2   2   1   1   2   2   1   1   2   2   1   2   2   1   2   1   1   1   1   2   2
 MK-3-10                1   2   2   2   2   1   1   2   1   2   2   2   1   1   2   2   2   2   2   2   1   1   2   1   1   1   1   2   1   2   2   1   2   1   2   2   1   1   1   2   1   1   2   2   1   2   2   2   2   1   2   2   1   1   1   2   2   2   1   2   1   2   1   1   1   1   1   1   1   2   2   1   2   1   1   2   1   2   2   1   2   1   2   2   1   2   1   1   1   2   2   2   1   2   1   2   2   1   2   1   1   1   1   2   2   1   2   1   2   2   1   2   1   2   1   1   1   1   1   1   1   1   2   2   2   1   2   1   1   1   2   1   1   2   2   2   1   2   2   1   2   2   1   1   1   2   1   1   1   2   1   1   1   1   2   2   1   1   1   1   1   2   1   1   1   1   1   2   2   1   1   1   1   1   2   2   2   2   2   2   2   1   1   2   2   1   1   2   2   1   2   2   1   2   1   1   1   1   2   2
 MK-3-11                1   2   2   2   2   1   1   1   1   1   2   2   1   1   2   2   1   2   2   2   1   2   2   1   1   1   1   2   1   2   2   1   2   1   1   2   1   1   1   2   1   1   2   2   1   2   2   2   2   1   2   2   1   2   1   2   2   1   1   2   1   2   1   1   2   1   1   1   2   1   2   1   2   1   1   2   1   1   2   1   2   1   2   2   1   2   1   1   1   1   2   2   1   2   1   2   1   1   2   1   1   1   1   2   2   1   2   1   2   2   1   2   1   2   1   1   1   1   1   1   2   1   2   2   2   1   2   1   1   1   2   1   1   2   2   2   2   2   2   1   2   2   1   1   1   2   1   1   1   2   1   1   1   2   2   2   1   1   1   1   1   2   1   1   1   1   1   2   2   1   1   1   1   1   2   2   2   2   2   2   2   1   1   2   2   1   1   2   2   1   2   2   1   2   1   1   1   1   2   2
 MK-3-12                1   1   2   2   2   1   1   1   1   1   2   2   1   1   2   1   1   2   2   2   1   2   2   1   1   1   1   2   1   2   2   1   2   1   1   2   1   1   1   2   1   1   2   2   1   2   2   2   2   2   2   2   1   2   1   1   2   1   1   2   1   1   1   1   2   1   2   1   1   2   2   1   2   1   1   2   1   1   2   1   2   2   2   2   1   2   1   1   1   2   2   2   1   2   2   2   1   1   2   1   1   1   1   2   2   1   2   1   1   2   1   2   2   1   1   1   1   1   1   1   2   1   2   2   2   1   2   1   1   1   2   1   1   2   2   2   2   2   1   1   2   2   1   1   1   2   1   1   1   2   1   1   1   2   1   2   1   1   1   1   1   2   2   1   1   1   1   1   2   1   1   1   1   2   2   2   2   2   2   2   2   2   1   2   2   1   1   2   2   1   2   2   1   2   1   1   1   2   2   2
 MK-3-13                1   1   2   2   2   2   1   2   1   1   2   2   1   1   1   1   2   2   2   2   1   2   2   1   1   1   1   2   1   2   2   1   2   1   1   2   1   1   1   2   1   1   2   2   1   2   2   1   2   2   2   2   1   1   1   1   2   1   1   2   1   1   1   2   2   1   2   1   1   1   2   1   2   1   1   2   1   1   2   1   2   2   2   2   1   2   1   1   1   1   2   2   2   2   2   2   1   1   1   1   1   1   1   2   2   1   2   1   1   2   1   2   1   1   1   1   1   1   2   2   2   1   2   2   2   1   1   1   1   1   2   1   1   2   2   2   2   2   2   1   2   2   1   2   1   2   1   1   1   2   1   1   1   2   1   2   1   1   1   2   1   2   2   2   1   1   1   1   2   1   1   1   1   2   2   2   2   1   2   2   2   2   1   2   2   1   2   2   2   1   2   2   1   2   1   1   1   2   2   2
 MK-3-14                1   2   2   2   2   2   1   2   1   1   2   2   1   2   1   1   2   2   2   2   1   2   2   1   1   1   1   2   1   2   2   1   1   1   1   2   1   1   1   1   1   1   2   2   1   2   2   1   2   2   2   2   1   1   1   1   2   1   1   2   1   2   1   2   2   1   2   1   1   1   2   1   2   1   1   2   1   1   2   2   2   2   2   2   1   1   1   1   1   1   2   2   2   2   2   2   1   1   1   1   1   1   1   2   2   1   1   1   1   2   2   2   1   1   1   1   2   1   2   2   2   1   2   2   2   1   1   1   1   1   2   1   1   2   2   1   1   2   2   1   2   2   1   2   1   2   1   1   1   2   1   2   1   2   2   2   2   1   1   2   1   2   2   2   1   1   1   2   2   1   1   2   1   2   2   2   2   1   2   2   2   2   1   1   2   1   2   2   2   1   2   2   1   2   1   1   1   1   2   2
 MK-3-15                1   1   2   2   2   2   1   2   1   1   1   2   1   2   1   2   2   2   2   2   2   2   2   1   1   1   1   2   1   2   2   1   1   2   1   2   1   1   1   2   1   1   2   2   1   1   2   1   2   2   2   2   1   1   1   1   1   1   1   2   1   2   1   2   2   2   2   1   1   1   2   1   2   1   1   1   1   1   2   2   2   2   2   2   1   1   1   1   2   1   2   2   2   2   2   2   1   1   1   1   2   1   1   2   2   1   1   1   1   2   2   2   1   1   1   1   2   1   2   2   2   2   2   2   2   1   1   1   1   1   2   1   1   2   2   1   1   2   2   1   2   2   1   2   1   2   1   1   1   2   1   2   1   2   2   2   2   1   1   2   1   2   2   2   1   1   1   2   2   1   1   2   1   2   1   2   2   1   2   2   2   2   1   1   2   1   2   2   2   1   2   2   1   2   1   1   1   1   2   2
 MK-3-16                1   1   2   2   2   2   1   1   1   1   1   2   1   2   1   2   2   2   2   2   2   2   2   1   1   1   1   2   1   2   2   2   1   2   1   2   1   1   1   2   1   1   2   2   1   1   2   1   2   2   1   2   1   1   1   1   1   1   1   2   1   2   2   1   2   2   2   1   1   1   1   1   2   1   2   1   1   2   2   2   2   2   2   2   1   1   1   1   2   2   2   2   2   2   2   2   1   1   1   1   2   1   1   2   2   1   1   2   2   2   2   2   1   1   1   1   2   1   2   2   2   2   1   1   2   1   1   2   1   1   2   1   1   2   1   2   1   2   2   1   2   2   1   2   1   2   1   1   1   2   2   2   1   2   2   2   2   1   2   2   1   2   2   2   1   1   1   2   2   2   1   1   1   2   1   2   2   1   2   2   2   2   1   1   2   2   2   2   2   1   2   2   1   2   2   1   1   1   2   2
 MK-4-1                 1   2   2   1   2   2   1   1   2   1   2   1   1   1   1   1   1   2   2   2   2   2   2   2   1   1   1   2   1   1   1   2   1   1   1   2   2   2   1   2   2   1   2   1   2   1   2   1   1   1   1   2   2   2   1   2   2   2   1   1   2   1   1   1   2   1   2   2   1   1   1   1   1   2   2   2   1   2   1   1   2   2   2   2   2   1   2   2   1   1   1   1   1   2   2   1   1   2   2   1   1   1   2   1   2   1   2   1   1   2   1   2   1   2   2   2   1   2   1   2   1   1   2   2   2   2   1   2   2   1   2   2   2   1   2   2   2   2   1   2   1   1   2   2   1   2   1   2   2   2   1   2   1   1   1   2   2   2   1   1   2   2   2   2   1   2   1   1   1   2   1   1   1   1   2   2   1   1   1   2   1   2   1   1   1   2   2   2   1   2   2   1   1   2   2   1   1   2   1   2
 MK-4-2                 2   2   2   1   2   2   1   1   2   1   2   1   1   1   1   1   1   2   2   2   1   2   2   2   1   1   1   2   1   1   1   2   1   1   1   2   2   1   1   2   2   1   2   1   2   1   2   1   1   1   1   2   1   2   1   2   2   2   1   1   1   1   1   1   2   1   2   2   1   1   1   1   1   2   2   2   2   2   1   1   2   2   2   2   2   1   2   2   1   1   1   1   2   1   2   1   1   2   2   2   1   1   2   1   2   1   2   1   1   2   1   2   1   2   2   2   1   2   1   2   1   1   2   2   2   1   1   2   2   1   2   2   2   1   2   2   2   2   1   2   1   1   2   1   1   2   1   2   2   2   1   2   1   1   1   2   2   2   1   1   2   2   2   2   1   2   1   1   1   2   1   1   1   1   2   2   1   2   1   2   1   2   1   1   1   2   2   2   2   1   2   1   1   2   2   1   1   2   1   2
 MK-4-3                 2   2   2   2   2   2   1   1   2   1   2   1   1   1   1   1   1   2   2   2   1   2   2   2   2   2   1   2   1   1   1   2   1   1   2   2   2   1   1   2   2   1   1   2   1   1   2   2   1   1   1   2   1   2   1   2   2   2   1   1   1   1   1   1   2   1   2   2   1   1   1   1   1   2   2   2   2   2   1   2   2   2   2   2   2   2   2   2   1   1   1   1   2   1   1   1   1   2   2   2   1   1   2   1   2   1   2   1   1   2   1   2   2   1   2   2   1   2   1   2   1   1   2   2   2   1   1   2   2   1   2   2   2   1   2   2   2   2   2   2   1   1   2   1   1   2   1   1   2   2   1   1   1   1   1   2   2   2   1   1   2   2   2   2   1   2   1   1   1   2   1   1   1   1   2   2   1   2   1   2   1   2   1   1   1   2   2   2   2   1   2   1   2   2   2   1   1   2   1   2
 MK-4-4                 2   2   2   2   1   2   1   1   1   1   2   1   1   1   2   1   1   1   2   2   1   2   2   2   2   2   2   2   1   1   1   1   1   1   2   2   2   2   1   2   2   1   1   2   1   1   1   2   1   1   1   2   1   1   1   2   2   2   1   1   1   1   1   2   2   1   2   2   1   2   1   1   1   2   2   1   2   2   1   2   2   2   2   2   2   2   2   2   1   1   1   1   2   1   1   1   1   2   2   2   1   1   2   1   2   1   2   1   1   2   1   2   2   1   1   2   1   2   1   1   1   1   2   2   1   2   1   2   2   1   2   2   2   2   2   1   2   2   2   2   1   1   2   1   1   2   1   1   2   1   1   1   2   1   1   2   2   2   1   1   2   2   2   2   1   2   1   1   1   2   1   1   1   2   2   2   1   2   1   2   1   2   1   1   1   2   2   2   2   1   2   1   2   2   2   1   1   2   2   2
 MK-4-5                 2   2   2   2   1   2   1   1   2   1   1   1   1   1   2   1   1   1   2   2   1   1   2   2   2   2   2   2   1   1   1   1   1   1   2   2   1   2   1   2   2   1   1   2   1   1   1   2   1   1   1   2   1   1   1   2   2   2   1   1   1   1   1   2   2   1   1   2   1   2   1   1   1   2   2   1   2   1   1   2   2   2   2   2   2   2   2   2   1   1   1   2   2   1   1   1   1   2   2   2   2   1   2   1   2   1   2   1   1   2   1   2   2   1   1   2   1   2   1   1   2   1   2   2   1   2   1   2   2   1   2   2   2   2   2   1   2   1   2   2   1   1   2   1   1   2   1   1   2   1   1   1   2   1   1   1   2   2   1   2   2   2   2   2   1   2   1   1   1   2   1   1   1   2   2   2   1   2   1   1   1   2   1   1   1   2   2   2   1   1   2   1   2   2   2   1   1   2   2   2
 MK-4-6                 2   2   2   2   1   2   1   1   2   1   1   1   1   1   2   1   1   1   2   2   1   1   2   2   2   1   2   2   1   1   1   1   1   1   2   2   1   2   1   2   2   1   1   2   1   1   1   2   1   1   1   2   1   1   1   2   2   1   2   1   1   1   1   1   2   1   1   2   1   2   1   1   1   2   2   1   2   1   1   2   2   2   2   2   2   2   2   1   1   1   1   2   2   1   1   1   2   2   2   2   2   1   2   1   1   1   2   1   1   2   1   2   1   1   1   2   1   2   1   1   2   1   2   2   1   2   2   2   2   1   2   2   2   2   2   1   2   1   2   2   1   1   2   1   1   2   1   1   2   2   1   1   2   1   1   1   2   2   1   2   2   2   2   2   1   2   1   1   1   2   1   1   2   2   2   2   1   2   1   1   1   2   1   1   1   1   2   2   1   1   2   1   2   2   2   1   1   1   2   2
 MK-4-7                 2   2   2   2   1   2   1   1   2   1   1   1   1   1   2   2   2   1   1   2   1   1   2   2   2   1   2   2   1   1   1   1   1   1   2   2   1   2   1   2   2   1   1   2   1   1   1   2   2   1   1   2   2   2   1   2   2   1   2   1   2   2   1   1   2   2   1   2   1   2   1   1   1   2   2   1   2   1   1   2   2   2   2   2   2   2   1   1   1   1   1   2   2   1   2   1   2   2   2   2   2   1   1   1   1   1   1   1   1   2   1   1   1   1   1   2   1   2   2   1   2   1   2   2   2   2   2   1   2   1   2   2   2   2   2   1   2   1   2   2   1   1   2   1   1   1   1   1   2   2   1   1   2   1   1   1   2   2   1   2   2   1   2   2   1   2   1   1   1   2   1   1   1   2   2   2   1   2   1   1   1   2   1   1   1   1   2   2   1   1   2   1   2   2   2   1   1   1   2   2
 MK-4-8                 1   1   1   2   1   2   1   1   2   1   1   1   1   1   2   1   2   1   2   2   1   1   2   2   2   1   2   2   1   1   1   1   1   1   2   2   1   2   1   2   2   1   2   2   1   1   1   2   2   1   1   2   2   2   1   2   1   1   1   1   2   2   1   1   2   2   1   2   1   2   1   1   1   2   2   1   2   2   1   2   2   2   2   2   2   2   1   1   1   1   1   2   2   1   2   1   2   2   2   2   2   1   1   1   1   1   1   1   2   2   1   1   2   1   1   2   2   2   2   1   2   1   2   2   2   2   2   1   2   1   1   2   2   2   2   1   2   1   2   2   1   1   2   2   1   1   2   1   2   2   1   1   2   1   1   1   2   2   1   2   2   1   2   2   1   1   1   1   2   2   1   2   1   1   2   2   1   2   1   1   1   2   1   1   1   1   2   2   1   1   1   2   2   2   2   1   1   1   2   2
 MK-4-9                 1   1   1   2   1   2   2   1   2   1   1   1   1   2   2   1   2   1   1   2   1   1   2   2   2   1   2   2   1   1   1   1   1   1   2   1   2   1   1   2   2   1   2   2   1   1   1   2   2   1   1   2   2   2   2   2   1   1   1   2   2   2   1   1   2   2   1   2   1   2   1   1   1   2   2   1   2   2   1   2   2   2   2   2   2   2   1   1   1   1   1   2   2   1   2   1   2   1   2   2   2   1   1   1   1   1   2   1   2   2   1   1   2   1   1   2   2   2   1   2   2   1   2   2   2   1   2   1   2   2   1   2   2   2   2   1   2   1   2   2   1   1   2   2   1   1   2   1   2   2   1   1   2   1   1   2   2   2   1   2   2   1   2   2   1   1   1   2   2   2   1   2   1   1   2   2   1   2   1   1   1   2   1   1   1   1   2   2   1   1   1   2   2   1   2   1   2   1   1   2
 MK-4-10                1   1   1   1   1   2   2   2   2   1   1   1   1   2   2   1   2   1   1   2   1   1   2   2   2   1   2   2   1   1   2   1   1   1   2   1   2   1   1   2   2   1   2   2   1   1   1   2   2   1   1   2   1   2   2   2   1   1   1   2   2   2   1   1   2   2   1   2   1   2   1   1   2   2   2   1   2   2   1   2   2   2   2   2   2   1   2   1   1   1   1   2   2   1   2   2   2   1   1   2   2   1   1   1   1   1   2   1   2   2   1   2   2   1   2   2   2   2   1   2   2   1   2   2   2   1   2   1   2   2   1   2   2   2   1   1   2   1   2   2   1   1   2   2   1   1   2   1   2   1   2   1   2   1   2   2   2   2   1   2   2   1   2   2   1   2   1   2   2   2   1   2   1   1   2   2   1   2   1   1   1   2   1   1   1   2   2   2   1   2   1   2   2   1   2   1   2   1   1   2
 MK-4-11                1   1   1   1   1   2   2   2   2   1   1   1   1   2   2   1   2   1   1   2   1   1   2   2   1   1   2   2   1   1   1   1   1   1   2   1   2   1   1   2   2   1   2   2   1   1   1   2   2   1   1   2   1   2   2   2   1   1   1   2   2   2   1   1   2   2   1   2   1   2   1   1   2   2   2   1   2   2   1   1   1   2   2   2   2   1   2   1   1   1   1   2   2   1   2   2   2   1   1   2   2   1   1   1   1   1   2   1   2   2   1   2   2   1   2   2   2   2   1   2   2   1   2   2   2   1   2   1   2   2   2   2   2   2   1   1   2   1   1   2   1   1   2   2   2   1   2   1   2   1   2   1   2   2   2   2   2   1   1   2   2   1   2   2   1   2   1   2   2   2   1   2   1   1   2   2   1   2   1   1   1   2   1   1   2   2   2   2   1   2   2   2   2   1   2   1   2   1   1   2
 MK-4-12                2   1   1   1   1   2   1   2   2   1   2   1   2   2   2   2   2   1   1   2   1   1   2   2   1   1   1   2   1   1   1   1   1   1   2   1   2   1   1   2   2   2   2   2   2   1   1   2   2   1   1   1   1   1   2   2   1   1   1   2   2   2   1   2   2   2   1   2   1   2   1   1   2   2   2   1   2   2   1   1   1   2   2   2   2   1   2   1   1   1   1   2   2   1   2   2   2   1   1   2   2   1   1   1   1   1   2   1   2   2   1   1   2   1   2   2   2   2   1   2   2   1   2   2   2   1   2   1   2   2   2   2   2   2   1   1   2   1   2   2   1   1   2   2   2   1   2   1   2   1   2   1   2   1   2   2   1   1   1   2   2   1   2   2   1   2   1   2   1   2   1   2   2   1   2   1   1   2   1   1   1   2   1   1   1   2   2   2   1   2   2   2   2   1   2   1   2   1   1   2
 MK-4-13                2   1   1   1   1   2   1   2   2   1   2   1   2   2   2   2   2   1   1   2   1   1   2   2   1   1   1   2   1   1   1   1   1   1   2   1   2   1   1   2   2   2   2   2   2   1   1   1   2   1   1   1   1   1   2   2   1   1   1   2   2   2   1   2   2   2   1   2   1   2   2   1   2   2   2   1   1   2   1   1   1   2   2   2   2   1   2   1   1   1   1   2   2   1   2   2   2   1   1   1   2   1   1   1   1   1   2   1   2   2   1   1   2   2   2   2   2   2   1   2   2   1   1   2   2   1   2   2   2   2   2   2   2   2   1   1   2   2   2   2   2   1   2   2   2   1   2   1   2   1   1   1   2   1   2   2   1   2   1   2   1   1   2   2   1   2   1   2   1   2   1   1   1   1   2   1   1   2   1   1   1   2   1   1   1   2   2   2   1   2   2   2   2   2   2   1   2   1   2   2
 MK-4-14                2   1   1   1   1   2   1   2   2   1   2   1   2   2   1   2   2   2   1   1   1   1   2   2   1   1   2   2   2   1   1   1   1   1   2   1   2   2   1   2   2   2   2   2   2   1   1   1   2   1   1   2   1   1   2   2   1   1   1   2   2   2   1   2   2   2   1   2   1   2   2   1   2   2   1   1   1   2   1   1   1   2   1   2   2   1   2   1   1   1   1   2   2   2   1   2   1   1   1   1   2   1   1   1   1   1   2   1   2   2   1   1   2   2   2   2   2   2   1   2   2   1   2   2   2   1   2   2   2   2   2   2   2   2   1   1   2   2   2   2   2   1   2   2   2   1   2   1   2   1   1   1   2   1   2   2   1   2   1   2   2   1   2   1   1   2   1   2   1   2   1   1   1   1   2   1   1   2   1   1   1   2   1   1   1   1   2   1   2   2   2   2   2   2   2   1   2   1   2   2
 MK-4-15                2   1   1   1   2   2   2   2   2   1   1   1   2   2   1   1   1   2   1   2   1   1   2   2   1   1   2   2   2   1   1   1   1   1   2   1   2   2   2   2   2   2   2   2   2   1   1   1   2   1   1   1   1   1   2   1   1   1   1   2   2   2   2   2   2   2   1   2   1   2   2   1   2   2   1   1   1   2   1   1   1   2   2   2   2   1   2   1   1   1   1   2   2   2   1   2   1   1   1   1   2   1   1   1   1   1   2   1   2   2   1   2   2   2   2   2   2   2   2   2   2   1   1   2   2   1   2   2   2   2   2   2   2   2   1   1   2   2   1   2   2   1   2   2   2   1   2   1   2   2   1   1   2   1   2   2   1   2   1   2   1   1   2   1   1   2   1   2   1   2   2   1   1   1   2   1   1   2   1   1   1   2   1   2   1   1   2   1   2   2   1   1   2   2   1   1   2   1   2   2
 MK-4-16                2   1   1   1   2   2   1   2   2   1   1   1   2   2   1   1   1   2   1   2   1   1   2   2   1   1   2   1   2   1   2   1   1   2   2   1   2   2   2   2   2   2   2   2   2   1   1   1   2   1   1   1   1   1   2   1   1   1   1   2   2   2   2   2   1   2   1   2   1   2   2   1   2   2   2   1   1   2   1   1   1   2   2   2   2   1   2   1   1   1   2   2   2   2   1   2   1   1   1   1   2   1   1   1   1   1   2   1   2   2   1   2   2   2   2   2   2   2   2   2   2   2   1   2   2   1   2   2   1   2   2   2   2   2   1   1   2   2   1   2   1   1   2   1   2   1   2   1   2   2   1   1   2   1   1   2   1   2   1   2   1   1   2   1   2   1   1   2   1   2   2   2   1   1   2   1   2   2   1   1   1   2   1   2   1   1   2   1   1   2   1   2   2   2   1   1   2   1   2   2
 MK-5-1                 1   1   2   2   1   1   2   1   1   1   2   1   1   2   2   2   2   1   2   1   1   1   2   1   2   2   1   2   2   2   1   2   1   1   1   1   1   1   2   1   2   2   2   1   1   1   1   1   1   1   2   2   2   2   2   2   2   2   1   2   1   2   2   1   1   1   2   2   1   1   1   2   2   2   2   2   1   1   2   2   2   2   2   1   2   1   2   1   1   2   2   2   1   2   1   1   1   1   1   1   2   2   1   1   1   2   1   2   1   1   1   1   2   2   1   1   2   1   2   2   1   1   1   2   1   2   2   2   2   2   2   2   2   2   2   2   2   1   2   2   2   1   1   2   1   2   2   2   1   1   1   2   1   1   1   1   1   2   1   1   1   2   2   1   2   2   2   2   1   1   1   2   1   2   2   1   2   1   1   2   2   2   1   2   1   2   1   2   1   2   2   2   1   1   1   1   2   2   1   1
 MK-5-2                 1   1   2   2   1   1   2   1   1   2   2   1   2   2   2   2   2   2   2   2   1   1   2   1   2   2   1   2   2   2   1   2   1   2   1   1   1   2   1   1   2   2   2   1   1   1   1   1   1   1   2   2   2   2   2   2   2   2   2   2   1   2   2   2   1   1   2   2   1   2   2   2   2   2   2   1   1   1   2   2   2   2   2   1   2   1   2   1   1   2   2   2   1   1   1   1   1   1   1   1   2   2   1   1   1   2   1   2   1   1   2   1   2   2   1   1   1   1   1   2   1   1   1   2   1   2   2   2   2   2   1   1   2   2   1   2   2   1   2   2   2   1   1   2   1   2   2   2   1   2   1   1   1   2   1   1   1   2   1   1   1   2   2   1   2   2   2   2   1   2   1   2   1   1   2   1   2   1   1   2   2   2   1   2   1   1   1   2   1   2   2   2   1   1   1   1   2   2   1   1
 MK-5-3                 1   1   2   2   2   1   2   1   1   2   2   1   2   2   2   2   2   1   2   1   1   2   2   2   1   2   1   2   2   2   1   2   1   1   1   2   1   2   1   2   2   2   2   1   1   1   1   1   1   2   2   2   1   2   2   2   2   2   2   2   1   1   2   2   1   2   2   2   1   2   2   2   2   2   2   1   1   2   2   2   2   2   2   1   2   1   2   1   1   2   2   2   1   1   1   1   1   1   1   1   2   2   2   1   1   2   1   2   1   1   2   1   1   2   1   1   1   1   2   2   1   2   1   2   1   2   2   2   2   2   1   1   2   2   2   2   2   1   2   2   2   1   1   2   1   1   1   2   1   2   1   1   1   2   1   1   1   1   1   1   1   2   2   1   2   2   1   2   1   2   1   2   1   1   2   1   2   1   1   1   2   2   1   2   1   1   1   2   1   2   2   2   1   1   1   1   1   2   1   1
 MK-5-4                 1   1   2   2   2   1   2   1   1   2   2   1   2   2   2   2   2   1   2   1   1   2   2   2   1   2   1   2   1   2   1   2   1   2   1   1   2   2   1   2   2   2   2   1   1   2   1   1   1   2   2   2   1   2   2   2   2   2   2   2   1   1   2   2   1   2   2   2   2   2   2   2   2   2   2   1   1   2   2   2   2   2   2   1   2   1   2   1   1   2   2   2   1   1   1   1   1   1   1   1   2   2   2   1   1   2   1   2   1   1   2   1   1   2   1   1   1   1   1   2   1   2   1   2   1   2   2   2   1   2   2   1   1   2   1   2   2   1   2   2   2   1   1   2   1   1   1   2   1   2   1   2   1   2   1   2   1   1   1   1   1   2   2   1   2   2   1   2   1   2   1   2   1   1   2   2   1   1   1   1   2   2   1   2   1   1   1   2   2   2   2   2   1   1   1   1   1   2   1   1
 MK-5-5                 2   1   2   2   2   1   2   1   1   2   2   1   2   2   2   2   2   1   1   1   1   2   2   2   1   2   1   2   1   2   1   1   1   2   1   1   2   2   2   2   2   1   2   1   1   2   1   1   1   1   2   2   1   1   2   2   2   2   2   2   1   1   2   2   1   2   2   2   2   2   2   2   2   2   2   2   1   1   2   2   2   2   2   1   2   1   2   1   1   2   2   2   1   1   1   1   1   1   1   1   2   2   2   2   1   2   1   2   1   1   2   1   1   2   1   1   1   1   1   2   1   2   1   2   1   1   2   1   2   2   2   1   1   2   1   2   2   1   2   2   2   1   1   2   1   2   1   2   1   2   1   2   1   2   1   2   1   1   1   1   1   2   2   1   2   2   1   2   1   2   1   2   2   2   1   2   1   2   1   1   2   2   2   2   1   1   1   2   2   2   1   2   1   1   1   1   1   2   1   1
 MK-5-6                 2   1   2   1   2   1   2   1   1   2   2   1   2   2   2   2   2   1   1   1   1   2   2   2   1   2   1   2   1   2   1   1   1   2   1   1   2   2   2   2   2   1   2   1   1   2   1   1   1   1   2   2   1   1   2   2   2   2   2   2   1   1   2   2   1   1   2   2   2   2   2   2   2   2   2   2   1   1   2   2   2   2   2   1   2   1   2   1   1   2   2   2   1   1   1   1   1   2   1   1   2   2   2   2   1   2   1   1   1   1   2   1   1   2   1   1   1   1   1   2   1   2   1   2   1   1   2   1   2   2   2   1   1   2   2   2   2   1   2   2   2   1   1   2   1   2   2   2   1   2   1   2   2   2   2   2   1   1   1   1   1   2   2   1   2   2   1   2   1   2   1   2   2   2   2   2   1   2   1   1   2   2   2   2   1   1   1   2   2   2   1   2   1   1   1   2   1   2   1   1
 MK-5-7                 2   1   2   1   2   1   2   1   1   2   2   1   2   2   2   2   2   1   1   1   1   2   2   2   2   2   1   2   1   2   1   1   1   2   1   1   2   2   2   2   2   1   2   1   1   1   1   1   1   1   2   2   1   1   2   2   2   2   2   2   1   1   2   2   1   1   2   2   2   2   2   2   2   2   2   2   1   1   2   2   2   2   2   1   2   1   2   1   1   2   2   1   1   1   1   2   1   2   1   1   2   2   2   1   1   2   1   2   1   1   2   1   1   2   1   2   1   1   1   1   1   2   1   2   1   1   2   1   2   2   2   2   1   2   1   2   2   1   2   2   2   1   1   2   2   2   2   2   1   2   1   2   2   2   2   2   1   1   1   1   1   2   2   1   2   2   1   2   1   1   1   2   2   2   2   2   1   2   1   1   2   2   2   2   1   1   1   2   2   2   1   2   1   1   1   2   1   2   1   1
 MK-5-8                 2   1   2   1   2   1   2   1   1   2   1   1   2   2   2   2   2   1   1   1   1   2   2   2   1   2   1   2   2   2   1   1   2   2   1   1   2   2   2   2   2   1   2   1   1   1   1   1   1   1   1   2   1   1   2   2   2   2   2   2   1   1   1   2   1   1   2   2   2   2   2   2   2   2   2   2   1   2   2   2   2   2   2   1   1   1   2   1   1   2   2   1   1   1   1   2   1   2   1   1   2   2   2   1   1   2   1   1   1   1   2   1   1   2   1   2   1   1   1   1   1   2   1   2   2   1   2   1   2   2   2   2   1   2   1   2   2   2   2   2   2   1   2   2   2   2   2   2   1   2   1   2   2   2   2   2   1   1   1   2   1   2   2   1   2   2   1   2   1   1   1   2   2   2   2   2   1   2   1   1   2   1   2   2   2   1   1   2   2   2   2   1   2   1   1   2   1   2   1   1
 MK-5-9                 2   1   2   1   2   1   2   1   1   2   1   1   2   2   2   2   2   1   1   1   2   2   2   2   1   2   2   2   2   2   1   1   2   1   1   1   1   1   2   2   2   1   2   1   1   1   1   1   2   1   1   2   1   1   2   2   2   2   2   2   1   1   1   2   1   2   2   1   2   2   2   2   2   2   2   2   1   2   2   2   2   2   2   1   1   1   2   1   1   2   2   1   1   1   1   2   1   2   1   1   2   2   2   1   1   2   1   1   1   1   2   1   1   2   1   2   1   1   1   1   1   2   2   2   2   1   2   1   2   2   2   2   1   2   1   2   2   1   2   2   2   1   2   2   2   2   2   2   1   2   1   2   2   2   2   2   1   1   1   2   1   2   2   2   2   2   1   2   1   1   1   2   2   2   2   2   1   2   1   1   2   1   2   2   2   1   1   2   2   2   1   1   2   1   1   2   1   2   1   1
 MK-5-10                2   1   2   1   1   1   2   1   1   2   1   1   2   1   1   2   2   1   1   1   2   2   2   2   1   2   2   2   2   2   1   1   2   1   1   1   1   1   2   2   2   1   2   1   1   1   1   1   2   1   1   2   1   1   2   2   2   2   2   2   1   1   1   2   1   2   2   1   2   2   2   2   1   2   2   2   1   2   2   2   2   2   2   2   1   1   1   1   1   2   2   2   1   1   1   1   1   2   1   1   2   2   2   1   1   2   1   1   1   1   2   1   1   2   1   1   1   1   1   1   1   2   2   2   2   1   2   1   1   2   2   2   1   2   1   2   2   1   2   2   2   1   2   2   2   2   2   2   1   2   1   2   2   2   2   1   1   1   1   2   1   2   2   2   2   2   1   2   1   1   1   2   2   1   2   2   1   2   1   1   2   1   2   2   2   1   1   2   2   1   1   2   2   1   2   2   1   2   1   1
 MK-5-11                2   1   2   1   2   1   2   1   1   2   1   1   2   1   1   2   2   1   1   1   1   2   2   2   1   2   2   1   2   2   1   1   2   1   1   1   1   1   2   2   2   1   2   1   1   1   1   1   2   1   1   2   1   1   2   2   2   2   2   2   1   2   1   2   1   2   2   1   2   2   2   2   1   2   2   2   1   2   2   2   2   2   2   2   1   1   1   1   2   2   2   2   1   1   1   1   1   2   1   1   2   2   2   1   1   2   1   1   1   1   2   1   2   2   1   1   1   1   1   2   1   2   2   2   2   1   2   1   1   2   2   2   1   2   1   2   2   1   2   2   2   1   2   2   2   2   2   2   2   2   1   2   2   1   2   1   1   1   1   2   1   2   2   2   2   2   1   1   1   1   1   2   2   1   2   2   1   2   1   2   2   1   2   2   2   2   1   2   2   2   1   2   2   1   1   2   1   2   1   1
 MK-5-12                2   1   1   1   2   1   2   1   1   2   1   1   2   1   1   2   2   1   1   1   1   2   2   2   1   1   2   1   1   2   1   1   2   1   1   1   1   1   2   2   2   1   2   1   1   2   2   1   2   1   1   2   1   1   1   2   2   2   2   2   1   2   1   2   1   2   2   1   2   2   2   2   1   2   2   2   1   2   2   2   2   1   2   2   1   1   1   1   2   2   2   1   1   1   1   1   1   1   1   1   2   2   1   1   1   2   1   1   1   2   2   1   2   2   1   1   1   1   1   2   1   2   2   2   2   1   2   1   1   2   2   2   1   2   1   2   2   1   2   1   2   1   2   2   2   2   2   2   2   2   1   2   2   1   2   1   2   1   1   2   1   2   2   1   1   2   1   1   1   1   1   2   2   2   2   2   1   1   1   2   1   1   2   2   2   2   1   2   2   2   1   1   2   1   1   2   1   2   1   1
 MK-5-13                2   1   1   1   2   2   2   1   1   2   1   1   2   1   1   2   2   2   2   1   1   2   2   2   1   1   2   1   1   2   1   1   2   1   1   1   1   1   2   2   2   1   2   1   1   2   2   1   2   1   1   2   1   1   1   2   2   2   2   2   1   2   1   2   1   2   2   1   2   2   2   1   1   2   2   2   1   2   2   2   2   1   2   1   1   1   1   1   2   2   2   1   1   1   1   1   2   2   1   1   2   1   1   1   1   1   1   1   1   2   1   1   2   1   1   2   1   1   1   2   1   2   2   2   2   1   2   2   1   1   2   2   1   2   1   2   2   1   2   1   2   1   2   2   2   2   1   2   2   2   1   2   1   1   2   1   2   2   1   2   1   2   2   1   1   2   2   1   1   1   1   1   2   2   2   2   1   2   1   2   1   1   2   2   2   2   1   2   2   2   1   1   2   1   1   2   1   1   1   1
 MK-5-14                2   2   1   1   2   2   2   1   1   2   1   1   2   1   1   2   2   2   2   1   1   2   2   2   1   1   2   1   1   2   1   1   2   2   1   2   1   1   2   2   2   1   2   1   1   1   2   1   2   1   1   2   1   1   1   2   2   2   2   2   1   2   2   2   1   2   2   1   2   2   2   1   1   2   2   2   1   2   2   2   2   1   2   1   1   1   1   1   2   2   2   1   1   1   1   1   2   2   1   1   1   1   1   1   1   1   1   1   1   2   1   1   2   1   1   2   1   1   1   2   1   2   2   2   2   1   2   2   1   1   2   2   1   2   1   2   1   1   2   1   2   1   2   2   2   2   1   2   2   2   1   2   1   1   2   1   2   2   1   2   1   1   2   1   2   2   2   1   1   1   1   1   2   1   2   2   1   2   1   2   1   1   2   1   1   2   1   2   2   2   1   1   2   1   1   2   1   1   1   1
 MK-5-15                2   2   1   1   2   2   2   1   1   2   1   1   1   1   1   2   2   2   2   2   1   2   2   2   1   1   2   1   1   2   1   1   2   1   1   2   2   1   2   2   2   1   2   1   1   1   2   1   2   1   1   2   1   1   1   2   2   2   2   2   1   2   2   2   1   2   2   1   1   2   2   1   1   2   2   2   1   2   2   2   2   1   2   1   1   1   1   1   1   2   1   1   1   2   1   1   2   2   1   1   1   1   1   1   1   1   1   2   1   2   1   1   1   1   1   2   1   1   1   2   1   2   2   2   2   1   2   2   1   1   2   1   1   2   1   2   2   1   2   1   2   1   2   2   2   2   1   2   2   2   1   2   1   1   2   1   2   2   1   2   1   1   2   1   2   2   1   1   1   1   1   1   2   2   1   2   1   2   1   2   1   1   2   2   1   2   1   2   2   2   1   1   2   1   2   2   1   1   1   1
 MK-5-16                1   2   1   1   2   2   2   1   1   2   1   1   1   1   1   2   2   2   2   2   1   2   1   1   1   1   2   1   1   2   1   1   2   1   1   2   2   2   2   2   1   1   2   1   1   1   2   1   2   1   1   2   1   1   1   2   2   2   2   2   1   1   2   2   1   2   2   1   1   2   2   1   1   2   2   2   1   2   2   2   2   1   2   1   1   1   1   1   1   2   1   2   2   2   1   1   2   2   2   1   2   1   1   1   1   1   2   2   1   2   1   1   1   1   1   2   1   1   1   2   1   2   2   2   2   1   2   2   1   1   2   1   1   1   1   2   2   1   2   2   2   1   2   2   1   2   1   2   2   2   1   2   1   1   2   1   2   2   1   1   2   1   2   1   2   2   1   1   1   1   1   1   2   2   1   2   1   2   1   2   1   2   2   2   1   2   2   2   2   2   1   1   2   1   2   2   1   1   1   1
 MK-6-1                 1   2   2   1   2   1   2   1   2   1   1   2   1   1   1   1   2   2   1   1   2   2   1   1   1   1   2   2   2   1   1   2   1   2   2   2   2   1   1   1   2   2   1   2   1   2   2   1   2   1   2   2   2   2   1   2   1   2   1   2   1   1   2   2   2   1   1   2   1   1   2   1   2   1   1   2   2   2   2   1   1   2   2   1   2   2   2   1   1   1   2   1   1   2   2   2   2   2   2   2   2   1   1   2   1   2   2   1   2   1   1   2   1   2   2   1   1   1   1   1   2   1   1   2   1   2   2   1   1   2   2   1   2   1   2   2   2   1   1   2   1   1   1   2   1   2   1   1   2   2   1   1   2   1   2   1   1   2   1   2   1   1   2   2   2   1   1   1   2   2   1   1   2   2   2   2   2   2   1   2   2   1   2   2   2   2   1   2   2   1   1   2   1   1   1   2   1   1   1   1
 MK-6-2                 1   2   2   1   2   1   2   1   2   1   1   1   1   1   1   1   2   2   2   1   2   2   1   1   1   2   2   1   2   1   2   2   1   2   2   1   2   1   1   1   2   2   1   2   1   2   1   1   2   1   2   2   2   2   1   2   1   2   1   2   1   1   2   2   2   1   1   2   1   1   2   2   2   1   1   2   2   1   2   1   1   2   2   2   2   2   2   1   1   1   2   1   1   1   2   2   2   2   2   2   2   1   1   2   1   2   2   1   2   1   2   1   1   2   2   1   1   1   1   1   2   1   1   2   1   1   2   1   2   2   2   1   2   1   2   2   2   1   1   2   1   1   1   2   2   2   1   1   2   2   1   1   2   1   2   1   1   1   1   2   1   1   2   2   1   1   1   2   2   2   1   1   2   2   1   2   2   2   1   2   2   1   2   1   2   2   1   2   2   1   1   2   1   2   1   2   1   1   1   1
 MK-6-3                 1   2   2   1   2   1   2   1   2   1   1   1   1   1   1   1   2   2   2   1   1   2   1   1   1   2   2   1   2   2   2   1   1   2   2   1   2   1   1   1   2   2   1   1   1   2   1   1   2   1   2   2   2   2   1   2   1   2   1   1   1   1   2   2   2   1   1   2   1   2   2   2   2   1   1   2   2   1   1   1   1   2   2   2   2   2   2   1   1   1   2   2   1   1   2   2   2   2   2   1   2   1   1   2   1   1   2   1   2   1   2   1   1   2   2   1   1   1   1   1   2   1   1   2   1   1   2   1   2   1   2   1   2   1   2   2   2   1   1   2   1   1   1   2   2   2   1   1   2   2   1   1   2   1   2   1   1   1   1   2   1   1   2   2   1   1   1   2   2   2   1   1   1   1   1   2   1   2   1   2   2   1   2   1   2   2   1   2   2   1   1   1   1   2   1   2   1   1   1   1
 MK-6-4                 1   1   2   1   2   1   1   1   1   1   1   1   1   1   1   2   2   2   2   1   1   2   1   1   1   2   2   1   2   2   2   1   1   1   2   1   1   1   1   1   2   2   1   2   1   2   1   1   2   1   2   2   2   2   1   2   1   1   1   1   1   1   2   2   2   1   1   2   1   2   2   2   2   1   1   2   2   1   1   1   2   2   2   1   2   2   2   1   1   1   2   2   1   1   2   2   2   2   2   1   2   1   1   2   1   1   2   1   2   1   2   1   1   2   2   1   1   1   1   1   2   1   1   2   1   1   2   1   2   1   2   1   2   1   2   2   2   1   1   2   1   1   1   2   2   1   1   1   2   2   1   1   2   1   2   1   1   1   1   2   1   2   2   2   1   1   1   2   2   2   1   1   1   1   1   2   1   1   1   2   2   1   2   1   2   2   1   2   2   1   1   1   1   2   1   2   2   1   1   1
 MK-6-5                 1   1   2   2   2   1   1   1   1   1   1   2   1   1   1   2   2   1   2   1   1   1   1   1   1   2   2   1   2   2   2   1   1   1   2   1   2   1   1   1   2   2   1   2   1   2   1   1   1   1   2   2   2   2   1   2   1   1   1   1   2   1   1   1   2   1   1   2   2   2   2   2   2   1   1   2   2   1   1   1   2   2   2   1   2   2   2   1   1   1   2   1   1   1   2   2   2   2   2   1   2   1   1   2   1   1   2   1   2   1   2   1   1   1   2   1   1   2   2   1   2   1   1   2   2   1   2   1   2   1   2   1   2   1   2   2   2   1   1   2   1   2   1   2   2   2   1   1   2   2   1   1   2   1   2   1   1   1   1   2   1   2   2   2   1   1   1   2   2   2   1   1   2   1   1   2   1   1   1   2   2   1   2   1   2   2   1   2   2   1   1   1   1   1   1   2   2   1   1   1
 MK-6-6                 1   1   2   1   2   1   1   1   1   1   1   2   1   1   1   2   2   2   2   1   1   1   1   1   1   2   2   1   2   2   2   1   1   1   2   1   2   1   1   1   2   2   2   2   1   2   1   1   1   1   2   2   2   2   1   2   1   1   1   1   2   1   1   1   2   1   1   2   2   2   2   2   2   1   1   2   1   1   2   1   2   2   2   1   2   2   2   2   2   1   2   1   1   1   2   2   2   2   2   2   2   2   1   2   1   2   2   1   2   1   1   1   1   1   2   1   1   2   2   1   2   1   1   2   2   1   2   1   2   1   2   1   2   1   2   2   2   1   1   2   1   2   1   2   2   2   1   1   2   2   1   1   2   1   2   1   1   1   1   2   1   2   2   1   1   1   1   2   2   2   1   1   2   1   1   2   1   1   1   2   2   1   2   1   2   2   1   2   2   1   1   1   1   1   1   2   1   1   1   1
 MK-6-7                 1   1   1   1   2   1   1   1   2   1   1   2   1   1   1   2   2   2   1   1   1   2   1   1   1   2   2   1   2   2   2   1   1   1   2   1   2   1   1   2   1   2   2   2   1   2   1   1   2   1   2   1   2   2   1   2   1   1   1   1   2   1   2   1   2   1   1   2   1   2   2   2   2   1   1   2   1   1   2   1   2   1   2   1   2   2   2   2   2   1   1   1   1   1   2   2   2   2   2   1   2   2   1   2   1   2   2   1   2   1   1   1   1   1   2   1   1   2   2   1   2   1   2   2   2   1   2   1   2   1   2   1   2   1   2   1   2   2   1   2   1   2   1   2   2   2   1   1   2   1   2   1   2   1   2   1   1   1   1   2   2   2   2   1   1   1   1   2   2   2   1   1   2   1   1   2   1   1   1   2   2   1   2   1   2   1   2   2   2   1   1   1   1   1   1   2   1   1   2   2
 MK-6-8                 1   1   1   1   2   1   1   1   2   1   1   2   1   1   1   2   2   2   2   1   1   1   1   1   2   2   1   1   2   2   2   2   1   2   2   1   2   1   1   1   1   2   2   2   1   2   1   1   2   1   2   1   1   2   1   2   1   1   1   1   2   1   2   1   2   1   1   2   1   2   2   2   2   1   1   2   1   1   2   1   2   1   2   1   2   2   2   2   2   1   1   1   1   1   2   2   2   2   2   1   2   1   1   2   1   2   2   1   2   1   1   1   1   1   1   1   1   2   2   1   2   2   1   1   2   1   2   1   2   2   1   1   2   1   2   1   2   2   1   1   1   2   1   2   2   2   1   1   2   1   2   1   2   2   2   2   1   2   1   2   2   2   2   1   2   1   1   2   1   2   1   1   2   1   1   2   1   1   1   2   2   1   2   1   2   2   2   2   2   1   1   1   1   1   1   2   1   2   2   1
 MK-6-9                 1   1   1   1   2   2   1   1   2   1   1   2   1   1   1   2   2   2   2   1   1   1   1   1   2   2   1   1   2   2   2   2   1   2   2   1   2   2   2   1   1   2   2   2   1   2   1   1   2   1   2   1   1   2   1   2   1   1   1   1   2   1   2   1   1   1   2   2   1   2   2   2   2   1   2   2   1   1   1   1   2   1   2   1   2   2   2   2   2   1   1   1   1   1   2   2   2   2   2   1   2   1   1   2   1   2   2   2   2   1   1   1   1   1   1   2   1   2   2   2   2   2   1   1   2   1   2   1   2   2   1   1   2   1   2   1   2   2   1   2   1   2   1   1   1   2   2   1   2   1   2   1   2   2   2   2   1   2   1   2   2   2   2   1   1   1   1   2   1   2   1   1   2   1   1   1   1   2   1   2   2   2   2   1   2   2   2   2   2   1   1   1   1   1   2   2   1   2   2   1
 MK-6-10                1   1   1   1   2   2   1   1   2   1   1   2   2   1   1   2   2   2   2   1   1   1   1   2   2   2   1   1   2   2   2   2   1   2   2   1   2   2   2   1   1   2   2   2   1   2   1   1   2   1   2   2   1   2   1   2   1   1   1   1   2   1   2   1   1   1   2   2   1   2   2   2   2   1   2   2   1   1   2   1   2   1   2   1   2   2   2   2   2   2   1   1   1   1   1   2   2   2   2   1   2   1   1   2   1   1   2   2   1   1   1   1   1   1   1   2   1   2   2   1   2   2   1   1   1   1   2   1   1   2   1   1   2   1   2   1   1   2   1   2   1   2   1   1   1   2   2   1   2   1   2   1   2   2   1   2   1   2   1   2   2   2   2   1   1   1   1   2   1   2   1   1   1   1   1   1   1   2   1   2   2   2   2   1   2   2   2   2   2   1   2   1   1   1   2   1   1   2   2   1
 MK-6-11                1   1   2   1   2   2   1   1   2   1   1   2   2   1   1   2   2   2   2   1   1   1   1   2   2   2   1   1   2   2   1   2   1   2   2   1   1   2   2   1   1   2   2   1   1   2   1   1   2   1   2   2   1   2   1   2   1   1   1   1   2   1   2   1   1   1   2   2   1   2   2   2   2   1   2   2   1   1   2   1   2   1   2   1   2   2   2   2   2   2   2   1   1   1   1   2   2   2   2   1   2   1   2   2   1   1   2   2   1   2   2   1   2   1   1   1   1   2   2   1   2   2   1   1   1   1   2   1   2   2   1   1   2   1   2   1   1   2   1   2   1   2   1   1   1   2   2   1   1   1   2   1   2   2   1   2   1   2   1   2   2   2   2   1   2   1   1   2   1   2   1   1   2   1   1   1   1   2   2   2   2   1   2   1   2   2   1   2   2   1   2   2   1   1   2   1   1   2   2   1
 MK-6-12                1   1   2   1   1   2   1   1   2   1   1   2   2   1   1   2   2   2   2   1   1   1   1   2   2   2   1   1   2   2   1   2   1   2   1   1   1   2   2   1   1   2   2   1   2   2   1   1   2   1   2   2   1   2   1   2   1   1   2   1   2   2   2   1   1   1   2   1   1   2   2   2   2   1   2   2   1   1   2   1   2   2   2   1   2   2   2   2   2   2   2   1   2   1   1   2   2   2   2   1   2   1   2   2   1   1   1   2   1   1   1   1   2   1   1   1   1   2   1   1   2   2   1   1   1   1   2   1   2   2   1   1   2   1   2   1   1   2   1   2   2   2   1   1   1   2   2   2   1   1   1   1   2   2   1   2   1   2   1   1   2   2   2   1   1   1   1   2   2   2   1   1   2   1   1   1   1   2   2   2   2   1   2   2   2   2   1   2   2   1   2   1   1   2   2   1   1   1   2   1
 MK-6-13                1   1   2   1   1   2   1   1   2   1   1   2   2   1   1   2   2   2   2   1   1   1   2   2   2   2   1   1   2   2   1   2   2   2   1   1   1   2   2   1   2   2   2   1   2   2   1   1   2   1   2   2   1   1   1   2   1   1   2   1   2   2   2   1   1   1   2   1   1   2   2   2   2   1   1   2   1   1   2   1   2   2   2   1   2   2   2   1   2   1   2   1   2   1   2   2   2   2   1   1   2   1   2   2   1   1   1   2   1   1   1   1   1   1   1   1   1   2   1   2   2   2   1   1   1   1   2   1   2   2   1   1   2   1   2   1   2   1   1   2   2   2   1   1   2   2   2   2   1   1   1   1   2   1   1   2   1   2   1   1   2   2   2   1   1   1   1   2   2   2   1   1   2   1   1   1   1   2   2   2   2   1   2   2   2   2   1   2   2   1   2   1   1   2   2   1   1   2   2   1
 MK-6-14                1   1   2   1   1   2   1   1   2   1   1   2   2   1   1   1   2   2   2   1   1   1   2   2   2   2   2   1   2   2   1   2   1   2   1   1   1   2   2   1   2   2   1   1   1   2   1   1   2   1   2   2   1   1   1   2   1   1   2   1   2   2   2   1   1   1   2   1   2   2   2   1   2   1   1   2   1   1   2   1   2   2   2   2   2   2   2   1   1   1   2   1   1   1   2   2   1   1   1   1   2   1   2   2   1   1   1   2   1   1   1   1   1   1   1   1   1   2   1   2   2   2   1   1   1   1   2   1   2   2   1   1   2   1   2   2   2   1   1   2   2   2   1   1   2   2   1   2   1   1   1   2   2   1   1   2   1   2   2   1   2   2   1   1   1   1   1   2   2   2   1   1   2   1   1   1   1   2   2   2   2   1   2   2   2   2   1   1   2   1   2   1   1   2   2   1   1   2   2   1
 MK-6-15                1   1   2   1   1   2   1   1   2   1   1   2   2   1   1   1   2   2   2   1   1   1   2   2   2   2   2   2   2   2   2   2   1   2   1   1   1   2   2   2   2   2   1   2   2   2   1   1   2   1   2   2   1   1   2   2   1   1   2   1   2   2   2   1   1   1   2   1   1   2   2   1   2   1   1   2   1   1   2   1   2   1   2   2   2   2   2   2   1   1   2   1   1   2   2   2   2   1   1   1   2   1   2   2   1   1   1   2   1   1   1   1   1   1   1   1   1   2   1   2   2   2   1   2   1   1   2   1   2   2   1   1   1   1   2   1   2   1   1   2   2   1   1   1   2   1   1   2   1   1   1   2   2   1   1   2   1   2   2   1   2   2   1   1   1   1   2   2   2   2   1   2   2   1   1   1   1   1   2   2   2   1   2   2   2   2   1   1   1   1   2   1   1   2   2   1   1   2   2   1
 MK-6-16                1   1   2   1   1   2   1   1   2   1   1   1   2   1   2   1   1   2   2   1   1   1   2   2   2   2   2   2   2   2   1   2   1   2   1   1   1   1   2   2   2   2   1   2   2   2   1   1   2   1   2   2   1   1   2   1   2   1   2   1   2   2   2   1   1   1   2   1   1   2   2   1   2   1   1   2   1   1   2   1   2   1   2   2   2   2   2   2   2   1   2   1   1   2   2   2   2   1   1   2   2   1   2   2   1   1   1   2   1   1   1   1   1   1   1   1   1   2   2   2   2   2   1   2   2   1   2   1   2   1   1   1   1   1   2   1   2   1   1   2   2   1   1   1   2   1   1   2   1   1   1   2   2   1   1   2   1   2   2   1   2   2   1   1   1   1   2   2   2   2   1   1   2   2   1   1   1   1   1   2   2   1   2   2   2   2   1   1   1   1   2   2   1   1   1   1   2   2   2   1
 
!****************************************** Phenotypic Data **********************************************************
!-100.0 is resevred for missing phenotype
SimulatedTrait1         8.9960    8.8398   10.7594    9.5300   10.3399   10.3271   10.2320   10.2094   10.5163   10.2780   10.9535   11.6377    9.0095    8.6941   10.1045   10.9764   10.4884    9.8101   10.8422    9.1770    9.2348   11.2088   10.1880    9.5846   10.2525    9.9869    8.2949   11.1147   10.6002   12.4833    9.6085    9.7966   10.1387    9.1353   10.0927   10.2472    9.8450   11.0686    9.4924    9.4090    8.3814    9.9361    8.5179   10.4987    9.8360   10.5154   10.8655   10.3181   11.2717   12.4311   11.2308   10.1868    8.4374   10.2875   10.3603   10.0875    9.4193   11.9525    9.5346   10.2605    9.9776   10.0300   10.5813    9.6066    9.6742   11.6452    9.9985    9.8185   10.8584   10.3757    8.7406    9.7353   10.6266   11.0585    8.7510   10.3431   10.9981    9.8033   10.9293   10.3896   10.5522    8.3170    9.2385    8.3893    9.7171    9.4970   10.7195    8.0060    9.5467   10.5654    9.6095   11.0444    8.7956    8.0912    9.5274    9.0087   12.9912    9.7184    9.9052    8.5495   11.0378   10.5053   10.7862    9.6467    9.6908   10.9521   11.5888   10.0466   10.0034   10.2513   11.4909    9.9769   11.0413    9.3927   10.8108   11.3738    8.2163    9.3883   10.0019    9.7012    9.6648   10.4825   10.7124    8.7054    9.6054   10.4579    9.1750   11.6266    8.9206   10.7506   11.3389    9.2365    9.7647    9.8250    6.7581   10.3102    9.6873    9.5168   11.0322    8.9046    8.6870    7.9589    9.9156   10.9050   10.7989   12.0372    8.7707    9.0766    9.1705   10.9069   10.4257   10.6374    9.6006    8.7748    8.7223    9.5403    9.5164   10.5428    9.6087    9.7506    9.7168    8.1595   11.0198   10.8298   10.7000    9.6845    7.6629    9.4164   10.7476   10.4408    9.4906    9.9093   10.2023    9.2789   10.6251    8.5303    7.5452   10.1435    9.5102    9.1645   11.5807   10.4151    8.4397    9.6935   10.3310    9.1224    9.1888    9.7585   10.3328    8.8323    9.9746    9.7518    8.9325    8.8656    9.7703   10.3171   10.3474   10.0504   10.8002   11.0542
 
