# Supplementary material for: Inclusive Composite Interval Mapping of QTL by Environment Interactions in Biparental Populations
Source: PLoS One. 2015 Jul 10;10(7):e0132414. doi: 10.1371/journal.pone.0132414 (PMC4498613; doi:10.1371/journal.pone.0132414)
Supplement: S1 File — (ZIP) [file pone.0132414.s001.zip › BC1 population/e=1/run_00147.met]

!**********************Note: lines staring with "!" are remarks and will be ignored in the program********************
!*********************************General Information**********************************
!Assuming F1 = P1 x P2, populations available in QTL IciMapping are: 
!  1, P1BC1F1 = P1 x F1, the first backcrossing where P1 is used as the recurrent parent;
!  2, P2BC1F1 = P2 x F1, the first backcrossing where P2 is used as the recurrent parent;
!  3, F1DH, F1-derived doubled haploids; 
!  4, RIL or F1RIL, recombination inbred lines through the repeated selfing of F1;
!  5, P1BC1RIL, recombination inbred lines through the repeated selfing of P1BC1F1;
!  6, P2BC1RIL, recombination inbred lines through the repeated selfing of P2BC1F1;
!  7, F2, the selfing generation of F1;
!  8, F3, the selfing generation of F2;
!  9, P1BC2F1, the second backcrossing where P1 is used as the recurrent parent; 
! 10, P2BC2F1, the second backcrossing where P2 is used as the recurrent parent;
! 11, P1BC2RIL, recombination inred lines through the repeated selfing of P1BC2F1; 
! 12, P2BC2RIL, recombination inred lines through the repeated selfing of P2BC2F1; 
! 13, P1BC1F2, the selfing generation of P1BC1F1; 
! 14, P2BC1F2, the selfing generation of P2BC1F1; 
! 15, P1BC2F2, the selfing generation of P1BC2F1; 
! 16, P2BC2F2, the selfing generation of P2BC2F1; 
! 17, P1BC1DH, P1BC1F1-derived doubled haploids; 
! 18, P2BC1DH, P2BC1F1-derived doubled haploids; 
! 19, P1BC2DH, P1BC2F1-derived doubled haploids; 
! 20, P2BC2DH, P2BC2F1-derived doubled haploids; 
   1      !Mapping Population (see remarks above)
   2      !Mapping Function (1 for Kosambi; 2 for Haldane; 3 for Morgan)
   2      !Marker Space Type (1 for intervals; 2 for positions)
   1      !Marker Space Unit(1 for centiMorgans; 2 for Morgan)
   6      !Number of Chromosomes (or Linkage Groups)
 200      !Size of the mapping population
   1      !Number of environments
 
!***************************************** Chromosomes and Linkage Maps **********************************************
!Chromosome                 NumMarkers
-CH1                        16
-CH2                        16
-CH3                        16
-CH4                        16
-CH5                        16
-CH6                        16
!Linkage map (Marker name followed by position or the interval length)
 MK-1-1                1     0.000
 MK-1-2                1    10.000
 MK-1-3                1    20.000
 MK-1-4                1    30.000
 MK-1-5                1    40.000
 MK-1-6                1    50.000
 MK-1-7                1    60.000
 MK-1-8                1    70.000
 MK-1-9                1    80.000
 MK-1-10               1    90.000
 MK-1-11               1   100.000
 MK-1-12               1   110.000
 MK-1-13               1   120.000
 MK-1-14               1   130.000
 MK-1-15               1   140.000
 MK-1-16               1   150.000
 MK-2-1                2     0.000
 MK-2-2                2    10.000
 MK-2-3                2    20.000
 MK-2-4                2    30.000
 MK-2-5                2    40.000
 MK-2-6                2    50.000
 MK-2-7                2    60.000
 MK-2-8                2    70.000
 MK-2-9                2    80.000
 MK-2-10               2    90.000
 MK-2-11               2   100.000
 MK-2-12               2   110.000
 MK-2-13               2   120.000
 MK-2-14               2   130.000
 MK-2-15               2   140.000
 MK-2-16               2   150.000
 MK-3-1                3     0.000
 MK-3-2                3    10.000
 MK-3-3                3    20.000
 MK-3-4                3    30.000
 MK-3-5                3    40.000
 MK-3-6                3    50.000
 MK-3-7                3    60.000
 MK-3-8                3    70.000
 MK-3-9                3    80.000
 MK-3-10               3    90.000
 MK-3-11               3   100.000
 MK-3-12               3   110.000
 MK-3-13               3   120.000
 MK-3-14               3   130.000
 MK-3-15               3   140.000
 MK-3-16               3   150.000
 MK-4-1                4     0.000
 MK-4-2                4    10.000
 MK-4-3                4    20.000
 MK-4-4                4    30.000
 MK-4-5                4    40.000
 MK-4-6                4    50.000
 MK-4-7                4    60.000
 MK-4-8                4    70.000
 MK-4-9                4    80.000
 MK-4-10               4    90.000
 MK-4-11               4   100.000
 MK-4-12               4   110.000
 MK-4-13               4   120.000
 MK-4-14               4   130.000
 MK-4-15               4   140.000
 MK-4-16               4   150.000
 MK-5-1                5     0.000
 MK-5-2                5    10.000
 MK-5-3                5    20.000
 MK-5-4                5    30.000
 MK-5-5                5    40.000
 MK-5-6                5    50.000
 MK-5-7                5    60.000
 MK-5-8                5    70.000
 MK-5-9                5    80.000
 MK-5-10               5    90.000
 MK-5-11               5   100.000
 MK-5-12               5   110.000
 MK-5-13               5   120.000
 MK-5-14               5   130.000
 MK-5-15               5   140.000
 MK-5-16               5   150.000
 MK-6-1                6     0.000
 MK-6-2                6    10.000
 MK-6-3                6    20.000
 MK-6-4                6    30.000
 MK-6-5                6    40.000
 MK-6-6                6    50.000
 MK-6-7                6    60.000
 MK-6-8                6    70.000
 MK-6-9                6    80.000
 MK-6-10               6    90.000
 MK-6-11               6   100.000
 MK-6-12               6   110.000
 MK-6-13               6   120.000
 MK-6-14               6   130.000
 MK-6-15               6   140.000
 MK-6-16               6   150.000
!*********************************** Marker Types ********************************************************************
!Co-dominant marker: When heterozygote F1 is present, P1 is coded as 2, F1 is coded as 1, and P2 is coded as 0; Otherwise, P1 is coded as 2, and P2 is coded as 0. 
!Dominant marker: When heterozygote F1 is present, P1 and F1 are coded as 12, and P2 is coded as 0; Otherwise, P1 is coded as 2, and P2 is coded as 0.  
!Recessive markers: When heterozygote F1 is present, P1 is coded as 2, and F1 and P2 are coded as 10; Otherwise, P1 is coded as 2, and P2 is coded as 0. 
!Missing marker is coded as -1. 
 MK-1-1                 1   2   1   1   2   1   2   1   2   1   1   1   2   2   2   2   1   1   2   1   2   2   1   2   2   2   2   1   1   1   2   2   1   2   2   2   2   2   2   1   1   1   2   1   2   2   1   2   1   1   1   2   2   1   1   2   2   1   2   2   1   2   2   1   2   2   2   1   2   2   2   2   2   2   1   1   2   1   2   2   2   2   2   2   2   1   1   2   1   2   2   1   1   2   1   1   2   2   1   2   2   1   1   1   1   2   2   2   2   2   2   1   2   2   2   1   1   2   1   1   2   2   2   1   1   1   2   2   2   2   1   1   1   1   1   2   2   1   2   1   1   1   2   1   1   1   1   1   2   1   1   1   2   2   2   2   2   2   2   2   1   1   1   2   2   1   2   2   1   1   1   2   1   2   2   2   1   2   1   2   2   1   1   1   2   1   1   2   2   2   2   2   2   2   1   2   2   1   1   2
 MK-1-2                 1   2   1   1   2   1   2   1   2   1   2   1   2   2   2   2   1   2   1   1   2   2   1   2   2   2   2   1   1   1   2   2   1   2   2   1   2   2   2   1   2   1   2   1   2   2   1   2   1   1   1   2   2   1   1   2   2   1   2   2   1   2   2   1   2   2   2   1   2   2   2   2   2   2   1   1   2   1   2   2   1   2   2   2   2   1   1   2   1   2   2   1   1   2   1   1   2   2   1   1   1   2   1   1   1   2   1   2   2   2   2   1   2   2   2   1   1   2   1   1   2   2   2   1   1   1   2   2   2   2   1   1   1   1   1   2   2   1   2   1   1   1   2   1   1   1   1   1   2   2   1   1   2   2   2   2   2   2   2   2   1   1   1   2   2   1   2   2   1   1   1   2   1   2   2   2   1   2   1   2   2   2   1   1   2   1   1   2   2   2   2   2   2   1   1   2   2   1   1   2
 MK-1-3                 1   2   1   1   2   1   2   1   2   1   2   1   2   2   2   2   1   2   1   1   2   2   1   2   2   2   2   1   1   1   2   1   1   2   2   2   2   2   2   1   2   1   2   1   1   2   1   2   1   1   1   2   2   1   1   1   2   2   2   2   2   2   2   1   2   2   1   2   1   2   2   2   2   2   1   1   2   1   2   2   1   2   2   2   2   1   1   2   1   2   2   1   2   2   1   1   2   2   1   1   1   2   1   1   1   2   1   2   2   2   2   1   2   2   2   1   1   2   1   1   2   2   2   1   1   2   2   2   2   2   1   1   1   1   1   2   2   1   2   1   1   1   1   1   1   1   1   1   2   2   1   1   2   2   2   2   1   2   2   1   1   1   1   2   2   1   1   2   1   2   1   1   1   2   2   2   1   2   1   2   2   2   1   1   2   1   2   2   2   2   2   2   2   1   2   2   2   1   1   2
 MK-1-4                 1   2   1   1   2   1   2   1   2   2   2   1   2   1   2   2   1   2   1   1   2   1   2   2   2   2   2   1   1   1   2   1   1   2   2   2   2   2   2   1   2   1   2   1   1   2   1   2   1   1   1   2   2   1   1   1   2   2   2   2   2   2   2   1   2   2   1   2   1   2   2   1   2   2   1   1   2   1   2   2   1   2   2   2   2   1   1   2   1   2   2   1   2   2   1   1   2   2   1   1   1   2   1   1   1   2   1   2   2   2   2   1   2   2   2   1   1   1   1   1   2   1   2   1   1   2   2   2   2   2   1   1   1   1   1   2   2   1   2   1   1   1   1   1   1   2   1   1   1   2   1   1   2   2   2   2   1   2   2   1   1   1   1   2   2   1   1   1   1   2   1   1   1   2   2   2   1   2   1   2   2   2   1   1   2   1   2   2   2   2   2   2   2   1   2   2   2   1   1   2
 MK-1-5                 1   2   1   2   2   1   2   1   2   2   1   1   2   1   2   2   2   2   1   1   2   1   2   2   2   2   2   1   1   1   2   2   2   2   2   2   2   2   2   2   2   1   2   1   1   2   1   2   1   1   2   2   2   1   1   1   2   2   2   2   1   2   2   1   2   1   1   2   1   2   2   1   2   2   1   1   2   2   2   2   1   2   2   2   2   1   2   2   1   2   1   1   2   2   1   2   1   2   1   1   1   2   1   1   1   2   1   2   2   2   2   2   2   2   2   1   1   1   1   1   2   1   2   1   1   2   2   2   2   2   1   1   1   1   1   2   2   1   2   1   1   1   2   1   1   2   1   1   2   1   1   2   2   2   2   2   1   2   2   1   1   2   1   2   2   1   1   1   1   2   1   1   1   2   2   2   1   2   2   2   2   2   1   1   2   1   2   2   2   2   2   2   2   1   2   2   2   1   1   2
 MK-1-6                 2   2   1   2   2   1   2   1   2   2   1   1   2   2   2   2   2   2   2   1   2   1   2   2   2   2   2   1   1   2   2   2   2   1   2   1   2   2   2   2   2   1   2   1   1   1   1   2   1   2   2   2   2   1   1   1   1   2   1   2   1   1   1   1   2   1   1   2   2   2   2   1   2   2   1   1   2   2   2   2   1   2   2   2   2   1   2   2   1   2   1   1   2   2   1   1   1   2   1   1   1   2   1   1   1   2   1   2   2   2   2   2   2   2   2   1   1   1   1   1   2   1   2   1   1   2   2   2   2   2   1   2   1   1   1   2   2   2   2   1   2   1   2   1   1   2   1   1   2   1   1   2   1   2   2   2   1   2   2   1   1   2   1   2   2   1   1   1   2   2   1   1   1   2   2   2   1   2   2   2   2   2   1   1   2   1   1   1   2   2   2   2   2   2   1   2   2   1   1   2
 MK-1-7                 2   2   1   2   2   1   2   1   2   2   1   1   2   2   2   2   2   2   2   1   2   1   2   2   2   2   2   1   1   2   2   2   2   1   2   1   2   2   1   2   2   1   2   1   1   1   1   2   1   2   1   2   1   1   1   1   1   1   1   2   1   1   1   1   2   1   1   2   2   2   2   1   2   2   1   1   2   2   2   1   1   2   2   2   2   1   2   2   1   2   1   1   2   2   1   1   1   2   2   1   2   2   1   1   1   2   1   2   2   2   2   2   2   2   2   1   2   1   1   2   2   1   2   1   1   2   2   2   2   2   1   2   1   1   1   2   2   2   2   1   2   1   1   2   1   2   1   1   2   1   1   2   1   2   2   2   1   1   2   1   1   2   1   2   2   1   1   1   2   1   1   1   1   2   2   2   1   2   2   2   2   2   1   1   2   1   1   1   2   2   2   2   2   2   1   2   2   1   1   2
 MK-1-8                 2   2   1   2   2   1   2   1   2   2   1   1   2   2   2   2   2   2   2   1   2   1   2   2   1   2   2   1   1   2   2   2   2   1   2   1   2   2   1   2   2   1   2   1   1   1   1   2   2   2   1   2   1   1   1   1   1   1   1   1   1   1   1   1   2   1   2   2   2   2   2   1   2   2   1   1   2   2   2   1   1   2   2   1   2   1   2   1   1   2   1   1   2   2   1   1   1   2   2   1   2   2   1   1   2   2   1   2   2   2   2   2   2   2   2   1   2   1   2   2   2   1   2   1   2   2   2   2   2   2   1   2   1   1   1   2   2   2   2   1   2   1   1   2   1   2   1   1   2   1   1   2   1   2   2   1   1   1   1   1   2   2   2   2   2   1   1   1   2   1   2   1   2   2   2   2   1   2   2   2   2   2   1   2   1   1   1   1   2   2   2   2   2   2   2   2   1   1   1   2
 MK-1-9                 2   2   1   1   2   1   2   1   2   2   1   1   2   2   1   2   2   2   2   1   2   2   1   2   1   2   2   1   1   2   2   2   2   1   2   1   2   2   1   1   2   1   2   1   1   1   1   2   2   2   1   2   1   1   1   1   1   1   1   2   2   1   1   1   2   1   2   2   2   2   2   1   2   2   1   1   2   2   2   1   1   2   2   1   1   1   2   1   2   2   1   1   1   2   1   1   1   2   2   1   2   2   1   1   2   2   2   2   2   2   2   2   2   2   2   1   2   2   1   2   2   1   2   1   1   1   2   1   2   2   1   1   1   2   2   2   1   2   2   1   2   1   1   2   1   2   1   1   2   1   1   2   1   2   2   2   2   1   1   1   2   2   2   2   2   1   2   1   2   1   2   1   2   2   2   2   1   2   2   2   2   2   1   2   1   2   1   1   2   2   2   2   2   1   2   2   2   1   1   2
 MK-1-10                2   1   1   1   2   1   2   2   2   2   1   1   2   2   1   2   1   2   2   1   2   2   1   1   1   2   2   1   1   2   1   2   2   1   2   1   2   2   1   1   2   1   2   1   1   1   1   2   1   2   1   2   1   1   1   1   1   1   1   2   2   1   1   1   2   1   2   2   2   2   2   1   2   2   1   1   2   2   2   1   1   2   2   1   1   1   2   1   2   2   1   1   1   1   1   1   1   2   2   1   2   1   1   1   1   2   2   2   1   2   2   2   2   2   2   1   2   2   1   2   2   1   2   1   1   1   2   1   2   2   1   2   1   2   2   1   1   2   2   1   2   1   1   2   1   1   1   1   2   1   1   2   1   1   2   2   2   1   1   1   2   2   2   2   2   1   2   1   2   1   2   1   2   2   2   2   1   2   2   2   2   2   1   2   1   2   1   1   2   2   2   2   1   1   2   2   2   1   1   2
 MK-1-11                1   1   1   1   2   1   2   2   2   2   1   1   2   2   1   2   1   2   2   1   2   2   1   1   1   2   2   2   2   2   1   2   2   1   2   1   2   2   1   1   2   1   2   1   1   1   1   2   1   2   1   2   1   1   1   1   1   1   1   2   2   2   1   2   2   1   2   2   2   1   2   2   2   2   1   1   2   2   2   1   1   2   2   1   1   1   2   2   2   2   1   1   1   1   1   1   1   2   2   1   2   1   1   1   2   2   2   2   1   2   2   2   1   2   2   1   2   2   1   2   2   1   2   1   1   1   2   1   1   2   1   1   1   2   2   1   1   2   2   1   2   1   1   2   1   1   1   1   2   1   1   2   1   1   2   2   2   1   1   1   2   2   2   2   2   1   2   1   2   1   2   1   2   2   2   2   1   2   2   2   2   2   1   2   1   2   1   1   1   2   2   2   1   1   2   1   2   1   2   2
 MK-1-12                1   1   1   1   2   1   2   2   1   2   1   1   2   2   1   1   1   2   2   1   2   2   1   1   1   2   2   2   2   2   1   2   2   1   2   1   2   2   1   1   2   1   2   1   1   1   1   2   1   2   1   2   1   1   1   2   1   2   1   2   2   2   1   2   2   1   1   2   2   1   2   2   2   2   1   1   1   2   2   1   1   2   2   2   1   1   2   2   2   2   1   1   1   1   1   1   1   2   2   1   2   1   1   1   1   2   2   2   1   2   2   2   1   2   2   1   2   1   2   2   2   2   2   1   1   1   2   1   1   2   1   1   1   2   2   1   1   2   2   1   2   1   1   2   1   1   1   1   2   1   1   1   1   1   1   1   2   2   1   1   2   1   2   1   2   1   2   1   2   1   2   1   2   1   2   2   1   2   2   2   2   2   1   2   1   2   1   1   1   2   2   2   1   1   2   1   2   1   1   2
 MK-1-13                1   1   1   1   2   1   2   2   1   2   1   1   2   2   2   2   1   2   2   1   2   2   1   1   1   2   2   2   2   2   1   2   2   1   2   1   2   2   1   1   2   1   2   1   1   1   1   2   1   2   1   2   1   1   2   2   1   2   1   2   2   2   1   1   2   1   2   1   2   1   2   2   2   2   1   1   1   1   2   1   1   2   2   2   2   1   2   2   2   2   1   1   1   1   1   1   1   2   2   1   2   1   2   1   1   2   2   2   2   2   2   2   1   2   2   1   2   1   2   2   2   2   2   2   1   1   2   1   1   2   2   1   2   2   2   1   1   2   2   1   2   1   1   1   2   1   2   1   1   1   1   1   1   1   2   1   2   2   2   1   2   1   2   2   2   1   2   1   2   1   1   1   2   1   2   2   1   2   2   2   2   2   1   2   1   2   1   1   1   2   2   2   2   1   2   1   2   1   1   2
 MK-1-14                1   1   1   1   2   2   1   2   1   2   1   1   1   2   2   2   1   2   2   1   2   2   1   1   1   2   2   2   2   2   1   2   2   1   2   1   2   2   1   1   2   1   2   1   1   1   1   2   2   2   1   2   1   1   2   1   1   2   1   2   2   2   1   1   1   1   2   1   2   1   2   2   2   2   1   1   1   1   2   2   1   2   2   2   2   1   2   2   2   2   1   1   1   1   1   1   1   2   2   1   2   1   2   1   1   1   2   2   2   2   2   2   2   2   2   1   2   1   2   2   2   2   2   2   1   1   2   1   1   2   2   1   2   2   2   1   1   2   2   1   2   1   1   2   2   1   2   1   1   1   1   1   1   1   2   1   2   2   2   1   2   1   2   2   2   2   2   1   2   1   1   1   2   1   2   2   1   2   2   1   2   2   1   2   1   2   1   1   1   2   1   2   2   1   2   1   2   1   1   2
 MK-1-15                1   1   1   2   2   2   1   1   1   2   1   1   1   2   2   2   1   2   2   1   2   1   1   1   1   2   1   2   2   2   1   2   2   1   2   1   2   2   1   1   2   1   2   1   1   1   1   2   2   2   1   2   1   1   2   1   1   2   1   2   2   2   1   1   1   2   2   1   1   1   2   2   2   2   1   1   1   2   2   2   1   2   2   2   2   2   2   2   2   2   2   1   1   1   2   1   1   2   2   1   2   1   2   1   1   1   2   2   2   2   2   2   2   2   2   1   2   1   2   2   2   2   1   2   1   1   2   1   1   2   2   1   2   2   2   2   1   2   2   1   2   1   1   2   2   1   1   1   1   2   1   2   1   1   2   1   2   2   2   1   2   1   1   2   2   2   1   1   2   1   1   1   2   1   2   2   2   2   2   1   1   2   1   2   1   2   1   1   1   2   1   2   1   1   2   1   2   1   1   2
 MK-1-16                1   1   1   1   2   1   1   1   1   2   2   2   2   2   2   2   1   2   2   1   2   1   1   1   1   2   1   2   2   1   1   2   2   1   2   1   2   2   1   1   2   1   2   1   1   1   2   2   2   2   1   2   1   1   2   1   1   2   2   1   2   2   1   1   1   2   2   1   1   1   2   2   2   2   1   1   1   2   2   2   1   2   2   2   2   2   2   2   2   2   1   1   1   1   2   1   1   2   2   1   2   1   2   2   1   1   2   2   2   2   2   2   2   2   2   1   2   1   2   2   2   1   1   2   1   1   2   2   1   2   2   1   2   2   2   1   1   2   2   1   2   1   1   2   2   1   1   1   1   2   1   2   1   1   2   1   2   2   2   1   2   1   2   2   2   2   1   1   2   2   2   2   2   1   2   2   2   2   2   1   1   2   1   2   2   2   1   1   1   2   1   2   1   1   2   1   2   1   1   2
 MK-2-1                 2   2   2   2   2   1   1   2   1   1   2   2   1   2   1   1   1   1   2   1   2   1   2   2   1   1   1   2   2   2   1   2   2   2   1   2   2   1   1   2   1   2   2   1   2   1   1   2   1   1   2   2   2   2   2   2   1   2   1   1   2   2   2   1   1   1   2   2   1   1   2   2   2   2   1   1   1   2   1   1   2   1   1   2   1   1   1   2   1   2   2   1   2   2   2   2   2   1   1   1   1   2   2   1   1   2   2   1   2   2   2   1   1   2   2   2   2   2   1   1   2   2   2   1   1   1   1   1   2   1   2   1   1   1   1   1   2   1   2   2   2   2   2   1   2   1   1   1   1   1   1   1   2   1   1   1   1   1   2   1   1   2   2   2   1   2   2   2   2   1   2   2   2   1   1   2   1   1   2   1   1   1   1   2   1   2   1   1   2   1   2   2   1   2   1   1   2   1   1   2
 MK-2-2                 2   2   2   1   2   1   1   1   1   1   2   1   1   2   1   1   1   1   2   1   1   1   2   2   1   1   1   2   2   2   1   2   2   2   1   1   2   1   1   1   1   2   2   1   2   1   1   2   1   1   1   2   2   2   2   2   1   2   1   1   2   2   2   1   1   1   2   2   1   1   2   2   2   2   1   1   1   2   1   1   2   1   1   1   1   1   1   2   1   2   2   1   1   2   2   2   2   1   1   1   1   2   2   1   1   2   2   1   2   2   2   1   1   1   2   2   2   2   1   1   2   2   2   1   1   1   1   1   2   1   2   1   1   1   2   2   2   2   2   2   1   2   2   1   2   1   1   1   1   1   1   1   2   1   1   1   1   1   2   1   2   2   2   2   1   1   2   2   2   1   2   2   2   1   1   2   1   1   2   1   1   1   1   2   1   1   1   1   2   1   2   2   1   2   1   1   2   1   1   2
 MK-2-3                 2   2   1   2   2   1   1   1   2   1   2   2   1   1   1   2   1   1   2   1   1   1   2   2   1   1   1   1   2   2   1   2   2   2   1   1   2   1   1   1   1   2   2   2   1   2   1   2   1   1   1   2   2   2   2   2   1   2   1   1   2   2   2   1   1   1   2   2   1   1   2   2   2   2   1   1   1   2   1   1   2   1   1   2   1   1   1   2   1   2   2   2   1   2   1   2   2   1   1   1   1   2   2   1   1   2   2   1   1   2   2   1   1   1   2   2   2   2   1   1   1   2   2   1   2   1   1   1   2   1   2   1   1   1   2   2   2   2   2   2   1   2   2   1   2   2   1   1   1   1   1   1   2   2   1   1   1   1   2   1   2   2   2   2   1   1   2   2   2   1   2   2   2   1   1   2   1   1   2   1   1   1   1   2   1   1   1   1   2   1   2   2   1   1   1   1   2   1   1   1
 MK-2-4                 2   2   1   2   2   1   1   2   2   1   2   2   1   1   1   2   1   1   2   1   1   1   2   2   1   1   1   1   2   2   1   2   2   2   2   1   2   1   1   1   1   2   2   2   1   2   2   2   2   1   1   2   2   2   2   2   1   2   1   1   2   2   2   1   1   1   2   2   1   1   2   2   2   2   1   1   1   2   1   1   1   2   1   2   1   1   1   2   1   2   2   2   2   2   1   2   2   1   2   1   1   2   2   1   1   2   2   1   1   2   2   1   1   1   2   2   2   2   1   1   2   2   2   1   2   1   1   1   2   1   2   1   1   1   1   2   2   2   2   2   1   2   1   1   2   2   1   1   1   1   1   1   2   2   1   1   2   1   2   1   2   2   2   2   1   1   2   2   1   1   2   2   2   1   2   2   1   1   2   1   1   1   1   2   1   1   1   1   2   1   2   2   1   1   1   1   2   1   1   1
 MK-2-5                 2   2   1   2   2   1   1   1   2   1   2   2   1   1   1   2   2   1   2   1   1   1   2   2   1   1   1   1   2   2   1   2   2   1   1   1   1   1   1   1   1   2   2   2   1   2   2   2   2   1   1   2   2   2   1   2   1   2   1   1   2   2   2   1   1   1   2   2   1   1   2   2   2   2   2   1   1   2   1   1   1   2   1   2   1   1   1   2   1   2   2   2   2   2   1   2   2   1   2   1   1   2   2   1   1   2   2   1   1   2   1   1   1   1   2   2   2   2   1   1   2   2   2   1   2   1   1   2   2   1   2   1   1   1   1   2   1   2   2   2   1   2   1   1   2   1   1   1   1   1   1   1   2   2   1   1   2   1   1   1   2   2   2   2   1   1   2   2   1   1   2   1   2   1   2   2   1   1   2   1   2   1   1   2   1   2   2   1   2   1   2   1   1   1   1   1   2   1   1   1
 MK-2-6                 2   2   1   2   2   1   1   1   2   1   2   2   1   2   1   2   2   1   2   1   1   1   2   2   1   1   1   1   2   2   1   2   2   2   1   1   1   1   1   2   1   2   2   2   1   2   2   2   2   1   1   2   2   2   1   2   1   2   1   1   2   2   2   1   2   1   2   2   1   1   2   2   2   2   2   1   1   2   1   1   1   2   1   1   1   1   2   2   1   2   2   2   2   1   1   2   2   1   2   1   1   2   2   1   2   1   1   1   1   2   1   1   1   1   1   2   2   2   1   1   2   2   2   2   2   1   1   2   2   2   2   1   1   1   1   1   2   2   2   2   1   2   2   1   2   1   1   1   2   2   1   1   2   2   1   1   2   1   1   1   2   2   2   2   1   1   2   1   1   1   2   1   2   1   2   2   2   2   1   1   2   1   1   1   1   2   2   2   1   1   2   1   1   1   1   1   2   1   1   1
 MK-2-7                 2   2   1   2   2   1   1   1   2   1   2   2   1   2   1   2   2   1   2   1   1   1   2   2   1   1   1   1   2   2   1   2   2   2   1   1   1   1   1   2   1   2   1   2   1   2   1   2   2   1   2   2   2   2   1   2   1   2   1   1   2   2   2   1   1   1   2   2   1   1   2   2   2   2   2   1   1   2   1   1   1   2   1   1   1   1   2   2   1   2   2   2   2   1   1   1   2   2   2   1   1   2   2   1   2   1   2   1   1   2   1   1   1   1   1   2   2   2   1   1   2   2   2   1   2   1   1   2   2   2   2   1   1   1   1   1   1   2   1   1   1   2   2   1   2   1   1   1   2   2   1   1   1   2   1   1   2   1   1   1   2   2   2   2   1   1   1   1   1   1   2   1   2   1   2   1   2   2   1   1   2   1   1   2   2   2   2   2   1   1   2   1   1   1   1   1   2   1   1   1
 MK-2-8                 2   2   1   2   2   1   1   1   2   1   2   2   2   2   1   1   2   1   2   1   1   1   2   2   1   1   1   1   2   2   1   2   2   2   1   1   1   2   1   2   1   2   1   2   1   1   1   2   2   1   2   2   2   2   1   2   1   1   1   2   2   2   2   1   1   1   2   2   1   1   2   2   2   2   2   1   1   2   1   1   1   2   1   1   1   2   2   2   1   2   2   2   2   1   1   1   2   2   2   1   2   2   2   1   2   1   2   1   1   2   1   1   1   1   2   2   2   2   1   1   2   2   2   1   2   1   1   2   2   2   2   1   1   1   1   1   1   2   2   1   1   2   2   1   2   1   1   1   1   2   1   1   1   2   1   1   2   1   2   1   2   2   2   2   1   1   1   1   1   1   2   1   2   1   2   1   2   2   1   1   2   1   1   2   2   2   2   2   1   1   2   1   1   1   1   1   2   1   1   1
 MK-2-9                 2   2   1   2   1   2   1   1   2   1   2   2   1   2   2   1   2   2   2   1   1   1   2   2   1   1   1   1   2   2   1   2   2   2   1   2   1   2   2   2   1   2   1   1   1   1   1   2   2   1   1   2   2   2   1   1   2   1   1   1   2   2   2   1   1   1   2   2   1   1   2   2   2   2   2   1   1   2   2   1   1   2   1   1   1   2   2   2   1   2   1   2   2   1   1   1   2   2   2   1   2   2   2   1   2   1   2   1   1   2   1   1   1   1   1   2   2   1   2   1   2   2   2   1   2   1   1   2   2   2   1   1   2   1   1   1   1   2   2   1   1   2   2   1   2   1   2   1   1   2   1   1   1   2   1   1   2   1   2   1   2   2   2   2   1   1   1   1   1   1   2   1   1   1   2   1   2   2   1   1   2   1   1   2   2   2   2   2   1   1   2   1   1   2   1   2   2   1   1   1
 MK-2-10                2   2   1   2   1   2   1   1   2   1   2   2   1   2   2   1   2   2   2   1   1   1   2   2   1   1   1   1   2   2   1   2   2   2   1   2   1   2   2   2   1   2   1   1   1   1   1   2   2   1   1   2   2   2   1   2   2   1   1   1   1   2   2   2   1   1   1   2   1   1   2   2   2   2   2   1   1   2   2   1   1   2   1   2   1   2   2   2   1   2   1   2   2   1   1   1   2   2   2   1   2   1   2   1   2   1   2   1   2   2   1   1   2   1   1   2   2   1   2   1   2   2   2   1   2   1   1   2   2   1   1   1   2   1   1   2   1   2   2   1   1   2   2   1   2   1   1   1   1   2   1   1   1   2   1   2   2   1   2   1   2   2   2   2   1   1   1   1   1   1   2   1   1   1   2   1   2   2   2   1   2   1   2   2   2   2   2   2   1   1   2   1   1   2   1   2   2   1   1   1
 MK-2-11                2   2   1   2   1   2   1   1   2   1   2   2   1   2   2   1   1   2   2   1   1   1   2   2   1   1   1   1   2   2   1   2   2   1   1   2   1   2   2   1   1   1   1   1   1   1   1   2   2   2   1   2   2   2   1   2   2   1   1   1   1   1   2   2   1   1   1   2   1   1   2   2   2   2   2   2   1   2   2   1   1   1   2   2   1   2   2   2   1   2   1   2   2   1   1   1   1   2   2   2   2   1   2   1   2   1   2   1   2   1   1   1   2   1   1   2   1   1   2   1   2   1   2   1   2   1   1   2   2   1   1   1   1   1   1   2   1   2   2   1   1   2   2   1   2   1   1   1   2   2   1   1   1   2   1   2   2   1   2   1   2   2   2   2   1   1   1   1   1   1   2   1   1   2   2   1   2   2   2   1   2   1   2   2   2   2   2   2   1   1   2   1   1   2   1   2   1   1   1   1
 MK-2-12                2   2   1   2   1   2   1   1   2   1   2   2   1   2   2   1   1   2   2   1   1   1   2   2   1   1   1   1   2   2   1   2   1   1   1   1   1   2   2   1   1   1   1   1   1   1   1   2   2   2   1   2   2   2   1   2   2   1   1   1   1   1   2   2   1   1   1   2   2   1   2   2   2   2   2   2   1   2   2   1   1   1   2   2   1   2   2   2   1   2   2   2   2   1   1   1   1   2   2   2   2   1   2   1   2   1   2   1   2   1   2   1   2   1   1   2   1   1   2   1   2   1   1   1   2   1   1   2   2   1   1   1   1   1   1   2   1   2   2   1   2   2   1   1   2   1   1   1   2   2   1   1   1   2   1   2   2   2   2   1   2   2   2   2   1   2   1   1   2   1   2   1   1   1   2   1   2   1   2   1   2   1   1   2   2   2   2   2   1   2   2   1   1   2   1   2   1   1   1   2
 MK-2-13                1   2   1   2   1   2   1   1   2   1   2   2   1   2   2   1   1   2   2   1   1   1   2   2   2   1   1   2   2   2   2   2   1   1   1   2   1   2   2   1   1   2   1   2   1   1   1   2   2   2   1   2   2   2   1   2   2   1   2   1   1   1   2   2   1   1   2   2   2   1   2   2   2   2   2   2   1   2   2   1   1   1   2   2   1   2   2   2   1   2   2   2   2   1   1   1   1   2   2   2   2   2   2   1   2   1   2   1   2   1   2   2   2   2   2   2   1   1   2   1   2   1   1   1   2   1   1   2   2   1   1   1   2   1   1   2   1   2   2   1   2   1   1   1   2   1   1   1   2   2   1   1   1   1   1   2   2   2   1   1   2   2   2   2   1   2   1   1   2   2   2   1   2   1   2   1   2   1   2   1   1   1   1   2   2   2   2   2   1   2   2   1   1   2   1   2   1   1   1   2
 MK-2-14                1   2   1   2   1   2   1   2   1   1   2   2   1   2   1   1   1   2   2   2   1   1   2   2   2   1   1   2   2   2   2   2   1   1   1   2   1   2   2   1   1   2   1   2   1   1   1   2   2   2   1   2   2   2   1   2   2   1   2   1   1   2   2   2   1   1   2   2   2   2   2   2   2   2   2   2   1   2   2   1   1   1   2   2   1   2   2   2   1   2   2   2   1   1   1   1   1   1   2   2   2   2   1   1   2   1   2   2   2   1   2   2   2   2   2   2   2   1   2   1   2   1   1   1   2   1   1   2   2   1   1   1   2   1   1   1   2   1   2   1   2   1   1   1   2   1   2   1   2   1   1   1   1   1   1   2   2   2   1   2   2   2   2   2   1   2   1   1   2   2   2   1   2   1   2   1   2   2   2   1   1   1   1   2   1   2   2   2   1   2   1   1   1   2   1   2   1   1   1   1
 MK-2-15                1   2   2   2   1   2   1   2   1   1   2   2   1   2   1   1   1   2   2   2   1   1   2   2   2   1   1   2   2   2   2   2   1   1   1   2   1   1   2   1   1   2   1   2   1   1   2   2   2   2   1   2   2   2   2   2   2   1   2   1   1   2   2   2   1   1   2   2   2   2   2   2   2   2   2   2   1   2   2   1   1   1   2   2   1   1   2   1   2   2   2   1   1   1   1   1   2   1   2   2   2   2   1   2   1   1   2   2   2   1   2   1   2   2   2   2   2   1   2   2   2   1   1   1   1   1   1   2   1   1   1   1   2   1   1   1   2   1   2   1   2   1   1   1   2   1   2   1   2   1   1   2   1   2   1   2   2   2   1   2   2   2   2   2   1   2   1   1   2   2   2   1   2   1   2   1   2   2   2   1   1   1   1   2   1   2   2   2   1   2   1   1   1   2   1   2   2   1   1   1
 MK-2-16                1   1   1   2   2   2   2   2   1   1   2   2   1   2   1   1   1   2   2   2   1   1   2   2   2   1   1   2   2   1   2   2   1   1   1   2   1   1   2   1   1   2   1   2   2   1   2   2   1   2   1   2   2   2   2   2   2   1   2   1   1   2   2   2   1   1   2   2   2   2   2   2   2   2   2   2   2   2   1   1   1   1   2   2   1   1   2   1   1   2   2   1   1   1   1   1   1   1   2   2   2   2   1   2   1   1   2   1   2   1   2   2   2   2   2   2   2   1   2   2   2   1   1   1   2   1   1   2   1   1   1   1   2   1   1   2   2   1   2   1   2   1   1   1   2   1   2   1   2   1   1   2   1   2   1   2   2   2   1   2   2   2   2   2   1   2   1   1   2   2   2   1   1   1   2   1   2   2   2   1   1   1   1   2   1   2   2   2   1   2   1   1   1   2   1   2   2   1   1   1
 MK-3-1                 2   1   2   1   2   2   1   2   2   1   2   2   1   2   1   1   2   2   2   1   1   1   2   2   1   2   2   1   1   2   2   1   1   2   1   2   1   1   1   2   2   1   1   1   1   1   1   1   1   2   1   2   2   2   2   2   2   2   1   2   1   1   1   2   2   2   1   1   2   1   1   2   1   2   1   1   2   2   1   2   1   1   2   2   1   1   1   2   1   2   2   2   2   1   1   2   2   1   2   2   2   1   1   1   2   1   2   2   2   2   2   1   2   1   2   1   1   1   1   2   2   1   1   2   2   1   1   2   1   1   1   1   2   2   1   1   2   1   1   2   2   2   1   1   1   1   1   1   2   1   1   1   2   1   2   2   2   1   2   1   2   2   2   1   2   1   2   1   2   1   1   2   2   1   1   2   2   2   1   2   1   1   1   1   1   2   2   1   1   2   2   1   1   1   2   1   2   1   1   1
 MK-3-2                 2   1   2   1   2   2   1   2   2   1   1   2   1   1   1   1   2   1   2   1   1   1   2   2   2   2   2   1   1   2   2   1   1   2   1   2   1   1   1   2   2   1   1   1   1   1   1   1   1   2   1   2   2   2   2   2   2   2   1   2   1   1   1   2   2   2   1   1   2   1   1   2   1   2   1   1   2   2   1   2   1   1   2   2   1   1   1   2   1   2   2   2   2   1   1   2   2   1   2   2   2   1   1   1   2   1   2   2   2   2   2   1   2   1   2   1   1   2   1   2   2   1   1   2   2   1   2   2   1   1   1   2   1   2   1   1   2   1   1   2   2   2   1   1   1   1   1   1   2   1   1   1   2   1   2   2   2   1   2   1   2   2   1   1   2   1   2   1   2   2   1   2   2   1   1   2   2   1   1   2   1   1   1   1   1   2   2   1   1   2   2   1   1   1   1   1   2   1   1   1
 MK-3-3                 2   1   2   1   2   2   1   2   2   1   1   1   1   1   1   1   2   1   2   1   1   1   2   2   2   2   2   2   1   2   2   1   1   2   1   2   1   1   1   2   2   1   1   1   1   2   1   1   1   2   1   2   2   2   2   2   2   2   1   2   1   1   1   2   2   2   1   1   1   1   1   2   1   2   1   1   2   2   1   2   1   1   2   2   1   1   1   2   1   1   1   2   2   1   1   2   2   1   2   2   2   1   1   1   2   1   2   2   2   1   2   1   2   1   2   1   2   2   2   2   2   1   1   2   2   1   2   2   1   1   1   2   1   2   1   1   1   2   1   1   2   2   1   1   1   1   1   1   1   1   1   2   2   1   1   2   2   1   2   1   2   2   1   1   2   1   2   1   1   2   1   2   2   2   1   2   2   1   1   2   1   2   1   2   1   2   2   2   1   1   2   1   1   1   1   1   2   2   1   2
 MK-3-4                 2   1   2   1   2   2   1   2   2   1   1   1   1   1   1   1   2   1   1   1   1   1   2   2   2   2   1   1   1   2   2   2   1   2   1   2   1   1   2   2   2   1   1   1   1   2   2   1   1   2   2   2   2   2   2   2   1   2   1   2   2   1   1   2   2   1   1   1   1   1   2   2   1   2   1   1   2   2   1   2   1   1   2   2   1   1   1   1   1   1   2   2   2   1   1   1   2   2   2   2   2   1   1   1   2   1   2   2   2   1   1   1   2   1   2   1   2   2   2   1   2   1   1   2   2   1   2   2   1   1   1   2   1   2   1   1   1   2   1   1   2   2   1   1   1   1   1   1   1   1   2   2   2   1   1   2   2   1   2   1   2   2   1   1   2   1   2   1   1   2   1   2   2   2   1   2   2   1   1   2   1   2   1   2   1   2   1   2   1   1   2   1   1   1   1   1   1   2   1   2
 MK-3-5                 2   1   2   1   2   2   1   2   2   1   1   1   1   1   1   1   2   2   1   2   1   1   2   2   2   2   1   1   1   1   1   2   1   2   1   2   1   2   2   2   2   1   1   1   1   2   2   1   1   2   2   2   2   2   2   2   1   2   1   2   2   1   1   2   2   1   1   1   1   2   2   2   1   2   1   1   2   2   1   2   1   1   2   2   1   1   1   1   2   1   2   2   2   1   1   1   2   2   2   2   2   1   1   1   2   2   2   2   2   1   1   1   2   1   2   1   2   2   2   1   2   1   1   2   2   1   2   2   1   1   1   2   1   2   1   1   1   2   1   1   2   2   1   1   2   1   1   1   2   1   2   2   2   2   1   2   2   2   2   1   2   2   1   1   2   1   2   1   1   2   2   2   2   1   1   2   2   1   1   2   1   1   1   2   1   2   1   1   1   1   2   1   1   1   1   1   1   2   1   2
 MK-3-6                 2   2   2   1   2   2   1   2   2   1   1   1   1   1   1   1   2   2   1   2   2   1   2   1   2   2   1   1   1   1   1   2   1   2   1   2   1   2   2   2   2   1   1   1   1   2   2   1   1   1   1   1   2   2   2   2   1   2   1   2   2   1   1   2   2   1   1   1   1   2   2   2   1   2   2   1   2   2   1   2   1   1   2   2   1   1   1   1   2   2   2   2   2   2   1   1   2   2   2   2   2   1   1   1   2   2   2   2   2   1   2   1   2   1   2   1   2   2   2   1   2   1   1   2   2   1   2   1   1   1   1   2   1   2   1   1   1   2   1   1   2   2   2   2   2   1   1   1   2   1   2   2   2   2   1   2   2   2   2   1   2   2   1   1   2   1   2   2   1   2   2   2   2   2   1   2   2   2   1   1   1   1   1   2   1   2   1   1   1   1   2   1   1   1   1   1   1   1   1   1
 MK-3-7                 2   1   2   1   2   2   1   2   2   1   1   1   1   1   1   1   2   2   1   2   2   1   2   1   1   2   1   1   1   1   1   2   1   2   1   2   1   2   2   2   2   1   1   1   2   2   2   1   1   1   1   1   2   2   2   2   1   1   1   2   2   1   1   1   2   1   1   2   1   2   2   1   1   2   2   1   2   1   1   2   1   1   2   1   1   1   1   1   2   2   1   2   2   2   1   1   2   2   2   2   2   1   1   1   2   2   2   2   2   1   2   1   2   1   2   1   2   2   2   1   2   1   1   2   2   1   2   1   1   1   1   2   1   2   2   1   1   2   1   1   2   2   2   2   2   1   1   1   2   1   2   2   2   2   1   2   1   2   2   1   2   1   1   1   2   1   2   2   1   2   2   2   2   2   1   2   2   2   1   1   1   1   1   2   1   2   1   1   1   1   2   1   1   1   2   1   1   1   1   1
 MK-3-8                 2   1   2   1   2   2   1   2   2   1   1   1   1   1   1   1   2   2   1   2   2   1   2   1   1   2   1   1   1   1   1   2   1   2   1   1   2   2   2   2   2   1   1   1   1   2   2   1   1   1   1   1   2   2   2   2   1   1   1   2   2   1   1   1   2   1   1   1   1   2   2   1   1   2   1   1   2   2   1   2   2   1   2   1   1   1   1   1   2   2   1   2   2   2   1   1   2   2   2   2   2   1   1   1   2   2   1   1   2   1   2   1   2   1   1   1   2   2   2   1   2   1   1   2   2   1   2   1   1   1   1   2   1   2   2   2   1   2   1   1   2   2   2   2   2   1   1   1   1   1   2   2   2   2   1   2   1   2   2   1   2   1   1   2   1   1   1   1   1   2   2   2   2   1   1   2   2   2   1   1   1   1   1   2   1   2   1   1   1   1   2   1   1   1   2   1   1   1   1   1
 MK-3-9                 2   1   1   1   2   2   1   2   2   2   1   2   1   1   1   1   2   2   1   2   2   1   2   1   1   2   1   1   1   1   1   2   1   1   1   1   2   2   1   2   2   1   1   2   1   2   2   1   1   1   2   2   2   2   2   2   1   1   1   2   2   1   2   1   2   1   1   1   1   2   2   1   1   2   1   2   2   2   1   2   2   1   2   1   1   1   1   1   2   2   1   2   2   2   1   2   2   2   2   2   2   1   1   1   2   2   1   1   2   1   2   1   2   1   1   1   2   2   2   1   2   1   2   2   2   1   2   1   1   1   1   2   1   2   2   2   2   2   2   2   2   2   2   2   2   1   1   1   2   1   2   2   2   1   2   2   1   2   2   1   2   1   2   2   1   1   1   2   1   1   2   2   1   1   2   2   2   2   1   1   1   1   1   1   1   2   1   1   2   1   2   1   1   1   2   1   1   1   1   1
 MK-3-10                2   1   2   1   2   2   1   2   2   2   1   2   1   1   1   1   2   2   1   2   2   1   2   1   1   2   1   1   1   1   1   2   1   1   1   1   2   2   1   2   2   1   1   2   1   2   2   1   1   1   2   2   2   2   2   2   1   1   1   2   2   1   1   1   2   1   1   1   1   2   2   1   2   2   1   2   2   2   1   2   2   1   2   1   1   1   1   1   2   2   1   2   2   2   1   1   2   2   2   2   2   1   1   1   2   2   1   1   2   1   2   1   2   1   1   1   2   2   2   1   2   1   2   2   2   1   2   1   1   1   1   2   1   2   2   2   2   1   2   2   2   2   2   1   2   2   1   1   1   1   2   2   2   1   2   2   1   2   1   1   2   1   1   2   1   1   1   2   1   1   2   2   1   1   2   2   2   2   1   2   1   1   1   1   1   2   1   1   2   1   1   1   2   1   2   1   1   1   1   1
 MK-3-11                2   1   2   1   2   2   1   2   1   1   1   2   1   1   1   2   2   2   1   2   2   2   2   1   2   2   1   1   2   1   1   2   1   1   2   1   2   1   1   2   2   1   1   2   1   2   2   1   1   1   1   2   2   2   2   2   2   1   1   2   2   2   1   1   2   1   1   1   1   2   2   1   2   2   1   2   2   2   1   2   2   1   2   1   1   1   1   1   1   2   1   2   2   2   1   1   2   2   2   2   2   1   1   1   2   1   2   1   2   1   2   2   2   1   1   1   2   2   2   1   2   1   2   2   2   1   1   1   1   1   1   2   1   2   2   2   1   2   2   2   2   2   2   2   2   2   1   2   1   1   2   2   2   1   2   2   1   2   1   1   2   1   1   1   2   1   1   2   1   1   2   2   1   1   2   2   2   2   1   2   2   1   2   1   1   2   1   1   1   1   1   1   2   2   2   2   2   1   1   1
 MK-3-12                1   1   2   1   2   2   1   2   1   1   1   2   2   1   2   1   2   2   2   2   2   2   2   1   2   1   1   1   2   1   1   2   1   1   2   1   2   2   1   1   2   1   1   2   2   2   2   1   1   1   1   2   2   2   2   1   1   1   1   2   2   2   2   1   1   1   1   1   1   2   2   2   2   2   1   2   2   2   2   2   2   1   2   1   2   2   1   1   1   2   1   2   2   2   1   1   2   2   2   2   2   1   1   1   2   1   2   1   2   1   2   2   2   1   1   1   2   2   1   1   1   1   1   2   2   1   1   1   1   1   1   1   1   2   2   2   1   2   2   2   2   2   2   2   2   2   2   2   1   1   2   2   2   1   2   1   1   2   1   1   2   1   1   1   2   2   1   2   1   1   2   2   1   1   2   2   2   2   1   2   2   1   2   2   2   2   1   1   1   1   1   1   2   2   1   2   2   2   1   1
 MK-3-13                1   1   2   1   2   1   1   2   1   1   1   2   2   1   2   1   2   2   2   2   2   1   2   1   2   1   2   1   2   1   2   2   1   1   2   1   2   2   1   1   2   1   1   2   2   2   2   1   1   1   1   2   1   2   1   1   1   1   1   2   2   2   2   1   1   1   1   1   1   2   1   1   2   2   1   2   2   2   2   2   1   1   2   1   2   2   1   1   1   1   1   2   1   2   1   1   2   2   2   2   2   1   1   1   2   1   2   1   2   1   2   2   2   1   1   1   2   2   1   1   1   1   1   2   2   1   1   1   1   1   1   1   1   2   1   2   1   2   2   2   2   2   2   2   2   2   2   2   1   1   2   2   2   2   2   1   1   2   1   1   2   1   1   1   2   2   1   2   1   1   1   2   1   1   2   2   2   2   1   1   2   1   2   2   2   1   2   1   1   1   1   1   2   2   1   2   2   2   1   1
 MK-3-14                1   1   1   2   2   1   1   1   1   1   1   2   2   1   2   1   2   2   2   2   2   1   1   1   2   1   2   1   2   1   2   2   1   1   2   1   2   2   1   1   2   2   1   1   2   2   2   1   1   1   1   2   1   2   1   1   1   1   1   2   2   1   2   1   1   1   2   1   1   2   1   1   2   2   1   2   1   2   2   1   1   1   2   1   2   2   1   1   1   1   1   2   1   2   1   1   2   2   2   2   2   1   1   1   2   1   2   1   2   1   2   2   1   1   1   1   2   2   1   1   1   1   1   2   2   1   1   1   1   1   1   1   1   2   1   2   1   2   2   2   2   2   2   2   2   2   2   2   1   1   2   2   2   2   2   1   1   1   1   1   2   1   1   2   2   2   1   1   1   1   1   2   1   1   2   2   2   2   1   1   2   1   2   2   2   1   2   1   2   1   1   1   2   2   2   2   2   2   1   1
 MK-3-15                1   1   1   2   1   1   1   1   1   1   1   2   2   1   2   1   2   2   2   1   2   1   1   1   2   1   2   1   2   1   2   2   1   1   2   1   2   2   1   1   2   2   1   1   1   2   2   1   1   1   1   2   1   2   1   1   1   1   1   2   2   1   2   1   1   1   2   1   1   2   2   1   2   2   1   2   1   2   1   1   1   1   2   1   1   2   1   1   1   1   2   2   1   2   1   1   1   2   2   2   2   1   2   1   2   1   2   1   2   1   2   2   1   1   1   1   2   2   1   1   2   2   1   2   2   1   1   2   1   1   1   1   1   2   1   2   1   2   2   2   1   2   2   2   2   2   2   2   1   1   2   2   2   2   1   2   1   1   1   2   2   1   1   2   2   1   1   1   2   1   1   2   1   1   2   2   1   2   2   1   2   1   2   2   2   1   2   1   2   2   1   1   2   2   2   1   2   1   1   2
 MK-3-16                1   1   1   2   2   1   1   1   1   1   1   2   1   1   2   1   2   2   2   1   2   1   1   1   2   1   1   1   2   2   2   2   1   1   2   1   2   2   1   1   2   1   1   1   1   2   2   2   1   1   1   2   1   2   1   1   1   1   1   2   2   1   2   1   2   1   2   1   1   2   2   1   2   2   1   2   1   1   1   1   1   1   2   1   1   2   1   1   1   1   2   1   1   2   1   1   1   2   2   2   2   1   2   1   2   1   2   1   2   1   2   2   1   1   1   1   2   2   1   1   2   1   1   2   2   1   1   2   1   1   1   1   1   1   1   2   1   2   2   2   1   2   2   1   2   2   2   2   1   1   2   1   2   2   1   2   1   1   1   2   2   1   1   2   2   1   1   1   2   1   1   2   1   1   2   2   1   2   2   1   2   1   2   2   2   1   2   1   2   2   1   1   2   2   2   1   2   1   1   2
 MK-4-1                 1   1   2   1   1   2   2   1   1   1   2   2   1   2   2   1   1   2   2   2   1   2   2   1   1   1   2   2   2   2   2   1   1   2   1   1   1   1   2   1   2   1   1   1   1   2   2   1   1   2   2   2   1   2   1   1   1   2   2   1   2   1   1   1   1   1   2   2   2   2   2   2   1   2   1   2   1   1   1   2   2   1   1   1   2   2   2   2   1   2   1   1   2   2   1   1   2   2   2   2   2   1   2   2   1   2   1   1   2   1   2   1   2   1   1   1   2   2   2   1   1   1   1   2   2   2   1   1   1   2   2   1   2   2   2   2   1   1   2   2   1   2   2   2   2   2   1   1   2   2   2   2   2   2   2   1   1   1   1   2   1   1   2   2   1   2   2   2   1   1   1   1   2   2   2   2   2   2   1   2   2   2   2   1   2   1   2   2   1   1   2   1   1   1   1   2   2   1   1   1
 MK-4-2                 1   1   2   1   1   1   2   1   2   2   2   2   1   2   2   1   1   2   2   2   1   2   2   1   1   1   2   2   1   2   2   1   1   1   1   1   1   1   2   1   1   2   1   1   1   2   2   1   1   2   2   2   1   2   1   1   2   1   1   1   2   1   1   1   1   1   2   2   2   2   2   2   1   2   1   2   1   1   2   2   2   1   1   1   2   2   2   2   1   2   2   2   2   2   1   2   2   2   2   2   2   1   2   2   1   2   1   1   2   1   2   1   2   1   1   1   2   2   2   2   1   1   1   2   2   1   1   1   1   1   2   1   2   2   2   1   1   1   2   2   1   2   2   2   2   2   1   1   1   2   2   2   2   2   2   1   1   1   1   2   1   1   2   2   1   2   2   2   1   2   1   1   1   2   2   2   2   2   1   2   2   2   2   1   2   1   2   2   1   1   2   2   1   1   1   2   2   1   1   1
 MK-4-3                 1   1   1   1   1   1   2   1   2   2   2   2   1   2   2   1   1   2   2   2   1   2   2   1   1   1   2   2   1   2   2   1   1   1   1   1   1   1   2   1   2   2   1   1   1   2   2   1   1   2   2   2   1   2   2   1   2   1   1   1   2   1   1   2   1   1   2   2   1   1   2   2   1   2   1   2   1   1   2   2   2   2   1   1   1   2   2   2   1   2   2   2   2   2   2   2   2   2   2   2   2   1   2   2   1   2   1   1   2   2   1   1   1   1   1   1   2   2   2   2   1   1   1   2   2   1   1   1   1   1   2   1   2   2   2   1   1   1   2   2   1   1   2   2   2   1   1   2   1   2   2   2   2   2   2   1   1   2   1   2   1   1   2   2   1   2   2   2   1   2   2   1   2   2   2   2   2   2   1   2   1   1   2   1   1   1   2   2   1   1   2   2   1   1   1   2   2   1   2   1
 MK-4-4                 1   2   1   1   1   1   2   1   2   2   2   2   1   2   2   1   2   2   1   2   1   2   2   1   1   1   2   2   1   2   2   1   1   1   1   1   1   1   2   1   2   2   1   1   2   2   2   1   1   2   2   2   1   2   2   1   2   1   1   1   2   1   1   2   1   1   2   2   1   1   1   2   1   2   2   2   1   1   2   2   1   2   1   1   1   2   2   2   1   2   2   2   2   2   2   2   1   2   2   2   2   1   2   2   1   2   1   1   2   2   2   1   1   1   1   1   2   2   2   2   1   1   1   2   2   1   1   1   1   1   1   1   2   2   2   1   1   1   2   2   1   1   2   2   2   1   1   2   1   2   2   1   2   2   2   1   2   1   1   2   1   1   2   2   1   2   1   2   1   2   1   1   1   2   2   2   2   2   1   2   1   2   2   1   1   1   2   2   1   2   2   2   1   1   1   2   2   1   2   1
 MK-4-5                 1   2   1   1   1   1   2   1   2   2   2   2   1   2   2   1   2   2   1   2   1   2   2   1   1   1   2   2   2   2   2   1   1   1   2   1   1   1   2   1   2   2   1   1   2   2   2   1   1   2   2   1   1   2   2   1   2   1   2   1   2   1   2   2   1   1   2   2   1   1   1   2   1   2   2   2   1   1   2   2   1   2   2   1   1   2   2   2   2   2   2   2   2   2   2   2   1   2   2   2   2   1   2   2   1   2   1   1   2   2   2   1   1   1   1   1   1   2   2   2   1   1   1   2   2   1   1   1   1   1   1   1   2   2   2   1   1   1   2   2   1   1   2   2   2   1   2   2   1   2   1   1   2   2   2   1   2   1   1   2   1   1   2   2   1   2   1   1   1   2   1   1   1   2   2   2   2   2   1   2   1   2   2   1   1   1   2   2   1   2   2   2   1   1   1   2   2   1   2   1
 MK-4-6                 1   2   1   1   2   2   2   1   2   2   2   2   1   2   2   1   2   2   1   2   1   2   2   1   1   1   2   2   1   2   2   1   1   1   2   1   1   1   2   2   2   2   1   1   2   2   1   1   1   2   2   1   1   2   2   1   2   1   2   1   2   1   2   2   1   1   2   2   1   1   1   2   1   2   2   2   1   1   2   2   1   2   2   1   1   2   2   2   2   2   2   2   2   2   2   2   1   2   2   2   2   1   2   2   1   2   1   1   1   2   1   1   1   1   1   1   1   2   2   2   1   1   1   2   2   1   1   1   1   1   2   1   2   2   2   1   1   1   2   2   1   1   2   2   2   1   2   2   1   2   1   1   2   1   2   1   2   1   1   2   1   1   2   2   1   2   2   1   1   2   2   1   1   2   2   2   2   2   1   2   1   2   2   1   1   1   2   2   1   1   2   2   1   1   1   2   2   1   2   1
 MK-4-7                 2   2   1   1   2   2   2   1   2   2   2   2   1   2   2   1   2   2   1   2   1   2   2   1   1   1   2   2   1   2   2   1   1   1   2   1   1   1   2   2   1   2   1   1   2   2   1   1   1   2   2   1   1   2   2   1   2   1   2   1   2   1   2   2   1   1   2   2   1   1   1   2   1   2   2   2   2   1   2   2   1   2   2   1   2   1   2   2   2   2   2   2   2   2   2   2   2   2   2   2   2   1   1   2   1   2   1   1   1   2   1   1   1   2   1   1   1   2   2   2   1   1   1   2   1   1   1   1   1   1   2   1   2   2   2   1   1   1   2   2   2   1   2   2   2   1   2   2   1   2   1   1   2   1   2   1   2   1   2   2   1   1   2   2   1   2   2   1   1   2   2   1   1   2   2   2   2   1   1   1   1   2   2   1   1   1   2   2   1   1   2   2   1   1   1   2   2   1   2   1
 MK-4-8                 2   2   1   1   2   2   2   1   2   2   2   2   1   2   2   1   2   2   1   2   1   2   2   1   1   1   1   2   1   2   2   1   1   1   2   1   1   1   2   2   2   2   1   1   2   1   1   1   1   2   2   1   1   2   2   1   2   1   2   1   2   2   2   2   1   1   2   2   1   1   1   2   1   2   2   2   2   1   2   2   1   2   2   1   2   1   2   1   2   2   2   2   2   2   2   2   2   2   2   2   2   1   1   2   1   2   1   1   1   2   1   1   1   2   1   2   2   2   2   2   1   1   1   2   1   1   1   1   1   1   2   1   2   2   2   1   1   1   2   2   2   1   2   2   2   1   2   2   1   2   1   1   2   1   2   1   1   1   2   2   1   1   2   2   1   2   2   1   1   2   2   1   1   2   2   2   2   1   1   1   2   1   2   1   1   2   2   2   1   1   2   2   1   1   1   2   2   1   2   1
 MK-4-9                 2   2   1   1   2   1   2   2   2   2   2   2   1   2   2   1   2   2   1   2   2   2   2   1   1   1   1   2   2   2   2   1   1   1   2   1   1   1   2   2   2   2   1   1   2   1   2   1   1   2   2   1   2   2   2   1   2   1   1   1   2   2   2   1   2   1   2   2   1   1   1   1   1   2   2   2   2   2   2   2   1   2   2   1   2   1   2   1   2   2   2   2   2   2   2   2   2   2   2   2   2   1   1   2   1   1   1   1   1   2   1   1   1   2   1   2   2   2   2   1   1   1   2   2   1   1   1   1   1   1   2   1   2   2   2   1   1   2   2   2   2   1   2   1   2   2   2   2   1   1   1   1   2   1   2   1   2   1   2   2   1   1   2   2   1   2   2   1   1   2   1   1   1   2   2   2   1   1   1   1   2   1   2   2   1   2   1   2   1   1   2   2   1   1   2   2   2   1   2   1
 MK-4-10                2   2   1   1   2   1   2   2   1   2   2   2   1   2   2   1   2   2   1   1   1   2   2   1   1   1   1   2   2   2   2   1   1   1   2   1   1   1   2   2   2   2   1   1   2   1   2   1   1   2   2   1   1   2   2   1   2   1   1   1   1   2   2   1   2   1   1   2   1   1   1   1   1   2   2   2   2   2   2   1   1   1   2   2   2   2   2   1   2   1   2   2   2   2   1   2   2   1   2   2   1   1   1   1   1   2   1   1   2   2   1   1   1   2   2   2   2   1   2   1   1   1   2   2   1   2   1   1   1   1   2   1   2   2   2   1   1   1   2   2   2   1   2   1   2   2   2   2   2   1   1   1   2   1   2   1   2   2   2   2   1   1   2   2   1   2   1   2   1   2   1   1   1   2   2   2   1   1   1   1   2   1   2   2   1   1   1   2   1   2   2   2   1   1   2   2   2   1   2   1
 MK-4-11                2   2   2   1   2   1   2   2   1   2   2   1   1   2   1   2   2   2   1   1   1   1   2   1   1   1   2   2   2   2   2   1   1   1   2   1   1   2   2   2   2   2   1   1   2   1   2   1   1   2   2   1   1   2   2   1   2   1   1   1   1   2   2   1   2   1   1   2   1   2   2   1   1   1   2   2   2   2   2   1   1   1   2   2   2   2   2   1   2   1   2   2   2   2   1   2   2   1   2   2   2   1   1   1   1   2   1   1   2   2   1   1   1   2   2   2   2   1   2   1   2   1   2   2   1   2   1   1   1   1   2   2   2   1   2   1   1   1   1   2   2   1   2   1   2   2   1   2   2   1   1   1   2   1   2   1   2   2   2   2   1   1   1   2   1   1   1   2   1   2   2   1   1   2   2   2   1   1   1   1   2   1   1   2   1   1   1   2   1   1   2   2   1   1   2   2   2   1   2   1
 MK-4-12                2   1   1   1   2   1   2   2   1   1   2   1   1   2   1   2   1   2   1   2   1   1   2   1   1   1   2   2   2   2   2   1   1   1   2   1   1   2   2   2   2   2   1   1   2   1   2   1   1   2   1   1   1   2   2   1   2   1   1   2   1   2   2   1   2   1   1   2   1   2   2   1   1   1   2   2   2   1   2   1   1   1   1   2   2   2   2   1   2   1   2   2   2   2   1   2   2   1   2   2   2   1   1   1   1   2   1   1   2   2   2   2   1   2   2   2   2   1   2   1   2   1   2   2   1   1   1   1   1   1   2   2   2   1   2   1   2   1   1   2   2   1   2   1   2   2   1   2   2   1   1   1   2   1   2   1   2   2   2   2   1   1   2   2   1   1   1   2   1   2   2   1   1   2   2   1   1   1   1   1   2   1   1   1   1   1   1   2   1   1   2   2   1   1   2   1   2   1   2   1
 MK-4-13                2   1   1   1   2   1   2   2   1   1   2   1   1   2   1   2   1   2   1   2   2   1   2   1   1   1   2   2   2   2   2   1   1   1   2   2   1   2   2   2   2   1   1   1   2   2   2   1   2   2   1   1   1   2   2   1   2   1   1   2   1   1   2   1   2   1   1   1   1   2   2   1   1   2   2   2   2   1   2   1   1   2   2   2   2   2   2   1   2   1   2   2   2   2   2   2   2   1   2   1   2   1   1   1   1   2   1   1   2   2   2   2   1   1   2   2   2   1   2   1   2   1   2   2   1   1   1   1   2   1   2   2   2   1   2   2   2   1   2   2   2   1   2   1   2   2   1   2   1   1   1   1   2   1   2   1   2   2   2   2   1   2   2   2   1   1   1   1   1   2   2   1   1   2   1   1   2   1   1   1   2   1   1   1   1   1   1   2   1   1   2   2   1   1   2   2   1   1   2   1
 MK-4-14                2   1   1   1   2   1   1   1   1   1   2   1   1   2   1   2   1   2   1   2   2   1   2   1   1   1   2   2   2   2   1   1   1   1   2   2   1   2   1   2   2   1   1   1   1   2   2   2   2   1   2   1   1   1   1   1   2   1   1   2   1   1   2   1   2   1   1   1   1   2   2   1   1   2   2   2   2   1   2   1   1   2   2   2   2   2   2   1   2   1   2   2   2   2   2   2   2   1   2   1   1   1   1   1   1   2   1   1   2   2   2   2   1   1   2   1   2   1   2   1   2   1   2   2   1   1   1   1   2   1   2   2   2   1   1   2   2   1   2   2   2   1   2   2   2   2   1   2   1   1   2   2   2   1   2   1   2   2   2   2   1   2   2   2   1   2   1   1   1   2   2   2   1   2   2   2   2   1   1   1   2   1   1   1   1   1   1   2   1   2   1   2   1   1   2   2   1   1   2   1
 MK-4-15                2   1   1   1   2   1   1   1   1   1   2   1   1   2   1   2   1   2   1   2   2   1   2   1   1   2   2   2   2   2   1   1   1   1   2   2   1   2   1   2   2   1   1   1   1   2   2   2   1   1   2   1   1   2   1   1   2   1   1   2   1   1   2   1   2   1   1   1   2   1   2   1   1   2   2   2   2   1   2   1   1   2   2   2   2   2   1   1   2   1   2   2   2   2   2   2   1   1   2   1   1   1   1   1   1   2   2   2   2   2   2   2   1   1   2   1   2   2   2   1   2   1   2   2   2   1   1   1   2   1   1   1   2   1   1   2   1   1   2   2   2   1   2   2   2   1   1   2   1   1   2   2   2   1   1   1   2   2   2   2   1   2   2   2   2   2   1   1   1   2   2   2   1   2   2   2   2   1   1   1   2   1   1   1   1   1   1   1   1   2   1   2   1   1   1   1   1   1   2   1
 MK-4-16                2   1   2   1   2   1   2   1   1   1   2   1   1   1   1   2   1   2   1   2   2   1   2   1   1   1   2   2   2   2   1   1   1   1   2   2   1   2   1   2   2   1   1   1   1   2   2   2   1   1   2   1   1   2   1   1   2   1   1   2   1   1   2   1   2   1   1   2   2   1   2   1   1   2   1   2   2   1   2   1   1   2   1   2   2   2   1   1   2   1   2   2   2   2   1   2   1   1   2   1   1   1   1   2   1   2   1   2   2   2   2   2   1   1   2   1   1   2   2   2   2   1   2   2   2   1   1   1   2   1   1   1   2   1   1   2   1   1   2   2   2   1   2   2   2   2   1   2   1   1   2   2   2   1   1   1   2   2   2   2   1   2   2   1   2   2   1   1   1   2   2   2   1   1   2   2   2   1   1   1   2   1   1   1   1   1   1   1   1   2   1   2   1   1   2   1   1   1   2   1
 MK-5-1                 1   1   1   1   2   2   2   1   1   1   1   1   2   1   1   1   1   2   1   1   1   1   1   2   2   1   1   1   2   1   1   2   2   1   2   2   2   2   2   1   1   1   1   2   2   1   1   2   2   1   1   2   1   2   1   2   1   2   2   1   1   1   1   2   1   2   1   1   2   2   1   2   1   2   2   1   1   1   2   2   2   2   1   2   1   1   1   2   2   2   1   1   1   1   1   2   1   1   1   2   1   1   1   1   2   1   1   2   1   2   2   1   2   2   2   2   2   1   2   1   2   2   2   2   1   2   2   1   1   2   2   2   1   1   2   2   1   2   1   1   1   1   2   2   2   2   2   2   2   1   1   1   1   1   1   2   1   1   1   2   2   1   1   2   2   2   2   1   1   2   1   1   1   2   2   2   1   1   1   2   2   1   2   2   2   1   2   2   1   2   1   2   1   2   2   2   2   1   1   2
 MK-5-2                 1   1   1   2   2   1   2   1   1   2   2   1   2   1   1   1   1   2   1   1   1   1   1   2   2   1   1   1   2   1   1   2   2   1   2   2   1   2   2   1   1   1   1   2   2   2   1   2   2   1   1   2   1   2   1   2   1   2   2   2   1   1   1   2   1   2   1   2   2   2   1   2   1   2   2   1   1   1   2   2   2   2   1   2   1   1   1   2   1   2   2   1   1   1   1   2   1   1   1   2   1   2   1   1   2   1   1   2   1   2   2   1   2   1   2   1   2   1   2   1   2   2   2   2   1   2   2   2   1   2   1   2   1   1   2   2   1   2   1   2   1   1   2   2   2   2   2   2   2   1   1   1   1   1   1   2   1   2   1   2   2   1   1   2   2   2   2   1   2   2   2   1   1   2   2   2   1   1   1   2   2   1   2   2   2   1   2   2   1   2   2   2   1   2   2   2   2   1   1   2
 MK-5-3                 1   1   1   1   2   1   2   1   1   2   2   1   2   1   1   1   1   1   1   1   1   1   1   2   1   1   1   1   2   1   2   2   2   1   2   2   1   2   2   1   1   1   1   2   1   2   1   2   2   1   1   2   2   2   1   2   1   2   2   2   1   1   1   2   1   2   1   1   2   2   1   2   1   2   2   1   1   1   2   2   2   2   1   2   1   1   1   2   1   2   2   1   1   1   1   2   1   1   1   2   1   2   2   1   2   1   1   2   1   2   2   1   2   1   2   1   2   2   1   1   2   2   2   2   1   2   2   2   1   2   2   2   1   1   2   2   1   2   1   2   1   1   1   1   2   2   1   2   2   1   1   1   2   1   1   2   1   2   1   2   2   1   1   2   2   2   2   1   2   2   2   1   1   2   2   2   1   1   1   2   2   1   2   1   2   1   2   2   1   2   2   2   1   1   2   2   2   1   1   2
 MK-5-4                 1   1   1   1   1   1   2   1   1   2   2   1   2   1   1   1   1   1   1   1   1   1   1   2   1   1   1   1   2   1   2   2   2   1   2   2   1   2   2   2   1   1   1   2   1   2   1   2   2   1   1   2   1   2   1   2   1   2   2   2   1   1   1   2   1   2   1   1   2   2   1   2   1   2   1   1   1   1   2   2   2   2   1   1   1   1   1   2   1   2   2   1   1   1   1   1   2   1   1   1   1   2   2   1   2   1   1   2   1   2   2   1   2   1   2   1   2   2   1   1   2   1   2   2   1   2   2   2   1   2   2   2   1   1   2   2   1   1   1   2   1   1   1   1   2   2   1   1   2   1   1   1   2   1   1   2   1   1   1   2   2   1   1   2   2   2   2   1   2   2   2   1   1   2   2   2   1   1   1   1   2   1   2   1   2   1   2   2   1   1   2   2   1   1   2   2   2   1   1   2
 MK-5-5                 1   2   1   1   1   2   2   1   2   2   2   1   2   1   1   1   1   2   1   1   1   1   1   2   1   1   1   1   2   1   2   2   2   1   2   2   1   2   2   2   1   1   1   2   1   2   1   2   2   1   1   2   1   2   1   2   1   2   2   2   1   1   1   2   2   2   1   1   2   1   1   2   1   2   1   1   1   1   1   2   2   2   1   1   1   1   1   2   1   2   2   1   1   1   1   1   2   1   1   1   2   2   2   1   2   1   1   2   1   1   2   1   2   1   2   1   2   2   1   1   2   1   2   2   1   2   2   1   1   2   2   2   2   1   2   2   1   1   2   2   1   2   1   1   2   2   1   1   2   1   1   1   2   1   1   2   1   1   1   2   2   1   1   2   2   2   2   1   2   2   2   1   1   1   2   2   1   1   1   1   2   1   2   1   2   1   1   2   1   1   2   2   1   1   2   2   2   1   1   2
 MK-5-6                 1   2   1   1   1   2   2   1   2   2   2   1   2   1   1   1   1   2   1   1   1   1   1   2   1   1   1   1   2   1   2   2   2   2   2   2   1   2   2   1   2   1   2   2   1   2   1   2   2   1   1   2   1   2   1   1   1   2   2   2   2   1   1   2   2   2   1   1   2   1   1   2   1   2   2   1   1   1   1   1   2   2   1   1   1   1   1   2   1   2   2   1   1   1   1   1   2   1   1   1   2   2   2   1   2   1   1   2   1   1   2   1   2   1   2   1   1   2   2   1   2   1   1   2   1   2   2   1   1   2   2   1   2   1   2   1   1   1   2   2   1   2   1   1   2   1   1   1   2   1   1   1   1   1   1   2   1   1   1   2   2   1   1   2   2   2   2   1   2   2   1   1   1   1   2   2   1   1   1   1   2   1   2   1   2   1   1   2   1   1   2   2   1   1   2   2   1   1   1   2
 MK-5-7                 2   2   1   1   1   2   2   1   2   2   2   1   2   1   1   1   1   2   1   1   1   1   1   2   1   1   1   1   2   1   2   2   2   2   2   2   1   2   2   1   2   1   2   2   1   2   1   2   2   1   1   2   1   2   1   1   1   2   1   1   2   1   1   2   2   2   1   1   2   1   1   2   1   2   1   2   1   1   1   1   2   2   1   2   1   1   1   1   1   2   1   1   1   1   1   1   2   1   2   1   1   2   2   1   2   1   1   2   1   1   2   1   2   1   2   1   1   2   2   1   2   2   1   1   1   2   2   1   1   2   2   1   2   1   2   1   1   1   2   2   1   1   1   1   2   1   1   2   2   1   1   1   1   1   1   2   1   1   1   2   2   1   1   2   2   2   2   1   2   1   1   1   1   1   2   2   1   1   1   1   2   1   2   1   2   1   2   2   1   1   2   2   1   1   2   2   1   2   1   2
 MK-5-8                 2   2   1   1   1   2   2   1   2   2   2   1   2   1   1   1   1   2   1   1   1   2   1   2   1   2   1   1   2   1   2   1   2   2   2   2   1   2   2   1   2   1   2   2   1   2   1   2   2   1   1   2   1   2   1   1   1   2   1   1   2   1   1   2   2   2   2   1   1   1   1   2   1   2   1   2   1   1   1   1   2   2   1   2   1   1   1   1   1   2   1   1   1   1   1   2   2   1   1   1   1   2   2   1   2   1   1   2   1   1   2   1   2   2   2   2   1   2   2   1   1   2   1   1   1   1   2   1   1   2   2   1   2   1   2   1   1   1   2   2   1   1   1   1   2   1   1   2   2   1   1   1   1   2   1   2   2   1   1   2   2   1   2   2   1   2   2   2   2   1   1   1   1   1   2   2   1   1   1   1   2   1   2   1   2   1   2   2   2   1   2   1   1   1   2   2   1   2   1   2
 MK-5-9                 2   2   1   1   1   2   2   2   2   2   2   1   2   1   2   1   1   2   1   1   2   2   1   2   1   2   1   1   2   1   2   1   2   2   2   2   1   2   2   1   1   1   1   2   1   2   1   2   2   1   1   2   1   2   1   1   1   2   1   1   2   1   1   2   2   2   2   1   1   2   2   2   1   2   1   1   1   1   1   1   2   2   1   2   1   1   1   1   1   2   1   1   1   1   1   2   2   2   1   1   1   2   2   1   2   1   1   2   1   1   2   1   1   2   2   2   1   2   2   1   1   2   1   1   1   1   2   1   1   2   2   1   2   1   2   1   1   1   2   2   1   1   1   1   2   1   1   2   2   1   1   1   1   2   1   2   2   1   1   2   2   1   1   2   1   2   2   2   2   1   2   1   1   1   1   2   2   1   1   1   2   2   2   1   2   1   2   2   2   1   2   1   1   1   2   2   1   2   1   2
 MK-5-10                2   2   1   1   1   2   2   2   2   2   2   1   2   1   2   1   1   2   1   1   2   2   1   2   1   2   1   1   2   1   2   1   2   2   2   2   1   2   2   1   1   1   1   2   1   2   1   2   2   1   1   2   1   1   1   1   1   2   1   1   1   1   1   2   2   2   2   1   1   2   2   2   1   2   1   1   1   1   1   1   2   2   1   2   1   1   1   2   1   2   1   1   1   1   1   2   2   2   1   1   1   2   2   1   2   1   2   1   1   1   2   1   1   2   2   2   1   2   2   1   1   1   1   1   1   1   2   1   1   2   2   1   2   1   2   1   1   1   2   2   1   1   1   1   2   2   1   1   2   1   1   1   1   2   1   2   2   2   2   2   2   1   2   2   2   2   2   2   2   1   2   1   1   1   1   2   1   1   2   1   2   2   2   1   2   1   2   2   2   1   2   1   1   1   2   1   1   2   1   2
 MK-5-11                2   2   1   1   1   2   2   2   2   2   2   1   2   1   2   2   1   2   1   1   2   2   1   2   1   2   1   1   2   1   2   1   2   1   2   2   1   2   2   1   1   1   1   2   1   2   1   1   2   1   2   2   1   1   1   1   1   2   1   1   1   1   2   2   1   2   1   1   1   2   2   1   1   2   2   1   1   2   1   1   2   2   1   2   1   1   1   1   1   2   1   1   1   1   1   2   2   2   1   1   1   2   2   1   2   1   2   2   1   1   2   1   1   2   2   1   1   2   2   1   1   1   2   1   1   2   2   1   1   2   1   1   2   1   1   1   1   1   2   2   1   1   1   1   2   2   1   1   2   1   1   2   1   2   1   2   1   1   2   2   2   1   2   2   2   2   2   2   1   1   2   1   1   1   1   2   1   1   2   1   2   2   2   1   2   1   1   1   2   1   2   1   1   1   2   1   1   2   1   2
 MK-5-12                2   2   2   1   1   2   2   2   2   1   2   1   2   1   2   2   1   2   1   1   2   2   1   2   1   2   1   1   2   1   2   1   1   1   2   2   1   2   2   1   1   1   1   2   2   2   1   2   2   1   2   2   1   1   1   1   1   2   1   2   1   1   2   2   2   2   1   1   1   2   2   1   1   2   2   1   1   2   1   1   2   2   1   2   1   1   1   1   1   2   1   1   1   1   1   2   2   2   1   2   1   2   2   1   2   1   2   1   1   1   2   1   1   2   2   1   1   2   1   1   1   1   1   1   1   2   2   1   1   2   1   2   2   2   1   1   1   1   2   2   1   1   1   1   2   2   1   1   2   1   1   2   1   2   2   2   1   2   1   2   1   1   2   2   2   2   2   2   1   1   2   1   1   1   1   2   1   1   2   1   2   2   2   1   2   1   1   1   2   1   2   1   1   1   2   1   1   2   1   2
 MK-5-13                2   2   1   1   1   2   2   2   2   1   2   1   2   1   2   2   1   2   1   1   2   2   1   2   2   2   1   1   2   1   1   1   1   2   2   2   1   2   2   1   1   1   1   2   1   2   1   2   2   1   2   2   1   1   1   1   1   2   2   2   1   1   2   2   1   2   2   1   1   2   2   1   1   2   2   1   1   2   1   1   2   2   1   1   1   1   1   1   1   2   1   1   1   1   1   2   1   1   1   2   1   1   2   1   1   2   2   1   1   1   2   1   1   2   2   1   2   2   1   1   1   1   1   1   1   2   2   2   1   2   1   2   2   2   1   1   1   1   2   2   1   1   1   1   2   2   1   1   2   1   1   2   1   2   2   2   1   2   1   2   2   2   2   2   2   2   2   2   1   1   2   1   1   1   1   2   1   1   2   1   2   2   2   1   2   1   1   1   2   1   2   1   1   1   2   2   1   2   1   2
 MK-5-14                1   2   1   1   1   2   2   2   2   1   2   1   2   1   2   2   1   2   1   1   2   2   1   2   2   2   1   2   2   1   1   1   1   2   1   2   1   1   1   1   1   1   1   2   1   2   1   1   2   1   2   2   1   1   1   1   1   2   2   2   1   2   2   2   1   2   1   2   1   2   2   1   1   2   2   1   1   2   1   1   2   2   1   1   1   1   1   1   1   2   1   1   1   1   1   2   1   1   1   2   1   2   2   1   1   2   2   1   1   1   2   1   1   2   2   1   2   1   1   1   1   1   1   1   1   2   1   2   1   2   2   2   2   2   1   2   1   1   2   2   1   1   1   1   2   2   1   1   2   2   1   2   1   2   2   2   1   2   1   2   1   2   1   2   2   2   2   2   1   1   2   1   1   1   1   2   1   1   2   1   2   2   2   1   2   1   1   2   2   1   2   1   1   1   2   2   1   2   1   2
 MK-5-15                1   2   1   1   1   2   2   2   2   1   2   1   2   1   2   2   1   2   1   1   2   2   1   2   2   2   2   2   2   1   1   1   1   2   1   2   1   1   1   1   1   1   1   2   1   2   1   1   2   1   2   2   1   1   1   1   1   2   2   2   1   1   2   2   1   2   1   2   1   2   2   1   1   2   2   1   1   1   2   1   2   2   1   1   1   1   1   1   1   2   1   1   1   1   1   2   1   1   1   2   1   2   2   1   1   2   2   1   1   1   2   1   1   2   2   1   1   1   1   1   1   1   1   1   1   2   1   2   1   2   2   2   2   2   1   2   1   2   2   2   1   1   2   1   2   2   1   1   2   2   1   2   1   2   2   2   1   2   1   2   2   2   1   2   2   2   2   2   1   1   1   1   1   1   2   2   2   1   2   1   2   2   2   2   2   1   1   2   2   1   1   1   1   1   2   2   1   2   2   2
 MK-5-16                1   2   1   1   2   2   2   2   2   1   2   1   2   1   2   2   1   2   1   1   2   2   1   2   1   2   2   2   2   1   2   1   1   1   1   2   1   1   1   1   1   1   2   1   1   2   1   1   2   1   2   2   1   1   1   1   2   2   2   2   2   1   2   1   1   2   1   1   1   1   2   1   1   2   2   2   1   1   2   1   2   2   1   1   1   1   1   1   1   2   1   1   1   1   1   1   1   1   1   1   1   1   2   1   1   2   2   1   1   1   2   1   2   2   2   1   1   1   1   1   1   1   1   1   1   2   1   1   1   2   2   2   2   2   1   2   2   2   2   2   1   1   1   1   1   2   1   1   2   2   1   2   2   2   2   2   1   2   1   2   2   2   1   2   1   2   2   2   1   2   1   1   2   1   1   2   2   1   2   1   2   2   2   2   2   1   1   2   1   1   2   1   1   1   1   2   1   2   2   2
 MK-6-1                 2   1   2   1   2   2   1   2   2   2   2   2   2   2   1   2   1   1   1   2   1   1   1   1   1   2   2   1   1   1   1   2   1   2   1   2   2   1   2   2   1   1   1   2   2   2   1   1   1   2   2   1   1   1   1   1   2   1   2   2   1   2   1   1   2   2   1   2   1   2   2   2   2   2   2   2   2   2   1   2   2   1   2   2   1   1   1   2   1   2   2   1   1   1   1   1   1   1   2   1   1   2   1   2   2   1   2   1   2   1   1   1   1   2   2   2   2   2   2   2   2   1   1   2   1   2   2   2   2   1   2   2   2   2   1   1   2   1   1   2   1   2   2   2   1   1   2   2   1   1   1   2   1   1   2   1   2   1   2   2   2   1   1   2   1   1   2   2   1   2   2   2   2   1   1   1   2   2   1   1   1   2   1   1   1   2   2   2   1   1   1   1   1   2   2   1   1   1   1   1
 MK-6-2                 2   2   2   1   2   2   1   2   2   2   2   2   2   2   1   2   1   1   1   2   1   1   1   2   1   2   2   1   1   1   1   2   1   2   1   2   2   1   2   2   1   1   1   2   2   2   1   1   1   2   2   1   1   1   1   1   1   1   2   2   1   2   1   1   2   2   1   2   1   2   2   2   2   1   2   2   2   2   1   1   2   2   2   2   1   1   1   1   1   2   2   1   1   1   1   1   2   1   2   1   1   2   1   2   2   2   2   1   1   1   1   1   1   2   2   2   2   1   2   2   2   2   1   2   1   2   2   2   2   1   2   2   2   2   1   2   2   1   1   2   1   2   2   2   2   1   2   2   1   1   1   2   1   1   2   1   2   1   2   2   2   1   1   2   1   1   2   2   1   2   2   2   2   1   1   1   2   2   1   1   1   2   2   1   1   2   1   2   1   1   1   1   1   2   2   1   1   1   1   2
 MK-6-3                 2   1   2   1   2   2   1   2   2   2   2   2   2   2   1   2   1   1   1   2   1   1   1   2   1   2   2   1   1   1   1   2   1   2   1   2   1   1   2   2   1   1   1   2   2   2   1   1   1   2   2   1   1   1   1   1   1   1   2   2   1   2   1   1   2   2   1   2   1   2   2   2   2   1   2   2   2   2   1   1   2   1   2   2   1   2   1   1   1   2   2   1   1   1   1   1   2   1   2   1   1   2   1   2   2   2   1   1   1   1   1   1   1   2   2   2   2   1   2   2   2   2   2   2   1   2   2   2   2   1   2   2   2   2   1   2   2   1   1   2   1   2   2   2   2   1   2   2   1   1   1   2   1   1   2   2   2   1   2   2   2   1   1   2   1   1   2   2   1   2   2   2   2   2   1   2   2   2   1   1   1   2   2   1   1   2   1   2   1   1   1   1   1   2   2   1   2   1   2   2
 MK-6-4                 2   1   2   1   2   2   1   2   1   2   2   2   1   2   1   2   1   1   1   2   1   1   1   2   1   2   2   1   1   1   1   2   1   2   1   2   2   1   2   2   1   1   1   2   2   2   1   1   1   2   2   1   1   1   1   1   1   1   2   1   1   2   1   1   2   2   1   2   1   2   2   2   2   1   2   2   2   2   1   1   2   1   2   2   1   2   1   1   1   2   2   1   1   1   1   1   2   1   2   2   1   2   1   2   2   1   1   1   1   1   1   1   1   2   2   2   2   1   2   2   2   2   2   2   1   2   2   2   2   1   2   2   2   2   1   2   2   2   1   2   1   2   2   2   2   1   2   2   1   1   1   2   1   1   2   2   2   1   1   1   2   1   1   2   1   1   2   1   1   2   2   2   2   2   1   2   2   2   1   1   2   2   1   1   1   1   1   2   1   1   1   1   1   2   2   1   1   2   2   2
 MK-6-5                 2   1   2   1   2   2   1   2   1   2   2   2   1   2   2   1   1   1   1   2   1   1   1   2   1   2   2   1   1   1   1   2   1   2   1   2   1   1   2   2   1   1   1   1   2   2   1   1   1   2   2   1   1   1   1   1   1   1   2   1   1   2   1   1   2   2   1   2   1   2   2   2   2   1   2   2   2   2   1   1   2   1   2   2   1   1   1   1   1   2   2   1   1   1   1   1   2   1   2   1   1   1   1   2   2   2   1   1   1   1   1   1   1   2   2   2   2   1   1   2   2   2   2   2   1   2   2   2   2   1   2   2   2   2   1   2   1   2   1   1   1   2   2   2   2   1   2   2   1   2   1   2   1   1   2   2   2   1   1   1   2   2   2   2   1   1   2   1   1   2   1   2   2   2   1   2   2   2   2   1   1   2   1   1   1   1   1   2   1   1   1   1   1   2   2   1   1   2   2   2
 MK-6-6                 2   1   2   1   2   2   1   2   1   2   2   2   1   2   2   1   1   1   1   2   1   1   1   2   1   2   2   1   1   2   1   2   1   2   2   2   2   1   2   2   1   1   1   1   2   2   1   1   1   2   1   1   1   1   1   1   1   1   2   1   1   2   1   1   2   2   1   2   1   2   2   2   2   1   2   1   2   2   1   1   2   2   2   2   1   1   1   1   1   2   2   1   1   2   1   1   2   1   2   2   1   1   1   2   2   2   1   1   1   1   1   1   1   2   2   2   2   1   2   2   2   2   2   2   1   2   2   1   2   1   2   2   2   2   1   2   1   2   1   1   1   2   2   2   2   1   2   2   1   2   1   2   1   1   2   2   2   1   1   1   2   1   2   2   1   1   2   2   1   2   1   2   2   2   1   2   2   2   2   1   1   2   2   1   1   2   1   2   1   1   2   1   1   2   2   1   1   2   2   2
 MK-6-7                 2   1   2   1   1   2   1   2   1   2   2   2   1   2   2   1   1   1   1   2   2   1   1   2   1   2   1   1   1   2   1   2   1   2   2   2   2   1   2   2   1   1   1   1   2   1   1   1   1   2   1   1   1   1   1   1   1   1   2   1   1   2   1   2   2   2   1   2   1   2   2   2   2   1   2   1   2   2   1   1   2   1   2   2   1   2   1   1   2   2   2   1   1   1   1   1   2   1   2   2   1   1   1   2   2   2   1   1   1   1   1   1   1   2   2   2   2   1   2   2   2   2   2   2   1   1   2   1   2   1   2   2   2   2   1   2   1   2   1   1   1   2   2   2   2   1   2   2   2   2   1   2   1   2   2   2   2   1   2   1   2   1   2   2   2   1   2   2   1   2   1   2   2   2   1   1   1   2   2   1   1   2   2   1   1   2   1   2   1   1   2   1   1   2   2   1   2   2   2   2
 MK-6-8                 2   1   1   1   1   2   1   2   1   1   2   2   1   2   1   1   1   2   1   2   2   1   1   2   1   2   1   1   1   2   1   2   1   2   1   1   2   1   2   2   1   1   1   1   2   1   1   1   1   2   1   1   1   1   1   1   1   1   2   1   1   2   1   2   2   2   1   2   1   2   2   2   2   1   2   1   2   2   1   1   2   1   2   2   1   2   2   1   2   2   2   1   1   2   2   1   2   1   2   2   1   1   1   2   2   2   2   1   1   1   1   1   1   2   2   2   2   1   2   2   2   2   2   2   1   1   2   1   2   1   2   2   2   1   1   2   1   2   1   2   1   2   2   2   2   2   2   1   2   2   1   2   1   2   1   2   1   1   2   1   2   1   2   1   2   2   2   2   1   2   1   2   2   2   1   1   1   2   2   1   1   2   2   1   1   1   1   1   1   1   1   1   1   1   2   1   1   2   2   2
 MK-6-9                 2   1   1   2   2   2   1   2   1   1   2   2   2   2   1   1   1   2   1   2   2   1   1   2   1   2   1   1   2   2   1   2   1   2   1   1   2   1   2   2   1   1   1   1   2   1   1   1   1   2   1   1   1   1   1   1   1   1   2   1   1   2   1   2   2   2   1   2   1   2   2   1   1   1   2   1   2   2   1   1   2   1   2   2   1   2   1   1   1   2   2   1   1   2   2   1   2   1   2   2   1   2   1   2   2   2   2   1   1   2   1   1   1   2   2   2   1   1   2   2   2   2   2   2   1   1   2   2   2   2   2   2   2   1   1   2   1   1   1   2   1   2   2   2   2   2   2   1   2   2   1   2   1   2   1   2   1   1   2   1   2   1   2   1   1   1   2   2   1   2   1   2   2   2   1   1   2   2   2   1   1   2   2   1   2   1   1   1   1   1   1   1   1   2   2   2   2   1   2   2
 MK-6-10                2   1   1   2   1   2   1   2   1   1   2   2   2   2   1   1   1   2   1   1   1   1   1   2   1   2   1   2   2   2   1   2   1   2   1   1   2   1   1   2   1   1   1   1   2   1   1   1   1   2   2   1   2   1   1   1   1   1   2   1   2   2   1   1   2   2   1   2   1   1   2   1   1   1   2   1   2   2   1   1   2   1   2   1   2   2   1   1   1   2   2   1   1   2   2   1   2   1   2   2   1   2   1   2   2   2   2   1   1   2   1   1   1   2   2   2   1   1   2   2   2   2   2   2   1   1   2   2   2   2   2   2   2   1   1   2   1   1   1   2   1   2   2   2   2   1   2   1   2   2   1   1   2   2   1   2   1   1   2   1   2   1   2   2   1   1   2   2   2   2   1   2   1   2   1   1   2   2   2   1   1   2   2   1   2   1   1   1   1   1   1   1   1   2   1   1   1   1   2   2
 MK-6-11                2   2   1   2   1   2   1   2   1   1   2   2   2   2   1   1   1   2   1   1   1   1   1   2   1   2   1   2   2   1   2   2   1   2   1   1   1   1   1   2   1   1   1   1   2   1   1   1   1   2   2   1   2   1   1   1   1   1   2   2   1   2   1   1   2   2   1   2   1   2   2   1   1   1   2   1   2   2   1   1   2   1   2   1   2   2   1   1   1   1   2   1   1   2   2   2   2   1   2   2   1   2   2   2   2   2   2   1   2   2   1   1   1   1   1   2   1   1   2   2   2   2   2   2   1   1   2   2   2   2   2   2   2   1   1   2   1   1   1   2   1   1   2   2   2   1   2   1   2   2   1   1   2   1   1   2   1   1   2   1   2   1   2   2   1   1   2   2   2   2   1   2   1   2   1   1   2   2   2   1   1   2   2   1   2   1   1   1   1   1   1   1   1   2   1   1   1   1   2   2
 MK-6-12                2   2   1   2   1   2   1   2   1   1   2   2   1   2   1   1   1   2   1   1   1   1   1   2   1   2   1   2   2   1   2   2   1   1   1   1   2   2   2   2   1   2   2   1   2   1   2   1   1   2   2   1   2   2   1   2   1   1   2   2   1   2   1   1   2   1   1   2   1   2   2   1   1   1   1   1   2   2   1   1   2   1   2   1   1   2   1   1   1   1   1   1   1   2   2   2   2   1   2   2   1   2   2   2   2   2   2   1   2   2   1   1   1   2   1   1   1   1   2   2   1   2   2   2   1   1   2   2   2   2   1   2   2   1   1   2   1   1   1   2   1   1   2   2   2   1   2   2   2   2   2   1   1   2   1   2   2   1   2   1   2   1   2   2   1   1   2   1   2   2   2   2   1   2   2   2   2   2   2   1   1   2   2   1   2   1   1   1   1   1   1   1   1   2   1   1   1   1   2   2
 MK-6-13                2   2   1   2   1   2   1   2   1   1   2   2   1   2   1   1   2   2   1   1   1   1   1   2   1   2   1   2   1   1   2   2   1   1   1   1   2   2   2   2   1   2   2   1   2   1   2   1   1   2   2   1   2   2   1   2   2   1   1   2   1   2   2   1   2   1   2   2   1   2   1   1   1   1   1   1   2   2   1   2   2   1   2   1   1   2   1   1   1   1   1   2   1   2   2   2   2   1   2   2   1   2   2   2   2   2   2   2   2   2   1   1   1   2   1   1   1   1   2   2   1   2   2   2   1   1   2   2   2   2   1   2   2   1   2   2   1   1   1   2   1   1   2   2   2   1   2   2   2   2   2   1   1   2   1   2   2   1   2   1   2   1   2   1   1   1   1   1   2   2   2   2   1   2   2   2   2   2   2   1   1   2   2   1   2   1   1   1   1   1   1   1   1   2   1   1   1   1   2   2
 MK-6-14                2   2   1   2   1   2   1   2   1   1   2   2   1   1   1   1   1   2   1   1   2   1   1   2   1   2   2   2   1   1   2   2   1   2   2   1   1   2   2   2   1   2   2   1   1   1   2   1   1   2   2   1   2   2   1   2   2   1   1   2   1   2   2   1   2   1   2   2   1   2   1   1   1   1   1   1   2   2   1   2   2   1   2   1   1   2   1   1   1   1   1   2   1   1   2   1   2   1   2   2   1   2   2   2   2   2   2   2   2   2   1   2   1   2   1   1   1   1   2   2   1   2   2   2   1   1   1   2   2   2   1   2   2   1   2   2   1   1   1   1   1   1   2   2   2   1   2   2   2   2   2   1   1   2   1   2   2   1   1   1   1   1   2   1   1   1   1   1   2   2   2   2   1   2   2   2   2   2   2   1   1   2   2   2   2   1   1   1   1   1   1   1   1   1   2   1   1   1   2   2
 MK-6-15                2   2   1   2   2   2   2   2   1   1   2   2   1   1   1   1   1   2   1   1   2   1   1   2   1   2   2   2   1   1   2   2   1   2   2   1   1   2   2   2   1   2   2   1   1   1   2   1   1   2   2   1   2   2   1   2   2   1   1   2   1   2   2   1   2   1   2   2   1   2   1   1   1   1   1   1   2   2   1   2   2   1   2   1   1   2   1   1   1   1   1   2   1   1   2   1   2   2   2   1   2   2   2   1   2   1   2   1   2   2   1   2   1   2   1   1   1   1   2   2   1   1   2   2   1   1   1   2   2   2   1   2   2   2   2   2   1   1   1   2   1   1   2   2   2   1   2   2   2   2   2   1   1   2   1   2   2   1   1   1   1   1   1   1   1   1   1   1   2   2   2   2   1   2   2   1   2   2   2   1   1   2   2   2   2   1   1   1   1   1   1   2   1   1   2   1   1   1   2   2
 MK-6-16                2   1   1   2   2   2   2   2   1   1   2   2   1   1   1   1   1   2   1   1   1   1   1   1   1   2   2   2   1   1   2   2   1   2   2   1   1   2   2   2   1   2   2   1   1   1   2   1   1   2   2   1   2   2   1   2   2   1   2   2   1   2   2   2   2   1   2   2   1   2   1   1   1   1   1   1   2   2   1   2   2   1   2   1   1   1   1   1   1   1   2   2   1   1   2   1   2   2   2   1   1   2   2   1   2   1   2   1   2   2   1   2   1   2   1   1   1   1   2   2   1   1   2   2   1   1   1   2   1   2   1   2   2   2   2   2   1   1   1   2   1   1   2   2   2   1   2   2   2   2   2   1   1   2   1   2   1   1   1   2   1   1   1   1   1   1   1   1   2   2   2   2   1   2   1   1   2   2   2   1   1   1   2   2   2   1   1   1   1   1   1   2   1   1   2   1   1   1   2   2
 
!****************************************** Phenotypic Data **********************************************************
!-100.0 is resevred for missing phenotype
SimulatedTrait1         9.8518   10.0971    9.5753    9.5829   10.3412    9.9932   10.3236   10.2326   10.6001   11.0957    8.8648   10.0785   10.1718   10.9556   12.0463   10.6861   11.3269    8.2750   10.3544   10.0822   10.7313    8.7022    9.0531    8.9972    8.6930    9.5691   11.4010    9.4474    8.5783    8.9733   11.9512    9.9662    9.1258   10.0034   10.9352   10.4675   10.7958   10.0123   11.4317    9.6549   10.4991    9.7887   10.2409    8.8217   10.9692    9.4467    9.7359    8.6363   11.1156   10.4163    9.2314    9.8704    8.8220   10.8820    8.7351    8.5919    7.8765   10.1879    7.6095    9.5601   10.8595   11.8790   10.0177    8.9210    9.0360    9.0138    9.5418   11.0543    8.8056    9.4179   11.1706   10.5703   10.0414    8.9555   12.8149   10.9548   11.1088   10.7142    9.0526   10.7728   10.4636    9.7328   11.3444    9.4715    8.8490   11.1294   10.0988   11.3747   11.1831    9.7410   11.6052    8.5540   10.2062    8.5737    9.9037    9.4418   10.5510    8.9867   11.3374   10.4469    9.1186    9.7975    8.4172    9.0356    9.5465    9.5145    8.4211   10.7341    8.3382    7.7166    9.2663   10.6513   11.0593    8.9648   10.9719   10.6814    8.3962   10.0887    9.8278    9.9564   10.7528   11.2135   10.2292   12.0740   11.1888    9.9705    7.7399    8.9562   11.4652   10.2493    9.0465    8.8981    9.1897    8.6880    9.4002   11.1631   10.2950   10.4018    8.6646   11.9603   11.8943    7.2772   10.4942   10.8751    9.4128    9.1702   10.3671    9.7305    9.6118    9.2617    8.5168    9.6142   10.4576   10.3110    9.5132   10.8304   10.5297   10.6836    9.5855    9.0418    8.5328    9.1459    8.2038    9.7871    9.0725   11.0599   10.4899    9.7392    9.1897   11.3534   11.5349   11.6775   11.1196   10.5183   10.4526   11.0966   10.5242   11.4729   10.9853    8.3655   10.2314   11.4287    9.4253    9.7077    9.3465   11.4321   10.4331    9.8616    9.1596   10.5269    8.4835    8.9327    7.6502   11.3528    8.4253   11.4110   10.3970   10.0589    8.0003    9.7008
 
