# Supplementary material for: Inclusive Composite Interval Mapping of QTL by Environment Interactions in Biparental Populations
Source: PLoS One. 2015 Jul 10;10(7):e0132414. doi: 10.1371/journal.pone.0132414 (PMC4498613; doi:10.1371/journal.pone.0132414)
Supplement: S1 File — (ZIP) [file pone.0132414.s001.zip › BC1 population/e=1/run_00148.met]

!**********************Note: lines staring with "!" are remarks and will be ignored in the program********************
!*********************************General Information**********************************
!Assuming F1 = P1 x P2, populations available in QTL IciMapping are: 
!  1, P1BC1F1 = P1 x F1, the first backcrossing where P1 is used as the recurrent parent;
!  2, P2BC1F1 = P2 x F1, the first backcrossing where P2 is used as the recurrent parent;
!  3, F1DH, F1-derived doubled haploids; 
!  4, RIL or F1RIL, recombination inbred lines through the repeated selfing of F1;
!  5, P1BC1RIL, recombination inbred lines through the repeated selfing of P1BC1F1;
!  6, P2BC1RIL, recombination inbred lines through the repeated selfing of P2BC1F1;
!  7, F2, the selfing generation of F1;
!  8, F3, the selfing generation of F2;
!  9, P1BC2F1, the second backcrossing where P1 is used as the recurrent parent; 
! 10, P2BC2F1, the second backcrossing where P2 is used as the recurrent parent;
! 11, P1BC2RIL, recombination inred lines through the repeated selfing of P1BC2F1; 
! 12, P2BC2RIL, recombination inred lines through the repeated selfing of P2BC2F1; 
! 13, P1BC1F2, the selfing generation of P1BC1F1; 
! 14, P2BC1F2, the selfing generation of P2BC1F1; 
! 15, P1BC2F2, the selfing generation of P1BC2F1; 
! 16, P2BC2F2, the selfing generation of P2BC2F1; 
! 17, P1BC1DH, P1BC1F1-derived doubled haploids; 
! 18, P2BC1DH, P2BC1F1-derived doubled haploids; 
! 19, P1BC2DH, P1BC2F1-derived doubled haploids; 
! 20, P2BC2DH, P2BC2F1-derived doubled haploids; 
   1      !Mapping Population (see remarks above)
   2      !Mapping Function (1 for Kosambi; 2 for Haldane; 3 for Morgan)
   2      !Marker Space Type (1 for intervals; 2 for positions)
   1      !Marker Space Unit(1 for centiMorgans; 2 for Morgan)
   6      !Number of Chromosomes (or Linkage Groups)
 200      !Size of the mapping population
   1      !Number of environments
 
!***************************************** Chromosomes and Linkage Maps **********************************************
!Chromosome                 NumMarkers
-CH1                        16
-CH2                        16
-CH3                        16
-CH4                        16
-CH5                        16
-CH6                        16
!Linkage map (Marker name followed by position or the interval length)
 MK-1-1                1     0.000
 MK-1-2                1    10.000
 MK-1-3                1    20.000
 MK-1-4                1    30.000
 MK-1-5                1    40.000
 MK-1-6                1    50.000
 MK-1-7                1    60.000
 MK-1-8                1    70.000
 MK-1-9                1    80.000
 MK-1-10               1    90.000
 MK-1-11               1   100.000
 MK-1-12               1   110.000
 MK-1-13               1   120.000
 MK-1-14               1   130.000
 MK-1-15               1   140.000
 MK-1-16               1   150.000
 MK-2-1                2     0.000
 MK-2-2                2    10.000
 MK-2-3                2    20.000
 MK-2-4                2    30.000
 MK-2-5                2    40.000
 MK-2-6                2    50.000
 MK-2-7                2    60.000
 MK-2-8                2    70.000
 MK-2-9                2    80.000
 MK-2-10               2    90.000
 MK-2-11               2   100.000
 MK-2-12               2   110.000
 MK-2-13               2   120.000
 MK-2-14               2   130.000
 MK-2-15               2   140.000
 MK-2-16               2   150.000
 MK-3-1                3     0.000
 MK-3-2                3    10.000
 MK-3-3                3    20.000
 MK-3-4                3    30.000
 MK-3-5                3    40.000
 MK-3-6                3    50.000
 MK-3-7                3    60.000
 MK-3-8                3    70.000
 MK-3-9                3    80.000
 MK-3-10               3    90.000
 MK-3-11               3   100.000
 MK-3-12               3   110.000
 MK-3-13               3   120.000
 MK-3-14               3   130.000
 MK-3-15               3   140.000
 MK-3-16               3   150.000
 MK-4-1                4     0.000
 MK-4-2                4    10.000
 MK-4-3                4    20.000
 MK-4-4                4    30.000
 MK-4-5                4    40.000
 MK-4-6                4    50.000
 MK-4-7                4    60.000
 MK-4-8                4    70.000
 MK-4-9                4    80.000
 MK-4-10               4    90.000
 MK-4-11               4   100.000
 MK-4-12               4   110.000
 MK-4-13               4   120.000
 MK-4-14               4   130.000
 MK-4-15               4   140.000
 MK-4-16               4   150.000
 MK-5-1                5     0.000
 MK-5-2                5    10.000
 MK-5-3                5    20.000
 MK-5-4                5    30.000
 MK-5-5                5    40.000
 MK-5-6                5    50.000
 MK-5-7                5    60.000
 MK-5-8                5    70.000
 MK-5-9                5    80.000
 MK-5-10               5    90.000
 MK-5-11               5   100.000
 MK-5-12               5   110.000
 MK-5-13               5   120.000
 MK-5-14               5   130.000
 MK-5-15               5   140.000
 MK-5-16               5   150.000
 MK-6-1                6     0.000
 MK-6-2                6    10.000
 MK-6-3                6    20.000
 MK-6-4                6    30.000
 MK-6-5                6    40.000
 MK-6-6                6    50.000
 MK-6-7                6    60.000
 MK-6-8                6    70.000
 MK-6-9                6    80.000
 MK-6-10               6    90.000
 MK-6-11               6   100.000
 MK-6-12               6   110.000
 MK-6-13               6   120.000
 MK-6-14               6   130.000
 MK-6-15               6   140.000
 MK-6-16               6   150.000
!*********************************** Marker Types ********************************************************************
!Co-dominant marker: When heterozygote F1 is present, P1 is coded as 2, F1 is coded as 1, and P2 is coded as 0; Otherwise, P1 is coded as 2, and P2 is coded as 0. 
!Dominant marker: When heterozygote F1 is present, P1 and F1 are coded as 12, and P2 is coded as 0; Otherwise, P1 is coded as 2, and P2 is coded as 0.  
!Recessive markers: When heterozygote F1 is present, P1 is coded as 2, and F1 and P2 are coded as 10; Otherwise, P1 is coded as 2, and P2 is coded as 0. 
!Missing marker is coded as -1. 
 MK-1-1                 2   2   1   1   2   1   1   2   1   2   2   1   1   2   2   2   2   1   2   1   1   1   1   1   2   2   1   1   2   2   2   2   2   2   2   1   1   2   1   2   1   1   2   2   2   2   2   2   2   2   2   2   1   2   1   2   2   1   1   1   1   1   2   1   2   1   1   2   2   2   2   1   2   1   2   1   1   2   2   2   2   2   1   1   1   2   1   2   1   2   2   1   2   2   1   1   1   1   2   2   2   2   2   2   1   1   2   1   1   2   2   2   1   2   2   2   2   1   2   1   1   1   1   2   1   2   1   1   2   2   1   2   2   1   2   2   2   2   2   1   2   1   2   2   1   2   1   1   1   2   1   1   2   2   1   1   2   2   2   1   1   2   2   1   2   1   1   1   1   1   2   2   2   1   2   1   2   1   1   1   2   2   1   2   2   1   1   1   1   1   2   1   1   1   2   1   1   1   2   2
 MK-1-2                 2   2   1   1   2   1   1   2   1   2   2   2   1   2   2   2   2   1   2   1   1   2   1   1   2   2   1   1   2   2   2   2   2   2   2   1   2   2   1   2   1   1   2   1   2   2   2   2   2   2   2   2   1   2   1   2   2   1   1   1   1   1   2   2   2   1   1   2   2   2   1   1   2   1   2   1   1   2   2   2   2   2   1   1   1   1   1   2   1   2   2   1   2   2   1   2   1   1   2   2   2   2   2   2   1   1   2   2   1   2   2   2   1   2   1   1   2   1   2   2   1   1   1   2   1   2   1   2   2   2   1   1   2   1   2   2   2   1   2   1   2   1   2   2   1   2   1   1   1   2   1   1   2   2   1   1   2   2   2   1   1   2   2   2   2   1   1   1   1   2   2   2   2   1   2   1   2   1   1   1   2   2   1   2   2   1   1   2   1   2   2   1   2   1   2   1   2   1   2   2
 MK-1-3                 2   2   1   1   2   1   1   2   1   2   2   2   1   2   2   2   2   1   2   1   2   2   1   1   1   2   1   2   2   1   2   2   2   2   2   1   2   2   2   2   1   1   2   1   2   2   2   2   2   2   2   2   1   2   1   2   2   1   1   1   1   1   2   2   1   1   1   2   2   2   2   1   2   1   2   1   1   2   2   2   2   2   1   1   1   1   1   2   1   2   2   1   2   2   1   2   1   1   2   1   2   2   2   2   1   1   1   2   2   2   2   2   1   2   1   1   2   2   2   2   1   1   1   2   1   2   1   2   2   2   1   1   2   1   2   2   2   1   2   2   2   1   2   2   1   2   1   1   1   2   1   1   2   2   1   1   2   2   2   1   1   2   2   2   2   1   1   1   1   2   2   2   2   1   2   1   2   1   1   1   2   2   1   2   2   1   1   2   1   2   2   1   2   1   2   1   2   1   2   2
 MK-1-4                 2   2   1   1   2   1   1   2   1   2   2   2   1   2   2   2   2   1   2   1   1   2   1   1   1   2   1   2   2   1   2   2   2   2   2   1   2   2   2   2   1   1   1   1   2   2   2   2   2   2   2   2   1   2   1   2   2   1   1   1   1   1   2   2   1   1   1   2   2   2   2   1   2   1   2   1   1   2   1   1   1   2   1   1   1   1   1   2   1   2   2   1   1   2   1   2   1   1   2   1   2   2   2   2   1   1   1   2   2   2   2   2   1   1   1   1   1   2   2   2   1   2   1   2   1   2   1   2   2   2   1   1   2   1   2   2   2   1   2   2   2   1   2   2   1   2   1   1   1   2   2   1   1   2   1   1   2   2   2   1   1   2   2   2   2   1   1   1   1   2   2   2   2   1   2   1   2   1   1   1   2   2   1   2   2   1   2   2   1   2   2   1   2   1   2   1   2   1   2   2
 MK-1-5                 2   2   1   1   2   1   1   2   1   2   2   2   1   2   2   2   2   1   2   1   1   2   2   1   1   2   1   2   2   1   2   2   2   2   2   1   2   2   1   2   2   1   1   1   2   2   2   1   2   1   2   1   1   2   1   2   2   1   1   1   1   1   2   2   1   1   1   2   2   2   2   1   2   1   2   1   1   2   1   1   1   2   1   1   1   1   1   2   1   2   2   1   1   2   1   2   1   1   2   1   2   2   2   2   2   1   1   2   2   2   2   2   1   1   1   1   1   2   2   2   1   1   1   2   1   2   1   2   1   2   1   1   2   1   2   2   2   1   2   2   2   1   1   1   1   2   1   1   1   2   2   1   2   2   2   1   2   2   2   1   1   2   1   2   2   1   1   1   1   2   2   1   2   1   2   2   2   1   1   1   2   2   1   2   2   2   2   2   1   2   2   1   2   1   2   1   2   1   1   2
 MK-1-6                 2   2   2   1   2   1   1   2   1   2   2   2   1   2   2   2   2   1   2   1   1   2   2   1   1   1   1   2   2   1   2   2   2   2   2   1   2   2   1   2   2   1   1   1   2   2   2   1   2   1   2   1   1   2   1   2   1   2   1   1   1   1   2   2   1   1   1   2   2   2   2   1   2   1   2   1   1   2   1   1   2   1   1   1   1   1   1   2   1   2   2   1   1   2   1   2   1   1   2   1   1   2   2   1   2   1   1   2   2   2   2   2   1   1   1   1   1   2   2   2   1   1   2   2   1   2   2   2   1   2   1   2   2   1   2   2   2   1   2   2   2   1   2   1   1   2   1   2   1   1   2   1   2   2   1   2   2   2   2   1   1   2   1   2   2   1   1   1   1   2   2   1   2   2   2   2   2   1   2   1   2   2   2   2   2   2   2   2   1   2   2   1   2   1   2   1   1   1   1   2
 MK-1-7                 2   2   2   1   2   1   2   2   2   2   2   2   1   2   2   2   2   1   2   1   2   2   2   1   1   1   1   2   2   1   1   2   2   2   2   1   2   1   1   2   2   1   2   1   2   2   2   1   2   1   2   1   1   2   1   2   1   2   1   1   1   1   2   2   1   1   2   2   2   2   2   1   2   1   2   1   1   2   1   1   2   1   1   1   1   1   1   2   1   2   2   1   1   2   1   2   1   1   2   1   1   2   2   1   2   1   1   2   2   2   2   1   1   1   1   1   2   2   1   2   1   1   2   2   1   2   2   2   1   2   1   2   2   1   2   1   2   1   2   2   2   1   2   1   1   2   1   2   1   2   2   1   2   1   1   2   2   2   2   1   1   2   1   2   2   1   1   1   1   2   2   2   2   2   2   2   2   1   2   1   2   2   2   2   2   2   2   2   1   1   2   1   2   1   2   1   1   1   2   2
 MK-1-8                 2   2   2   1   2   1   1   2   2   2   2   2   1   2   2   2   2   1   2   1   1   2   1   1   1   1   1   2   2   1   1   2   2   2   2   1   2   1   2   2   2   1   2   1   2   2   2   1   2   1   2   1   1   2   1   2   1   2   2   1   1   1   2   2   1   2   2   2   2   1   2   1   1   1   2   1   1   2   1   2   1   1   1   1   1   1   1   1   1   2   2   1   1   2   1   2   1   1   2   1   1   2   2   2   1   2   1   2   2   2   2   1   1   1   1   1   2   2   1   2   1   1   2   2   1   2   1   2   1   2   1   2   2   1   2   1   2   1   2   2   2   1   2   1   1   2   1   2   1   1   2   2   2   1   1   2   2   2   2   1   1   1   1   2   2   1   1   1   1   2   2   2   2   2   2   1   2   2   2   1   2   2   2   2   2   2   2   2   1   1   2   1   2   1   1   1   1   1   2   2
 MK-1-9                 2   2   2   2   2   2   1   2   1   2   2   1   1   2   2   2   2   1   2   1   1   1   2   1   1   1   1   2   2   1   1   1   2   2   2   1   1   1   2   2   2   2   2   1   2   2   2   1   2   1   2   1   1   2   1   1   1   2   2   1   1   2   2   2   1   2   2   2   2   1   2   1   1   1   2   1   1   2   1   2   1   1   1   1   1   1   1   1   1   2   2   1   1   2   1   2   1   2   2   1   1   2   2   2   1   2   1   2   2   2   2   1   1   1   1   1   2   2   1   2   1   1   2   2   1   2   1   2   1   2   1   2   2   1   1   1   2   2   2   2   1   1   2   1   1   2   1   2   1   1   2   2   2   2   1   2   2   2   2   2   1   1   1   2   2   1   1   1   1   2   2   2   2   2   1   1   2   2   2   1   1   2   2   2   2   2   2   2   2   1   2   1   2   1   1   1   1   1   2   1
 MK-1-10                1   2   2   2   2   2   1   2   1   2   2   1   1   2   2   2   2   1   2   1   1   2   2   1   1   1   1   2   2   1   1   1   2   2   2   1   1   1   2   2   2   2   2   1   2   2   2   1   2   1   2   1   1   2   1   1   2   2   2   1   1   1   2   2   1   2   2   2   2   1   2   1   2   1   1   1   1   2   1   2   1   1   1   1   1   1   1   1   1   2   2   2   1   2   1   2   1   1   2   2   1   2   1   2   1   2   1   2   2   2   2   1   1   1   1   1   2   2   1   2   2   1   1   2   1   2   1   2   1   2   1   2   2   1   1   1   2   2   2   2   1   1   2   1   1   2   1   2   1   1   2   2   2   2   1   2   2   2   2   2   1   1   1   2   2   1   1   1   1   2   2   2   2   2   1   1   2   2   2   1   1   2   2   1   2   2   2   2   2   1   2   1   2   1   1   2   1   1   2   1
 MK-1-11                1   2   2   2   1   2   1   2   1   2   1   1   2   2   2   2   2   2   2   1   1   2   2   1   1   1   2   1   2   1   2   1   2   2   2   1   1   2   2   2   2   2   2   1   2   2   1   1   2   1   2   1   1   2   1   1   2   2   2   1   1   1   1   2   1   2   2   2   2   1   2   1   1   1   1   2   1   1   1   1   1   1   1   1   1   2   1   1   1   2   2   2   1   2   1   2   1   1   1   2   1   2   2   2   1   2   2   2   2   2   2   1   1   1   1   1   2   2   1   2   2   1   1   2   1   2   1   2   2   1   1   2   2   1   1   2   2   2   1   2   1   1   2   1   1   1   2   2   1   1   2   2   2   2   1   2   2   2   2   2   1   2   1   2   2   1   1   1   1   2   2   2   2   2   1   1   2   2   1   1   1   2   2   1   2   2   2   2   2   2   2   1   2   1   1   2   2   1   2   1
 MK-1-12                1   2   2   2   1   2   1   2   1   1   2   1   2   2   2   2   2   2   2   1   1   1   2   2   1   1   2   2   2   1   2   1   2   2   2   1   1   2   2   2   2   2   2   1   2   2   1   1   2   1   2   1   2   2   1   2   2   2   1   1   1   1   1   2   1   2   2   2   2   1   1   2   1   1   1   2   1   1   1   1   1   1   1   1   1   2   1   1   2   2   2   2   1   2   1   2   1   1   1   2   1   2   2   2   2   1   2   2   2   2   2   2   1   1   1   1   2   2   1   2   2   1   1   2   1   2   1   2   2   1   1   2   2   1   2   1   2   2   1   2   1   1   2   1   1   1   2   2   2   1   2   2   2   2   1   2   2   2   1   2   1   2   1   2   2   1   2   1   1   2   2   2   1   2   1   1   2   1   1   2   1   2   2   1   2   2   2   2   2   2   2   1   2   1   1   2   2   1   2   1
 MK-1-13                1   2   2   2   1   2   1   2   1   1   2   1   2   2   2   2   2   2   2   1   2   1   2   2   1   1   2   2   2   1   2   1   2   2   2   1   1   2   2   2   2   2   2   1   2   2   1   1   2   1   1   1   2   2   1   2   2   2   1   1   1   1   1   2   1   2   2   2   2   2   1   2   1   1   1   2   1   1   1   1   1   1   2   1   1   2   1   1   2   2   2   1   1   2   1   2   1   1   1   2   1   2   2   1   2   1   2   1   2   2   2   2   1   1   1   1   2   2   1   2   2   1   1   2   1   1   1   2   2   1   1   1   2   2   2   1   2   2   1   2   1   1   2   1   1   1   2   2   2   1   2   2   2   2   1   2   2   2   1   2   1   2   1   2   2   1   2   1   1   2   2   2   2   2   1   1   2   2   1   2   1   2   2   1   2   2   2   2   2   2   2   1   2   1   1   2   2   2   2   1
 MK-1-14                1   2   2   1   1   2   1   1   1   1   2   1   2   2   2   2   2   2   2   1   2   1   2   2   1   1   2   2   2   1   2   1   2   2   2   1   1   2   2   2   2   2   2   1   2   2   1   1   2   1   1   1   2   2   1   1   2   2   1   1   1   1   1   2   1   2   2   2   2   2   1   2   1   1   1   2   1   2   1   2   1   1   2   1   1   2   1   1   2   2   2   1   1   2   1   2   1   1   1   2   1   2   2   1   2   1   2   1   2   2   2   2   1   1   1   1   2   2   1   1   2   1   1   2   1   1   1   2   2   1   1   1   2   2   2   1   2   2   1   2   1   1   2   1   1   1   2   2   2   1   2   2   2   2   2   2   2   2   1   2   1   1   1   2   2   1   2   1   1   2   2   2   2   2   1   1   2   2   2   2   1   2   2   1   2   1   2   2   1   1   2   1   2   1   1   1   2   2   2   1
 MK-1-15                1   2   2   2   1   2   2   1   1   1   2   1   2   2   1   1   2   2   2   1   2   2   2   2   1   1   1   2   2   1   2   1   2   2   2   1   1   2   2   2   2   2   2   1   2   1   1   1   2   1   1   1   2   2   1   1   2   2   1   1   1   1   1   2   1   2   2   2   1   2   1   2   1   1   1   2   1   2   2   2   1   1   2   1   2   2   1   1   2   2   2   1   1   2   2   2   1   1   1   2   1   1   2   1   1   1   2   1   1   2   2   2   1   1   1   1   2   2   1   1   2   1   1   2   1   1   1   2   2   1   1   1   2   2   1   1   2   2   1   2   1   1   2   2   1   1   2   1   2   1   2   2   2   2   2   2   2   2   1   2   1   1   1   2   2   2   2   1   1   2   2   2   2   1   1   1   1   2   2   1   1   2   2   1   2   1   2   2   1   1   1   2   2   1   1   1   2   2   2   1
 MK-1-16                1   2   2   2   1   2   2   1   1   1   1   1   2   2   1   1   2   2   2   1   2   2   2   2   2   1   1   2   2   2   2   1   2   2   2   1   1   2   2   1   2   2   2   1   1   1   1   1   2   1   1   2   2   2   1   1   2   2   1   1   1   1   1   2   1   2   2   2   1   2   1   2   1   1   1   1   1   2   2   2   1   1   2   1   2   2   1   1   2   1   1   1   1   2   2   2   1   1   1   2   1   1   2   1   1   1   1   1   1   2   2   2   1   1   1   1   2   2   2   1   2   1   1   2   1   1   1   2   2   1   1   1   2   2   1   1   2   2   1   2   1   1   2   2   1   1   2   1   2   1   2   2   1   1   2   2   2   2   1   2   1   1   1   2   2   2   2   1   1   2   2   1   2   1   1   1   1   2   2   1   2   2   2   1   1   1   2   2   1   1   1   2   2   1   1   1   2   2   2   1
 MK-2-1                 2   1   2   2   2   2   1   2   1   2   2   1   2   1   2   1   1   1   1   1   1   1   1   2   1   1   2   1   1   1   2   2   2   2   2   1   1   1   2   2   2   2   1   2   1   2   2   2   1   1   1   2   1   1   1   1   1   2   2   1   2   2   1   1   2   1   1   1   1   1   1   2   1   2   1   1   2   1   2   2   1   1   2   1   2   1   2   1   1   1   1   1   2   2   1   2   1   1   2   2   1   1   1   2   2   1   1   1   1   2   2   1   2   2   2   2   1   2   1   2   1   2   2   1   2   1   2   2   1   1   1   1   2   2   2   2   2   2   1   1   1   1   2   2   2   2   2   1   2   2   2   2   1   2   2   1   2   2   1   2   2   2   1   1   2   2   2   1   2   2   2   2   2   2   1   2   1   1   2   1   1   1   1   1   2   1   2   1   1   2   2   2   2   1   2   2   2   1   2   2
 MK-2-2                 2   1   2   2   2   2   1   1   1   2   2   1   2   1   2   1   1   1   2   1   1   1   1   1   1   1   2   1   2   1   2   2   2   2   2   1   1   1   2   1   2   2   1   2   1   1   2   2   1   1   1   2   1   1   2   1   1   2   1   1   2   2   1   1   2   1   1   1   1   1   1   2   1   2   1   1   2   1   1   2   1   1   2   1   2   1   2   1   1   1   2   1   2   2   1   1   1   1   2   2   1   1   1   2   2   1   1   1   1   2   2   1   2   2   2   2   1   2   1   1   1   2   2   1   2   1   2   2   1   1   1   1   2   2   2   2   1   1   1   1   1   1   1   2   2   2   2   1   2   1   2   1   1   2   2   1   2   1   1   1   2   2   1   1   2   2   2   1   2   2   2   2   2   2   1   2   1   2   2   2   1   1   1   1   2   1   2   1   1   1   2   2   2   1   2   2   2   1   2   2
 MK-2-3                 2   1   2   2   2   2   1   1   1   2   2   1   2   1   1   1   1   1   2   1   1   1   1   1   2   1   1   1   2   1   2   2   2   2   1   1   1   1   2   1   2   2   1   2   1   1   2   1   1   1   2   2   1   1   2   1   1   2   2   2   2   2   1   1   2   1   1   1   1   1   1   2   1   2   1   1   1   1   1   2   1   1   2   1   2   1   2   1   1   2   2   1   2   2   1   2   1   1   2   2   2   1   1   1   2   1   1   1   1   2   2   1   2   2   2   2   1   2   1   1   1   1   2   1   2   1   2   2   1   1   1   1   2   2   2   2   1   1   1   1   1   1   2   2   2   2   2   1   2   1   2   1   1   2   2   1   2   1   1   1   2   2   1   1   1   2   2   1   2   2   2   2   2   1   1   2   1   1   2   2   1   1   1   1   2   1   2   2   1   1   2   1   1   1   1   2   2   1   1   2
 MK-2-4                 2   1   2   2   1   1   1   1   1   2   2   1   2   1   1   1   1   1   2   1   1   1   1   1   2   1   2   1   2   1   2   2   2   2   1   1   1   1   2   1   1   2   1   2   1   1   2   1   1   1   2   2   1   1   2   2   1   2   2   2   2   2   1   1   2   1   1   2   1   1   1   2   1   2   1   1   1   1   1   2   1   1   2   1   2   1   2   1   1   2   2   2   2   2   1   2   1   1   2   2   2   1   1   1   2   1   1   1   2   2   2   1   1   2   2   2   1   2   1   1   1   1   2   1   2   1   2   2   1   1   1   1   1   2   2   2   1   1   1   1   1   1   2   1   2   2   2   1   2   1   2   1   1   2   2   1   2   2   1   1   1   2   1   2   1   2   2   1   2   2   2   1   2   1   1   2   1   1   2   2   1   1   1   1   2   1   2   2   1   1   2   2   1   1   1   1   2   1   1   2
 MK-2-5                 2   1   2   2   1   1   1   1   1   2   2   1   2   1   1   1   1   1   2   1   2   2   1   1   2   1   2   2   2   1   2   2   2   2   1   1   1   1   2   2   1   2   1   2   1   1   2   1   1   1   2   2   1   1   2   2   1   2   1   2   2   1   1   1   2   1   1   1   2   1   1   2   1   2   1   1   1   1   1   2   1   1   2   1   2   2   2   1   1   2   1   2   2   2   1   2   1   1   2   2   2   1   1   1   2   1   1   1   2   2   2   1   1   1   2   2   2   1   1   1   1   1   2   1   2   1   2   2   1   1   1   1   1   2   2   2   1   1   1   1   1   1   2   1   2   2   2   1   2   1   2   1   1   2   2   1   2   2   1   1   1   2   2   2   1   1   2   1   2   2   2   1   2   1   1   1   1   1   2   1   1   1   1   1   2   1   2   2   1   2   2   1   1   1   1   1   2   2   1   2
 MK-2-6                 2   1   2   1   1   1   1   1   1   2   2   1   2   1   1   1   1   1   2   1   2   2   1   1   2   1   2   1   2   1   2   1   2   2   2   1   1   1   2   2   1   2   1   2   1   1   2   1   1   1   2   2   1   1   2   2   2   2   1   1   2   1   1   1   2   1   1   1   2   1   1   2   1   2   2   1   1   1   1   2   1   1   2   1   2   2   2   2   1   2   1   2   2   2   1   2   1   1   2   1   2   1   1   1   2   1   1   1   2   2   2   1   1   1   2   2   2   1   1   1   2   1   2   1   2   1   2   2   1   1   1   1   2   2   2   2   1   2   1   1   1   1   2   1   1   2   1   1   2   1   2   1   1   2   2   1   2   2   2   1   1   2   2   1   1   1   2   1   2   2   2   1   1   1   2   1   1   1   2   1   2   1   2   1   2   1   2   2   1   2   2   1   1   1   2   1   2   2   2   2
 MK-2-7                 2   1   2   1   1   1   1   1   1   2   2   1   2   1   1   1   1   1   2   1   2   2   1   1   2   1   2   1   2   1   2   1   2   1   2   1   1   1   2   2   1   2   1   2   1   1   2   1   1   1   2   2   1   1   1   2   2   2   1   1   2   1   1   1   2   1   1   1   2   1   1   2   1   2   1   1   1   2   1   2   1   1   2   1   2   2   2   2   2   2   1   2   2   2   1   2   2   1   2   1   2   1   1   1   2   1   1   1   2   2   2   1   1   1   2   2   1   1   1   1   2   1   2   1   2   1   2   1   1   1   1   2   2   2   2   2   1   2   1   1   1   1   2   1   1   1   1   1   2   1   2   1   2   2   2   1   2   2   2   1   1   2   1   1   1   2   2   1   2   2   2   1   1   1   1   1   1   1   2   1   2   2   2   1   2   1   2   2   1   2   2   1   1   1   2   1   2   2   2   1
 MK-2-8                 2   1   2   1   1   1   1   1   1   2   2   2   1   1   2   1   1   1   2   1   2   2   1   1   2   1   2   1   2   1   2   1   2   1   2   1   1   2   2   2   1   2   1   2   1   1   2   1   1   1   2   2   1   1   1   2   2   2   1   1   2   1   1   1   2   1   1   2   2   1   1   2   1   2   1   1   1   2   1   2   1   1   1   1   2   2   2   2   2   2   2   2   2   2   1   1   2   1   2   1   2   1   1   1   2   1   1   1   2   2   2   1   1   1   2   2   2   1   1   1   2   1   2   1   2   1   2   1   1   1   1   2   2   2   2   2   1   2   1   1   1   1   2   1   1   1   1   1   2   1   2   1   2   1   2   1   2   2   2   1   1   2   1   1   1   2   2   1   2   2   2   2   1   1   1   1   1   1   2   1   2   2   2   1   2   1   2   2   2   2   2   1   1   1   2   1   1   2   2   1
 MK-2-9                 2   1   2   1   1   1   1   1   1   2   2   2   1   1   2   2   1   1   2   1   2   2   2   1   2   1   2   1   2   1   2   1   2   1   2   1   1   2   2   2   1   2   1   2   2   2   1   1   1   1   2   2   1   1   1   2   2   2   1   1   1   1   2   2   2   2   1   2   2   1   1   2   1   2   1   1   1   2   1   2   1   1   1   1   2   2   2   2   2   1   1   2   2   2   1   1   2   1   2   1   1   2   1   1   2   1   1   1   2   2   1   1   2   1   2   2   1   1   1   1   2   1   2   1   2   1   2   1   1   1   1   2   2   1   2   2   1   2   1   1   1   1   2   1   1   1   1   1   2   1   2   1   2   1   2   1   2   2   2   1   1   1   1   1   1   2   2   1   2   2   2   2   1   1   1   1   1   1   2   1   2   2   2   1   2   2   2   2   2   2   2   1   1   1   2   1   1   2   2   1
 MK-2-10                2   1   2   1   1   1   1   1   2   2   2   2   1   1   2   1   1   1   2   1   2   2   2   1   2   1   2   2   2   1   2   2   2   1   2   1   1   2   2   2   2   2   1   1   2   2   1   1   1   1   2   2   1   1   1   2   1   2   1   1   1   1   2   2   2   2   1   2   2   1   1   2   1   2   1   1   1   2   1   2   1   1   1   1   2   2   2   2   2   1   1   2   2   2   1   1   2   1   1   2   1   2   1   1   2   1   1   1   2   2   2   1   2   1   2   2   1   1   1   1   2   1   2   1   2   1   2   2   1   1   1   1   2   1   2   2   1   2   1   1   1   1   2   1   1   1   2   1   1   1   2   1   2   1   2   2   2   1   2   1   1   1   1   1   2   2   2   1   1   2   2   2   1   1   1   1   1   1   2   2   2   1   2   1   2   2   2   2   2   2   2   1   1   1   2   1   1   2   2   1
 MK-2-11                2   1   2   1   1   1   1   1   2   1   2   2   2   2   2   2   1   1   2   1   2   2   2   1   1   1   2   2   2   1   2   2   2   1   2   1   1   2   1   2   1   2   1   1   2   2   1   1   1   1   2   2   1   1   1   2   1   2   1   1   1   1   2   2   2   2   1   2   2   1   2   2   1   2   1   1   1   2   1   2   1   1   1   1   2   2   2   2   2   2   1   2   2   2   1   1   2   1   1   2   1   2   1   1   2   1   1   1   2   1   2   1   2   1   2   2   1   1   1   1   2   1   2   1   2   1   2   1   1   1   1   1   2   1   2   2   1   1   1   1   1   1   2   1   1   1   2   1   1   1   2   1   2   2   2   2   2   1   2   1   1   1   1   1   2   2   1   1   1   2   2   1   1   1   1   1   1   1   1   1   2   1   1   1   2   2   2   2   2   2   2   2   1   1   2   1   2   2   2   1
 MK-2-12                2   1   2   1   1   1   1   1   1   2   2   2   1   2   1   2   1   1   2   1   2   1   2   1   1   1   2   2   2   1   2   2   2   1   2   2   1   2   1   2   1   2   1   1   2   2   1   1   1   1   2   2   1   1   1   1   1   2   1   1   1   1   2   2   2   2   1   2   2   1   2   2   1   2   1   1   1   2   1   1   2   1   1   1   2   2   2   2   2   2   1   2   2   1   1   2   2   1   1   2   1   2   1   1   2   1   1   1   2   1   2   1   2   1   1   2   1   1   1   1   1   1   2   1   1   1   2   1   1   1   1   2   2   2   1   2   1   2   1   1   1   1   2   1   1   1   2   1   1   1   2   1   2   2   2   2   2   1   2   1   1   1   1   1   2   2   2   1   1   2   2   1   1   1   2   1   1   1   1   1   2   1   1   1   1   2   2   1   2   2   2   2   1   1   2   1   2   2   2   1
 MK-2-13                2   1   1   1   1   1   1   2   2   2   1   2   1   2   1   2   1   1   2   2   2   1   2   1   1   2   2   2   2   1   1   2   2   1   2   2   1   1   1   1   1   2   1   2   2   2   1   2   2   1   2   2   1   1   1   1   1   2   1   1   1   1   2   2   2   2   1   2   2   1   2   2   1   2   1   1   1   2   1   1   2   1   1   1   1   2   2   2   2   2   1   2   2   1   1   2   2   1   1   2   1   2   1   1   2   1   1   2   2   1   2   1   2   1   1   2   2   1   1   1   1   1   2   1   1   1   2   1   1   1   1   2   2   1   2   2   1   2   1   1   1   1   2   1   1   1   2   1   1   1   2   1   2   2   2   1   2   1   2   1   1   1   1   1   2   2   2   1   1   1   2   1   1   1   2   1   1   1   1   1   2   1   1   2   1   2   1   1   2   2   2   2   1   1   2   1   2   2   2   1
 MK-2-14                2   2   1   1   1   2   1   1   2   2   1   2   1   2   1   2   2   1   2   2   2   1   2   1   1   1   2   2   2   1   1   1   2   1   2   2   1   1   1   1   1   2   1   2   2   2   1   2   1   1   2   2   1   2   1   1   1   2   1   1   2   2   2   2   2   2   1   2   1   1   2   2   1   2   1   1   1   1   1   1   2   2   1   1   1   2   2   2   2   2   1   2   2   2   1   2   2   1   1   2   1   2   1   1   2   1   2   2   2   2   2   1   2   1   1   2   2   1   1   2   1   1   2   1   1   1   2   1   1   2   1   2   1   1   2   2   1   2   1   1   1   1   2   1   1   1   2   1   1   1   2   1   2   2   2   1   2   1   2   1   1   1   1   1   2   1   2   2   1   1   1   1   1   1   2   2   1   1   1   1   1   1   1   2   1   2   1   1   2   2   2   2   1   1   2   1   2   2   2   1
 MK-2-15                2   2   1   1   1   2   1   1   2   2   1   1   1   2   1   2   2   1   2   2   2   1   2   1   1   1   2   2   2   1   1   1   2   1   2   2   1   2   1   1   1   1   1   2   2   2   1   2   1   1   2   2   1   2   1   1   1   1   1   1   2   2   2   2   2   2   1   2   2   1   2   2   1   2   1   1   1   2   1   2   2   2   1   1   1   2   2   2   2   2   1   2   2   2   1   2   1   1   1   2   1   1   1   1   2   1   2   1   2   2   2   1   2   1   2   2   2   1   1   2   1   1   2   1   1   1   1   2   1   1   1   1   2   1   2   2   2   2   1   2   1   1   2   1   1   1   2   1   1   1   2   1   2   1   2   1   2   1   2   1   1   1   1   1   2   1   2   2   1   2   1   1   1   1   2   2   1   1   1   1   1   1   1   2   2   2   1   1   2   2   2   2   2   2   2   1   2   2   2   1
 MK-2-16                2   2   1   1   1   2   1   1   2   2   1   2   1   2   1   2   2   1   2   2   2   2   2   1   1   1   2   2   2   1   1   1   2   1   2   2   1   2   1   1   1   2   1   2   2   2   2   2   1   2   2   2   1   2   1   1   2   1   1   1   2   2   2   1   2   2   1   2   2   1   2   2   1   1   2   1   2   2   2   2   2   2   1   2   1   1   1   2   2   2   1   2   2   2   1   2   1   1   2   2   1   1   1   1   2   1   2   1   2   2   2   1   2   1   2   2   2   1   1   2   1   1   2   1   1   1   1   2   1   1   1   1   2   1   2   2   2   2   2   2   1   1   2   1   1   1   2   1   1   1   2   1   2   1   2   1   2   1   2   1   1   1   2   1   2   1   2   2   1   2   1   1   1   1   1   1   1   1   1   1   1   1   1   2   2   2   1   1   2   2   2   2   2   2   2   1   2   2   2   1
 MK-3-1                 2   1   2   2   1   2   2   1   2   1   2   2   2   2   1   2   2   2   2   2   2   2   1   2   1   1   2   2   1   2   1   2   2   2   1   2   1   1   1   1   2   1   2   1   1   2   2   2   2   1   1   2   2   2   2   1   1   2   2   2   1   2   1   2   1   2   1   1   2   1   1   2   2   2   1   1   2   1   1   1   2   2   1   2   2   1   1   2   2   2   1   2   1   1   2   1   2   1   1   2   1   2   1   1   1   1   1   2   1   1   2   2   2   2   1   2   2   1   2   2   2   1   2   2   2   1   1   1   2   2   2   2   2   1   2   2   2   1   2   2   1   2   1   1   2   1   1   2   1   1   2   2   2   2   2   1   1   2   1   1   1   2   1   2   1   1   2   1   1   2   2   2   2   2   2   2   1   2   1   2   2   1   1   1   1   1   2   2   2   1   2   1   2   1   1   1   2   1   1   1
 MK-3-2                 2   1   2   2   1   2   2   1   1   1   2   2   2   2   1   2   2   2   2   2   2   2   1   2   1   1   2   2   1   1   1   2   2   2   1   2   1   1   1   1   2   1   2   1   1   2   2   2   2   1   1   2   2   2   2   1   1   2   2   2   1   2   1   2   1   2   1   1   2   1   1   2   2   1   1   1   2   1   1   1   2   2   2   2   2   1   1   2   2   2   1   2   1   1   2   1   2   1   1   2   1   2   2   1   2   1   2   2   1   1   2   2   2   2   1   1   2   1   2   2   2   1   2   2   2   1   1   1   2   2   2   2   2   1   2   2   1   1   2   2   1   2   1   1   2   1   2   2   1   1   1   2   2   2   2   1   1   1   1   1   1   2   1   2   2   1   1   1   1   2   2   2   2   2   2   2   1   2   1   2   2   1   1   1   1   1   2   2   2   1   2   1   2   1   2   1   2   1   1   1
 MK-3-3                 2   1   2   2   1   2   2   1   1   1   2   2   2   2   1   2   2   2   2   2   2   2   1   2   1   1   2   2   1   2   2   2   2   2   1   2   1   1   1   1   1   1   2   1   2   2   2   2   2   1   1   2   2   2   1   1   1   2   2   2   1   2   1   2   1   1   1   1   2   1   1   2   2   1   1   1   2   1   1   1   2   2   2   2   2   1   1   2   2   2   1   2   1   2   1   1   1   1   1   2   1   2   2   1   2   1   2   2   1   1   2   2   2   2   1   1   2   1   2   2   2   1   2   2   2   1   1   1   2   2   2   2   2   1   2   2   1   1   2   2   1   2   1   1   1   1   2   2   1   1   1   2   2   1   2   1   1   1   1   1   1   2   1   2   2   1   1   1   1   2   2   2   2   1   2   2   1   1   1   2   2   1   1   1   1   1   2   2   2   1   2   1   2   1   2   1   2   1   1   1
 MK-3-4                 2   1   2   2   1   2   2   1   1   1   2   2   2   2   1   2   2   2   2   2   2   2   1   2   1   1   2   1   1   2   2   2   2   2   1   2   1   1   1   2   1   1   2   1   2   2   2   2   1   1   1   2   2   2   1   1   1   2   2   2   1   2   1   2   1   1   1   1   2   1   1   2   2   1   1   1   1   1   1   1   1   2   2   2   1   1   1   2   2   2   2   2   2   2   1   1   1   1   1   2   1   2   2   1   2   1   2   2   1   2   2   2   2   1   1   1   2   2   1   2   2   1   2   2   2   1   1   1   2   1   2   2   2   1   2   2   1   1   2   2   1   2   1   1   1   1   2   2   1   1   1   2   2   1   1   1   1   1   1   1   1   2   1   1   2   1   1   1   1   2   2   2   2   1   2   2   1   1   1   2   2   1   1   2   1   1   2   2   2   1   2   1   2   1   2   1   2   1   1   1
 MK-3-5                 2   1   2   2   1   2   2   1   1   1   2   2   2   2   1   2   2   2   2   1   1   2   2   2   1   2   2   1   1   1   2   2   1   2   2   2   2   1   1   2   1   2   2   2   2   2   1   2   1   1   1   2   2   2   1   2   1   2   2   2   1   2   1   2   2   1   1   1   2   1   1   2   2   1   2   1   1   1   1   1   1   2   2   2   1   1   1   2   2   2   2   2   2   2   1   1   1   1   1   2   1   2   2   1   2   1   2   2   1   2   2   2   2   1   1   1   2   2   2   2   2   1   2   2   2   1   1   1   2   1   2   1   2   1   2   2   1   1   2   2   1   2   1   1   1   1   2   2   1   1   1   2   2   1   1   1   1   2   1   1   1   2   2   1   2   1   1   2   1   2   2   2   2   2   2   1   1   1   1   1   2   1   1   2   2   1   2   2   2   1   2   1   2   1   2   1   2   1   1   1
 MK-3-6                 2   1   2   2   1   2   2   2   1   1   2   2   2   2   1   2   2   2   2   1   1   2   1   2   1   2   2   1   1   1   1   2   1   2   2   2   2   1   1   2   1   2   2   1   2   2   2   2   1   2   2   2   1   2   1   2   1   2   2   2   1   1   1   1   2   1   1   1   2   1   1   2   1   1   2   1   1   1   1   1   1   2   1   2   1   1   1   2   2   2   1   2   2   2   1   1   1   1   1   2   1   2   2   1   2   1   2   1   1   2   2   2   2   1   1   1   2   2   2   2   2   1   2   2   2   1   1   1   2   1   2   1   2   1   2   2   1   1   2   2   1   2   1   1   1   1   2   2   1   1   1   2   2   1   1   1   1   2   1   1   2   2   2   1   2   1   1   2   1   2   2   2   2   2   2   1   1   1   1   1   2   1   1   2   2   1   2   2   2   1   2   2   2   1   2   1   2   1   1   2
 MK-3-7                 1   1   2   2   1   2   2   2   1   1   2   2   2   2   1   2   2   2   2   2   1   2   1   2   1   2   2   1   1   1   1   2   1   2   2   2   2   1   1   2   1   2   2   2   2   2   2   2   1   2   2   2   1   2   1   2   1   1   2   2   1   1   2   1   2   1   1   1   2   1   1   2   1   1   2   1   1   1   1   1   1   2   1   2   1   1   1   2   2   2   1   1   2   1   1   1   1   1   1   2   1   2   2   1   2   1   2   1   1   2   2   2   2   1   1   1   2   2   2   2   2   1   2   2   2   1   1   1   2   1   2   1   2   1   2   2   1   1   2   2   1   2   1   1   1   1   2   2   1   1   2   2   1   2   1   1   1   2   1   1   2   1   2   1   2   1   1   2   1   1   2   2   2   2   2   1   2   1   1   1   2   1   1   2   2   1   2   2   2   1   2   2   2   1   2   1   2   1   1   2
 MK-3-8                 1   1   2   2   1   2   1   2   1   1   2   2   2   2   2   2   2   2   2   2   1   2   1   2   1   2   2   1   1   1   1   2   1   2   2   2   2   2   1   2   1   2   2   2   2   2   2   2   1   2   2   2   1   2   1   2   1   1   2   2   1   1   2   1   2   1   1   1   1   1   1   2   1   1   2   1   1   1   1   1   1   2   1   2   1   1   1   2   2   2   1   1   1   1   1   1   1   2   1   2   1   1   2   1   2   1   2   2   1   2   2   2   2   1   1   1   2   2   2   2   2   1   1   1   2   1   1   1   1   1   2   1   2   1   2   2   1   1   2   1   1   2   1   1   1   1   2   2   1   1   2   2   2   1   1   2   1   2   1   1   2   1   2   2   2   2   1   2   1   1   2   2   2   2   2   1   2   1   1   1   2   1   1   2   2   2   2   2   2   1   2   2   2   1   2   1   2   1   1   1
 MK-3-9                 1   1   2   2   1   2   1   2   1   1   2   2   2   2   2   2   2   2   1   2   1   2   1   2   1   2   2   1   1   1   1   2   2   2   2   2   2   2   1   2   1   2   2   2   2   2   2   1   1   2   2   1   1   2   1   2   1   1   2   2   1   1   2   1   2   1   1   1   1   1   1   2   1   2   2   1   1   2   1   1   1   2   1   2   1   1   1   2   2   2   1   1   1   1   1   1   1   2   1   2   1   1   2   1   2   1   2   2   1   2   2   1   2   1   1   1   2   2   2   2   2   1   1   1   2   1   2   1   1   1   2   1   2   1   2   2   1   1   2   1   1   2   1   1   2   1   2   2   1   1   2   2   2   1   1   2   1   2   1   1   2   1   2   2   2   2   1   2   1   1   2   2   2   2   2   1   1   1   1   1   2   1   1   2   2   2   1   2   2   1   2   1   2   1   2   1   2   1   1   1
 MK-3-10                2   1   2   2   1   2   1   2   1   1   2   2   2   2   2   2   1   2   1   2   1   2   1   2   1   2   2   1   1   1   1   2   2   2   2   2   2   1   1   2   1   2   1   2   2   2   1   1   1   2   2   1   1   2   1   2   1   1   2   2   1   1   2   1   2   1   1   1   1   1   1   2   1   2   1   1   1   2   1   1   1   2   2   2   1   1   1   1   2   1   1   1   1   1   1   1   1   2   1   2   1   1   2   1   2   1   2   2   1   1   2   1   2   1   1   1   2   2   1   2   2   1   1   1   1   1   2   1   2   1   2   1   2   1   2   2   1   1   2   1   1   2   1   1   2   1   2   2   1   1   2   2   2   1   1   2   1   2   2   1   2   1   2   2   2   2   1   2   1   1   2   2   2   1   2   1   1   1   1   1   2   1   1   2   2   2   1   2   2   1   2   1   2   1   2   1   2   1   1   1
 MK-3-11                2   1   2   2   2   2   1   2   2   1   2   2   2   2   2   2   1   2   1   1   1   2   1   2   1   2   2   1   1   2   1   2   2   2   2   2   2   1   1   2   1   2   1   2   2   2   1   1   1   2   2   1   1   2   1   2   1   2   2   2   1   1   2   1   2   1   1   1   1   1   1   2   1   2   1   1   1   2   1   1   1   2   2   2   1   1   1   1   2   1   1   1   1   2   1   1   1   2   1   2   1   1   2   1   2   1   2   2   1   1   2   1   2   1   1   1   2   2   1   2   2   1   1   1   1   1   2   2   2   1   2   1   1   1   2   2   1   2   2   1   1   2   1   1   2   2   2   2   1   1   1   2   2   1   1   2   1   2   1   1   1   1   1   2   1   2   1   2   2   1   2   2   1   1   2   2   1   1   1   1   2   1   1   2   2   2   1   2   2   1   2   1   2   1   2   1   2   2   1   1
 MK-3-12                2   1   2   2   2   2   1   2   1   1   2   2   2   2   2   2   1   2   1   1   1   2   1   1   1   2   1   1   1   2   1   2   2   2   2   1   2   1   1   2   1   2   1   2   2   2   1   1   1   2   2   1   1   2   1   2   1   2   2   2   1   1   1   1   2   1   1   1   1   1   1   2   1   2   1   1   1   2   1   1   2   2   1   2   1   1   1   1   2   1   1   1   1   2   1   1   1   2   1   2   1   1   2   1   2   1   2   2   1   1   2   1   1   1   1   1   2   2   1   2   2   1   1   1   1   1   2   2   1   1   2   1   1   2   2   2   1   2   2   1   1   2   1   1   2   2   2   2   1   1   1   2   1   2   1   2   1   2   1   1   1   1   1   1   1   2   1   2   2   1   2   2   1   1   2   2   1   1   1   1   2   1   1   2   2   2   1   2   2   1   2   1   2   1   1   1   2   2   1   1
 MK-3-13                2   2   2   2   2   2   1   2   2   1   2   2   2   2   2   2   1   1   1   1   1   2   1   1   1   2   1   1   1   2   1   2   2   2   2   1   2   1   1   2   1   2   1   2   2   2   1   1   1   2   2   1   1   2   1   1   1   2   2   1   1   1   1   1   2   1   1   1   1   1   1   2   1   2   2   2   1   2   1   1   2   2   1   2   1   1   1   1   2   1   1   1   1   2   1   2   1   2   2   2   1   1   2   1   2   1   2   2   1   1   2   1   2   1   1   1   2   2   1   2   2   1   1   2   1   1   1   2   1   1   1   1   1   2   2   2   1   2   2   2   2   2   1   1   2   2   2   2   1   1   1   2   2   2   1   2   2   2   1   1   1   1   1   2   1   2   1   2   2   1   2   2   1   1   1   2   1   1   1   1   2   1   1   2   2   2   2   2   2   1   2   1   2   1   1   1   2   2   2   1
 MK-3-14                2   2   2   2   1   2   1   2   2   1   2   2   2   2   1   2   1   1   1   1   1   2   1   1   1   2   1   1   1   2   1   2   2   2   2   2   2   1   2   2   1   1   1   2   2   2   1   1   1   2   2   1   1   2   1   1   1   2   2   1   1   1   1   1   2   1   1   1   1   1   1   2   1   2   2   2   1   2   1   1   2   2   1   2   1   1   1   1   2   1   1   1   1   2   1   2   1   2   2   2   1   1   2   1   2   1   2   2   1   1   2   1   2   1   1   1   2   2   1   2   2   2   1   2   1   1   1   1   2   1   1   1   1   2   2   2   1   2   2   2   2   1   1   1   2   2   2   2   1   1   1   2   2   2   1   2   2   2   1   1   1   1   1   2   1   2   1   2   2   1   2   2   1   1   1   2   1   1   1   1   2   1   1   2   2   2   2   2   2   1   2   1   2   1   1   1   2   2   2   1
 MK-3-15                2   2   2   1   1   2   1   2   1   1   2   2   2   2   1   2   2   1   1   1   1   1   1   1   1   2   1   1   1   2   1   2   2   2   2   2   1   1   2   2   1   1   1   2   2   2   1   1   1   2   2   1   1   2   1   1   1   2   1   1   1   1   1   1   2   1   1   1   1   1   1   2   1   2   2   2   1   2   1   2   2   2   1   1   1   1   1   1   2   2   1   1   1   1   1   2   1   2   2   2   1   1   2   2   2   1   2   1   1   1   2   1   2   1   1   1   2   2   1   2   2   2   1   2   1   1   1   2   2   1   1   1   1   2   2   2   2   2   2   2   2   1   1   1   2   2   2   2   1   1   1   2   2   2   1   1   2   2   2   1   1   1   1   2   1   2   1   2   2   1   2   2   1   1   1   2   1   1   1   1   2   1   1   1   2   2   2   2   2   1   2   1   2   1   1   1   2   2   2   1
 MK-3-16                1   2   2   1   1   2   1   2   1   2   2   2   2   2   1   2   2   1   1   1   1   1   1   2   1   2   1   1   1   2   1   1   2   2   2   2   1   1   2   2   1   1   1   2   1   2   1   1   1   2   2   2   2   2   1   1   1   2   1   1   1   2   1   1   2   2   1   1   1   1   1   2   1   2   2   2   1   2   1   2   2   2   2   1   1   1   1   1   2   1   2   1   1   1   1   2   1   2   2   2   1   1   2   2   2   1   2   1   1   1   2   1   2   2   1   1   2   2   2   2   2   2   1   2   1   1   1   2   2   1   1   1   1   2   2   2   2   2   2   2   2   1   1   1   2   2   2   2   1   1   1   2   2   2   1   1   2   2   2   1   1   1   1   2   1   2   1   2   2   1   2   2   1   2   1   2   1   1   1   1   2   1   1   1   1   2   2   2   2   1   2   1   2   1   1   1   1   2   2   1
 MK-4-1                 1   2   1   2   2   2   1   1   2   2   1   2   2   2   2   2   2   2   1   1   2   2   2   2   2   1   2   2   1   1   1   1   2   2   1   1   1   2   1   2   1   1   1   2   1   2   2   1   2   2   2   1   2   1   1   2   1   1   1   1   1   2   2   1   1   1   2   2   2   1   1   2   1   2   1   1   1   1   1   2   2   1   2   2   2   1   1   1   1   2   1   1   2   2   1   2   1   2   1   2   2   1   1   1   1   2   1   2   1   1   2   2   1   2   2   2   1   2   1   1   1   2   2   1   2   1   2   2   1   1   2   1   1   1   2   2   1   1   2   1   1   2   2   1   1   2   1   2   2   2   1   2   1   1   1   2   2   2   2   2   1   2   2   1   1   1   1   1   2   1   2   2   1   2   1   2   2   1   1   1   1   2   1   2   1   1   2   2   1   1   1   2   1   1   1   1   1   2   1   1
 MK-4-2                 2   2   1   2   2   2   2   1   1   2   1   2   2   2   1   2   2   2   1   1   2   2   2   2   2   1   2   2   1   1   1   1   2   2   1   1   1   2   1   2   1   1   1   2   1   2   2   1   2   2   2   1   2   1   2   2   2   1   1   1   1   2   2   1   1   1   2   2   2   1   1   2   1   2   1   1   1   1   2   2   2   1   2   2   1   1   1   1   2   2   1   2   2   2   1   2   1   2   1   2   2   1   1   1   1   2   1   2   2   1   1   2   1   2   2   2   1   2   1   1   1   2   2   1   1   1   2   2   1   1   2   1   1   1   2   2   1   1   2   1   1   2   2   1   1   2   1   2   2   2   1   2   1   1   1   2   2   2   2   2   1   2   2   1   1   1   1   1   2   1   2   2   1   2   1   1   2   1   1   1   2   2   1   2   1   1   2   2   1   1   1   2   1   1   1   1   1   1   1   1
 MK-4-3                 2   2   1   2   2   2   2   2   2   2   1   2   2   2   1   2   2   2   1   2   2   2   2   2   2   1   2   2   1   1   1   1   2   2   1   1   1   2   1   2   1   1   1   2   1   2   2   1   2   2   2   1   2   2   2   2   2   1   1   1   1   2   1   1   2   2   2   2   2   1   1   2   1   2   1   1   1   1   2   2   2   1   2   2   1   1   1   1   2   2   1   2   2   2   1   2   1   2   1   2   2   1   1   1   1   2   1   2   2   2   1   2   1   2   2   2   2   2   1   1   2   2   2   1   1   1   2   2   1   1   2   1   1   1   2   2   2   1   2   1   2   2   2   1   1   2   1   2   2   2   1   2   1   1   1   2   2   2   2   2   1   1   2   1   1   1   1   1   2   1   2   2   1   2   1   1   2   1   1   1   2   2   1   2   1   1   2   2   2   1   1   2   1   1   1   1   1   1   1   1
 MK-4-4                 2   2   1   2   2   2   1   2   2   2   1   2   2   2   1   1   2   2   2   2   1   2   1   2   2   1   2   2   1   1   2   2   2   1   1   1   1   2   2   2   1   1   1   2   1   1   2   1   2   2   2   1   2   1   2   2   2   1   1   2   1   2   1   1   2   2   2   2   1   1   1   2   1   2   1   1   2   1   2   2   2   1   2   2   1   1   1   1   2   2   1   2   1   2   1   2   1   2   1   2   1   1   1   1   1   2   1   2   2   2   2   2   1   2   2   2   2   2   1   1   2   2   2   1   2   1   2   2   1   1   2   1   1   1   2   2   2   1   2   1   2   1   2   1   2   2   1   2   2   1   1   1   1   1   1   2   2   2   2   1   2   1   2   2   1   1   1   1   2   1   2   2   1   2   1   1   2   1   1   1   2   2   1   2   1   1   2   2   2   1   1   2   1   2   1   1   1   1   1   1
 MK-4-5                 2   2   1   2   2   2   2   2   2   2   2   2   2   2   1   1   2   2   2   2   1   2   1   2   2   1   2   2   1   1   1   2   2   2   1   1   1   2   2   2   1   1   1   1   1   1   1   1   2   2   2   1   2   1   2   1   2   1   1   2   2   2   1   1   2   2   2   2   1   1   1   2   1   2   1   1   2   1   2   2   2   1   2   2   1   1   1   1   2   2   1   2   2   1   2   2   1   2   1   2   1   1   1   1   1   2   1   2   2   2   2   2   1   2   2   1   2   2   1   1   2   2   2   1   2   1   2   2   1   1   2   1   1   1   2   2   2   1   2   1   2   1   2   1   2   2   1   2   2   1   2   1   1   1   1   2   2   2   2   1   2   1   2   2   1   2   2   1   2   1   2   2   1   2   1   1   2   1   1   1   2   2   1   2   1   1   2   2   2   1   1   2   1   2   1   1   1   1   1   1
 MK-4-6                 2   2   1   2   2   2   2   2   2   2   2   2   2   2   1   1   2   2   2   2   1   2   1   2   2   1   2   1   1   1   1   2   2   2   1   1   1   2   2   2   1   2   1   1   1   1   1   1   2   2   2   1   2   1   2   2   2   1   2   1   2   1   1   2   2   2   2   2   1   1   1   2   2   2   1   1   2   2   1   2   2   1   2   2   1   1   1   2   2   2   2   2   2   1   2   2   1   2   1   1   1   1   1   1   1   2   1   1   2   2   2   1   1   2   2   1   2   2   1   1   2   2   2   1   2   1   2   2   1   1   2   1   1   1   2   2   2   1   2   1   1   1   2   1   2   1   1   2   2   1   2   1   1   1   1   2   2   2   2   1   1   1   2   2   2   1   2   1   2   1   2   2   1   1   1   1   2   2   1   1   2   2   2   2   1   1   2   2   1   1   2   2   1   2   1   1   1   1   2   1
 MK-4-7                 2   2   1   2   2   2   2   2   2   2   2   2   2   2   1   1   2   2   2   2   2   2   2   2   1   1   2   1   1   1   1   2   2   1   1   1   1   2   2   2   2   2   1   1   1   2   1   1   2   2   2   1   2   1   2   2   2   1   2   1   2   1   1   2   2   2   2   2   1   1   1   2   2   2   1   1   2   2   1   1   2   1   2   2   1   1   1   2   1   2   2   2   2   1   2   2   1   2   2   1   1   1   1   1   1   2   1   1   2   2   2   1   1   2   2   1   2   2   1   1   1   1   2   1   2   1   2   1   1   1   2   1   1   1   2   2   2   1   2   1   1   1   2   1   2   1   1   2   2   1   2   1   1   1   1   2   2   2   2   1   1   1   2   2   2   1   2   1   2   1   2   1   1   1   1   1   2   2   1   1   2   2   1   2   1   1   2   2   1   1   2   2   1   1   1   1   1   1   2   1
 MK-4-8                 2   2   1   2   1   2   1   2   2   2   2   2   2   2   1   1   2   2   2   2   2   2   2   2   1   1   1   1   2   1   1   2   2   1   1   1   2   2   2   2   2   1   1   1   1   2   1   1   2   2   2   1   2   1   2   2   2   1   2   1   2   1   1   2   2   2   1   2   1   1   1   2   2   2   1   1   2   1   1   1   2   1   2   2   1   1   2   2   1   2   2   2   2   1   1   1   2   2   2   1   1   1   1   1   1   2   1   1   2   2   2   1   1   2   2   1   2   2   2   1   1   1   2   1   2   2   2   1   1   1   2   1   1   1   2   2   2   1   2   1   1   1   1   1   1   1   1   2   2   1   2   2   1   1   1   2   2   2   2   1   1   1   1   2   2   1   2   1   2   1   2   1   1   1   1   1   2   2   1   1   2   2   1   2   1   1   2   2   1   1   2   2   1   1   1   1   1   1   2   2
 MK-4-9                 1   1   1   2   1   2   1   2   2   2   2   2   2   2   1   1   2   2   2   2   2   2   2   2   1   1   1   1   2   2   2   2   2   1   1   1   2   2   2   2   2   1   1   1   1   2   1   1   2   2   2   2   2   1   2   2   1   1   1   1   2   1   1   2   2   1   1   2   1   1   1   2   2   2   1   1   2   1   2   2   1   1   2   2   1   1   2   2   1   2   2   2   2   1   1   2   2   2   1   1   1   1   1   1   1   2   1   1   2   2   2   1   1   2   2   1   1   2   2   1   1   1   2   1   2   2   2   1   1   1   1   1   1   1   2   2   2   1   2   1   1   1   1   1   1   1   1   2   2   1   2   2   1   1   1   2   2   2   2   1   1   1   1   2   2   1   2   1   2   1   2   1   1   1   1   1   2   2   1   1   1   2   1   1   1   1   2   2   1   1   2   2   2   1   2   1   1   1   2   1
 MK-4-10                1   1   1   2   1   2   1   2   2   2   1   2   2   2   1   1   2   2   2   1   2   2   2   2   1   1   1   1   2   2   2   2   1   1   1   1   2   2   2   1   2   1   2   2   1   2   1   1   2   2   2   2   2   1   2   2   1   1   1   1   1   1   1   2   1   1   1   2   1   1   2   2   1   2   1   1   2   2   2   2   1   1   2   2   1   1   2   1   1   1   2   2   2   1   1   2   2   2   2   1   1   1   1   1   1   2   2   1   2   2   2   1   1   2   2   1   1   2   2   1   1   1   2   1   2   2   2   1   1   1   1   1   1   1   2   2   1   2   2   1   1   1   1   1   2   1   1   2   2   1   2   2   1   1   1   2   2   2   2   1   1   1   1   2   2   1   2   1   2   1   2   1   1   2   1   1   2   2   1   1   1   1   1   1   1   1   2   2   1   1   2   2   2   1   2   1   1   1   2   1
 MK-4-11                1   2   2   2   1   2   1   2   2   2   1   2   1   2   1   1   2   2   2   1   1   2   2   2   1   1   1   1   2   2   2   2   1   1   1   1   2   2   2   1   2   1   2   2   2   2   1   1   2   1   1   1   2   1   2   2   1   1   1   1   1   1   1   2   1   1   1   2   2   1   2   2   1   2   1   1   2   2   2   1   1   1   2   2   1   1   1   1   1   1   2   2   2   1   1   2   2   2   2   1   2   1   1   1   1   1   2   1   2   2   2   1   1   2   2   1   1   2   2   1   1   1   2   1   2   2   2   1   1   1   1   1   1   1   2   2   1   2   2   1   1   2   1   1   2   1   2   2   2   1   2   1   1   1   2   2   2   2   2   1   2   1   1   2   2   1   2   1   2   1   2   1   1   2   1   1   2   2   1   1   1   1   1   1   1   1   2   2   1   2   2   2   2   1   2   1   1   1   2   1
 MK-4-12                2   2   2   2   1   2   1   2   2   2   1   2   1   2   1   1   2   2   2   1   1   2   2   2   1   1   1   2   2   2   2   2   1   1   1   2   2   2   2   1   2   1   2   2   2   2   1   1   2   1   1   1   2   1   2   2   1   1   1   2   1   1   1   2   1   1   1   2   2   1   2   2   1   2   1   1   2   2   2   1   1   1   2   1   1   2   1   1   2   1   2   2   2   1   1   2   2   2   2   1   2   2   1   1   1   1   2   1   2   2   2   1   2   2   2   1   1   2   2   1   1   1   2   2   2   1   2   1   1   1   1   1   1   1   2   2   1   2   2   1   1   1   1   2   2   1   2   2   2   1   2   1   1   1   2   2   2   2   2   1   2   1   1   2   2   1   2   1   2   1   2   1   1   2   1   1   2   2   1   1   1   2   1   1   1   2   2   2   1   2   2   2   2   2   2   1   1   1   2   2
 MK-4-13                2   2   2   2   1   2   1   2   2   2   1   1   1   2   1   1   2   2   2   1   1   2   2   2   1   2   1   2   2   2   2   2   2   1   1   2   1   2   2   1   2   1   2   1   2   2   1   1   2   1   1   1   2   1   2   2   1   1   1   2   2   1   1   2   1   1   1   2   2   1   1   2   1   2   1   1   2   2   2   1   1   1   2   1   2   2   1   1   2   1   2   2   1   1   1   2   2   2   2   1   2   2   2   1   1   1   2   1   2   2   2   1   2   2   2   1   1   2   2   1   1   1   2   2   2   2   2   1   1   1   1   1   1   1   2   2   1   2   2   2   1   1   1   2   2   1   2   2   2   1   2   1   1   1   2   2   2   2   2   1   1   1   1   2   2   2   2   2   2   1   2   1   1   2   1   2   2   1   1   1   1   2   1   1   1   2   2   2   1   2   2   2   2   2   2   1   1   1   2   2
 MK-4-14                2   2   2   2   2   2   1   2   1   2   1   1   1   2   1   1   2   2   2   1   1   2   2   2   1   2   1   2   2   2   2   2   2   1   1   2   1   2   2   1   2   1   2   1   2   2   1   1   2   1   1   1   2   1   2   2   1   1   1   2   2   1   1   2   1   1   1   2   2   1   1   2   1   2   1   1   2   1   2   1   1   1   2   1   2   2   1   1   2   1   2   2   2   1   1   2   2   2   1   2   2   2   2   1   1   1   2   1   2   2   2   1   2   2   2   1   1   2   2   1   1   1   1   2   2   2   2   1   1   1   1   1   1   1   2   2   1   2   2   2   1   1   1   2   2   1   2   2   2   1   2   1   1   1   2   2   1   2   1   2   1   1   1   2   2   2   2   2   2   1   2   2   1   2   1   2   2   2   2   1   1   2   1   1   1   1   2   2   1   2   2   2   2   2   2   1   2   1   2   2
 MK-4-15                2   2   2   1   2   2   1   2   1   2   1   1   2   2   1   2   2   2   2   1   1   2   2   2   1   2   1   1   2   2   1   2   2   2   1   2   1   2   2   1   2   1   2   2   2   2   1   1   1   1   1   1   2   1   2   1   1   1   1   2   2   1   1   2   1   1   1   2   2   1   2   2   2   2   1   1   2   1   2   1   1   1   2   1   1   2   1   1   2   1   2   2   2   1   1   2   2   1   1   2   2   2   2   1   1   1   2   1   2   2   2   1   2   2   2   2   1   2   2   1   1   2   1   2   2   2   1   1   1   1   1   1   1   1   2   2   1   2   2   2   1   1   1   2   1   1   2   2   1   1   2   1   1   1   1   2   1   2   1   2   1   1   1   2   2   2   2   2   2   1   2   2   1   2   1   2   1   2   2   2   1   1   1   1   1   2   2   2   1   2   2   2   2   2   1   1   2   1   2   2
 MK-4-16                2   2   2   1   2   2   1   2   1   2   1   1   2   1   1   2   2   2   2   1   1   2   2   1   1   2   1   1   2   2   1   2   2   2   1   2   1   2   2   1   2   1   1   2   2   1   1   1   1   1   1   1   2   1   2   1   1   1   1   2   2   1   1   2   2   1   1   2   2   1   1   1   2   2   1   1   2   2   2   1   1   1   1   1   1   2   1   1   2   1   2   2   2   1   2   2   2   1   1   2   2   2   2   1   2   1   2   1   2   2   2   1   2   2   2   2   1   2   2   1   2   2   1   2   2   2   1   1   2   1   1   1   1   1   2   2   1   2   2   2   1   1   1   2   1   1   2   2   2   1   2   1   1   1   1   2   1   2   1   2   1   1   1   2   2   2   2   2   2   1   2   2   1   2   1   2   1   2   2   2   1   1   1   1   1   2   2   2   1   2   2   2   2   2   1   2   2   1   2   1
 MK-5-1                 1   2   2   2   2   1   1   2   1   2   1   1   1   1   1   2   1   1   1   2   2   2   1   1   1   1   2   2   1   1   1   2   2   1   1   1   2   1   2   2   1   2   1   2   1   2   2   1   2   1   2   1   2   2   1   1   1   2   2   2   2   2   2   2   2   1   2   2   1   1   1   1   2   1   1   2   1   2   2   2   2   2   2   1   1   2   1   2   1   1   1   2   1   1   2   2   1   1   2   2   2   2   1   2   1   2   2   1   2   2   1   1   1   1   2   2   1   2   1   1   1   1   2   1   2   1   1   1   1   1   2   1   1   2   1   1   1   2   2   2   2   2   1   2   1   2   1   2   2   2   1   1   1   2   1   2   2   1   1   1   2   2   2   1   1   2   2   2   1   2   1   1   2   2   1   1   2   2   2   1   2   2   1   2   2   1   1   2   1   1   2   2   1   2   2   2   1   2   1   1
 MK-5-2                 1   2   2   2   2   1   1   2   1   1   1   1   1   1   2   2   2   1   2   2   2   1   1   2   1   1   2   2   1   1   1   2   2   1   1   1   2   1   2   2   1   2   1   2   1   2   2   1   2   1   2   1   2   2   1   1   1   1   2   2   2   2   2   1   2   1   2   2   1   1   1   1   2   1   1   1   1   2   2   2   2   2   1   1   1   2   1   2   1   1   1   2   1   1   2   2   1   1   2   2   2   2   1   2   1   2   2   1   2   1   1   1   1   2   2   2   1   2   1   1   1   1   2   1   2   1   1   1   1   1   2   1   1   2   1   1   1   2   2   2   2   2   1   2   1   2   1   2   2   2   1   1   1   1   1   2   2   1   1   1   1   2   2   2   1   2   2   1   1   2   1   2   2   2   1   1   2   2   2   1   2   2   1   2   2   1   1   2   1   1   2   2   1   2   2   2   1   1   1   1
 MK-5-3                 1   2   2   2   2   1   1   2   1   2   1   1   1   1   2   2   2   1   2   1   2   1   2   2   1   1   2   2   1   1   1   2   2   1   1   1   2   1   2   2   1   2   1   2   2   2   2   1   2   1   2   1   2   2   1   1   1   1   2   2   2   2   2   1   2   1   1   2   1   1   1   1   1   1   1   1   1   2   2   2   2   2   1   2   1   2   2   2   1   2   1   1   2   1   2   2   1   1   2   2   2   2   1   2   1   2   2   1   2   2   1   1   2   2   2   2   1   2   1   1   1   1   2   1   2   1   1   1   1   1   2   1   2   2   1   1   1   2   1   2   2   2   1   2   1   2   1   2   2   2   1   1   1   1   1   1   2   1   1   2   1   2   2   2   1   2   2   1   1   2   1   2   1   1   1   1   2   2   2   1   2   2   1   2   2   1   1   2   1   1   2   2   1   2   2   2   1   2   1   1
 MK-5-4                 2   2   2   2   1   1   2   2   1   2   1   1   1   1   2   2   2   1   2   1   2   1   2   2   1   1   2   2   1   1   1   2   2   1   1   1   2   1   2   1   1   2   1   2   2   2   2   1   2   2   2   1   2   2   1   1   2   1   2   2   2   2   2   1   2   1   1   2   2   1   1   1   1   1   2   1   1   2   2   1   2   2   1   2   1   2   2   2   2   2   1   1   2   1   2   2   1   1   2   2   2   2   1   2   1   2   2   1   2   2   1   1   2   2   1   2   1   2   1   1   1   1   2   1   2   1   1   1   1   1   2   1   2   2   1   1   1   2   1   2   2   2   1   2   1   2   1   2   2   2   1   1   1   1   1   1   2   1   1   2   1   2   2   1   1   1   1   1   1   2   1   2   1   1   1   1   1   2   2   1   2   2   1   2   2   1   1   2   1   1   2   2   1   2   2   2   1   2   1   1
 MK-5-5                 2   2   2   2   1   1   2   2   1   2   1   1   1   1   2   2   2   1   2   1   2   1   2   2   1   1   2   2   1   1   1   2   2   1   1   1   2   1   2   1   1   2   1   2   2   2   2   1   1   2   2   1   1   2   1   2   2   1   2   2   2   2   2   1   2   1   1   2   1   1   1   1   1   1   1   1   1   2   2   1   1   2   1   2   1   2   2   2   2   2   1   1   1   1   2   2   1   1   1   2   2   2   1   2   1   2   1   1   2   2   1   1   2   2   1   2   1   2   1   1   1   1   2   1   1   2   1   1   1   1   2   1   2   2   1   1   2   2   2   2   2   2   1   2   1   2   1   1   2   2   1   1   1   1   1   2   2   2   1   2   1   2   2   1   1   1   1   1   1   2   1   2   2   1   1   1   1   2   2   1   2   2   2   2   2   1   1   2   1   1   2   2   1   2   2   2   1   2   1   1
 MK-5-6                 2   2   2   2   1   1   2   2   2   2   1   2   1   1   1   1   1   1   2   2   2   1   2   2   1   1   2   2   1   1   1   2   2   1   1   1   1   1   2   1   2   2   1   2   2   2   2   1   1   2   2   2   1   2   1   2   2   1   2   1   2   2   2   2   2   1   1   2   1   1   1   1   1   1   2   1   1   2   2   1   1   2   1   2   1   2   1   1   2   2   2   1   1   2   2   2   1   1   2   2   2   2   1   2   1   2   1   1   2   2   1   2   2   2   2   2   1   2   1   1   1   2   2   1   1   2   1   1   1   1   2   1   1   2   1   1   2   2   2   2   2   2   1   2   1   2   1   1   2   2   1   1   1   1   2   2   2   2   2   2   1   2   1   1   1   1   1   1   1   2   1   2   2   2   1   1   1   2   2   1   2   2   2   2   2   1   1   2   1   1   2   2   1   2   2   2   1   2   1   2
 MK-5-7                 2   2   2   2   1   1   1   2   1   2   1   2   2   1   1   1   1   1   2   1   2   1   1   1   1   1   2   2   1   1   1   2   2   1   1   1   1   1   2   1   2   2   1   1   2   2   2   2   2   2   2   2   1   2   1   2   2   1   2   1   2   2   2   2   2   1   1   2   1   1   1   1   1   1   2   1   1   1   2   1   1   2   1   1   1   2   1   2   1   1   2   1   1   2   2   2   1   1   1   2   2   1   1   2   1   2   1   1   2   2   1   2   2   2   2   2   1   2   1   1   1   2   2   1   1   2   1   1   1   1   2   1   2   2   2   1   1   2   2   2   2   2   2   2   1   2   1   1   2   2   1   2   1   1   2   2   2   2   2   1   1   2   1   1   1   1   1   1   2   2   1   2   2   2   1   2   1   2   2   1   1   1   2   2   2   1   1   2   1   1   2   2   1   2   2   2   1   2   2   2
 MK-5-8                 2   2   1   2   1   1   1   2   1   1   1   2   2   1   1   1   1   1   2   1   2   1   1   1   1   1   2   2   1   1   1   2   2   1   1   1   1   1   2   1   2   2   1   1   1   2   2   1   2   2   2   2   1   2   1   2   2   1   2   1   2   2   2   2   2   1   1   2   1   1   1   1   1   1   2   1   1   1   2   1   1   2   1   1   1   2   1   2   1   1   2   1   1   2   2   2   1   1   1   1   2   1   1   1   1   2   1   1   2   2   1   1   2   1   2   2   1   2   1   1   1   2   2   1   1   2   1   1   1   1   2   1   2   1   2   1   1   2   2   2   2   1   2   2   2   2   1   1   2   2   1   2   1   1   2   2   2   1   2   1   1   2   1   1   1   1   1   1   2   2   1   2   2   2   1   2   1   2   2   1   1   1   2   2   2   1   1   2   1   1   2   2   1   2   2   2   1   2   2   2
 MK-5-9                 2   2   1   2   1   1   1   2   1   1   1   2   1   1   1   1   1   1   2   1   2   1   1   1   1   1   2   2   1   1   1   2   2   1   1   1   1   1   2   1   2   1   1   1   1   1   2   1   2   2   2   2   1   2   1   2   2   1   1   1   2   2   2   2   2   1   1   2   1   1   1   1   1   1   1   1   2   1   2   1   1   2   1   1   1   2   1   2   1   1   2   1   1   2   2   2   2   1   2   1   2   1   1   2   1   2   1   1   2   2   1   1   2   1   2   2   1   2   1   1   1   2   2   1   1   2   1   2   2   1   2   1   2   1   2   1   1   2   2   1   2   1   2   2   2   2   1   1   2   2   2   2   1   1   2   2   2   1   2   1   1   2   1   1   1   1   2   1   2   2   1   2   2   2   1   2   1   2   2   1   2   1   2   2   2   1   1   2   1   1   2   1   1   1   2   2   1   2   2   2
 MK-5-10                2   2   1   2   1   1   1   2   1   1   1   1   1   1   2   1   1   1   2   1   2   1   1   1   1   1   2   2   1   1   1   2   2   1   1   2   1   2   2   2   2   1   1   2   1   1   2   1   2   2   2   2   2   2   1   2   1   1   1   1   2   2   2   2   2   1   1   2   1   1   1   1   2   1   1   1   2   1   2   1   2   2   1   1   1   2   1   2   1   1   2   1   1   2   2   1   2   2   2   1   2   1   1   2   1   2   1   1   2   2   1   1   2   1   2   2   1   2   1   1   1   2   2   1   1   2   1   2   2   1   2   1   2   1   2   1   1   2   2   1   2   1   2   2   2   2   1   2   2   2   2   2   1   1   2   2   2   1   2   1   1   2   1   1   1   1   2   1   2   2   1   2   2   2   1   2   1   2   2   1   2   1   2   2   2   1   1   2   2   1   2   1   2   1   2   1   1   2   2   2
 MK-5-11                2   2   1   1   1   1   1   2   1   1   1   1   2   1   2   1   1   1   2   1   1   1   1   1   2   1   2   1   1   1   1   2   2   1   1   2   1   2   2   2   2   1   1   2   1   1   2   1   2   1   2   2   2   2   1   2   1   1   1   1   2   2   2   2   2   1   1   1   2   1   1   1   2   1   1   1   2   1   2   1   2   1   1   1   1   2   1   2   1   1   2   1   1   2   2   1   2   2   2   1   2   1   1   2   1   2   1   1   1   2   1   2   2   1   1   2   1   2   2   1   1   2   2   1   1   2   1   2   2   1   2   1   2   2   2   1   1   2   2   1   2   1   2   2   2   2   1   2   2   2   1   2   1   2   2   2   2   1   2   2   1   2   1   1   2   1   2   1   2   2   1   2   1   1   1   2   1   2   2   1   2   1   2   2   2   1   1   2   2   1   2   1   2   1   1   1   1   2   2   2
 MK-5-12                2   2   1   1   1   2   1   2   1   1   1   1   2   1   2   2   1   1   2   1   1   1   1   2   2   1   2   1   1   1   1   2   1   2   1   2   1   2   2   2   2   1   1   2   1   1   2   1   2   1   2   2   2   2   1   2   1   1   1   1   2   2   2   2   2   1   1   1   2   1   1   1   1   1   1   1   2   1   2   1   2   1   1   2   2   2   1   2   1   2   2   1   1   2   2   1   2   2   2   1   2   1   1   2   1   2   1   1   2   2   1   2   2   1   1   2   1   2   2   1   1   2   2   1   1   2   1   2   2   1   2   1   2   2   2   1   1   2   2   1   2   1   2   2   2   2   1   2   2   2   1   1   1   2   2   2   2   1   2   2   1   2   1   1   2   1   2   1   2   2   2   2   1   1   1   1   1   2   2   1   2   1   2   2   2   1   2   2   2   1   2   1   2   1   1   1   1   2   2   2
 MK-5-13                2   2   1   1   1   2   1   2   2   1   1   1   2   1   2   2   1   1   2   1   2   1   1   2   2   1   2   1   1   2   1   2   1   2   1   2   1   2   2   2   1   1   1   2   1   1   2   1   2   1   2   1   2   2   1   1   1   1   1   1   2   2   2   2   2   1   1   1   2   1   1   1   1   1   1   1   1   1   2   1   2   1   1   2   2   2   1   2   1   2   2   1   1   2   2   1   2   2   2   1   1   1   1   2   1   2   1   1   2   2   1   2   2   1   1   2   1   2   2   2   1   2   2   1   1   2   1   2   2   1   2   1   2   2   2   1   1   2   2   1   2   1   2   2   2   2   1   1   1   2   1   1   2   2   2   2   2   1   2   2   1   2   1   1   2   1   2   1   2   2   2   2   1   2   1   1   1   2   1   1   2   1   1   2   2   1   2   2   1   1   2   1   2   2   1   1   1   2   2   2
 MK-5-14                2   2   2   1   1   2   1   2   2   1   1   1   2   1   2   2   2   1   2   2   2   1   1   2   2   1   2   1   1   2   1   2   1   2   1   2   1   2   2   2   1   1   1   2   1   1   2   1   2   2   2   1   2   2   1   1   1   1   1   1   2   2   2   2   1   1   1   1   2   1   1   1   1   1   1   1   2   1   2   1   2   1   1   2   2   2   1   2   1   2   2   1   1   2   2   1   2   2   2   1   1   1   1   2   1   2   1   1   2   2   1   2   2   1   1   2   1   2   2   2   1   2   2   1   1   2   1   2   2   1   1   1   2   2   2   1   1   2   2   1   2   1   1   2   2   2   1   1   1   2   1   2   2   2   1   2   2   1   2   2   2   2   1   1   2   1   2   1   2   2   2   2   1   2   1   1   1   2   1   1   2   1   1   1   2   1   2   2   1   1   1   1   2   2   1   1   1   2   2   2
 MK-5-15                2   2   2   1   1   2   2   2   2   1   1   1   2   2   1   2   2   1   2   2   2   1   1   2   2   1   2   1   1   2   1   2   1   2   1   2   1   2   2   2   1   1   1   2   1   1   2   1   2   2   1   1   2   2   1   1   1   1   1   1   2   2   2   2   1   1   1   1   2   1   1   1   1   1   1   1   2   1   2   1   2   1   1   2   2   2   1   2   1   2   2   1   2   2   2   2   2   2   2   2   1   1   2   2   1   2   1   1   2   2   1   2   1   1   1   2   1   2   2   2   1   2   2   1   1   2   1   2   2   1   2   1   2   2   2   1   1   2   2   1   1   1   1   2   2   2   1   1   1   1   1   2   2   2   1   2   2   1   2   2   2   1   1   1   2   1   2   1   2   2   2   1   2   2   1   2   2   2   1   1   2   1   1   1   2   1   2   2   1   1   1   1   1   2   1   1   1   2   2   2
 MK-5-16                2   2   2   1   1   2   2   2   2   1   1   1   2   2   1   2   2   1   2   2   2   1   1   2   2   1   2   1   1   2   1   2   1   1   2   2   2   2   2   2   1   1   1   1   2   1   2   2   1   2   1   1   2   2   1   1   1   1   1   1   2   2   2   2   1   1   1   1   1   1   1   1   1   2   1   1   2   1   2   2   1   1   1   2   2   2   1   1   2   2   2   1   2   2   2   2   2   2   2   2   1   1   2   2   1   2   1   1   2   2   1   1   1   1   2   2   1   2   2   2   1   2   2   1   1   2   1   2   2   1   2   1   2   2   2   1   1   2   2   1   1   1   1   2   2   2   1   1   1   1   1   1   2   2   1   2   2   1   2   2   2   2   1   2   2   1   2   1   2   2   2   1   2   2   1   2   2   2   1   1   2   1   1   2   2   1   2   2   1   2   1   1   1   2   1   2   1   2   2   2
 MK-6-1                 2   2   2   1   2   1   1   2   1   1   1   1   2   2   2   1   1   2   1   2   1   1   2   2   2   2   1   2   2   2   1   2   1   1   2   1   2   2   2   2   1   2   1   2   2   2   2   2   1   2   1   2   2   2   2   2   1   2   2   1   2   2   1   2   1   2   1   1   1   1   2   2   1   1   1   1   2   1   1   2   2   2   1   1   2   2   1   1   2   1   2   1   2   1   2   2   2   1   1   2   1   1   1   2   2   2   1   1   2   2   1   1   2   1   1   2   1   1   1   1   1   1   2   2   2   2   1   1   2   2   1   2   2   1   2   2   1   1   1   1   1   2   2   1   1   2   2   1   1   2   2   2   1   1   2   1   2   2   2   1   2   2   1   1   1   2   2   2   2   2   2   2   1   1   2   2   1   2   2   2   2   1   1   1   2   1   2   1   2   2   1   1   2   2   2   2   2   2   1   2
 MK-6-2                 2   2   2   1   2   1   1   2   1   1   1   1   2   1   2   1   1   2   1   2   1   1   1   2   2   2   1   2   2   2   1   2   1   1   2   1   2   2   2   2   1   2   1   2   1   2   2   2   1   2   1   2   2   2   2   2   1   2   2   1   2   2   1   2   1   2   1   1   1   1   2   2   1   1   1   1   2   2   2   2   2   2   1   1   2   2   1   1   2   1   2   1   1   1   2   2   1   1   1   2   1   1   1   2   2   2   1   1   2   2   1   1   2   1   1   1   1   1   1   1   1   1   2   1   2   2   1   1   2   2   1   2   2   1   2   2   1   1   1   1   1   1   2   1   1   1   2   1   1   2   2   2   1   1   2   1   2   1   2   1   2   2   2   1   2   2   2   2   1   2   2   2   1   2   2   2   1   2   2   2   1   2   1   1   1   1   2   1   2   2   1   1   2   1   1   2   2   2   1   2
 MK-6-3                 1   2   2   2   2   1   2   2   1   1   1   1   2   1   2   1   1   2   1   2   1   1   1   2   1   2   1   2   2   2   1   2   2   1   2   1   2   2   2   2   1   2   1   2   1   2   2   2   1   2   1   2   2   2   2   2   2   2   2   1   2   2   1   2   1   2   1   1   1   1   2   2   1   1   1   1   2   2   2   2   2   2   1   1   2   2   1   1   2   2   1   1   1   1   2   2   1   1   1   2   1   1   1   2   2   2   1   1   2   2   1   1   1   1   1   1   1   1   2   2   1   2   2   1   2   2   1   1   2   2   1   1   2   1   2   2   1   2   1   2   1   1   2   1   1   1   2   1   1   2   2   2   1   1   2   1   2   1   1   1   2   2   2   1   2   2   1   2   1   2   2   2   1   2   2   2   2   2   2   2   1   2   1   2   1   1   2   1   2   2   1   1   2   2   1   2   2   2   1   2
 MK-6-4                 1   2   2   2   2   1   2   2   2   1   1   1   2   2   2   2   2   2   1   2   2   2   1   2   1   2   1   2   2   2   1   2   2   1   2   1   2   2   2   2   2   2   1   2   1   2   2   2   1   2   1   2   2   2   2   2   2   2   2   1   2   2   1   2   1   2   1   1   1   1   2   2   2   1   1   1   2   2   2   2   2   2   1   1   2   2   1   1   2   2   1   1   2   1   1   2   1   1   1   2   1   1   1   2   2   2   1   1   2   2   1   1   1   2   1   1   1   1   2   1   1   2   2   1   2   2   1   1   2   2   1   1   2   1   2   2   1   2   1   2   2   1   2   1   2   1   2   1   1   2   2   2   1   1   2   2   2   1   1   1   2   2   2   1   2   2   2   2   1   2   2   2   2   2   2   2   2   2   2   2   1   2   1   2   1   1   2   1   2   2   1   1   1   1   1   2   2   2   1   2
 MK-6-5                 1   1   2   2   2   1   2   2   2   1   1   1   2   2   2   2   2   2   1   2   2   2   1   2   2   1   1   2   2   2   1   2   2   1   2   1   2   2   2   2   2   2   1   2   2   2   1   2   1   2   2   2   2   2   2   2   2   2   2   1   2   2   1   1   1   2   1   1   1   1   2   2   2   1   2   1   2   2   1   2   2   2   1   1   2   2   1   1   2   2   2   1   2   1   1   2   1   1   1   2   1   1   1   2   2   2   1   1   2   2   1   1   1   2   2   1   1   1   2   1   2   2   2   1   2   2   1   1   2   2   1   1   2   1   1   2   1   2   1   2   1   2   2   1   2   1   2   1   1   2   2   2   1   2   2   2   2   1   1   1   1   2   2   2   2   2   2   2   1   2   2   2   2   1   2   2   2   2   1   2   1   2   1   2   1   1   2   1   2   1   1   1   2   1   1   2   2   2   1   1
 MK-6-6                 1   1   2   2   2   1   2   2   2   2   2   2   2   2   2   2   2   2   1   1   2   1   1   2   2   1   1   2   2   2   2   2   2   1   2   2   2   2   2   2   2   2   1   2   2   2   1   2   2   2   2   2   2   1   2   2   2   2   2   2   2   2   1   1   1   2   1   1   1   1   2   2   1   1   2   1   2   2   1   2   2   2   1   1   2   2   1   1   2   2   2   1   1   1   2   2   1   1   1   2   1   1   2   2   1   2   1   1   2   2   2   1   1   2   2   1   2   1   2   1   2   2   2   2   2   2   1   1   2   2   1   2   2   1   1   2   1   2   1   1   1   2   2   1   2   1   2   1   2   1   2   2   1   2   2   2   2   1   1   1   1   2   2   2   2   2   2   2   1   2   2   2   2   1   1   2   2   2   1   2   1   2   1   2   1   1   1   1   2   1   1   1   2   1   2   2   2   2   1   1
 MK-6-7                 1   1   1   2   2   1   2   2   2   2   2   2   2   2   2   2   1   2   1   1   2   1   1   2   2   1   1   2   1   2   2   2   2   1   2   2   2   2   2   2   2   2   1   2   2   2   1   2   1   2   2   2   2   1   2   2   2   2   1   2   2   2   1   1   1   2   1   1   1   1   1   2   1   1   2   1   2   2   1   2   2   2   1   1   2   2   1   1   2   2   2   1   2   1   2   2   1   1   1   1   1   1   2   2   2   2   2   2   2   2   2   1   1   2   1   1   2   1   2   1   1   2   2   2   1   2   1   1   2   2   1   2   1   1   1   2   1   1   1   1   2   2   1   1   1   1   2   1   2   1   2   2   1   2   2   2   2   2   2   1   1   2   2   1   2   2   2   2   1   2   2   2   2   1   2   2   2   2   2   2   1   2   1   2   1   1   1   1   2   2   1   1   2   1   2   2   2   2   1   1
 MK-6-8                 2   1   2   2   2   1   2   2   1   2   2   2   2   2   2   2   1   2   2   1   2   1   1   2   2   1   1   2   1   2   1   2   2   1   1   2   2   2   2   2   2   1   1   2   2   2   2   2   1   2   2   2   2   2   2   2   2   2   1   2   2   2   1   1   1   2   1   1   1   1   1   2   1   1   2   1   1   2   2   2   2   2   1   1   2   2   1   1   2   2   2   1   2   1   2   2   1   1   1   1   1   1   2   1   2   2   2   1   2   2   2   1   2   1   1   1   2   1   2   1   1   2   2   1   2   2   1   1   2   2   1   2   1   1   1   2   1   1   1   1   1   2   1   1   1   1   2   1   2   1   2   2   1   2   2   2   2   2   2   1   1   2   2   1   1   2   2   2   1   2   2   2   2   1   2   2   2   2   1   2   1   2   1   2   1   1   1   1   2   2   1   1   2   1   2   2   2   2   1   1
 MK-6-9                 2   1   2   2   2   1   2   2   1   2   2   2   2   2   2   2   1   2   2   1   2   1   2   2   2   1   1   1   1   2   1   2   2   1   1   2   2   2   2   2   2   1   1   1   2   2   2   2   1   2   2   2   2   2   2   2   2   2   1   2   2   2   1   1   1   2   2   1   1   2   1   2   1   1   2   1   2   2   2   2   2   2   1   2   2   2   1   1   2   2   2   1   2   1   2   2   1   1   1   1   1   2   2   1   2   2   2   1   2   2   2   1   2   1   2   1   2   1   2   1   1   2   2   1   2   2   1   1   2   2   2   1   1   1   1   2   1   1   1   1   1   2   2   2   1   1   2   1   2   1   2   2   1   2   2   2   2   2   2   1   1   2   2   1   1   2   2   2   1   2   2   1   2   1   2   2   2   1   1   2   1   1   1   2   1   1   1   1   2   1   1   1   2   1   2   2   2   2   1   2
 MK-6-10                2   1   2   2   2   1   2   2   2   1   2   2   2   2   2   2   1   2   2   1   2   1   2   2   2   1   1   1   1   2   1   2   2   1   1   1   2   2   2   2   1   1   1   1   2   2   2   1   1   2   2   2   2   2   2   2   1   2   1   2   2   1   1   1   2   2   2   1   1   2   1   2   2   1   2   1   2   2   2   2   1   2   1   2   2   2   1   1   2   2   2   1   2   1   2   2   1   1   1   1   1   1   2   2   2   2   2   1   2   2   2   1   2   1   2   1   2   1   2   1   1   2   2   1   2   2   1   1   2   2   2   1   1   1   1   1   2   1   1   1   1   2   2   2   1   1   2   1   2   1   2   2   1   2   2   2   2   2   2   1   1   2   2   1   1   2   2   2   1   2   1   1   2   1   1   2   2   1   1   2   1   1   1   2   1   1   1   1   2   1   1   1   2   1   2   1   2   2   1   2
 MK-6-11                2   1   2   2   2   1   2   2   2   1   2   2   2   2   2   2   1   2   2   1   2   1   2   2   1   1   1   1   2   2   1   2   2   1   1   1   2   2   2   2   1   1   1   1   2   2   2   1   1   2   2   2   2   2   2   2   1   2   1   2   2   1   1   1   2   2   2   1   1   2   1   1   2   1   2   2   2   2   2   2   1   2   1   2   2   2   1   2   2   2   2   2   2   1   2   2   1   1   2   2   1   1   2   2   2   2   2   1   2   2   2   1   1   1   2   1   2   1   2   1   1   2   2   1   2   2   1   1   2   2   2   1   1   1   1   1   2   1   1   2   1   2   2   2   1   1   2   1   2   1   2   2   1   2   2   2   1   1   2   1   1   1   2   1   2   2   2   2   1   2   1   1   2   1   2   2   2   1   1   2   1   1   1   2   1   1   1   1   2   2   1   1   2   1   2   1   2   2   1   2
 MK-6-12                2   1   2   2   2   1   2   2   2   1   2   2   2   2   2   1   1   2   2   2   2   1   2   2   1   1   1   2   2   2   1   2   2   1   1   1   2   2   2   2   1   1   1   1   2   2   2   1   1   2   2   2   2   2   2   1   1   2   1   2   2   1   1   1   2   2   2   1   1   2   1   2   2   1   2   2   2   2   1   2   1   2   1   2   1   2   1   2   2   2   2   2   2   1   2   2   1   1   2   2   1   1   2   2   2   1   2   1   2   2   2   1   1   1   2   1   2   1   2   1   1   2   2   1   2   2   1   1   2   2   2   1   1   2   1   1   2   1   1   2   1   2   2   2   1   1   2   1   2   1   2   2   1   2   2   2   1   1   1   1   2   1   2   2   2   2   2   2   1   2   1   1   2   1   2   2   2   1   1   2   2   1   1   2   1   1   1   1   2   2   1   1   2   1   2   1   2   2   1   2
 MK-6-13                1   1   2   2   2   1   2   2   2   1   2   2   2   2   2   1   1   2   2   2   2   1   2   2   1   1   1   2   1   1   1   2   2   1   1   2   2   2   2   1   1   1   1   2   2   2   2   1   1   2   2   2   2   2   2   2   1   2   1   1   2   1   1   1   2   2   2   1   1   2   1   2   2   1   1   2   2   2   1   2   1   2   1   2   1   1   1   2   2   2   2   2   2   1   2   2   2   1   2   1   1   1   2   2   2   1   2   1   2   2   2   1   2   1   1   1   1   1   2   1   1   2   2   1   2   2   1   1   2   2   2   1   2   2   1   1   1   1   1   2   1   2   2   2   1   1   2   1   2   1   2   2   1   2   2   2   1   2   1   1   2   1   2   2   2   2   2   2   1   2   1   1   2   1   2   2   2   1   1   2   2   1   1   2   1   1   1   1   2   2   1   1   2   1   1   1   2   2   1   2
 MK-6-14                1   1   2   2   2   2   2   2   2   1   1   2   2   2   2   1   1   2   2   2   2   1   2   1   1   1   1   2   1   1   1   2   2   1   1   2   2   1   2   1   1   1   1   2   2   2   2   1   1   2   2   2   2   2   2   2   1   2   1   2   2   1   1   1   2   2   2   1   1   2   1   2   2   1   1   2   2   2   1   2   1   2   1   2   2   1   1   2   2   2   2   2   2   1   2   1   2   1   2   1   1   1   2   2   2   1   2   1   2   2   2   1   2   2   1   1   1   1   2   1   1   2   2   1   2   2   1   1   2   2   2   1   2   2   1   1   1   1   1   2   1   2   2   2   1   1   2   1   2   1   2   2   1   2   2   2   1   2   1   1   2   2   2   2   2   2   2   2   1   2   1   1   2   1   2   2   2   1   1   2   2   1   1   2   1   1   1   1   2   2   1   2   1   1   1   1   2   2   1   2
 MK-6-15                1   1   2   2   2   2   2   2   1   1   1   2   2   2   2   1   1   1   2   1   2   1   2   1   1   1   1   2   1   1   1   2   2   1   2   2   2   1   2   1   1   1   1   2   2   2   2   1   1   2   2   2   2   2   2   2   1   2   1   2   2   1   1   1   2   2   2   1   1   2   1   2   2   2   1   2   2   2   1   1   1   2   2   2   2   1   1   2   2   2   2   2   2   1   2   1   2   1   1   1   1   1   2   2   2   1   2   1   2   2   2   1   2   2   1   1   1   1   2   1   1   2   2   1   2   2   1   2   2   2   2   1   2   2   1   1   1   1   1   1   2   2   2   2   1   1   2   1   2   2   2   2   1   2   2   2   1   1   1   1   2   2   2   2   2   2   2   2   1   2   1   1   2   1   2   2   2   1   1   2   2   1   1   2   1   1   1   1   2   2   1   2   1   1   1   1   2   2   1   1
 MK-6-16                1   1   2   2   2   2   2   2   1   1   1   2   2   2   1   1   1   1   2   1   2   1   2   1   1   1   1   2   1   1   1   2   1   2   2   2   2   1   2   1   1   1   1   2   2   2   2   1   1   2   2   2   2   2   1   1   1   2   1   1   2   2   1   1   2   2   2   1   1   2   1   2   2   1   1   2   2   2   1   1   1   2   2   2   2   1   1   2   2   2   2   2   1   1   2   1   2   1   1   1   1   1   2   2   2   1   2   1   2   2   2   1   1   2   1   1   1   1   2   1   2   2   2   2   2   2   1   1   2   2   2   1   2   2   1   1   1   1   1   1   2   2   2   2   1   1   2   1   2   2   2   2   2   2   2   2   1   2   1   1   2   2   1   2   2   2   2   2   1   2   1   1   2   1   2   2   2   1   1   2   2   1   1   2   1   1   1   1   1   2   1   2   1   1   2   1   2   2   1   1
 
!****************************************** Phenotypic Data **********************************************************
!-100.0 is resevred for missing phenotype
SimulatedTrait1         9.8065   11.2723    9.1713   10.9113   10.4969    9.1135   10.4921    9.0904    9.5611    8.5453   11.1962   11.4715    9.6902   10.1821   10.3472    9.6067   10.8610   11.2495   10.4286   10.5948    9.6065   10.9691    8.5900   10.5206    9.0767   10.7596   10.6465   10.5273    8.8082   10.4887    8.9965   10.1204    9.6638    8.4349    9.4805   10.8406   10.2712    9.5905   11.4372    9.4170    9.0348    8.5546    8.0531    9.8187    9.5384   10.8057    9.1908   10.1622   10.2393   11.9556   10.8941   10.2665    9.3976   10.4340   10.1922    9.3536   10.7105    9.5677   10.4944    9.0728    9.9220    8.1996   10.4848   11.1583   10.0205    9.7734    9.6002    8.7890   10.1536   10.0557   10.3465    9.6510   10.0391    9.7140    9.9896    8.3006    8.7090   10.9527   10.2064   11.5035   12.3206   12.1351    8.3865    8.9763   10.0209    9.1161    9.7110    9.2258    8.8687    9.9998   10.3043   10.9044   10.4697    8.7391    7.8603   10.0874   10.0755    9.5790   10.5313    9.4368   10.3070   11.5988    9.8357   10.9961   10.9878   10.1049    9.6295   10.6346    9.7343    9.5194    9.8577   11.4008    8.9226   10.0512    9.3972    7.9281    8.8293    8.5787   11.6958   12.1539   10.2628   10.5477    9.9926   10.8828    8.0198    9.2972    9.9670   11.7757    9.4141    9.0866   12.2917    9.3315   10.1256   10.2785    9.7213   10.8951    9.5188   12.3057   10.9592   12.8684   10.7722   11.5727    7.5021   10.1203   11.4154   10.0128   11.5572    9.6943   11.4660   10.3116    8.1920   10.7726   11.4351    9.9989    9.8375    8.8034   10.9361   10.4719    9.9287    9.3985    8.6998    9.2169    9.7344   10.7686    7.3667   10.0460    7.8697    7.8461    9.8064    9.4002    8.7948    9.6073    9.0467   10.2419   11.6404   12.1813    9.2623    9.1671    9.9036   10.1616   10.0115   10.9662    9.8302   10.7843   10.4335   11.3297   11.5775   10.4210   10.7877    8.5734    9.6624    9.1890   10.2175   10.3389    9.9078   10.8077    8.9140   11.5255    8.5533   11.1766
 
