# Supplementary material for: Inclusive Composite Interval Mapping of QTL by Environment Interactions in Biparental Populations
Source: PLoS One. 2015 Jul 10;10(7):e0132414. doi: 10.1371/journal.pone.0132414 (PMC4498613; doi:10.1371/journal.pone.0132414)
Supplement: S1 File — (ZIP) [file pone.0132414.s001.zip › BC1 population/e=1/run_00149.met]

!**********************Note: lines staring with "!" are remarks and will be ignored in the program********************
!*********************************General Information**********************************
!Assuming F1 = P1 x P2, populations available in QTL IciMapping are: 
!  1, P1BC1F1 = P1 x F1, the first backcrossing where P1 is used as the recurrent parent;
!  2, P2BC1F1 = P2 x F1, the first backcrossing where P2 is used as the recurrent parent;
!  3, F1DH, F1-derived doubled haploids; 
!  4, RIL or F1RIL, recombination inbred lines through the repeated selfing of F1;
!  5, P1BC1RIL, recombination inbred lines through the repeated selfing of P1BC1F1;
!  6, P2BC1RIL, recombination inbred lines through the repeated selfing of P2BC1F1;
!  7, F2, the selfing generation of F1;
!  8, F3, the selfing generation of F2;
!  9, P1BC2F1, the second backcrossing where P1 is used as the recurrent parent; 
! 10, P2BC2F1, the second backcrossing where P2 is used as the recurrent parent;
! 11, P1BC2RIL, recombination inred lines through the repeated selfing of P1BC2F1; 
! 12, P2BC2RIL, recombination inred lines through the repeated selfing of P2BC2F1; 
! 13, P1BC1F2, the selfing generation of P1BC1F1; 
! 14, P2BC1F2, the selfing generation of P2BC1F1; 
! 15, P1BC2F2, the selfing generation of P1BC2F1; 
! 16, P2BC2F2, the selfing generation of P2BC2F1; 
! 17, P1BC1DH, P1BC1F1-derived doubled haploids; 
! 18, P2BC1DH, P2BC1F1-derived doubled haploids; 
! 19, P1BC2DH, P1BC2F1-derived doubled haploids; 
! 20, P2BC2DH, P2BC2F1-derived doubled haploids; 
   1      !Mapping Population (see remarks above)
   2      !Mapping Function (1 for Kosambi; 2 for Haldane; 3 for Morgan)
   2      !Marker Space Type (1 for intervals; 2 for positions)
   1      !Marker Space Unit(1 for centiMorgans; 2 for Morgan)
   6      !Number of Chromosomes (or Linkage Groups)
 200      !Size of the mapping population
   1      !Number of environments
 
!***************************************** Chromosomes and Linkage Maps **********************************************
!Chromosome                 NumMarkers
-CH1                        16
-CH2                        16
-CH3                        16
-CH4                        16
-CH5                        16
-CH6                        16
!Linkage map (Marker name followed by position or the interval length)
 MK-1-1                1     0.000
 MK-1-2                1    10.000
 MK-1-3                1    20.000
 MK-1-4                1    30.000
 MK-1-5                1    40.000
 MK-1-6                1    50.000
 MK-1-7                1    60.000
 MK-1-8                1    70.000
 MK-1-9                1    80.000
 MK-1-10               1    90.000
 MK-1-11               1   100.000
 MK-1-12               1   110.000
 MK-1-13               1   120.000
 MK-1-14               1   130.000
 MK-1-15               1   140.000
 MK-1-16               1   150.000
 MK-2-1                2     0.000
 MK-2-2                2    10.000
 MK-2-3                2    20.000
 MK-2-4                2    30.000
 MK-2-5                2    40.000
 MK-2-6                2    50.000
 MK-2-7                2    60.000
 MK-2-8                2    70.000
 MK-2-9                2    80.000
 MK-2-10               2    90.000
 MK-2-11               2   100.000
 MK-2-12               2   110.000
 MK-2-13               2   120.000
 MK-2-14               2   130.000
 MK-2-15               2   140.000
 MK-2-16               2   150.000
 MK-3-1                3     0.000
 MK-3-2                3    10.000
 MK-3-3                3    20.000
 MK-3-4                3    30.000
 MK-3-5                3    40.000
 MK-3-6                3    50.000
 MK-3-7                3    60.000
 MK-3-8                3    70.000
 MK-3-9                3    80.000
 MK-3-10               3    90.000
 MK-3-11               3   100.000
 MK-3-12               3   110.000
 MK-3-13               3   120.000
 MK-3-14               3   130.000
 MK-3-15               3   140.000
 MK-3-16               3   150.000
 MK-4-1                4     0.000
 MK-4-2                4    10.000
 MK-4-3                4    20.000
 MK-4-4                4    30.000
 MK-4-5                4    40.000
 MK-4-6                4    50.000
 MK-4-7                4    60.000
 MK-4-8                4    70.000
 MK-4-9                4    80.000
 MK-4-10               4    90.000
 MK-4-11               4   100.000
 MK-4-12               4   110.000
 MK-4-13               4   120.000
 MK-4-14               4   130.000
 MK-4-15               4   140.000
 MK-4-16               4   150.000
 MK-5-1                5     0.000
 MK-5-2                5    10.000
 MK-5-3                5    20.000
 MK-5-4                5    30.000
 MK-5-5                5    40.000
 MK-5-6                5    50.000
 MK-5-7                5    60.000
 MK-5-8                5    70.000
 MK-5-9                5    80.000
 MK-5-10               5    90.000
 MK-5-11               5   100.000
 MK-5-12               5   110.000
 MK-5-13               5   120.000
 MK-5-14               5   130.000
 MK-5-15               5   140.000
 MK-5-16               5   150.000
 MK-6-1                6     0.000
 MK-6-2                6    10.000
 MK-6-3                6    20.000
 MK-6-4                6    30.000
 MK-6-5                6    40.000
 MK-6-6                6    50.000
 MK-6-7                6    60.000
 MK-6-8                6    70.000
 MK-6-9                6    80.000
 MK-6-10               6    90.000
 MK-6-11               6   100.000
 MK-6-12               6   110.000
 MK-6-13               6   120.000
 MK-6-14               6   130.000
 MK-6-15               6   140.000
 MK-6-16               6   150.000
!*********************************** Marker Types ********************************************************************
!Co-dominant marker: When heterozygote F1 is present, P1 is coded as 2, F1 is coded as 1, and P2 is coded as 0; Otherwise, P1 is coded as 2, and P2 is coded as 0. 
!Dominant marker: When heterozygote F1 is present, P1 and F1 are coded as 12, and P2 is coded as 0; Otherwise, P1 is coded as 2, and P2 is coded as 0.  
!Recessive markers: When heterozygote F1 is present, P1 is coded as 2, and F1 and P2 are coded as 10; Otherwise, P1 is coded as 2, and P2 is coded as 0. 
!Missing marker is coded as -1. 
 MK-1-1                 1   1   1   1   1   2   2   2   1   2   2   1   1   1   2   2   2   2   1   2   2   1   1   2   2   2   2   2   2   1   2   1   1   1   1   1   1   1   1   2   1   1   1   1   2   1   2   1   2   2   2   2   1   2   1   2   1   2   2   1   1   1   2   1   1   1   2   2   1   1   1   2   1   1   1   2   2   2   2   1   2   2   1   1   2   2   2   2   1   1   1   2   1   1   2   1   2   1   1   2   2   1   2   1   2   2   1   2   1   1   1   2   2   2   1   2   1   2   1   2   2   2   2   1   1   2   2   1   2   2   1   1   1   2   1   1   2   1   2   2   2   1   2   2   1   1   1   1   2   1   2   1   2   1   2   1   2   1   1   1   2   2   2   2   1   2   2   1   1   1   1   1   2   2   1   2   2   1   2   1   1   1   1   1   2   2   2   1   1   1   2   2   2   2   2   1   2   2   1   1
 MK-1-2                 1   2   1   1   1   2   2   2   2   2   2   1   1   1   2   1   2   2   1   2   2   1   1   2   2   2   2   2   2   1   2   1   1   1   1   1   1   1   1   2   1   1   1   1   2   1   1   1   2   2   2   2   1   2   1   2   1   2   2   1   1   1   2   1   1   1   2   2   1   1   1   2   2   1   1   2   2   2   2   1   2   2   2   1   2   2   2   2   1   1   1   2   1   1   2   1   2   2   1   2   1   2   2   1   2   2   1   2   1   1   1   2   2   2   1   2   1   1   1   2   2   2   2   1   1   2   2   1   1   2   1   1   2   2   1   1   2   2   2   2   2   1   2   1   1   1   1   1   1   1   1   1   2   1   2   1   2   1   1   1   2   2   2   2   1   2   2   1   1   1   1   1   2   2   1   2   2   1   2   1   1   1   1   1   2   2   2   1   1   1   2   2   2   2   2   1   1   2   1   1
 MK-1-3                 1   2   2   1   1   2   2   2   2   2   1   1   1   2   2   1   2   2   1   2   2   1   1   1   2   1   2   2   2   1   2   1   1   1   2   1   1   1   1   2   1   2   1   2   2   1   1   1   2   2   1   2   1   2   1   2   1   2   2   1   1   1   2   1   1   1   1   2   1   1   2   2   2   1   1   2   2   2   2   1   2   2   2   1   2   2   2   2   2   1   2   2   1   2   2   1   2   2   1   2   1   2   2   1   2   2   1   2   1   1   1   2   2   2   1   2   1   1   1   2   2   2   2   1   1   1   1   1   1   1   1   1   2   2   1   1   2   2   1   2   2   1   2   1   1   1   1   1   1   1   1   1   2   1   1   1   2   1   1   1   2   2   2   2   1   2   2   1   1   1   1   1   2   2   1   2   2   2   2   1   1   1   1   1   2   2   2   1   1   1   2   2   2   2   2   1   1   2   1   1
 MK-1-4                 1   1   2   1   1   2   2   2   2   2   1   1   1   2   2   1   2   2   1   1   1   1   1   1   2   1   2   2   2   1   2   1   1   2   2   1   1   1   1   2   1   2   1   1   2   1   1   1   2   2   1   2   1   2   1   2   1   2   1   1   1   1   2   1   1   1   1   1   1   1   2   2   2   1   1   2   2   2   2   1   2   2   2   1   2   2   2   1   2   1   2   2   1   2   2   2   2   2   1   2   1   2   2   1   2   2   1   2   1   1   1   2   2   2   1   2   1   1   1   2   2   2   2   1   2   2   1   1   2   1   1   1   2   2   2   1   2   2   1   2   2   1   2   1   1   1   1   1   1   1   1   1   2   1   1   2   2   1   1   1   2   2   2   2   1   2   1   1   1   1   1   1   2   2   1   2   2   2   2   1   1   1   1   1   2   2   2   1   1   1   2   2   2   2   2   1   1   2   1   1
 MK-1-5                 1   1   2   1   1   1   2   2   2   2   1   1   1   2   2   1   2   2   1   1   1   1   1   1   2   1   2   2   2   1   2   1   1   2   2   1   1   1   1   2   1   2   1   1   2   1   1   1   2   2   2   1   1   1   1   2   1   2   1   1   1   1   2   2   2   1   1   1   1   1   2   1   2   1   1   2   2   2   1   1   2   2   2   1   2   1   2   1   2   1   2   2   1   2   2   2   2   2   1   2   1   2   2   1   2   1   1   2   1   1   1   2   2   2   1   2   1   2   1   2   1   2   2   1   2   2   2   1   2   1   1   1   2   2   2   1   2   2   1   1   2   1   2   1   1   1   1   2   1   1   2   1   2   1   1   2   2   1   1   1   1   2   2   2   1   2   1   1   1   1   1   1   2   2   2   1   2   2   2   1   1   1   1   2   1   2   2   1   1   2   2   2   2   2   2   1   1   2   1   1
 MK-1-6                 1   1   2   1   1   1   2   2   2   2   2   1   1   2   1   1   2   2   1   1   1   2   1   1   2   1   2   2   1   1   2   1   1   2   2   1   1   1   1   2   1   2   1   2   2   1   1   1   2   2   2   1   1   1   1   2   2   2   1   1   1   1   2   2   2   2   1   1   1   1   2   1   2   1   1   2   2   2   1   1   2   1   1   1   2   1   2   1   2   1   2   2   1   2   2   2   2   2   1   2   1   2   2   1   2   1   1   2   1   2   1   2   2   2   1   2   1   1   1   2   1   2   2   1   1   2   2   2   2   1   1   1   2   2   2   1   2   2   1   1   2   1   2   1   1   1   1   2   1   1   1   1   2   1   1   1   2   2   1   1   1   2   2   2   1   2   1   1   1   1   1   1   2   2   2   1   2   2   2   1   1   2   1   2   1   2   2   1   2   2   2   2   2   2   2   1   1   2   1   1
 MK-1-7                 1   1   1   1   1   1   1   2   2   1   2   1   1   2   1   1   2   2   1   1   2   2   1   1   2   1   2   2   1   1   2   1   2   2   2   1   1   1   1   2   1   2   2   2   2   1   1   1   2   2   2   2   1   1   1   2   2   2   2   1   1   1   2   2   2   2   1   1   1   1   1   1   2   1   1   2   2   2   1   1   2   1   1   1   2   1   2   1   1   1   2   2   1   2   1   1   2   2   1   2   2   2   2   1   2   1   1   2   1   2   1   2   2   2   1   2   1   1   2   2   1   2   2   1   1   2   2   2   2   1   1   1   2   2   2   1   2   2   1   1   2   1   2   1   1   1   1   2   2   1   1   1   2   1   1   1   2   1   1   1   1   2   2   2   1   1   1   1   2   1   1   1   2   1   2   1   2   2   2   2   1   2   1   2   1   2   2   1   2   1   1   2   2   2   2   1   1   2   1   1
 MK-1-8                 1   1   1   1   1   2   1   2   2   1   2   1   1   2   1   1   2   2   1   2   2   2   1   1   2   1   2   2   1   1   2   2   1   2   2   1   1   1   1   2   1   2   2   2   2   1   1   1   1   2   2   2   1   1   1   2   2   2   2   1   1   1   2   2   2   1   2   1   1   1   1   1   2   2   1   2   2   1   1   1   2   1   1   1   1   1   2   1   1   1   2   2   1   2   2   1   2   2   1   2   2   2   2   1   2   1   2   2   1   2   1   2   2   2   1   2   1   1   2   2   1   2   2   2   1   2   2   2   2   1   1   1   2   2   2   1   2   2   1   1   2   1   2   2   1   1   1   2   2   1   1   1   2   1   2   2   2   1   1   1   1   2   2   2   1   1   1   1   2   1   2   1   2   1   1   2   2   2   2   2   1   2   1   2   1   2   2   1   2   1   1   2   2   2   2   1   1   2   1   1
 MK-1-9                 1   1   1   1   2   2   1   2   2   1   2   1   1   2   1   2   2   2   2   2   2   2   1   1   2   2   2   2   2   1   2   2   1   2   2   2   1   1   1   2   1   2   2   2   2   1   1   2   1   2   2   2   1   1   1   2   2   2   2   1   1   1   2   2   1   1   1   1   1   1   1   1   2   2   1   2   2   1   1   1   1   2   1   1   1   1   2   1   1   1   2   2   1   2   2   1   2   1   2   2   2   2   2   1   2   1   2   2   1   2   1   2   2   2   1   2   1   1   2   2   1   2   2   2   1   2   2   2   2   1   2   2   2   2   2   1   2   2   1   1   2   1   2   2   1   1   1   2   1   1   1   1   2   1   2   1   2   1   1   1   1   2   1   2   1   1   1   1   2   1   2   2   2   1   1   2   2   1   2   2   1   2   1   2   1   2   2   1   2   1   1   2   2   2   2   1   1   2   1   1
 MK-1-10                1   1   1   1   2   2   1   1   2   1   2   1   1   2   2   2   2   2   2   2   2   1   1   1   2   2   2   2   2   1   2   2   2   1   2   2   2   1   1   1   1   2   2   2   2   1   1   2   1   2   2   2   1   1   2   2   2   2   2   1   1   1   2   2   1   1   1   1   1   1   2   1   2   1   1   2   2   1   1   1   2   2   2   1   1   1   2   1   1   2   2   2   1   2   2   2   2   1   2   2   2   2   2   1   2   1   2   2   1   2   1   1   2   1   1   2   2   1   1   2   1   2   2   1   1   2   2   2   2   1   1   2   2   2   2   1   2   2   1   1   2   1   2   2   1   1   1   2   1   1   1   1   2   1   2   1   2   1   1   1   1   2   1   2   1   2   1   2   2   1   2   2   2   1   1   2   2   1   2   2   1   2   1   2   1   2   2   1   1   1   1   2   2   2   1   1   1   2   1   1
 MK-1-11                1   1   1   1   2   2   1   1   2   1   2   1   1   2   2   2   2   2   2   2   1   1   2   1   2   2   2   2   2   1   1   2   2   1   2   2   2   1   2   2   1   2   2   2   2   1   1   2   1   2   1   2   1   1   2   2   2   2   2   1   1   1   2   2   1   1   2   2   1   2   2   1   2   2   1   2   2   1   1   1   2   2   2   1   1   1   2   1   1   2   2   2   1   2   2   2   1   1   2   2   2   2   2   1   1   1   2   2   1   2   1   1   2   1   1   1   2   1   1   2   2   2   2   1   1   2   1   2   2   1   1   1   1   2   1   2   1   2   1   2   2   1   2   2   1   1   1   2   2   1   1   1   2   1   2   1   2   1   1   1   1   2   1   2   2   2   1   2   2   1   2   2   2   1   1   2   2   1   2   2   1   2   1   1   1   2   2   1   1   1   1   2   2   2   1   1   1   2   1   1
 MK-1-12                1   1   1   1   2   2   1   2   2   2   2   1   1   2   2   2   2   2   2   2   1   1   2   1   2   2   1   2   2   1   1   1   2   1   2   2   2   1   2   2   1   2   2   2   2   1   1   2   1   2   1   2   1   1   2   2   2   2   2   1   1   1   2   2   1   1   2   2   1   2   2   1   2   2   1   2   2   1   1   1   2   2   2   1   1   1   2   1   1   1   2   2   1   2   2   2   1   1   2   2   2   1   1   1   2   1   2   2   1   2   2   1   2   1   1   1   2   1   2   2   2   2   2   1   1   1   1   2   2   1   1   1   1   2   2   1   1   2   1   2   2   1   1   2   1   1   1   2   2   1   1   1   2   1   2   2   2   1   1   1   2   1   1   2   2   2   1   2   2   2   2   2   2   1   1   2   2   1   1   2   1   2   2   1   1   2   2   1   1   1   1   2   2   2   1   1   1   2   1   1
 MK-1-13                1   1   1   1   2   2   1   2   2   2   2   1   1   2   2   2   2   2   2   1   1   1   2   1   2   2   1   2   2   1   1   1   2   1   2   2   2   2   2   2   1   2   2   2   2   1   1   2   1   2   2   2   1   1   2   2   2   2   2   1   1   1   2   2   1   1   2   1   1   2   2   2   2   2   1   2   2   2   1   1   2   2   1   1   1   1   2   1   1   1   2   2   1   2   2   2   1   1   1   1   2   1   1   1   2   2   2   2   1   2   1   1   2   1   1   1   1   1   2   2   2   2   2   1   1   1   1   2   2   1   1   2   1   2   2   1   1   2   1   2   2   1   1   2   1   1   1   2   2   1   1   1   2   1   2   2   2   1   1   1   2   1   1   2   2   2   1   2   2   1   2   2   2   1   1   1   2   1   1   2   1   2   2   1   1   2   2   1   1   1   1   2   2   2   1   1   1   2   1   2
 MK-1-14                1   1   1   1   2   2   1   1   1   2   2   1   1   2   2   2   2   2   1   1   1   1   2   1   2   2   1   2   2   1   1   1   2   1   2   2   2   2   1   2   2   2   2   2   2   1   1   2   1   2   2   2   2   1   2   2   2   2   2   1   1   1   2   2   1   1   2   1   1   2   2   2   2   2   2   2   2   2   2   1   2   2   1   1   1   1   2   1   1   2   2   2   1   2   2   2   1   1   1   1   2   1   1   1   2   2   1   2   1   2   1   1   2   1   1   1   1   1   1   2   2   2   2   1   1   2   1   2   2   1   1   2   1   1   2   1   1   2   1   2   2   1   1   2   1   2   1   2   1   1   1   1   2   1   2   2   2   1   1   1   2   1   2   2   2   2   1   2   2   1   2   2   2   1   1   1   2   1   1   2   1   2   1   1   1   2   2   1   2   1   2   2   2   2   1   1   1   2   1   2
 MK-1-15                1   1   1   1   2   2   1   1   2   2   2   1   1   1   2   2   2   2   1   1   1   1   2   1   2   2   1   2   2   1   1   1   2   1   1   2   2   2   2   2   2   2   2   2   2   1   1   2   1   2   2   2   2   2   2   2   2   2   2   1   1   1   2   2   1   1   2   1   1   2   2   2   1   2   2   2   2   2   2   1   2   1   1   1   1   1   2   1   1   2   2   2   1   2   2   2   1   1   1   2   2   2   1   1   2   2   1   1   1   2   1   1   2   1   1   1   1   1   1   1   2   1   2   1   1   2   2   2   2   1   1   2   1   1   2   1   1   2   1   2   2   1   1   2   1   2   1   1   1   1   1   1   2   1   2   2   2   1   1   1   1   1   2   2   2   2   1   2   1   1   2   2   2   1   1   1   2   1   1   2   1   2   1   1   1   2   2   1   2   1   2   2   2   2   1   1   1   2   1   2
 MK-1-16                1   1   1   2   2   2   1   1   2   2   2   1   1   2   2   2   2   2   1   1   1   2   1   1   2   2   1   2   2   1   1   1   2   1   1   2   2   1   2   2   2   2   2   2   2   1   1   2   1   1   2   2   2   2   2   2   2   2   2   1   1   1   2   2   1   1   2   1   1   2   2   1   1   2   2   2   2   2   2   1   1   1   1   1   1   1   1   1   1   2   2   2   2   2   2   2   1   1   1   2   2   2   1   2   1   2   1   1   1   2   1   1   2   1   1   1   2   1   1   1   2   1   2   1   1   2   2   2   2   1   1   2   1   1   2   1   1   2   1   2   2   1   1   2   1   2   1   1   1   1   1   1   2   1   2   2   2   2   1   1   1   1   2   2   2   2   1   2   1   1   2   2   2   1   1   1   2   1   1   2   1   2   1   2   1   2   2   1   2   2   1   2   2   2   1   1   1   2   1   2
 MK-2-1                 2   2   1   1   2   2   2   2   2   1   2   2   1   1   1   2   2   1   2   2   2   2   2   1   1   2   1   1   2   2   1   1   2   2   2   1   2   1   1   1   1   1   2   1   2   1   2   1   2   1   2   1   2   1   1   2   2   2   2   2   1   2   1   1   1   1   1   1   2   2   1   1   1   1   2   1   1   2   1   1   2   2   2   1   2   1   1   1   2   2   1   1   2   1   2   2   2   1   1   1   2   2   2   1   1   2   1   1   2   1   1   2   2   1   2   2   1   1   1   1   2   1   2   1   1   1   1   1   1   1   2   1   2   1   2   2   2   1   1   2   1   2   1   1   2   2   2   2   1   2   2   2   1   1   2   2   2   1   2   2   2   2   1   1   1   1   2   1   2   1   2   2   2   2   2   1   2   2   1   2   1   2   1   1   2   2   1   1   2   1   2   1   2   2   2   1   2   1   2   1
 MK-2-2                 2   2   1   1   2   2   2   2   2   1   2   2   2   1   1   2   1   1   2   2   2   2   2   1   2   2   1   1   2   1   1   2   2   2   1   1   2   2   1   2   1   1   2   1   1   1   2   1   2   1   2   1   2   1   1   2   1   2   2   2   1   2   1   1   1   1   1   1   2   2   2   1   1   2   2   1   2   2   1   1   2   2   2   1   2   1   1   1   2   2   1   1   2   1   2   1   2   1   1   1   2   2   2   1   1   2   1   1   2   1   1   2   2   1   2   2   1   1   1   1   2   1   2   1   1   1   1   1   2   2   2   1   1   1   2   2   2   1   1   2   1   2   2   1   2   2   2   2   1   2   2   2   1   1   2   2   2   1   2   2   2   2   1   1   1   1   2   1   2   1   2   2   2   2   2   1   2   2   1   2   2   2   1   1   2   2   1   1   2   1   1   1   2   1   1   1   2   1   2   1
 MK-2-3                 2   2   1   1   2   1   2   2   1   1   2   2   2   1   1   1   1   1   2   2   1   1   2   1   2   2   1   2   2   1   1   2   2   2   1   1   2   1   1   2   1   1   2   1   1   1   1   1   2   1   2   1   2   1   1   2   2   2   1   2   1   2   1   2   1   1   1   1   2   2   2   1   1   2   2   1   2   2   1   1   2   2   2   1   1   1   1   1   2   2   1   2   2   1   2   1   2   1   1   1   2   2   1   1   1   2   1   1   2   2   1   2   2   1   2   2   1   1   1   1   2   1   2   1   1   2   1   1   2   2   2   1   1   1   1   1   1   1   1   2   1   2   2   1   2   2   2   2   1   2   1   2   1   1   2   2   2   1   2   2   2   1   1   1   1   2   2   1   2   1   2   2   2   2   2   1   2   2   1   1   2   2   1   1   2   2   1   1   2   1   1   1   2   1   1   2   2   1   2   1
 MK-2-4                 2   2   1   2   2   1   2   2   1   1   2   2   2   1   2   1   1   1   2   2   1   1   2   1   2   2   1   2   2   1   1   2   1   2   1   2   2   1   1   2   1   1   2   1   1   1   1   1   2   1   2   1   2   1   1   2   2   2   1   2   2   1   1   2   1   1   1   1   2   2   1   2   1   1   2   2   2   2   1   1   2   2   2   1   1   1   1   1   1   2   1   2   2   1   2   2   2   1   1   1   2   2   1   1   1   2   2   1   2   2   1   1   2   2   2   1   1   1   1   1   2   1   2   1   1   2   1   1   2   2   2   1   1   2   1   1   1   1   1   2   1   2   2   1   2   2   2   2   1   2   1   1   1   1   2   2   2   1   2   2   2   1   1   1   2   1   2   1   2   1   2   1   2   2   2   1   2   2   1   1   2   2   1   1   2   2   1   1   2   1   1   1   2   1   1   2   2   1   2   1
 MK-2-5                 2   2   1   2   2   1   2   2   1   1   2   1   2   1   2   1   1   2   2   2   1   1   2   1   2   2   1   2   2   1   1   2   1   2   2   2   1   1   1   2   2   1   2   1   1   1   1   1   2   1   2   1   1   1   1   1   1   2   1   2   2   1   1   2   1   1   1   1   2   1   1   2   1   1   1   2   2   2   1   1   2   2   1   1   1   1   1   1   1   1   1   1   2   1   2   1   2   1   1   1   2   2   2   1   1   2   1   1   2   2   1   1   1   2   2   1   2   1   1   1   2   1   2   2   2   2   1   1   2   2   2   1   1   2   1   2   1   1   1   1   1   2   2   1   2   2   2   2   2   2   1   1   1   1   2   2   2   1   2   2   2   1   2   1   2   1   2   1   2   1   2   1   2   2   2   1   2   2   1   1   2   2   1   1   2   2   1   1   1   1   1   1   2   1   1   2   2   1   2   1
 MK-2-6                 2   2   1   2   2   1   2   1   1   1   2   1   2   1   2   1   1   2   2   2   1   2   2   1   2   2   1   2   2   1   1   2   1   2   2   2   1   1   2   2   2   1   2   1   1   1   1   1   2   1   2   1   1   1   1   2   1   2   1   2   2   1   2   2   1   1   1   1   2   1   1   2   1   1   1   2   2   2   1   1   2   2   2   1   1   1   1   1   1   1   1   1   2   1   2   1   2   1   2   2   2   2   2   1   1   1   1   1   2   2   1   1   1   2   2   1   2   1   1   1   2   1   2   2   2   2   1   1   2   2   2   2   1   1   1   2   1   1   1   1   1   2   2   1   2   2   2   2   2   2   1   1   1   1   2   2   2   1   2   2   2   1   2   2   2   2   1   1   2   2   2   1   2   2   2   1   2   2   1   1   2   2   1   1   2   2   1   1   1   1   1   1   2   1   1   2   2   1   2   1
 MK-2-7                 2   2   1   2   2   2   2   1   1   1   2   1   2   1   2   1   1   2   2   2   1   2   2   1   2   2   1   2   2   1   1   2   1   1   2   2   1   1   2   1   2   1   2   1   1   1   1   1   2   1   1   1   1   1   1   2   1   2   1   2   1   1   2   2   1   1   2   1   2   1   1   2   1   1   1   2   1   2   1   1   2   1   2   1   1   1   2   1   1   1   1   1   2   1   2   1   2   1   2   2   2   1   2   1   1   1   1   1   2   2   1   1   1   2   2   1   2   1   1   1   2   1   2   2   2   2   1   1   2   2   1   2   2   1   1   2   2   1   1   1   1   2   2   1   2   2   2   2   2   2   1   1   1   1   2   2   2   1   2   2   2   1   2   2   2   2   2   2   1   2   2   1   2   2   2   2   2   2   1   1   2   2   1   1   2   1   1   1   1   1   1   1   2   1   1   2   1   1   2   1
 MK-2-8                 2   2   1   2   2   2   2   1   1   1   2   1   2   1   2   1   1   2   2   2   1   1   2   1   2   2   1   2   2   2   2   2   1   1   2   2   1   1   2   1   2   1   2   1   1   1   2   1   1   1   1   1   1   1   1   2   1   2   2   2   1   2   2   2   1   1   1   1   2   1   1   2   1   2   1   2   1   2   1   1   2   1   2   1   2   1   2   1   1   1   1   1   2   1   2   2   2   1   2   1   2   1   2   2   1   1   1   2   2   2   1   1   1   2   2   1   2   1   1   1   1   1   2   2   2   2   1   1   2   2   1   2   2   1   1   2   1   1   1   1   1   2   2   1   2   2   2   2   2   2   1   2   1   1   2   2   1   1   2   2   2   1   2   1   2   2   2   2   1   2   2   1   2   2   2   2   2   2   2   1   2   2   1   1   2   1   2   1   1   1   1   1   2   1   1   2   1   1   1   1
 MK-2-9                 2   2   2   2   2   2   2   2   1   1   2   1   2   1   2   1   1   2   2   2   1   1   2   1   2   2   1   2   2   2   2   2   1   1   2   2   1   1   2   1   2   1   2   1   1   1   2   2   1   1   1   1   2   1   1   1   1   2   2   2   1   2   2   2   1   1   1   1   2   1   1   2   1   2   1   2   1   2   1   1   2   1   2   2   2   1   2   1   1   1   1   1   2   1   2   2   2   1   2   1   2   1   1   2   1   1   1   2   2   2   1   1   1   2   2   1   2   1   1   1   1   1   2   2   2   2   1   1   2   2   2   2   2   1   1   2   1   1   1   1   1   2   2   1   2   2   2   2   2   2   1   2   1   1   2   1   1   2   2   2   2   1   2   1   2   1   2   2   1   2   2   1   2   2   2   2   2   2   2   1   2   1   1   1   2   1   2   1   1   1   1   2   2   1   1   2   1   1   1   1
 MK-2-10                2   2   2   2   2   2   2   2   1   1   2   1   2   1   2   1   1   2   2   2   1   1   2   1   2   2   1   2   2   2   2   2   1   1   2   2   1   1   2   1   2   1   2   1   1   1   2   2   1   1   1   1   2   1   1   2   1   2   2   2   1   2   2   2   1   1   1   1   2   1   1   2   1   2   1   2   1   2   1   1   2   1   2   2   2   1   2   1   1   1   2   1   2   2   2   2   2   1   2   1   2   2   1   2   1   1   2   2   2   2   1   2   1   2   2   1   2   1   2   1   1   1   2   2   2   2   1   1   1   2   2   2   1   1   1   2   1   1   1   1   1   2   2   1   2   2   2   2   2   2   2   2   2   1   2   1   1   2   2   2   1   1   2   1   2   1   2   2   1   2   2   1   2   2   2   2   2   2   2   2   1   1   1   1   2   1   2   1   1   1   2   2   2   1   1   2   1   1   1   1
 MK-2-11                2   2   2   2   2   2   2   1   1   2   2   1   2   1   2   1   1   2   2   2   1   1   1   1   2   2   1   2   2   2   2   2   2   1   2   2   1   1   2   1   2   2   2   1   1   1   2   2   1   1   1   1   2   1   1   2   1   2   2   2   1   1   2   2   1   1   1   1   2   2   1   2   1   2   1   2   1   2   1   1   2   1   2   2   2   1   2   1   1   1   2   1   2   1   2   2   2   1   2   1   2   2   1   2   1   1   2   2   2   2   1   2   1   2   1   1   2   1   2   1   2   1   1   2   2   2   1   1   1   2   1   2   1   1   1   2   1   1   1   1   1   2   2   1   2   1   2   2   2   2   1   2   2   2   2   1   1   1   2   2   1   1   2   2   2   1   2   2   1   2   1   1   2   2   2   2   2   2   2   2   1   2   1   1   2   1   2   1   2   1   2   2   2   1   1   2   1   1   1   1
 MK-2-12                2   2   2   2   2   2   2   1   1   2   2   1   2   2   2   1   1   2   2   2   1   1   1   1   2   2   1   1   2   2   2   2   2   1   2   2   1   1   2   1   2   2   2   2   1   1   2   2   1   1   1   1   2   1   1   2   1   2   2   1   1   1   2   2   1   1   1   2   2   2   1   2   1   2   1   2   1   2   1   1   2   1   2   2   2   1   1   1   1   1   2   1   1   1   2   2   2   1   1   2   2   2   1   2   1   1   2   2   2   2   1   2   1   2   1   1   2   1   2   1   2   1   1   2   2   2   1   1   1   2   1   2   2   1   1   1   2   1   1   1   1   2   2   1   2   2   2   2   2   2   1   2   2   2   2   1   1   1   2   2   2   1   2   2   2   1   1   2   1   2   1   1   2   2   1   2   2   2   2   2   1   2   1   1   2   1   2   2   2   1   1   2   1   1   1   2   1   1   1   1
 MK-2-13                2   2   2   2   2   2   2   1   2   2   2   1   2   2   2   1   1   2   2   2   1   1   1   1   2   2   1   2   2   2   2   2   2   1   2   2   1   1   2   1   2   2   2   2   1   2   1   2   1   1   1   2   2   1   1   1   1   2   1   1   1   1   2   2   1   1   1   2   2   2   1   2   1   2   1   2   1   2   1   1   2   2   1   2   2   1   1   1   1   1   2   1   1   1   1   2   2   1   1   2   2   2   1   2   1   1   2   2   2   2   1   2   1   2   1   1   2   1   1   1   2   1   2   2   2   2   1   1   1   2   1   2   2   1   1   1   2   1   1   1   1   2   2   1   2   2   2   2   2   2   2   1   1   1   2   1   1   1   2   2   2   1   2   2   2   1   1   2   1   2   1   1   1   2   1   1   2   1   2   2   1   2   1   1   2   1   2   2   2   1   2   2   1   1   1   2   1   1   1   1
 MK-2-14                2   2   2   2   2   2   2   1   2   2   2   1   2   2   2   1   1   2   1   2   1   1   1   1   2   1   2   2   2   2   2   2   2   1   2   2   1   1   2   1   2   2   2   1   1   2   1   1   2   1   1   2   2   2   1   1   1   2   1   1   1   1   2   2   1   1   1   2   2   2   1   2   1   2   1   2   1   2   1   2   1   2   2   2   2   1   1   1   1   1   2   1   1   1   1   2   1   1   1   2   2   2   1   2   1   1   2   2   2   2   1   2   1   2   1   1   2   1   1   1   2   1   2   1   2   2   1   1   1   2   1   1   2   1   1   2   2   1   1   1   1   2   2   1   2   1   2   2   1   1   2   1   1   1   2   1   1   1   2   2   2   2   1   2   2   1   1   2   1   2   1   1   1   2   1   1   2   1   2   2   1   2   1   1   2   1   2   2   2   1   2   2   1   1   1   2   1   1   2   1
 MK-2-15                2   2   2   2   2   2   2   1   2   2   2   1   2   2   2   1   2   2   2   2   1   2   1   1   2   2   2   2   2   2   2   2   2   1   2   2   1   1   2   1   2   1   1   1   1   2   1   1   2   1   1   2   2   2   1   1   1   1   1   1   2   1   2   2   1   1   1   2   2   2   1   2   1   2   1   2   2   2   1   2   1   1   2   1   2   1   2   1   1   1   2   1   1   1   1   2   2   1   1   2   2   2   1   2   1   1   2   2   2   2   1   2   1   2   1   1   1   1   1   1   2   1   2   1   2   2   1   1   1   2   1   1   2   1   1   2   2   1   1   1   1   2   2   1   2   1   2   2   1   1   2   2   1   1   2   1   1   1   2   2   2   2   1   2   2   1   1   2   1   2   1   1   1   2   1   1   2   1   2   2   1   2   2   1   2   1   2   2   2   1   2   2   1   1   2   2   1   1   2   1
 MK-2-16                2   2   1   2   2   2   2   1   2   2   2   1   2   2   2   1   2   2   2   2   1   2   1   1   2   2   2   2   1   2   2   2   1   1   2   2   2   1   2   1   2   1   1   1   1   2   2   2   2   1   1   2   2   2   1   1   1   1   2   2   2   1   2   2   1   1   1   2   2   2   1   2   1   2   1   2   2   2   1   2   1   1   2   1   2   2   2   1   1   1   2   1   2   1   1   2   2   1   1   2   2   2   1   2   1   2   2   2   2   2   1   2   1   2   1   1   1   1   1   1   2   1   2   2   1   2   1   1   1   2   1   1   2   1   1   1   2   1   1   1   1   1   2   1   2   1   2   2   2   1   2   2   1   1   2   1   1   1   2   2   2   2   1   2   2   1   1   2   1   2   2   1   1   2   2   1   2   1   2   2   1   1   2   1   2   2   2   2   2   1   2   2   1   1   2   2   2   1   2   2
 MK-3-1                 2   1   1   2   1   2   2   2   1   2   2   1   2   2   1   2   2   2   1   2   2   2   2   2   2   1   1   1   1   1   2   2   1   2   2   1   1   1   2   1   2   1   1   1   1   1   2   1   2   2   1   1   2   2   2   1   2   2   1   1   1   2   2   2   2   1   1   1   2   2   1   1   1   1   1   2   1   2   2   2   1   1   1   2   1   1   2   2   1   1   2   1   2   2   1   1   2   2   2   2   2   1   2   2   1   2   2   2   2   2   1   1   2   2   2   2   1   1   2   2   2   2   1   1   2   2   1   1   1   1   2   2   1   2   2   2   2   1   2   2   2   2   2   1   1   1   1   1   1   1   2   2   2   2   1   1   1   2   2   1   2   1   1   1   2   1   2   2   2   1   1   2   2   2   2   1   2   1   1   1   2   2   1   1   1   2   1   2   2   1   2   2   2   2   1   2   1   2   1   2
 MK-3-2                 1   1   1   2   1   1   2   2   1   2   2   1   2   2   1   2   2   2   1   2   2   2   2   2   1   1   1   1   1   1   2   2   1   2   2   1   1   1   2   1   1   1   1   1   1   1   2   1   2   2   1   1   2   2   2   1   2   2   1   1   1   2   2   1   2   1   1   1   2   2   1   1   1   1   1   2   1   2   2   2   1   1   1   2   2   1   2   2   1   1   2   1   2   2   2   1   2   2   2   2   2   1   2   2   1   1   1   1   2   1   1   1   2   2   2   2   1   1   2   2   2   2   2   1   2   2   1   1   1   1   2   2   1   2   2   2   2   1   1   2   2   2   2   1   1   1   1   2   1   1   2   2   2   2   1   1   1   2   2   1   2   1   1   1   2   1   2   2   2   1   1   2   2   2   2   1   2   1   1   1   2   1   1   1   1   2   1   2   2   1   2   1   2   2   1   2   1   2   1   2
 MK-3-3                 1   2   1   2   1   1   2   2   2   2   2   1   2   2   1   2   2   2   1   2   1   2   2   2   1   1   1   1   1   1   2   2   1   2   2   1   2   1   2   1   1   1   1   1   1   1   2   1   2   2   1   1   2   2   2   1   2   2   1   1   1   2   2   1   2   1   1   1   2   2   1   1   1   1   2   2   1   2   2   2   1   1   1   2   2   1   2   2   1   1   2   1   2   2   2   1   2   2   2   2   2   1   1   2   1   1   1   1   2   1   1   1   2   2   2   2   1   1   2   2   2   2   2   1   2   2   1   1   1   1   2   2   1   2   2   2   2   1   1   2   2   2   2   1   1   1   1   2   1   1   2   1   2   2   1   1   2   2   2   1   2   1   1   1   2   1   1   2   1   1   1   2   2   2   2   1   2   1   1   1   2   1   1   2   2   2   1   1   2   1   2   1   2   2   1   2   1   2   1   2
 MK-3-4                 1   1   1   2   2   1   2   2   2   2   1   1   2   1   1   2   2   2   1   2   1   2   2   2   1   1   2   1   1   1   2   2   1   2   2   1   2   1   2   1   1   1   1   1   1   1   1   1   2   2   1   1   2   2   2   1   2   2   1   1   1   2   2   1   2   1   1   1   2   2   1   2   1   2   2   2   1   1   2   2   1   1   1   2   2   1   2   2   1   1   2   1   2   2   2   1   2   2   2   2   1   1   1   1   1   2   1   1   2   1   1   1   2   2   2   2   1   1   2   2   1   2   2   1   2   2   1   1   2   1   2   2   1   2   2   2   2   2   1   2   2   2   2   1   1   1   1   2   1   1   1   1   2   1   1   1   2   2   2   1   2   1   1   1   2   1   1   2   1   1   1   2   2   2   2   1   2   1   1   1   2   1   1   2   2   2   1   1   2   1   2   1   2   2   1   2   1   2   1   1
 MK-3-5                 1   2   1   2   2   1   2   2   2   2   1   1   2   2   1   2   2   2   1   2   1   2   2   2   1   1   2   1   1   1   2   2   1   2   2   1   2   1   2   1   1   1   1   1   1   1   1   1   1   2   1   2   2   2   2   1   1   2   1   1   1   2   2   1   2   1   1   2   2   2   1   1   2   2   2   2   1   1   2   2   1   1   1   2   1   2   2   2   1   1   2   1   2   2   2   1   2   2   1   1   1   2   1   1   1   2   1   2   2   1   1   2   2   2   1   2   2   2   2   2   1   2   2   1   2   2   1   1   2   1   2   2   1   2   2   1   2   2   1   2   2   2   2   1   1   1   1   2   1   1   1   1   2   2   1   1   2   2   2   1   1   1   1   1   2   1   1   2   1   1   1   2   2   2   1   1   2   2   1   1   2   1   1   2   1   2   1   2   2   1   2   1   2   2   2   2   1   2   1   1
 MK-3-6                 1   2   1   2   2   1   2   2   2   1   1   1   2   1   1   2   2   2   1   2   1   2   2   2   1   1   1   1   1   1   1   2   1   1   2   1   2   1   2   1   1   1   1   1   1   1   1   1   1   2   1   2   1   2   2   1   1   2   1   1   1   1   2   1   2   1   1   2   2   2   1   1   2   2   2   1   1   1   2   2   1   2   1   2   1   2   2   2   1   1   2   1   2   1   2   1   2   2   1   1   2   2   1   1   1   2   1   2   2   2   1   2   2   1   1   2   2   2   2   2   2   1   2   2   2   2   1   1   2   1   2   2   1   2   2   2   2   2   1   2   2   1   2   1   1   1   1   2   1   2   1   1   2   2   1   1   2   2   1   1   1   1   1   1   2   1   1   2   2   1   1   1   2   2   2   1   2   2   1   1   2   1   1   2   2   2   1   2   1   1   2   2   2   2   1   2   2   2   2   1
 MK-3-7                 1   2   1   2   2   1   2   2   2   1   1   2   2   1   1   2   2   2   1   2   1   2   2   2   1   1   2   1   1   1   1   2   1   1   2   1   2   1   1   2   2   1   1   1   1   1   1   1   1   2   1   1   2   2   2   2   1   2   1   1   1   1   2   1   2   1   1   2   2   2   1   1   2   2   2   1   1   1   1   2   1   2   1   2   1   1   2   2   1   1   2   1   2   1   2   2   2   2   1   1   2   2   1   1   1   2   1   1   2   2   1   2   2   1   1   2   2   2   2   2   2   1   2   2   2   2   2   1   2   2   2   1   1   2   1   1   2   2   1   2   2   1   2   1   1   1   1   2   1   2   1   1   2   2   1   1   2   2   1   1   1   1   1   1   2   1   1   2   2   1   1   1   1   2   2   1   2   1   1   2   2   1   1   2   2   2   1   2   1   1   2   2   2   2   1   1   2   2   2   1
 MK-3-8                 1   2   1   2   2   1   2   2   2   1   1   2   2   1   1   2   2   1   1   2   1   2   2   2   1   1   2   2   1   1   1   2   1   1   1   1   2   1   1   2   2   2   1   1   1   1   1   1   1   2   1   1   2   2   2   2   1   2   1   1   1   1   2   1   2   1   1   2   2   2   1   1   2   2   2   1   1   2   1   2   1   2   1   2   1   1   2   2   1   1   1   1   2   1   2   2   2   2   1   1   2   2   1   1   1   2   1   1   2   2   1   2   2   1   1   2   2   2   2   2   2   1   2   2   2   2   2   1   2   2   2   1   1   2   1   1   2   2   1   2   2   1   2   1   1   1   2   2   1   2   1   1   2   2   1   1   2   2   1   1   1   1   1   2   2   1   1   2   2   2   2   1   1   2   2   1   2   1   1   2   2   1   1   2   2   2   1   1   1   1   2   2   2   2   1   1   2   2   2   1
 MK-3-9                 1   2   1   2   2   1   2   2   2   1   1   2   2   1   2   2   2   1   2   2   1   2   2   1   1   2   1   2   1   1   1   2   2   1   1   1   2   1   1   2   2   1   1   1   1   1   1   1   1   2   1   1   2   2   2   2   1   2   1   1   1   1   2   1   2   1   1   2   2   2   1   1   1   2   2   1   2   2   1   2   2   2   1   2   1   1   2   2   1   2   1   1   2   1   2   2   2   2   1   1   2   2   1   1   1   2   1   2   2   2   1   2   2   2   1   2   2   2   2   2   2   1   2   1   2   2   2   1   2   2   2   1   1   2   1   1   2   2   1   2   2   2   2   1   1   1   2   2   2   2   1   1   2   2   1   1   2   2   1   1   1   1   1   2   2   1   1   2   2   2   2   2   1   2   2   1   2   2   1   2   2   1   1   2   2   2   1   1   2   1   2   2   2   2   1   1   1   2   2   1
 MK-3-10                1   2   1   2   2   1   2   1   2   1   1   2   2   1   2   2   1   1   2   2   1   2   2   1   1   1   1   2   1   1   1   2   2   1   1   1   2   1   1   2   2   1   1   1   1   2   1   1   1   2   1   1   2   2   2   2   1   2   1   1   1   1   2   1   2   1   1   2   2   2   1   1   1   2   2   1   2   2   1   2   2   2   1   2   1   1   2   2   1   2   1   1   2   1   2   2   2   2   1   2   2   2   1   1   1   1   1   2   2   2   1   2   2   2   1   2   2   2   2   1   2   1   2   1   2   2   2   2   2   2   2   1   2   2   1   1   2   2   1   2   2   2   2   1   1   1   2   2   1   2   2   2   2   2   1   2   2   2   1   1   1   1   1   2   2   1   1   2   2   2   2   2   1   2   2   2   2   2   2   2   2   1   1   2   2   2   1   1   2   1   2   2   2   2   1   1   1   2   2   1
 MK-3-11                1   1   1   2   2   1   2   1   2   1   1   1   2   1   2   2   1   1   2   2   1   1   2   1   1   1   1   2   1   1   2   2   2   1   1   1   2   1   1   2   2   1   1   1   1   2   2   1   1   2   1   2   2   2   2   2   1   2   1   1   1   1   2   1   2   1   1   2   2   2   2   1   1   2   2   1   2   2   1   2   2   2   2   2   1   2   2   2   1   2   2   1   2   1   2   2   2   2   1   2   2   2   1   1   1   1   1   2   2   2   1   2   1   1   1   2   2   1   2   1   2   1   1   1   2   2   2   2   2   2   2   1   2   2   1   1   1   1   1   2   2   1   1   1   1   1   2   2   1   2   2   2   2   1   1   2   2   2   1   1   1   1   1   2   2   1   1   2   2   2   2   2   1   2   2   2   1   2   2   2   2   1   1   2   1   2   1   1   2   1   2   2   2   1   1   1   1   2   2   1
 MK-3-12                1   1   1   2   2   1   2   2   2   1   1   1   2   1   2   2   1   1   2   2   1   2   2   1   1   1   1   2   1   1   2   2   2   1   1   1   2   1   1   2   2   1   1   1   1   2   1   1   1   2   1   2   2   2   2   2   1   2   1   1   2   1   2   1   2   1   1   2   2   1   2   1   1   2   2   1   2   2   1   2   2   2   1   2   1   2   2   2   1   2   2   1   2   1   2   2   2   2   2   2   2   2   1   1   1   1   1   2   2   2   1   2   1   1   1   2   2   1   2   1   2   1   1   1   2   2   2   2   2   2   2   1   2   1   1   1   1   1   1   2   2   1   1   1   1   1   2   1   1   2   2   2   2   1   1   2   1   2   1   1   1   1   1   2   2   1   1   2   2   1   2   2   1   2   2   2   1   2   1   2   2   1   1   1   2   2   1   2   2   1   2   2   2   1   1   1   1   1   2   1
 MK-3-13                1   1   1   2   2   1   2   2   2   1   1   1   2   2   2   2   1   1   2   1   1   2   1   1   1   1   1   2   1   1   2   2   2   2   1   1   2   1   1   2   2   1   1   2   1   2   1   1   1   2   1   2   2   2   2   2   2   2   1   1   2   1   2   1   2   1   1   2   2   1   2   1   1   2   2   1   2   2   1   2   2   2   2   2   1   2   2   2   1   2   2   1   1   1   2   2   2   2   2   2   2   2   1   1   1   1   1   2   2   2   1   2   1   1   2   2   1   1   2   1   2   1   1   1   2   2   2   2   1   2   2   1   2   2   1   1   1   1   1   2   2   1   1   1   1   1   2   1   1   2   2   1   2   1   2   2   1   1   1   1   1   1   1   1   2   1   1   2   1   1   2   2   1   2   2   2   1   2   1   1   2   1   1   2   2   2   1   2   2   1   2   1   2   1   1   1   1   1   2   1
 MK-3-14                1   1   1   2   2   1   2   2   2   1   1   1   2   2   2   2   1   1   2   1   1   2   1   1   2   1   1   2   1   1   2   2   2   2   2   1   2   1   1   2   2   1   1   2   1   2   1   1   1   2   1   2   2   1   2   2   2   2   1   1   2   1   2   1   2   1   1   1   1   1   2   1   1   2   2   1   2   2   1   2   1   2   2   2   1   2   2   2   1   2   1   1   1   2   2   2   2   2   2   2   2   2   1   1   1   1   1   2   2   2   1   2   2   1   2   2   1   1   2   1   2   1   1   1   2   2   2   1   1   2   2   1   2   2   2   1   1   1   2   2   2   1   1   1   1   1   2   1   1   2   1   1   2   1   2   2   1   1   1   1   1   2   2   1   2   1   1   2   1   1   1   1   1   2   2   2   1   2   1   1   2   1   1   2   1   2   1   2   2   1   2   1   2   1   1   1   1   1   2   1
 MK-3-15                1   1   1   2   2   1   2   2   2   1   1   1   2   2   2   2   1   1   2   1   1   2   2   1   2   1   1   1   2   1   2   2   2   2   1   1   2   1   1   2   2   1   1   2   2   2   1   1   1   2   1   2   2   1   2   1   2   2   1   1   2   1   2   1   1   1   1   1   1   1   1   1   1   2   2   1   2   2   1   2   1   2   2   2   1   2   2   2   1   2   1   1   1   2   2   2   2   2   2   2   2   2   2   1   1   1   1   2   2   2   1   2   2   1   2   2   1   1   2   1   1   1   1   1   2   1   2   1   1   2   1   1   2   2   2   1   1   1   2   2   2   1   1   1   1   1   2   1   1   2   1   1   2   1   1   2   1   1   1   1   1   2   2   1   2   1   2   1   1   1   1   1   1   2   2   2   1   2   1   1   2   1   1   2   1   1   1   2   2   1   2   1   2   1   1   1   1   1   2   1
 MK-3-16                1   1   1   2   2   1   2   2   2   1   1   1   2   2   2   2   1   1   2   1   1   2   2   1   2   1   1   2   2   1   2   1   2   2   1   1   2   1   1   2   1   1   1   2   2   2   1   1   1   2   1   2   2   1   2   1   2   2   1   1   2   1   2   2   1   1   2   1   1   1   1   2   1   2   2   1   2   2   1   2   1   2   2   2   1   1   2   2   1   2   1   1   1   2   2   2   2   2   2   2   2   2   2   1   1   1   2   2   2   2   1   2   2   1   2   2   1   1   2   1   2   1   1   1   2   1   2   2   1   2   1   1   2   1   1   1   1   1   2   2   2   2   1   1   1   1   2   1   1   2   1   1   2   1   1   2   1   1   2   1   1   2   1   1   2   1   2   2   1   2   1   1   1   2   2   2   1   2   1   1   1   1   1   2   1   1   1   2   2   1   2   1   2   1   1   1   1   1   2   1
 MK-4-1                 1   2   2   2   1   1   1   2   2   2   2   1   1   1   1   1   1   2   2   1   1   2   1   1   1   1   2   1   2   2   2   2   1   1   1   2   1   1   2   2   1   2   1   2   1   1   1   1   2   1   2   1   2   1   1   2   1   2   1   1   2   2   2   1   1   1   2   1   1   1   2   1   1   2   1   2   2   2   1   1   2   2   1   1   1   2   1   1   1   2   2   2   1   2   2   2   2   2   1   2   2   2   2   2   1   1   1   2   1   1   1   1   2   1   2   1   2   2   1   1   1   1   2   1   2   1   1   2   2   1   2   2   1   1   1   2   2   1   2   1   2   1   2   1   1   2   2   1   1   1   1   1   2   1   2   1   2   2   2   2   2   2   2   2   2   2   2   2   1   1   2   1   1   1   1   1   1   1   1   1   2   1   1   2   1   2   2   1   2   2   1   2   1   2   1   1   1   1   2   2
 MK-4-2                 1   2   2   2   1   1   1   2   2   2   1   1   1   1   1   1   1   2   2   1   1   2   2   1   1   1   2   1   2   2   2   2   1   1   1   2   1   1   2   2   1   2   1   2   1   1   1   1   2   1   2   1   2   1   1   2   2   2   2   1   2   2   2   1   1   1   2   1   1   1   2   1   1   2   1   2   2   2   1   1   2   2   1   1   1   2   1   1   1   2   2   1   1   1   2   2   2   2   1   2   2   2   1   2   1   1   1   2   1   1   1   1   2   1   2   1   2   2   1   1   1   1   2   1   2   1   1   2   2   1   2   2   1   1   1   2   2   1   2   1   2   1   2   1   1   2   2   1   1   1   1   1   2   1   2   1   2   2   2   2   2   2   2   2   2   2   2   2   1   1   2   1   1   1   1   1   1   1   1   1   1   1   2   2   1   2   2   2   2   2   1   2   1   2   1   1   1   1   2   2
 MK-4-3                 1   2   2   2   1   1   1   2   2   2   1   1   2   1   2   1   1   2   2   1   1   1   2   1   1   1   2   1   2   2   2   2   1   1   1   2   1   1   2   2   1   2   1   2   1   1   2   1   2   1   2   1   2   1   1   2   1   2   2   1   2   2   2   1   1   1   2   1   1   1   2   2   1   2   1   2   2   2   2   1   2   2   1   1   1   2   1   1   1   2   2   1   1   1   2   2   2   2   1   2   1   2   2   2   1   1   1   2   1   1   1   1   2   1   2   1   2   2   1   2   1   1   2   1   1   1   1   2   2   1   2   2   1   1   1   2   2   1   2   1   2   1   2   1   1   2   2   1   1   1   1   1   2   1   2   1   1   2   2   2   2   1   1   2   2   2   2   2   1   1   2   1   1   1   1   1   1   1   1   1   1   2   2   2   1   2   2   2   2   2   1   2   2   2   1   1   1   1   2   2
 MK-4-4                 1   2   2   2   1   1   1   1   2   2   1   2   2   2   2   1   1   2   2   1   1   1   2   1   1   1   2   2   2   2   2   2   1   1   1   2   1   1   2   2   1   2   1   2   1   1   2   1   2   1   2   1   2   2   1   2   1   2   2   1   1   2   2   2   1   1   2   1   2   1   2   2   1   2   2   2   2   2   2   1   2   2   1   1   1   2   1   1   1   2   2   2   1   1   2   2   2   2   1   1   1   2   2   1   1   1   1   2   1   1   1   1   2   1   2   1   2   2   1   2   1   2   2   1   1   1   1   2   2   1   2   2   1   2   2   2   2   2   2   1   1   2   2   1   1   2   1   1   2   2   1   1   2   1   2   1   1   2   2   1   2   1   1   2   2   2   2   2   1   1   2   1   2   1   1   1   1   1   1   2   1   2   1   2   1   2   2   2   2   2   1   2   2   2   1   1   1   1   2   2
 MK-4-5                 1   2   2   2   1   1   1   1   2   2   1   2   2   2   2   2   1   2   2   1   1   1   1   1   1   1   1   2   2   2   2   2   1   2   1   2   1   1   2   2   1   2   1   2   2   1   2   1   2   1   2   1   2   2   1   2   1   2   2   2   1   2   2   2   1   1   2   1   1   1   2   2   1   2   2   2   2   2   2   1   2   2   1   1   1   2   1   1   1   2   2   2   1   1   2   2   2   2   1   1   1   2   2   1   1   1   1   1   1   1   2   1   2   1   2   1   2   2   1   2   1   2   2   1   1   1   1   2   2   1   1   1   1   2   2   2   2   2   2   1   1   2   2   1   1   2   1   1   2   2   2   1   2   1   2   1   1   2   2   1   2   1   1   2   1   2   2   1   1   1   2   1   2   1   2   1   1   1   1   1   1   2   1   2   1   2   2   2   2   2   1   2   2   2   1   1   1   1   2   2
 MK-4-6                 1   2   2   2   2   1   1   1   2   2   1   2   2   2   2   2   2   2   2   1   1   1   1   1   2   1   1   2   1   2   2   2   1   2   1   2   1   1   2   2   1   2   1   2   2   1   2   1   2   1   2   1   2   2   1   2   1   2   2   2   1   2   2   2   2   1   2   1   1   1   2   1   1   2   2   2   2   2   2   1   2   2   1   1   1   2   1   1   1   2   2   2   1   1   2   2   2   2   1   1   1   2   2   1   1   2   1   1   1   1   2   1   2   1   2   1   2   1   1   2   1   2   2   1   1   1   1   2   1   1   1   2   1   2   2   2   2   2   1   1   1   2   1   1   1   2   1   1   2   2   2   1   2   1   2   2   1   2   2   2   2   1   1   1   1   2   1   1   1   1   1   1   2   1   2   1   1   1   2   1   1   2   1   2   2   1   2   2   2   2   1   2   2   2   1   1   1   1   2   2
 MK-4-7                 1   2   2   2   2   2   1   2   2   2   1   2   2   2   2   2   1   2   2   1   2   1   1   1   2   1   1   2   1   2   1   2   2   2   1   2   2   1   2   2   1   1   1   2   2   1   2   1   2   2   2   1   2   2   1   2   1   2   2   2   1   2   2   2   2   1   2   1   1   1   2   1   1   2   2   2   2   2   2   1   2   1   1   2   1   2   1   1   1   1   2   2   1   1   2   2   2   2   1   1   1   2   2   1   1   2   1   2   1   1   2   1   2   1   2   2   2   1   2   2   1   2   2   1   1   1   1   2   1   1   1   2   1   2   2   2   2   1   1   2   1   2   1   1   1   2   1   1   2   2   2   1   2   1   2   2   1   2   2   1   2   1   1   1   1   2   1   1   1   1   1   1   1   1   2   1   1   1   2   1   1   2   1   1   2   2   2   2   2   2   1   2   2   2   1   1   1   1   2   1
 MK-4-8                 1   1   2   1   1   2   1   2   2   2   1   2   2   2   2   2   1   2   2   1   2   1   1   1   2   1   1   2   1   2   1   2   2   2   1   2   2   1   2   1   1   1   1   2   2   1   2   1   1   2   2   1   2   2   1   2   1   2   2   2   1   2   2   2   2   1   2   1   1   2   2   1   1   2   2   2   2   2   2   1   2   1   1   2   1   2   1   1   1   1   2   2   1   2   2   2   2   2   1   1   1   2   2   1   1   2   1   2   1   1   2   1   2   1   2   2   2   1   2   2   1   2   2   2   1   1   1   2   1   1   1   2   1   2   2   1   2   2   2   2   1   2   1   1   2   1   1   1   2   2   2   1   2   1   2   1   1   2   2   1   2   2   1   1   1   2   1   1   1   1   1   1   1   2   2   1   1   1   2   1   2   2   1   1   2   2   1   2   2   1   1   2   2   2   1   1   1   1   2   1
 MK-4-9                 1   1   2   1   1   2   1   2   2   2   1   2   2   2   2   2   1   2   1   1   2   1   2   1   2   1   2   2   1   2   1   2   1   2   1   2   2   1   2   1   1   1   1   2   2   2   2   1   2   2   2   1   2   2   1   1   1   2   1   2   2   2   2   2   2   1   2   1   1   2   2   2   1   2   2   2   2   2   2   1   2   1   1   2   1   2   1   2   2   1   2   2   1   2   2   1   2   2   1   1   1   2   2   1   1   2   1   1   1   1   2   1   2   2   2   2   2   1   2   2   1   2   1   2   1   1   1   2   1   2   1   1   1   1   2   1   2   2   2   2   1   2   1   1   2   1   1   1   2   2   2   1   2   1   2   2   2   2   2   1   2   2   1   1   1   2   1   1   1   1   1   1   1   2   2   1   1   1   2   1   2   2   1   1   2   2   2   2   2   1   1   2   2   2   1   1   2   1   2   1
 MK-4-10                1   1   2   1   1   2   1   2   2   2   1   2   2   1   1   2   1   2   1   1   2   1   1   1   2   1   2   2   1   2   1   1   1   2   1   1   2   1   2   1   1   1   1   2   1   2   2   1   2   2   2   1   2   2   1   1   1   2   1   2   2   2   2   1   2   2   1   1   1   2   2   2   1   2   2   2   2   1   2   1   2   2   1   2   1   2   1   2   2   1   2   2   1   2   2   1   1   2   1   1   1   2   2   1   1   2   1   1   1   2   2   1   2   2   1   2   2   2   2   2   2   2   1   2   1   1   1   2   1   2   1   1   1   1   2   1   1   2   2   2   1   2   1   1   2   1   1   1   2   2   1   1   2   1   2   2   2   2   2   1   2   2   1   1   1   2   1   1   1   1   2   1   1   2   2   1   1   1   2   1   2   2   1   1   2   2   2   2   2   1   1   1   2   2   1   1   2   1   2   1
 MK-4-11                1   1   2   1   1   1   1   2   2   2   1   2   2   1   1   1   1   2   1   1   2   2   1   1   2   1   2   2   1   2   1   1   2   2   2   1   2   1   2   1   1   1   1   2   1   2   2   1   2   2   2   1   2   2   1   1   1   2   1   2   2   2   2   1   2   2   1   1   1   1   2   2   1   2   2   2   2   1   2   1   2   2   1   2   1   2   1   1   2   1   2   2   1   2   2   1   1   2   1   1   1   2   2   1   1   2   1   1   1   2   2   1   2   2   1   2   2   1   2   2   2   2   1   2   1   1   1   2   1   2   1   1   1   1   2   1   1   2   2   2   1   2   1   1   2   1   1   1   2   2   1   1   2   1   2   2   2   2   2   1   2   2   1   1   1   2   1   1   2   1   1   2   1   2   2   1   1   2   2   1   2   2   1   1   2   2   2   2   2   1   1   1   2   2   1   1   2   1   2   1
 MK-4-12                1   1   2   1   1   1   1   2   2   2   1   2   1   1   1   1   1   2   1   1   2   2   1   1   1   1   2   2   1   2   1   1   2   2   2   1   2   1   2   1   2   1   1   2   1   2   2   1   2   2   2   1   2   2   1   1   1   1   1   2   2   2   2   1   2   2   1   1   1   1   2   2   2   2   2   2   2   1   2   1   2   1   1   2   1   1   2   1   2   1   2   2   1   1   2   1   1   2   1   1   1   2   2   1   1   2   1   1   1   2   2   1   2   1   1   2   2   1   2   2   2   2   1   2   1   1   2   2   1   2   1   1   1   1   2   1   1   2   2   1   2   2   1   1   2   1   1   1   2   2   1   1   2   1   2   2   2   2   2   1   2   2   2   1   1   2   1   1   2   1   1   2   1   2   2   1   1   2   2   1   2   2   1   2   2   2   2   2   2   1   1   1   2   2   1   1   1   2   2   1
 MK-4-13                2   1   1   1   1   1   1   2   2   2   1   2   1   2   1   1   1   2   1   1   2   2   1   2   1   2   2   2   1   2   1   1   2   2   2   1   2   1   2   1   2   1   2   2   1   2   2   1   2   2   2   1   2   2   1   1   1   1   1   2   2   2   2   1   2   2   1   1   1   2   2   2   2   2   2   2   2   1   2   1   2   1   2   2   1   1   2   1   2   1   2   1   1   1   2   1   1   2   1   2   1   2   2   1   1   2   1   1   1   2   2   1   2   2   1   2   2   1   2   2   2   2   1   2   2   1   2   2   1   2   1   1   1   2   2   2   2   2   2   1   2   2   1   1   2   1   1   2   2   2   2   1   1   1   2   2   1   2   2   1   2   2   2   1   1   2   1   1   2   1   1   2   1   2   2   1   1   2   2   1   2   2   1   2   2   2   2   2   2   1   1   1   2   2   1   1   1   2   2   1
 MK-4-14                2   1   1   1   1   2   1   2   2   2   1   2   1   2   1   1   1   2   1   1   2   2   1   2   1   2   2   2   1   2   1   1   2   2   2   1   2   1   1   1   2   1   2   2   2   2   2   1   2   2   2   1   2   2   1   1   1   1   1   2   2   2   2   1   2   2   1   1   1   2   2   2   1   2   2   2   2   1   2   1   2   2   2   2   1   1   2   1   2   1   2   1   1   1   2   1   1   2   1   2   2   2   2   1   1   1   1   1   1   2   2   1   2   2   1   2   2   1   2   1   2   2   1   2   2   1   2   2   1   1   1   1   1   2   2   2   2   2   2   1   2   2   1   1   2   1   1   2   2   2   2   1   1   1   2   2   1   2   2   2   2   2   2   1   1   1   1   1   2   1   1   2   1   2   2   1   1   2   1   1   2   2   1   2   2   2   2   2   2   1   1   1   2   2   1   2   1   2   2   1
 MK-4-15                2   1   1   2   1   2   1   2   2   2   1   2   1   2   1   1   1   2   1   2   1   2   1   2   1   1   2   2   1   2   1   1   2   2   2   1   2   1   1   1   2   1   2   2   2   2   2   1   2   2   2   1   2   2   1   2   1   1   1   2   2   2   2   1   2   2   1   2   1   1   2   2   1   2   2   2   2   1   1   1   2   2   2   2   1   1   2   1   2   1   2   1   1   1   2   1   1   2   1   2   2   2   2   1   1   1   2   1   1   1   2   1   2   2   1   2   2   1   2   1   1   2   1   2   2   1   2   2   1   2   1   1   1   2   1   2   2   2   2   1   2   2   1   1   2   1   1   2   2   2   2   1   1   1   2   2   1   2   2   2   2   2   2   1   1   1   1   1   2   2   1   2   1   2   2   1   2   2   1   1   2   2   1   2   2   2   2   2   1   1   1   1   2   1   1   2   2   2   2   1
 MK-4-16                2   1   1   2   1   1   1   2   2   2   1   2   1   2   1   2   1   2   1   2   1   2   1   2   1   1   2   2   1   2   1   1   2   2   2   1   2   1   2   1   2   1   2   2   2   2   2   1   2   2   2   1   1   1   1   1   1   2   2   2   2   2   2   1   2   2   2   2   1   1   2   2   1   2   2   2   2   1   1   1   2   2   2   2   1   1   2   1   2   1   2   1   1   1   2   1   1   2   1   2   2   2   2   1   1   1   2   1   1   1   2   1   2   2   1   2   2   1   2   1   1   2   1   2   2   1   2   1   2   2   1   1   1   2   1   2   2   2   2   1   2   2   2   1   2   1   1   2   2   2   2   2   1   1   2   2   1   2   2   1   2   2   1   1   1   1   1   1   2   2   1   2   1   2   2   1   2   2   1   1   2   2   1   1   1   2   2   2   1   1   1   1   2   1   1   1   2   2   2   2
 MK-5-1                 2   1   2   1   1   1   1   2   2   2   2   2   1   1   1   2   1   2   1   1   2   2   2   2   2   2   2   2   2   2   2   1   1   1   1   2   1   2   2   2   2   2   1   1   1   1   1   1   2   1   1   2   2   2   2   2   2   1   1   1   2   2   2   1   1   1   2   2   1   1   2   1   1   2   1   1   1   1   2   1   2   1   1   1   2   1   1   2   1   2   1   1   1   2   2   2   2   1   2   2   2   1   2   2   1   2   2   2   1   2   1   1   1   1   1   2   2   2   1   1   1   1   2   1   1   2   2   1   1   2   1   2   2   2   2   2   1   1   1   1   1   2   1   1   1   1   2   1   1   1   1   2   2   2   1   2   2   1   2   1   2   2   1   2   2   2   1   2   1   1   1   2   1   1   1   2   1   1   1   2   1   2   1   1   1   2   1   2   2   2   1   1   1   2   2   1   2   1   2   2
 MK-5-2                 2   1   2   1   1   1   1   2   2   2   2   2   1   1   1   2   1   2   1   1   2   2   2   2   1   2   2   2   2   2   2   1   1   1   1   2   1   2   2   2   2   2   1   1   2   1   2   1   2   2   1   2   2   2   2   2   2   1   1   1   2   2   2   1   1   1   2   1   1   1   2   1   1   1   1   1   1   1   2   1   2   1   1   1   1   1   1   2   1   2   1   1   2   2   2   2   2   1   2   2   2   1   2   2   2   2   2   2   1   2   1   1   1   1   1   2   2   2   1   1   1   1   2   1   1   1   2   1   1   2   1   2   2   2   2   2   1   1   1   1   1   2   1   2   1   1   2   1   1   1   1   2   1   2   1   2   2   1   2   1   1   2   1   2   1   2   1   2   1   1   1   2   1   1   1   2   1   1   2   2   1   2   1   1   1   2   2   2   2   2   1   1   1   2   2   1   1   1   2   2
 MK-5-3                 2   1   2   1   1   2   1   2   2   2   2   2   2   1   1   2   1   2   1   2   2   2   2   2   1   1   2   2   2   2   2   1   1   1   1   2   1   2   2   2   2   2   1   1   1   2   2   1   2   2   1   2   2   2   2   2   2   1   1   2   2   2   2   1   1   1   2   1   2   1   2   1   1   2   1   1   1   1   2   1   2   2   1   2   1   2   1   2   1   2   1   1   2   1   2   2   2   1   2   2   1   1   2   2   2   2   2   1   1   2   1   1   1   1   1   2   2   2   1   1   1   1   2   1   1   1   2   1   1   2   1   1   2   2   2   2   1   1   1   1   1   2   1   2   1   2   2   1   2   1   1   2   1   2   1   2   2   1   2   1   2   2   2   2   2   2   1   2   1   1   1   2   1   1   1   2   1   1   2   2   1   2   1   1   1   2   2   2   1   2   1   1   1   2   2   1   1   1   2   2
 MK-5-4                 2   1   2   1   1   2   1   2   2   2   2   2   2   1   1   2   1   2   1   1   1   2   2   2   1   1   2   2   2   2   2   1   1   1   1   2   1   2   2   2   2   2   1   1   1   2   2   1   2   2   1   2   2   2   2   2   2   1   2   1   2   1   2   1   1   1   2   1   2   1   2   1   1   1   1   1   1   1   2   1   2   2   1   2   1   2   1   2   1   1   1   2   2   1   2   2   1   1   2   2   1   1   2   2   1   2   2   1   1   2   1   1   2   1   1   2   2   2   1   1   1   1   2   1   1   1   2   1   1   2   1   1   2   2   2   2   1   1   2   1   1   2   1   2   1   2   1   1   2   1   1   2   1   2   1   2   2   2   2   1   2   2   2   2   2   2   2   2   1   1   1   2   1   1   1   2   1   2   1   1   1   2   1   1   1   2   2   2   1   2   1   1   1   2   2   1   2   1   2   2
 MK-5-5                 2   1   2   1   1   2   1   2   1   2   2   2   2   1   1   1   1   2   1   1   1   2   1   2   2   1   1   2   2   2   2   1   1   1   1   2   1   2   1   2   2   2   1   1   1   2   2   1   2   2   1   1   2   2   2   2   2   1   2   1   2   1   1   1   2   1   2   1   2   1   2   1   1   1   1   1   1   1   2   1   2   2   1   2   1   1   1   2   1   1   1   2   2   1   2   1   1   2   1   2   1   1   2   2   1   2   2   1   1   2   1   1   2   1   1   2   2   2   1   1   1   1   1   1   1   1   2   1   1   2   1   1   2   2   2   2   1   1   2   1   1   1   1   2   1   2   1   1   2   1   1   1   2   2   1   2   1   2   2   1   2   1   2   2   2   2   2   1   1   1   1   1   1   1   1   2   1   2   1   1   1   2   1   1   2   2   2   2   1   1   1   2   1   2   2   1   1   1   2   2
 MK-5-6                 2   1   2   1   2   2   1   2   1   2   2   2   1   1   1   1   1   2   1   1   1   2   1   2   2   1   1   2   1   1   2   1   1   1   1   2   1   2   1   2   2   2   1   1   1   2   2   1   2   2   1   1   1   2   2   2   2   1   2   2   2   1   1   2   2   1   1   2   2   1   2   1   1   1   1   1   2   1   2   1   2   2   1   2   1   1   1   2   1   1   1   2   2   1   1   1   1   1   1   2   1   1   2   1   1   2   2   1   1   2   1   1   2   1   1   1   2   2   1   1   1   1   1   1   2   1   2   1   1   2   1   1   2   2   1   2   1   1   2   1   1   1   1   2   1   2   1   1   2   1   1   1   2   2   1   2   1   2   2   1   2   1   2   2   2   2   2   1   1   1   1   1   1   1   2   2   1   2   1   1   1   2   1   1   2   2   1   2   1   1   1   2   1   1   2   1   1   1   2   2
 MK-5-7                 2   1   2   1   2   2   1   2   1   2   2   2   1   2   1   1   1   2   1   1   1   2   1   2   1   2   1   1   1   1   2   1   1   1   1   2   1   2   2   2   2   2   1   1   1   2   2   2   2   2   1   1   1   2   2   2   2   1   2   2   2   1   1   2   2   1   1   2   2   1   1   1   1   2   1   1   2   1   2   1   2   2   1   2   1   1   1   2   1   1   1   2   2   1   1   1   1   1   1   1   1   1   2   1   2   2   2   1   1   2   1   1   1   1   1   1   2   2   1   2   1   1   1   1   2   1   1   2   1   2   1   1   2   2   1   2   1   1   2   1   1   1   1   2   1   2   1   2   1   1   1   1   2   2   1   2   1   2   2   1   2   1   2   2   2   2   2   1   1   1   1   1   1   1   2   2   1   2   1   1   1   2   1   1   2   2   1   2   1   1   2   2   1   1   1   1   1   1   2   2
 MK-5-8                 2   1   2   1   2   2   1   2   1   2   1   2   1   2   1   1   1   2   1   1   1   2   1   2   1   2   1   1   1   1   2   1   2   1   1   2   1   2   2   2   2   2   1   1   1   1   2   2   2   2   1   2   1   1   2   2   2   1   2   2   1   1   1   2   2   2   1   2   2   1   1   1   1   2   1   2   2   1   2   1   2   2   1   2   1   1   1   2   1   1   1   2   2   1   1   1   1   1   1   1   1   1   2   1   2   2   2   1   2   2   1   1   1   1   1   1   2   2   1   2   2   1   1   1   2   1   1   2   1   2   1   1   1   1   1   2   1   1   2   1   1   2   1   2   1   2   1   2   1   1   1   1   2   1   1   2   1   2   2   2   2   1   2   2   2   1   1   1   1   1   1   1   1   1   2   2   1   2   1   1   1   2   1   1   2   2   1   2   1   1   2   2   1   1   1   1   1   1   2   2
 MK-5-9                 2   2   2   1   2   2   1   1   1   2   1   2   1   2   2   1   1   2   1   1   1   2   1   2   1   2   1   1   1   1   2   1   2   1   1   2   1   2   2   2   2   2   1   1   1   1   2   2   2   2   1   1   1   1   2   1   2   1   1   2   1   1   1   2   2   2   1   2   2   1   1   2   1   2   1   2   2   2   2   1   2   2   1   2   1   1   2   1   1   1   1   1   2   1   1   1   1   1   1   1   2   1   2   1   2   2   2   2   2   2   1   1   1   1   1   1   2   2   1   2   1   1   1   1   2   1   2   2   1   2   1   1   1   1   1   2   1   1   2   2   1   2   1   2   1   2   1   2   1   1   2   1   2   1   1   2   1   2   2   2   1   1   2   2   2   1   1   1   1   1   1   1   1   1   2   2   2   2   1   1   1   2   1   1   2   2   1   2   1   1   2   2   1   1   1   1   1   1   2   2
 MK-5-10                2   2   2   1   2   2   1   1   1   2   1   2   2   2   2   1   1   2   1   2   2   2   1   2   1   2   1   1   1   1   2   1   2   2   1   2   1   2   2   2   2   1   1   1   1   1   2   2   2   2   2   1   1   1   2   1   2   1   1   2   1   1   1   2   2   2   1   2   2   1   1   2   1   2   1   2   2   2   2   1   2   2   1   2   1   1   2   1   1   1   1   1   2   1   2   1   1   1   1   1   2   2   2   1   2   2   1   2   2   2   1   1   1   1   1   1   2   2   1   2   1   1   1   1   2   1   2   1   1   2   1   1   1   1   1   2   2   1   2   1   1   2   1   2   1   2   1   2   1   1   2   1   2   2   1   1   1   1   2   2   2   1   2   2   2   1   1   1   1   1   1   1   1   1   2   2   2   2   1   1   1   1   2   1   2   1   1   2   1   2   2   2   1   1   1   1   1   1   2   2
 MK-5-11                2   2   2   1   2   2   1   1   2   1   1   2   2   1   2   1   1   2   1   2   2   2   1   2   1   2   1   1   1   1   2   1   2   2   1   1   1   2   2   2   2   2   2   2   1   1   2   2   2   2   2   1   1   1   1   1   2   1   1   2   1   1   1   2   2   2   1   2   2   1   1   2   1   2   1   2   2   2   1   1   2   2   1   2   1   2   2   2   1   1   1   1   2   1   2   1   1   2   1   1   1   2   2   1   2   2   1   2   2   2   2   2   1   1   1   1   2   2   1   2   1   1   1   1   2   1   2   1   1   2   1   1   1   1   1   2   1   1   2   1   1   2   1   2   1   2   1   2   1   1   2   1   1   2   1   1   1   1   2   2   2   1   2   2   2   1   1   1   1   1   1   1   1   1   2   2   2   2   1   1   1   1   2   1   2   1   1   2   1   2   2   2   1   1   1   1   1   1   2   1
 MK-5-12                2   2   2   1   2   2   1   1   2   1   1   2   2   1   2   1   1   2   1   2   2   2   1   1   1   2   1   1   1   1   2   1   2   2   1   1   1   2   2   2   1   2   2   2   2   1   1   2   2   2   2   1   1   1   1   1   2   1   1   1   2   1   1   1   2   1   1   1   2   1   1   2   1   2   1   2   2   1   1   1   2   2   1   2   1   2   2   2   1   1   1   1   2   1   2   1   1   2   1   1   2   2   2   1   2   2   2   2   2   2   2   1   1   1   1   1   2   2   1   2   1   1   1   1   2   1   2   1   1   2   1   1   1   1   1   1   1   1   2   2   1   2   1   2   1   2   2   2   1   1   2   1   1   2   1   1   1   1   2   2   2   1   2   2   2   1   1   1   1   1   1   1   1   1   2   2   2   2   1   1   1   1   2   1   2   1   1   2   1   2   2   2   1   2   1   1   1   1   2   1
 MK-5-13                2   2   2   1   2   2   1   1   2   1   1   1   2   1   2   1   1   2   1   2   2   2   1   1   1   2   1   1   2   1   2   1   2   2   1   2   1   2   2   2   1   2   2   2   2   2   2   2   2   2   2   1   1   1   1   1   2   1   1   1   2   1   1   1   1   1   2   1   2   1   1   2   2   2   1   2   2   1   1   1   2   2   1   2   1   2   2   2   1   1   2   1   2   1   2   1   1   2   2   1   2   2   2   2   2   2   2   2   2   2   2   1   1   1   1   1   2   2   1   2   2   1   2   1   2   1   2   1   1   2   1   1   1   1   1   1   1   1   2   2   2   2   2   2   1   2   2   2   1   1   2   1   1   2   2   1   1   1   2   2   2   1   2   2   1   1   1   1   1   1   1   1   1   1   2   2   2   2   1   1   1   1   2   1   2   1   1   2   1   2   2   2   1   2   1   1   1   1   2   1
 MK-5-14                2   2   2   1   2   2   1   1   2   1   1   1   1   1   2   1   2   2   1   2   2   2   1   1   2   2   1   1   2   1   2   1   2   1   1   2   1   2   2   2   1   1   2   2   2   2   1   2   2   2   1   1   1   1   1   1   2   1   1   1   1   1   1   2   1   1   2   1   2   2   2   2   2   2   1   2   2   1   1   2   2   2   1   2   1   2   2   2   1   1   2   1   2   1   2   1   1   2   2   1   2   1   2   2   2   2   1   2   2   2   2   1   1   1   1   1   1   2   1   2   2   1   2   1   2   1   2   2   1   2   1   2   1   1   1   1   1   1   2   2   2   2   2   2   1   2   2   2   1   1   2   1   1   2   2   1   1   1   1   2   2   2   2   2   1   1   1   1   1   1   1   1   1   1   2   2   2   2   1   1   1   1   2   1   2   1   1   2   2   2   2   1   1   2   1   1   1   1   2   1
 MK-5-15                2   2   2   1   2   2   1   2   2   1   1   1   1   1   2   1   2   2   1   2   2   2   1   1   2   1   1   1   2   1   2   1   2   1   1   2   1   2   2   2   1   1   2   2   2   2   1   2   2   2   1   1   1   1   1   1   2   1   1   1   1   1   1   2   1   1   2   1   2   2   2   2   2   2   1   2   2   1   1   2   2   2   1   2   1   2   2   2   1   1   2   1   2   1   2   1   1   2   1   1   2   1   2   2   2   2   2   2   2   1   2   1   1   1   1   1   1   2   1   2   2   1   2   1   2   1   1   2   1   2   2   2   1   1   1   1   1   1   2   2   2   1   2   2   1   2   2   2   2   1   2   1   2   1   2   2   1   1   1   2   2   1   2   2   1   1   1   1   1   1   1   1   1   1   2   2   2   2   1   1   1   1   2   1   1   1   1   2   2   2   2   1   1   2   1   1   1   1   2   1
 MK-5-16                2   2   2   1   2   2   1   2   2   1   1   2   1   1   2   1   2   2   2   2   2   2   1   1   2   1   1   1   2   1   2   1   2   1   1   2   1   1   2   2   1   1   2   2   2   2   2   2   2   2   1   1   1   1   1   2   2   1   1   1   1   1   1   2   1   1   2   1   2   2   2   1   2   1   1   1   1   1   1   2   2   2   2   2   1   2   2   2   1   1   1   1   2   1   2   1   1   2   1   1   2   1   2   2   2   2   1   2   2   1   2   1   1   1   2   1   1   2   1   1   2   2   2   1   2   1   1   2   2   2   2   2   1   2   1   1   1   1   2   2   2   1   2   2   1   2   2   2   1   1   1   1   1   1   2   2   1   1   1   2   2   1   2   2   1   1   1   1   1   1   1   1   1   1   2   2   2   2   1   1   1   1   1   1   1   1   1   2   2   2   2   1   1   2   1   1   1   1   2   1
 MK-6-1                 2   1   1   2   2   1   1   1   2   1   2   1   2   2   2   1   2   1   1   2   2   2   1   1   1   2   1   2   1   2   2   1   1   2   2   1   1   1   2   2   2   1   1   2   1   1   1   2   1   2   2   1   1   1   2   2   2   2   1   1   2   1   2   1   1   2   1   1   1   1   1   1   1   1   1   1   1   2   2   2   2   1   1   2   2   1   2   1   1   2   1   1   1   2   2   2   1   1   2   1   2   2   1   1   1   2   1   1   1   1   2   1   1   1   1   2   2   1   1   1   2   2   1   1   2   2   1   1   2   2   1   1   2   1   1   2   2   2   1   2   1   2   1   1   1   2   1   2   1   1   2   1   2   1   1   1   1   2   1   1   1   1   1   2   1   2   1   2   2   1   2   1   1   2   1   1   1   2   2   2   1   2   1   2   2   1   1   1   2   2   2   1   2   2   1   1   1   1   2   2
 MK-6-2                 2   1   1   2   2   1   1   2   2   1   2   1   2   2   2   1   2   1   1   2   2   2   1   1   1   2   1   2   1   1   2   1   1   2   2   1   1   1   2   2   2   1   2   2   1   1   1   2   1   2   2   1   1   1   2   2   2   2   1   1   2   1   2   1   1   1   1   1   1   1   1   1   1   1   1   1   1   2   2   2   2   1   1   2   2   1   2   1   1   2   1   1   1   2   1   2   2   1   2   1   2   1   1   2   2   2   1   1   1   1   2   1   1   1   1   2   2   1   2   1   2   2   1   1   1   2   1   1   1   2   1   1   2   1   1   2   2   1   1   2   1   2   1   1   1   1   2   2   1   1   2   1   2   1   1   1   1   2   1   1   1   1   1   2   1   2   1   2   2   1   2   1   1   2   1   1   2   2   2   2   1   2   1   2   2   1   1   1   2   2   2   1   2   2   1   1   1   1   2   2
 MK-6-3                 2   1   1   2   2   2   1   2   2   1   2   1   2   2   2   1   2   1   2   2   2   2   1   1   1   2   1   2   1   1   2   1   1   2   2   1   1   1   2   2   2   1   1   2   1   1   1   2   1   2   2   1   2   1   2   2   2   2   1   2   1   1   2   1   1   1   1   1   1   1   1   1   1   1   1   1   1   2   2   2   1   1   1   2   2   1   2   1   1   2   1   1   1   2   1   2   2   1   2   1   2   1   1   2   1   2   1   1   2   1   2   1   1   1   1   2   2   1   2   1   2   2   1   1   1   2   1   1   1   2   1   1   2   1   1   2   2   2   1   2   1   2   1   1   1   1   2   2   2   1   2   1   2   1   1   2   1   2   1   1   1   1   1   2   1   2   1   2   2   1   2   1   1   2   1   1   2   2   1   2   1   2   1   2   2   2   1   1   2   2   2   1   2   2   1   1   1   1   2   2
 MK-6-4                 1   1   1   2   2   2   1   2   2   1   2   1   2   2   2   2   2   2   2   2   2   2   2   1   1   2   1   2   1   1   2   1   1   2   2   1   1   1   2   2   2   1   2   2   1   1   1   2   1   2   2   1   2   1   2   2   2   2   1   1   1   1   2   1   1   1   1   1   1   1   1   1   1   1   2   1   2   2   2   2   2   1   1   2   2   1   2   1   1   2   1   1   2   2   1   2   2   1   2   1   2   1   1   2   1   2   1   2   2   2   2   1   1   1   1   2   2   2   2   1   2   2   1   1   1   2   1   1   1   2   1   1   1   1   1   2   2   2   1   2   1   2   1   1   1   2   2   2   2   1   2   1   2   1   1   2   1   2   1   1   2   1   1   2   1   2   1   2   2   1   1   1   1   2   1   1   2   2   1   2   1   2   2   2   1   2   1   1   2   2   2   2   2   2   1   1   1   1   2   2
 MK-6-5                 1   1   1   2   2   2   1   2   2   1   2   1   2   2   2   2   2   2   2   2   2   2   2   1   1   2   1   2   1   1   2   1   1   2   2   1   2   2   2   2   2   1   2   2   1   1   1   2   1   2   2   1   2   1   2   2   2   2   1   1   1   2   2   1   2   1   1   1   1   1   1   1   1   1   2   1   1   2   2   2   2   1   1   1   2   1   2   1   2   2   1   1   2   1   1   2   2   1   2   1   2   1   1   2   1   1   1   2   2   2   2   1   1   1   1   2   2   2   2   2   2   2   1   2   1   1   1   1   1   1   1   1   1   1   1   2   2   2   1   2   1   2   1   1   1   2   2   1   2   1   2   1   2   1   1   2   1   2   1   1   2   1   1   2   1   2   1   2   2   1   1   1   1   2   1   1   2   2   1   2   1   2   2   2   1   2   1   1   2   2   2   2   2   2   1   1   1   1   2   1
 MK-6-6                 1   1   1   2   2   2   1   2   2   1   2   1   2   2   2   2   2   2   2   2   2   2   2   1   1   1   2   2   1   1   2   1   1   2   2   1   2   2   2   2   2   2   1   2   1   1   1   1   1   2   1   1   2   2   2   2   1   2   1   1   1   2   2   1   2   1   1   1   1   1   1   1   1   1   2   1   1   2   2   2   2   1   1   1   2   1   2   2   2   2   1   1   1   1   1   2   1   1   2   1   2   1   1   1   1   1   1   2   2   2   2   1   1   1   1   2   2   2   2   2   2   2   1   2   1   1   1   1   1   1   1   2   1   1   1   2   2   2   1   2   1   2   1   1   2   1   2   2   2   1   2   1   2   2   1   2   1   2   2   1   2   1   1   2   2   2   1   2   2   1   1   1   1   1   1   2   2   2   1   1   1   2   2   2   1   2   1   1   2   2   2   2   2   2   1   1   1   2   2   1
 MK-6-7                 1   1   1   2   2   2   1   2   2   1   1   1   2   2   2   2   2   1   2   2   2   2   2   1   1   1   2   1   2   1   2   1   1   2   2   1   2   2   2   2   2   2   1   2   1   1   1   1   1   2   1   1   2   2   2   2   1   2   1   1   1   2   2   1   2   1   1   1   1   2   2   1   1   1   2   2   1   2   2   2   2   1   1   2   2   1   2   2   2   1   1   1   1   1   1   2   2   1   1   1   2   1   2   1   1   1   1   2   2   2   2   1   1   1   1   2   2   2   2   2   2   2   1   2   2   1   2   1   1   1   1   1   1   1   1   2   1   2   1   2   1   2   1   1   2   1   2   2   2   1   2   1   2   2   1   1   1   1   2   1   2   1   1   2   2   2   2   2   1   1   1   1   1   1   1   2   2   1   1   2   1   2   2   2   1   2   1   1   2   2   2   2   2   2   1   1   1   2   2   1
 MK-6-8                 1   1   1   2   2   1   1   2   2   1   1   1   2   2   2   2   1   1   2   2   2   2   2   1   1   2   2   1   2   1   2   2   1   1   2   1   2   2   2   2   2   2   1   2   1   1   1   1   1   1   1   1   2   1   2   2   1   2   1   1   1   2   2   1   2   1   1   2   2   2   2   1   1   1   1   2   1   2   2   2   2   1   1   1   2   1   2   2   2   1   1   1   1   1   1   1   2   1   2   1   2   1   2   1   1   1   2   2   2   2   1   1   1   1   1   2   2   1   2   2   2   2   1   2   2   1   2   1   1   1   1   1   1   1   1   2   1   2   2   2   2   1   1   1   2   1   2   2   2   2   2   1   2   2   1   1   1   1   2   1   1   1   2   2   2   2   2   2   1   1   1   1   1   1   1   2   2   1   1   1   1   2   2   2   1   2   1   1   2   1   2   2   2   2   1   1   1   2   2   1
 MK-6-9                 1   1   1   2   2   1   1   2   2   2   1   1   2   2   2   2   2   1   2   2   2   2   2   1   1   2   2   1   2   2   2   2   2   1   2   1   2   2   1   2   2   2   1   2   1   1   1   1   1   1   1   2   2   1   2   2   1   2   1   1   1   2   2   2   2   1   1   2   2   2   2   1   1   1   1   2   1   2   2   1   2   1   1   2   2   1   2   2   1   1   1   1   1   1   1   1   1   1   2   2   2   1   1   1   1   2   2   2   2   1   1   1   1   1   1   2   2   1   2   2   2   2   1   2   2   1   2   1   2   1   1   1   1   1   1   2   1   2   2   2   2   2   1   1   2   2   2   1   2   2   2   1   2   1   2   1   2   2   2   1   1   1   2   2   2   2   2   2   1   1   1   1   1   1   1   2   2   1   1   1   1   2   2   2   1   1   1   1   2   1   2   2   2   2   1   1   1   2   2   1
 MK-6-10                2   1   1   2   1   1   2   2   2   2   1   1   2   2   2   2   2   1   2   2   2   2   2   1   1   2   2   1   2   2   2   2   2   1   2   1   2   2   1   2   2   2   1   2   1   1   1   1   1   2   1   2   2   1   2   2   2   2   1   1   1   2   2   2   2   1   1   2   1   2   2   1   1   1   1   2   1   2   2   1   2   1   1   1   2   1   2   2   1   1   1   1   1   1   1   1   1   1   2   2   1   1   1   1   1   2   2   2   2   1   1   1   1   1   1   2   2   1   2   2   1   2   1   2   1   2   2   1   2   1   1   1   1   1   1   2   2   2   2   2   2   2   2   1   2   2   1   1   2   1   2   2   2   1   2   1   2   2   2   1   1   1   2   2   2   2   2   2   1   1   1   1   1   1   1   2   2   1   1   1   1   2   2   2   1   1   1   1   2   1   2   2   2   2   1   1   1   2   2   1
 MK-6-11                2   1   1   2   1   1   2   1   2   2   1   1   2   2   2   2   1   1   2   2   2   2   2   1   1   2   2   1   2   2   2   2   2   1   2   1   2   2   1   2   1   2   1   2   1   1   1   1   2   2   1   2   2   1   2   2   2   2   1   1   1   2   2   2   2   1   1   2   1   2   2   1   1   1   1   2   1   2   2   2   2   2   1   2   2   1   2   2   1   1   1   1   1   1   1   1   1   2   2   2   1   1   1   1   1   2   1   2   2   1   1   1   1   1   1   2   2   1   1   2   1   2   1   2   1   2   2   1   2   1   1   1   1   2   2   2   2   2   2   2   2   2   2   1   2   2   1   1   2   1   2   2   2   1   2   1   2   2   2   1   1   1   2   2   2   2   2   2   1   1   1   1   1   1   1   2   2   1   1   1   1   2   2   2   1   1   1   1   2   1   2   2   2   2   1   1   1   2   2   1
 MK-6-12                2   1   2   2   1   1   2   1   2   2   1   1   2   2   2   2   1   1   2   2   2   2   2   1   1   2   2   1   2   2   2   2   2   1   2   1   2   2   1   2   1   2   1   2   1   1   1   1   2   2   1   2   2   1   2   2   2   1   1   1   1   1   2   2   2   1   1   2   1   2   2   1   1   1   1   2   2   2   2   2   2   2   1   2   2   1   2   2   1   2   1   1   1   1   1   2   2   2   1   2   1   1   1   1   1   2   1   2   2   1   1   1   2   1   1   2   2   1   1   2   1   1   1   2   1   2   2   1   2   1   2   1   1   1   2   2   2   2   2   2   2   2   2   1   2   2   1   1   2   1   2   2   2   1   2   1   2   2   2   1   1   1   2   2   2   2   2   2   1   1   1   1   1   2   1   2   2   1   1   1   1   2   1   1   1   1   1   1   2   1   2   2   2   2   1   2   1   2   2   1
 MK-6-13                2   1   2   2   1   1   2   1   2   1   1   1   2   2   2   2   1   1   2   2   2   2   2   1   2   2   2   1   1   1   2   2   2   1   2   1   2   1   2   2   1   2   1   2   1   1   2   1   2   2   1   2   1   1   2   2   2   1   1   2   1   1   2   2   2   1   1   2   1   2   2   1   1   1   1   2   2   2   2   2   2   2   1   2   2   1   2   2   1   2   1   1   1   1   1   2   2   2   2   2   1   1   1   1   1   2   1   2   2   2   2   1   2   1   1   2   2   1   1   1   1   1   1   2   1   2   2   1   2   1   2   2   2   1   2   2   2   2   2   2   1   2   2   1   2   2   1   1   2   1   1   2   2   1   2   2   2   2   2   1   1   1   2   2   1   2   2   2   1   1   1   1   1   2   1   2   2   1   1   1   1   2   1   1   1   1   2   1   2   1   2   2   2   2   1   2   1   1   2   1
 MK-6-14                2   1   2   2   1   2   2   1   1   1   1   1   2   2   2   2   1   1   2   2   1   2   2   1   1   2   2   2   1   1   2   2   2   1   2   1   2   1   2   2   2   1   1   2   1   1   2   1   2   2   1   2   1   1   2   2   2   1   1   2   1   1   2   2   2   1   1   2   1   1   2   1   1   1   1   2   2   2   2   2   2   1   1   2   2   1   2   2   1   2   1   1   1   1   1   1   2   2   2   2   1   1   1   1   1   1   1   2   2   2   2   1   2   1   1   1   2   1   2   1   1   1   1   1   1   2   2   1   2   1   2   2   2   1   2   2   2   2   2   2   1   2   2   1   2   1   1   1   2   1   1   2   2   2   2   2   2   2   2   1   1   1   2   2   1   2   2   2   1   1   1   1   1   2   1   2   2   1   1   1   1   2   1   1   2   1   2   1   2   2   2   2   2   1   1   2   1   1   2   1
 MK-6-15                2   1   2   2   1   1   1   1   1   1   1   1   1   2   2   2   1   1   2   2   1   2   2   1   1   2   2   1   1   1   2   2   2   1   2   1   2   1   2   2   2   1   1   2   1   1   2   1   2   2   1   2   1   1   2   2   2   1   1   2   1   1   2   2   2   1   1   2   1   1   2   1   1   1   1   2   1   2   2   2   2   1   1   2   2   1   2   2   1   2   1   1   1   2   1   1   2   2   1   2   1   1   1   1   1   1   1   2   2   2   2   1   2   1   1   1   2   1   2   1   1   1   1   1   1   2   2   1   2   1   2   2   2   1   2   2   1   2   2   2   1   2   2   1   2   1   1   1   2   1   1   2   2   2   2   2   1   2   2   1   1   2   2   2   1   2   2   2   1   1   1   1   1   2   1   2   2   1   1   1   1   2   1   1   1   2   2   1   2   2   2   2   2   1   1   2   2   1   2   1
 MK-6-16                2   1   2   2   1   1   1   1   1   1   1   1   1   2   2   2   1   1   2   2   1   2   2   1   1   2   2   1   1   1   2   2   2   1   2   1   2   1   2   2   2   1   1   2   1   1   2   1   2   2   2   1   1   1   2   2   2   1   1   2   1   1   2   2   2   1   1   2   1   1   2   1   1   1   1   2   1   2   2   2   2   1   1   2   2   1   2   2   1   2   1   1   1   2   1   1   1   2   1   2   1   1   1   1   1   1   1   2   2   2   2   1   2   1   1   1   2   1   2   1   1   1   1   1   1   2   2   2   2   1   2   1   2   1   2   2   1   2   2   2   1   2   2   1   2   1   1   1   2   1   1   2   2   2   2   2   1   2   2   1   1   2   2   2   1   2   2   2   1   1   1   2   1   2   1   2   2   1   1   1   1   1   1   1   2   2   2   2   2   2   2   2   2   1   1   2   2   1   2   1
 
!****************************************** Phenotypic Data **********************************************************
!-100.0 is resevred for missing phenotype
SimulatedTrait1         8.6370   10.6698    9.2846   10.5490   10.6709    9.9047    9.2413    8.4648   10.8455   10.5329   10.4113    8.4796    9.0866    9.9076    8.5920   10.0204    9.1453    9.1961    8.9418   10.4769   10.8116   10.2955   10.8016    9.3868    8.9644    9.6941   10.9485    9.7817   11.2743   10.2192    8.1210   11.6123    9.7297   10.8227    8.6059    9.3225   11.2913   11.8202    6.9823    9.9668   10.0354   10.3821   10.6472   10.2068   10.5288    9.9357   10.1932   12.7204   10.1400    8.9025    9.4535    8.5314   10.7053    9.0971    7.8788   10.5387    8.3760    9.8024   10.0338    9.6590    9.4648   10.3630    9.1222   11.3695    9.2326    9.8993    9.3532   10.0239    9.4530    9.1039    9.4852   11.2227    8.1857   11.1397    9.8817   10.9686    8.3277    7.5138   10.1808   10.2547    9.2015   10.3492    8.4705   11.1461    9.9065    9.8375   10.0602   10.7506    9.5798   10.9712   11.4529    8.6991   12.0169   11.3811    9.7940    9.5437   10.5341    8.0703    9.9532    9.1565   10.7627    8.0093    9.1388   10.3329    9.4532    9.5277   12.0035   10.3022   10.7508   10.2310   10.9105    9.5946    9.6695    7.6760    9.5206    9.2843   10.2871   11.2022   10.3821    8.7420    8.3703    9.7791   10.4298    8.2930   12.0545   10.1194   10.3480    9.4463    8.4499    9.4876    9.1774    7.8424    9.9687    9.9634    7.9378   10.3049   11.3094    9.7591    8.3345   10.1409   10.0733    9.3507    9.1170   10.9658    9.0567   10.0907    8.7159    9.6681   10.2904   11.4456   10.8988    9.0106    8.7514   11.1576   10.1356    9.4202   10.1621   10.5841    9.7685    9.0959    9.9225    9.7247   10.2202   10.0621    9.7500   10.5119    9.1716   12.5246    8.2192   10.5225    9.9475    9.7723    8.5048   11.5288    9.4502    7.7949    9.6531   10.6248   10.8717   11.5686    9.6517    9.4954   11.7286   11.4029   10.9953    9.7095    9.9459   10.5474    9.5533   11.3888   10.3372   10.2135   11.0982    8.8271    9.7011   11.6175   11.0570   11.8435    9.2596    9.9915
 
