# Supplementary material for: Inclusive Composite Interval Mapping of QTL by Environment Interactions in Biparental Populations
Source: PLoS One. 2015 Jul 10;10(7):e0132414. doi: 10.1371/journal.pone.0132414 (PMC4498613; doi:10.1371/journal.pone.0132414)
Supplement: S1 File — (ZIP) [file pone.0132414.s001.zip › BC1 population/e=1/run_00150.met]

!**********************Note: lines staring with "!" are remarks and will be ignored in the program********************
!*********************************General Information**********************************
!Assuming F1 = P1 x P2, populations available in QTL IciMapping are: 
!  1, P1BC1F1 = P1 x F1, the first backcrossing where P1 is used as the recurrent parent;
!  2, P2BC1F1 = P2 x F1, the first backcrossing where P2 is used as the recurrent parent;
!  3, F1DH, F1-derived doubled haploids; 
!  4, RIL or F1RIL, recombination inbred lines through the repeated selfing of F1;
!  5, P1BC1RIL, recombination inbred lines through the repeated selfing of P1BC1F1;
!  6, P2BC1RIL, recombination inbred lines through the repeated selfing of P2BC1F1;
!  7, F2, the selfing generation of F1;
!  8, F3, the selfing generation of F2;
!  9, P1BC2F1, the second backcrossing where P1 is used as the recurrent parent; 
! 10, P2BC2F1, the second backcrossing where P2 is used as the recurrent parent;
! 11, P1BC2RIL, recombination inred lines through the repeated selfing of P1BC2F1; 
! 12, P2BC2RIL, recombination inred lines through the repeated selfing of P2BC2F1; 
! 13, P1BC1F2, the selfing generation of P1BC1F1; 
! 14, P2BC1F2, the selfing generation of P2BC1F1; 
! 15, P1BC2F2, the selfing generation of P1BC2F1; 
! 16, P2BC2F2, the selfing generation of P2BC2F1; 
! 17, P1BC1DH, P1BC1F1-derived doubled haploids; 
! 18, P2BC1DH, P2BC1F1-derived doubled haploids; 
! 19, P1BC2DH, P1BC2F1-derived doubled haploids; 
! 20, P2BC2DH, P2BC2F1-derived doubled haploids; 
   1      !Mapping Population (see remarks above)
   2      !Mapping Function (1 for Kosambi; 2 for Haldane; 3 for Morgan)
   2      !Marker Space Type (1 for intervals; 2 for positions)
   1      !Marker Space Unit(1 for centiMorgans; 2 for Morgan)
   6      !Number of Chromosomes (or Linkage Groups)
 200      !Size of the mapping population
   1      !Number of environments
 
!***************************************** Chromosomes and Linkage Maps **********************************************
!Chromosome                 NumMarkers
-CH1                        16
-CH2                        16
-CH3                        16
-CH4                        16
-CH5                        16
-CH6                        16
!Linkage map (Marker name followed by position or the interval length)
 MK-1-1                1     0.000
 MK-1-2                1    10.000
 MK-1-3                1    20.000
 MK-1-4                1    30.000
 MK-1-5                1    40.000
 MK-1-6                1    50.000
 MK-1-7                1    60.000
 MK-1-8                1    70.000
 MK-1-9                1    80.000
 MK-1-10               1    90.000
 MK-1-11               1   100.000
 MK-1-12               1   110.000
 MK-1-13               1   120.000
 MK-1-14               1   130.000
 MK-1-15               1   140.000
 MK-1-16               1   150.000
 MK-2-1                2     0.000
 MK-2-2                2    10.000
 MK-2-3                2    20.000
 MK-2-4                2    30.000
 MK-2-5                2    40.000
 MK-2-6                2    50.000
 MK-2-7                2    60.000
 MK-2-8                2    70.000
 MK-2-9                2    80.000
 MK-2-10               2    90.000
 MK-2-11               2   100.000
 MK-2-12               2   110.000
 MK-2-13               2   120.000
 MK-2-14               2   130.000
 MK-2-15               2   140.000
 MK-2-16               2   150.000
 MK-3-1                3     0.000
 MK-3-2                3    10.000
 MK-3-3                3    20.000
 MK-3-4                3    30.000
 MK-3-5                3    40.000
 MK-3-6                3    50.000
 MK-3-7                3    60.000
 MK-3-8                3    70.000
 MK-3-9                3    80.000
 MK-3-10               3    90.000
 MK-3-11               3   100.000
 MK-3-12               3   110.000
 MK-3-13               3   120.000
 MK-3-14               3   130.000
 MK-3-15               3   140.000
 MK-3-16               3   150.000
 MK-4-1                4     0.000
 MK-4-2                4    10.000
 MK-4-3                4    20.000
 MK-4-4                4    30.000
 MK-4-5                4    40.000
 MK-4-6                4    50.000
 MK-4-7                4    60.000
 MK-4-8                4    70.000
 MK-4-9                4    80.000
 MK-4-10               4    90.000
 MK-4-11               4   100.000
 MK-4-12               4   110.000
 MK-4-13               4   120.000
 MK-4-14               4   130.000
 MK-4-15               4   140.000
 MK-4-16               4   150.000
 MK-5-1                5     0.000
 MK-5-2                5    10.000
 MK-5-3                5    20.000
 MK-5-4                5    30.000
 MK-5-5                5    40.000
 MK-5-6                5    50.000
 MK-5-7                5    60.000
 MK-5-8                5    70.000
 MK-5-9                5    80.000
 MK-5-10               5    90.000
 MK-5-11               5   100.000
 MK-5-12               5   110.000
 MK-5-13               5   120.000
 MK-5-14               5   130.000
 MK-5-15               5   140.000
 MK-5-16               5   150.000
 MK-6-1                6     0.000
 MK-6-2                6    10.000
 MK-6-3                6    20.000
 MK-6-4                6    30.000
 MK-6-5                6    40.000
 MK-6-6                6    50.000
 MK-6-7                6    60.000
 MK-6-8                6    70.000
 MK-6-9                6    80.000
 MK-6-10               6    90.000
 MK-6-11               6   100.000
 MK-6-12               6   110.000
 MK-6-13               6   120.000
 MK-6-14               6   130.000
 MK-6-15               6   140.000
 MK-6-16               6   150.000
!*********************************** Marker Types ********************************************************************
!Co-dominant marker: When heterozygote F1 is present, P1 is coded as 2, F1 is coded as 1, and P2 is coded as 0; Otherwise, P1 is coded as 2, and P2 is coded as 0. 
!Dominant marker: When heterozygote F1 is present, P1 and F1 are coded as 12, and P2 is coded as 0; Otherwise, P1 is coded as 2, and P2 is coded as 0.  
!Recessive markers: When heterozygote F1 is present, P1 is coded as 2, and F1 and P2 are coded as 10; Otherwise, P1 is coded as 2, and P2 is coded as 0. 
!Missing marker is coded as -1. 
 MK-1-1                 2   2   2   2   1   1   2   1   1   1   2   1   1   1   2   2   1   1   1   2   1   1   2   2   1   2   2   2   2   2   1   1   1   1   2   2   2   1   2   1   1   2   1   2   1   1   2   2   1   1   1   2   1   1   1   1   2   1   2   1   1   2   2   1   2   1   2   2   1   1   1   2   1   2   1   2   2   2   1   1   2   1   2   2   1   2   2   1   1   1   2   1   1   2   2   1   1   2   2   1   1   2   1   1   2   2   2   1   1   1   2   2   1   1   2   1   1   2   1   2   2   2   2   1   2   1   2   2   1   1   1   2   2   2   1   2   2   2   1   2   1   2   1   2   2   1   1   2   2   1   2   1   2   1   1   1   2   2   2   2   1   2   1   1   2   1   1   2   1   1   2   2   1   1   1   2   2   1   1   1   1   1   1   1   1   2   2   2   1   1   2   2   2   2   1   1   1   2   1   2
 MK-1-2                 2   2   2   2   1   1   2   1   1   1   2   1   1   1   2   2   1   1   1   2   1   1   1   2   1   2   2   2   2   2   1   1   1   1   2   2   2   1   2   1   1   2   1   2   1   1   2   2   1   1   1   2   1   1   1   1   2   1   2   1   2   2   2   1   2   1   2   2   1   1   1   2   1   2   1   1   2   2   1   1   2   1   2   2   1   2   2   2   1   1   2   1   1   2   2   1   1   2   2   1   2   2   1   1   2   2   2   1   1   1   2   1   2   1   2   1   1   2   1   2   2   2   1   1   2   1   2   2   1   1   1   2   1   1   1   2   2   2   1   2   1   2   2   1   2   1   1   2   2   1   2   1   2   1   1   1   2   2   2   2   1   2   1   1   2   1   1   2   1   1   2   2   1   1   1   2   2   1   1   1   1   1   1   1   1   1   1   1   2   1   2   2   2   2   1   1   1   2   1   2
 MK-1-3                 2   2   2   2   1   2   2   1   1   1   2   1   1   1   1   2   1   1   1   2   2   1   1   2   1   2   2   2   2   2   1   1   1   1   2   2   1   1   2   1   1   2   1   2   1   1   2   2   1   1   1   1   1   1   1   1   2   1   2   1   1   2   2   1   2   2   2   2   1   1   1   2   1   2   1   1   2   2   1   1   2   1   2   2   2   2   2   2   1   1   2   1   1   2   2   1   1   2   2   2   2   2   1   1   2   2   2   1   2   1   2   1   1   1   1   1   2   2   1   2   2   2   1   1   2   1   2   2   1   1   1   2   1   1   1   2   2   2   1   2   1   2   2   1   2   1   1   2   2   1   2   1   2   1   1   1   2   2   2   1   1   2   1   2   2   2   1   2   1   1   2   2   1   1   1   2   2   1   1   1   1   1   1   1   1   1   2   1   2   1   2   2   2   2   1   1   1   2   1   2
 MK-1-4                 1   2   2   2   1   2   1   2   1   1   2   2   1   1   1   2   1   1   1   2   2   1   1   1   2   1   2   2   2   2   1   1   1   1   2   2   1   1   2   1   1   2   1   2   1   1   2   2   1   1   1   1   1   1   1   1   1   1   2   1   1   2   2   1   1   2   2   2   1   1   1   2   1   2   1   2   2   2   1   1   2   1   2   2   2   1   2   2   1   1   2   1   1   2   2   1   1   1   2   2   2   2   1   1   2   2   2   1   2   1   2   1   1   1   1   1   2   2   1   2   2   2   1   1   2   1   2   2   1   1   1   2   2   1   1   2   2   2   1   2   1   2   2   1   2   1   1   2   2   1   2   1   2   1   1   1   2   2   2   1   1   2   2   2   2   2   2   2   1   2   1   2   1   1   2   2   2   1   1   1   2   1   1   1   2   1   2   1   2   1   2   2   2   2   1   1   1   2   1   2
 MK-1-5                 1   2   2   2   1   2   1   1   1   1   2   2   1   1   1   2   1   1   2   2   2   1   1   1   1   1   2   2   2   2   1   1   1   1   2   2   1   1   1   1   1   2   2   2   1   1   2   2   1   1   2   1   1   1   1   1   1   1   2   1   1   2   2   1   2   2   2   2   2   1   1   2   1   2   1   2   2   2   1   1   1   1   2   2   2   1   2   2   1   1   2   1   1   2   2   1   1   1   2   2   1   2   1   1   2   2   2   1   2   1   2   2   1   1   1   1   2   1   1   2   2   2   1   1   2   2   2   2   1   1   2   2   2   1   1   2   2   2   1   2   1   2   2   1   2   1   2   1   2   1   2   1   2   1   1   1   2   2   2   1   1   1   2   2   1   2   2   2   1   2   1   2   1   1   2   2   1   1   1   1   2   1   1   1   2   1   2   1   2   2   2   2   2   2   2   1   1   2   1   2
 MK-1-6                 1   2   2   1   1   2   1   1   1   1   2   2   1   1   1   2   1   1   2   2   2   1   1   1   1   1   2   2   2   2   1   1   1   1   2   2   2   1   1   1   1   1   2   2   2   1   2   2   1   1   2   2   1   1   1   2   2   1   2   1   1   2   2   1   1   2   2   2   2   1   1   2   1   2   1   2   2   2   1   1   1   1   2   2   2   1   1   2   2   1   2   1   1   1   2   1   1   1   2   2   1   2   1   1   2   2   2   1   2   1   2   2   1   1   2   1   2   2   1   2   2   2   1   1   2   2   2   1   1   1   1   2   2   1   1   2   2   2   1   2   2   2   2   1   2   1   2   1   2   1   2   1   2   1   1   1   2   2   2   1   1   1   2   2   1   2   2   2   1   2   2   2   1   1   2   2   1   1   1   1   2   2   1   1   2   2   1   1   1   2   2   2   2   2   1   1   1   2   1   2
 MK-1-7                 1   2   2   1   1   2   1   1   1   1   2   2   1   1   1   2   1   1   2   2   1   1   1   1   1   2   2   1   2   2   1   1   1   1   2   2   2   1   1   1   1   1   2   2   2   1   2   2   1   1   2   2   1   1   1   2   2   1   2   1   1   2   2   1   1   2   1   2   2   1   1   2   1   2   1   2   2   1   1   1   2   1   2   2   2   1   1   2   2   1   2   1   1   1   2   1   1   1   2   1   1   2   1   1   2   2   1   2   2   1   1   2   1   1   2   1   1   2   2   2   2   2   1   1   2   2   1   1   1   1   1   2   2   1   1   1   2   2   1   2   2   2   1   1   2   1   2   1   2   1   2   1   2   1   1   1   2   2   2   1   1   1   1   2   1   2   2   2   2   2   2   2   1   1   2   2   1   1   1   1   2   2   1   1   2   2   1   1   1   1   2   2   2   2   1   1   1   2   1   1
 MK-1-8                 1   2   2   1   1   2   2   1   1   1   2   2   1   2   1   2   2   1   2   1   1   1   1   1   1   2   2   1   2   2   1   1   1   1   2   2   2   1   2   1   1   1   2   2   2   1   2   2   1   1   2   2   2   1   1   2   2   1   2   1   1   2   2   2   1   2   1   2   2   1   1   2   1   2   1   2   2   1   1   1   1   1   2   2   2   1   1   2   2   2   2   1   1   1   2   1   1   1   2   1   1   1   1   1   2   1   1   2   2   1   1   2   1   1   2   1   1   2   2   2   2   2   1   2   2   2   1   1   1   1   1   2   2   1   2   1   1   2   2   2   2   2   1   1   2   2   2   1   2   1   2   1   2   1   2   1   1   2   2   1   1   1   1   2   1   2   2   2   2   2   1   2   1   1   1   2   1   1   2   1   2   2   1   1   2   2   1   1   1   2   2   1   2   2   1   1   1   2   1   1
 MK-1-9                 1   2   2   1   1   2   2   1   1   1   2   2   1   2   2   2   2   2   2   1   1   1   2   1   1   2   2   1   2   2   1   1   1   1   2   2   2   1   1   1   1   1   2   1   2   1   2   2   1   1   2   2   1   1   1   2   2   1   2   1   1   2   2   2   1   2   1   2   2   1   1   2   1   2   1   2   2   1   1   1   1   1   2   2   2   1   1   2   1   2   2   1   1   1   2   1   1   1   2   1   1   1   1   1   2   1   1   2   2   1   1   2   1   1   2   2   1   2   2   2   2   2   1   2   2   2   1   1   1   1   1   2   2   2   2   1   1   2   2   2   2   2   1   1   2   2   1   1   2   1   2   1   2   1   2   1   1   2   2   1   1   1   1   2   1   2   2   2   2   2   1   2   2   1   1   2   1   1   2   1   2   2   1   1   1   2   1   2   1   2   1   1   2   2   1   1   1   2   1   1
 MK-1-10                1   2   2   1   1   2   2   1   1   1   2   2   2   2   2   2   2   2   2   2   1   2   2   1   1   2   1   1   2   1   1   1   1   2   2   2   2   1   1   2   1   1   1   1   2   1   2   2   1   1   2   2   1   1   1   2   2   1   2   1   1   2   2   2   2   2   1   2   2   1   1   2   1   2   1   2   2   1   2   1   1   1   2   2   2   1   1   2   1   2   2   1   1   1   2   2   1   1   2   1   1   1   1   2   2   1   1   2   2   1   1   2   1   1   2   2   1   2   2   2   2   2   1   2   2   2   1   1   1   1   1   2   2   2   2   1   1   2   2   2   2   2   1   1   2   2   1   1   2   1   2   2   2   2   2   1   1   2   2   1   1   1   1   2   1   2   2   2   2   2   1   2   2   1   1   2   1   1   1   1   2   2   2   1   1   2   1   2   1   2   1   1   2   2   1   1   1   2   1   1
 MK-1-11                1   1   2   1   1   1   2   1   1   1   2   2   2   2   2   2   2   2   2   2   1   2   2   1   1   2   1   1   2   1   1   1   1   2   2   2   2   1   1   2   1   2   1   1   1   1   2   2   1   1   1   2   1   1   1   2   2   1   2   1   1   2   2   2   2   2   1   2   2   1   1   1   1   2   2   2   2   1   2   1   1   1   2   2   2   1   1   2   1   2   2   1   1   1   2   2   1   1   2   2   1   1   1   2   2   1   1   2   2   1   1   2   1   1   2   2   1   2   2   2   2   2   1   2   2   2   1   2   1   1   1   2   2   2   2   1   1   2   2   2   2   2   1   1   2   2   1   1   2   1   2   2   2   2   2   1   1   2   2   1   1   1   1   1   1   2   2   2   2   2   1   2   2   1   1   2   1   1   1   1   2   2   1   1   1   2   1   2   1   2   1   1   2   2   1   2   1   1   1   1
 MK-1-12                1   1   2   1   2   1   2   1   1   1   2   2   2   1   2   2   2   2   2   2   1   2   2   1   1   2   1   1   2   1   1   1   1   1   2   2   2   1   2   2   2   2   1   1   1   1   2   2   1   1   1   2   1   1   1   2   2   1   2   1   1   1   2   2   2   2   1   2   2   1   1   1   1   2   2   2   1   1   2   1   1   1   2   2   2   1   1   2   1   2   2   1   1   1   2   2   1   1   2   1   1   1   1   2   2   1   1   2   2   1   1   2   1   1   2   2   1   2   1   2   2   1   1   1   2   2   1   2   1   1   2   1   2   2   2   1   1   2   2   1   2   2   2   1   2   2   1   1   2   1   2   1   2   2   2   1   1   2   2   1   1   1   1   1   1   2   1   2   2   2   1   2   2   1   1   2   1   1   1   1   2   2   1   1   1   2   1   2   1   2   1   2   2   2   1   2   1   1   1   1
 MK-1-13                1   1   2   1   2   1   2   1   1   1   2   2   2   1   1   2   2   2   2   1   1   2   2   1   1   2   1   1   2   1   1   1   1   1   1   2   2   2   2   2   2   2   2   1   1   1   2   2   1   2   1   1   1   1   1   2   2   1   1   1   1   1   2   2   2   2   1   2   2   1   1   1   2   2   2   2   1   1   2   1   1   1   1   2   1   1   2   2   1   2   2   1   1   1   2   2   2   1   2   1   1   1   1   2   2   1   1   2   2   1   1   2   1   2   2   2   1   2   1   2   2   1   1   1   2   2   1   2   1   1   2   1   1   2   1   1   1   2   2   1   2   2   2   1   2   2   1   1   2   1   2   1   2   2   2   1   1   2   2   1   1   1   1   2   1   2   1   2   2   2   1   2   2   1   1   1   1   1   1   1   2   1   1   1   1   2   1   1   1   1   1   2   2   2   1   2   1   2   2   1
 MK-1-14                1   1   2   1   2   2   2   1   1   1   2   2   2   1   1   2   2   2   2   1   1   2   2   1   1   2   1   1   2   1   1   1   1   2   1   2   1   2   2   2   2   2   1   1   1   1   2   2   1   2   1   1   1   1   1   2   2   2   1   1   1   1   2   2   1   2   1   2   1   1   1   1   2   2   2   2   1   2   2   1   1   1   1   2   1   1   2   2   1   2   2   1   2   1   2   2   2   1   2   1   1   1   1   2   2   1   1   2   2   1   1   2   2   2   2   2   1   2   1   2   1   1   1   1   2   2   2   2   1   1   2   1   1   2   1   1   1   2   2   1   1   2   2   1   2   1   1   1   2   1   2   1   2   1   1   1   1   2   2   1   1   1   1   2   1   2   1   2   2   2   1   2   2   1   1   1   1   1   1   1   2   1   2   1   1   1   1   1   1   1   1   2   2   1   1   2   1   2   1   1
 MK-1-15                1   1   2   2   2   2   2   2   1   1   2   2   2   1   1   2   2   2   2   2   2   2   2   1   1   2   1   1   2   1   1   1   1   2   1   2   1   2   2   2   2   2   1   1   1   1   2   2   1   2   1   1   1   1   1   2   1   2   1   1   2   1   2   2   1   2   1   2   1   1   1   1   2   2   2   2   1   2   2   1   1   1   1   2   1   1   2   2   1   2   2   2   2   1   2   2   2   1   2   1   1   1   1   1   2   1   1   2   2   1   1   2   2   2   2   2   1   2   1   2   1   1   2   2   2   2   2   2   1   1   2   1   2   2   1   1   1   2   2   1   1   2   2   1   2   2   1   2   2   1   2   1   2   1   2   1   1   2   2   1   1   1   1   2   1   2   1   2   1   2   1   2   1   1   1   1   1   1   1   2   2   1   1   1   1   1   1   1   1   2   1   2   2   1   1   2   2   2   1   1
 MK-1-16                2   1   2   2   2   2   2   2   1   1   2   1   2   1   1   2   2   2   2   2   2   2   2   1   1   2   2   1   2   1   1   1   1   2   1   2   1   2   2   2   2   2   1   1   1   1   1   2   1   2   1   1   1   1   1   1   1   2   1   1   1   1   2   2   1   2   1   2   2   1   1   1   2   2   2   2   1   1   2   1   1   1   1   2   1   1   2   2   1   1   2   1   2   1   2   2   1   1   2   1   1   1   1   1   2   1   2   2   2   1   1   2   2   2   2   2   1   2   2   2   1   1   2   2   1   2   2   1   1   1   2   1   2   2   1   1   1   2   2   1   1   2   2   1   1   2   1   2   2   1   2   1   2   1   2   1   1   2   1   1   1   1   1   2   1   2   1   1   1   2   1   2   1   1   1   1   1   1   1   2   2   1   1   2   1   1   1   1   1   2   1   2   2   1   2   2   2   2   1   1
 MK-2-1                 2   2   2   1   2   1   1   1   2   1   2   1   2   1   1   2   1   2   1   2   2   2   1   1   2   1   1   2   1   2   1   1   1   2   1   2   1   1   2   2   2   2   2   1   2   2   2   2   1   2   2   2   2   1   2   1   1   1   2   1   1   1   2   1   1   2   1   1   1   2   2   1   1   2   1   1   1   1   2   2   2   2   1   2   1   1   2   2   1   2   2   1   2   1   1   1   2   1   1   1   1   2   2   1   1   2   2   1   1   2   1   2   1   1   1   2   2   2   1   1   2   1   2   1   1   1   2   2   1   2   2   2   1   2   2   1   2   2   2   1   1   1   1   1   2   1   1   1   1   2   1   1   1   2   1   1   1   1   1   2   2   1   1   1   1   1   2   2   2   2   1   1   2   1   1   1   2   1   2   2   2   1   2   2   2   2   1   1   1   1   2   2   1   2   2   1   1   2   2   1
 MK-2-2                 2   2   2   1   2   1   1   1   2   1   1   1   2   1   1   2   1   2   2   2   2   2   1   1   2   1   2   2   1   2   1   1   1   2   1   1   2   1   2   2   2   2   1   1   2   1   2   2   1   2   1   2   2   1   1   1   1   1   2   1   1   1   2   1   1   2   1   1   1   2   2   1   1   2   1   1   1   1   2   2   2   2   2   2   1   1   2   1   1   2   2   1   2   2   1   1   2   1   1   1   1   2   2   1   1   2   2   2   1   1   1   2   1   1   1   2   2   2   1   1   2   1   2   1   1   1   2   2   1   2   2   2   1   2   2   1   2   1   2   1   1   2   1   1   2   1   1   1   1   2   1   1   1   2   1   1   1   1   1   2   2   1   1   1   1   1   2   2   2   2   1   1   2   1   1   1   2   1   2   2   2   1   2   2   1   2   1   1   1   1   2   2   1   2   2   1   1   1   2   1
 MK-2-3                 2   2   2   1   2   1   1   1   2   1   1   1   2   1   1   2   1   2   2   2   2   2   1   1   1   1   2   2   1   1   1   1   1   2   1   1   2   1   2   2   2   2   1   1   2   2   1   1   1   1   1   1   2   1   1   1   1   1   2   1   2   1   2   1   1   1   1   2   1   2   2   1   1   2   1   2   1   1   2   2   2   2   2   2   1   1   2   1   1   2   2   1   2   2   1   1   2   1   1   1   1   2   2   2   1   2   2   1   1   1   1   2   1   1   1   2   2   2   1   1   2   1   2   1   1   1   2   2   1   2   2   2   1   2   2   1   2   1   2   1   2   2   1   1   2   1   1   1   1   2   1   1   1   2   1   1   1   1   1   2   2   1   1   1   1   1   2   2   2   2   1   1   2   1   1   1   2   1   2   2   2   1   2   2   1   2   2   1   1   1   2   2   1   2   2   1   1   2   2   1
 MK-2-4                 2   2   2   1   2   1   1   1   2   1   1   1   2   1   1   2   1   2   2   2   1   2   1   1   1   1   2   2   1   1   1   1   1   2   1   1   2   1   2   2   2   2   1   2   2   2   1   1   1   1   1   1   2   1   1   2   2   2   2   2   2   1   2   1   2   1   1   2   1   2   2   2   1   2   1   2   1   1   2   2   2   2   1   2   1   1   2   1   1   2   1   1   2   2   1   1   2   1   1   1   1   2   2   1   1   2   2   1   1   1   1   2   1   1   1   2   2   2   1   2   2   1   1   2   1   1   2   2   1   2   2   2   1   2   2   1   2   1   2   1   2   2   1   1   2   1   1   1   1   2   1   1   1   1   1   1   1   1   1   2   2   1   1   1   1   1   2   2   2   2   1   1   2   1   1   1   2   1   2   2   2   1   2   1   1   2   2   2   1   2   2   2   1   2   1   1   1   2   2   1
 MK-2-5                 2   2   2   1   2   2   1   1   2   1   1   2   1   1   2   2   1   2   2   1   2   1   1   1   1   1   2   2   1   1   1   1   2   2   1   1   2   2   1   1   2   2   1   2   2   2   1   1   1   1   1   1   2   1   1   2   2   2   2   2   2   1   1   1   1   1   1   2   1   2   2   2   1   2   1   2   1   1   2   2   2   2   1   2   1   1   2   1   1   1   1   1   1   2   2   1   2   2   1   2   1   1   2   1   1   1   2   1   1   1   1   2   1   1   1   2   1   2   1   2   2   1   1   2   1   1   2   1   1   2   2   2   1   2   1   1   1   2   2   1   2   2   1   1   2   1   1   1   1   2   1   1   1   1   1   1   1   1   1   2   2   1   1   2   1   1   2   2   2   2   1   1   2   1   1   1   2   1   2   2   2   1   2   2   1   2   2   1   1   2   2   2   1   2   1   1   1   2   2   1
 MK-2-6                 2   2   2   1   2   2   1   1   2   1   1   2   2   1   2   2   1   2   2   1   2   1   1   1   2   1   2   2   1   1   1   1   2   2   1   1   2   2   2   1   1   2   1   2   2   2   1   1   1   2   2   1   1   1   1   2   2   2   2   2   2   1   1   1   1   1   1   1   1   2   2   2   1   2   1   2   1   2   2   2   2   1   1   2   1   1   2   1   1   1   1   2   1   2   1   2   2   2   1   2   2   1   2   1   1   1   2   1   1   1   1   2   1   1   1   2   1   2   1   1   2   1   1   2   1   1   2   1   1   2   2   2   1   2   2   1   1   2   2   1   2   2   2   1   2   1   1   1   1   2   2   1   1   1   1   2   1   1   1   2   2   1   1   2   1   1   2   2   2   2   1   1   2   1   1   1   2   1   2   2   2   2   2   2   1   2   2   1   1   2   2   1   1   2   1   2   1   2   2   1
 MK-2-7                 2   1   2   1   2   2   1   1   2   1   1   2   2   1   2   2   1   2   2   1   2   1   1   1   1   1   2   2   1   1   1   1   1   2   1   1   2   2   1   1   1   2   1   2   2   2   1   1   1   2   2   1   1   1   1   2   2   2   2   2   2   1   1   1   1   1   1   2   1   2   2   2   1   2   2   2   1   2   2   2   1   1   1   2   1   1   2   1   1   1   1   1   2   1   1   2   2   2   1   2   2   1   2   1   1   1   2   2   1   1   1   2   1   1   2   2   1   2   1   1   2   2   1   2   1   1   2   1   1   2   2   2   1   2   2   1   1   2   2   1   2   2   2   2   2   2   1   1   1   2   2   1   1   1   1   2   1   1   1   2   2   1   1   2   1   1   2   2   2   2   1   1   2   1   1   1   2   1   1   2   2   2   2   2   1   2   2   1   1   2   2   1   1   2   1   1   1   2   2   1
 MK-2-8                 2   1   2   1   2   2   1   2   2   2   1   2   2   2   2   2   2   2   2   1   2   1   1   1   2   1   2   2   1   1   1   2   1   2   1   1   2   1   1   1   1   2   1   2   2   2   1   2   1   2   2   1   1   2   1   2   2   2   2   2   2   1   1   1   1   1   1   2   1   1   2   1   1   2   2   2   1   2   2   2   1   2   2   2   1   1   2   1   1   1   1   1   2   1   1   2   2   2   1   2   2   1   2   2   1   1   2   2   1   1   1   2   1   1   2   2   1   2   1   2   2   2   1   2   1   1   2   1   1   2   2   2   1   2   2   1   1   2   2   1   2   2   2   2   2   2   1   1   1   2   2   1   1   1   1   2   1   1   1   2   2   1   1   2   1   1   1   2   2   2   1   1   2   1   1   1   2   1   1   2   2   2   2   2   1   2   2   1   1   1   2   1   1   2   1   1   1   2   2   1
 MK-2-9                 2   2   2   1   1   2   2   2   2   2   1   1   1   2   2   2   2   2   2   1   2   1   2   1   2   1   2   2   1   1   1   2   1   2   1   1   2   1   1   1   1   1   1   2   2   2   1   2   1   2   2   1   1   2   1   2   2   2   2   2   2   1   1   1   1   1   1   2   1   1   2   1   2   2   2   2   1   2   2   2   1   2   2   2   1   1   2   1   1   1   1   1   1   1   1   2   2   2   1   2   2   2   2   2   2   1   2   1   1   1   1   2   1   1   2   2   1   2   1   2   2   1   1   2   1   2   2   1   1   2   2   2   2   1   2   2   1   2   2   1   2   2   2   2   2   2   1   1   1   2   2   2   1   1   1   2   1   1   1   2   2   1   2   2   1   1   1   2   2   1   1   2   2   1   1   1   2   1   1   2   2   2   2   2   1   2   2   1   1   1   2   1   1   2   2   1   1   2   2   1
 MK-2-10                1   2   2   2   1   2   2   2   2   2   1   1   1   2   2   2   2   2   2   1   2   1   2   1   2   1   2   2   1   1   1   2   1   2   2   1   2   1   1   1   1   1   1   2   2   1   1   1   1   2   2   1   1   2   1   2   2   1   2   2   2   1   1   1   1   1   1   2   1   1   2   1   2   2   2   2   2   2   2   2   1   2   2   2   1   1   2   1   2   1   2   1   1   1   1   2   2   2   1   2   2   2   2   2   2   1   2   2   1   1   1   2   1   1   2   2   1   2   1   2   2   1   1   2   1   2   2   1   1   1   1   2   2   1   2   2   1   1   2   1   2   2   2   2   2   2   2   1   1   2   1   2   1   1   1   1   1   2   2   2   2   1   2   2   1   2   1   2   2   1   2   2   2   1   1   2   2   1   1   2   2   2   2   2   1   2   2   1   1   1   2   1   1   2   2   1   1   2   2   2
 MK-2-11                1   2   2   2   1   1   2   2   2   2   1   1   1   2   2   2   2   2   1   1   2   1   2   1   2   1   2   2   1   1   2   2   1   2   2   2   2   2   1   1   1   1   1   2   2   1   1   1   1   2   2   2   1   1   1   2   1   1   2   1   2   1   1   1   1   1   1   2   1   1   2   1   2   2   2   2   2   2   2   2   1   2   2   2   1   1   1   1   2   1   2   2   1   2   1   2   1   2   1   2   2   1   2   2   2   1   2   1   1   2   1   2   1   1   2   2   1   2   2   2   2   1   1   2   1   2   2   1   1   1   1   2   2   1   2   2   1   1   2   1   2   2   2   2   2   2   2   2   1   2   1   2   1   1   2   1   1   2   2   2   2   1   2   2   1   2   1   1   2   1   2   2   2   1   1   1   2   1   1   2   2   2   1   2   1   2   2   1   1   1   2   1   1   2   2   1   2   2   2   1
 MK-2-12                1   2   2   2   1   1   2   2   2   2   1   1   1   1   2   2   2   1   1   1   2   1   2   1   2   1   1   2   2   2   2   2   1   2   1   2   2   2   1   2   1   1   1   1   2   1   1   1   1   2   2   2   2   1   1   1   1   1   2   1   2   1   2   1   1   1   1   1   1   1   2   1   1   2   1   2   2   2   2   2   1   2   2   2   1   1   1   1   2   1   2   1   2   2   1   2   1   1   1   2   1   1   2   2   2   1   2   1   1   2   1   2   1   2   2   2   1   2   2   2   2   1   1   2   1   2   2   1   2   1   1   2   2   1   2   2   1   1   2   1   2   2   2   2   2   2   2   2   1   2   1   2   1   1   2   1   1   2   2   2   2   1   2   2   1   1   1   1   2   1   2   2   1   1   1   1   1   1   1   2   2   2   1   2   1   2   1   1   1   1   2   1   1   2   2   1   2   1   2   1
 MK-2-13                1   1   2   2   1   1   2   2   2   2   1   1   1   1   1   2   2   1   1   1   2   1   2   1   2   1   1   1   2   2   2   2   1   1   1   2   2   2   1   2   2   1   1   1   1   1   1   1   1   2   2   2   2   1   1   1   1   1   2   1   2   1   2   1   1   1   1   1   1   1   2   1   1   2   1   2   2   2   2   2   1   2   2   2   1   1   1   1   2   1   2   1   2   2   1   2   1   1   1   2   1   1   2   1   2   2   2   1   1   2   1   2   1   2   2   2   1   2   2   2   2   1   1   2   1   2   2   1   2   1   1   2   2   1   2   2   1   1   2   1   2   2   2   2   2   2   2   2   1   2   1   2   1   1   2   1   2   2   2   2   2   1   2   2   1   1   1   1   1   1   2   2   1   1   1   1   1   1   1   2   2   2   1   2   2   2   1   1   1   1   2   1   1   2   2   1   2   1   2   1
 MK-2-14                1   1   2   2   1   1   2   2   2   2   1   2   1   1   1   2   2   2   1   1   2   1   2   1   2   1   1   1   2   2   2   2   1   1   1   1   2   2   1   2   2   1   1   1   1   1   1   1   1   2   2   1   2   1   1   2   1   1   2   1   2   1   2   1   1   1   1   1   1   2   1   1   1   2   1   2   2   2   1   2   1   2   2   2   1   1   1   1   2   1   2   1   2   2   1   2   1   1   2   2   1   2   2   1   2   2   2   1   1   2   1   2   1   2   2   2   1   2   1   2   2   1   1   2   1   2   2   1   2   1   1   2   2   1   2   2   1   1   2   1   2   1   2   2   2   2   2   2   1   2   1   2   1   1   2   1   1   1   1   2   2   1   2   2   1   1   1   1   1   1   2   2   1   1   1   1   1   1   1   2   2   2   1   2   2   2   1   1   1   2   1   1   1   2   1   1   2   1   2   1
 MK-2-15                1   1   2   2   1   1   2   1   2   2   1   2   2   2   1   2   2   2   1   1   2   1   2   1   2   1   1   1   2   2   2   2   1   1   1   1   2   2   1   2   2   2   1   1   1   1   1   2   1   2   2   2   2   1   2   2   2   1   2   1   2   1   1   1   1   1   1   1   1   2   1   1   1   2   2   2   2   2   2   1   1   2   2   2   1   2   1   1   2   2   2   1   2   2   1   2   1   1   2   2   1   2   2   2   2   2   2   2   1   2   1   2   1   1   2   2   1   2   1   2   2   1   1   2   1   1   2   1   2   2   1   2   2   1   2   2   1   1   2   1   2   1   2   2   2   2   2   2   1   1   1   2   1   1   1   1   1   1   1   2   2   1   2   2   1   1   1   1   1   1   2   2   1   1   1   1   1   1   1   2   2   1   1   2   2   2   1   1   2   2   1   1   1   2   2   1   2   1   2   1
 MK-2-16                1   1   2   2   1   1   1   1   2   2   1   2   2   2   1   2   2   2   1   1   2   1   2   1   2   1   1   1   2   2   2   2   1   1   1   1   2   1   1   2   2   2   1   2   1   1   2   2   1   2   2   2   1   1   2   1   2   1   2   1   2   1   1   1   1   1   1   1   1   2   1   1   1   2   1   1   2   2   2   1   1   2   2   2   1   2   1   1   2   2   2   2   2   2   1   2   1   1   2   2   1   2   2   2   2   1   2   2   1   2   1   2   1   2   2   2   2   2   1   2   2   1   1   2   1   1   2   1   2   2   1   2   2   1   2   2   1   1   2   1   2   1   2   2   2   2   2   2   1   1   1   2   1   1   2   1   1   1   1   2   1   1   2   2   1   1   1   1   1   1   2   2   2   1   1   1   1   1   1   2   2   2   2   2   2   2   2   1   2   2   1   1   1   2   2   1   2   1   2   1
 MK-3-1                 1   2   2   2   1   1   2   1   1   1   2   2   2   1   1   2   2   2   1   2   2   1   1   1   2   1   2   1   2   1   1   1   2   2   1   2   2   1   2   2   2   2   2   2   1   1   1   2   1   1   2   2   2   1   2   1   2   1   1   2   1   2   1   2   1   2   1   2   1   2   1   2   2   1   1   2   2   2   2   1   1   2   1   1   1   1   2   1   2   2   2   2   2   1   2   1   1   1   1   1   2   2   1   1   2   2   2   1   2   1   1   2   1   1   1   2   1   1   1   1   1   2   1   1   2   1   1   1   2   2   2   2   2   1   2   2   1   1   1   1   2   2   1   1   1   2   2   2   1   2   2   1   2   2   1   2   2   1   2   1   1   1   1   1   1   2   2   2   2   2   2   1   2   2   2   2   2   1   2   1   2   1   1   1   2   2   2   1   1   1   1   1   1   1   1   2   1   2   2   2
 MK-3-2                 1   2   2   2   1   1   2   1   1   1   2   2   2   1   1   2   2   2   1   2   2   1   1   1   2   2   1   1   2   1   1   1   2   2   2   2   2   1   2   2   2   2   2   2   1   1   1   2   1   1   2   2   2   1   2   1   2   1   2   2   2   2   1   2   1   2   1   2   1   2   1   2   2   1   1   2   2   2   2   1   1   2   1   1   1   1   2   2   2   2   2   2   2   1   2   1   1   1   2   1   1   2   1   2   2   2   2   1   2   1   1   2   1   1   1   2   1   2   1   1   1   2   1   1   2   1   1   1   2   2   2   2   2   1   2   2   1   1   1   1   2   2   1   1   1   2   2   2   1   2   2   1   2   2   1   2   2   1   2   1   1   1   1   1   1   2   2   2   2   2   2   1   2   2   2   2   2   1   2   1   2   1   1   1   1   2   2   1   1   1   1   1   1   1   1   2   1   2   2   1
 MK-3-3                 1   2   2   2   2   1   2   1   1   1   2   2   2   1   1   1   2   2   2   2   2   2   1   1   2   2   1   1   2   1   1   2   2   2   2   2   2   1   2   2   2   2   2   2   2   1   1   2   1   1   2   2   2   2   2   1   2   1   2   2   1   2   1   2   2   2   1   2   1   2   1   2   2   1   1   2   2   2   2   2   1   2   1   2   1   1   2   2   2   2   1   2   1   1   2   1   1   1   2   1   1   2   1   2   2   2   2   1   2   1   1   2   1   1   1   1   1   2   1   1   1   2   1   1   2   1   1   1   2   2   2   2   2   1   2   2   1   1   1   1   2   2   1   1   2   2   2   2   1   2   2   1   2   2   1   1   1   1   2   1   1   1   1   1   1   2   2   2   2   2   2   2   2   2   2   2   1   1   1   1   2   2   1   2   2   2   1   1   1   1   1   1   1   1   1   2   1   2   2   1
 MK-3-4                 1   2   1   2   2   1   2   1   1   1   2   2   2   1   1   1   2   2   2   2   2   2   1   1   2   2   1   1   1   1   1   2   2   2   2   2   2   1   2   2   2   1   2   2   1   1   1   2   1   1   2   2   2   2   2   1   2   1   2   1   1   2   1   2   2   2   2   2   1   2   1   2   2   2   2   2   2   2   2   2   1   2   1   2   1   1   2   2   2   2   1   2   1   1   2   1   1   1   2   1   1   2   1   2   2   1   2   1   2   2   2   2   1   1   1   1   1   2   1   1   1   2   1   1   2   1   1   1   2   2   2   2   2   1   2   2   1   1   1   1   2   2   1   1   2   2   2   2   1   2   2   1   2   2   1   1   1   1   2   1   1   1   1   1   1   2   2   2   2   2   1   1   2   1   2   1   1   2   2   1   2   2   1   2   2   2   1   1   1   1   1   2   1   1   1   2   1   2   2   1
 MK-3-5                 1   2   1   2   2   1   2   1   1   2   2   2   2   1   1   1   2   2   2   2   1   2   1   1   2   2   1   1   2   1   2   2   2   2   2   2   1   1   2   2   2   1   2   2   1   1   1   2   1   1   2   2   2   2   2   1   2   1   2   1   1   2   1   2   2   2   2   2   1   2   1   2   2   2   2   2   2   2   2   2   1   2   1   2   1   1   2   2   2   2   1   2   2   1   2   1   1   1   2   1   1   2   1   2   2   1   2   1   2   1   2   2   1   1   1   1   1   2   1   1   1   2   1   1   2   1   1   1   2   1   2   1   2   1   2   2   1   1   1   2   2   2   2   1   2   2   2   2   1   2   2   1   2   2   1   1   1   1   2   1   1   1   1   1   1   2   2   2   2   2   1   1   2   1   2   1   1   1   2   1   2   2   1   2   2   2   1   1   1   1   1   2   1   1   1   2   1   2   2   1
 MK-3-6                 1   2   1   2   2   1   2   1   1   2   1   2   2   2   1   1   2   2   2   1   1   2   1   1   2   2   2   1   2   1   2   1   2   2   2   2   1   1   2   2   2   1   2   2   1   1   1   1   1   1   2   2   2   2   2   1   2   1   2   1   1   2   1   2   2   2   2   2   2   2   1   2   1   2   2   2   2   2   2   2   1   2   1   2   1   1   2   2   2   2   1   2   2   1   2   1   1   1   2   1   1   2   1   2   2   1   2   1   2   1   2   2   1   1   1   1   2   2   1   1   1   2   1   1   2   1   1   2   2   1   2   1   2   1   2   2   2   1   1   2   2   2   2   1   2   2   2   2   1   2   2   1   2   2   1   1   1   1   2   2   1   1   1   1   1   2   1   2   2   2   1   1   2   1   2   1   1   1   2   1   2   2   1   2   2   2   1   1   1   1   2   2   1   1   1   2   1   2   2   1
 MK-3-7                 1   2   1   1   2   2   2   1   1   2   1   2   2   2   1   1   1   2   1   1   1   2   1   1   2   2   2   1   2   1   2   1   2   2   2   2   1   1   2   2   2   1   2   2   1   1   1   1   1   1   2   2   2   2   2   1   1   1   2   1   1   2   1   2   2   2   2   2   2   2   1   2   1   2   2   2   2   1   2   2   1   1   1   2   1   1   2   2   2   2   1   2   2   1   2   1   1   1   2   1   1   2   1   1   2   1   2   1   2   1   2   2   1   1   1   1   2   2   2   1   2   2   1   1   2   1   1   2   2   1   2   1   2   1   2   2   2   1   1   1   2   2   2   1   2   2   2   2   1   2   2   1   2   2   1   1   1   1   2   2   1   1   1   1   1   2   1   2   2   2   1   1   2   1   2   1   1   1   2   1   2   2   1   2   2   2   1   1   1   1   1   2   1   1   1   2   1   2   2   1
 MK-3-8                 1   2   1   1   2   2   2   1   1   2   1   2   2   2   2   1   1   2   2   1   2   2   1   1   2   2   2   1   1   1   1   1   2   2   2   2   1   1   2   2   2   1   2   1   1   1   1   1   2   2   2   2   2   2   2   2   1   1   2   1   1   2   1   2   2   2   2   2   2   2   1   2   1   2   2   2   2   1   2   2   1   1   1   2   1   1   2   2   2   2   2   2   2   1   2   1   1   1   2   1   1   2   1   1   2   1   2   1   2   1   2   2   1   1   1   1   2   2   2   1   2   2   1   1   2   1   1   2   2   1   2   1   2   1   2   2   2   1   1   1   2   2   2   1   1   2   2   2   1   2   2   2   2   2   1   1   1   1   2   2   1   2   1   1   1   2   1   2   2   2   1   1   2   1   2   1   1   1   2   1   2   2   1   2   2   2   1   1   1   1   1   2   1   1   1   2   1   2   2   2
 MK-3-9                 1   2   1   1   2   2   2   1   1   2   1   2   2   2   2   1   1   1   2   1   1   2   1   1   2   2   2   1   1   2   1   1   2   1   2   2   1   1   1   2   2   1   2   1   1   1   1   1   2   2   2   2   2   1   2   2   1   1   1   1   1   2   1   2   2   2   2   2   2   1   1   2   1   2   2   2   2   2   2   2   1   1   1   2   1   1   2   2   2   2   2   2   2   1   2   1   1   1   2   1   1   2   1   1   2   1   2   1   2   1   2   2   1   1   1   1   2   2   1   2   2   2   1   1   2   1   1   2   2   1   2   1   2   1   2   1   2   1   1   1   2   2   2   1   1   2   2   2   1   2   2   2   2   2   1   1   1   1   2   2   1   2   1   1   2   2   1   2   1   2   2   1   2   1   2   1   1   1   2   1   2   2   1   2   2   2   1   2   1   2   1   2   1   1   1   1   1   2   2   2
 MK-3-10                1   1   1   1   2   2   2   1   1   2   1   2   2   2   2   2   1   1   2   1   1   2   1   1   1   2   2   2   1   2   2   1   2   1   2   2   1   1   1   2   1   1   2   2   1   1   1   1   2   2   2   2   2   1   2   2   1   1   1   1   1   1   1   2   2   2   2   2   1   1   1   2   1   2   2   2   2   2   2   2   1   2   1   2   1   1   2   2   2   2   2   2   2   1   2   1   1   2   2   2   1   2   1   1   2   2   2   1   2   1   2   2   1   1   1   1   2   1   1   2   2   2   1   1   2   1   1   2   2   2   1   1   2   1   2   1   2   1   1   1   2   2   1   1   2   2   2   2   1   2   2   2   2   2   1   1   1   1   1   2   1   2   1   1   1   1   2   2   1   2   2   1   2   1   2   1   1   1   2   1   2   2   1   2   2   2   1   2   1   2   1   2   1   2   2   1   1   2   2   2
 MK-3-11                1   1   1   1   2   2   2   1   1   2   1   2   1   2   2   2   1   1   2   1   1   2   1   1   1   2   2   2   1   1   2   1   2   1   1   2   1   2   2   2   1   1   2   2   1   1   1   1   2   2   2   1   2   1   1   2   2   1   1   1   1   1   1   2   2   2   2   2   1   1   1   1   1   2   2   2   2   2   2   2   1   2   2   2   1   1   2   2   2   1   2   2   2   1   2   1   1   2   2   2   1   2   1   1   2   2   2   1   2   1   1   2   1   2   1   1   2   1   1   2   2   2   1   1   2   1   1   2   2   2   1   1   2   1   2   1   2   1   1   1   2   2   1   1   2   2   2   2   1   2   2   2   2   2   1   1   1   1   1   1   1   2   1   1   1   1   2   2   1   2   2   1   2   1   2   1   1   1   2   1   2   2   2   2   2   2   2   1   1   2   1   2   1   2   2   1   1   2   2   2
 MK-3-12                1   1   1   1   2   2   2   1   1   2   1   2   1   2   2   2   1   1   2   1   1   2   1   1   1   2   2   2   1   2   2   1   2   2   2   2   2   2   1   2   1   1   2   2   1   1   1   1   2   2   2   1   2   1   1   2   2   1   1   1   1   1   1   2   2   2   2   2   1   1   1   1   1   2   2   2   2   2   2   1   1   2   2   2   1   1   2   2   2   1   2   2   2   1   2   1   1   2   2   2   1   1   2   1   2   2   2   1   2   1   1   2   1   2   1   1   2   1   1   2   2   2   1   1   2   1   1   2   2   2   1   1   2   1   2   1   2   1   1   1   2   2   1   1   2   2   2   2   1   2   2   2   2   1   1   1   1   1   2   1   2   2   1   1   1   1   2   1   1   2   2   1   2   1   2   1   1   1   2   1   2   2   2   2   2   2   2   1   1   2   2   2   1   2   2   1   1   2   2   2
 MK-3-13                2   1   1   2   2   2   2   2   1   2   1   2   1   2   2   2   1   1   2   1   2   1   1   1   1   2   2   2   1   2   2   1   2   2   2   2   2   2   1   2   1   1   2   2   1   1   1   1   1   2   2   1   2   1   1   2   2   1   2   1   1   1   1   1   2   2   2   2   1   1   1   1   1   1   2   2   2   1   2   1   1   2   2   2   1   1   2   2   2   1   2   1   2   1   2   1   1   2   2   2   1   1   2   1   2   2   2   1   2   1   1   2   1   2   2   1   2   1   1   2   2   2   1   1   2   1   1   2   2   2   1   1   2   1   2   1   1   1   1   2   2   2   1   1   2   2   2   2   1   2   2   2   2   1   1   1   1   2   1   1   2   2   1   1   1   2   2   1   1   2   2   1   2   1   2   1   1   1   2   1   2   2   2   2   2   2   2   1   1   2   2   2   1   2   2   1   1   2   2   2
 MK-3-14                2   1   1   2   1   2   2   2   1   1   1   2   1   2   2   2   1   1   2   1   2   1   1   1   1   2   2   2   2   2   2   1   1   2   2   2   2   2   1   2   1   1   2   2   1   1   1   1   1   2   2   1   2   1   1   2   1   1   2   1   1   1   1   1   2   2   2   2   1   1   1   1   1   1   2   2   2   1   2   1   1   2   2   2   1   1   2   2   2   1   2   1   2   1   2   1   2   2   2   1   1   1   2   1   2   1   2   1   2   1   1   2   1   2   1   2   1   1   1   2   1   2   2   1   2   1   1   2   2   2   1   1   2   1   2   1   1   1   1   2   2   1   1   1   2   2   2   1   1   2   2   2   2   1   2   1   1   1   1   1   2   2   1   1   1   2   1   1   1   2   2   1   2   1   2   1   1   1   2   1   2   2   2   2   2   1   2   1   1   2   2   2   1   2   1   1   1   2   2   2
 MK-3-15                2   1   1   2   1   2   2   1   1   1   2   1   1   2   2   2   1   1   2   1   2   1   1   1   1   2   2   2   1   2   2   1   1   1   2   1   2   2   1   2   1   2   2   2   1   1   1   1   1   2   2   1   2   1   1   2   1   1   2   1   1   1   1   1   2   2   2   2   1   1   1   1   1   1   2   2   2   1   2   1   1   2   2   2   1   1   2   2   2   1   2   1   2   2   2   1   2   2   2   1   1   1   2   1   2   1   2   2   2   1   1   2   1   2   2   2   1   1   1   2   1   2   2   1   2   1   1   2   2   1   1   2   2   1   1   1   1   1   2   2   2   1   1   2   2   2   2   1   1   2   2   2   2   1   2   1   1   1   1   1   2   2   1   1   1   2   1   1   1   2   2   1   2   2   2   1   1   1   2   1   2   2   2   2   2   1   2   1   1   1   2   2   1   2   1   1   1   1   2   2
 MK-3-16                2   1   1   2   1   2   2   1   1   1   2   1   1   2   2   2   1   1   2   1   2   1   1   1   1   2   2   2   1   2   2   1   1   1   2   1   2   2   1   2   1   2   2   1   1   1   1   1   1   1   2   2   2   1   1   1   1   1   2   1   1   1   1   1   2   1   2   2   1   1   1   1   1   1   1   1   2   1   2   1   1   1   2   1   1   1   2   2   2   1   2   1   2   2   1   1   2   2   2   1   1   1   2   2   2   1   2   2   2   1   1   2   1   2   2   2   1   1   1   1   1   2   1   1   2   1   1   2   2   1   1   2   2   1   1   1   1   1   2   2   2   1   1   2   2   2   2   1   1   2   2   2   2   1   2   1   1   1   1   1   2   2   1   2   1   2   1   2   1   2   2   1   2   2   2   1   2   1   2   1   2   2   1   2   2   1   1   1   1   1   2   2   1   2   1   1   1   1   1   2
 MK-4-1                 2   2   1   2   1   2   1   1   1   2   2   2   2   2   1   1   2   2   2   2   2   1   2   2   2   2   2   1   1   2   1   2   1   2   1   2   2   2   1   2   1   2   2   2   2   2   2   2   1   1   2   2   2   1   1   1   2   1   1   2   2   2   2   2   2   1   1   2   1   1   2   1   2   1   1   1   2   1   1   2   1   1   2   1   2   1   2   1   1   2   1   2   1   2   1   1   2   1   2   1   1   2   2   2   2   1   2   2   2   2   2   2   1   1   2   1   1   2   1   1   2   1   2   1   1   1   1   1   1   2   2   2   1   1   1   1   2   1   2   1   1   1   1   2   1   2   2   2   2   1   1   2   1   1   1   2   1   2   2   2   1   2   2   1   1   1   2   2   1   1   2   1   2   2   2   2   2   2   1   2   2   2   1   1   2   2   1   2   1   1   2   1   2   1   2   2   2   1   2   1
 MK-4-2                 2   2   1   1   1   2   1   1   1   2   2   2   2   2   2   1   2   1   2   2   2   1   1   2   2   2   2   1   1   2   1   2   1   2   1   2   2   2   1   2   1   2   2   2   2   2   2   1   1   1   2   1   2   1   1   1   2   1   1   2   1   2   2   2   2   1   1   2   1   1   2   1   2   1   1   1   2   1   1   2   1   1   2   1   2   1   2   2   1   2   2   2   1   2   1   2   2   1   2   1   2   2   2   2   2   1   2   2   2   2   2   2   1   1   2   2   1   2   1   1   2   2   2   1   2   2   2   1   2   2   2   2   1   1   1   1   2   1   2   1   1   1   1   2   1   2   2   2   2   2   1   2   1   1   1   2   1   2   2   2   1   2   2   1   1   1   2   2   1   1   2   1   2   2   2   2   1   2   1   2   1   1   1   1   2   1   1   2   1   1   2   1   2   1   2   2   2   1   2   1
 MK-4-3                 2   2   1   1   1   2   1   1   1   2   2   2   2   2   2   1   1   1   2   1   2   1   1   2   2   2   2   1   1   2   1   2   1   2   1   2   2   2   2   1   1   2   1   2   2   2   2   1   1   1   2   2   2   1   1   1   2   1   1   2   1   2   2   2   2   1   1   2   1   1   1   1   2   1   1   1   2   1   1   2   1   1   2   2   2   1   2   2   1   2   2   2   1   2   1   2   2   1   2   1   2   2   2   2   2   1   2   2   2   2   2   1   1   1   2   2   1   2   1   1   2   2   2   1   2   2   2   1   2   2   2   2   1   1   1   1   2   2   2   1   1   1   1   2   1   2   2   2   2   2   1   2   1   1   1   2   1   2   2   2   1   2   2   1   1   1   2   2   2   1   2   1   2   2   2   2   1   2   1   2   1   1   1   1   2   1   1   2   2   1   2   1   2   1   2   2   2   1   2   1
 MK-4-4                 2   2   1   1   1   2   1   1   1   2   2   2   2   2   2   1   1   1   2   1   2   1   1   2   2   2   2   1   1   2   1   1   1   2   2   2   2   2   2   1   1   2   1   2   2   2   2   1   1   1   2   2   2   1   1   1   2   1   1   2   1   2   2   2   2   1   1   2   1   1   1   1   2   1   1   1   2   1   1   2   1   1   2   2   2   1   2   2   1   1   2   2   1   2   1   2   2   2   2   1   2   2   2   2   2   1   2   2   2   2   2   1   1   1   2   2   1   2   1   1   2   2   2   1   2   2   2   1   2   2   2   2   1   2   1   1   2   2   2   2   1   1   2   2   1   1   2   2   2   2   1   2   1   1   1   2   1   1   2   2   1   2   2   2   1   1   2   2   2   1   2   1   2   2   2   2   2   2   1   2   1   1   1   1   2   1   1   2   2   1   2   1   2   1   2   2   2   1   2   1
 MK-4-5                 2   2   1   2   1   2   2   1   1   2   2   2   2   2   2   1   1   1   2   1   2   1   1   2   2   2   2   1   1   2   1   1   1   2   2   2   2   2   2   1   1   2   1   2   1   2   2   1   1   1   2   2   2   1   2   1   2   1   1   2   1   1   2   2   2   1   1   2   1   1   1   1   2   1   1   1   2   1   1   2   1   1   2   2   2   1   2   2   1   1   2   2   1   2   1   2   2   2   2   1   2   2   2   2   1   1   2   2   2   2   2   1   1   1   2   1   1   2   1   1   2   2   2   2   2   2   2   1   2   1   2   2   2   2   1   1   2   2   2   2   1   2   2   1   1   1   2   2   2   1   1   2   1   1   1   2   1   1   2   2   2   2   2   2   1   2   2   2   2   1   2   1   2   2   2   2   2   2   1   2   2   1   1   1   2   1   1   2   2   1   2   1   2   1   2   2   2   1   2   1
 MK-4-6                 2   2   1   1   1   2   2   1   1   2   2   2   2   2   1   1   1   1   2   1   2   1   1   2   2   2   2   1   1   2   1   1   2   2   2   2   2   2   2   1   2   2   1   2   2   2   2   1   1   1   2   1   2   1   2   1   2   1   1   2   1   1   2   2   2   1   1   2   1   1   1   1   2   1   1   1   2   2   1   2   1   1   2   2   1   1   2   2   1   1   1   2   1   2   1   2   2   2   2   1   2   2   2   2   2   1   2   2   1   2   2   1   1   1   1   1   1   2   1   1   2   1   2   1   2   2   2   2   2   1   2   2   2   1   1   1   2   2   2   2   1   2   2   1   1   1   1   2   2   1   1   2   1   1   1   2   1   1   2   2   2   2   1   2   1   2   2   2   2   1   2   1   2   2   2   2   2   2   1   2   2   1   1   1   2   1   1   2   2   1   2   1   2   1   2   2   2   1   2   2
 MK-4-7                 2   1   1   1   1   2   2   1   1   2   2   1   2   2   1   1   1   1   2   2   2   1   1   2   2   1   2   1   1   2   1   1   2   2   2   2   2   2   2   1   2   2   1   2   2   2   2   1   2   1   2   1   2   1   2   1   2   2   1   2   1   1   2   2   2   2   1   2   1   1   2   1   2   1   1   1   1   2   1   2   1   1   2   2   1   1   2   2   1   1   1   1   1   2   1   2   2   2   2   1   2   2   1   2   2   1   2   2   2   2   2   1   2   1   1   1   1   2   1   1   2   1   2   1   2   2   2   1   2   1   2   2   2   1   1   1   2   2   2   2   1   2   2   1   1   2   1   2   2   2   1   2   1   1   1   1   1   1   2   2   2   2   1   2   1   2   2   2   1   1   2   1   1   2   2   2   2   2   1   2   1   1   1   1   2   1   1   2   2   2   2   1   2   1   2   2   2   1   1   2
 MK-4-8                 2   1   1   1   1   2   2   1   1   2   2   1   2   2   1   1   1   1   2   2   2   2   1   2   2   1   2   1   1   2   1   1   2   2   2   2   2   2   2   1   2   2   1   2   2   2   2   1   2   1   2   1   2   1   2   1   2   1   1   2   1   1   2   2   2   2   1   2   2   1   2   1   2   1   1   1   1   2   1   2   1   1   2   2   1   1   2   2   1   1   1   2   1   2   1   2   2   2   2   1   2   1   1   2   2   2   2   1   2   2   2   1   2   1   1   1   1   2   2   1   2   1   2   1   2   2   2   1   2   1   2   2   2   1   1   1   2   2   2   1   1   2   2   1   1   2   1   2   2   2   2   1   1   1   1   1   1   1   2   1   2   2   1   2   1   2   2   2   1   2   2   1   1   2   2   2   2   2   1   2   1   1   1   1   2   1   1   1   2   2   1   1   1   2   2   2   2   1   1   2
 MK-4-9                 2   1   1   1   1   2   2   2   1   2   2   1   2   2   1   1   1   1   2   2   2   2   1   1   2   1   2   1   1   2   1   1   2   2   2   2   2   2   2   1   2   2   1   2   1   2   2   1   2   1   2   1   2   1   2   1   2   1   1   1   1   1   2   2   2   2   1   2   2   1   2   1   2   1   1   1   1   2   1   2   1   2   2   2   1   1   2   2   2   1   1   2   1   2   1   2   2   2   2   1   2   1   1   2   2   2   2   1   2   2   2   1   2   2   1   1   1   2   2   1   1   1   2   1   1   2   1   1   2   1   2   2   2   1   1   1   2   2   2   1   1   2   2   1   1   2   1   1   2   2   2   1   1   1   1   2   1   1   2   1   2   2   1   2   1   2   2   2   1   2   2   2   1   2   2   2   2   1   1   2   1   1   1   1   2   1   1   1   2   2   1   1   1   2   1   2   2   1   1   2
 MK-4-10                2   1   1   1   1   2   2   2   2   2   2   1   2   2   1   1   1   1   2   2   1   2   1   1   2   1   2   1   1   2   1   1   2   2   2   2   2   2   2   1   1   2   1   2   1   2   2   1   2   1   2   1   2   2   2   1   2   1   1   1   1   1   2   2   2   2   1   2   2   1   2   1   1   1   1   1   1   2   1   2   1   2   1   2   1   2   2   2   2   1   1   2   1   2   1   2   2   2   2   1   2   1   1   2   2   2   2   1   2   2   2   1   2   2   1   2   1   2   2   1   1   1   2   1   1   2   1   1   2   1   2   2   2   1   1   1   2   2   2   1   1   2   2   1   1   2   1   1   2   2   2   1   1   1   1   2   1   1   2   2   2   1   2   2   1   2   2   2   1   2   2   2   1   2   2   2   2   1   1   2   2   1   1   1   2   1   1   1   2   2   1   1   1   2   2   2   2   1   1   2
 MK-4-11                2   1   2   1   1   2   2   2   2   2   2   1   2   2   1   1   1   1   2   2   1   2   1   1   2   1   2   1   1   2   1   1   2   2   2   1   1   2   2   1   1   2   1   1   1   2   2   1   2   1   2   2   2   2   2   2   2   1   1   1   1   2   2   2   2   2   1   1   2   1   2   1   1   1   1   1   1   2   1   2   1   2   1   2   1   2   1   2   2   1   1   1   1   2   1   2   2   2   2   1   2   1   1   2   2   2   2   1   2   2   2   2   2   2   1   2   1   2   2   1   1   1   2   1   1   2   1   1   2   1   2   2   2   1   1   1   2   2   2   1   1   2   2   1   2   2   1   1   2   2   2   1   2   2   1   2   1   1   2   2   2   1   2   2   1   2   2   2   1   2   2   2   1   2   1   2   2   1   1   2   2   1   1   1   2   1   1   1   2   2   1   1   1   2   2   2   2   1   1   2
 MK-4-12                2   1   2   2   1   2   2   2   2   2   1   1   2   1   1   1   1   1   2   2   1   2   1   1   2   1   1   1   1   2   1   1   2   2   2   1   1   1   2   1   1   2   1   1   1   2   2   1   2   2   2   2   2   2   2   2   2   1   1   1   1   2   2   2   2   2   1   1   2   1   2   2   1   1   1   1   1   2   1   2   1   2   1   2   1   2   1   2   2   2   1   1   1   2   1   2   2   2   2   1   1   2   1   2   2   2   2   1   2   1   2   2   2   2   1   2   1   2   2   2   1   1   2   1   1   2   1   1   2   1   2   2   1   1   1   1   2   2   2   2   1   2   2   1   2   2   1   1   2   2   1   1   2   2   2   2   1   2   2   2   1   1   2   2   1   2   2   2   1   2   2   1   1   2   1   1   1   1   1   2   2   1   1   1   2   1   1   1   2   2   1   1   1   2   2   2   2   1   1   2
 MK-4-13                2   1   2   2   1   2   2   1   2   2   1   1   2   1   1   1   1   1   1   2   1   2   1   1   2   2   1   1   1   2   1   1   2   2   2   2   1   1   2   1   1   2   1   1   1   2   2   1   2   2   2   2   2   2   2   2   2   1   1   1   1   2   1   2   2   1   1   1   2   1   2   2   1   1   2   1   1   2   1   2   1   2   1   2   2   2   2   2   2   2   1   1   1   2   1   2   2   2   2   1   1   2   1   2   2   2   2   1   2   1   2   2   2   2   1   2   2   2   2   2   1   1   1   1   1   2   1   1   1   1   2   2   1   1   1   2   1   2   2   2   1   1   1   1   2   2   1   1   2   2   1   1   2   1   2   2   1   2   2   2   1   1   1   2   2   2   2   2   1   2   2   1   1   2   1   2   1   1   1   2   2   1   1   1   2   1   1   1   2   2   1   2   1   2   2   2   2   2   1   2
 MK-4-14                2   1   2   2   1   2   2   1   2   2   1   1   2   1   1   1   1   1   1   2   1   2   1   2   1   2   1   1   1   2   1   1   2   2   1   2   1   1   2   1   1   2   2   2   1   2   2   1   2   2   2   1   2   2   2   2   2   1   2   1   1   2   1   2   1   1   1   1   1   1   1   2   2   1   2   1   1   2   1   2   1   2   1   2   2   1   2   2   2   2   1   1   1   1   1   2   2   2   2   1   1   2   1   2   2   2   2   1   2   1   2   2   1   2   1   2   2   2   2   2   1   1   1   1   1   2   1   1   1   1   2   2   1   1   1   2   1   2   1   2   1   2   1   1   2   1   1   1   2   2   1   2   2   1   2   2   1   2   2   2   1   1   1   2   1   2   2   2   1   2   1   1   1   2   1   2   1   1   2   1   1   1   1   1   1   1   1   1   2   2   2   2   2   2   2   2   2   2   1   2
 MK-4-15                2   1   2   2   1   1   2   1   2   2   1   1   2   2   1   1   1   1   1   2   1   2   1   2   1   2   1   1   1   2   2   1   2   2   1   2   2   1   2   1   1   2   2   1   1   2   2   1   2   2   2   1   2   2   2   2   2   1   2   1   1   1   1   2   1   1   1   2   1   1   1   2   2   1   2   1   1   2   1   2   1   2   1   2   2   1   2   2   2   2   1   1   1   1   1   1   2   2   2   2   1   2   1   2   2   2   2   1   2   1   2   2   2   2   1   2   2   2   2   2   1   1   1   1   1   2   1   1   1   1   2   2   1   1   1   2   1   2   1   2   1   2   1   1   2   1   1   1   2   2   1   2   2   2   2   2   2   2   2   1   1   1   1   2   1   2   2   2   1   2   1   1   1   2   1   1   1   1   2   1   1   1   1   1   1   1   1   1   2   2   2   2   2   2   2   2   2   2   2   2
 MK-4-16                2   1   2   2   2   1   2   1   2   2   1   1   2   2   1   2   1   1   1   2   1   2   1   2   1   2   1   1   1   2   2   1   2   2   1   2   2   1   2   1   1   2   2   1   1   2   2   1   2   2   2   1   1   2   2   2   2   1   1   1   1   2   2   2   2   1   1   2   1   1   1   2   2   1   2   2   1   2   1   2   1   2   1   2   2   2   2   2   2   2   1   1   1   1   1   1   2   2   2   2   1   2   1   2   2   2   2   1   2   2   2   2   2   1   1   2   2   2   2   2   2   1   1   2   1   2   2   1   2   1   2   2   1   1   1   2   1   2   1   2   1   2   1   1   2   1   1   1   2   1   1   2   2   2   2   2   2   2   2   1   1   1   1   2   1   2   2   2   1   2   1   1   1   2   1   1   1   1   2   2   1   1   1   2   1   1   1   1   2   2   2   2   2   2   2   2   2   2   2   2
 MK-5-1                 1   2   1   2   1   1   1   1   1   2   2   1   1   2   1   2   2   2   2   1   1   1   2   2   2   1   1   1   1   2   2   1   1   2   1   2   2   2   2   1   2   1   1   2   1   2   1   2   1   1   1   1   1   2   1   1   1   2   1   1   1   1   1   1   2   1   1   1   2   2   2   1   2   1   1   1   2   1   1   2   2   2   2   1   1   2   2   2   2   1   1   2   1   2   2   1   1   1   1   1   2   2   1   1   2   1   2   2   1   2   2   1   1   1   2   2   1   2   2   1   2   2   2   1   2   1   2   2   2   1   2   2   1   2   2   2   2   1   2   1   2   1   1   1   1   2   2   2   2   2   2   2   1   2   1   2   2   1   2   2   2   2   2   2   2   2   2   2   2   2   1   2   1   2   1   2   2   2   2   1   2   2   2   1   1   2   1   1   1   2   1   2   2   1   1   2   2   2   1   1
 MK-5-2                 1   2   1   1   2   1   1   1   1   2   2   1   1   2   1   2   2   2   1   1   1   1   2   2   2   1   1   1   1   2   2   1   1   1   1   2   2   2   2   1   2   1   1   1   1   2   1   2   1   1   1   1   1   2   1   1   1   2   1   2   1   1   1   2   2   1   1   2   2   2   2   1   2   1   1   1   2   1   1   2   2   2   2   1   2   2   2   2   2   1   1   2   1   2   2   2   2   1   1   1   2   2   1   1   2   1   2   2   1   2   2   1   1   1   2   2   1   1   2   1   2   2   2   1   2   1   2   2   2   2   2   2   1   1   2   1   2   1   2   1   2   1   1   1   2   2   2   2   2   2   2   2   1   2   1   2   2   1   2   2   2   2   2   2   2   2   2   2   2   1   1   2   1   2   1   2   2   2   2   1   2   2   2   1   1   2   1   2   1   2   1   2   2   1   1   2   2   2   1   1
 MK-5-3                 1   2   2   1   2   1   1   1   1   2   2   1   2   2   1   2   2   2   1   1   1   1   2   1   2   1   1   1   1   1   1   1   1   1   1   2   2   2   2   1   2   1   1   1   1   2   1   2   1   1   1   1   1   2   1   1   1   2   2   2   1   1   1   2   2   1   1   2   2   2   2   1   2   1   1   1   2   1   1   2   2   2   2   2   2   2   2   2   2   1   1   2   1   2   2   2   2   1   1   1   2   2   1   2   2   1   2   2   1   2   2   1   1   1   2   2   1   1   2   1   2   2   2   1   1   1   2   2   2   2   2   2   1   1   2   1   2   1   2   2   2   1   1   1   2   1   2   2   2   2   1   2   2   2   1   2   2   1   2   2   2   2   1   2   2   2   2   2   2   1   1   2   1   1   1   2   2   2   2   1   2   1   2   1   1   2   2   2   1   2   1   2   2   1   1   2   2   2   2   1
 MK-5-4                 1   1   2   1   2   1   1   1   1   2   2   1   1   2   1   2   2   2   2   1   1   1   2   1   2   1   1   1   2   1   1   1   1   1   1   2   2   2   2   1   2   1   1   1   1   2   1   2   1   1   1   1   1   2   1   1   1   2   2   2   1   1   1   2   2   2   1   2   2   2   2   1   1   1   1   1   1   1   1   1   2   2   2   2   2   2   1   2   2   1   1   1   1   2   2   1   2   1   1   1   2   2   2   2   2   1   2   1   2   2   2   1   1   1   2   2   1   1   2   1   2   2   2   1   1   1   1   2   2   2   2   2   1   1   2   1   2   1   2   2   2   1   1   1   2   1   2   2   2   2   1   2   2   1   1   2   2   1   2   2   2   2   2   2   2   2   2   2   2   1   1   2   2   1   1   2   2   2   1   1   2   1   2   1   1   2   2   2   1   1   1   2   2   1   1   2   2   2   2   1
 MK-5-5                 1   2   2   1   2   1   1   1   1   2   2   2   1   2   1   2   2   2   2   1   1   1   2   1   2   1   1   1   2   1   1   1   1   1   1   2   2   2   2   1   2   1   1   1   1   2   1   2   1   1   1   1   1   2   1   1   1   2   2   2   1   1   1   2   2   2   1   1   2   2   2   1   1   1   1   1   1   2   1   1   2   2   2   2   2   2   1   2   2   1   2   1   1   2   2   2   2   1   1   1   2   2   2   2   2   2   1   1   2   2   2   1   1   1   2   2   1   2   2   1   2   1   2   1   1   1   1   1   2   2   2   2   2   1   2   1   2   1   2   2   2   1   1   1   2   1   2   2   2   2   1   2   2   1   1   2   2   1   2   2   2   2   2   1   1   2   2   2   2   1   1   2   2   1   1   2   2   2   1   1   2   1   2   1   1   2   2   2   1   1   1   2   2   1   1   2   2   2   2   1
 MK-5-6                 1   2   2   1   2   1   1   1   1   2   2   2   1   2   1   2   2   2   2   1   1   1   2   1   2   2   1   2   2   2   1   1   1   1   1   2   2   2   2   1   2   1   1   1   1   2   1   2   1   1   1   1   1   2   1   1   1   2   2   2   1   1   1   2   2   2   1   1   2   2   2   1   1   2   2   1   1   2   1   1   2   2   2   2   2   2   1   2   2   1   2   1   1   1   2   1   2   1   1   1   2   2   1   2   2   2   1   2   1   2   1   1   1   1   2   2   1   2   2   2   1   1   2   1   2   2   1   1   2   1   2   2   2   1   2   1   2   2   2   2   2   1   1   2   1   2   2   2   2   2   1   2   2   1   2   2   2   1   2   2   2   2   2   1   1   2   2   2   2   1   1   2   2   1   1   2   2   2   1   1   2   1   2   1   2   2   2   2   1   1   1   1   2   1   2   2   2   1   2   1
 MK-5-7                 1   2   2   1   2   1   1   1   1   2   2   2   1   2   1   1   2   2   2   2   1   1   2   2   2   2   1   2   2   2   1   1   1   1   1   2   2   2   1   1   2   1   1   1   1   1   1   2   1   1   1   2   1   2   1   1   1   2   2   2   1   1   2   2   2   2   1   1   2   2   1   1   1   2   1   1   1   2   2   1   2   2   2   2   2   1   1   2   2   1   2   1   1   1   2   1   2   1   1   1   1   2   1   2   2   2   1   2   1   1   1   1   2   1   1   2   1   1   2   2   2   1   2   1   1   2   1   1   2   2   2   2   2   1   1   2   2   2   2   2   1   1   1   2   1   2   1   2   1   2   1   2   2   1   2   2   2   1   2   2   2   2   2   2   1   2   1   2   2   1   2   2   2   1   1   2   2   1   1   1   2   1   2   1   2   2   2   2   1   1   1   1   2   1   2   2   2   1   2   1
 MK-5-8                 1   2   2   1   2   1   1   1   1   2   2   2   1   2   1   1   2   1   2   2   2   2   2   2   1   2   2   2   2   2   1   2   1   1   1   2   2   1   1   1   2   1   1   1   1   1   1   1   2   2   1   2   2   2   1   2   1   2   2   2   1   1   2   2   2   2   1   1   2   2   1   1   1   2   2   2   2   2   2   1   1   2   2   1   2   2   1   1   2   1   2   1   1   1   1   2   2   2   1   1   1   2   1   2   2   2   1   1   1   1   2   1   2   2   1   2   1   1   2   2   2   1   1   1   1   2   1   1   1   2   2   2   2   1   1   2   2   2   2   2   1   1   1   2   1   2   1   2   1   2   2   2   2   1   2   2   2   1   1   2   2   2   2   2   1   1   1   2   2   1   2   2   2   1   1   2   2   1   1   1   2   1   2   1   2   2   2   2   1   2   1   1   2   1   2   2   2   1   2   1
 MK-5-9                 1   2   1   1   2   1   1   1   1   2   2   2   1   2   2   1   2   1   2   1   2   1   2   2   1   2   2   2   2   2   1   2   1   1   1   1   2   1   1   1   2   1   1   1   1   1   1   1   2   1   1   2   2   2   2   2   1   2   2   2   2   1   2   2   2   2   1   1   2   2   1   2   1   2   2   1   2   2   2   1   1   2   2   1   2   2   2   1   2   1   2   1   1   1   1   2   1   2   1   1   1   2   1   2   2   2   1   1   1   1   2   1   1   2   1   2   1   1   2   2   2   1   1   1   1   2   2   1   1   2   2   2   2   1   1   2   2   2   2   2   1   1   1   2   1   1   1   2   1   2   2   2   1   1   2   2   2   1   1   2   2   2   2   2   1   1   1   2   1   1   1   2   2   1   1   2   2   1   1   1   2   1   2   1   2   2   2   2   1   1   1   1   2   1   2   2   2   1   2   1
 MK-5-10                1   2   1   1   1   1   1   1   1   2   2   2   1   2   2   1   2   2   2   1   2   1   2   2   1   2   2   2   1   2   1   2   1   1   1   1   2   1   1   1   2   1   1   1   1   2   1   1   2   1   1   2   2   2   2   2   1   2   2   2   2   2   2   2   2   2   1   1   2   1   1   2   1   2   2   1   2   2   2   1   2   2   2   1   2   2   2   1   2   2   2   1   1   1   1   1   1   2   1   1   1   2   1   2   2   2   1   1   1   1   2   1   1   2   1   2   2   1   2   2   2   1   1   1   1   2   2   1   1   2   2   2   2   1   1   2   2   2   2   1   1   1   1   2   1   1   1   2   1   2   2   2   1   1   2   2   2   2   1   2   2   2   2   2   1   1   1   1   1   1   1   2   2   1   1   2   2   1   1   1   2   1   2   2   2   2   2   2   1   1   1   1   2   1   2   1   2   1   2   1
 MK-5-11                1   2   1   1   1   2   1   1   1   2   2   2   1   2   2   2   2   2   2   1   2   1   2   2   1   2   2   2   1   2   1   2   1   1   1   1   2   1   1   1   2   1   1   1   1   2   1   1   2   1   1   2   2   2   2   2   1   2   2   2   2   2   2   2   2   2   1   1   2   1   1   2   1   2   2   1   2   2   2   1   2   2   2   1   2   2   2   1   2   2   2   2   1   1   1   1   1   2   1   1   1   2   1   2   2   2   1   1   1   1   2   1   1   2   1   2   2   1   2   2   2   1   1   1   1   2   2   1   1   2   2   2   2   1   1   2   2   2   2   1   1   1   1   2   1   1   1   2   1   2   2   2   1   1   2   2   2   2   1   2   2   2   2   2   1   1   1   1   1   1   1   2   2   1   1   2   2   1   1   1   2   1   2   2   2   2   2   2   1   1   1   1   2   1   2   1   2   1   2   1
 MK-5-12                1   1   1   1   1   2   1   1   1   2   2   2   1   2   2   2   2   2   2   1   2   1   2   2   1   2   2   2   1   2   1   2   1   1   1   1   2   1   2   1   2   1   1   2   1   2   2   1   2   1   1   1   2   2   2   1   1   2   2   2   2   2   2   2   2   2   1   1   2   1   1   2   1   2   2   1   2   2   2   1   2   2   2   1   2   2   2   1   2   2   1   2   1   1   1   1   1   2   1   1   1   2   1   1   2   2   1   1   1   1   2   1   1   1   2   2   2   1   2   2   2   1   1   1   1   2   2   1   2   2   1   2   2   1   1   2   2   2   2   1   1   1   1   1   1   1   1   2   1   1   2   2   1   1   2   1   2   2   1   2   2   2   1   2   1   1   1   1   1   1   1   2   2   2   1   2   2   1   1   1   2   1   2   2   2   2   2   2   1   1   1   1   2   2   2   1   2   1   2   1
 MK-5-13                1   1   1   1   1   2   1   1   1   2   2   1   1   2   2   2   2   2   2   1   2   1   2   2   1   1   2   2   1   2   1   2   1   1   1   1   1   1   2   2   2   1   1   2   1   2   2   1   2   1   1   1   2   2   2   1   1   2   2   2   2   2   2   2   2   2   2   1   2   1   1   2   1   2   2   1   2   1   1   1   2   2   1   1   2   2   2   1   2   2   2   2   1   1   1   1   1   1   2   1   1   2   1   1   2   2   1   1   1   1   1   1   1   1   2   2   2   1   2   2   2   1   1   1   1   2   2   1   2   2   1   2   2   1   1   2   2   2   2   1   1   1   1   1   1   1   1   2   2   1   2   2   1   1   2   1   2   2   1   2   2   2   1   2   1   1   1   2   1   2   1   2   2   2   2   2   2   1   1   1   2   1   2   2   2   2   1   2   1   1   1   1   2   2   2   1   2   1   2   1
 MK-5-14                1   1   1   2   1   2   1   1   1   2   2   1   2   1   2   2   2   2   2   1   2   1   2   2   1   1   2   2   1   2   1   1   1   1   1   1   1   1   2   2   2   1   1   2   1   2   2   1   2   1   1   1   2   1   2   1   1   2   2   2   2   2   2   2   2   2   1   1   2   1   1   2   1   2   2   1   2   1   1   1   2   2   1   1   2   2   2   1   2   2   2   2   2   1   1   1   1   1   2   1   1   2   2   1   2   2   1   1   1   1   1   1   1   2   2   2   2   1   2   2   2   1   1   2   1   2   2   1   2   2   2   2   2   1   1   1   2   1   2   1   1   1   1   1   1   1   1   2   2   1   2   2   1   1   2   1   2   2   1   2   2   2   1   2   1   1   1   2   1   2   1   1   1   2   2   2   2   1   1   1   2   1   2   2   1   2   1   2   1   1   1   1   2   1   2   1   2   1   2   1
 MK-5-15                1   1   1   2   1   2   1   2   1   1   2   1   1   1   2   2   2   1   2   1   2   1   1   2   1   1   2   2   1   2   1   1   2   1   1   1   1   1   2   2   2   1   1   2   1   2   2   1   2   1   1   1   2   1   2   2   1   2   1   2   2   1   2   2   2   2   1   1   2   1   1   2   1   2   2   1   2   1   1   1   2   2   2   1   2   2   2   1   2   2   2   2   2   1   1   1   1   1   1   1   1   1   2   1   2   2   1   1   1   1   1   1   1   2   2   2   2   1   2   2   2   1   1   2   1   2   2   1   2   2   2   2   2   2   1   1   2   1   2   1   1   1   1   1   1   1   1   2   2   1   2   2   1   1   1   1   2   2   1   2   2   2   1   2   1   1   1   2   1   1   1   1   1   2   2   1   2   1   1   1   1   1   2   2   1   2   1   2   1   1   1   1   2   1   2   1   2   1   2   1
 MK-5-16                1   1   1   2   1   2   1   2   1   1   2   1   1   1   2   2   2   1   2   1   2   1   1   2   1   1   1   2   1   2   1   1   2   2   1   1   1   1   2   2   2   1   1   2   1   2   2   1   2   1   2   1   2   1   2   2   1   2   1   2   2   1   2   2   1   2   1   1   2   1   1   2   1   2   2   1   1   1   1   1   2   2   2   1   2   2   2   1   1   2   2   2   2   1   1   1   1   1   1   1   1   1   2   1   2   2   1   1   1   1   1   2   1   2   2   2   2   1   2   2   2   1   1   2   1   2   2   1   2   2   2   2   2   2   1   1   2   1   2   1   1   1   1   1   1   2   1   1   2   1   1   1   1   1   1   1   2   2   1   2   2   2   1   2   1   1   1   2   1   1   1   1   1   2   2   1   2   1   1   1   1   2   2   1   1   2   1   2   1   1   1   1   2   1   2   1   2   1   2   1
 MK-6-1                 1   1   2   2   1   1   1   1   1   1   2   1   1   2   2   1   2   2   1   1   1   2   2   2   2   2   1   1   2   1   1   2   2   1   1   2   1   2   1   2   1   1   2   2   1   2   2   1   2   1   2   1   1   2   1   2   2   1   1   1   2   1   2   1   1   1   1   2   2   2   2   2   2   2   1   2   2   2   1   1   2   1   1   2   2   1   2   2   2   2   1   2   1   2   1   1   1   1   2   2   2   1   2   2   2   2   1   2   1   2   2   1   2   1   2   2   2   1   2   1   2   2   1   2   2   2   1   1   1   1   2   2   1   1   1   1   2   1   2   1   2   2   2   2   1   2   2   1   1   2   2   1   2   2   2   1   2   1   1   2   1   1   1   1   1   2   1   2   2   1   2   1   2   2   2   1   1   1   2   1   1   1   1   1   1   2   1   1   1   2   2   1   2   2   2   1   2   2   1   1
 MK-6-2                 1   1   2   2   1   1   1   1   1   1   2   1   1   2   2   1   2   2   1   1   1   2   2   2   2   2   1   1   2   1   1   2   2   1   1   1   1   2   1   2   1   1   2   2   1   2   2   1   2   1   2   1   2   2   1   2   2   1   1   1   2   1   2   1   1   1   1   2   2   2   2   2   2   2   1   2   2   1   1   1   2   1   1   2   2   1   1   2   2   2   1   2   2   2   1   1   1   1   2   1   2   1   2   2   2   2   1   2   1   2   2   1   2   1   2   2   2   1   2   1   2   2   1   2   2   2   1   1   1   2   2   1   1   1   1   1   2   1   2   1   1   2   2   2   1   2   2   1   1   2   2   1   2   2   2   1   2   2   1   2   2   1   1   1   1   2   1   2   2   1   2   1   1   2   2   2   1   1   2   1   1   1   1   1   2   2   1   1   1   2   2   1   2   2   2   1   2   2   1   1
 MK-6-3                 1   1   2   2   2   1   1   1   1   1   2   1   1   2   2   1   2   2   1   1   1   2   2   2   2   2   1   1   2   1   1   2   2   1   1   1   1   2   1   2   1   1   2   2   1   2   2   1   2   2   2   1   2   2   1   2   1   1   1   1   2   1   2   1   1   1   1   2   2   2   2   2   2   2   1   2   2   1   1   2   2   2   1   2   2   1   1   2   2   2   1   2   2   2   1   1   1   1   2   1   2   1   2   2   1   2   1   2   1   2   2   1   1   1   2   2   2   1   2   1   2   2   1   2   2   2   1   1   1   2   2   1   1   2   1   1   2   1   1   1   1   1   2   2   1   2   2   1   1   2   2   1   2   2   2   1   2   2   1   2   2   1   1   1   2   2   1   2   2   1   1   2   2   2   2   2   1   1   2   1   1   1   1   1   2   2   2   1   1   1   2   1   2   2   1   1   2   2   1   1
 MK-6-4                 1   1   2   2   2   1   1   2   1   1   1   1   1   2   2   1   2   2   1   1   1   2   2   2   2   2   1   1   2   1   1   2   2   1   1   1   1   2   1   2   1   1   2   2   1   2   2   1   2   1   2   1   2   2   1   2   1   1   1   1   2   1   1   1   1   1   1   2   2   2   2   2   2   2   1   2   2   1   1   2   2   2   1   2   2   1   1   2   2   2   1   2   2   2   1   1   1   1   2   1   2   2   2   2   1   2   1   2   1   2   2   1   1   1   1   2   2   1   2   1   2   2   1   2   2   2   1   1   1   2   1   1   1   2   1   1   2   2   1   1   2   1   2   2   1   2   2   1   2   2   2   1   2   2   2   1   2   2   1   2   2   1   1   1   2   2   1   2   2   1   1   2   2   2   2   2   1   1   2   1   1   1   1   1   2   2   2   1   1   1   2   1   2   2   1   1   2   2   1   2
 MK-6-5                 1   1   2   2   2   1   1   2   1   1   1   1   1   2   2   1   2   2   1   1   1   2   2   2   1   1   1   2   2   1   1   2   2   1   1   1   2   2   1   2   1   1   2   2   1   2   2   1   2   1   2   1   2   2   1   2   1   1   1   2   2   2   1   1   1   1   1   2   2   2   2   2   2   2   1   2   2   1   1   2   2   2   1   2   2   1   1   2   2   2   2   2   2   2   1   1   1   2   2   1   2   2   2   2   2   2   1   2   2   2   1   1   1   1   1   2   2   1   2   1   2   2   1   2   2   2   1   1   1   2   1   1   1   2   1   1   2   2   1   1   2   1   2   2   1   1   2   1   2   2   2   1   2   1   2   1   2   1   1   2   2   1   1   1   2   2   1   2   2   1   1   2   2   2   2   2   1   1   2   1   1   1   1   2   2   2   1   1   2   1   1   1   2   2   1   2   2   2   1   2
 MK-6-6                 1   2   2   2   2   1   1   2   1   1   1   1   1   2   1   1   2   2   1   1   1   2   2   2   1   1   1   2   2   1   1   2   2   1   1   1   2   2   1   2   1   1   2   2   1   2   2   1   1   2   2   1   2   2   1   1   1   1   1   2   2   2   1   2   1   1   1   1   2   2   2   2   2   2   1   1   2   1   1   2   2   2   2   2   2   1   2   2   1   1   2   2   2   2   1   1   1   2   1   1   2   2   2   2   2   2   1   2   2   2   1   1   2   2   1   2   2   1   2   2   2   2   1   2   2   2   1   1   2   2   1   1   1   2   1   1   2   2   1   1   1   2   2   2   1   1   2   1   2   2   2   1   2   1   2   1   2   1   1   2   2   1   1   1   2   2   1   2   2   1   1   2   2   2   1   2   1   1   2   1   1   1   1   2   2   2   1   1   2   1   1   1   2   2   1   2   2   1   1   2
 MK-6-7                 1   2   2   2   2   1   1   2   1   1   1   2   1   2   2   1   2   2   2   1   1   2   2   2   1   1   1   2   2   1   1   2   2   1   1   2   2   2   1   2   1   1   2   2   1   1   2   1   1   2   2   1   2   2   1   1   1   1   1   2   2   2   1   1   1   1   1   1   2   2   2   2   2   2   1   1   2   1   1   2   2   2   2   2   2   1   1   2   1   1   2   2   2   2   1   1   2   2   1   1   2   2   2   2   2   2   1   2   1   2   1   1   2   2   1   2   2   1   2   2   2   2   1   2   2   2   1   1   2   2   1   1   1   2   1   1   1   2   1   2   1   2   1   2   1   1   2   1   2   2   2   1   2   1   2   1   2   2   1   2   2   1   1   1   1   2   2   2   2   1   1   2   2   2   1   2   1   1   2   2   1   1   1   1   2   2   2   1   1   1   1   1   2   1   1   2   2   1   1   2
 MK-6-8                 1   2   2   2   2   1   1   2   1   1   2   2   1   2   2   1   2   2   2   1   1   2   2   2   2   1   2   2   2   1   1   2   2   1   1   2   2   2   1   2   1   1   2   2   2   1   2   1   1   1   2   1   2   2   1   2   1   1   2   2   2   2   1   1   1   1   1   1   1   2   2   2   2   2   1   1   2   1   1   2   2   2   2   2   2   2   2   2   1   1   2   2   2   2   1   1   2   2   1   1   2   1   1   1   2   2   1   2   1   2   1   1   2   2   1   2   2   2   2   1   2   2   1   1   2   2   1   1   2   2   1   1   1   2   1   1   1   2   1   2   1   2   2   2   2   1   2   1   2   2   2   1   2   1   1   2   2   2   1   2   2   1   1   1   1   2   2   1   2   1   1   2   2   2   1   2   1   1   2   2   1   1   1   1   2   2   2   1   1   1   1   1   2   1   1   2   2   1   1   2
 MK-6-9                 1   2   2   2   2   1   1   2   1   1   2   2   1   2   2   1   2   1   2   1   1   2   2   2   2   1   2   2   2   1   1   2   2   1   1   2   2   2   1   1   1   1   2   2   2   2   2   1   1   1   2   1   2   1   2   2   1   1   2   2   2   2   1   2   1   1   1   1   1   2   2   2   2   2   1   1   2   1   1   2   2   2   2   1   2   2   2   2   1   1   2   2   2   2   1   1   2   2   1   1   1   1   1   1   2   2   1   2   1   2   1   1   2   2   1   2   2   2   2   1   2   2   1   1   2   2   1   2   2   2   1   2   1   2   1   1   1   2   1   2   1   2   2   2   2   1   2   1   1   2   2   1   2   1   1   2   2   1   1   2   2   1   1   1   1   2   2   2   2   1   1   2   2   2   1   2   2   2   2   2   1   1   1   1   2   1   2   1   1   1   1   1   2   1   1   2   2   1   1   2
 MK-6-10                1   2   2   2   2   1   1   2   1   1   2   2   1   2   2   1   2   1   2   1   1   2   2   2   2   1   2   2   2   1   1   2   2   1   2   2   2   1   1   1   1   1   2   2   2   1   2   1   1   2   2   1   2   1   2   2   1   1   2   2   2   2   1   2   1   1   1   1   1   2   2   2   2   2   1   1   2   1   1   2   2   2   2   1   2   2   2   2   1   1   2   2   2   1   1   1   2   2   1   2   1   1   1   1   2   2   2   2   1   2   1   1   2   2   1   2   1   2   2   1   2   2   1   1   2   1   1   2   2   2   1   2   1   1   1   1   1   2   1   2   1   2   2   2   2   1   2   1   1   2   1   1   2   1   1   2   2   1   1   1   2   1   1   1   1   2   2   2   2   1   1   2   1   2   1   2   2   2   2   2   2   1   1   1   2   2   2   2   1   2   1   1   2   1   1   2   2   1   2   2
 MK-6-11                1   2   2   2   2   1   1   2   1   1   2   2   1   2   2   1   2   1   1   1   1   2   2   2   2   1   2   2   2   1   1   2   2   2   2   2   2   1   2   1   2   1   2   2   1   1   2   1   2   2   2   1   2   1   2   2   1   1   2   2   2   2   1   2   1   1   1   1   1   1   1   2   2   2   1   1   2   1   1   2   1   2   2   1   2   2   2   2   1   1   2   2   2   1   2   1   2   2   1   2   1   1   1   1   2   2   2   2   1   2   1   1   2   2   1   2   1   2   1   1   2   2   1   1   2   1   1   2   2   2   1   2   1   1   1   1   1   2   2   2   1   2   2   2   2   1   2   1   1   2   1   1   2   1   1   2   2   1   1   1   2   1   1   1   1   2   2   2   2   1   1   1   2   1   1   2   2   2   2   2   2   1   1   1   2   1   2   2   1   2   1   1   2   1   1   1   2   1   2   2
 MK-6-12                1   2   2   2   2   1   1   2   1   1   1   1   1   2   2   1   2   1   2   1   1   2   2   2   2   1   2   2   2   2   1   2   2   2   2   2   2   1   2   1   1   1   2   2   1   1   2   2   2   1   2   1   2   1   2   2   1   1   2   2   2   2   1   2   1   1   1   1   1   1   1   2   2   2   1   2   2   1   1   2   1   2   2   1   2   2   1   2   1   1   2   2   2   1   2   1   2   2   1   1   1   2   1   1   2   2   2   2   1   2   1   1   2   2   1   2   1   2   1   1   2   2   1   1   1   1   1   2   2   2   1   2   1   1   1   1   1   2   2   2   1   2   2   2   2   1   2   2   2   2   1   2   2   1   1   2   2   1   1   1   2   1   1   1   1   2   2   2   2   1   1   1   2   1   2   2   2   2   2   2   2   1   1   2   2   2   2   1   1   2   1   1   2   1   1   1   2   2   2   2
 MK-6-13                1   2   2   2   1   1   1   2   1   1   1   1   1   2   2   1   1   1   2   1   1   2   2   2   2   1   2   2   1   2   1   2   2   2   2   2   2   1   1   1   1   1   1   2   1   1   2   2   2   1   1   1   2   1   2   2   2   1   2   2   2   2   2   2   1   1   1   1   1   1   1   2   2   2   1   2   2   1   1   2   2   2   2   1   2   1   1   2   1   2   2   2   2   1   2   1   2   2   1   1   1   2   1   1   2   1   2   2   1   2   1   1   1   2   1   1   1   1   1   1   2   2   1   1   1   1   1   2   2   1   1   2   1   1   1   1   1   2   2   2   1   2   2   2   2   1   2   2   1   2   1   2   2   1   1   2   2   1   1   1   2   1   1   1   1   2   2   1   2   1   1   1   2   1   2   2   2   1   2   2   2   1   1   2   2   2   2   1   1   2   1   1   2   1   1   1   2   2   2   2
 MK-6-14                1   2   2   2   1   1   1   2   1   1   1   1   1   2   1   1   1   1   2   2   1   2   2   2   2   1   2   2   1   2   1   1   2   2   2   1   2   1   1   1   1   1   1   2   1   1   2   1   2   1   1   1   2   1   2   2   2   1   2   2   2   2   2   2   1   1   1   1   1   1   2   2   2   2   1   2   2   1   1   2   2   2   2   1   2   1   1   2   2   2   2   2   2   1   2   1   2   2   2   1   1   2   1   1   2   1   2   1   1   2   1   1   1   2   2   1   1   1   2   1   2   2   1   1   1   1   1   2   2   1   1   1   1   2   1   2   1   1   2   2   1   2   2   2   2   1   2   2   1   2   1   2   2   1   1   2   2   1   1   1   2   1   1   1   1   2   2   1   2   2   1   1   2   2   2   2   1   1   2   2   2   1   1   2   2   2   2   2   1   2   1   1   1   1   1   2   2   1   1   2
 MK-6-15                1   2   2   2   1   1   1   2   1   1   1   1   1   1   1   2   1   1   2   2   1   2   2   2   2   1   2   2   1   2   1   2   2   2   2   1   2   1   1   1   1   1   1   2   1   1   2   1   2   2   1   1   2   1   2   2   2   1   2   2   2   2   2   2   1   1   1   1   1   1   2   2   2   2   1   2   2   1   1   2   2   2   2   1   2   1   1   2   2   2   2   2   2   2   2   1   2   1   2   2   1   2   1   2   1   2   2   1   1   2   1   1   1   2   2   2   1   2   2   1   2   2   1   1   2   1   1   2   2   1   2   1   1   2   1   2   1   2   2   2   1   2   2   2   2   1   2   2   1   1   1   2   2   2   1   2   2   1   1   1   2   1   1   1   1   2   2   1   2   2   1   1   2   2   2   2   1   1   2   2   2   1   1   2   2   2   2   1   1   2   2   1   1   1   1   2   2   1   1   2
 MK-6-16                1   2   2   2   1   1   2   2   1   1   1   1   1   1   1   2   1   1   2   2   1   2   2   2   2   1   2   1   1   2   1   2   2   2   2   1   2   1   1   1   1   1   2   2   1   1   2   1   2   1   2   1   2   1   2   1   2   1   2   2   2   2   2   2   1   1   1   1   1   1   2   2   1   2   1   2   2   1   1   1   2   2   2   1   1   1   1   2   2   2   2   2   2   2   2   1   2   1   2   1   1   2   1   2   1   2   2   1   1   2   1   1   1   2   2   2   1   2   2   1   2   2   1   2   2   2   2   1   2   1   1   1   1   1   2   2   1   2   2   2   1   2   2   2   1   1   2   2   1   1   1   2   2   2   1   2   2   1   1   1   2   1   1   2   1   2   2   2   2   2   1   1   2   2   2   2   1   1   2   2   2   1   1   2   2   2   2   1   1   2   2   1   1   2   1   2   2   1   1   2
 
!****************************************** Phenotypic Data **********************************************************
!-100.0 is resevred for missing phenotype
SimulatedTrait1         9.9360    9.9664    9.1325   10.9617    9.9268    9.3029   10.8256   10.6929   10.1721   11.6589    9.6152   10.6235    9.4584    8.9996   10.5361   10.9147    9.2879    8.7631    9.0991    9.0200    9.3823   10.3439    7.2467    9.5799   10.0375    9.6110   10.5268   10.8362   11.2032   10.3972   11.6886   10.3543   10.1473    8.5405   11.1631    9.3420   10.0160    9.8172   12.1649   10.0776    9.5991    8.3168   10.7361   10.5546    8.7551   11.1061    9.8666    8.8431    9.6745    9.9950    8.1075    9.2517   10.5717   10.2917    9.8951    9.0468    9.0337    9.4577    9.4701   10.8192    9.6157    9.8279    8.8785    8.4469   13.1752    9.2066   11.6028   11.1569   11.3278    9.7838    9.3613    8.7953    7.8762    8.3165   10.0274    9.3029   10.3019    7.7207   10.2926   10.7370    8.8985    9.0450   11.0852   10.6757    8.5072   10.1860   10.4582   11.4985    9.7884   11.0384    9.0058   11.6450   10.5960   11.8092    9.5966   10.5998    9.6395    8.3469    8.9952    9.4896   10.1960   10.0676    9.8344   11.1953   10.6090   12.6555    9.5447    8.9491    8.8939   10.4552   11.1872   10.0216    8.2319    9.7961    8.7828   10.4463    9.9304   10.0977   11.2231    9.0891   11.0095   10.2012    8.7792   12.2092    8.9995    9.0481   10.5991    9.9273   10.8662   11.8191   10.5033    9.0062    9.4248   10.0740   12.3171   11.2728   10.7854    8.7176   11.0995   11.8348    9.7217    8.7783   10.6063    9.3758   10.0426    8.7901   10.3710    9.8589   10.6943   11.0322   11.3828    9.9207   10.7486   10.7047   11.2887    9.4469   10.2522    8.0708    9.7435   10.3872   11.2628    9.2182   10.1868    9.6057   11.1120   11.5059    9.0449    9.3403   11.2539   10.0504   10.3611   10.6955   10.7358   11.2784    9.1737    9.2076   11.1076   10.8924   10.1919   10.7069   11.1180    9.8080    9.7603   10.4368    9.8160   10.0299   10.0207   10.5957   11.4441    9.9755    9.8252    9.4540   10.5821    8.8940    9.1084    9.0043   11.0871    8.1993    9.9597    8.8692
 
