# Supplementary material for: Inclusive Composite Interval Mapping of QTL by Environment Interactions in Biparental Populations
Source: PLoS One. 2015 Jul 10;10(7):e0132414. doi: 10.1371/journal.pone.0132414 (PMC4498613; doi:10.1371/journal.pone.0132414)
Supplement: S1 File — (ZIP) [file pone.0132414.s001.zip › BC1 population/e=1/run_00151.met]

!**********************Note: lines staring with "!" are remarks and will be ignored in the program********************
!*********************************General Information**********************************
!Assuming F1 = P1 x P2, populations available in QTL IciMapping are: 
!  1, P1BC1F1 = P1 x F1, the first backcrossing where P1 is used as the recurrent parent;
!  2, P2BC1F1 = P2 x F1, the first backcrossing where P2 is used as the recurrent parent;
!  3, F1DH, F1-derived doubled haploids; 
!  4, RIL or F1RIL, recombination inbred lines through the repeated selfing of F1;
!  5, P1BC1RIL, recombination inbred lines through the repeated selfing of P1BC1F1;
!  6, P2BC1RIL, recombination inbred lines through the repeated selfing of P2BC1F1;
!  7, F2, the selfing generation of F1;
!  8, F3, the selfing generation of F2;
!  9, P1BC2F1, the second backcrossing where P1 is used as the recurrent parent; 
! 10, P2BC2F1, the second backcrossing where P2 is used as the recurrent parent;
! 11, P1BC2RIL, recombination inred lines through the repeated selfing of P1BC2F1; 
! 12, P2BC2RIL, recombination inred lines through the repeated selfing of P2BC2F1; 
! 13, P1BC1F2, the selfing generation of P1BC1F1; 
! 14, P2BC1F2, the selfing generation of P2BC1F1; 
! 15, P1BC2F2, the selfing generation of P1BC2F1; 
! 16, P2BC2F2, the selfing generation of P2BC2F1; 
! 17, P1BC1DH, P1BC1F1-derived doubled haploids; 
! 18, P2BC1DH, P2BC1F1-derived doubled haploids; 
! 19, P1BC2DH, P1BC2F1-derived doubled haploids; 
! 20, P2BC2DH, P2BC2F1-derived doubled haploids; 
   1      !Mapping Population (see remarks above)
   2      !Mapping Function (1 for Kosambi; 2 for Haldane; 3 for Morgan)
   2      !Marker Space Type (1 for intervals; 2 for positions)
   1      !Marker Space Unit(1 for centiMorgans; 2 for Morgan)
   6      !Number of Chromosomes (or Linkage Groups)
 200      !Size of the mapping population
   1      !Number of environments
 
!***************************************** Chromosomes and Linkage Maps **********************************************
!Chromosome                 NumMarkers
-CH1                        16
-CH2                        16
-CH3                        16
-CH4                        16
-CH5                        16
-CH6                        16
!Linkage map (Marker name followed by position or the interval length)
 MK-1-1                1     0.000
 MK-1-2                1    10.000
 MK-1-3                1    20.000
 MK-1-4                1    30.000
 MK-1-5                1    40.000
 MK-1-6                1    50.000
 MK-1-7                1    60.000
 MK-1-8                1    70.000
 MK-1-9                1    80.000
 MK-1-10               1    90.000
 MK-1-11               1   100.000
 MK-1-12               1   110.000
 MK-1-13               1   120.000
 MK-1-14               1   130.000
 MK-1-15               1   140.000
 MK-1-16               1   150.000
 MK-2-1                2     0.000
 MK-2-2                2    10.000
 MK-2-3                2    20.000
 MK-2-4                2    30.000
 MK-2-5                2    40.000
 MK-2-6                2    50.000
 MK-2-7                2    60.000
 MK-2-8                2    70.000
 MK-2-9                2    80.000
 MK-2-10               2    90.000
 MK-2-11               2   100.000
 MK-2-12               2   110.000
 MK-2-13               2   120.000
 MK-2-14               2   130.000
 MK-2-15               2   140.000
 MK-2-16               2   150.000
 MK-3-1                3     0.000
 MK-3-2                3    10.000
 MK-3-3                3    20.000
 MK-3-4                3    30.000
 MK-3-5                3    40.000
 MK-3-6                3    50.000
 MK-3-7                3    60.000
 MK-3-8                3    70.000
 MK-3-9                3    80.000
 MK-3-10               3    90.000
 MK-3-11               3   100.000
 MK-3-12               3   110.000
 MK-3-13               3   120.000
 MK-3-14               3   130.000
 MK-3-15               3   140.000
 MK-3-16               3   150.000
 MK-4-1                4     0.000
 MK-4-2                4    10.000
 MK-4-3                4    20.000
 MK-4-4                4    30.000
 MK-4-5                4    40.000
 MK-4-6                4    50.000
 MK-4-7                4    60.000
 MK-4-8                4    70.000
 MK-4-9                4    80.000
 MK-4-10               4    90.000
 MK-4-11               4   100.000
 MK-4-12               4   110.000
 MK-4-13               4   120.000
 MK-4-14               4   130.000
 MK-4-15               4   140.000
 MK-4-16               4   150.000
 MK-5-1                5     0.000
 MK-5-2                5    10.000
 MK-5-3                5    20.000
 MK-5-4                5    30.000
 MK-5-5                5    40.000
 MK-5-6                5    50.000
 MK-5-7                5    60.000
 MK-5-8                5    70.000
 MK-5-9                5    80.000
 MK-5-10               5    90.000
 MK-5-11               5   100.000
 MK-5-12               5   110.000
 MK-5-13               5   120.000
 MK-5-14               5   130.000
 MK-5-15               5   140.000
 MK-5-16               5   150.000
 MK-6-1                6     0.000
 MK-6-2                6    10.000
 MK-6-3                6    20.000
 MK-6-4                6    30.000
 MK-6-5                6    40.000
 MK-6-6                6    50.000
 MK-6-7                6    60.000
 MK-6-8                6    70.000
 MK-6-9                6    80.000
 MK-6-10               6    90.000
 MK-6-11               6   100.000
 MK-6-12               6   110.000
 MK-6-13               6   120.000
 MK-6-14               6   130.000
 MK-6-15               6   140.000
 MK-6-16               6   150.000
!*********************************** Marker Types ********************************************************************
!Co-dominant marker: When heterozygote F1 is present, P1 is coded as 2, F1 is coded as 1, and P2 is coded as 0; Otherwise, P1 is coded as 2, and P2 is coded as 0. 
!Dominant marker: When heterozygote F1 is present, P1 and F1 are coded as 12, and P2 is coded as 0; Otherwise, P1 is coded as 2, and P2 is coded as 0.  
!Recessive markers: When heterozygote F1 is present, P1 is coded as 2, and F1 and P2 are coded as 10; Otherwise, P1 is coded as 2, and P2 is coded as 0. 
!Missing marker is coded as -1. 
 MK-1-1                 1   2   2   1   1   2   1   1   2   2   1   2   2   1   2   1   2   1   1   1   2   1   1   2   2   2   1   1   2   2   1   2   2   2   2   1   2   2   2   1   2   2   1   1   1   1   1   2   1   1   1   2   2   2   2   1   1   1   2   2   1   1   1   2   2   2   1   1   2   2   2   1   1   2   2   1   2   1   2   1   2   2   1   2   2   2   1   1   1   1   1   1   1   2   1   1   1   2   1   1   2   1   2   2   1   2   1   1   2   2   2   1   2   1   2   1   2   2   1   2   1   2   2   2   2   1   2   1   1   1   1   2   2   2   1   2   1   1   1   1   1   2   1   1   2   2   1   1   1   2   2   2   2   2   1   2   1   1   2   2   2   2   2   2   1   2   2   2   2   2   1   2   1   1   2   2   1   2   2   2   2   2   2   1   1   2   1   1   2   2   1   1   2   1   2   1   1   2   2   2
 MK-1-2                 1   2   2   1   1   2   1   1   2   2   1   2   2   2   2   2   2   1   1   1   1   1   1   2   2   2   1   1   2   2   1   2   2   2   2   1   1   2   2   1   2   2   1   1   1   1   1   2   1   1   1   2   1   2   2   1   1   1   2   2   1   1   1   1   2   2   1   2   2   2   2   1   1   2   2   1   2   1   2   1   2   2   1   2   2   2   1   1   1   2   1   1   2   2   1   1   1   2   1   1   2   1   2   1   1   2   1   1   2   2   2   1   2   1   2   1   2   2   1   2   1   2   2   2   2   1   2   2   1   1   1   2   2   2   1   2   1   1   2   1   1   2   1   1   2   2   1   1   1   2   2   2   2   2   1   1   1   1   2   2   2   2   1   2   1   2   2   2   2   2   1   2   1   1   2   1   1   2   2   1   2   1   2   2   1   1   1   1   2   2   1   1   2   1   2   1   1   2   2   2
 MK-1-3                 1   2   2   2   1   2   1   1   2   2   1   2   2   2   2   2   2   1   1   2   1   1   1   2   2   2   1   1   2   2   1   2   2   2   2   2   1   1   2   1   2   2   1   1   1   1   1   2   1   1   2   2   1   2   2   1   1   1   2   2   1   1   1   1   2   2   2   2   2   2   2   1   1   2   2   1   2   1   2   1   2   1   1   2   2   1   1   1   1   2   1   1   2   2   1   1   1   2   1   1   2   1   2   1   1   2   1   1   2   2   2   1   2   1   2   1   2   1   1   2   1   2   2   2   2   1   2   2   1   1   1   2   2   1   1   2   1   1   1   2   1   1   1   1   2   2   1   1   1   2   2   2   2   2   1   2   1   1   2   2   2   2   1   2   1   2   2   2   2   2   1   2   1   1   2   1   1   2   2   1   2   1   2   2   1   1   1   1   2   2   1   1   2   1   2   1   1   2   1   2
 MK-1-4                 1   2   2   1   1   2   1   1   2   1   1   2   2   2   1   2   2   1   1   2   1   1   1   2   2   2   1   1   2   2   1   2   2   1   2   2   2   2   2   1   1   2   1   2   1   1   1   2   1   1   2   2   1   2   2   1   2   1   2   2   1   2   1   1   1   2   2   2   2   2   2   1   1   2   2   1   2   1   2   1   2   1   1   2   2   1   1   1   1   2   1   2   1   2   1   1   1   2   1   1   2   1   2   1   1   2   1   1   2   2   2   1   1   1   2   1   2   1   1   1   2   2   2   2   2   1   2   2   2   1   1   2   2   1   1   2   1   1   1   2   1   1   1   1   2   2   1   1   1   2   2   2   2   2   1   2   1   1   2   2   2   2   1   2   1   2   2   2   2   2   1   2   1   1   2   1   1   2   2   1   2   1   2   1   1   1   1   1   2   2   2   1   2   2   2   1   1   1   1   2
 MK-1-5                 1   2   1   1   1   2   1   1   2   1   1   2   2   2   1   2   2   2   1   2   1   1   1   2   2   2   1   1   2   2   1   2   2   1   2   2   2   2   2   1   1   2   1   2   2   1   1   2   1   1   2   2   1   1   2   1   2   1   2   2   1   2   1   1   1   2   2   2   1   2   2   1   1   2   2   2   2   2   2   1   2   1   1   2   2   1   1   1   1   2   2   2   2   2   1   1   1   2   1   2   2   1   2   1   1   2   1   2   1   2   2   1   1   1   2   1   2   1   1   2   2   2   2   2   2   1   2   2   2   2   1   2   2   1   1   2   1   1   1   2   1   1   2   1   2   2   1   1   1   2   2   2   2   2   1   2   1   1   2   2   2   2   1   2   1   2   2   2   2   2   1   2   2   1   2   1   1   2   2   1   1   1   2   1   1   1   1   1   2   2   2   1   2   2   2   1   1   1   1   2
 MK-1-6                 1   2   2   1   1   2   1   1   2   1   1   2   2   2   1   2   2   2   1   2   1   1   1   2   2   2   1   1   2   2   1   2   1   1   2   2   2   2   2   1   1   2   1   2   2   1   1   2   1   1   2   2   1   1   2   1   2   1   2   2   1   2   2   1   1   2   1   2   1   2   1   1   1   2   2   2   1   2   2   1   2   1   1   2   2   1   1   2   1   2   2   2   2   2   1   1   1   2   1   2   2   1   2   1   1   2   1   2   1   2   2   1   1   1   2   1   2   1   1   2   2   2   1   2   2   1   2   2   2   2   1   2   2   1   1   2   1   1   1   2   1   1   2   1   2   2   1   1   1   2   1   2   2   2   1   2   1   1   1   2   1   2   1   2   1   2   1   2   2   2   1   2   2   1   2   1   1   2   2   1   1   1   2   2   1   1   1   1   2   2   2   1   2   2   2   2   1   1   1   2
 MK-1-7                 1   2   2   2   1   2   1   1   2   1   1   2   1   2   1   2   2   2   1   2   1   1   1   2   1   1   1   1   2   2   2   2   1   1   2   2   2   2   1   1   1   2   1   2   2   1   1   2   1   1   1   2   1   1   2   2   2   1   2   2   1   2   2   1   1   2   2   2   1   2   1   1   1   2   2   2   1   1   2   1   2   1   2   2   2   1   1   2   1   2   2   1   2   2   1   1   1   2   1   2   2   1   2   2   1   2   2   2   2   2   2   1   1   1   2   1   2   1   1   2   2   2   1   2   2   1   2   2   2   2   1   2   2   1   1   1   1   1   1   2   1   1   2   1   2   2   1   1   1   2   1   2   2   2   1   2   1   1   1   2   1   2   1   2   1   2   1   2   2   2   1   1   2   1   2   1   1   2   2   1   2   1   1   2   1   1   1   1   2   1   2   1   2   2   2   2   1   1   1   2
 MK-1-8                 1   2   2   2   1   2   1   1   2   1   1   2   1   2   1   2   2   2   1   2   1   2   1   2   1   1   2   1   2   1   2   2   2   1   2   2   2   1   1   1   1   2   1   2   2   1   1   2   1   1   1   2   2   1   2   2   2   1   2   2   1   2   2   1   1   2   2   2   1   2   1   1   1   2   2   2   1   1   2   2   2   1   2   2   2   1   1   2   1   2   2   1   2   2   1   1   2   2   1   2   2   1   2   2   1   2   2   2   2   2   2   1   1   2   2   1   2   1   1   2   1   2   1   2   2   1   2   2   2   2   1   2   2   1   1   1   1   1   1   2   1   1   2   1   1   2   2   1   1   1   1   2   2   2   1   2   1   1   1   2   2   2   2   2   1   2   1   2   2   2   1   1   2   1   2   1   1   2   2   1   2   2   1   2   1   1   1   1   2   1   2   1   2   1   1   2   1   1   1   2
 MK-1-9                 2   2   2   2   1   2   1   1   2   1   1   2   1   2   1   2   2   2   2   2   1   2   1   2   1   2   2   1   2   1   2   2   2   1   2   2   2   1   1   1   1   2   1   2   2   2   1   1   1   1   1   2   2   1   2   2   2   1   2   2   1   2   2   1   1   2   2   2   1   2   1   1   1   2   2   2   1   1   2   2   2   1   2   2   2   1   1   2   1   2   2   1   1   2   1   1   2   2   1   2   2   2   2   2   1   2   2   2   2   2   2   1   1   2   2   1   2   1   1   2   1   2   1   2   2   1   2   2   2   2   1   2   2   1   1   1   1   1   1   2   1   1   2   1   1   2   2   1   1   2   1   1   2   2   1   2   1   1   1   2   2   1   2   2   1   2   1   2   2   2   1   2   1   1   2   2   1   2   1   1   2   2   1   2   1   1   1   2   2   1   2   1   2   1   1   2   2   1   1   2
 MK-1-10                2   2   2   2   1   2   1   1   2   1   2   2   1   2   1   2   1   2   2   2   1   2   1   2   1   2   2   1   2   1   2   2   2   1   2   2   2   1   1   1   2   2   1   1   2   2   1   1   1   1   1   1   2   1   2   1   2   1   2   2   1   2   2   1   1   1   2   1   1   1   1   1   1   2   2   2   1   1   2   2   2   1   2   2   2   1   1   2   1   2   2   1   1   2   1   2   2   2   1   2   2   2   2   2   1   2   2   2   2   1   2   1   1   2   2   1   2   1   2   2   1   2   1   2   1   1   2   2   2   2   1   2   2   1   1   1   1   1   1   2   1   1   2   1   1   2   1   1   1   1   1   1   2   2   1   1   1   1   2   2   2   1   2   2   1   2   1   2   2   2   1   1   1   1   2   2   1   2   1   1   2   2   1   2   1   1   1   2   2   1   2   1   2   1   1   2   2   1   1   2
 MK-1-11                2   2   2   2   2   2   1   1   2   1   2   2   1   2   1   2   1   2   2   2   1   2   1   2   1   2   2   1   1   1   2   2   2   1   2   1   2   1   2   1   2   1   1   1   2   2   1   2   1   1   1   1   2   1   2   1   2   1   2   1   1   2   2   1   1   1   2   1   1   1   1   1   1   2   2   2   2   1   1   2   2   1   2   1   1   1   1   2   1   2   2   1   1   2   1   2   2   2   2   2   2   2   2   2   1   2   2   2   2   1   2   1   1   1   2   1   2   1   2   2   1   2   1   2   1   1   2   2   2   2   1   2   2   1   1   1   1   1   1   1   1   1   2   2   2   2   2   1   1   1   1   1   2   2   1   1   1   1   2   2   2   1   2   2   1   1   1   2   1   2   1   1   1   1   2   2   2   2   1   1   2   2   1   2   1   1   1   2   2   1   1   1   2   1   1   1   2   1   1   2
 MK-1-12                2   2   2   2   2   2   1   1   2   1   2   2   1   2   1   1   1   2   2   2   1   1   1   2   1   2   2   1   1   1   2   2   2   1   2   1   2   1   2   1   2   1   1   1   2   2   1   2   1   1   1   2   2   1   2   1   2   1   2   1   1   2   2   1   1   1   2   1   1   1   1   1   1   2   2   2   2   1   2   2   2   1   2   1   1   1   1   2   1   2   2   1   1   2   1   2   2   2   2   2   2   2   2   2   1   2   1   2   2   1   2   1   1   1   2   1   2   1   2   2   1   2   1   2   1   1   2   2   1   2   2   2   2   1   1   1   1   1   1   1   1   1   2   2   2   2   2   1   1   1   1   1   2   2   1   1   1   1   2   2   2   1   1   2   1   1   1   2   1   2   1   1   1   1   2   2   2   2   2   1   2   2   1   2   1   1   1   2   2   2   1   1   2   1   1   1   2   1   1   2
 MK-1-13                2   2   2   2   2   2   1   1   2   1   2   2   1   2   1   2   1   2   2   2   1   1   1   2   1   2   2   1   2   1   2   1   2   1   2   1   2   1   2   1   2   1   1   1   2   1   1   2   1   1   1   2   2   1   2   1   2   2   2   1   1   2   2   1   1   2   2   1   1   1   1   1   1   2   2   2   2   1   2   1   2   1   2   1   1   1   1   2   1   2   2   1   1   2   1   1   2   2   1   2   2   2   2   2   1   2   1   2   2   2   2   1   2   1   2   1   2   1   2   2   1   2   1   2   1   1   2   2   2   2   2   2   2   1   1   1   1   2   1   2   1   1   2   1   2   2   2   1   2   1   2   2   2   2   1   1   1   1   2   2   1   1   1   2   1   1   1   2   1   2   1   1   1   1   2   2   2   2   2   1   2   2   1   2   1   1   1   2   2   2   1   1   2   1   1   1   2   1   1   2
 MK-1-14                2   2   2   2   2   2   1   1   2   1   2   2   1   2   1   2   1   2   1   2   2   1   1   2   1   1   2   1   2   1   2   1   1   1   2   2   2   1   2   1   1   1   1   1   2   1   1   2   1   1   1   2   2   1   2   1   2   2   2   1   1   2   2   1   1   2   2   1   1   1   1   1   1   2   2   2   2   1   2   1   2   1   2   1   1   2   1   2   1   2   1   1   1   2   1   1   1   2   1   2   2   2   2   2   1   2   1   2   2   2   2   1   1   1   2   1   2   1   2   2   1   2   1   2   1   1   2   2   2   2   2   2   2   2   1   1   1   2   1   2   1   1   2   1   2   2   2   1   2   1   2   2   2   2   1   1   1   1   2   2   1   1   1   2   1   1   1   1   1   2   1   1   1   1   2   2   2   2   1   1   2   2   1   2   1   1   2   2   2   2   1   1   2   1   1   2   2   1   1   2
 MK-1-15                1   2   2   2   2   2   1   1   2   2   2   2   1   1   1   2   1   2   1   2   2   1   1   2   1   1   2   1   2   1   2   1   1   1   1   2   2   1   2   1   2   1   1   1   1   1   1   1   2   1   1   2   2   1   1   2   2   2   2   1   1   2   2   1   1   2   2   1   1   1   1   1   1   2   2   2   1   1   2   1   2   1   2   1   1   2   1   2   1   2   1   1   1   2   1   2   1   2   1   2   2   2   2   2   2   2   2   2   2   2   2   1   1   1   2   1   2   1   2   2   1   2   1   1   1   1   2   2   2   2   2   2   2   2   1   1   1   2   1   2   1   1   2   1   2   2   2   1   2   2   2   2   2   1   1   1   1   2   2   2   1   2   1   2   1   1   1   1   1   2   1   1   1   1   2   2   2   2   1   1   2   2   1   2   1   1   2   2   2   2   1   1   2   1   1   2   2   1   1   1
 MK-1-16                1   2   2   2   2   2   1   1   2   2   1   2   1   1   1   1   1   2   1   2   2   1   1   2   1   1   2   1   2   1   2   1   1   1   2   2   2   1   2   2   2   1   1   1   1   1   2   2   2   1   1   1   2   1   1   2   2   2   2   2   1   2   2   1   1   2   2   1   1   2   1   1   1   2   2   2   1   1   2   1   2   1   2   1   1   2   2   2   1   2   1   2   1   2   2   2   2   2   1   1   2   2   2   2   2   2   2   2   2   2   2   1   1   1   2   2   2   1   2   2   1   2   1   1   1   2   1   2   2   2   2   2   2   2   1   1   2   2   1   2   1   1   2   1   2   1   2   1   2   2   2   2   2   1   1   1   1   2   2   2   1   2   1   2   1   1   2   1   1   2   1   1   1   1   2   2   2   2   1   1   2   2   1   2   1   1   2   2   2   2   1   1   2   1   1   2   1   1   1   1
 MK-2-1                 1   2   1   2   1   1   1   1   1   1   1   2   2   1   1   2   2   2   2   1   2   2   2   2   2   1   1   1   2   2   1   2   2   1   2   1   2   1   1   1   2   2   2   1   2   2   2   1   2   2   1   1   1   2   1   1   1   2   2   2   2   2   1   1   2   2   1   1   2   1   1   2   1   1   1   2   2   1   1   2   1   1   2   1   2   1   2   1   1   1   1   2   2   2   2   2   1   2   1   1   1   1   1   2   2   2   1   2   2   2   1   1   2   2   2   2   2   2   2   2   1   1   2   2   2   1   1   2   1   1   1   2   2   1   2   2   1   2   2   1   1   1   1   1   1   1   2   1   1   2   2   2   1   1   1   1   1   2   1   2   2   2   1   2   2   2   2   1   1   1   1   1   1   2   1   1   2   2   2   1   1   1   1   2   2   1   1   2   2   1   1   1   2   1   1   1   2   1   2   2
 MK-2-2                 1   2   1   2   1   1   1   1   1   1   1   2   2   1   1   2   2   2   2   1   2   2   2   2   1   1   1   1   2   2   1   2   2   1   1   1   2   1   1   1   2   2   1   1   2   2   2   1   2   1   1   1   1   2   1   1   1   2   2   2   2   2   2   1   2   2   1   1   2   2   1   2   1   1   1   2   2   1   1   2   1   1   2   1   2   1   2   2   1   1   1   2   2   2   2   2   1   2   1   1   1   1   1   2   2   2   2   2   2   2   1   1   2   2   2   2   2   2   2   2   1   1   2   2   2   2   1   2   1   1   1   2   2   1   2   2   1   2   2   1   2   2   1   1   1   1   2   1   1   2   2   2   1   1   1   1   1   2   1   2   2   1   1   2   2   2   2   1   1   1   1   1   1   2   1   2   2   2   2   1   2   1   1   2   2   1   1   2   2   1   2   1   1   1   1   2   2   2   2   2
 MK-2-3                 1   2   2   1   1   1   1   1   1   1   1   2   1   1   2   2   2   2   2   1   2   1   2   2   1   1   2   1   2   2   1   2   2   1   1   1   2   1   1   1   2   1   1   1   2   2   2   1   2   1   2   1   1   2   2   1   1   2   2   2   2   2   2   1   2   2   1   1   2   2   1   2   2   1   1   2   2   1   1   2   1   2   1   1   2   1   1   1   1   1   1   2   2   2   2   2   1   2   1   1   1   1   1   2   2   2   2   2   2   2   1   1   2   2   1   2   2   2   2   1   1   1   1   2   2   2   1   2   1   1   1   2   2   1   1   2   1   2   2   1   2   2   1   1   2   1   2   1   1   2   1   1   1   1   1   1   1   2   1   2   2   1   1   2   2   2   2   1   1   1   1   1   1   2   1   2   2   1   2   1   2   1   1   2   2   1   1   1   2   1   2   1   1   1   1   2   2   1   2   2
 MK-2-4                 1   2   2   1   1   1   1   1   1   1   1   2   1   2   2   2   2   2   2   1   2   1   2   2   1   1   2   1   1   2   1   2   2   1   2   1   2   1   1   1   2   1   1   1   1   2   2   1   2   1   2   1   1   1   2   1   1   1   2   2   2   1   2   1   2   2   1   1   2   2   2   2   2   1   2   2   2   1   1   2   1   2   1   1   2   1   1   1   1   1   1   1   2   2   2   2   1   2   1   1   1   1   1   1   2   2   2   2   2   2   1   2   2   2   1   2   2   2   1   1   1   1   1   2   2   2   1   2   1   1   1   2   2   1   1   2   1   2   2   1   1   1   1   1   1   1   2   2   1   2   1   2   1   1   1   1   2   2   1   2   2   1   1   2   2   2   2   1   1   1   1   1   1   2   2   2   2   1   2   1   2   1   1   2   2   1   1   1   2   1   2   1   1   1   1   2   2   1   2   2
 MK-2-5                 2   2   2   1   1   1   1   1   1   1   1   2   1   2   2   2   1   2   2   1   2   1   2   2   1   1   2   1   1   2   1   2   2   1   2   1   2   1   2   1   2   1   1   1   1   2   2   1   2   1   1   1   1   1   2   2   1   1   2   2   2   1   2   1   2   2   2   1   2   2   2   2   2   1   2   2   2   1   1   1   2   2   1   1   2   1   1   1   1   1   1   1   1   2   2   2   1   2   1   1   1   1   2   1   2   2   2   2   2   2   1   2   2   2   1   2   1   2   1   1   1   1   1   2   2   2   1   2   1   1   1   2   2   1   1   2   1   2   2   1   1   1   1   1   1   1   2   2   1   2   1   2   1   1   1   1   2   2   1   2   2   1   1   2   1   2   1   1   1   1   1   1   1   2   1   2   2   1   2   1   2   1   1   2   2   2   1   1   2   1   2   2   1   1   1   2   2   1   2   2
 MK-2-6                 2   2   2   1   1   1   1   1   2   1   1   2   1   2   2   2   1   2   2   1   1   1   1   1   1   2   2   1   1   2   1   2   1   1   2   1   1   1   2   1   2   1   1   1   1   2   2   1   2   1   1   1   1   1   1   2   1   1   2   1   2   1   2   1   2   2   2   1   2   2   2   2   2   1   2   2   2   1   1   1   2   2   1   1   2   2   1   1   1   1   1   1   1   2   2   2   1   2   1   1   1   1   2   1   2   2   2   2   2   2   1   2   2   2   1   2   1   2   1   1   1   1   1   2   2   2   1   2   1   1   1   2   2   1   1   2   1   2   2   1   1   2   1   1   1   1   2   2   1   2   1   2   1   1   1   1   2   2   1   2   2   1   1   2   1   2   1   1   1   2   1   1   1   2   1   2   2   2   2   1   2   1   1   2   2   2   1   1   2   1   2   2   1   1   1   2   2   2   2   2
 MK-2-7                 2   2   2   1   1   1   1   1   2   2   1   2   1   2   2   2   1   2   2   1   2   2   1   1   1   2   2   1   1   2   1   2   1   1   2   1   1   1   2   1   2   1   1   1   1   2   1   1   1   1   1   1   1   1   1   2   1   1   2   1   2   1   2   1   2   2   2   1   2   1   2   2   2   1   2   2   2   1   1   2   2   2   1   1   1   2   1   1   1   1   2   1   2   2   2   2   1   2   1   1   1   1   2   1   2   2   2   1   2   1   1   2   2   2   1   2   1   2   1   1   1   1   1   2   2   1   1   2   2   1   1   2   2   1   1   1   1   2   1   2   1   2   1   1   1   1   2   2   1   2   1   1   1   1   1   1   2   2   1   1   2   1   1   2   2   2   1   1   1   1   1   1   1   2   1   2   2   2   2   1   2   1   1   2   2   2   1   1   2   1   1   2   1   1   1   2   2   2   2   2
 MK-2-8                 2   2   2   1   1   1   1   1   2   2   1   2   1   2   2   2   1   2   2   1   2   2   1   1   1   1   2   1   1   2   1   2   1   1   2   1   1   1   2   1   2   2   2   1   2   2   2   1   1   1   1   1   1   1   2   1   1   1   2   1   2   1   2   1   2   2   2   1   2   1   2   2   2   1   2   2   2   1   1   2   2   2   1   1   1   2   1   1   1   1   2   2   2   2   2   2   1   2   1   1   1   1   2   1   1   2   2   2   2   1   1   2   2   2   1   2   1   2   2   1   1   1   1   2   2   1   1   2   2   1   1   2   2   1   1   1   1   2   1   2   1   2   1   1   1   2   2   2   2   2   1   1   1   1   1   1   2   2   1   1   2   1   1   1   2   2   1   1   1   1   1   1   1   2   1   2   2   2   1   1   2   1   2   2   2   2   1   1   2   1   1   2   1   1   1   2   2   2   2   2
 MK-2-9                 2   2   2   1   1   1   1   1   2   1   1   1   1   2   2   2   1   2   2   1   2   2   1   1   1   1   2   1   1   2   1   2   1   1   2   1   2   1   1   1   2   2   2   2   2   2   1   1   1   1   1   1   1   1   2   1   1   1   2   1   2   1   2   1   2   2   2   1   2   1   2   2   2   1   2   2   2   1   1   2   2   2   1   1   2   2   1   2   1   1   2   2   2   2   2   2   2   2   1   1   1   1   2   1   1   2   2   2   2   2   1   2   2   2   1   2   1   2   2   1   1   1   1   2   2   1   1   2   2   1   1   1   1   1   1   1   1   2   1   1   1   2   1   1   1   2   2   2   2   2   1   1   1   1   1   1   2   2   1   1   2   1   1   1   2   2   1   2   2   1   2   2   1   1   1   2   2   2   1   1   2   1   2   2   2   2   1   1   2   1   1   2   1   1   1   2   2   2   2   2
 MK-2-10                2   2   2   1   1   1   1   1   2   2   1   1   1   2   2   2   1   2   2   2   2   1   1   1   1   1   2   1   2   2   1   2   1   2   2   1   2   1   1   2   1   2   2   1   2   2   1   1   1   1   2   1   1   1   2   1   1   1   2   1   1   1   2   1   2   2   2   1   2   1   2   2   2   1   2   2   2   1   1   1   2   2   1   1   2   2   1   2   1   1   2   2   2   2   2   2   2   2   1   1   1   1   2   1   1   2   2   2   2   2   1   2   2   2   1   2   1   2   2   1   1   2   1   2   2   1   1   2   2   1   1   1   1   1   1   1   1   1   1   1   1   1   1   1   1   2   2   2   2   2   1   1   1   1   1   1   2   2   2   1   2   1   1   1   2   2   1   2   2   1   2   2   1   1   1   2   2   2   1   2   2   1   2   2   2   2   1   1   2   1   2   1   1   1   1   2   2   2   2   2
 MK-2-11                2   2   2   1   1   1   1   1   2   2   1   1   1   2   2   2   1   2   2   2   2   1   1   1   1   1   2   1   2   2   1   2   1   2   2   1   2   1   1   2   1   2   1   1   2   1   1   1   1   1   2   1   1   1   2   1   1   2   2   1   1   1   2   1   1   2   2   1   2   1   1   2   2   1   2   2   2   1   1   1   2   2   1   1   2   2   1   2   1   1   2   1   2   2   2   2   2   2   1   1   1   1   2   1   1   2   2   2   2   1   1   2   2   2   1   2   1   2   2   1   1   2   1   2   2   1   1   2   2   1   1   1   1   2   1   1   1   1   1   2   1   2   1   1   1   2   2   2   2   1   1   1   1   2   1   1   2   2   2   1   2   1   1   2   2   2   1   2   2   2   2   2   1   1   1   2   2   2   2   1   2   1   2   2   2   2   1   1   2   1   2   1   1   2   1   2   2   2   2   2
 MK-2-12                2   2   2   1   1   1   1   1   2   2   1   1   1   2   2   2   2   2   2   2   2   1   1   1   1   1   2   1   2   2   1   2   1   2   1   1   2   1   1   2   1   2   1   1   1   1   1   1   1   1   2   1   1   1   2   1   1   2   2   1   1   1   2   1   1   2   2   1   2   1   1   2   2   1   2   2   2   1   1   1   2   2   1   1   2   2   1   2   1   1   2   1   2   2   2   2   2   2   1   1   1   1   2   1   1   1   2   2   2   1   1   2   2   2   1   2   1   2   2   1   1   2   1   2   2   1   1   2   2   1   1   1   1   2   1   1   1   1   1   2   1   2   1   1   1   2   2   2   2   1   2   1   1   2   1   1   2   2   1   1   2   1   1   2   2   2   1   2   2   2   2   2   1   1   1   1   2   2   2   1   2   1   2   2   2   2   1   1   2   1   2   2   1   2   1   2   2   2   2   2
 MK-2-13                2   2   2   1   1   1   1   1   2   2   1   1   1   2   2   2   2   2   2   2   2   1   1   1   2   1   2   1   2   2   1   2   2   2   1   1   2   1   1   2   1   2   1   1   1   1   1   1   1   1   2   1   1   1   2   1   1   2   1   2   2   1   2   1   1   2   2   1   2   1   1   2   2   1   2   2   2   1   1   1   2   2   1   1   2   2   2   1   1   1   2   1   2   2   2   2   2   2   1   1   1   1   2   2   1   1   2   2   2   1   1   2   2   2   1   2   1   2   2   1   1   1   1   2   1   1   1   2   2   1   2   1   1   1   1   1   2   1   2   2   1   2   1   1   2   2   2   2   2   2   2   1   1   2   1   1   2   2   1   1   2   1   2   2   2   2   1   2   2   2   2   2   1   1   1   1   2   2   2   1   2   1   2   2   2   2   1   1   2   1   2   2   1   1   1   2   2   2   2   2
 MK-2-14                2   2   2   1   1   1   2   1   2   2   1   2   1   2   2   2   2   2   2   2   2   1   1   1   2   1   2   1   2   2   1   1   2   2   1   1   2   2   2   2   1   2   1   1   1   1   1   1   1   1   2   1   1   1   2   1   1   2   1   2   2   1   2   1   1   2   2   1   2   1   1   2   2   2   2   2   2   1   1   1   2   2   1   1   2   2   2   1   1   1   2   1   2   2   2   2   2   2   1   1   1   1   2   2   1   1   2   2   2   2   1   2   2   2   1   2   1   2   2   1   1   1   2   2   1   1   1   2   2   1   2   1   1   1   1   1   2   1   2   2   2   2   1   1   2   2   2   2   2   2   1   2   1   2   1   1   2   2   1   1   2   1   2   2   2   2   1   2   2   2   2   2   1   1   1   2   2   2   2   1   2   1   2   2   2   2   2   1   2   1   2   2   1   1   1   2   2   2   2   2
 MK-2-15                2   2   2   1   1   1   2   1   2   2   1   2   1   2   2   2   2   2   2   2   2   1   1   1   2   1   1   1   2   2   1   1   2   2   1   1   2   2   2   2   1   2   1   1   1   1   1   1   2   1   2   2   1   1   2   1   1   2   1   2   2   1   2   1   1   2   2   1   2   1   1   2   2   2   2   2   2   1   1   1   1   2   1   1   2   2   2   1   1   1   2   1   2   2   2   2   2   1   2   1   1   1   2   2   1   1   2   2   2   2   1   2   2   1   1   2   1   2   2   1   1   1   2   2   1   2   1   1   2   1   2   1   2   1   1   1   2   1   1   2   2   2   2   2   2   2   2   2   2   2   1   1   1   2   1   1   1   2   1   1   2   1   2   2   2   2   1   2   2   2   2   2   1   1   1   1   2   2   2   1   2   2   2   2   2   2   2   1   1   1   2   2   1   1   1   2   2   2   2   2
 MK-2-16                2   1   2   1   1   1   2   1   2   2   1   2   1   2   1   2   2   2   2   2   2   1   1   1   2   1   1   1   2   2   1   1   2   2   1   1   2   2   2   2   1   2   1   1   1   2   1   1   2   1   2   2   1   1   2   1   1   2   1   2   1   1   2   1   1   2   2   1   2   1   1   2   2   2   2   2   2   1   1   1   1   2   1   1   2   2   2   1   1   1   1   1   2   2   2   2   2   1   2   1   2   1   2   2   1   1   2   2   2   2   2   1   2   1   1   2   1   2   2   1   1   1   2   1   1   2   1   1   1   1   1   1   2   1   1   2   2   1   1   2   2   2   1   2   1   2   2   1   2   2   1   1   1   2   1   1   2   2   1   1   2   1   2   2   2   2   1   2   2   2   2   2   1   1   1   1   2   1   2   1   2   2   2   2   2   2   2   1   1   1   2   1   1   1   1   2   2   2   2   1
 MK-3-1                 2   1   2   1   2   1   2   2   1   1   2   2   2   2   2   1   1   2   2   1   1   1   1   1   2   1   2   2   2   1   1   2   1   1   1   2   1   1   1   2   2   2   1   1   1   2   1   1   2   1   1   1   1   1   2   2   2   1   1   2   1   1   1   1   1   2   2   1   2   2   2   2   1   2   1   1   2   2   2   1   2   2   1   1   2   2   1   2   1   1   2   1   1   1   2   1   1   1   1   2   2   1   1   2   1   1   1   1   2   1   2   2   2   1   2   1   1   1   1   2   1   2   1   1   1   1   2   2   2   1   1   1   1   2   1   2   2   2   2   2   2   2   1   1   2   1   1   1   1   1   2   2   2   2   1   1   1   2   2   1   1   2   1   2   2   1   2   1   2   2   2   2   2   1   1   2   2   1   2   2   2   2   1   2   2   1   1   1   1   1   2   1   1   1   2   1   2   1   1   2
 MK-3-2                 2   1   2   1   2   1   2   2   1   1   2   2   1   2   2   1   1   2   2   1   1   1   1   1   2   1   2   2   2   1   1   2   1   1   1   2   2   1   1   2   2   2   1   1   1   2   1   1   2   1   1   1   1   1   2   2   2   1   1   2   1   1   1   1   1   2   2   1   2   2   1   2   1   2   1   1   1   2   2   1   2   2   1   1   2   2   1   2   1   1   2   1   1   1   2   1   1   1   1   1   2   1   2   2   2   1   1   1   2   1   2   2   2   2   2   1   2   2   1   2   1   2   1   1   1   1   2   2   2   1   1   1   1   2   1   2   2   2   2   2   1   2   1   1   2   1   1   1   1   1   2   2   2   1   1   1   1   2   2   2   1   2   1   2   2   1   2   1   1   2   2   1   2   1   1   2   2   1   2   2   2   2   2   2   2   1   1   1   1   1   2   1   2   1   2   1   2   1   1   2
 MK-3-3                 2   1   2   1   2   1   2   2   2   1   2   2   1   2   2   1   1   2   2   1   1   2   1   1   2   1   2   2   2   1   1   2   1   1   1   2   2   2   1   2   2   1   1   1   1   2   1   1   2   1   1   1   1   2   2   2   2   1   1   2   1   1   1   1   1   2   2   1   2   2   1   2   1   2   1   1   1   2   1   1   2   2   1   1   2   2   1   2   1   1   2   1   1   1   2   1   1   1   1   1   2   1   2   2   2   1   1   1   2   1   2   2   2   2   2   1   2   2   1   2   1   2   1   1   1   1   2   2   2   1   1   1   1   2   1   1   2   2   1   2   1   2   1   1   2   1   1   1   1   2   2   2   2   2   1   1   1   2   2   2   1   2   1   2   2   1   2   1   1   2   2   2   1   1   1   2   2   1   2   2   2   2   1   2   2   1   1   1   1   1   2   1   2   1   2   2   2   1   1   2
 MK-3-4                 1   1   2   1   2   1   2   1   2   2   2   2   1   2   1   1   1   2   2   1   1   2   1   1   2   2   2   2   2   1   1   2   1   1   1   2   1   2   1   2   2   1   1   1   2   2   1   1   2   1   2   1   2   1   2   2   2   1   1   2   1   1   1   1   1   2   2   1   2   2   1   2   1   2   1   1   2   2   1   1   1   2   1   1   2   2   1   2   1   1   2   1   1   1   2   1   1   1   1   1   2   1   2   2   2   1   1   1   2   1   2   1   2   2   2   1   2   1   1   2   2   2   1   1   1   1   2   2   2   1   1   2   1   2   1   2   2   2   1   2   1   2   1   1   2   1   1   1   1   2   2   2   2   2   1   1   1   2   2   2   1   2   1   2   2   1   2   1   2   2   2   2   1   1   1   1   1   1   2   2   2   2   1   1   2   1   1   1   1   1   2   1   2   1   2   2   2   1   1   2
 MK-3-5                 1   1   2   1   1   1   2   1   2   2   2   2   1   2   1   1   1   2   2   2   1   1   1   1   2   2   1   2   2   1   1   2   1   2   1   2   1   2   1   2   1   1   1   1   2   2   2   1   2   1   2   1   2   1   2   2   2   1   1   2   1   1   1   1   1   2   2   1   2   2   1   2   1   2   1   1   2   2   1   1   1   2   1   1   2   2   1   2   1   1   2   1   1   1   2   1   1   1   1   1   2   1   2   2   2   1   2   1   2   1   2   1   2   2   2   1   2   1   1   2   2   1   1   1   1   1   2   2   2   1   1   2   1   2   2   2   2   2   1   2   1   2   1   1   2   1   1   1   1   1   2   2   2   2   1   1   1   1   2   2   1   2   2   2   2   1   2   1   1   2   2   1   1   1   1   1   1   1   2   1   2   2   1   1   2   1   1   1   1   1   2   1   2   1   2   2   2   1   1   2
 MK-3-6                 1   1   2   1   1   1   2   1   2   2   2   2   1   2   1   1   1   2   2   2   1   1   1   2   2   2   1   2   2   1   1   2   1   2   1   2   1   2   1   2   1   1   1   1   2   2   2   1   2   1   1   1   2   1   2   2   2   1   2   2   1   1   1   1   1   2   2   1   1   2   1   1   1   1   1   1   2   2   1   1   1   2   1   1   2   2   2   2   1   1   2   2   1   1   2   1   1   1   1   1   2   1   1   2   2   1   2   1   2   1   2   1   1   1   1   1   2   1   1   1   2   1   1   1   1   1   2   2   2   1   1   2   1   2   2   2   2   2   2   1   1   2   1   2   2   2   1   1   1   1   2   2   2   2   1   1   1   1   2   2   1   2   2   2   2   1   2   1   1   2   2   1   1   1   1   1   1   1   2   1   2   2   1   1   2   2   1   1   2   1   2   1   2   1   2   2   2   1   1   2
 MK-3-7                 1   1   2   1   1   1   2   1   1   2   2   2   1   2   1   1   1   2   2   2   1   1   1   2   1   2   1   2   2   1   1   2   1   2   2   2   1   2   1   2   2   1   1   1   2   2   2   1   2   2   1   1   2   1   1   2   2   1   2   2   1   1   1   1   1   2   2   1   1   2   1   1   1   1   1   2   2   2   1   2   1   2   1   1   2   2   1   2   1   2   2   1   1   1   2   1   1   1   1   1   2   1   2   2   1   1   2   1   2   1   1   1   1   1   2   1   2   1   1   2   2   1   1   1   1   1   2   2   2   1   1   2   1   2   2   2   2   2   2   1   1   2   1   2   2   2   2   1   1   1   1   2   2   2   1   1   1   1   2   2   1   2   2   1   2   1   2   1   1   2   2   1   1   1   1   2   1   1   2   1   2   1   1   1   2   2   2   1   2   1   2   1   2   1   2   2   1   1   2   2
 MK-3-8                 1   1   2   1   1   1   2   1   1   2   2   2   1   2   1   1   1   2   2   2   1   1   1   2   1   2   1   2   2   1   1   2   1   1   2   2   1   2   1   2   2   1   1   1   2   1   2   2   2   2   1   1   2   1   1   2   2   1   2   2   1   1   1   1   1   2   2   1   1   2   1   1   1   1   1   2   2   2   1   2   1   2   1   2   2   2   1   2   1   2   2   1   1   1   1   1   1   1   1   1   2   1   2   2   1   1   2   1   2   1   1   2   1   2   2   1   2   1   2   2   2   1   1   2   1   2   2   2   2   1   1   1   1   2   2   2   2   2   2   1   2   2   1   2   2   2   2   1   1   1   2   2   2   2   1   1   1   1   2   2   1   1   2   1   2   1   2   1   1   2   2   1   1   1   1   1   1   1   2   1   2   1   1   1   2   2   2   1   2   1   2   1   2   2   2   2   1   1   2   2
 MK-3-9                 1   1   2   2   1   1   2   1   1   2   2   2   1   2   1   1   1   2   2   2   1   1   1   2   1   2   1   2   2   1   1   2   1   1   1   2   1   2   1   2   2   1   1   1   2   1   2   2   1   2   1   1   2   1   1   1   2   1   2   2   1   1   1   1   1   2   2   2   1   2   2   1   1   1   1   2   2   2   1   2   1   2   1   2   2   2   1   2   1   2   2   1   1   1   1   1   1   1   1   1   2   1   2   2   1   1   1   1   2   1   2   2   1   2   1   1   2   1   2   2   2   2   1   2   1   2   2   1   2   1   1   1   2   2   2   2   2   2   2   1   2   2   1   1   2   2   2   1   1   1   2   1   2   2   1   1   1   1   2   2   1   1   2   1   1   2   2   1   1   2   2   1   1   1   1   1   1   1   2   1   2   1   2   1   2   2   2   1   2   1   2   1   2   2   2   2   1   1   2   2
 MK-3-10                1   1   2   1   2   1   2   1   1   1   2   2   1   2   1   1   1   2   2   2   1   1   2   1   1   2   1   2   2   1   1   1   2   1   1   2   1   1   1   2   2   1   1   1   2   1   2   1   1   2   1   1   2   1   1   1   2   1   2   2   1   1   1   1   1   2   2   2   1   2   2   1   1   1   1   2   1   2   1   2   1   2   1   1   2   2   1   2   1   2   2   1   1   1   1   1   1   1   1   2   2   1   2   2   1   1   1   1   2   1   2   2   2   2   1   1   2   1   1   2   2   2   1   2   1   1   2   1   2   1   1   1   2   2   2   2   2   2   2   1   2   2   1   1   1   2   2   1   2   1   2   1   2   2   1   1   1   1   2   2   1   1   2   2   2   2   2   1   1   2   2   1   1   1   1   1   1   1   2   1   2   1   1   1   2   1   2   1   2   1   2   1   2   2   1   2   1   1   2   1
 MK-3-11                1   1   2   1   1   1   2   1   2   1   2   2   1   2   1   1   1   2   2   1   1   1   1   1   1   2   1   2   2   2   1   1   2   1   1   2   1   1   1   2   2   1   1   1   1   1   2   1   1   2   1   1   2   1   1   1   2   1   2   2   1   1   1   1   1   2   2   2   1   2   2   1   1   2   1   2   1   2   1   1   1   2   1   2   2   2   2   2   1   2   2   1   1   1   1   1   1   2   1   2   2   1   2   2   1   1   1   2   2   1   2   2   1   2   1   1   2   1   1   2   2   2   1   2   1   1   2   1   2   1   1   1   1   1   2   2   2   2   1   1   2   2   1   1   2   2   1   1   2   1   2   1   2   2   1   1   1   1   2   2   1   1   1   2   2   2   2   1   1   2   2   1   1   1   1   1   1   2   1   1   2   1   1   1   2   1   2   1   2   1   2   1   1   2   1   2   1   1   2   1
 MK-3-12                1   1   2   1   1   1   2   1   2   1   2   2   1   2   1   2   1   2   2   1   1   1   1   1   1   2   1   2   2   2   1   1   2   1   1   2   1   1   1   2   2   1   1   1   1   1   2   2   1   2   1   1   2   1   1   1   2   1   1   2   1   1   1   1   2   1   2   2   1   2   2   2   1   2   1   2   1   2   1   1   1   2   1   2   2   2   2   2   1   2   2   2   1   1   1   1   1   1   1   2   2   1   2   1   1   1   1   2   2   1   2   2   1   2   1   1   2   1   1   2   2   2   1   2   1   1   2   1   2   1   1   1   1   2   2   1   2   2   1   1   2   2   1   1   2   1   1   1   1   1   2   1   2   2   1   1   1   1   2   2   1   1   2   2   2   2   2   1   1   2   2   1   1   1   1   1   1   2   1   2   2   1   1   1   1   1   2   1   2   1   1   1   1   2   1   2   1   1   2   2
 MK-3-13                1   1   2   1   1   1   2   1   2   1   2   2   1   2   1   2   1   2   2   1   1   1   1   1   1   2   1   2   2   2   1   1   2   1   1   2   1   1   1   2   2   1   1   1   1   1   2   2   1   2   1   1   2   2   1   1   2   1   1   2   1   1   2   1   2   1   2   2   1   1   2   2   1   2   1   2   1   2   1   1   1   2   1   2   2   2   2   2   1   2   2   2   2   1   1   1   1   1   1   2   2   1   2   2   1   1   1   2   2   1   1   2   1   1   1   1   2   1   1   2   2   2   1   2   1   1   2   1   2   1   2   1   1   2   2   1   2   2   1   1   2   2   1   1   2   1   1   2   1   1   2   1   2   2   1   1   1   1   2   2   1   1   2   2   2   2   2   1   1   2   2   1   1   1   1   1   1   2   1   2   2   1   1   1   1   1   2   1   2   1   1   1   1   2   1   1   1   1   2   2
 MK-3-14                1   1   2   1   1   1   2   2   2   1   2   1   1   2   1   2   2   2   2   1   1   1   1   1   1   2   1   2   2   2   1   1   2   1   1   2   2   1   1   2   2   1   1   1   1   1   2   2   1   2   1   1   1   2   2   1   2   1   1   2   1   1   1   1   2   1   2   2   1   1   2   2   1   2   1   2   1   2   1   1   2   2   1   2   1   1   2   2   1   2   2   2   2   1   1   1   1   1   1   2   2   1   2   2   1   1   1   2   2   1   1   2   1   1   1   1   2   1   1   2   1   2   1   2   2   1   2   1   2   1   2   2   1   2   2   1   1   2   1   1   2   2   1   1   2   1   1   2   1   2   2   1   2   2   2   1   1   1   2   2   1   1   2   2   1   2   2   1   1   2   2   1   1   1   2   1   1   2   1   1   2   1   1   1   1   1   2   1   2   1   1   1   1   1   1   2   1   1   2   2
 MK-3-15                1   1   2   1   1   1   1   2   2   1   2   1   1   2   1   2   2   2   2   1   1   1   1   1   1   2   1   2   2   2   1   1   2   1   1   2   2   1   1   2   2   1   1   1   1   1   2   2   2   2   1   1   2   2   2   1   2   2   1   2   1   2   1   1   2   1   1   2   2   1   2   2   2   2   1   2   1   1   1   1   2   2   2   2   1   1   1   2   1   2   2   2   2   2   1   1   1   1   1   2   2   1   2   2   1   1   1   2   2   1   1   2   1   1   1   1   2   1   1   2   1   1   1   2   2   1   2   2   2   1   2   2   1   2   2   1   1   2   2   1   2   2   1   1   2   1   1   2   1   2   2   1   2   1   2   1   1   1   2   2   1   1   2   2   1   2   2   2   1   2   2   1   1   1   2   1   1   2   1   1   1   1   1   1   1   1   2   1   2   1   1   1   1   1   1   2   1   1   2   2
 MK-3-16                1   1   2   2   1   1   1   2   2   1   2   1   1   2   1   2   2   2   1   1   1   1   1   1   1   2   1   2   1   1   1   2   2   1   1   2   2   1   1   2   1   1   1   1   1   2   2   2   2   2   1   1   2   2   2   1   2   2   1   2   1   2   1   1   2   1   1   2   2   1   2   2   2   2   1   2   1   1   2   1   2   2   2   2   1   1   1   1   1   2   2   2   2   2   2   1   1   1   1   2   2   1   2   2   1   1   1   2   2   1   1   2   1   1   1   1   2   1   1   2   1   1   1   2   2   1   2   2   2   1   2   2   1   2   2   1   1   2   2   1   2   2   1   1   2   1   1   2   1   2   2   1   2   1   1   1   1   1   2   2   1   1   2   2   1   2   1   2   1   2   2   1   1   1   2   1   1   1   1   1   1   1   1   2   2   1   2   1   2   2   1   1   1   1   1   2   1   1   2   2
 MK-4-1                 1   1   1   1   2   1   1   1   2   1   2   2   1   2   1   2   2   1   2   1   1   1   1   1   1   2   2   1   1   1   2   1   1   1   2   2   2   1   2   2   2   1   2   1   2   2   2   2   1   1   2   2   1   2   1   1   2   1   1   2   1   1   1   2   2   1   1   1   1   1   1   2   2   2   2   2   1   2   1   1   2   2   2   2   1   2   1   1   1   2   1   1   1   2   2   1   2   2   2   2   1   1   1   1   2   2   2   2   2   1   1   2   2   1   2   1   2   2   1   2   1   2   2   2   2   2   2   2   2   2   1   2   1   1   2   2   2   1   1   2   2   2   1   1   2   2   1   1   2   1   1   2   1   2   2   2   2   2   1   2   2   1   1   1   2   1   2   2   2   1   2   1   2   1   1   2   1   1   2   2   2   1   2   1   2   1   2   1   1   1   2   1   2   1   2   2   1   2   2   2
 MK-4-2                 2   1   1   2   2   1   1   1   2   1   2   1   1   1   1   2   2   1   2   1   2   1   1   1   1   2   2   1   1   1   2   1   1   1   2   2   2   1   1   2   1   1   2   1   2   2   2   2   1   1   2   2   1   2   1   1   2   1   1   2   1   1   1   2   2   1   1   1   1   1   2   2   2   2   2   2   1   2   1   2   2   2   2   2   1   1   1   1   1   2   1   1   1   2   2   1   2   2   2   2   1   1   1   1   2   2   2   2   1   1   1   2   1   2   2   1   2   2   1   2   1   2   2   2   2   2   2   2   1   2   2   2   1   1   2   2   1   1   1   2   2   2   1   1   2   2   2   1   2   1   1   2   1   2   2   2   2   2   1   2   2   2   1   1   2   1   2   2   2   1   1   1   2   1   1   1   1   1   2   2   2   2   2   1   2   1   2   1   1   1   2   1   2   1   2   2   1   2   2   2
 MK-4-3                 2   1   2   2   2   1   1   1   2   1   2   1   1   1   1   2   2   1   2   1   2   1   1   1   1   2   2   1   1   1   2   1   1   1   2   2   2   1   1   2   1   1   2   1   1   2   2   2   1   1   2   2   1   2   1   1   2   1   2   2   1   1   1   2   2   1   1   1   1   1   2   2   2   2   2   2   1   2   1   2   2   2   2   2   1   1   1   1   1   2   1   1   2   2   2   2   2   2   2   2   1   1   2   2   1   2   2   2   1   1   1   2   1   2   2   1   2   2   1   2   1   2   2   2   2   2   2   2   1   2   2   2   1   1   2   2   1   1   1   1   2   2   1   1   2   2   1   1   2   1   1   2   1   2   2   2   2   2   1   2   2   2   1   1   2   1   2   2   2   1   1   2   2   1   1   1   1   1   2   2   2   2   2   1   2   1   2   1   1   1   2   1   2   1   1   2   1   2   2   2
 MK-4-4                 2   1   2   2   2   2   1   1   2   1   2   1   2   1   1   2   2   1   2   1   2   1   1   1   1   2   1   1   1   1   2   1   1   1   2   2   2   1   1   2   1   2   2   1   1   2   2   2   1   1   2   2   1   2   1   1   2   1   1   2   1   1   1   2   2   1   1   2   1   1   2   2   2   2   2   2   1   2   1   1   2   2   2   1   1   1   2   1   1   2   1   1   2   2   2   2   2   2   2   2   1   1   2   2   1   2   2   2   1   1   1   2   1   2   2   1   2   2   2   2   1   2   2   2   2   2   2   2   1   2   2   2   1   1   2   2   1   1   1   1   2   2   1   1   2   2   1   1   2   1   1   2   1   2   2   2   2   2   1   1   2   2   2   1   2   1   2   2   2   1   1   1   2   1   1   1   1   1   2   2   2   2   1   1   2   1   2   1   2   1   2   1   2   1   1   2   1   2   2   2
 MK-4-5                 2   2   2   2   2   2   1   1   2   1   1   1   2   1   1   2   2   1   2   1   2   1   1   1   2   2   1   2   1   1   2   1   1   2   2   2   2   1   1   2   1   2   2   1   1   2   2   2   1   1   2   2   2   2   1   1   2   1   1   2   1   1   1   2   2   1   1   2   1   1   1   2   2   2   2   2   2   2   1   1   2   2   1   1   1   1   2   1   2   2   2   1   2   2   2   2   2   1   2   2   1   1   2   2   1   2   2   2   1   1   1   1   2   2   2   1   2   2   2   2   1   2   1   2   2   2   2   1   1   2   2   2   1   1   2   2   1   1   1   1   2   2   1   1   2   2   1   1   2   1   2   2   1   2   2   2   2   2   1   1   2   2   2   1   2   1   2   2   2   1   1   1   2   1   1   1   1   1   1   2   2   2   1   1   2   1   1   1   2   1   2   2   2   1   1   2   1   2   2   2
 MK-4-6                 1   2   2   2   2   2   2   1   2   1   1   1   2   1   1   2   2   1   2   1   2   2   2   1   2   2   1   2   1   1   2   1   1   2   2   2   2   1   1   2   1   2   2   1   1   1   2   2   1   1   1   2   2   2   1   1   2   1   1   2   1   1   1   2   2   1   1   2   1   1   1   2   2   2   2   2   2   2   1   1   2   2   1   1   1   1   2   1   2   2   2   1   2   2   2   2   2   1   2   2   2   1   2   2   1   2   1   2   1   1   1   1   2   2   2   1   2   2   2   1   1   2   1   1   2   2   2   1   1   2   2   2   1   1   2   2   1   1   1   1   2   2   1   1   2   2   1   1   2   1   2   2   2   2   2   2   2   1   1   1   2   2   2   1   1   1   1   2   2   2   1   1   2   1   1   1   1   1   1   2   1   2   1   1   2   1   1   1   1   1   2   2   2   1   1   2   1   2   2   2
 MK-4-7                 2   2   2   2   2   2   2   1   2   1   2   1   2   1   1   2   2   1   2   1   2   2   2   1   2   2   1   2   1   1   2   1   1   2   2   2   2   1   2   2   1   2   2   1   1   1   2   2   1   1   1   2   2   2   1   1   2   1   1   2   1   1   1   2   2   2   1   2   1   1   1   1   2   2   2   2   2   1   1   1   2   2   1   2   1   1   2   1   2   2   2   1   2   2   2   2   2   1   1   2   1   1   2   2   1   1   1   2   2   1   1   1   2   2   2   1   2   2   2   1   1   2   1   1   2   2   2   1   2   1   1   2   1   1   2   2   1   1   1   1   2   2   2   1   2   2   1   1   2   1   2   2   2   2   2   2   2   1   1   1   2   2   2   1   1   1   2   2   2   2   1   1   2   1   1   1   1   2   1   2   1   2   1   1   1   1   1   1   1   1   2   2   2   1   1   1   1   2   2   2
 MK-4-8                 2   2   2   2   2   2   2   1   2   1   2   1   2   1   1   2   2   1   2   1   1   2   2   1   2   2   1   2   1   1   2   1   1   2   1   2   2   1   2   1   1   2   2   1   1   1   2   2   1   1   1   2   2   2   1   2   2   1   1   2   1   1   1   2   2   1   2   2   2   1   1   1   2   2   2   2   1   1   1   1   2   1   1   2   2   1   2   2   2   2   2   1   2   2   1   2   2   1   1   1   1   1   2   2   1   1   1   2   2   1   1   1   1   2   2   1   2   2   2   1   1   2   1   1   2   2   2   1   2   1   1   2   1   1   2   2   1   1   1   2   2   2   1   1   2   2   1   1   2   1   2   2   2   2   2   2   2   1   1   1   2   2   2   1   1   1   2   2   2   2   1   1   2   1   2   1   1   2   1   2   2   2   1   1   1   1   1   1   1   2   2   2   1   1   1   1   1   2   2   2
 MK-4-9                 2   2   2   2   2   2   2   1   2   1   2   1   2   1   2   2   2   1   2   1   1   2   2   2   1   2   1   2   1   2   2   1   1   2   1   2   2   1   2   1   2   2   2   1   1   1   2   2   1   1   1   2   2   2   1   2   2   1   1   2   2   2   1   2   2   1   2   2   2   1   1   1   2   2   2   2   2   1   1   1   1   1   2   2   2   1   2   2   2   2   2   1   2   2   1   2   2   1   1   1   1   1   2   2   1   1   1   2   2   1   1   1   1   2   2   2   2   2   2   1   1   2   1   1   2   2   1   1   2   1   1   2   1   1   1   2   1   1   1   2   2   2   2   1   2   2   1   1   2   1   2   2   2   2   2   2   2   1   1   1   2   2   2   2   1   1   2   2   2   2   1   1   2   1   2   1   1   2   1   2   2   2   1   1   1   1   1   1   1   2   2   2   1   1   1   2   1   2   2   2
 MK-4-10                2   2   2   2   2   2   2   1   2   1   2   1   2   1   2   2   2   1   2   1   2   2   2   2   1   2   1   2   1   2   1   1   1   2   1   2   2   1   1   1   2   2   2   1   1   1   2   2   1   1   2   2   2   2   1   2   2   1   1   2   2   2   1   2   2   1   2   1   2   1   1   1   2   2   2   1   2   1   1   1   1   1   2   2   2   1   2   2   2   2   2   1   2   2   1   2   2   1   1   2   1   1   2   2   1   1   1   2   2   1   2   2   1   2   2   1   1   2   2   1   1   2   2   1   2   2   2   1   1   1   1   2   1   1   1   1   1   1   2   2   1   2   2   1   2   2   1   1   2   1   2   2   2   2   2   2   2   1   1   1   2   2   2   2   1   1   2   2   1   2   2   1   2   1   2   1   1   2   2   2   2   1   1   2   1   2   1   1   1   2   2   1   1   1   1   2   1   2   2   2
 MK-4-11                2   2   2   2   2   2   1   1   2   1   2   1   2   1   2   2   1   1   2   1   1   2   2   2   1   2   1   2   1   2   1   1   1   2   1   2   2   1   1   1   2   2   2   1   1   1   2   2   1   1   2   2   2   2   1   2   2   1   1   2   1   2   1   2   2   2   2   1   2   1   1   1   2   2   2   1   2   1   1   1   1   1   2   2   2   2   2   2   2   2   2   1   2   2   1   2   2   1   1   2   1   1   2   2   1   1   2   2   1   1   2   2   1   2   2   1   1   2   2   1   1   2   1   1   2   2   2   1   1   1   1   2   1   1   1   1   1   1   2   2   1   2   2   1   2   2   1   1   2   1   2   2   2   2   2   1   2   1   1   1   2   2   2   2   1   1   2   1   1   2   2   1   2   1   2   1   1   1   2   2   2   1   1   2   1   1   1   2   1   2   2   1   1   1   1   2   1   2   2   2
 MK-4-12                2   2   2   2   2   2   1   1   2   1   2   1   2   2   2   2   1   1   2   1   1   2   2   2   1   2   1   2   1   1   1   1   1   2   1   2   2   1   1   1   2   2   2   1   1   2   2   1   1   1   2   2   2   2   1   2   2   1   1   2   1   2   1   1   2   2   2   1   2   1   1   1   2   2   2   1   1   1   1   1   1   1   2   2   2   2   2   2   2   2   1   1   2   2   1   2   2   1   1   2   1   1   2   2   1   1   1   2   1   1   2   2   1   2   1   1   1   2   2   1   1   2   1   1   2   2   2   1   1   1   1   2   1   1   1   1   1   1   2   2   2   2   1   1   2   1   1   1   1   1   2   2   2   2   2   1   2   1   1   1   2   2   2   2   1   1   2   1   1   2   2   1   2   2   2   1   1   1   2   2   1   1   1   2   1   1   1   2   1   2   2   2   1   1   1   2   1   2   2   1
 MK-4-13                1   2   2   2   2   2   1   1   2   1   2   1   2   2   2   2   2   1   2   2   1   2   2   2   1   1   1   2   1   1   1   1   1   2   1   2   2   1   1   1   2   2   2   1   1   2   2   1   1   1   2   2   2   2   1   2   2   1   1   1   1   2   1   1   2   2   2   1   2   1   1   1   1   2   1   1   1   1   1   1   1   1   2   2   2   2   2   2   2   2   2   1   2   2   1   2   2   1   1   2   1   1   2   2   1   2   1   2   1   1   2   2   1   2   1   1   1   2   2   1   1   2   1   1   2   2   2   1   1   1   2   2   1   2   1   1   1   2   2   2   2   2   1   1   2   1   1   1   1   1   2   2   2   1   2   2   2   2   1   1   2   2   2   2   1   1   2   1   2   2   2   1   2   2   2   1   1   1   1   2   2   1   1   2   1   1   1   2   1   2   2   2   1   1   1   2   1   2   2   1
 MK-4-14                1   2   2   2   2   2   1   1   2   1   2   1   2   2   2   2   2   1   2   2   1   2   2   2   1   1   1   1   1   1   1   1   1   2   2   2   2   1   1   2   1   2   2   2   1   2   2   1   2   1   1   2   2   2   1   2   2   1   1   1   1   2   1   1   2   2   2   1   2   1   1   1   1   2   1   2   1   1   2   1   1   1   2   2   2   2   2   2   2   2   2   1   2   2   1   2   2   1   1   2   2   1   2   2   1   2   1   2   2   1   2   2   2   2   1   1   1   2   2   1   1   2   1   2   1   2   2   1   1   1   2   2   1   2   1   1   1   2   2   2   2   2   1   1   2   1   1   2   1   1   2   2   2   1   2   2   1   2   1   1   2   2   2   2   1   1   2   1   2   2   2   1   2   2   1   1   2   1   1   2   2   1   1   2   1   1   1   2   1   2   2   2   1   1   1   2   1   2   2   1
 MK-4-15                1   2   2   2   2   2   1   1   2   1   2   1   2   2   1   2   2   1   2   2   1   2   2   2   1   1   1   1   1   1   2   1   1   2   2   2   2   1   1   2   1   2   2   2   2   2   2   2   2   1   1   2   2   2   1   2   2   1   1   1   1   2   1   1   2   1   2   1   2   1   1   2   1   2   1   2   1   1   2   2   1   1   2   2   2   2   2   2   2   2   1   1   2   2   1   2   2   1   1   2   2   1   2   2   1   2   1   2   2   1   2   2   1   2   1   1   1   1   2   1   1   2   1   2   2   2   2   1   2   1   1   2   2   2   1   1   1   1   1   2   2   2   1   1   2   1   1   2   1   1   2   2   2   1   1   2   1   2   2   1   2   2   2   2   1   2   2   1   1   2   2   1   2   2   1   1   2   1   1   2   2   2   1   1   1   1   1   2   1   2   2   1   2   1   1   2   1   1   2   1
 MK-4-16                1   2   1   2   2   2   1   1   2   1   2   1   2   2   1   2   2   1   2   2   1   2   2   2   1   1   1   1   1   1   2   1   1   2   2   2   1   1   1   2   1   2   2   2   2   2   2   2   1   1   1   2   2   2   1   2   2   1   2   2   1   2   2   2   2   1   2   2   2   1   1   2   1   1   1   2   1   1   2   2   1   1   2   2   2   2   2   2   2   2   1   1   2   2   1   2   2   1   1   2   2   1   2   2   1   2   1   2   2   1   2   1   1   2   1   1   2   2   2   1   1   2   1   2   2   2   2   1   2   1   1   2   2   2   1   1   1   1   1   1   2   2   1   1   2   1   1   2   1   1   2   2   2   2   1   2   1   2   2   1   2   2   2   2   1   2   2   1   2   2   2   1   1   2   1   1   2   1   2   2   2   2   2   1   1   1   2   2   1   2   1   1   2   1   2   2   1   1   2   1
 MK-5-1                 2   1   2   1   1   2   1   2   1   2   1   1   2   1   2   2   2   1   2   2   1   2   2   2   2   2   1   2   1   1   2   1   2   2   1   1   1   2   1   2   2   2   1   1   2   1   2   2   2   1   2   2   2   1   1   1   1   2   2   2   2   2   1   2   2   1   2   2   2   1   2   1   2   2   2   1   2   2   2   1   2   1   2   2   2   2   2   1   1   1   2   2   1   1   1   1   2   2   1   1   1   2   1   2   1   2   2   2   1   2   1   2   2   2   2   1   2   1   2   2   1   1   1   2   2   1   1   2   1   2   2   2   1   2   2   1   1   2   1   2   1   1   1   2   2   1   2   2   2   1   1   2   1   1   2   1   2   2   2   2   1   1   1   2   2   1   1   2   2   1   1   2   1   1   2   2   1   2   1   2   2   2   1   1   1   2   1   2   2   2   2   1   2   2   2   1   1   2   2   2
 MK-5-2                 2   1   2   1   1   2   1   2   1   2   1   1   2   1   2   2   2   1   2   2   1   2   2   2   2   2   1   2   1   1   2   1   2   2   2   1   1   2   1   2   2   2   1   2   2   1   2   2   2   1   2   2   2   1   1   1   1   2   2   2   2   2   2   2   2   1   2   2   1   1   1   1   2   2   2   1   2   2   2   1   2   1   2   2   2   2   2   1   1   1   2   2   1   1   1   1   2   2   1   1   1   2   1   2   1   2   2   2   1   2   1   2   2   2   2   1   2   1   2   2   1   1   1   2   2   1   1   2   1   2   2   2   1   1   2   1   1   2   1   2   1   2   1   2   2   1   2   2   2   1   1   1   2   1   2   2   2   2   2   2   1   2   1   2   2   1   1   1   2   1   1   2   2   1   2   2   1   2   1   2   2   2   1   1   1   2   2   2   2   2   1   1   2   1   2   1   1   2   2   1
 MK-5-3                 2   1   2   1   1   2   1   2   1   2   2   1   1   1   2   2   2   1   2   2   1   1   2   2   2   2   1   2   1   1   2   2   2   2   2   2   1   2   1   2   2   2   1   2   2   1   2   2   2   1   2   2   2   1   1   1   1   2   2   2   2   2   2   2   2   1   2   2   1   1   1   1   2   2   1   1   2   2   2   1   2   1   2   2   2   2   2   1   1   2   2   2   1   1   1   1   1   2   1   1   1   2   1   2   1   2   2   2   1   2   1   2   2   2   2   1   2   1   2   2   2   1   1   2   2   1   1   2   1   2   2   2   1   1   2   1   1   2   1   2   1   2   1   2   2   1   2   2   2   1   1   1   2   1   1   2   2   2   2   2   1   2   1   2   2   1   1   1   2   1   1   2   1   1   2   2   1   2   1   2   2   2   1   1   1   2   2   2   2   2   1   2   2   2   2   1   1   2   2   1
 MK-5-4                 2   2   2   1   2   2   1   2   1   2   2   1   1   1   1   2   1   1   2   1   1   1   2   2   2   2   2   2   1   2   1   2   2   2   2   2   1   2   1   2   2   2   1   2   2   1   2   2   2   1   2   2   2   1   2   2   1   2   2   2   2   2   2   2   2   1   2   2   1   1   1   1   2   2   1   1   2   2   2   1   2   1   2   2   2   2   2   1   1   2   2   2   1   1   1   1   1   2   1   1   1   2   1   2   1   2   2   2   1   2   1   2   2   1   2   1   2   1   2   2   2   1   1   2   2   1   1   1   1   2   2   2   1   1   2   1   1   2   1   1   1   2   1   2   2   1   2   2   2   1   1   1   2   1   1   2   2   2   2   2   1   2   1   2   2   1   1   1   2   1   1   2   1   1   1   1   1   2   1   2   2   2   1   1   1   2   1   2   2   2   1   2   2   2   2   1   2   2   2   1
 MK-5-5                 2   2   2   1   1   2   1   2   1   2   2   1   1   1   1   2   2   1   2   1   1   1   1   2   2   2   1   2   1   1   1   2   2   2   2   2   1   2   1   2   2   1   1   2   2   1   2   2   2   1   2   2   2   1   2   2   1   2   2   2   2   2   2   2   2   1   2   2   1   1   1   1   2   2   1   1   2   2   2   1   2   1   2   2   2   2   2   1   1   2   2   2   1   1   1   1   1   2   1   1   1   2   1   1   1   2   2   2   1   2   1   2   2   1   2   1   2   1   2   2   2   1   1   2   1   1   1   1   1   2   2   2   1   1   2   1   1   2   2   1   1   2   1   2   2   1   2   2   1   1   1   1   2   1   1   2   2   2   2   2   1   2   1   2   2   1   1   1   2   1   1   2   1   1   1   2   1   2   2   2   2   2   1   1   1   2   1   2   2   2   1   2   2   2   2   1   2   2   2   1
 MK-5-6                 2   2   2   1   1   2   1   1   1   1   2   1   1   1   1   2   2   1   2   1   1   1   1   2   2   2   1   2   1   1   1   2   2   2   2   2   1   2   1   2   2   1   1   2   2   1   2   2   2   2   2   2   2   1   2   2   1   2   2   2   2   2   2   2   2   2   2   2   1   1   1   1   2   2   2   1   2   2   2   1   2   1   2   2   2   1   2   1   1   2   2   2   1   1   1   1   1   2   1   1   1   2   1   1   1   2   2   1   2   2   1   2   2   1   2   1   2   1   1   2   2   1   1   2   2   1   1   1   1   2   2   2   2   1   2   1   1   2   2   1   1   2   1   2   2   1   2   2   2   1   2   1   2   2   1   2   2   2   2   2   1   2   1   2   1   1   1   1   1   1   1   2   1   1   1   2   1   2   2   2   2   1   1   1   1   2   1   2   2   2   1   2   2   2   2   1   2   2   2   1
 MK-5-7                 1   2   2   2   1   1   1   1   1   1   2   1   1   1   1   2   2   1   2   1   1   1   1   2   2   1   1   2   1   1   1   2   2   1   1   2   1   2   1   2   2   1   1   2   2   1   2   2   2   1   2   2   2   2   2   2   1   2   2   2   2   2   2   1   2   2   2   2   1   1   1   1   2   2   2   1   2   2   2   1   2   1   2   2   2   1   2   2   1   2   1   1   1   1   1   1   1   2   1   1   1   2   1   1   1   2   2   2   2   2   1   1   2   2   2   1   2   1   1   2   2   1   1   2   1   1   1   1   1   2   2   2   2   1   2   1   1   1   2   1   1   2   1   2   2   1   2   1   1   2   2   1   2   2   2   2   2   2   2   1   1   2   1   2   1   1   1   1   1   1   1   2   1   1   1   1   1   2   2   2   2   1   1   1   1   2   1   2   2   2   1   2   2   2   2   1   2   2   2   1
 MK-5-8                 1   2   2   1   1   1   1   1   1   1   2   1   1   2   1   2   2   1   2   1   1   1   1   2   2   1   1   2   1   1   1   2   2   2   1   2   1   2   1   2   2   1   1   2   2   2   2   2   2   1   2   2   2   2   2   2   1   2   2   2   2   2   2   1   2   1   1   2   1   1   1   1   2   2   2   1   2   2   2   1   2   1   2   2   2   1   2   2   1   2   1   1   1   1   1   1   1   2   1   1   1   2   1   1   1   2   2   2   1   2   1   1   2   1   2   1   2   1   1   2   2   1   1   1   1   1   1   1   1   2   2   2   2   1   2   2   1   1   2   1   2   2   1   2   2   1   2   1   1   2   2   2   2   2   2   2   2   2   2   1   1   1   1   2   1   1   1   1   1   1   1   1   1   1   1   1   1   2   2   2   2   1   1   1   1   2   1   2   2   2   1   2   2   2   2   1   2   2   2   1
 MK-5-9                 2   2   2   1   1   1   1   1   1   1   2   1   1   2   1   2   2   1   2   1   1   1   1   2   2   2   1   2   1   1   1   2   2   2   1   2   1   2   1   2   2   1   1   2   1   2   2   2   1   1   2   2   1   2   2   2   1   2   2   2   2   2   2   1   2   1   1   2   1   1   1   1   2   2   2   1   2   2   2   1   2   1   2   2   2   1   2   2   1   2   1   1   1   1   1   2   1   2   1   1   1   2   1   1   1   2   2   2   1   1   1   1   2   1   2   1   2   1   1   2   2   1   1   1   1   1   1   1   1   2   2   2   2   1   2   2   1   1   2   1   2   2   1   2   2   2   2   2   2   2   2   1   2   2   2   2   2   2   2   1   1   1   2   2   1   1   1   1   1   1   1   1   1   1   1   1   1   1   2   2   2   1   1   1   1   2   2   2   2   1   1   2   2   2   2   1   2   2   2   1
 MK-5-10                1   2   2   1   1   1   1   1   1   1   2   1   1   2   1   2   2   1   2   1   1   1   2   2   1   2   1   2   1   1   1   2   2   2   1   2   1   2   1   2   1   1   1   2   1   2   2   2   1   1   2   2   1   2   2   2   2   2   2   2   1   2   2   1   2   1   1   1   1   1   1   1   2   2   2   1   2   1   2   1   2   1   2   2   2   1   2   2   1   1   1   1   1   1   1   2   1   2   1   1   1   2   1   1   1   2   2   2   1   1   1   1   2   1   2   1   2   1   1   2   2   1   1   1   1   1   2   1   1   2   1   2   2   1   2   2   2   1   2   1   2   2   1   2   2   2   2   2   2   2   2   1   2   2   2   2   2   2   2   1   1   1   2   2   1   1   1   1   1   1   1   1   1   1   1   2   2   1   2   2   2   2   1   1   1   2   2   2   1   2   1   2   2   2   2   1   2   2   2   1
 MK-5-11                1   2   2   1   1   1   1   1   2   1   2   1   1   2   1   2   2   1   2   1   2   2   2   2   1   2   1   2   1   1   1   2   1   2   2   2   1   2   1   2   1   2   1   2   2   1   2   2   1   1   1   2   1   2   1   2   2   2   2   2   2   2   2   1   2   1   1   1   1   1   1   1   2   1   2   1   2   2   2   1   2   1   2   2   2   1   2   2   1   2   1   1   1   1   1   2   1   2   1   1   1   2   1   1   1   2   2   2   1   1   1   1   2   1   1   1   2   1   1   2   2   1   1   1   1   1   1   1   2   2   1   2   2   1   2   2   2   1   2   1   2   2   2   1   2   2   2   2   2   2   2   1   2   2   2   2   2   2   2   1   1   1   1   2   1   1   1   1   1   1   1   1   1   1   1   2   2   1   2   2   2   2   1   1   2   2   1   2   1   2   1   2   2   2   2   1   2   2   2   1
 MK-5-12                2   2   2   1   1   1   1   1   2   1   1   1   1   2   1   2   2   1   2   1   2   2   2   1   1   2   1   2   1   1   1   2   1   2   2   2   1   2   1   1   1   2   1   2   2   1   2   2   1   1   1   2   1   2   1   2   2   2   2   2   2   2   2   1   1   1   1   1   1   2   1   1   2   1   2   1   2   2   2   1   2   1   1   2   1   1   2   2   2   2   1   1   1   1   1   2   1   2   1   1   1   2   1   1   2   2   2   2   1   1   1   1   2   1   1   1   2   1   1   2   2   1   1   1   1   1   1   1   2   2   1   1   2   1   2   2   2   2   2   1   2   2   2   1   1   2   1   2   1   2   2   1   1   2   2   2   2   2   2   1   1   1   1   2   1   1   1   2   1   1   1   1   1   1   1   2   2   1   2   2   2   2   1   1   2   2   1   2   1   2   1   2   2   2   2   1   1   2   2   1
 MK-5-13                2   2   2   1   2   1   1   1   2   1   1   1   1   2   1   2   2   1   2   1   2   2   2   1   1   2   1   2   1   2   1   2   1   2   2   2   1   2   1   1   2   2   1   2   2   1   2   1   1   1   1   1   1   2   1   2   2   2   2   2   2   2   2   1   1   1   1   1   1   2   2   1   1   1   2   2   2   2   2   1   2   1   1   2   1   1   2   2   2   2   1   1   1   1   1   1   1   1   2   1   1   2   1   1   2   2   2   2   1   1   1   1   2   1   1   1   1   1   1   2   2   1   1   1   1   1   1   1   2   2   1   1   2   1   2   2   2   2   2   2   2   2   2   1   1   2   1   2   1   2   2   1   1   2   2   2   2   2   2   1   2   1   1   2   1   1   1   2   1   1   1   1   1   1   1   1   2   1   2   2   2   2   1   1   2   2   1   2   1   2   1   2   2   2   2   1   1   2   2   1
 MK-5-14                1   2   2   1   2   1   1   1   1   1   1   1   1   2   1   2   2   1   1   1   2   2   2   1   1   1   2   2   1   2   1   2   1   2   2   2   1   2   1   1   1   2   1   2   2   1   2   1   1   2   1   1   1   2   2   2   2   2   2   2   2   2   2   1   1   1   1   1   1   2   2   1   1   1   2   2   2   2   2   2   2   2   2   2   1   2   2   2   2   2   1   1   1   1   1   1   1   1   2   1   1   2   2   2   2   2   2   2   1   1   1   1   2   1   1   1   1   1   1   1   2   2   1   1   1   1   1   1   2   2   1   1   2   2   2   2   2   2   2   2   1   2   1   1   2   2   1   2   1   2   2   1   2   2   2   2   1   2   2   1   2   1   1   2   1   2   1   2   1   1   1   1   1   1   1   1   2   1   2   2   2   1   1   1   2   2   1   2   1   2   1   2   2   2   2   1   1   2   2   1
 MK-5-15                1   2   2   1   2   1   1   1   1   1   1   1   1   2   1   2   2   1   1   1   2   2   2   2   1   1   2   2   1   2   1   2   1   2   2   2   1   1   1   1   1   1   2   2   2   1   2   1   2   2   1   1   1   2   2   2   2   2   2   2   2   1   2   1   1   1   1   1   1   1   2   1   1   1   2   2   2   2   2   1   2   2   1   2   1   2   2   2   2   2   1   1   1   2   1   1   1   1   2   1   1   2   2   2   2   2   2   2   1   1   1   1   2   1   1   1   1   1   1   1   2   2   1   1   1   1   1   1   1   2   1   1   2   2   2   2   1   2   2   2   1   2   1   1   2   2   1   2   1   2   2   1   2   2   2   2   1   2   2   2   2   1   2   2   1   2   1   2   1   1   1   1   2   1   1   1   2   1   2   2   2   1   1   1   2   2   2   2   1   2   1   2   2   2   1   1   2   1   2   1
 MK-5-16                1   2   2   1   2   1   1   1   1   1   1   2   1   2   1   2   2   1   1   1   1   2   2   2   1   1   2   2   1   2   1   2   1   2   2   2   1   1   1   1   1   2   2   2   1   1   2   1   2   2   1   1   1   2   2   2   1   2   2   2   2   1   2   1   1   1   1   1   1   1   2   2   1   1   2   2   2   2   2   1   2   2   1   2   1   2   2   2   2   2   1   1   1   2   1   1   1   1   2   1   2   2   2   2   2   1   2   1   1   1   1   1   2   1   1   1   1   1   1   1   1   2   1   1   1   1   1   1   2   2   1   1   2   2   2   2   1   2   2   2   1   2   1   1   2   2   1   2   1   2   2   1   2   2   2   2   1   2   2   2   2   1   2   2   1   2   1   2   1   1   1   2   2   1   1   1   2   1   2   2   2   1   1   2   2   2   2   2   1   2   1   2   2   2   1   1   2   1   2   1
 MK-6-1                 1   1   1   1   2   1   1   1   1   2   2   1   2   2   2   2   2   2   2   2   1   2   1   1   1   1   1   1   1   2   2   1   1   1   2   2   1   1   2   1   1   2   1   1   2   1   2   1   2   1   1   2   2   2   1   2   1   1   1   2   2   1   1   2   1   1   2   1   1   1   2   1   2   2   1   2   1   2   1   1   2   1   1   2   1   2   1   1   2   2   2   1   2   1   2   2   2   1   1   2   1   2   1   1   1   1   2   1   2   2   1   1   2   2   2   1   1   2   2   1   2   2   2   1   1   2   2   1   1   1   2   2   1   2   2   1   1   2   2   2   2   2   2   2   2   2   1   1   1   2   2   1   1   2   2   1   1   2   1   2   2   2   2   1   2   1   2   1   1   2   1   1   1   1   2   1   1   2   1   1   2   1   1   1   2   1   2   1   1   2   2   1   2   2   2   2   1   2   2   1
 MK-6-2                 1   1   1   1   2   1   1   1   1   2   2   1   2   2   1   1   2   2   1   2   1   2   1   1   1   1   1   1   1   2   2   1   1   1   2   1   1   1   2   1   1   1   1   1   2   1   2   1   2   1   1   2   2   2   1   2   1   2   1   2   2   1   1   2   1   1   2   2   1   1   2   1   2   2   1   2   1   2   1   1   2   2   1   2   1   2   1   1   2   2   2   1   2   1   2   2   2   1   1   2   1   2   1   1   1   2   2   1   2   2   1   1   2   1   2   1   1   1   2   1   2   1   2   1   1   2   2   1   1   1   2   1   1   2   2   1   1   2   2   2   2   2   2   1   2   2   1   1   1   2   2   1   1   2   2   2   1   2   1   2   2   2   2   1   2   1   2   1   1   2   1   2   1   1   1   2   2   2   1   1   2   2   1   1   2   1   2   1   1   1   2   1   2   2   2   2   1   2   2   1
 MK-6-3                 1   1   1   1   2   1   1   1   1   1   1   1   1   1   1   1   2   2   1   2   1   2   1   1   1   1   1   1   1   2   2   1   1   1   2   1   1   1   2   1   1   1   1   1   2   1   2   1   2   1   1   2   2   2   1   2   1   2   1   2   2   2   1   2   1   1   2   2   2   1   2   1   1   1   1   2   1   2   1   1   2   2   2   2   1   2   1   1   2   2   2   1   2   1   2   2   1   1   2   1   1   2   1   1   1   2   2   1   2   2   1   2   1   1   2   1   1   1   2   1   2   2   2   1   1   2   2   1   1   1   2   1   1   2   2   1   1   2   2   2   2   2   2   1   2   2   1   1   1   2   2   1   1   2   2   2   1   2   1   2   2   2   2   1   2   1   2   1   1   2   1   2   1   1   1   2   2   2   1   1   2   2   1   1   2   1   2   1   1   1   2   2   1   2   2   2   1   2   2   1
 MK-6-4                 1   1   1   1   2   1   1   1   2   1   1   1   1   1   1   1   2   2   1   2   1   2   1   1   2   1   1   1   1   2   2   1   2   1   2   1   1   1   2   1   1   1   1   2   2   1   2   1   1   1   1   2   2   2   1   2   1   2   1   2   2   2   1   2   2   1   2   2   1   1   2   1   1   1   1   2   1   1   1   1   2   2   1   2   2   2   1   1   2   2   2   1   2   1   2   2   1   1   2   1   1   2   1   1   1   2   2   1   2   2   1   2   1   1   2   1   1   1   2   1   2   2   2   1   1   2   2   1   1   1   1   1   2   2   2   1   1   2   2   2   2   2   2   1   2   2   2   1   1   2   2   1   2   2   1   2   2   2   1   2   2   2   2   2   2   1   2   1   2   2   1   2   1   1   1   2   2   2   1   1   2   2   1   1   2   1   2   1   1   1   2   2   1   2   2   2   2   2   1   1
 MK-6-5                 1   2   1   1   2   1   1   1   2   1   1   1   1   1   1   1   2   2   1   2   1   2   1   1   2   1   1   2   1   2   1   2   2   1   2   1   1   1   2   1   1   1   1   2   2   1   2   1   1   1   1   2   2   2   1   2   1   2   2   2   1   2   1   2   2   1   2   1   1   1   1   1   1   1   1   2   1   1   1   1   2   2   1   2   1   2   1   1   2   2   2   1   2   1   2   2   1   1   1   1   1   2   1   1   1   2   1   1   2   2   2   2   1   1   2   1   1   1   2   2   2   2   2   1   1   2   2   1   1   1   1   1   2   2   2   1   2   2   2   2   2   2   2   2   2   2   2   1   1   2   2   1   2   2   1   2   2   2   1   2   2   2   2   2   2   1   2   1   1   2   1   2   1   1   1   2   2   2   1   1   2   2   1   1   2   1   1   1   1   1   1   2   1   2   2   2   2   2   1   1
 MK-6-6                 1   2   1   1   2   1   1   1   2   1   1   1   1   1   1   1   2   2   1   2   1   1   2   1   2   1   1   2   1   2   1   2   2   1   2   1   1   1   2   1   1   1   1   2   2   1   2   1   1   1   1   2   2   2   1   2   1   2   1   2   1   2   1   2   2   1   2   1   1   1   1   1   1   1   1   2   1   1   1   1   1   2   1   2   1   2   1   1   2   2   2   1   2   1   2   2   1   1   1   2   1   2   1   2   1   2   1   2   2   2   2   2   1   1   2   1   2   1   2   2   2   2   2   1   1   2   2   1   1   1   1   1   2   2   2   1   2   2   2   2   2   2   2   1   2   1   2   1   1   2   2   1   2   2   1   2   2   2   1   2   2   1   2   2   2   1   1   1   1   2   1   2   1   1   1   2   2   2   1   1   1   2   1   1   2   1   1   2   1   1   1   1   1   2   2   2   2   2   1   1
 MK-6-7                 1   2   1   1   2   2   1   1   2   1   1   1   1   1   1   1   2   2   1   2   2   1   2   1   2   1   1   2   1   2   1   2   2   1   2   1   1   1   2   1   1   1   1   2   1   2   2   1   2   1   1   2   2   2   1   2   1   2   1   2   1   2   1   2   2   1   2   1   1   1   2   1   1   1   1   2   1   1   1   1   1   2   2   2   1   2   1   1   2   2   1   1   2   1   2   2   2   1   2   2   1   2   2   2   1   2   1   2   2   2   2   2   1   1   2   1   2   1   2   2   2   2   2   1   1   2   2   1   1   1   1   1   2   2   2   1   2   2   2   2   2   2   2   1   1   1   2   1   2   2   2   2   2   2   1   2   2   2   1   2   2   1   2   2   2   1   1   2   1   1   1   2   1   1   1   2   2   2   1   1   1   2   1   1   2   1   2   2   1   2   1   2   2   2   2   2   2   2   1   2
 MK-6-8                 1   2   1   1   2   1   1   1   2   2   1   1   1   1   1   1   2   2   1   2   2   1   2   1   2   1   1   2   1   2   1   2   1   1   2   1   1   1   2   1   1   1   1   2   1   2   2   1   2   1   2   2   2   2   1   2   1   1   1   2   1   2   1   2   2   1   2   1   1   1   2   1   1   1   1   1   1   1   1   1   1   2   2   2   1   2   1   1   2   2   1   1   2   2   2   2   2   2   2   2   1   2   2   2   1   2   1   2   2   2   2   2   1   2   2   1   2   1   1   2   2   2   2   1   1   1   2   2   1   1   1   1   2   2   1   1   2   2   2   2   2   2   2   1   1   1   2   1   2   2   2   2   2   2   1   2   2   2   1   2   2   1   1   2   2   1   1   2   1   1   1   2   1   1   1   2   2   2   1   1   1   2   2   1   2   1   2   2   1   2   1   2   1   2   2   2   2   2   1   2
 MK-6-9                 2   1   1   1   2   1   2   1   2   2   1   1   1   1   1   1   1   2   1   2   2   2   2   1   2   1   1   2   1   2   2   2   1   1   2   1   1   1   2   1   1   1   1   1   1   2   1   1   2   1   2   2   2   2   1   2   1   1   1   2   1   1   1   2   2   1   2   2   1   2   2   1   1   1   1   1   1   1   1   1   1   2   2   2   1   2   1   1   2   2   1   1   2   1   2   1   2   2   2   2   1   2   2   2   1   2   1   2   2   2   2   2   1   2   2   1   2   1   1   2   2   2   2   1   1   1   2   2   1   1   1   1   2   2   1   1   2   2   2   2   2   2   2   1   1   1   1   1   2   2   2   2   2   2   1   2   2   2   1   2   2   1   1   2   2   1   1   2   1   1   1   2   1   1   1   2   2   2   1   1   1   2   2   1   2   1   2   2   2   1   1   2   1   2   2   2   2   2   1   2
 MK-6-10                2   1   1   1   2   1   2   1   2   2   1   1   1   1   1   1   1   2   1   2   2   2   2   1   2   1   1   2   1   2   2   2   1   1   2   1   2   1   2   1   1   2   1   1   1   2   1   1   2   1   2   2   2   2   1   1   1   2   1   1   1   1   1   2   2   1   2   2   1   2   2   1   1   1   1   1   1   1   1   1   1   2   2   2   1   2   1   1   2   2   1   1   2   1   2   1   2   2   2   2   1   2   2   2   1   2   1   2   2   2   2   2   1   2   2   1   2   1   1   1   2   2   2   1   1   2   2   2   1   1   1   1   2   2   1   1   2   2   2   1   2   2   2   1   1   2   1   1   1   2   2   2   2   2   1   1   2   2   2   2   2   1   1   2   1   1   1   2   2   1   1   2   2   1   1   2   2   1   1   1   1   2   2   1   2   2   2   2   2   1   1   2   1   2   2   2   2   2   1   2
 MK-6-11                2   1   1   1   1   1   2   1   2   1   1   1   1   1   1   1   1   2   1   2   2   2   2   1   1   1   1   2   2   2   2   2   1   1   2   1   1   1   2   1   1   2   1   1   1   2   1   1   2   1   2   2   2   2   1   1   1   2   1   1   1   1   1   2   2   1   2   2   1   2   2   2   1   1   1   1   1   1   1   1   1   2   2   2   1   2   1   1   1   1   1   1   2   1   2   1   1   2   2   2   2   2   2   2   1   1   2   2   2   2   1   2   1   2   2   1   2   1   1   1   2   2   2   1   1   2   2   2   1   1   1   1   2   2   1   1   2   2   1   1   2   2   2   1   1   2   1   1   1   2   2   2   2   2   1   1   2   2   1   2   2   1   1   2   1   1   1   2   2   2   1   2   2   1   1   2   2   1   1   1   1   2   2   1   2   1   2   2   1   1   1   2   2   2   1   2   2   2   1   2
 MK-6-12                2   1   1   1   1   1   2   1   2   1   1   1   1   1   1   1   1   2   1   2   2   2   2   1   1   1   1   2   2   2   2   2   1   1   2   1   2   1   2   2   1   2   1   1   1   2   1   1   2   1   2   1   2   2   1   1   1   2   1   1   1   1   1   2   2   2   2   2   1   2   2   2   1   1   1   1   1   1   1   1   1   2   2   1   1   2   1   1   1   1   1   1   2   1   2   1   1   2   2   2   2   2   2   2   1   1   2   2   2   2   1   2   1   2   2   1   2   1   2   1   1   2   2   1   1   2   2   2   1   1   1   1   2   2   1   1   2   2   1   1   2   2   2   2   1   2   1   1   1   2   2   2   2   2   1   1   2   2   1   2   2   1   1   2   1   1   2   2   2   2   1   2   2   1   2   1   2   1   1   1   1   2   2   1   2   1   2   2   1   1   1   2   2   2   1   2   2   2   1   2
 MK-6-13                2   1   1   1   2   1   2   1   2   1   1   1   1   1   1   1   1   2   1   2   2   2   2   1   1   1   1   2   2   2   2   1   1   1   2   2   2   1   2   2   1   2   1   1   1   2   2   1   2   1   2   1   2   2   1   1   1   2   1   1   1   1   1   2   2   1   2   2   1   2   2   2   1   1   1   1   1   1   1   1   1   1   2   1   1   2   1   1   1   1   1   1   2   2   2   1   1   2   2   2   2   2   2   2   1   1   2   2   2   2   1   2   1   2   2   2   2   1   2   1   1   2   1   1   1   2   1   2   2   1   1   2   1   2   1   1   2   2   1   1   2   2   1   2   1   2   1   1   2   2   1   1   2   2   1   1   2   2   1   2   2   1   1   2   2   1   2   2   2   2   1   1   2   1   2   1   2   1   1   1   1   2   2   1   2   1   2   2   1   1   1   2   2   2   1   1   2   1   1   2
 MK-6-14                2   1   1   1   2   2   2   1   2   1   1   1   1   2   1   1   1   2   1   2   2   2   2   1   1   1   1   2   2   2   1   1   1   1   2   2   2   1   2   2   1   2   1   1   1   2   1   1   2   1   2   1   1   2   1   1   1   2   1   1   1   1   1   2   2   1   2   2   1   2   2   2   1   1   2   1   1   1   1   2   1   1   2   1   1   2   1   1   1   1   1   1   1   2   2   1   1   2   2   2   2   2   2   2   2   2   1   2   1   2   1   2   1   2   2   2   2   1   2   1   1   2   1   1   1   2   1   2   2   2   1   2   1   2   1   1   2   2   1   1   2   1   2   2   1   1   1   1   2   2   1   1   2   2   1   1   2   2   1   2   2   1   1   2   2   1   2   1   2   2   1   1   2   1   2   1   2   1   1   1   1   2   2   1   2   2   2   2   1   1   2   1   2   2   1   1   2   1   1   2
 MK-6-15                2   1   1   2   1   2   1   1   2   1   1   1   1   2   1   1   1   2   1   2   2   2   2   1   1   1   1   2   2   2   1   1   1   1   2   2   2   1   2   2   1   2   1   1   1   2   1   1   2   1   2   1   1   2   1   2   1   2   1   1   1   1   1   2   2   1   2   2   1   1   2   2   1   1   2   1   1   1   1   2   1   1   2   1   1   2   1   1   1   1   1   1   1   2   2   1   1   2   2   2   1   2   2   2   2   2   1   1   1   2   1   2   1   2   2   2   2   1   2   1   1   2   2   1   1   2   1   2   2   2   1   2   1   2   1   2   2   2   1   1   2   1   2   2   1   1   1   1   2   2   2   2   2   2   2   1   2   2   1   2   2   1   1   2   2   1   2   1   2   1   1   1   1   1   2   1   2   2   1   1   1   2   2   1   2   2   2   2   1   1   2   1   2   2   1   1   2   1   1   2
 MK-6-16                1   2   1   2   1   2   1   1   2   1   1   1   1   2   1   1   1   2   1   2   2   2   2   1   1   1   1   2   2   2   1   1   1   1   2   2   2   1   2   2   1   2   1   1   1   2   1   1   2   1   2   1   1   2   1   2   1   2   1   1   1   1   1   2   2   1   2   2   1   1   2   2   1   1   2   1   1   1   1   2   1   1   2   1   1   2   1   1   1   1   1   1   1   2   2   1   1   2   1   2   1   2   2   2   2   2   1   1   2   2   1   2   1   2   2   2   2   1   2   1   1   2   2   1   1   2   2   2   2   2   1   2   1   2   1   2   2   2   1   1   2   1   2   2   1   1   1   1   2   2   2   2   2   2   2   1   2   2   1   2   2   1   1   1   2   1   2   1   2   1   1   1   1   1   1   1   2   2   1   1   1   2   2   1   2   1   2   2   1   1   2   1   1   2   1   1   2   1   1   2
 
!****************************************** Phenotypic Data **********************************************************
!-100.0 is resevred for missing phenotype
SimulatedTrait1         9.9873    8.6540   10.1113    8.2832   10.2792   10.0160    9.9115   11.1470    9.6162   10.9483    9.8926    7.6762   11.6483   11.1684    9.6135    9.7161    9.4963    9.0232    8.4779   10.6823    8.0123    9.7088   11.6521    9.5064    9.3040    8.0864   10.2473   10.9525    8.9992   11.0108    9.8922   11.0495   10.8066   10.8596   11.3712   10.5136   10.8458   10.8402    9.7904    9.9520    9.5899    7.8100   10.3763   10.6124   10.7031   10.9499    9.9219    9.6350   11.3543   10.4698    9.9249   11.0960   10.9517    9.2987   10.6991   11.1293    8.2676   10.4859   11.1090   10.0419   10.6084   11.2051   11.3387    9.8966   11.1578    8.6895    8.6966   10.2826   10.3674    9.3859   10.3915   10.8000    9.4607   10.2813    9.6904    9.7873   11.4472   10.1010    9.4396   10.1317    9.3881   11.2985    9.3073   10.4110   10.9456   10.3542   10.1325   11.1570    9.8431    9.5324    9.7082    9.7448   10.3832    9.6223   10.0007   10.0821    9.9187   10.1731   10.7277    9.9876    9.6245   10.3525   10.9047   10.1873    9.2022   10.8648   11.7953    9.1508    8.4186   10.1429   11.0916    9.6117   10.4509    9.5795    8.9614   10.1185    9.7539    9.2610   10.0509    9.4497   10.7239   10.1868    9.7518    9.3509   10.8461   10.3006   11.1940    9.5773   10.5991   10.0490    8.2941    8.9673    8.3732    9.3370   10.3185   11.7255   10.3925   10.8567    9.8357   10.2218   10.3834    9.3309   10.7962    7.8803   10.1797   10.0712    9.5166   10.2922    9.0655    8.9273   11.2342    9.7722    8.9685   11.0150   12.1099    9.5995   11.1923   10.0111    8.6563   10.4913    9.6543    9.0946   11.5741    9.1692    8.5382    8.3815   10.9280    8.0328   12.3430   10.0759    9.0746    9.7507    8.5262   10.5241   10.4066   10.7362   10.7352   10.9405   10.1368   11.0418   11.7712    9.7126    6.3572    8.5053    9.2825    9.8088   10.4729    8.5616   10.3424    8.4315   11.1883   10.4826    9.5577    9.2559   11.0791    9.4633    9.3066   10.4648    8.7175    9.8774
 
