# Supplementary material for: Inclusive Composite Interval Mapping of QTL by Environment Interactions in Biparental Populations
Source: PLoS One. 2015 Jul 10;10(7):e0132414. doi: 10.1371/journal.pone.0132414 (PMC4498613; doi:10.1371/journal.pone.0132414)
Supplement: S1 File — (ZIP) [file pone.0132414.s001.zip › BC1 population/e=1/run_00152.met]

!**********************Note: lines staring with "!" are remarks and will be ignored in the program********************
!*********************************General Information**********************************
!Assuming F1 = P1 x P2, populations available in QTL IciMapping are: 
!  1, P1BC1F1 = P1 x F1, the first backcrossing where P1 is used as the recurrent parent;
!  2, P2BC1F1 = P2 x F1, the first backcrossing where P2 is used as the recurrent parent;
!  3, F1DH, F1-derived doubled haploids; 
!  4, RIL or F1RIL, recombination inbred lines through the repeated selfing of F1;
!  5, P1BC1RIL, recombination inbred lines through the repeated selfing of P1BC1F1;
!  6, P2BC1RIL, recombination inbred lines through the repeated selfing of P2BC1F1;
!  7, F2, the selfing generation of F1;
!  8, F3, the selfing generation of F2;
!  9, P1BC2F1, the second backcrossing where P1 is used as the recurrent parent; 
! 10, P2BC2F1, the second backcrossing where P2 is used as the recurrent parent;
! 11, P1BC2RIL, recombination inred lines through the repeated selfing of P1BC2F1; 
! 12, P2BC2RIL, recombination inred lines through the repeated selfing of P2BC2F1; 
! 13, P1BC1F2, the selfing generation of P1BC1F1; 
! 14, P2BC1F2, the selfing generation of P2BC1F1; 
! 15, P1BC2F2, the selfing generation of P1BC2F1; 
! 16, P2BC2F2, the selfing generation of P2BC2F1; 
! 17, P1BC1DH, P1BC1F1-derived doubled haploids; 
! 18, P2BC1DH, P2BC1F1-derived doubled haploids; 
! 19, P1BC2DH, P1BC2F1-derived doubled haploids; 
! 20, P2BC2DH, P2BC2F1-derived doubled haploids; 
   1      !Mapping Population (see remarks above)
   2      !Mapping Function (1 for Kosambi; 2 for Haldane; 3 for Morgan)
   2      !Marker Space Type (1 for intervals; 2 for positions)
   1      !Marker Space Unit(1 for centiMorgans; 2 for Morgan)
   6      !Number of Chromosomes (or Linkage Groups)
 200      !Size of the mapping population
   1      !Number of environments
 
!***************************************** Chromosomes and Linkage Maps **********************************************
!Chromosome                 NumMarkers
-CH1                        16
-CH2                        16
-CH3                        16
-CH4                        16
-CH5                        16
-CH6                        16
!Linkage map (Marker name followed by position or the interval length)
 MK-1-1                1     0.000
 MK-1-2                1    10.000
 MK-1-3                1    20.000
 MK-1-4                1    30.000
 MK-1-5                1    40.000
 MK-1-6                1    50.000
 MK-1-7                1    60.000
 MK-1-8                1    70.000
 MK-1-9                1    80.000
 MK-1-10               1    90.000
 MK-1-11               1   100.000
 MK-1-12               1   110.000
 MK-1-13               1   120.000
 MK-1-14               1   130.000
 MK-1-15               1   140.000
 MK-1-16               1   150.000
 MK-2-1                2     0.000
 MK-2-2                2    10.000
 MK-2-3                2    20.000
 MK-2-4                2    30.000
 MK-2-5                2    40.000
 MK-2-6                2    50.000
 MK-2-7                2    60.000
 MK-2-8                2    70.000
 MK-2-9                2    80.000
 MK-2-10               2    90.000
 MK-2-11               2   100.000
 MK-2-12               2   110.000
 MK-2-13               2   120.000
 MK-2-14               2   130.000
 MK-2-15               2   140.000
 MK-2-16               2   150.000
 MK-3-1                3     0.000
 MK-3-2                3    10.000
 MK-3-3                3    20.000
 MK-3-4                3    30.000
 MK-3-5                3    40.000
 MK-3-6                3    50.000
 MK-3-7                3    60.000
 MK-3-8                3    70.000
 MK-3-9                3    80.000
 MK-3-10               3    90.000
 MK-3-11               3   100.000
 MK-3-12               3   110.000
 MK-3-13               3   120.000
 MK-3-14               3   130.000
 MK-3-15               3   140.000
 MK-3-16               3   150.000
 MK-4-1                4     0.000
 MK-4-2                4    10.000
 MK-4-3                4    20.000
 MK-4-4                4    30.000
 MK-4-5                4    40.000
 MK-4-6                4    50.000
 MK-4-7                4    60.000
 MK-4-8                4    70.000
 MK-4-9                4    80.000
 MK-4-10               4    90.000
 MK-4-11               4   100.000
 MK-4-12               4   110.000
 MK-4-13               4   120.000
 MK-4-14               4   130.000
 MK-4-15               4   140.000
 MK-4-16               4   150.000
 MK-5-1                5     0.000
 MK-5-2                5    10.000
 MK-5-3                5    20.000
 MK-5-4                5    30.000
 MK-5-5                5    40.000
 MK-5-6                5    50.000
 MK-5-7                5    60.000
 MK-5-8                5    70.000
 MK-5-9                5    80.000
 MK-5-10               5    90.000
 MK-5-11               5   100.000
 MK-5-12               5   110.000
 MK-5-13               5   120.000
 MK-5-14               5   130.000
 MK-5-15               5   140.000
 MK-5-16               5   150.000
 MK-6-1                6     0.000
 MK-6-2                6    10.000
 MK-6-3                6    20.000
 MK-6-4                6    30.000
 MK-6-5                6    40.000
 MK-6-6                6    50.000
 MK-6-7                6    60.000
 MK-6-8                6    70.000
 MK-6-9                6    80.000
 MK-6-10               6    90.000
 MK-6-11               6   100.000
 MK-6-12               6   110.000
 MK-6-13               6   120.000
 MK-6-14               6   130.000
 MK-6-15               6   140.000
 MK-6-16               6   150.000
!*********************************** Marker Types ********************************************************************
!Co-dominant marker: When heterozygote F1 is present, P1 is coded as 2, F1 is coded as 1, and P2 is coded as 0; Otherwise, P1 is coded as 2, and P2 is coded as 0. 
!Dominant marker: When heterozygote F1 is present, P1 and F1 are coded as 12, and P2 is coded as 0; Otherwise, P1 is coded as 2, and P2 is coded as 0.  
!Recessive markers: When heterozygote F1 is present, P1 is coded as 2, and F1 and P2 are coded as 10; Otherwise, P1 is coded as 2, and P2 is coded as 0. 
!Missing marker is coded as -1. 
 MK-1-1                 2   2   2   2   2   1   1   1   1   1   1   2   2   1   2   1   1   2   2   2   2   2   1   2   1   1   1   2   2   2   2   1   2   2   2   2   1   2   1   1   2   2   1   1   2   2   2   2   2   2   1   2   1   2   2   1   1   1   1   2   1   2   1   2   1   2   2   1   2   1   2   1   2   2   1   1   2   2   2   1   2   1   2   1   2   1   2   1   1   1   1   2   1   1   2   1   2   2   1   1   2   2   2   2   1   1   1   1   1   2   1   1   1   1   2   1   1   1   1   2   1   2   2   1   2   1   2   2   2   2   1   2   1   1   1   2   2   1   1   2   1   1   2   1   1   1   1   2   1   2   1   1   2   1   2   2   2   2   2   1   1   1   1   2   1   2   2   1   2   2   1   2   1   2   1   2   2   2   1   2   2   2   2   2   2   1   1   2   1   2   1   2   1   2   1   1   1   2   1   1
 MK-1-2                 2   2   2   2   2   1   1   1   1   1   1   2   2   1   1   1   1   1   2   2   2   2   1   2   1   1   2   2   2   1   2   1   1   2   2   2   1   2   1   2   2   2   1   1   2   2   2   2   2   2   1   2   1   2   2   1   1   1   1   2   1   2   1   2   1   2   2   2   2   2   2   1   2   2   1   1   2   2   2   1   2   1   2   1   2   1   2   1   1   1   1   2   1   1   2   1   2   2   1   1   2   2   2   2   1   1   1   1   1   2   2   1   1   1   2   1   1   1   1   2   1   2   2   1   2   1   2   2   2   2   1   2   1   2   1   2   1   2   1   2   1   1   2   1   1   1   1   1   1   2   1   1   2   1   2   2   2   1   2   2   1   1   1   2   1   1   2   1   2   1   1   1   1   2   1   2   2   2   1   2   2   2   2   2   2   1   1   2   1   2   1   2   1   2   1   1   1   2   1   1
 MK-1-3                 2   2   1   2   2   1   1   1   1   1   1   2   2   1   1   1   1   1   2   2   2   2   2   2   1   1   2   2   2   1   2   1   1   2   2   2   1   2   1   2   2   2   1   1   2   2   2   2   2   2   1   2   1   2   2   1   1   1   1   1   1   2   1   2   1   2   2   2   2   2   2   1   2   2   1   1   2   2   2   1   2   1   2   2   2   1   2   1   2   1   1   1   1   2   2   1   1   2   1   1   2   2   2   2   1   1   1   1   1   2   2   1   1   1   2   1   1   1   2   2   1   2   2   1   2   1   2   2   2   2   1   1   1   2   1   2   1   2   2   2   1   1   2   1   2   1   1   1   1   2   1   1   1   1   2   2   2   1   2   2   1   1   1   2   1   2   1   1   2   2   1   2   2   1   2   2   2   2   1   2   2   1   2   2   2   1   1   2   1   2   1   2   2   2   1   1   1   1   1   1
 MK-1-4                 2   2   1   2   2   1   1   1   1   1   2   2   2   1   1   1   1   1   2   2   2   2   2   2   1   1   1   2   2   1   2   1   1   2   2   2   2   2   1   2   2   2   2   1   1   2   1   2   2   2   1   2   1   2   2   1   1   1   1   1   1   2   1   1   1   2   2   2   2   2   2   1   2   2   1   1   2   2   2   1   2   1   2   2   2   1   2   1   2   1   1   1   1   2   2   1   1   2   1   2   1   2   2   2   1   1   1   1   1   2   2   1   1   1   1   1   2   1   2   2   1   2   2   1   2   1   2   2   2   2   1   1   1   2   1   2   1   2   2   2   1   1   1   1   2   1   1   1   1   2   2   1   1   1   2   2   2   1   2   2   1   1   1   2   1   2   1   1   2   2   1   2   2   1   2   2   2   2   2   1   2   1   2   2   2   1   1   2   1   2   1   2   2   2   1   1   1   1   2   1
 MK-1-5                 2   2   1   2   2   1   1   2   1   1   2   2   2   1   1   1   1   2   2   2   2   2   2   2   1   2   1   2   2   1   2   1   1   2   2   2   2   2   1   2   2   2   1   1   1   1   2   2   2   2   1   2   1   2   2   1   1   1   1   1   1   2   1   2   1   2   2   2   2   2   2   1   2   2   1   1   2   2   2   1   2   2   2   1   2   1   2   1   2   1   2   1   1   2   2   1   1   2   1   2   1   2   2   1   1   1   1   1   1   2   2   1   1   1   1   1   1   1   2   2   1   2   2   1   1   1   2   2   1   2   1   1   1   2   2   2   1   2   2   2   1   1   1   1   2   1   1   1   1   2   2   1   1   1   2   1   2   1   1   2   1   1   1   2   1   2   1   1   2   1   1   1   2   1   1   2   2   2   2   1   2   1   2   2   2   1   1   2   1   1   1   2   1   2   1   1   1   1   2   1
 MK-1-6                 2   1   1   2   2   1   1   2   1   1   2   2   2   1   2   1   1   2   2   2   2   2   2   2   1   2   2   2   2   2   2   1   1   1   2   2   2   2   1   2   2   2   1   1   1   1   2   2   2   2   1   2   1   2   2   1   1   1   1   1   1   2   1   2   1   2   2   2   2   2   2   1   2   2   1   1   2   2   2   1   2   2   2   1   2   1   2   1   2   1   2   1   1   2   2   1   1   1   1   2   1   2   2   1   1   1   1   1   1   2   1   1   1   2   1   2   1   1   2   2   1   2   2   1   1   1   2   2   1   2   1   1   1   2   2   2   1   2   1   2   1   1   1   1   2   1   1   1   1   2   1   1   1   2   2   1   2   1   2   2   1   1   1   2   1   2   2   1   2   1   1   1   2   1   1   2   2   2   2   1   2   1   2   2   2   1   1   1   1   1   1   2   1   2   1   1   1   2   2   1
 MK-1-7                 2   2   1   2   2   2   2   2   1   1   2   2   2   1   2   1   1   2   2   2   2   2   1   2   1   2   2   2   2   2   2   1   1   1   2   2   2   2   1   2   2   2   1   1   1   1   2   2   2   2   1   2   1   2   2   1   1   1   1   1   1   2   2   2   1   1   2   2   2   2   2   1   2   2   1   1   2   2   2   1   2   2   2   1   2   1   2   1   2   1   2   1   1   2   2   1   1   1   1   2   1   2   2   1   1   1   2   1   1   2   1   2   1   2   1   2   1   1   2   2   1   2   2   1   1   1   2   2   1   2   1   1   1   2   2   1   1   2   1   1   1   1   1   1   2   1   1   1   1   2   1   1   1   2   2   1   2   1   2   2   1   1   1   2   1   1   2   1   2   1   1   1   2   2   1   2   1   2   2   1   2   1   2   2   2   1   1   1   1   1   1   1   1   2   1   1   2   2   2   1
 MK-1-8                 2   2   2   2   2   2   2   2   2   1   2   2   2   1   2   1   1   2   2   2   2   2   2   2   2   2   2   2   2   2   2   1   1   1   2   1   2   2   1   2   2   2   1   2   1   1   2   2   2   2   1   2   1   2   2   1   1   1   1   1   1   2   2   2   1   1   2   2   2   2   1   1   2   2   1   1   1   2   1   1   2   2   2   1   2   1   2   1   2   1   1   1   1   2   2   1   1   1   1   2   1   2   2   1   1   1   2   1   1   2   1   2   1   1   1   2   1   1   2   2   1   2   2   1   1   1   2   2   1   2   1   1   1   2   2   1   1   2   1   1   1   1   1   1   2   1   1   1   2   2   1   1   1   2   2   1   2   1   2   2   1   1   1   2   2   1   2   1   2   1   1   2   2   2   2   2   1   2   1   1   2   1   2   2   2   1   1   1   1   1   1   1   1   2   1   1   2   2   2   1
 MK-1-9                 2   2   2   2   2   2   2   2   2   1   1   2   2   1   2   1   1   2   2   2   1   2   2   2   2   2   2   2   2   2   2   1   1   1   2   1   1   2   1   2   2   2   1   1   1   1   1   2   2   2   1   2   1   2   2   1   1   1   1   1   1   2   2   2   1   1   1   2   1   2   1   1   2   2   1   1   1   2   1   1   2   2   2   1   1   1   2   1   2   1   1   1   1   2   2   1   1   1   1   1   2   2   2   1   1   1   2   1   1   1   1   1   1   1   1   2   1   1   2   2   1   1   2   1   1   2   2   1   1   1   1   1   1   2   1   1   1   2   1   1   1   2   1   1   2   1   1   1   2   2   1   2   1   2   2   2   2   1   2   2   1   1   2   2   2   1   2   2   2   1   1   1   2   2   2   2   1   2   1   1   2   1   2   1   2   1   1   1   1   1   1   1   1   2   1   1   2   2   2   1
 MK-1-10                2   2   2   2   2   2   2   2   2   1   1   1   2   1   2   1   2   2   2   2   1   2   2   2   2   2   2   2   2   2   2   1   1   1   2   1   1   1   1   2   2   2   1   1   1   1   1   2   2   2   2   2   1   2   2   1   1   1   1   1   1   2   2   2   2   1   1   2   1   2   1   1   2   2   1   1   2   2   1   1   2   2   2   1   1   1   2   1   2   1   2   1   1   2   2   1   1   1   1   1   2   1   2   1   1   1   1   1   1   1   1   1   1   1   1   2   1   1   2   2   2   1   1   1   1   2   2   1   1   1   1   2   1   1   1   1   1   2   1   1   2   2   1   1   2   2   1   1   2   2   1   1   1   1   2   2   2   2   2   2   1   1   2   2   2   1   2   2   2   1   2   1   2   2   2   2   1   2   1   1   2   1   2   1   2   2   1   1   1   1   1   1   1   2   1   1   2   2   2   1
 MK-1-11                2   2   2   2   2   2   1   2   2   1   2   1   2   1   2   1   2   2   2   2   1   1   2   2   2   2   2   2   2   2   2   1   1   1   2   1   1   2   1   2   2   2   1   1   1   1   1   2   2   2   2   2   1   2   2   1   1   1   1   2   2   2   2   2   1   1   2   2   1   2   2   1   2   2   1   1   2   1   1   1   1   2   2   1   1   2   1   2   2   1   2   1   1   2   2   2   1   1   1   1   2   1   1   1   1   1   1   1   1   1   1   1   1   1   1   2   1   1   1   2   2   1   1   1   1   2   2   1   1   2   1   2   1   1   1   1   1   2   1   1   2   2   1   1   2   2   1   1   2   2   1   1   1   2   2   2   2   2   1   1   1   1   2   2   2   1   2   2   2   1   2   1   2   2   2   2   1   2   1   1   2   1   2   2   2   2   1   1   1   1   2   1   1   2   1   1   2   2   1   1
 MK-1-12                2   2   2   1   2   2   1   1   2   1   2   1   2   1   2   1   2   2   2   2   1   1   2   1   2   2   2   2   2   2   2   1   1   1   2   1   1   1   1   1   2   2   1   1   1   1   1   2   1   2   2   2   2   2   2   1   1   2   1   2   2   2   2   2   1   1   2   2   1   2   2   1   2   2   1   1   2   1   1   1   1   2   2   1   1   2   1   2   2   1   2   1   1   2   2   2   1   1   1   1   1   1   1   1   2   1   1   1   1   1   1   2   1   1   2   1   1   1   1   2   2   1   1   1   1   2   2   1   1   2   1   2   1   1   1   2   1   2   1   1   2   2   1   1   2   2   1   1   2   2   1   1   1   2   2   1   2   1   2   1   1   1   2   2   2   1   2   2   2   1   1   1   2   2   2   2   1   2   1   1   2   1   2   2   2   2   1   1   1   1   1   1   1   2   1   1   2   2   1   1
 MK-1-13                2   1   2   1   2   1   1   1   2   1   2   1   2   1   2   1   1   2   2   2   1   1   2   1   2   2   2   2   2   2   2   1   1   1   2   1   2   1   1   2   2   2   1   1   2   1   1   2   1   2   2   2   2   2   2   1   1   2   1   2   2   2   2   2   1   1   2   1   1   2   2   1   2   2   1   1   2   1   1   1   1   2   1   1   1   2   1   2   2   1   2   1   1   1   2   2   1   1   1   1   1   1   1   2   2   1   1   1   1   2   1   2   1   1   2   1   1   1   1   2   1   1   1   1   2   2   2   1   1   2   1   2   1   1   1   2   1   2   1   1   2   2   2   1   2   2   1   1   2   1   1   2   1   2   2   1   2   2   2   1   2   1   2   2   2   1   2   2   2   1   1   1   2   2   2   2   1   2   1   1   2   1   1   2   2   2   1   1   1   1   1   2   1   2   1   1   2   2   1   1
 MK-1-14                2   1   2   1   2   1   1   1   2   1   1   2   2   1   2   1   1   1   2   2   1   1   2   1   2   2   2   2   2   2   2   1   1   2   2   1   2   1   1   2   1   2   2   1   2   1   1   1   2   2   2   2   2   2   2   2   1   2   1   2   2   2   2   2   1   1   1   1   1   2   2   1   2   2   1   1   2   1   1   1   1   2   1   1   1   2   1   2   2   1   2   1   1   1   2   2   1   1   1   1   1   1   1   2   2   1   1   1   1   2   1   2   1   1   2   2   1   1   1   2   1   1   1   1   1   2   2   1   1   2   1   2   1   2   1   2   1   2   1   1   2   2   2   1   2   2   1   1   2   1   1   2   1   2   1   1   2   2   2   1   2   1   2   2   2   1   2   2   2   1   1   1   2   2   2   2   1   2   1   1   1   1   2   2   2   2   1   1   1   1   1   2   1   2   1   1   2   2   1   1
 MK-1-15                2   1   2   1   2   1   2   1   2   1   1   2   2   1   2   1   1   1   2   2   1   1   2   1   2   2   2   1   2   2   2   1   1   2   2   1   2   1   1   2   1   2   1   1   2   1   1   1   2   2   2   2   2   2   2   2   1   2   1   2   2   2   2   2   2   2   1   1   2   2   2   1   2   2   1   1   2   1   1   1   1   2   1   1   1   1   1   2   2   1   2   1   1   1   2   1   1   1   1   1   1   1   1   2   2   1   1   1   1   2   1   2   1   1   2   1   1   1   1   2   1   1   1   1   1   2   2   2   1   2   1   2   1   2   1   1   1   2   2   1   2   1   2   1   2   2   1   1   2   2   1   2   1   2   1   1   2   2   2   1   2   2   2   2   2   1   2   1   2   1   1   1   2   2   2   2   1   2   1   1   1   1   2   2   2   2   1   2   1   1   1   2   1   2   1   1   2   2   1   1
 MK-1-16                1   1   2   1   1   1   1   1   2   1   2   2   2   1   2   1   1   1   2   2   1   1   2   1   2   2   2   1   2   2   2   1   1   2   2   1   2   1   1   2   1   2   1   1   2   1   1   1   1   2   2   2   1   2   2   2   1   2   1   2   2   2   2   2   1   1   1   1   2   2   2   1   2   2   1   2   2   1   1   2   1   2   1   1   1   1   1   2   2   1   2   1   1   1   1   1   1   1   1   2   1   1   1   2   2   1   1   1   1   2   1   1   1   1   2   1   1   1   1   1   1   1   1   1   1   2   2   2   1   1   1   2   1   2   1   1   1   2   2   1   2   1   2   1   2   2   1   1   2   2   1   2   1   2   1   1   2   2   2   1   2   2   2   2   2   1   2   1   2   1   1   1   2   2   2   2   1   2   1   1   1   1   2   2   2   2   1   1   1   1   1   2   1   2   1   1   2   2   1   1
 MK-2-1                 1   2   1   2   1   2   1   2   1   1   2   1   1   1   2   2   2   2   2   2   2   2   1   2   1   2   2   2   1   1   1   1   2   1   1   2   2   2   1   1   2   1   1   2   1   2   2   2   2   1   1   2   1   1   2   1   1   2   2   2   2   1   2   2   1   1   2   2   1   2   1   1   1   2   2   2   2   2   2   1   2   2   1   2   2   1   2   2   2   2   2   1   2   2   2   1   1   1   1   2   2   1   1   1   2   2   1   1   1   1   1   1   1   2   1   1   2   1   1   2   1   2   2   2   1   1   1   1   1   1   1   1   2   1   1   1   2   1   1   1   2   1   1   1   1   1   1   2   2   2   1   1   1   1   1   2   1   2   2   1   2   2   2   1   2   2   2   1   2   1   1   2   1   1   2   2   1   1   1   1   1   1   2   1   2   1   2   1   1   2   2   1   2   1   1   1   2   2   1   2
 MK-2-2                 1   2   1   2   1   2   1   2   2   2   1   1   1   1   2   2   2   2   2   2   2   2   1   1   2   1   2   2   1   1   1   1   2   1   1   2   2   2   1   2   2   1   1   2   1   1   2   2   2   1   1   2   1   1   2   1   1   2   2   2   2   1   2   2   1   2   2   2   2   2   2   1   2   2   2   2   2   2   1   1   2   2   1   2   2   1   2   2   2   2   2   1   2   2   2   1   1   1   1   2   1   1   1   1   2   2   1   1   2   1   1   1   1   1   1   1   2   1   1   2   1   1   2   2   1   1   1   1   1   1   1   1   2   1   1   1   2   2   1   1   2   1   1   1   1   1   1   1   2   2   1   1   1   1   1   2   1   2   2   1   2   2   2   1   2   2   2   1   2   1   1   1   1   1   2   2   1   1   1   1   1   1   2   2   2   1   2   1   1   2   2   1   2   2   1   1   2   2   1   2
 MK-2-3                 1   2   1   2   1   2   1   2   2   2   1   1   1   1   2   2   1   1   2   1   2   2   1   1   2   1   2   2   1   1   1   1   2   1   1   2   2   2   1   2   2   1   1   2   1   1   2   2   2   1   1   2   1   1   2   1   2   2   2   2   2   2   2   2   1   2   2   2   2   2   2   1   2   2   2   2   2   2   1   1   1   2   1   2   2   2   2   2   2   1   2   1   2   1   2   1   1   1   1   2   1   1   1   1   2   2   1   1   2   1   1   1   1   1   1   1   2   1   1   2   1   1   2   2   1   2   1   1   1   1   1   1   2   1   1   1   2   2   1   1   1   1   1   1   1   1   1   1   2   2   1   1   1   1   1   2   1   2   2   1   1   1   2   1   2   2   2   1   2   1   2   1   1   1   2   2   1   1   1   1   1   1   2   2   2   1   2   1   1   2   2   2   2   2   1   1   2   2   1   2
 MK-2-4                 2   2   1   1   1   2   1   2   2   2   1   1   1   1   2   2   1   1   2   1   2   2   1   1   2   1   2   2   1   2   1   1   2   1   1   2   1   2   1   1   2   1   1   2   1   1   2   2   2   1   1   2   1   1   2   1   1   2   2   1   1   2   2   2   1   2   2   2   2   2   2   1   2   2   2   2   2   2   1   1   1   2   1   2   1   2   2   2   2   1   2   1   2   1   2   1   1   1   1   2   1   1   1   1   2   2   1   1   2   2   1   2   1   2   2   2   2   1   1   2   1   1   2   2   1   2   1   1   1   1   1   1   2   1   1   1   1   2   2   1   1   1   1   1   1   1   1   1   2   2   1   2   1   1   1   2   1   2   2   1   1   1   2   1   2   2   2   1   1   1   2   1   1   1   2   2   1   1   1   1   2   1   2   2   2   1   2   1   1   2   2   2   2   2   1   1   2   2   1   2
 MK-2-5                 2   2   1   1   1   2   2   2   2   2   1   1   1   1   2   2   1   1   2   1   2   1   1   1   1   1   2   2   1   2   1   1   2   1   1   2   1   2   1   1   2   2   1   2   1   2   2   2   2   1   1   2   1   1   2   1   1   2   2   1   1   2   2   2   1   2   2   2   2   2   1   1   2   2   2   2   1   2   1   1   1   2   1   2   1   2   2   2   2   1   2   1   2   1   2   1   1   1   1   2   1   1   1   1   2   2   2   1   2   2   1   2   1   2   2   2   2   2   1   2   1   1   2   2   2   2   1   1   1   1   1   1   2   1   2   1   1   1   2   1   1   1   2   1   1   1   1   1   2   1   1   2   1   1   1   2   1   2   2   1   1   1   2   1   2   2   2   1   1   1   2   1   1   1   2   1   1   1   1   1   2   1   2   2   2   1   2   1   1   2   2   1   2   2   1   1   2   2   1   2
 MK-2-6                 2   2   1   1   1   2   2   2   1   2   1   2   1   1   2   2   1   1   2   1   2   1   1   1   1   1   1   2   1   2   1   1   2   1   1   2   1   2   1   2   2   2   1   2   1   2   2   2   1   1   1   2   1   1   2   2   2   2   2   2   1   2   2   2   1   2   1   2   2   2   1   1   2   1   1   2   1   2   1   1   1   2   1   2   2   2   2   2   2   1   2   1   2   1   1   1   1   1   1   2   1   1   1   1   2   2   1   1   2   2   1   2   1   2   2   2   2   1   1   2   1   1   2   1   2   2   1   1   1   1   1   1   2   1   2   1   1   1   2   1   1   1   2   1   1   1   1   1   2   1   1   1   1   1   1   2   1   2   2   1   1   1   2   1   1   2   2   1   2   2   2   1   1   2   2   1   1   1   1   1   1   2   2   2   2   1   2   2   1   2   2   1   2   2   1   1   2   1   1   2
 MK-2-7                 2   2   1   1   1   2   2   2   1   2   2   2   2   1   2   2   1   1   2   1   2   1   1   1   1   1   1   2   1   2   1   1   2   1   1   2   1   2   1   2   2   2   1   2   1   1   2   2   1   1   1   2   1   1   2   2   2   2   2   2   1   2   1   2   1   2   1   2   1   2   1   1   2   1   2   2   1   2   1   1   1   2   1   2   2   2   2   2   2   2   2   1   2   1   1   1   1   1   1   2   1   2   1   1   2   2   1   1   2   2   1   2   1   2   2   2   2   1   1   2   1   1   2   1   2   2   1   1   1   1   2   1   2   1   1   1   1   1   2   1   1   1   2   1   2   1   1   1   2   1   1   2   1   1   2   2   1   2   2   1   1   1   2   1   1   2   2   1   2   2   2   1   1   2   2   1   1   1   1   1   1   2   1   2   2   1   2   2   1   2   2   1   2   1   2   1   2   1   1   2
 MK-2-8                 2   2   1   1   1   2   2   1   1   2   2   2   2   1   1   2   1   1   2   1   2   1   1   1   1   1   2   2   2   2   1   1   2   2   1   2   1   1   1   2   2   2   2   2   1   2   2   2   1   1   1   2   1   1   2   2   1   2   2   2   1   2   1   2   1   2   1   2   1   2   1   1   2   2   1   2   1   2   1   1   1   2   1   2   1   2   2   2   2   2   2   1   2   1   1   1   1   1   1   2   1   1   1   1   2   2   1   1   2   1   1   2   1   2   2   2   2   1   1   2   1   1   1   1   2   2   1   1   1   2   2   1   2   1   1   1   2   1   2   1   1   1   2   1   2   1   1   1   2   2   1   2   1   1   2   2   1   2   2   1   1   1   1   1   1   2   2   1   2   2   2   1   1   1   2   1   1   1   1   1   1   2   1   2   2   1   2   1   1   2   2   1   2   1   2   1   2   1   1   2
 MK-2-9                 2   2   1   1   2   2   2   1   2   2   2   2   2   1   1   2   1   1   2   1   2   1   1   1   1   1   2   2   2   2   1   1   1   1   1   2   1   1   1   2   1   2   2   2   1   2   2   2   1   1   1   2   1   1   2   2   1   2   2   2   1   2   1   1   1   2   1   2   1   2   1   1   1   2   1   2   1   2   1   1   1   2   2   2   2   1   2   2   2   2   2   1   2   1   1   1   1   1   1   2   1   1   2   1   2   2   1   1   2   1   1   2   1   2   2   2   2   1   1   2   1   1   1   1   2   2   1   1   1   2   2   1   2   1   1   1   2   1   2   1   1   1   2   1   2   2   1   1   2   2   1   2   1   1   2   2   1   2   2   1   1   1   1   1   2   2   2   1   2   2   2   1   1   1   2   1   1   1   1   1   1   2   1   2   2   1   1   1   1   2   2   1   2   1   2   1   2   1   1   2
 MK-2-10                2   2   1   1   2   2   2   1   2   2   2   2   2   1   1   2   1   1   2   1   2   1   1   1   1   1   2   1   2   2   1   1   1   1   1   2   1   1   1   2   1   2   1   2   1   2   2   2   1   1   1   2   1   1   2   2   1   2   2   2   1   2   2   1   1   2   2   2   1   2   1   1   1   2   1   2   1   2   1   1   1   2   2   2   2   1   2   2   2   2   2   1   2   1   1   2   1   1   1   1   1   1   2   1   2   2   1   1   2   1   1   2   2   2   2   1   2   1   1   2   2   1   2   1   2   2   1   1   1   2   2   1   2   1   1   2   2   1   2   1   1   1   2   1   2   2   1   1   2   2   1   2   1   1   2   2   1   2   1   1   1   1   1   1   2   2   2   1   2   2   2   1   2   2   1   1   1   1   1   1   1   2   1   2   2   1   1   1   2   2   2   1   2   1   1   1   2   1   1   2
 MK-2-11                2   1   1   1   2   2   2   1   2   2   2   2   2   1   1   2   1   1   2   1   2   1   1   1   1   1   2   1   2   2   1   1   1   1   1   2   1   1   1   2   1   2   1   2   1   2   2   2   2   1   1   2   1   1   2   2   1   2   2   2   2   2   2   1   1   1   2   2   1   2   1   1   1   2   1   2   1   2   1   1   1   2   2   2   2   1   2   2   2   2   2   1   2   1   1   2   2   1   1   1   1   1   2   1   2   2   1   1   2   1   1   2   2   2   2   1   2   1   1   2   2   1   2   2   2   2   1   1   1   2   2   1   2   1   1   2   1   1   2   1   1   1   2   1   2   2   1   1   2   2   1   1   1   1   2   2   1   2   1   1   1   1   1   1   2   2   2   1   2   2   2   1   2   2   2   1   1   1   1   1   1   2   1   2   2   1   1   1   2   2   2   1   2   1   1   2   2   1   1   2
 MK-2-12                2   1   1   1   2   2   2   1   2   2   2   2   2   2   1   2   1   1   2   1   2   1   1   1   1   1   2   1   2   2   1   1   1   1   1   2   1   1   1   2   1   2   1   2   2   2   2   2   2   1   1   2   1   1   2   1   1   2   1   2   2   2   2   1   1   1   2   2   1   2   1   1   1   2   2   2   1   2   1   1   1   2   2   2   1   1   2   2   2   2   2   1   2   1   1   2   2   1   1   2   1   1   2   2   2   2   1   1   2   2   1   1   2   2   2   1   2   1   1   1   2   1   2   2   2   2   1   1   1   2   2   1   2   1   1   2   1   1   2   1   1   1   2   1   2   2   2   1   2   2   1   1   1   1   2   2   1   2   1   1   2   1   2   1   2   2   2   1   1   2   2   1   1   2   2   1   1   1   2   1   1   2   1   2   2   1   1   1   2   2   2   1   2   1   1   2   2   1   1   2
 MK-2-13                2   1   1   1   2   1   2   1   2   2   2   2   1   2   2   2   2   1   2   1   2   1   1   1   1   1   2   2   2   2   2   1   1   1   1   2   2   1   1   2   1   2   1   2   2   2   2   2   2   1   1   2   1   1   2   1   1   1   1   2   2   2   2   1   1   1   2   2   1   2   1   1   1   2   2   2   1   2   1   1   1   2   1   1   1   1   2   1   2   2   2   1   2   1   2   2   2   1   1   2   2   1   2   2   2   2   1   1   2   2   1   1   2   1   2   1   2   1   1   1   2   1   2   2   2   2   1   1   1   2   2   1   2   1   1   2   1   1   1   2   1   1   2   1   2   2   2   1   2   2   1   1   1   1   2   2   1   2   1   1   1   1   2   1   2   2   1   1   2   2   2   1   1   2   2   1   1   1   2   1   1   2   2   2   2   1   1   1   2   2   2   1   2   1   1   2   2   1   2   2
 MK-2-14                2   1   1   1   2   1   2   1   2   2   2   2   2   2   2   2   2   1   2   1   2   1   1   1   1   1   2   2   2   2   2   1   2   1   1   2   2   1   1   2   1   2   1   2   2   2   2   2   2   1   1   1   1   1   1   1   1   2   1   2   2   2   2   1   1   1   1   2   1   2   1   1   1   2   2   2   1   2   1   1   1   2   2   1   1   1   2   1   2   2   2   1   2   1   2   2   2   1   1   2   2   1   2   2   2   2   2   1   2   2   1   1   2   1   2   1   2   1   1   1   2   1   2   2   2   2   1   1   1   2   2   2   2   1   1   2   1   2   1   2   1   1   2   1   2   2   2   1   2   2   1   1   1   1   2   2   1   2   2   1   1   1   2   1   2   2   1   1   2   1   2   1   1   2   2   1   1   1   1   1   1   2   2   2   1   2   1   1   2   2   2   1   2   1   1   2   2   1   2   2
 MK-2-15                2   2   1   1   2   1   2   1   2   2   2   2   2   2   2   2   2   1   2   1   2   1   1   1   1   1   2   2   2   2   2   1   2   1   1   2   2   2   1   2   1   1   1   2   1   2   2   2   2   1   1   1   1   1   1   2   2   2   1   2   2   2   2   2   1   1   2   1   1   2   1   1   1   2   2   2   1   2   1   2   1   2   2   1   1   1   2   1   2   2   2   1   2   1   2   2   2   1   1   2   2   1   2   2   1   2   2   1   2   2   1   2   1   1   2   1   2   1   1   1   2   1   2   2   2   2   1   1   1   2   2   2   1   1   1   2   1   2   1   2   1   1   2   1   1   2   2   1   2   2   1   2   1   1   2   2   1   2   2   1   1   1   2   1   2   2   1   1   2   1   2   1   1   2   2   1   1   2   1   2   1   1   1   2   1   2   1   1   2   2   2   1   2   1   1   2   2   1   2   2
 MK-2-16                2   2   1   1   2   1   2   1   2   2   2   2   2   2   2   2   2   1   2   1   1   1   1   1   1   1   2   2   2   2   2   1   2   1   1   2   2   2   1   2   1   1   1   2   1   2   2   2   1   1   1   2   1   1   1   2   2   2   1   2   2   2   1   2   1   1   2   1   1   2   1   2   1   2   2   2   1   2   1   1   1   2   2   1   1   1   2   2   2   2   2   1   2   1   2   2   2   1   1   2   2   1   2   2   1   2   2   1   2   2   2   2   1   1   2   1   2   1   1   1   2   1   2   2   2   2   1   1   1   2   2   2   1   1   1   2   1   2   1   2   1   1   1   1   2   2   2   1   2   2   1   2   1   1   2   1   1   2   2   1   1   1   2   1   2   2   1   1   2   1   2   2   1   2   2   1   1   2   1   2   1   2   1   2   1   2   1   1   2   2   2   1   2   1   1   2   2   1   2   2
 MK-3-1                 1   2   1   2   1   1   2   2   1   1   2   1   2   1   2   1   2   1   1   2   2   2   2   1   2   2   1   1   2   1   2   2   2   2   2   2   2   2   2   1   2   2   2   1   1   2   1   1   1   1   2   2   1   1   1   1   1   1   1   2   2   2   1   1   1   1   1   2   2   1   2   2   1   2   2   1   2   2   1   2   1   2   1   1   1   1   1   1   1   1   1   1   1   2   1   2   1   2   2   2   2   1   1   2   1   1   1   1   1   1   2   1   2   2   1   1   2   1   2   2   2   2   1   1   2   2   1   2   2   2   1   1   2   2   1   1   2   2   2   2   2   1   1   2   2   1   2   1   2   1   1   2   1   1   2   2   2   2   1   2   1   2   1   1   2   1   1   1   2   1   2   1   2   1   2   1   2   2   2   1   2   1   1   2   1   2   2   2   1   1   2   2   1   2   1   1   1   1   2   2
 MK-3-2                 1   2   1   2   2   1   2   1   1   1   2   1   2   1   2   1   2   1   1   2   2   2   2   1   2   2   1   1   2   1   2   1   2   2   2   2   2   2   2   1   2   2   2   1   1   2   1   1   1   1   2   2   1   1   1   1   1   1   1   2   2   2   1   1   1   1   1   2   2   1   2   2   1   2   2   2   2   2   1   2   1   2   2   1   1   1   1   1   1   1   1   1   1   2   1   2   1   2   2   2   2   2   1   2   1   1   1   1   1   1   2   1   2   2   1   1   2   1   2   2   2   2   1   1   1   2   1   2   2   1   1   1   2   2   1   1   2   2   2   2   1   2   1   2   2   1   2   1   2   1   1   2   1   1   2   2   2   2   1   2   1   2   1   2   2   1   1   1   2   1   2   2   1   1   2   1   2   2   2   1   2   1   1   2   1   2   2   2   1   2   2   2   1   2   1   1   1   1   1   2
 MK-3-3                 1   2   1   2   2   1   2   1   1   1   2   1   2   1   2   1   2   2   1   2   2   2   2   1   2   2   1   1   2   1   2   1   2   2   2   2   2   1   2   1   2   2   2   1   1   2   1   1   1   2   1   2   1   1   1   1   1   1   1   2   2   2   1   1   1   1   1   2   2   1   1   2   1   2   2   2   2   2   1   2   1   2   2   1   1   1   1   1   1   1   1   1   1   2   1   2   1   2   2   2   2   1   1   2   1   1   2   1   1   1   2   2   2   2   1   1   2   1   2   2   1   2   1   1   1   2   1   2   2   1   1   1   2   2   1   2   1   2   2   2   1   2   1   2   2   1   2   1   2   1   1   2   1   1   1   2   2   2   1   2   1   2   2   2   2   1   2   1   2   1   2   2   1   1   1   1   2   1   2   1   2   1   1   2   1   2   2   2   1   1   2   2   1   2   1   1   1   1   1   2
 MK-3-4                 1   2   1   2   2   1   2   1   1   1   2   1   2   1   2   2   2   1   1   2   2   2   2   1   2   2   1   1   2   1   1   1   2   2   2   2   2   1   2   1   2   2   2   1   1   1   1   1   2   2   1   2   1   1   2   1   1   1   1   2   2   2   1   1   1   1   1   2   1   1   1   2   1   2   1   2   2   2   1   2   1   2   2   1   1   2   1   1   2   1   2   1   1   1   2   2   1   2   2   2   1   1   1   2   1   1   2   1   1   1   2   2   2   1   1   1   2   1   2   2   1   2   1   1   1   1   1   2   2   1   1   1   2   2   1   2   2   2   2   2   2   2   1   2   1   1   2   1   2   1   1   2   1   1   1   2   2   2   1   2   1   2   1   2   2   1   2   1   2   1   1   2   1   2   1   2   2   1   1   1   2   1   2   2   1   2   2   2   1   1   1   2   1   2   1   1   2   1   1   2
 MK-3-5                 1   2   1   2   2   1   2   1   1   1   2   1   2   1   2   2   2   1   1   2   2   2   2   1   2   2   1   1   2   1   1   1   2   2   2   1   2   1   2   2   2   2   2   1   1   1   1   1   1   2   1   2   1   1   2   1   1   1   1   2   2   2   1   1   1   2   1   1   1   1   2   2   1   2   1   1   2   2   1   2   1   2   2   1   1   2   1   1   2   1   2   1   1   1   2   1   1   2   2   2   1   2   1   2   1   1   2   1   1   1   2   2   2   2   1   1   2   1   2   2   1   2   1   1   1   1   1   2   1   2   1   1   2   2   2   1   2   2   2   2   2   2   1   1   1   1   2   1   2   1   1   2   1   1   1   2   2   2   1   2   1   2   1   2   2   1   2   1   2   1   1   2   2   2   1   2   2   1   1   2   2   1   2   1   1   2   2   2   1   1   1   2   1   2   1   1   1   1   1   2
 MK-3-6                 2   2   1   2   2   1   2   1   1   1   2   1   2   1   2   2   2   1   1   2   2   2   2   1   2   1   1   1   2   1   1   1   2   2   2   1   2   1   2   2   2   2   2   1   1   1   1   1   1   2   1   2   2   1   1   1   1   1   1   2   2   2   1   1   1   2   1   1   1   1   2   1   1   1   1   1   2   2   1   2   1   2   2   1   1   2   1   1   2   1   2   2   1   1   2   1   1   2   2   2   1   2   1   2   1   1   2   1   1   1   2   2   2   2   1   1   2   1   2   2   1   2   1   1   1   2   1   2   1   2   1   1   2   2   2   1   2   2   2   2   2   2   1   1   2   1   2   1   2   1   1   1   1   1   1   2   2   2   1   2   1   2   1   2   2   1   1   1   2   1   1   2   2   2   1   2   2   1   1   2   2   2   2   1   1   2   2   2   1   1   1   2   1   2   1   1   1   1   1   2
 MK-3-7                 2   2   1   2   2   1   2   1   1   1   1   1   2   1   2   2   1   1   1   2   2   2   2   2   2   1   1   1   2   1   1   1   2   2   2   1   2   1   2   2   2   2   2   1   1   1   1   1   1   2   1   2   2   1   1   1   1   1   1   2   1   2   2   1   2   2   1   2   1   1   2   1   1   1   1   1   2   2   1   2   1   2   2   1   2   2   1   1   2   1   2   2   1   1   2   1   1   2   2   2   1   2   1   2   1   1   2   2   1   1   2   2   2   2   1   1   2   1   2   2   1   2   1   1   1   2   1   2   1   1   1   1   2   2   2   1   2   2   2   2   2   2   1   1   2   2   2   1   2   2   2   1   2   1   1   2   2   2   1   2   1   2   1   2   2   1   1   1   2   1   1   2   2   2   1   1   2   1   1   2   2   2   2   1   1   2   2   2   1   1   1   2   1   2   1   1   1   1   1   2
 MK-3-8                 2   2   1   2   2   1   1   1   1   1   1   1   2   2   2   2   1   1   1   2   2   2   2   2   2   1   1   1   1   2   1   2   2   2   2   1   2   1   2   2   2   2   2   1   1   1   1   1   2   1   1   2   2   1   2   1   1   1   1   2   1   2   2   1   1   2   1   2   1   1   2   1   2   1   1   1   2   2   1   2   1   2   2   1   2   2   1   1   2   1   2   2   2   1   2   1   1   1   2   2   1   2   1   2   1   1   2   2   1   1   2   2   2   2   1   1   2   1   2   2   1   2   1   1   1   2   1   2   1   1   1   1   2   1   2   1   2   1   2   1   2   2   1   1   2   2   2   1   2   2   2   1   2   1   1   2   2   2   1   1   1   1   2   2   2   1   1   1   2   2   1   2   2   1   1   1   2   2   1   1   2   2   2   2   1   2   2   2   1   1   1   2   1   2   1   1   1   1   1   2
 MK-3-9                 2   2   1   2   1   1   1   1   1   1   1   1   2   2   2   2   1   1   1   2   2   2   2   2   1   2   1   1   1   2   1   2   2   2   2   1   2   1   2   2   2   2   2   1   1   1   2   1   2   2   1   2   2   1   2   2   1   1   1   2   1   1   2   2   2   2   1   2   1   1   2   2   2   1   1   1   2   2   1   2   1   2   2   1   2   2   1   1   2   2   2   2   2   1   2   1   1   2   2   2   2   2   1   2   1   1   2   2   1   1   1   2   2   2   1   1   2   1   2   2   1   2   1   1   1   2   1   2   2   1   1   1   2   2   1   1   2   1   1   1   2   2   1   1   2   2   2   1   2   2   2   1   2   1   1   2   2   2   1   1   1   1   2   2   2   1   1   1   2   2   1   2   2   1   1   1   2   2   1   1   2   2   2   2   1   2   2   2   1   1   2   2   1   2   2   1   1   1   1   2
 MK-3-10                2   2   1   2   1   2   1   1   1   1   1   1   2   2   2   2   1   1   1   2   2   2   2   2   1   2   1   1   1   2   1   2   1   2   1   2   1   2   2   2   2   2   2   2   1   1   2   1   2   2   1   2   2   1   2   2   1   1   1   2   1   1   2   2   2   2   1   2   1   1   1   2   2   1   1   1   1   2   2   2   1   2   2   1   1   2   2   1   2   2   2   2   2   1   2   1   1   2   2   1   2   2   1   2   1   1   2   2   1   1   1   2   2   2   1   1   2   1   2   2   2   2   2   1   1   2   1   1   1   1   1   1   1   2   1   1   2   1   1   1   2   2   1   1   2   2   2   1   2   2   2   1   1   1   1   1   2   2   1   1   1   2   2   2   1   2   1   2   2   2   1   2   2   1   1   1   1   2   1   1   2   2   2   2   1   2   2   2   1   1   1   2   1   2   2   1   1   1   1   2
 MK-3-11                1   2   1   2   1   2   2   1   1   1   1   1   2   2   2   2   1   1   1   2   2   2   2   2   1   2   1   1   2   2   1   2   1   2   1   1   1   2   2   2   2   2   1   2   1   1   2   1   2   2   1   2   2   1   2   2   1   1   2   2   1   1   2   2   2   2   1   2   1   1   1   2   2   1   1   1   1   2   2   2   1   1   2   1   1   2   1   1   2   2   2   2   2   1   2   1   1   2   1   1   2   2   1   2   1   1   2   2   1   1   1   2   2   2   1   1   2   1   2   2   2   2   2   1   1   2   2   1   1   1   1   1   1   2   1   1   2   1   1   1   2   2   1   1   2   2   2   1   2   2   2   1   2   1   1   1   2   2   1   1   1   2   2   2   1   2   1   2   2   2   1   1   2   1   1   1   1   2   1   1   2   2   2   2   1   2   2   2   1   1   1   2   1   2   2   1   1   1   1   2
 MK-3-12                1   2   1   2   1   2   2   1   1   1   1   1   2   2   2   2   1   1   1   2   2   2   2   2   1   2   1   1   2   2   1   2   1   2   1   1   1   1   2   2   2   1   1   2   1   1   2   1   2   1   1   2   2   1   2   2   1   1   2   2   1   1   1   2   2   2   1   2   1   1   1   2   2   1   1   1   1   1   2   1   1   1   2   1   1   2   1   1   2   2   2   2   2   1   2   1   2   2   1   1   2   2   1   2   1   1   2   2   1   1   1   2   2   2   1   1   2   1   2   2   2   2   2   1   1   2   2   1   1   1   1   1   1   2   1   1   2   1   2   1   2   2   1   1   2   2   2   2   2   2   2   1   1   1   1   1   2   2   1   1   1   2   2   2   1   2   1   2   1   2   1   1   2   1   1   1   1   2   1   1   1   2   2   2   1   2   2   2   1   1   2   2   2   2   1   1   1   1   1   1
 MK-3-13                1   2   1   2   1   2   2   1   1   1   1   1   2   2   2   2   1   1   1   2   2   2   2   1   1   2   1   1   2   2   2   2   1   1   1   1   1   1   2   2   2   1   1   2   1   1   2   1   2   1   1   1   2   1   2   2   1   1   2   2   1   1   1   2   2   2   1   1   1   1   2   2   2   1   1   1   2   1   2   1   1   1   2   1   2   2   1   1   1   2   2   2   2   2   2   1   2   1   1   1   2   2   1   2   1   1   1   2   1   1   1   2   2   2   1   2   2   1   2   2   2   2   2   1   1   2   1   2   1   1   1   1   1   2   1   1   2   1   2   1   2   2   1   1   2   2   2   1   1   2   2   1   1   1   1   1   2   2   1   1   2   2   2   2   1   1   1   2   1   2   1   2   2   1   1   1   1   2   1   1   1   2   2   2   1   2   2   2   1   1   2   2   2   2   1   1   1   1   1   1
 MK-3-14                2   2   1   2   2   1   2   1   1   2   1   1   2   2   2   2   1   1   1   2   2   2   2   1   1   2   1   1   2   2   2   1   1   1   1   1   1   1   2   2   2   1   2   2   1   1   2   1   2   1   1   1   2   1   2   2   1   1   2   2   1   1   1   2   2   1   1   1   1   1   2   2   2   1   1   1   2   1   2   1   1   1   1   2   2   1   1   1   1   2   1   2   2   2   2   1   2   1   1   2   2   2   1   2   1   1   1   2   1   1   1   2   2   2   2   2   2   1   1   2   2   2   2   2   2   2   1   2   1   1   1   1   1   2   1   1   2   1   2   1   2   2   1   1   2   2   2   1   1   1   2   1   1   2   1   1   2   2   1   1   2   2   2   2   1   1   1   2   1   2   1   2   2   1   1   2   1   2   1   1   1   2   2   2   1   1   2   2   1   1   2   2   2   2   1   1   1   1   1   1
 MK-3-15                1   2   1   2   2   1   2   1   2   2   1   1   2   1   2   2   2   1   1   2   2   2   2   1   1   2   1   1   2   2   2   1   1   1   1   1   1   1   2   2   2   1   2   2   1   1   2   1   2   1   1   1   2   1   2   2   1   1   1   2   1   2   1   2   2   2   1   1   1   2   2   2   2   1   1   1   2   1   2   1   1   1   1   2   2   1   2   1   1   2   1   2   2   2   2   1   2   1   1   2   2   1   1   2   1   1   1   2   1   1   1   2   1   2   2   2   2   1   1   2   2   2   2   2   2   2   1   2   1   1   1   1   1   2   1   1   2   1   2   1   2   2   2   1   2   2   2   1   1   1   2   1   1   1   1   1   2   2   1   1   2   2   2   1   1   1   2   1   1   2   1   2   2   1   1   2   1   2   1   1   1   2   2   2   1   1   1   2   1   1   2   2   2   2   1   1   1   1   1   1
 MK-3-16                1   2   1   2   2   1   2   1   2   2   1   1   2   1   2   2   2   2   2   2   2   2   2   1   1   2   1   1   2   2   2   1   1   2   1   2   1   1   2   2   2   1   1   2   1   1   2   1   2   1   1   1   2   1   2   2   2   1   1   2   1   2   1   2   2   2   1   1   1   2   2   2   2   1   2   1   2   1   2   1   1   1   1   2   2   1   2   1   1   2   1   2   2   2   2   1   2   1   1   2   2   1   1   2   1   1   1   1   1   1   1   2   1   2   2   2   2   1   1   2   2   2   2   2   1   2   1   2   1   1   1   1   1   2   1   1   2   1   2   1   2   2   2   1   2   2   2   1   1   1   2   1   1   1   1   2   2   2   1   1   2   2   2   1   1   1   1   1   1   2   1   2   2   1   1   2   1   2   1   1   1   2   2   2   1   1   1   2   1   1   2   2   1   2   1   1   1   1   1   1
 MK-4-1                 1   1   2   2   1   2   1   2   1   2   2   1   1   2   2   1   1   2   2   1   1   2   1   2   1   2   1   1   2   1   1   1   2   1   1   2   1   2   2   1   2   2   2   2   2   2   1   1   2   2   2   1   1   1   2   2   2   2   2   1   2   1   2   1   2   1   2   1   1   2   1   2   1   2   2   1   1   1   2   2   1   1   1   1   2   2   1   2   2   2   1   1   2   1   1   2   2   2   2   2   2   2   2   1   1   2   1   2   2   1   2   1   2   2   1   1   1   1   2   1   2   1   2   1   2   2   1   2   2   2   2   1   2   2   1   2   2   1   1   2   2   1   1   2   2   2   1   1   1   2   1   1   2   1   2   1   2   1   2   1   1   2   2   1   2   2   1   2   1   1   1   1   2   1   1   2   1   1   1   2   1   2   1   1   1   2   1   1   1   2   2   2   2   2   1   2   1   2   1   1
 MK-4-2                 1   1   2   2   1   2   1   2   1   2   2   1   1   2   2   1   1   2   2   1   1   2   1   2   1   2   2   1   2   1   1   1   2   1   1   2   1   2   2   1   2   2   1   1   1   2   1   1   2   2   2   1   2   1   2   2   2   2   2   1   2   1   2   1   2   1   2   1   1   2   1   2   1   2   2   1   1   1   2   2   1   1   1   2   2   2   1   2   2   2   1   2   1   1   2   2   2   2   2   2   2   2   1   2   1   2   1   2   2   1   2   1   2   2   1   1   1   1   2   1   2   1   2   1   2   2   1   2   2   2   2   1   1   2   1   2   1   2   1   2   2   1   1   2   2   2   2   1   1   2   1   1   2   1   2   1   2   1   1   1   1   2   2   1   2   2   1   1   1   1   2   1   2   1   1   2   1   1   1   1   1   2   1   1   1   2   1   1   1   2   2   2   2   2   1   1   1   2   1   1
 MK-4-3                 1   1   2   2   1   2   1   2   1   2   2   1   1   2   2   1   1   2   2   1   1   2   1   1   1   2   2   1   2   1   1   1   2   1   1   2   1   2   2   2   2   2   1   1   1   2   1   1   2   2   2   1   2   1   2   2   2   2   1   1   2   1   1   1   1   1   1   1   1   2   2   2   1   2   2   1   1   2   2   1   2   1   1   2   2   2   1   1   2   2   1   2   1   1   2   2   2   2   2   2   2   1   1   2   1   2   1   2   2   1   2   1   2   2   1   1   1   1   2   1   2   1   2   1   1   2   2   2   1   2   2   1   1   2   1   2   1   2   1   2   2   1   1   2   2   1   2   1   1   2   1   1   2   1   2   1   2   1   1   1   1   2   2   1   2   2   1   1   1   1   2   2   2   1   1   2   1   1   2   1   1   2   1   1   1   2   1   1   1   1   2   2   2   2   1   1   1   2   2   1
 MK-4-4                 1   1   2   2   1   1   1   2   1   2   1   1   1   2   2   1   1   1   2   1   1   2   1   2   2   2   2   1   2   1   1   1   2   1   1   2   1   2   2   2   2   2   1   1   1   1   1   1   2   2   2   1   2   1   2   2   1   2   1   1   2   1   1   2   1   1   1   1   1   2   2   2   1   2   2   1   1   2   1   1   2   1   1   2   2   2   1   2   2   2   1   2   1   1   2   2   2   2   2   2   2   1   1   2   2   2   2   2   2   1   2   1   1   2   1   1   1   1   2   1   2   2   2   1   1   2   2   2   1   2   2   2   1   2   1   2   1   2   1   2   2   1   1   2   2   1   2   1   1   2   1   1   2   1   2   1   2   1   1   1   1   2   2   1   2   1   1   1   1   1   2   2   2   1   1   2   1   1   2   1   1   2   1   1   1   2   1   1   1   1   2   2   2   2   1   1   1   2   2   1
 MK-4-5                 1   1   2   2   1   1   1   2   1   2   1   1   1   2   2   1   2   1   2   1   2   1   1   2   2   2   2   1   2   1   1   1   2   2   2   1   1   1   2   2   2   2   1   1   1   1   1   2   2   2   2   1   2   1   2   2   1   2   1   1   2   2   1   2   2   1   1   2   1   2   2   2   1   2   2   1   1   1   1   1   2   2   1   2   1   2   1   2   2   2   2   1   1   2   2   2   2   2   2   2   2   1   2   2   2   2   2   2   2   1   2   1   1   2   1   1   1   1   2   1   2   2   2   1   1   2   2   2   1   1   2   2   1   1   1   2   1   2   1   2   2   1   1   2   2   1   2   1   1   1   1   1   2   1   2   1   1   1   1   1   1   2   2   1   2   1   1   1   2   1   2   2   2   1   1   2   1   1   2   1   1   2   1   1   1   2   1   1   1   1   2   2   2   2   1   1   1   2   2   1
 MK-4-6                 1   1   2   2   1   1   1   2   1   2   1   1   1   2   2   1   1   2   1   1   1   1   1   2   2   2   2   2   1   1   1   1   2   2   2   2   2   1   1   2   2   2   1   1   1   1   1   2   2   2   2   1   1   1   2   2   1   2   1   2   2   2   1   2   2   1   1   2   1   2   2   2   1   2   2   1   1   1   1   1   2   2   1   2   1   2   2   2   2   2   2   1   1   2   2   2   2   2   2   2   2   1   2   2   2   2   2   2   2   1   2   1   1   2   1   1   1   1   2   1   2   1   2   1   1   2   2   2   1   1   2   2   2   1   1   2   1   2   1   2   1   1   1   2   2   1   1   1   1   1   1   1   2   1   2   1   1   1   1   1   1   2   2   1   2   1   1   1   2   1   2   1   2   2   1   2   1   1   2   1   1   2   1   1   1   2   1   1   1   1   2   2   2   2   2   2   1   2   2   1
 MK-4-7                 1   1   1   2   1   1   1   2   1   2   1   1   1   2   1   1   1   2   1   1   1   1   2   2   2   2   2   2   1   2   1   1   2   2   2   2   2   1   1   2   2   2   1   1   1   1   1   1   2   2   2   1   2   1   2   2   1   2   1   2   1   2   1   2   2   1   1   2   1   2   2   2   1   2   2   1   2   1   1   1   1   2   1   2   1   1   2   2   2   2   2   1   1   2   2   2   2   2   2   2   2   1   1   2   2   2   1   2   2   1   2   1   2   2   1   1   1   1   2   1   2   1   2   2   1   2   1   2   1   2   2   2   2   1   1   2   1   2   1   1   1   1   1   2   2   1   1   1   1   1   1   2   2   1   1   1   1   1   1   1   1   2   2   1   2   1   1   1   2   1   2   1   2   2   1   2   1   1   2   1   1   2   1   1   1   2   1   1   1   1   2   2   2   2   2   2   1   2   2   1
 MK-4-8                 1   1   1   1   1   1   1   2   1   2   1   1   1   2   1   2   1   2   1   1   1   2   2   2   2   2   2   2   1   2   1   1   2   2   2   2   2   1   2   2   2   2   1   1   1   1   1   1   2   2   2   1   1   1   2   1   1   2   1   2   1   2   1   2   2   2   1   2   1   2   2   2   2   2   2   2   2   1   2   1   1   2   1   2   1   1   2   1   2   2   2   1   1   2   2   1   2   2   2   2   2   1   1   2   2   2   1   2   2   1   2   1   2   1   1   1   1   1   2   2   2   1   2   2   2   2   1   2   1   2   2   2   2   1   1   2   1   2   1   1   1   1   1   2   2   1   1   1   1   1   1   2   2   1   2   1   1   1   1   1   2   2   2   1   2   2   1   1   2   1   2   1   1   2   1   2   1   1   2   1   1   2   1   1   1   2   1   1   1   1   2   1   1   2   2   2   2   2   2   1
 MK-4-9                 1   2   1   1   1   1   1   2   2   2   2   1   1   2   1   2   2   2   1   1   1   2   2   1   2   2   2   2   1   2   1   1   2   2   2   2   2   1   2   1   2   2   1   1   1   1   1   1   2   2   2   1   1   1   1   1   1   2   1   1   1   2   1   2   2   1   1   2   1   2   2   2   2   2   2   2   2   1   2   1   2   2   1   2   1   1   2   1   2   2   2   1   1   1   2   1   2   1   2   2   1   1   2   2   2   1   1   2   1   1   2   1   2   1   1   1   1   1   2   2   2   1   2   2   2   2   1   2   2   2   2   2   2   1   1   2   1   2   1   1   1   1   1   2   2   1   1   1   1   1   1   2   2   1   2   1   1   1   1   1   1   2   2   1   2   2   2   1   2   1   2   1   1   2   1   2   1   1   2   1   1   2   2   1   1   2   1   1   1   1   2   1   1   2   1   2   2   2   2   1
 MK-4-10                1   2   1   1   1   1   1   2   2   2   2   1   1   2   2   2   2   2   1   1   1   2   2   1   2   2   2   2   1   2   1   1   2   2   2   2   1   1   2   2   2   2   1   1   1   1   1   1   1   2   2   1   1   1   2   1   1   2   1   1   1   2   1   2   2   1   1   2   1   2   2   2   2   2   2   2   2   1   2   1   2   1   1   2   1   1   2   1   2   2   2   1   1   1   1   1   2   2   2   2   1   1   2   2   2   1   1   2   1   1   2   1   2   1   1   1   1   2   2   2   2   1   2   2   2   2   1   1   2   2   2   2   2   1   1   2   1   2   1   1   1   1   2   2   2   1   1   1   1   1   1   2   2   1   2   1   1   1   2   1   1   2   2   1   2   2   2   1   2   1   2   1   1   2   2   2   1   1   2   1   1   2   1   1   1   2   1   1   1   1   1   1   1   2   1   2   2   2   2   2
 MK-4-11                1   2   1   1   1   2   1   2   2   2   2   1   1   2   2   2   2   1   1   1   1   2   2   1   2   2   2   2   1   2   1   1   2   2   2   2   1   1   2   2   2   2   1   1   2   1   1   1   1   2   2   1   1   1   2   1   1   2   1   1   1   2   1   2   2   1   1   2   1   1   2   2   2   2   2   2   2   2   2   1   2   1   1   2   1   1   1   1   2   2   2   1   1   1   1   1   2   2   1   2   1   1   2   2   2   1   1   2   1   1   2   1   2   1   1   1   1   2   2   2   2   1   2   2   2   2   1   1   1   2   1   2   2   1   1   2   1   2   1   1   1   1   2   2   2   1   1   1   1   1   1   2   2   2   1   1   1   1   2   1   1   2   2   1   2   2   2   1   2   1   2   1   1   1   2   2   1   1   2   1   1   2   1   1   1   2   1   1   1   1   1   1   1   2   1   2   2   2   2   2
 MK-4-12                1   1   1   1   1   2   2   2   2   2   1   1   1   2   2   2   2   1   1   1   1   2   1   1   2   2   2   2   1   2   1   2   2   2   2   2   1   1   2   2   2   2   1   1   1   1   1   1   1   2   2   1   1   1   2   1   2   2   1   2   1   2   1   2   1   1   2   2   1   1   2   1   2   2   2   2   2   2   1   1   2   1   2   2   1   1   1   1   2   2   2   1   1   2   1   2   2   2   1   2   1   1   2   2   2   1   1   2   2   1   2   2   2   1   1   1   1   2   2   2   2   2   2   2   2   2   1   1   1   2   1   2   2   1   1   2   1   2   1   1   1   1   2   2   2   1   1   1   1   1   1   1   2   2   1   1   1   1   2   1   1   2   2   1   2   1   2   1   2   1   2   1   1   1   2   2   1   1   2   1   1   2   1   1   1   2   1   1   1   1   1   1   1   1   1   2   2   2   2   2
 MK-4-13                1   1   1   1   1   2   2   2   2   2   1   1   1   2   2   1   2   1   1   1   1   2   1   1   2   2   2   2   1   2   1   2   2   2   2   2   1   1   2   2   2   2   1   1   1   1   1   1   1   1   2   1   1   1   2   1   2   2   1   2   1   2   1   2   1   1   2   2   1   1   2   1   2   2   2   2   2   2   1   1   2   2   2   2   1   1   1   1   2   2   2   1   1   2   1   2   1   2   1   2   2   1   2   2   2   1   1   2   1   1   2   2   2   1   1   1   1   2   2   2   2   2   2   2   1   2   1   1   1   2   1   2   2   1   1   2   1   2   2   1   1   1   2   2   2   1   1   1   2   1   1   1   2   1   1   2   1   1   2   2   1   2   2   1   2   2   2   1   2   1   2   1   1   1   2   2   1   1   2   1   1   2   1   1   1   2   1   1   1   1   1   1   1   1   2   2   2   2   2   2
 MK-4-14                1   1   1   1   1   1   2   2   2   2   1   1   1   2   2   1   2   1   1   1   1   2   1   1   2   2   2   2   1   2   1   1   1   1   2   2   2   1   1   2   2   2   1   1   1   1   1   1   1   1   2   1   1   1   2   1   2   2   1   2   1   2   1   2   1   2   2   2   1   1   2   1   2   2   1   2   2   1   1   1   1   2   1   2   1   1   1   1   2   2   2   1   1   1   1   2   1   2   2   2   2   1   2   2   2   1   2   2   1   1   2   2   2   1   1   1   1   2   2   2   2   2   2   2   1   1   1   1   1   2   1   2   2   1   1   1   1   2   2   1   1   2   2   2   2   1   1   1   2   1   1   1   2   1   1   2   1   1   2   2   1   2   2   1   2   1   1   1   2   1   2   1   1   1   2   2   1   1   1   1   2   2   1   1   1   2   1   1   1   2   1   1   1   1   2   2   2   2   2   2
 MK-4-15                1   1   1   1   1   1   2   2   2   2   1   1   1   2   2   1   2   2   1   1   1   2   1   1   2   2   2   2   1   2   1   1   1   1   2   2   2   1   1   2   2   2   1   1   2   1   1   1   1   1   2   1   1   1   2   2   2   2   1   2   1   2   1   2   1   2   2   2   1   1   1   1   2   2   1   2   2   1   1   1   1   2   2   2   1   1   1   1   2   2   2   1   1   1   1   2   1   2   2   1   2   1   2   2   2   1   2   2   1   1   2   2   2   1   2   1   1   2   2   2   2   2   2   2   1   1   1   1   1   2   1   2   2   1   1   1   1   2   2   1   1   2   2   2   2   1   1   1   2   1   1   1   2   1   1   2   1   1   2   2   1   2   1   1   2   1   1   1   2   1   2   1   1   1   2   2   1   1   1   2   2   1   1   1   1   2   1   1   1   2   1   1   1   1   2   2   2   2   2   1
 MK-4-16                1   1   1   1   1   1   2   2   2   2   1   1   1   2   2   1   2   2   1   1   2   2   1   1   2   2   2   2   1   2   1   1   1   1   2   2   2   1   1   2   2   2   1   2   2   2   2   2   1   1   2   1   1   1   2   2   2   2   1   2   1   2   1   2   1   2   2   2   1   2   1   1   2   2   1   2   1   1   1   1   2   2   2   2   1   1   1   1   2   2   2   1   1   1   1   2   1   2   2   2   2   1   2   2   2   1   2   2   1   1   2   2   2   1   2   1   1   2   2   1   2   2   2   2   1   1   1   1   1   2   1   2   2   1   1   1   1   2   2   1   1   2   2   2   2   1   1   1   2   1   1   1   2   2   1   2   1   1   2   2   1   2   1   1   2   1   1   1   2   1   2   1   1   1   2   2   1   1   1   2   2   1   1   1   1   2   2   1   1   2   1   1   1   1   1   2   2   2   2   1
 MK-5-1                 2   1   2   1   2   1   2   1   2   2   2   1   2   1   1   1   2   1   2   2   1   2   2   2   2   1   1   2   1   1   1   2   1   1   2   1   1   2   1   2   1   1   1   2   2   1   1   1   1   2   1   1   2   1   1   2   1   2   2   2   1   2   2   2   2   1   1   2   1   1   1   2   2   1   2   1   1   1   1   1   2   1   1   2   2   1   1   2   2   1   2   1   1   1   1   1   2   2   1   2   1   1   2   1   1   1   2   1   1   1   2   1   1   1   1   1   2   1   1   2   2   2   1   1   1   1   1   1   2   2   1   1   2   1   1   1   1   1   2   1   2   1   1   1   1   2   1   2   2   2   1   2   2   1   1   2   1   2   1   1   2   2   1   2   2   1   2   1   2   2   2   2   1   1   2   2   2   1   2   2   2   2   2   1   1   2   1   2   2   2   2   2   1   1   2   1   2   2   1   2
 MK-5-2                 2   1   2   1   2   2   2   1   2   2   2   1   2   1   1   1   1   1   2   2   2   2   2   2   2   2   1   2   2   1   1   2   1   1   2   1   1   1   1   2   1   1   1   2   2   1   1   1   1   2   1   1   2   1   1   2   1   2   2   2   1   2   2   2   2   1   1   2   2   1   2   2   2   1   1   1   1   1   1   1   2   1   1   2   2   2   1   2   2   1   2   1   1   1   1   1   2   2   1   2   1   1   2   1   1   1   2   1   1   1   2   1   1   2   1   1   2   1   1   2   2   2   2   1   1   1   1   1   2   2   1   1   2   1   1   1   2   1   2   1   2   1   1   1   1   2   1   2   2   2   1   2   1   2   1   2   1   2   1   1   2   2   1   2   2   1   2   1   2   2   2   2   2   1   2   1   2   1   2   2   2   2   2   1   1   2   1   2   2   2   2   2   1   1   2   1   1   2   2   2
 MK-5-3                 2   1   2   1   2   2   2   1   2   2   2   1   2   1   1   1   1   1   2   2   2   2   2   1   2   2   2   2   2   1   1   2   1   2   2   2   1   1   1   2   1   1   1   2   2   2   1   1   1   2   1   1   1   1   1   2   1   2   2   2   1   2   2   2   2   1   1   2   2   1   2   2   2   1   1   2   2   1   2   1   2   1   1   2   2   2   1   2   2   1   2   1   1   1   2   1   2   2   2   2   1   1   2   1   1   1   2   1   1   1   2   1   1   2   1   1   2   1   1   2   2   2   2   1   1   1   1   1   2   2   1   1   2   1   1   2   2   1   2   2   2   1   1   1   1   2   1   2   2   2   1   2   1   2   1   2   1   2   1   1   2   1   2   2   2   1   2   1   2   2   2   2   2   2   1   1   2   2   2   2   2   2   2   1   1   2   1   2   2   2   2   2   1   2   2   1   1   2   2   2
 MK-5-4                 2   1   2   1   2   2   2   2   2   2   2   1   2   2   1   1   1   1   2   2   2   1   2   1   2   2   2   2   2   1   1   2   1   2   2   2   1   1   2   2   1   1   1   2   2   2   1   2   1   2   1   1   1   1   1   2   1   2   2   2   1   2   2   2   2   1   1   2   1   1   2   2   2   1   2   2   2   1   2   1   2   1   1   2   2   2   1   2   2   2   2   1   1   1   2   1   2   1   2   2   2   1   1   1   1   1   2   1   1   1   2   1   1   2   1   1   2   1   1   2   2   2   2   1   1   1   1   1   2   2   2   2   2   1   1   2   2   1   2   1   2   1   1   1   2   2   2   2   2   2   1   2   1   2   1   2   1   2   1   2   2   1   1   2   2   1   2   2   1   2   2   2   2   2   1   1   2   2   2   2   1   2   2   1   1   2   1   2   2   2   2   2   1   2   1   1   1   2   1   2
 MK-5-5                 2   1   2   1   2   2   2   2   2   2   2   2   2   2   1   1   1   2   2   2   2   2   2   1   2   2   2   2   2   1   1   2   1   2   2   2   1   1   2   2   1   1   1   2   2   2   1   2   1   2   1   1   1   1   2   2   1   2   2   2   2   1   1   2   2   1   1   2   1   1   2   2   2   1   2   2   2   1   2   1   2   1   1   2   2   2   1   2   2   2   2   1   2   1   2   1   2   1   2   2   2   1   1   1   1   1   2   1   1   1   2   1   1   2   1   1   1   1   1   2   2   2   2   1   1   1   1   1   2   2   2   2   2   2   2   2   2   1   2   1   2   1   1   1   2   2   2   2   2   2   1   2   1   2   1   2   1   2   1   2   2   1   1   2   2   1   2   2   1   1   2   2   2   2   1   1   2   1   2   2   1   2   2   1   1   2   1   2   1   2   1   2   1   2   1   1   1   2   1   2
 MK-5-6                 1   1   2   2   2   2   2   2   2   2   2   2   1   2   1   1   2   2   2   2   1   2   1   1   2   2   2   1   2   1   1   1   1   2   2   2   1   1   2   2   1   1   1   2   2   2   1   2   1   2   1   1   1   1   2   2   1   2   2   1   2   1   1   2   2   1   1   2   1   1   2   2   2   1   2   2   1   1   1   1   2   1   1   2   2   2   1   1   2   2   2   1   2   1   2   2   2   1   2   2   1   1   1   1   1   1   2   1   1   2   2   1   1   2   1   1   1   1   1   2   2   2   2   1   1   1   1   2   2   2   2   2   2   2   2   2   2   2   2   1   2   1   1   1   2   2   2   2   2   1   1   2   1   2   1   1   1   2   1   2   2   1   1   2   2   1   2   2   1   1   2   2   1   2   1   1   2   1   2   2   1   2   2   1   1   2   1   2   1   2   1   2   1   2   1   1   1   2   1   2
 MK-5-7                 1   2   2   2   2   2   2   2   2   2   2   2   1   2   1   1   2   2   1   1   1   2   1   1   2   2   2   1   2   1   2   1   1   2   2   2   1   1   2   2   1   1   1   2   2   2   1   2   1   2   2   1   1   1   2   2   1   2   1   1   2   1   1   2   2   1   1   2   1   1   1   2   2   1   1   2   2   1   1   1   2   1   1   2   2   2   1   1   2   2   2   1   2   1   2   2   2   1   1   2   1   1   1   1   1   1   1   1   1   2   2   1   1   2   1   1   1   2   1   2   2   2   1   1   2   1   1   2   1   2   2   2   2   2   2   2   2   2   2   1   2   1   1   1   2   2   2   2   2   1   1   1   2   2   1   1   1   2   1   2   2   1   1   2   2   1   2   2   2   1   2   1   1   2   1   1   2   1   2   2   1   2   2   1   1   1   2   2   2   2   1   2   1   2   1   2   1   2   1   2
 MK-5-8                 1   2   2   2   2   1   2   2   2   2   2   2   1   2   1   1   2   2   1   1   1   2   1   2   2   2   2   1   2   1   2   1   1   2   2   2   1   1   1   2   1   2   1   2   2   2   1   2   2   1   2   1   1   1   1   2   1   2   1   1   2   1   1   2   2   2   2   2   1   1   1   1   2   1   1   2   2   1   1   1   2   1   1   2   2   2   1   1   2   2   2   1   2   1   2   2   2   1   1   2   1   1   1   1   1   1   1   1   1   2   2   1   1   1   2   2   1   2   1   2   2   2   1   2   2   1   1   2   1   2   2   2   2   2   2   2   2   2   2   1   2   2   1   1   2   1   2   2   2   1   1   1   2   2   1   1   1   2   1   1   2   1   1   2   2   1   1   2   2   1   2   1   2   2   1   1   2   2   2   2   1   2   2   1   1   1   2   2   2   2   1   2   1   2   1   2   2   2   1   2
 MK-5-9                 1   2   2   2   2   1   2   2   2   2   2   2   1   2   1   1   2   2   1   1   1   2   1   2   2   2   2   1   2   1   1   2   1   2   2   2   1   1   1   2   1   2   1   2   2   2   1   2   2   1   2   1   1   1   1   2   1   2   1   1   2   1   1   1   2   2   2   2   2   1   1   1   2   1   1   2   2   1   1   1   2   1   1   2   1   2   1   1   2   1   2   2   2   1   2   2   1   1   1   1   1   1   1   1   1   1   1   1   1   2   2   1   1   1   2   2   1   2   1   2   2   2   1   2   2   1   1   2   1   2   2   2   2   2   2   2   2   2   2   1   2   2   1   1   2   2   2   2   2   1   1   1   2   2   1   1   1   2   1   1   2   1   1   2   2   1   1   2   2   1   2   1   1   2   1   1   2   2   2   2   1   1   2   2   1   1   1   2   2   2   1   2   1   1   2   2   2   2   1   1
 MK-5-10                2   1   2   2   2   1   2   2   2   2   1   2   1   2   1   2   2   2   1   1   1   2   1   2   2   2   2   1   2   1   1   2   1   2   1   2   1   1   1   2   1   2   1   2   2   1   1   2   2   1   1   1   1   1   1   2   1   2   2   1   2   2   2   2   1   2   2   2   2   1   2   1   2   1   1   2   2   1   1   1   2   1   1   2   1   2   1   1   2   1   2   2   2   1   2   2   1   2   1   1   1   1   1   1   1   2   2   1   1   2   2   1   1   1   2   2   1   2   1   2   2   2   1   2   2   1   1   2   1   2   2   1   2   2   2   2   2   2   2   1   2   2   1   1   2   2   2   2   2   2   1   1   2   2   1   1   1   2   1   1   2   1   1   2   2   1   1   2   2   2   2   1   2   2   1   1   2   2   2   1   1   1   2   2   1   1   1   2   2   2   1   2   1   1   2   2   2   2   1   1
 MK-5-11                2   1   1   1   2   1   2   1   2   2   1   2   2   2   1   2   2   2   1   1   1   2   1   2   2   1   2   1   2   1   1   2   2   2   1   2   1   1   1   2   1   1   1   2   1   1   1   2   2   1   1   1   1   1   1   1   2   2   2   1   2   1   2   2   1   2   2   2   2   1   2   1   2   1   1   2   2   1   1   1   2   1   1   2   2   2   1   1   1   1   2   2   2   1   2   1   1   2   1   1   1   1   2   1   1   2   2   1   1   2   2   1   1   1   2   1   1   2   1   2   2   2   1   2   2   2   1   1   1   2   1   2   2   2   2   2   2   2   2   1   2   2   1   1   2   2   2   2   2   2   1   1   2   2   1   2   1   2   1   1   2   1   1   1   2   1   1   1   2   2   2   1   2   2   2   1   2   2   2   2   1   1   2   2   2   1   1   2   2   2   1   2   2   1   2   2   1   2   1   1
 MK-5-12                2   1   1   1   2   1   2   1   1   2   1   2   2   2   1   2   2   2   1   1   1   2   1   2   2   1   2   1   2   1   1   2   2   1   1   2   1   1   1   2   1   1   1   2   1   1   1   2   2   1   1   1   2   1   1   2   2   2   2   1   2   1   2   2   1   2   2   1   2   1   2   1   1   1   1   2   2   1   1   1   2   1   2   1   2   2   1   1   1   1   2   2   2   1   2   1   1   2   1   1   1   1   2   1   1   1   2   1   1   2   2   1   1   1   2   1   1   2   1   1   2   1   1   2   2   2   1   1   1   2   1   2   2   2   2   2   2   2   2   1   2   2   1   1   2   2   2   2   2   2   1   1   2   2   1   1   1   2   1   1   2   1   1   1   2   1   1   1   2   2   2   1   2   2   2   1   2   2   2   2   1   1   2   2   1   1   1   2   2   2   1   2   2   1   2   2   1   2   2   1
 MK-5-13                2   1   1   1   2   1   2   1   1   2   1   2   2   2   1   2   2   1   1   1   1   2   1   2   2   1   2   1   2   1   1   2   2   2   1   2   1   1   1   2   1   2   1   2   1   1   1   2   2   1   1   1   2   1   1   2   2   2   2   2   2   1   2   2   2   2   2   1   2   1   1   1   1   1   1   2   2   1   1   1   2   1   2   1   2   1   1   1   1   1   2   2   2   1   2   2   2   2   1   2   1   1   2   1   1   1   2   1   1   2   2   1   1   1   2   2   1   1   1   1   2   1   1   2   2   2   1   1   1   1   1   2   2   2   2   2   2   2   2   2   1   2   1   1   2   2   2   2   2   2   1   1   2   2   2   1   1   2   1   1   2   1   1   2   2   1   1   1   2   2   1   1   2   2   2   1   2   2   2   2   1   1   2   2   1   1   1   2   2   2   1   2   2   1   2   2   1   2   2   1
 MK-5-14                2   1   1   1   2   1   2   1   1   2   1   2   2   2   1   2   2   1   1   1   1   2   1   2   2   1   2   1   2   1   1   2   2   2   1   2   1   1   2   2   1   2   1   2   1   1   2   2   2   1   1   1   1   1   1   2   2   2   2   2   2   1   2   2   2   2   2   1   2   2   1   2   1   1   1   2   1   1   1   1   2   1   2   1   2   1   1   1   1   1   2   2   2   1   2   2   2   2   1   2   1   1   2   1   1   1   2   1   1   2   2   1   1   1   1   2   1   1   1   1   2   1   1   2   2   2   1   1   1   1   1   2   2   2   2   2   2   2   2   2   1   2   1   1   2   2   2   2   2   1   1   1   2   2   2   1   2   2   1   1   2   1   1   2   2   1   1   1   2   2   1   1   2   2   2   1   2   2   2   2   1   1   2   2   1   1   1   2   2   2   1   2   2   1   2   2   1   2   2   1
 MK-5-15                2   1   1   1   2   1   2   1   1   2   1   2   2   1   1   2   2   1   1   1   1   2   1   2   2   1   1   1   2   1   1   2   1   2   1   2   1   1   1   2   1   2   1   2   2   1   1   2   2   1   1   2   1   1   1   2   2   2   2   2   2   1   2   2   2   1   2   1   2   2   1   2   1   1   2   2   1   1   1   1   2   2   1   1   2   1   1   1   1   1   2   1   2   1   2   2   2   2   1   2   1   1   2   1   2   1   2   1   1   2   2   1   1   1   1   2   1   1   1   1   2   1   1   2   2   1   1   1   1   1   1   1   2   2   2   2   2   2   2   2   1   2   1   1   2   2   2   1   2   1   1   1   2   2   2   1   2   2   2   1   2   1   1   1   2   1   1   1   2   1   1   1   2   2   2   2   2   1   2   2   1   1   2   2   2   1   1   2   2   2   1   2   2   1   2   2   1   2   2   1
 MK-5-16                2   1   1   2   2   1   2   2   1   2   1   2   2   1   1   2   2   1   1   1   1   2   1   2   1   1   1   2   2   2   1   2   1   2   1   2   2   1   1   2   1   2   1   2   2   2   1   2   2   1   1   2   1   1   1   2   2   2   2   2   2   1   2   2   2   1   2   1   2   1   1   2   1   2   2   2   1   2   1   1   2   2   1   1   2   1   1   1   1   1   2   1   1   2   2   2   2   2   1   2   1   1   2   1   2   1   2   1   1   2   2   1   1   1   1   2   1   1   1   1   2   2   1   2   2   1   1   1   1   1   1   1   2   2   2   2   2   2   2   2   1   2   1   1   2   2   2   1   2   1   1   1   1   2   2   1   2   1   2   1   2   2   1   1   2   1   2   1   2   1   1   1   2   2   2   2   2   1   2   2   1   1   2   1   2   1   1   2   2   2   1   2   2   1   2   2   1   2   2   1
 MK-6-1                 1   2   1   1   1   1   1   1   2   1   1   2   1   1   2   2   2   2   1   1   1   1   1   2   1   1   2   2   2   1   2   2   1   2   2   1   2   2   2   1   1   2   2   2   2   2   1   2   2   2   2   2   2   2   1   1   2   2   2   1   2   1   2   1   1   1   2   1   2   2   1   1   2   2   1   1   1   2   1   1   1   2   2   1   1   1   2   2   1   2   1   1   2   1   1   2   2   2   1   1   1   1   1   1   2   2   2   2   1   2   1   1   1   1   1   1   1   1   1   1   2   2   1   2   1   1   2   2   2   1   1   1   2   1   1   1   1   2   1   1   2   2   2   2   2   1   2   1   1   2   1   1   2   2   1   2   1   2   1   2   1   2   2   2   2   1   1   1   1   2   1   2   1   1   1   2   1   1   2   2   1   1   1   2   1   1   2   1   1   2   1   1   1   1   2   2   1   1   1   1
 MK-6-2                 1   2   1   1   1   2   1   1   2   1   2   2   1   1   2   2   1   2   1   1   1   1   1   2   1   1   2   2   2   1   2   2   1   2   2   1   2   2   2   1   1   2   2   2   2   2   1   2   2   2   2   2   2   2   1   1   2   2   2   1   2   1   2   1   2   1   2   1   2   1   1   1   2   2   1   1   1   2   1   1   1   2   2   1   2   1   2   2   1   2   1   1   2   1   2   2   2   2   1   1   1   1   1   1   2   2   2   2   1   1   1   1   1   1   1   1   1   1   1   1   2   2   2   2   1   1   2   2   2   1   2   1   2   1   1   1   1   2   1   1   2   1   2   2   2   1   2   1   2   2   1   1   2   2   1   2   1   2   1   2   1   2   2   2   2   1   1   1   1   2   1   2   1   1   1   2   1   1   2   2   1   1   1   1   1   1   2   1   1   1   1   1   1   1   2   2   1   1   1   1
 MK-6-3                 1   2   1   2   1   2   1   1   2   1   2   1   1   1   2   2   1   2   1   1   1   1   1   2   1   1   2   2   2   1   2   2   1   2   2   1   2   2   2   1   2   2   1   2   2   1   2   2   2   2   2   2   2   2   2   1   2   2   2   1   2   1   1   1   2   1   2   1   2   1   1   1   2   1   1   1   1   2   1   1   1   2   1   1   2   1   2   2   1   2   1   1   2   1   2   2   2   2   1   1   1   1   1   1   2   2   2   2   1   1   1   1   1   1   1   1   1   2   1   1   2   2   1   2   1   1   2   2   2   1   2   1   2   1   1   1   1   2   1   1   2   1   2   2   2   1   2   1   2   2   1   2   2   2   2   2   1   2   1   2   1   2   2   2   2   1   1   1   1   2   1   2   1   1   1   1   1   1   2   2   1   2   2   1   1   1   2   1   1   1   1   1   2   1   2   2   1   1   1   1
 MK-6-4                 1   2   1   2   1   2   1   1   2   1   2   1   1   1   2   2   1   2   1   1   1   1   1   2   2   1   2   1   2   1   2   2   1   2   2   1   2   2   2   1   2   2   1   2   1   1   2   2   2   2   2   2   1   2   2   1   2   2   2   1   2   1   2   1   2   1   2   2   2   1   1   1   2   1   1   1   1   2   2   1   1   2   1   1   2   1   2   2   1   2   1   1   2   1   2   2   2   2   2   1   1   1   1   2   2   2   2   2   1   1   1   1   1   2   1   1   1   1   1   1   2   2   2   2   1   1   2   2   2   1   2   2   2   1   1   1   1   1   1   1   2   1   2   2   2   1   2   1   2   2   1   2   2   2   2   2   1   2   1   2   1   2   2   2   2   1   1   1   1   2   1   2   1   1   1   1   1   1   2   2   1   2   2   1   1   1   2   1   1   2   1   1   2   1   2   2   1   1   2   1
 MK-6-5                 1   2   1   2   1   2   1   1   2   1   2   1   1   1   2   2   1   2   2   1   1   1   1   2   1   1   2   1   2   1   2   2   1   1   2   1   2   1   2   1   2   2   1   2   1   1   2   2   2   2   2   2   1   2   2   1   2   2   2   1   2   1   2   1   2   1   2   2   2   1   2   2   2   1   2   2   1   2   2   2   1   2   1   1   2   1   2   2   1   2   1   1   2   1   1   2   2   2   1   1   1   1   1   2   2   2   2   2   1   1   1   1   1   2   1   1   1   1   1   1   2   2   2   2   1   1   2   2   2   1   2   2   2   1   1   1   1   1   1   1   2   1   2   2   2   1   2   1   2   2   1   2   2   1   2   2   1   2   1   2   1   2   2   2   2   1   1   1   1   2   2   2   1   1   1   1   1   1   2   2   1   1   2   1   1   1   2   2   1   2   1   1   2   1   1   2   1   2   2   1
 MK-6-6                 1   2   1   2   1   2   1   1   2   1   2   1   2   1   2   2   1   2   2   1   1   1   1   2   1   1   2   2   2   1   2   2   1   1   2   1   2   1   1   1   1   2   1   2   1   1   1   2   2   2   2   2   1   2   1   1   1   2   1   2   2   1   2   1   2   1   2   2   2   1   2   2   2   1   2   2   1   2   2   2   1   2   1   1   2   2   2   2   1   2   1   1   2   1   1   2   1   2   1   1   2   1   1   2   2   1   2   2   1   1   1   1   1   2   1   1   1   1   1   1   2   2   2   2   1   1   2   2   2   1   2   2   2   1   1   1   1   1   1   1   2   1   2   2   2   1   1   2   2   2   1   2   2   1   2   2   1   2   1   2   1   2   2   2   2   1   1   1   1   1   2   2   1   1   1   1   1   1   2   1   1   2   2   1   2   2   2   2   1   1   1   1   2   1   1   2   2   2   2   1
 MK-6-7                 1   2   1   2   1   2   1   1   1   1   2   1   2   2   2   2   1   2   1   2   1   1   1   2   1   1   2   2   2   1   2   2   1   1   2   1   2   1   2   1   2   2   1   2   1   1   1   2   2   1   2   2   1   2   1   1   1   1   1   2   2   1   2   1   2   1   2   2   1   1   1   1   2   1   1   2   1   1   2   2   1   2   1   1   1   2   2   2   1   2   1   1   2   1   1   1   2   2   1   1   1   2   1   2   2   1   2   2   1   1   1   1   1   2   1   1   1   1   1   1   2   2   2   2   1   1   2   2   2   2   2   2   1   1   1   1   1   1   1   1   2   1   1   2   2   1   1   2   2   2   1   2   1   1   2   2   1   2   1   2   1   2   2   2   2   1   1   1   1   1   2   2   1   1   1   1   1   1   2   1   1   1   2   1   1   2   2   2   1   1   1   1   2   1   1   2   2   2   2   1
 MK-6-8                 1   2   1   2   2   2   1   1   1   2   2   1   2   2   2   2   1   2   1   2   1   1   1   2   1   1   2   2   1   1   2   2   1   1   2   1   2   1   2   1   2   2   1   2   1   1   1   2   2   1   2   2   1   2   2   1   1   1   1   2   2   1   2   1   2   1   2   2   1   1   1   1   2   1   1   2   2   1   2   2   1   2   1   1   1   2   2   2   2   2   1   1   2   1   1   1   2   2   1   1   1   2   1   2   2   1   2   2   2   1   1   1   1   2   1   1   1   1   1   1   2   2   2   2   1   1   2   2   2   2   2   2   1   1   1   1   1   1   1   1   1   1   1   2   2   1   1   2   2   2   1   2   1   1   2   2   1   2   1   2   2   2   2   2   2   1   1   1   1   1   1   1   1   1   1   1   1   1   2   2   2   1   2   1   1   2   2   2   1   1   1   1   2   1   1   2   2   2   2   1
 MK-6-9                 1   2   1   2   2   2   1   2   1   1   2   2   2   2   2   1   1   2   1   2   1   1   1   2   1   1   2   2   1   2   2   2   1   1   2   1   2   1   2   1   2   2   1   2   1   1   2   2   2   1   2   2   1   2   1   1   2   1   1   2   2   1   2   1   2   1   2   2   1   1   1   1   2   2   1   2   2   1   1   2   1   2   1   1   1   2   2   2   2   2   1   1   2   1   1   1   2   2   1   1   1   2   1   2   2   1   2   2   2   1   1   1   1   2   1   2   1   1   1   1   2   2   2   2   1   1   2   1   1   2   2   2   1   1   1   1   1   1   1   1   1   2   2   2   2   1   2   2   2   2   1   2   1   1   2   2   1   2   1   2   2   1   2   1   2   1   1   1   1   1   1   1   1   1   1   1   2   1   2   2   2   1   2   1   1   2   1   2   1   1   2   1   2   1   1   2   2   2   2   1
 MK-6-10                1   2   1   2   2   2   1   2   1   1   2   2   2   2   2   1   1   2   1   2   1   1   1   2   1   1   2   2   1   2   2   2   2   1   2   1   2   1   1   1   2   2   2   2   1   1   1   2   2   1   1   2   2   2   2   1   2   1   1   1   2   1   2   1   2   1   2   2   1   1   1   2   2   2   1   2   1   1   1   2   1   2   1   1   1   2   2   2   2   2   1   1   2   1   1   1   2   2   1   1   1   2   1   2   1   1   2   2   2   2   1   1   1   2   1   2   2   2   1   1   2   2   2   2   1   1   2   2   1   1   2   2   1   1   1   1   1   1   1   1   1   2   2   2   2   1   2   2   1   2   1   1   1   1   2   2   1   2   2   2   2   1   2   1   2   2   1   1   2   1   1   1   1   1   1   1   2   1   2   2   2   1   2   1   1   2   1   2   1   1   2   1   2   1   1   2   2   1   2   2
 MK-6-11                2   2   1   2   2   2   2   2   1   1   2   2   2   2   2   2   1   2   1   2   1   1   1   2   1   1   1   1   1   2   2   2   2   1   2   1   2   1   1   1   2   2   2   2   1   1   1   2   2   1   1   2   2   2   2   1   2   1   1   1   1   1   2   1   2   1   2   2   1   1   1   2   2   2   2   2   1   1   1   2   1   1   1   1   1   2   2   2   1   2   1   1   2   1   1   1   2   2   1   1   1   2   1   2   1   1   2   2   2   2   1   1   1   2   1   2   2   2   1   1   2   2   2   2   1   1   2   2   1   2   2   2   1   1   1   1   1   2   1   2   1   2   2   2   2   1   2   2   1   2   1   1   1   1   2   2   1   2   2   2   2   1   2   1   2   2   1   1   2   1   1   2   2   1   1   1   2   1   2   2   2   2   2   1   1   2   1   2   1   1   2   1   2   1   1   2   2   1   2   2
 MK-6-12                2   2   1   2   2   2   2   2   1   1   2   2   2   2   1   2   1   2   1   2   1   1   1   2   1   1   1   1   1   1   2   2   1   1   2   1   2   1   1   1   2   1   2   2   2   1   1   2   2   1   1   2   2   2   2   2   2   1   1   1   1   1   2   1   2   1   2   2   1   1   1   2   2   2   2   2   2   1   1   1   1   1   1   1   1   2   1   1   1   2   1   1   2   1   2   1   2   2   1   2   1   2   1   1   2   1   2   2   1   2   1   1   1   1   1   2   2   2   1   1   2   2   1   2   1   1   2   2   1   1   2   2   1   1   1   1   1   1   1   2   1   2   2   2   2   1   2   2   1   2   1   1   1   1   2   2   1   2   2   2   2   1   2   1   2   2   1   1   2   1   1   2   2   1   1   1   2   1   2   2   2   2   2   1   1   2   1   2   1   2   2   1   2   1   1   2   2   1   2   2
 MK-6-13                2   2   1   2   2   2   2   2   1   1   2   2   2   1   1   2   1   2   1   2   1   1   1   1   1   1   1   1   1   1   2   2   1   2   2   1   2   1   2   2   2   1   2   2   2   1   1   2   2   1   1   2   2   2   2   2   2   1   1   1   1   1   2   1   2   1   1   1   1   1   2   2   2   2   1   2   2   1   1   2   1   2   1   1   1   2   2   1   1   2   1   1   2   1   2   1   2   2   1   2   2   2   1   1   2   1   2   2   1   2   1   1   1   1   1   2   2   2   1   1   2   1   1   2   2   1   2   2   1   1   2   2   1   1   1   2   1   1   1   2   1   2   2   2   2   1   2   2   1   2   1   1   1   1   2   2   1   1   2   2   2   1   2   1   2   2   1   1   2   1   1   1   2   1   1   1   2   1   2   2   1   2   1   1   1   2   1   2   1   2   2   1   2   1   1   2   2   2   2   2
 MK-6-14                2   2   1   2   2   1   2   2   1   1   2   2   2   1   1   2   1   2   1   2   2   1   1   1   1   1   2   1   1   1   2   2   1   2   2   1   2   1   2   2   2   1   2   2   2   1   1   1   2   1   1   2   2   2   2   2   2   1   1   1   1   2   2   1   2   1   1   1   1   1   2   2   2   1   2   2   2   1   1   2   1   2   1   1   1   2   2   1   1   2   1   1   2   1   2   1   1   2   1   2   2   2   1   1   1   1   2   2   1   2   1   1   1   1   1   2   2   2   1   1   2   2   1   2   2   1   2   2   1   1   2   2   1   1   1   2   1   2   1   1   1   2   2   2   2   1   2   2   1   2   1   1   1   1   2   2   1   2   2   2   2   1   2   1   2   2   2   1   2   1   1   1   2   1   1   1   2   1   2   2   1   2   1   1   1   2   1   2   1   2   2   1   2   1   1   2   1   1   1   2
 MK-6-15                1   2   1   2   2   1   1   2   2   1   2   2   2   2   1   2   1   2   1   2   2   1   1   1   1   2   2   1   1   1   2   2   1   2   2   1   2   1   2   2   1   1   2   2   2   1   1   1   2   1   1   2   2   2   2   2   2   1   1   1   2   2   2   1   2   1   1   1   1   2   2   2   2   1   2   2   2   1   1   2   1   2   1   1   1   2   2   1   1   2   1   1   2   1   2   1   1   2   1   2   2   2   1   1   1   1   2   2   1   2   1   2   1   1   1   2   2   2   1   2   1   2   2   1   2   1   2   2   1   1   2   1   1   2   2   2   1   1   2   1   1   1   2   2   1   1   2   2   1   2   1   1   1   1   2   2   1   2   2   1   2   1   2   1   2   2   2   1   2   1   2   1   2   1   1   1   2   1   2   2   1   2   2   1   1   2   1   1   1   2   2   1   2   1   1   2   1   1   1   2
 MK-6-16                1   1   1   2   2   1   1   2   2   1   2   2   2   1   1   2   1   2   2   2   2   1   1   1   1   2   2   1   1   1   2   2   1   2   2   1   2   1   2   2   1   1   2   1   2   1   1   1   2   1   1   2   2   2   2   2   2   1   1   1   2   2   2   2   2   1   1   1   1   2   2   2   2   2   2   2   2   1   1   1   1   2   1   1   1   2   2   1   1   2   1   1   2   1   2   2   1   2   1   2   2   2   1   1   1   1   2   2   1   2   1   2   1   1   1   2   1   2   1   2   1   2   1   2   2   1   2   2   1   1   2   1   1   2   2   2   1   1   2   1   1   1   2   2   1   1   2   2   1   1   1   1   1   1   2   2   1   2   2   1   2   1   2   1   2   2   2   1   2   1   2   1   2   2   2   1   2   1   2   2   1   2   2   2   1   2   1   1   1   2   2   2   2   1   1   2   1   1   1   2
 
!****************************************** Phenotypic Data **********************************************************
!-100.0 is resevred for missing phenotype
SimulatedTrait1        10.0141   10.7847   10.4081   12.3926    9.3513   10.5498   10.1195   10.7412   10.2462   10.6907   10.6225    9.2104    9.4114    7.9857    9.5239    9.7602   10.0004    9.7241   10.5390    9.8318   10.6184    8.8878   10.2222    8.2204   10.7351    8.5259    9.3345   10.1045    8.7580   10.2399    7.8611   10.2460    8.1960   10.6736    9.2189    9.9473    7.9101    9.7094    9.5536    8.0182   11.0776    8.0694    9.2502    9.0132    9.7375   11.1623    9.6841    9.6098    9.4675   11.0932   10.3879   10.4369    8.6791    7.7791    9.8913   11.0353   10.3268    9.8487    9.9735    9.5885    9.9414   10.7181    9.4547   10.9287    8.6016   10.1366   10.8826    8.7289    9.5009    9.9156    9.5617   10.9384   10.4405   10.7579   11.1313    9.1706   10.1883   10.8463   10.5223    9.5891    9.8196   10.1894    9.6428    9.6660    8.7201   11.8319   10.2048   11.0146   10.9891    9.8693   10.6245    9.3582    9.7678    9.2854    8.7096    8.8497    8.3482   10.3608    9.9080    8.8961   10.3029   10.1982   11.1846   10.3183   10.0529    9.4607   10.7988    8.4041    8.2234    8.1894    9.7261    8.1710   10.6388    9.2221   10.1447   12.5756    9.8514   10.7628   11.7483   10.7878   10.6512   10.4226   10.7534    9.4749    9.7794    8.6145   10.0946   11.9363   10.7166   10.3174    8.3154    8.9823   11.2701    9.6182    9.6004   11.1021    7.6661   11.0704    9.8853   10.8672    9.6913   10.2084   11.1665   11.2991   10.8620   10.9185    9.9612   10.4280   10.6866    9.6344    9.7205    9.6700   10.5053    8.7667    9.2874    9.0086   12.0879   11.6842    7.8538   12.0508   10.7907   11.4103   10.7674   10.3179   11.5904   10.1955   10.6208   11.7039   10.0156   10.8738    8.3698    9.3885    9.3704   11.2682    8.5345   10.8515    9.1739   10.8569   11.4962    8.6988    8.4886    8.0493    8.9416    8.7050    9.0133    8.8749    8.1914   10.6881   10.0047    9.5110    8.7857    8.6036   11.3665   10.4849    7.5173   10.2061    8.4736    8.2510    9.4886   10.3306
 
