# Supplementary material for: Inclusive Composite Interval Mapping of QTL by Environment Interactions in Biparental Populations
Source: PLoS One. 2015 Jul 10;10(7):e0132414. doi: 10.1371/journal.pone.0132414 (PMC4498613; doi:10.1371/journal.pone.0132414)
Supplement: S1 File — (ZIP) [file pone.0132414.s001.zip › BC1 population/e=1/run_00153.met]

!**********************Note: lines staring with "!" are remarks and will be ignored in the program********************
!*********************************General Information**********************************
!Assuming F1 = P1 x P2, populations available in QTL IciMapping are: 
!  1, P1BC1F1 = P1 x F1, the first backcrossing where P1 is used as the recurrent parent;
!  2, P2BC1F1 = P2 x F1, the first backcrossing where P2 is used as the recurrent parent;
!  3, F1DH, F1-derived doubled haploids; 
!  4, RIL or F1RIL, recombination inbred lines through the repeated selfing of F1;
!  5, P1BC1RIL, recombination inbred lines through the repeated selfing of P1BC1F1;
!  6, P2BC1RIL, recombination inbred lines through the repeated selfing of P2BC1F1;
!  7, F2, the selfing generation of F1;
!  8, F3, the selfing generation of F2;
!  9, P1BC2F1, the second backcrossing where P1 is used as the recurrent parent; 
! 10, P2BC2F1, the second backcrossing where P2 is used as the recurrent parent;
! 11, P1BC2RIL, recombination inred lines through the repeated selfing of P1BC2F1; 
! 12, P2BC2RIL, recombination inred lines through the repeated selfing of P2BC2F1; 
! 13, P1BC1F2, the selfing generation of P1BC1F1; 
! 14, P2BC1F2, the selfing generation of P2BC1F1; 
! 15, P1BC2F2, the selfing generation of P1BC2F1; 
! 16, P2BC2F2, the selfing generation of P2BC2F1; 
! 17, P1BC1DH, P1BC1F1-derived doubled haploids; 
! 18, P2BC1DH, P2BC1F1-derived doubled haploids; 
! 19, P1BC2DH, P1BC2F1-derived doubled haploids; 
! 20, P2BC2DH, P2BC2F1-derived doubled haploids; 
   1      !Mapping Population (see remarks above)
   2      !Mapping Function (1 for Kosambi; 2 for Haldane; 3 for Morgan)
   2      !Marker Space Type (1 for intervals; 2 for positions)
   1      !Marker Space Unit(1 for centiMorgans; 2 for Morgan)
   6      !Number of Chromosomes (or Linkage Groups)
 200      !Size of the mapping population
   1      !Number of environments
 
!***************************************** Chromosomes and Linkage Maps **********************************************
!Chromosome                 NumMarkers
-CH1                        16
-CH2                        16
-CH3                        16
-CH4                        16
-CH5                        16
-CH6                        16
!Linkage map (Marker name followed by position or the interval length)
 MK-1-1                1     0.000
 MK-1-2                1    10.000
 MK-1-3                1    20.000
 MK-1-4                1    30.000
 MK-1-5                1    40.000
 MK-1-6                1    50.000
 MK-1-7                1    60.000
 MK-1-8                1    70.000
 MK-1-9                1    80.000
 MK-1-10               1    90.000
 MK-1-11               1   100.000
 MK-1-12               1   110.000
 MK-1-13               1   120.000
 MK-1-14               1   130.000
 MK-1-15               1   140.000
 MK-1-16               1   150.000
 MK-2-1                2     0.000
 MK-2-2                2    10.000
 MK-2-3                2    20.000
 MK-2-4                2    30.000
 MK-2-5                2    40.000
 MK-2-6                2    50.000
 MK-2-7                2    60.000
 MK-2-8                2    70.000
 MK-2-9                2    80.000
 MK-2-10               2    90.000
 MK-2-11               2   100.000
 MK-2-12               2   110.000
 MK-2-13               2   120.000
 MK-2-14               2   130.000
 MK-2-15               2   140.000
 MK-2-16               2   150.000
 MK-3-1                3     0.000
 MK-3-2                3    10.000
 MK-3-3                3    20.000
 MK-3-4                3    30.000
 MK-3-5                3    40.000
 MK-3-6                3    50.000
 MK-3-7                3    60.000
 MK-3-8                3    70.000
 MK-3-9                3    80.000
 MK-3-10               3    90.000
 MK-3-11               3   100.000
 MK-3-12               3   110.000
 MK-3-13               3   120.000
 MK-3-14               3   130.000
 MK-3-15               3   140.000
 MK-3-16               3   150.000
 MK-4-1                4     0.000
 MK-4-2                4    10.000
 MK-4-3                4    20.000
 MK-4-4                4    30.000
 MK-4-5                4    40.000
 MK-4-6                4    50.000
 MK-4-7                4    60.000
 MK-4-8                4    70.000
 MK-4-9                4    80.000
 MK-4-10               4    90.000
 MK-4-11               4   100.000
 MK-4-12               4   110.000
 MK-4-13               4   120.000
 MK-4-14               4   130.000
 MK-4-15               4   140.000
 MK-4-16               4   150.000
 MK-5-1                5     0.000
 MK-5-2                5    10.000
 MK-5-3                5    20.000
 MK-5-4                5    30.000
 MK-5-5                5    40.000
 MK-5-6                5    50.000
 MK-5-7                5    60.000
 MK-5-8                5    70.000
 MK-5-9                5    80.000
 MK-5-10               5    90.000
 MK-5-11               5   100.000
 MK-5-12               5   110.000
 MK-5-13               5   120.000
 MK-5-14               5   130.000
 MK-5-15               5   140.000
 MK-5-16               5   150.000
 MK-6-1                6     0.000
 MK-6-2                6    10.000
 MK-6-3                6    20.000
 MK-6-4                6    30.000
 MK-6-5                6    40.000
 MK-6-6                6    50.000
 MK-6-7                6    60.000
 MK-6-8                6    70.000
 MK-6-9                6    80.000
 MK-6-10               6    90.000
 MK-6-11               6   100.000
 MK-6-12               6   110.000
 MK-6-13               6   120.000
 MK-6-14               6   130.000
 MK-6-15               6   140.000
 MK-6-16               6   150.000
!*********************************** Marker Types ********************************************************************
!Co-dominant marker: When heterozygote F1 is present, P1 is coded as 2, F1 is coded as 1, and P2 is coded as 0; Otherwise, P1 is coded as 2, and P2 is coded as 0. 
!Dominant marker: When heterozygote F1 is present, P1 and F1 are coded as 12, and P2 is coded as 0; Otherwise, P1 is coded as 2, and P2 is coded as 0.  
!Recessive markers: When heterozygote F1 is present, P1 is coded as 2, and F1 and P2 are coded as 10; Otherwise, P1 is coded as 2, and P2 is coded as 0. 
!Missing marker is coded as -1. 
 MK-1-1                 2   2   2   1   1   2   2   2   1   1   2   2   1   1   2   1   2   1   1   2   2   1   2   1   2   1   2   1   1   1   2   1   1   2   2   1   2   2   1   1   2   1   2   2   1   1   2   2   1   1   1   2   2   1   1   2   1   1   2   2   1   2   2   2   2   1   2   2   2   2   2   1   1   1   1   2   1   1   1   1   1   1   2   1   1   1   1   1   1   2   2   1   1   2   1   2   1   1   1   2   2   1   2   1   2   1   1   2   1   2   1   1   1   1   2   1   2   2   2   2   2   2   1   1   1   1   1   1   1   1   2   1   1   2   2   2   2   1   1   2   1   1   2   2   2   2   1   2   2   1   1   1   2   1   2   1   1   2   1   1   1   2   2   2   1   2   2   1   2   1   1   1   1   2   1   1   2   1   2   2   2   2   2   1   1   2   2   1   1   1   1   1   1   2   2   2   2   2   1   2
 MK-1-2                 2   2   2   1   1   2   2   1   1   1   2   2   2   1   1   1   2   1   2   2   2   1   2   1   2   1   2   1   1   1   1   1   1   2   2   1   2   2   2   1   2   1   2   2   1   1   2   2   1   1   1   2   2   1   1   2   1   1   2   2   1   2   2   2   2   2   2   2   2   2   2   1   2   1   1   2   1   1   1   1   1   1   1   2   1   1   1   1   1   2   2   1   1   1   1   2   1   1   1   2   2   2   2   1   2   2   1   2   1   2   1   1   1   1   2   1   2   2   2   1   1   2   1   1   1   1   1   1   1   1   2   1   1   2   2   1   2   1   1   2   2   1   2   2   2   2   1   2   2   1   2   1   2   1   2   1   1   2   1   2   1   2   2   2   1   2   2   1   2   1   1   1   1   2   1   2   2   1   1   2   2   1   2   1   1   2   2   1   1   1   1   1   1   2   2   2   2   2   1   2
 MK-1-3                 2   1   2   2   1   2   2   1   1   1   2   2   2   1   1   1   2   1   1   2   2   1   2   1   2   2   2   1   1   1   2   1   1   2   2   1   2   2   2   1   2   1   2   2   1   1   1   2   1   1   1   2   2   1   2   1   2   1   2   2   1   2   2   2   2   2   2   2   2   1   1   1   2   1   1   2   1   1   1   1   2   1   1   2   1   1   1   1   2   2   2   1   1   2   1   2   1   1   1   2   2   1   2   1   2   2   2   2   1   1   1   1   1   1   1   1   2   2   1   1   1   2   2   1   1   1   1   1   2   1   1   1   1   2   2   1   2   1   1   2   2   1   2   2   2   2   1   2   2   1   2   1   2   1   2   2   1   2   1   2   1   2   2   1   1   2   2   1   2   1   1   2   1   2   1   2   2   1   1   1   2   1   2   1   1   2   1   1   1   1   1   1   1   2   2   2   2   2   1   2
 MK-1-4                 2   1   2   2   1   2   1   1   1   1   2   2   2   1   2   1   2   2   1   2   2   1   1   1   2   2   2   1   1   2   1   1   1   2   2   1   2   2   2   1   2   1   2   1   1   1   1   2   1   1   2   2   2   1   2   1   2   1   2   2   1   2   2   2   2   2   2   1   2   1   1   1   2   2   1   2   1   1   1   1   2   1   1   2   1   1   1   1   2   2   2   2   1   2   1   2   1   1   1   2   2   1   2   1   2   2   1   2   1   1   1   2   1   2   1   1   2   2   1   1   1   2   2   1   2   1   1   1   2   1   1   1   1   2   1   1   2   1   1   1   2   1   2   2   2   2   1   2   2   1   2   1   2   1   2   2   1   2   1   2   1   2   2   2   1   2   2   1   2   1   1   2   1   2   1   2   2   1   1   1   2   1   1   1   1   2   1   1   1   1   2   1   1   2   2   2   2   2   1   2
 MK-1-5                 2   1   2   2   1   2   1   1   1   1   2   2   1   2   2   2   2   2   1   2   2   1   1   1   2   2   2   1   1   2   1   1   1   2   2   1   2   2   2   2   2   1   2   1   1   1   1   2   1   1   2   2   2   1   2   1   2   1   2   2   1   2   2   1   2   2   2   1   2   1   1   2   2   2   1   2   1   1   1   1   2   1   1   2   1   2   1   1   2   2   1   2   1   1   1   2   2   2   1   2   2   1   2   1   2   2   1   2   1   1   1   2   1   2   1   1   2   2   1   2   1   2   2   1   1   1   1   1   2   1   1   1   1   2   1   1   1   1   1   1   2   1   2   2   1   2   1   1   2   1   2   1   2   1   2   2   1   2   1   2   1   1   2   2   1   2   2   1   2   1   1   2   1   2   1   2   2   1   1   1   2   1   1   1   1   2   2   1   1   1   1   1   1   2   2   2   2   2   1   2
 MK-1-6                 2   2   2   2   1   2   1   1   1   1   2   2   2   2   2   2   2   1   1   2   2   1   1   1   2   2   2   1   1   2   1   2   1   2   2   2   2   1   2   2   2   1   1   1   1   1   2   1   1   2   2   2   2   1   2   1   2   1   2   2   1   2   2   2   2   2   2   2   2   1   1   2   2   2   2   2   1   1   2   1   2   1   1   2   1   2   1   1   2   2   1   2   1   1   1   2   2   2   1   2   2   1   2   1   2   2   1   2   1   1   1   2   1   2   1   2   2   2   1   2   1   1   2   1   1   1   1   1   2   1   1   1   1   2   1   1   1   1   1   1   2   1   2   2   1   2   1   1   2   1   2   1   2   1   2   2   1   2   2   2   1   1   2   2   1   2   2   1   2   1   1   2   2   2   1   2   2   1   1   1   2   1   1   1   2   2   2   1   1   1   1   1   1   2   2   2   2   2   1   2
 MK-1-7                 2   2   2   2   1   1   1   1   1   1   2   2   2   2   2   1   2   1   1   2   2   1   1   1   1   2   2   1   2   2   1   2   1   2   2   2   2   1   2   2   2   1   1   1   1   1   2   1   1   2   2   1   2   1   2   1   2   1   2   2   1   2   2   2   2   2   2   2   2   1   1   2   2   2   2   2   1   1   2   1   2   1   1   2   1   2   1   1   2   2   1   2   1   1   1   2   2   2   1   2   2   1   2   1   2   2   1   2   1   1   1   1   1   2   1   2   1   2   1   2   1   1   2   2   1   1   1   1   2   1   1   1   1   2   1   1   1   1   1   1   2   1   2   2   1   2   1   1   2   1   1   1   2   1   2   2   1   1   2   2   1   1   2   2   1   2   2   1   1   1   1   2   2   2   1   1   2   1   1   1   2   1   1   1   2   2   1   1   1   1   1   1   1   2   2   1   2   2   1   2
 MK-1-8                 2   2   2   2   1   1   1   2   1   1   2   2   2   2   2   1   2   1   1   2   2   1   1   1   1   2   2   2   2   2   1   2   1   2   2   2   1   2   2   2   2   1   1   1   1   1   2   1   1   2   2   1   2   1   2   1   2   1   2   2   1   2   2   2   2   2   2   2   2   1   1   2   2   2   2   2   1   1   2   1   2   1   1   2   1   2   2   1   2   2   1   2   1   1   1   2   2   2   1   2   2   1   2   1   2   2   1   2   2   1   1   1   1   2   1   2   2   2   1   2   1   1   2   2   1   1   1   1   2   1   1   1   1   2   1   1   1   1   1   1   2   1   2   2   1   2   1   1   2   2   1   1   2   1   2   2   2   1   2   2   1   1   2   1   1   2   2   1   1   1   1   2   2   2   1   1   2   1   1   1   2   1   1   1   2   2   1   1   1   1   1   1   1   1   2   1   2   2   1   2
 MK-1-9                 2   2   2   2   1   1   1   2   1   1   2   2   2   2   2   1   2   1   2   2   1   1   1   1   1   2   2   1   1   2   1   2   1   2   1   2   1   2   2   2   1   2   1   1   1   1   2   1   1   2   2   1   2   1   2   1   1   1   2   2   1   2   2   2   2   2   2   2   2   1   2   2   2   2   2   2   1   1   2   1   2   1   1   2   1   1   2   1   2   2   1   2   2   1   1   2   2   2   1   2   2   1   2   1   2   2   1   2   2   1   1   1   1   2   1   2   2   2   1   2   1   1   2   2   1   1   1   1   2   1   1   1   1   2   1   1   1   1   1   1   2   1   2   2   1   2   2   1   2   2   1   1   2   1   2   2   2   1   2   2   1   1   2   1   1   2   2   1   2   1   1   2   2   2   1   1   2   2   1   1   2   1   1   1   2   2   2   1   2   1   1   2   1   1   2   1   2   1   1   2
 MK-1-10                2   2   2   2   1   2   1   2   1   2   2   2   2   2   2   1   2   1   2   2   1   1   2   1   1   2   2   1   1   2   2   2   1   2   1   2   1   2   2   2   1   2   2   1   1   1   2   1   1   2   2   1   2   1   2   1   1   2   1   2   1   2   2   2   2   2   2   2   2   1   2   2   2   2   2   2   1   1   2   1   2   1   1   2   1   1   2   1   2   2   1   2   1   1   1   2   2   2   1   1   2   1   2   1   2   2   1   2   2   1   2   1   1   2   1   2   2   2   2   2   1   1   2   1   1   1   1   1   2   1   1   1   1   2   1   1   1   1   1   1   2   1   2   1   2   2   2   1   2   2   1   1   2   1   2   2   1   1   1   2   1   1   1   1   1   2   2   1   2   1   1   2   2   2   1   1   2   2   2   1   2   1   1   2   2   2   2   1   2   1   1   2   1   1   2   1   2   1   1   2
 MK-1-11                2   2   2   1   1   2   1   2   1   2   2   2   2   2   2   1   2   1   2   2   1   1   2   1   1   2   2   1   1   2   2   2   1   2   1   2   1   2   1   2   1   2   1   1   1   1   2   1   1   2   2   1   1   1   2   1   1   2   1   2   1   2   1   2   2   2   2   2   2   1   2   2   2   2   2   2   1   1   2   1   2   2   1   2   1   1   2   1   2   2   1   2   1   1   1   2   2   2   1   1   2   1   2   1   2   2   2   2   2   1   2   1   1   2   1   2   2   2   2   2   1   1   2   1   1   1   1   1   2   2   1   1   1   2   1   1   1   1   1   2   2   1   2   1   2   2   2   1   1   2   1   1   2   1   2   2   1   1   1   2   1   1   1   1   1   2   1   2   2   1   1   2   2   2   1   1   2   2   2   1   2   2   1   2   2   2   2   1   2   1   1   2   1   1   2   1   2   1   2   2
 MK-1-12                2   2   2   1   1   2   1   2   1   2   1   2   1   2   2   1   2   1   2   2   1   2   2   1   1   2   2   1   1   2   2   2   1   2   1   2   1   2   1   2   1   2   1   1   1   1   2   1   1   2   2   1   1   1   1   1   1   2   1   2   1   2   1   2   2   1   2   1   2   1   2   2   2   2   2   2   1   1   2   1   2   2   1   2   1   1   2   1   2   2   1   2   1   1   1   1   2   2   2   1   2   1   2   1   2   2   2   2   2   1   2   1   1   2   1   2   2   2   2   2   1   1   2   1   1   1   1   1   2   2   1   1   1   2   1   2   1   1   1   1   2   1   2   1   2   2   1   1   1   2   1   1   2   1   2   2   1   1   1   2   1   1   1   1   1   2   2   2   2   1   1   2   1   2   1   1   2   2   2   2   2   2   1   2   2   2   2   1   2   2   1   2   1   2   2   1   2   1   2   2
 MK-1-13                2   2   2   1   1   2   1   2   1   2   1   2   1   2   2   1   1   1   2   2   1   2   2   1   1   2   2   1   2   2   2   2   1   2   2   2   1   2   1   1   1   1   1   1   1   1   2   2   1   2   2   1   1   1   1   1   1   2   1   2   1   2   1   2   1   1   2   1   2   1   2   1   2   2   2   2   1   1   2   1   2   2   1   2   1   1   2   1   2   1   1   2   1   1   1   1   2   2   1   1   1   1   2   1   2   2   1   1   2   1   2   1   1   2   1   2   2   2   2   2   1   1   2   1   1   1   1   1   2   2   1   1   1   2   1   2   1   1   1   2   2   1   2   1   1   2   1   1   2   2   1   1   2   1   2   2   1   1   1   2   1   2   1   1   1   2   2   2   2   1   1   2   1   2   1   1   2   2   2   2   2   2   1   2   2   2   2   2   2   2   2   2   1   2   2   1   2   1   2   1
 MK-1-14                2   1   2   1   1   2   1   2   1   2   1   2   1   2   2   1   1   1   2   2   1   2   2   1   1   2   2   2   2   1   2   2   1   2   2   2   1   2   1   1   1   1   1   2   2   2   2   2   2   2   2   1   1   1   2   1   1   2   1   2   1   2   2   2   1   1   2   1   2   2   2   1   1   2   2   2   1   1   2   1   2   2   1   2   2   1   2   1   2   1   1   2   1   1   2   1   2   2   1   1   1   1   2   1   2   2   1   1   2   1   1   1   1   2   1   2   2   2   2   2   1   1   2   1   1   1   1   1   2   2   1   1   2   2   1   2   1   1   1   2   2   1   2   1   1   2   1   1   2   1   2   1   2   1   2   2   1   1   1   2   1   2   1   1   1   2   2   2   2   1   1   2   1   2   1   1   2   2   2   2   2   2   1   2   2   2   2   2   2   2   2   2   1   2   2   1   2   1   2   1
 MK-1-15                2   1   2   1   1   2   1   2   1   2   1   2   1   2   2   2   1   1   2   2   1   2   2   1   1   2   2   1   2   1   2   2   1   2   2   2   1   2   1   1   1   1   1   2   2   2   2   2   2   2   1   1   1   2   2   1   1   2   2   2   1   2   2   2   1   1   2   1   2   2   2   1   1   2   2   2   1   1   2   1   2   2   1   2   2   1   2   1   2   1   1   2   1   1   2   1   2   2   1   2   1   2   2   1   2   2   1   1   2   1   1   1   1   2   1   2   2   1   2   1   1   1   2   1   1   1   1   1   2   1   1   1   2   2   1   2   1   1   1   2   2   1   2   1   1   2   1   1   2   1   2   2   2   1   2   2   1   1   1   2   1   2   1   1   1   2   2   2   2   1   1   2   1   2   1   1   2   2   2   2   2   2   1   2   1   2   2   2   2   2   2   2   1   2   2   1   2   1   2   1
 MK-1-16                2   1   1   1   1   2   1   2   2   2   1   1   1   2   2   2   1   1   1   2   1   2   2   1   1   2   2   1   2   1   2   2   1   2   2   2   1   2   1   1   1   1   1   2   2   2   2   1   2   2   1   1   1   2   2   1   1   2   2   2   1   2   2   2   1   1   2   1   1   2   2   1   1   2   2   2   1   1   2   1   2   1   1   2   2   1   2   1   1   1   2   2   1   1   2   1   2   2   1   2   1   2   1   1   2   1   1   1   2   1   2   1   1   2   1   1   2   1   2   1   1   1   2   1   1   1   1   1   1   1   1   1   2   2   1   2   1   1   1   2   2   1   2   1   1   2   1   1   2   1   2   2   2   1   2   2   1   1   2   2   1   2   1   1   1   2   2   2   2   1   1   2   1   2   1   1   2   2   2   2   2   2   1   2   1   2   2   2   2   2   1   2   1   2   2   1   1   1   2   1
 MK-2-1                 2   2   2   2   1   2   1   1   1   1   1   1   2   2   1   2   2   1   1   1   2   2   1   2   2   2   1   2   2   2   2   2   1   1   2   2   1   1   1   1   1   2   2   2   2   1   2   2   2   2   2   1   1   2   1   1   2   2   2   1   2   1   1   1   1   2   1   2   2   1   2   1   2   2   1   1   1   2   1   1   1   2   1   2   1   2   2   1   2   2   2   2   2   1   2   2   2   2   2   1   2   2   1   1   2   2   2   1   1   2   2   1   1   2   1   1   1   2   1   2   1   2   2   2   2   2   2   2   2   2   1   1   2   2   1   1   2   1   1   1   1   1   1   1   2   1   2   1   2   1   2   1   1   1   1   1   1   2   2   2   2   1   1   1   2   1   2   2   1   1   2   2   2   1   2   2   1   1   1   2   1   1   2   1   1   1   1   1   1   1   2   2   1   1   1   2   2   2   1   2
 MK-2-2                 1   2   2   2   1   2   1   1   1   1   1   1   2   2   1   2   1   1   1   2   2   1   1   2   1   2   1   2   1   2   2   2   1   2   2   2   1   1   1   1   1   2   1   2   1   1   2   2   2   2   2   1   1   2   2   1   2   2   2   1   2   1   1   1   1   2   1   2   2   1   2   1   2   2   1   1   1   2   1   1   1   1   1   2   1   2   1   1   2   2   2   2   2   1   2   2   2   2   2   1   2   2   1   1   2   2   2   1   1   2   2   2   1   1   1   1   1   2   2   2   1   2   2   2   2   2   2   2   2   2   1   1   2   1   2   1   2   1   1   1   1   1   1   1   2   1   2   1   2   1   2   1   1   1   1   1   2   2   2   2   2   1   1   1   2   2   2   2   1   1   2   1   2   1   2   2   1   1   1   2   1   1   2   1   1   1   1   1   1   1   2   2   1   1   1   2   2   2   1   2
 MK-2-3                 1   2   1   2   1   2   1   1   1   1   1   1   2   2   2   2   1   1   1   2   2   1   1   2   1   2   1   2   1   2   2   2   1   2   2   2   2   1   1   2   1   2   1   1   2   2   2   2   2   2   2   1   1   2   2   1   1   2   2   2   2   1   1   1   2   2   1   2   2   1   2   1   2   2   1   1   1   2   1   1   1   2   1   2   1   2   1   1   1   2   2   2   2   1   2   2   2   2   2   1   2   1   1   1   1   2   2   1   2   2   2   2   1   1   1   1   1   2   2   2   2   2   2   2   2   1   2   2   2   2   1   1   2   1   2   1   2   2   1   1   1   1   1   1   2   1   2   1   2   1   2   1   1   1   1   1   1   2   2   2   2   1   1   2   2   2   2   2   1   1   2   2   2   1   2   2   1   1   1   2   1   1   2   1   1   1   1   2   2   1   2   2   1   2   1   2   2   2   1   2
 MK-2-4                 1   1   1   2   1   1   1   1   1   1   1   1   2   2   2   2   2   1   1   2   2   1   1   2   1   2   2   2   1   2   2   2   1   2   2   2   2   1   1   2   1   1   1   1   2   2   2   2   2   2   2   1   1   2   2   1   1   2   2   2   2   1   1   1   2   2   1   2   2   1   2   1   2   2   1   1   1   2   1   1   1   2   1   2   1   2   1   2   2   2   2   2   2   1   2   2   2   2   1   1   1   1   1   2   1   2   2   1   2   2   2   2   1   1   1   1   1   2   2   2   2   2   2   2   2   2   2   2   2   2   1   2   2   1   2   1   2   2   1   1   1   1   1   1   2   1   2   1   2   1   2   1   1   1   1   1   1   2   2   2   2   1   1   1   2   2   2   2   1   1   2   2   1   2   2   2   1   1   1   2   1   1   1   1   1   1   1   2   1   1   2   2   1   2   1   2   2   2   1   2
 MK-2-5                 1   1   1   2   1   1   1   1   1   2   1   1   2   2   2   2   2   1   1   2   2   1   1   2   1   1   2   2   1   2   2   2   2   2   2   2   2   1   1   2   1   1   1   1   2   1   2   2   2   1   2   1   1   2   2   1   1   2   2   2   2   2   1   1   2   2   1   1   2   1   2   1   2   1   2   1   1   2   1   1   1   1   1   1   1   2   1   2   2   2   2   2   2   1   2   2   2   2   1   1   1   1   1   1   1   2   2   1   2   2   1   2   1   1   1   1   1   2   1   2   2   2   2   2   2   1   2   1   2   1   1   2   1   1   2   1   2   1   1   1   1   1   1   1   2   2   2   1   1   2   2   1   1   1   1   1   1   2   2   2   2   2   1   1   2   2   1   2   1   1   2   2   2   2   2   2   1   1   1   2   1   1   1   2   1   1   2   2   1   2   2   2   1   2   1   2   2   2   1   2
 MK-2-6                 1   1   1   2   2   1   1   1   1   2   1   1   2   2   2   2   2   1   1   2   2   1   1   2   1   1   2   2   1   2   2   2   2   2   2   2   2   1   1   2   1   2   1   1   2   1   2   2   2   1   2   1   1   2   2   2   1   2   1   2   2   2   1   1   2   2   1   1   2   1   2   1   2   1   2   2   1   2   1   1   1   1   1   1   1   2   1   2   2   1   2   2   2   1   1   2   2   2   1   1   1   1   1   1   1   2   2   1   2   2   2   2   1   1   1   1   2   1   1   2   2   2   2   2   2   1   2   1   2   1   1   2   1   1   2   1   2   1   1   1   1   1   1   1   2   2   2   1   1   2   2   1   1   1   1   1   1   2   2   2   2   2   1   1   2   2   1   2   1   1   2   2   2   2   2   2   2   2   1   2   1   1   1   2   1   1   2   2   1   2   2   2   1   2   1   1   2   2   1   2
 MK-2-7                 1   1   1   2   2   1   1   1   1   2   1   1   2   2   2   1   2   1   1   2   2   2   1   2   1   1   2   2   1   2   2   2   2   2   2   2   2   1   1   2   1   2   1   1   2   1   2   2   2   1   2   1   1   2   2   2   1   2   1   2   2   2   2   1   2   2   1   1   2   1   2   1   2   1   2   2   1   1   1   1   1   1   1   1   1   1   1   2   2   1   2   2   1   1   1   2   2   2   1   1   1   1   1   2   1   2   2   2   2   1   2   2   1   1   1   1   2   1   1   1   2   2   2   2   2   1   2   1   2   1   1   2   1   1   2   1   2   1   1   1   1   1   1   2   2   2   2   1   2   1   2   1   1   1   1   1   1   2   2   2   2   2   1   1   2   2   1   2   1   1   2   2   2   2   2   2   2   2   2   2   1   1   1   2   1   1   2   2   1   2   2   2   1   2   1   1   2   2   1   2
 MK-2-8                 1   1   1   2   2   1   1   1   1   2   1   1   2   2   2   1   2   1   1   2   2   2   1   2   1   1   2   2   1   2   2   2   1   2   2   2   2   1   1   2   1   2   1   2   2   1   2   2   2   1   2   1   1   1   2   2   1   2   1   2   2   2   2   1   2   2   1   1   1   1   2   1   2   1   2   2   1   2   1   1   1   1   1   1   2   1   1   2   2   2   2   1   1   1   1   1   2   2   1   1   1   1   1   2   1   2   2   2   2   1   2   2   1   1   1   1   2   1   1   1   2   2   2   2   2   1   2   1   2   1   1   2   1   1   2   1   1   1   1   1   1   2   1   2   2   1   2   1   2   2   2   1   1   1   1   1   1   2   2   2   2   2   1   1   2   2   1   2   1   1   2   1   1   2   2   2   2   2   2   2   1   1   1   2   1   1   2   2   1   2   1   2   1   2   1   1   2   1   2   2
 MK-2-9                 1   1   1   2   2   1   1   1   1   2   1   1   2   2   2   1   2   2   1   2   2   2   1   2   1   1   2   2   1   2   2   2   1   2   2   2   2   1   1   2   1   2   1   2   2   1   2   2   2   1   2   1   1   1   1   2   1   2   1   2   2   2   2   1   1   2   1   2   1   1   2   1   2   1   2   2   1   2   2   1   2   1   1   1   2   1   2   2   2   2   2   1   1   1   1   1   2   2   1   1   1   1   2   2   1   2   1   2   2   1   2   2   1   1   1   1   1   1   1   1   2   2   2   2   2   2   2   1   1   1   1   2   1   1   2   1   1   1   1   1   1   2   1   2   2   1   2   1   2   2   2   1   1   1   2   1   1   2   2   2   2   2   1   1   2   2   1   2   1   1   2   1   1   2   2   2   2   2   2   2   1   1   1   2   1   1   2   2   1   2   1   2   1   2   1   1   2   1   2   2
 MK-2-10                1   1   1   2   2   1   1   1   1   2   2   1   2   2   2   1   2   2   1   1   2   2   1   2   1   1   2   2   1   2   2   2   1   2   2   2   2   1   1   2   1   2   1   2   2   1   2   2   2   1   2   2   1   1   1   2   1   2   1   2   1   2   2   1   1   2   1   2   1   1   2   1   1   1   2   2   1   2   2   1   2   1   1   1   2   2   2   2   2   2   2   1   1   1   1   1   2   2   1   1   1   1   2   2   2   2   1   2   2   2   2   2   1   1   1   1   2   1   1   2   2   2   2   2   1   2   2   1   1   1   1   1   1   1   1   1   1   1   1   1   1   2   1   2   2   1   2   1   2   2   2   1   2   1   2   1   1   2   2   2   2   1   1   1   2   2   1   2   1   1   1   1   1   2   1   2   2   1   2   2   1   1   1   2   1   1   2   2   1   2   1   1   1   2   1   1   2   1   2   2
 MK-2-11                1   1   1   2   2   1   1   1   1   2   2   1   2   2   2   1   2   2   1   1   2   2   2   2   1   1   2   2   2   2   2   2   1   2   2   2   2   2   1   2   1   1   1   2   2   1   1   2   1   1   2   2   1   2   2   2   1   2   1   2   1   1   2   1   1   2   1   2   1   1   2   1   1   1   2   2   1   1   1   1   2   2   1   1   2   2   2   1   2   2   2   1   1   1   1   1   2   2   1   1   1   1   2   2   2   2   1   2   2   2   2   2   1   1   1   1   2   1   1   2   2   2   2   2   1   2   2   1   1   1   1   1   1   1   1   1   1   1   1   1   1   1   2   2   2   1   2   1   2   2   2   1   2   1   2   1   1   2   2   2   1   2   1   1   2   2   1   2   1   1   1   1   1   2   2   2   2   1   2   2   1   1   1   2   1   1   2   2   1   1   1   1   1   2   1   1   2   1   2   1
 MK-2-12                1   1   1   2   2   1   1   1   2   2   2   1   2   2   2   1   2   2   1   1   2   1   2   2   1   1   2   2   2   2   2   2   1   2   2   2   2   2   2   2   1   2   1   2   2   1   1   2   1   1   2   2   1   2   2   2   1   2   1   2   1   2   2   1   1   1   1   1   1   1   2   1   1   1   2   2   1   1   1   1   2   2   1   1   2   2   2   1   1   2   2   1   1   1   1   2   2   2   1   1   1   1   2   2   2   2   1   1   1   1   2   1   1   1   1   1   2   1   1   2   2   1   2   2   1   2   2   1   1   1   1   1   1   1   2   1   1   1   1   1   2   1   2   2   2   1   2   1   2   2   2   1   1   1   2   1   1   2   1   2   1   2   1   1   2   2   1   2   1   1   1   1   1   2   1   2   2   1   1   2   1   1   1   2   1   1   2   2   1   1   1   1   1   2   1   1   1   1   2   1
 MK-2-13                1   1   1   2   1   1   1   1   2   2   1   1   2   2   2   1   2   2   1   1   2   1   2   2   1   1   2   2   2   2   1   2   1   2   2   2   2   1   1   2   1   2   1   2   2   1   1   2   1   1   2   2   1   2   2   2   2   2   1   2   1   2   1   1   1   1   1   1   1   1   2   1   1   1   2   2   1   1   1   2   2   2   1   1   2   2   2   1   1   1   2   1   1   1   1   2   1   2   2   1   1   1   2   2   2   2   1   1   1   1   2   1   1   1   2   1   1   1   1   2   2   1   2   1   1   1   1   1   1   1   1   1   1   1   2   1   1   2   1   1   2   2   2   2   1   1   2   1   2   2   2   1   1   1   2   1   1   2   1   2   1   2   1   2   1   2   1   2   1   2   1   1   1   2   1   2   2   1   1   2   1   1   1   2   2   1   2   1   1   1   1   1   2   2   1   1   1   2   2   1
 MK-2-14                1   1   1   2   1   1   1   1   2   2   1   1   2   2   2   1   2   2   1   1   1   1   2   1   1   1   1   2   2   2   1   2   1   2   2   2   2   2   1   2   1   2   2   2   2   1   1   1   1   1   1   2   1   2   2   2   2   2   1   2   1   2   1   1   1   1   1   1   1   1   2   2   1   1   2   2   1   1   1   2   1   2   1   1   2   2   2   1   1   1   2   2   1   1   1   2   1   2   2   1   1   1   2   2   2   2   1   1   1   1   2   1   1   1   2   1   1   1   1   2   1   1   2   1   1   1   1   1   1   1   1   2   1   1   2   1   1   2   1   1   2   2   2   2   1   1   2   1   2   2   2   1   1   1   2   2   1   2   1   2   1   2   1   2   1   2   1   2   1   1   1   1   1   2   1   2   2   1   1   2   1   2   2   2   2   1   2   1   1   1   1   1   2   2   1   1   1   2   2   1
 MK-2-15                1   1   1   2   1   1   1   1   2   2   1   2   2   2   2   1   2   1   1   1   1   1   2   1   1   1   1   2   2   2   1   2   1   2   2   2   2   2   1   1   1   2   2   2   2   2   1   1   2   1   2   2   1   2   2   2   2   2   1   1   1   2   1   1   1   1   1   1   1   2   2   1   1   1   2   2   1   1   1   1   1   2   1   1   2   2   2   2   1   1   2   2   1   1   1   2   1   2   2   1   1   1   1   2   1   2   1   1   1   1   2   1   1   1   2   1   1   1   1   1   1   1   2   1   1   1   1   1   1   1   1   2   1   1   2   1   1   2   1   1   2   2   2   2   2   1   2   1   2   2   2   1   1   1   2   2   1   2   2   2   1   2   1   2   1   2   1   2   1   1   1   1   1   2   1   2   1   1   1   2   2   2   2   2   2   1   2   1   1   1   1   1   1   2   1   1   1   2   2   2
 MK-2-16                1   1   1   2   1   1   1   1   1   2   2   2   2   2   2   1   2   1   1   1   1   1   2   1   1   1   2   2   2   2   1   2   1   2   2   2   2   2   1   1   1   2   2   2   2   2   1   1   2   1   2   2   1   2   2   2   1   1   1   1   1   2   1   1   1   1   1   1   1   2   2   1   1   1   2   2   1   1   1   1   1   2   1   1   2   2   2   1   1   1   2   2   1   1   1   2   1   2   2   1   1   1   1   2   1   2   1   1   1   1   2   1   1   1   2   2   1   1   1   1   1   1   2   1   2   1   1   1   1   1   1   2   1   1   2   1   1   2   1   1   2   2   2   2   2   1   2   2   2   2   1   1   1   1   2   2   1   2   2   1   1   2   1   2   1   1   1   2   1   1   1   1   1   2   2   2   2   1   1   2   2   2   2   2   2   1   1   1   1   1   1   1   1   2   1   1   1   2   2   2
 MK-3-1                 1   2   1   1   2   1   1   2   1   1   2   2   2   1   2   1   2   2   1   2   2   1   2   1   1   1   2   1   2   1   2   2   1   1   1   2   1   2   2   1   1   2   2   2   1   1   1   1   2   1   1   2   2   2   1   1   2   2   1   1   1   1   2   2   1   1   2   2   2   1   1   1   2   1   2   1   2   2   1   2   1   2   1   1   1   1   1   1   2   1   2   1   2   1   1   1   1   2   1   2   1   1   1   1   2   2   2   1   1   2   2   2   2   1   2   2   2   2   2   2   1   1   2   1   1   2   1   1   2   2   2   2   1   1   2   1   1   1   1   2   2   2   2   2   1   1   1   2   2   1   1   1   2   1   1   1   2   2   1   1   2   2   1   2   1   1   2   2   1   1   1   2   2   1   2   2   2   1   2   2   2   2   1   1   2   1   2   2   1   2   2   2   1   1   1   1   2   2   2   1
 MK-3-2                 1   2   2   1   1   1   1   2   1   1   1   2   2   1   2   1   2   2   2   2   2   1   2   1   2   1   2   1   2   1   2   2   1   1   1   2   1   2   2   1   1   2   2   2   1   1   1   1   2   1   1   2   2   2   1   1   2   2   1   1   1   1   2   2   1   1   2   2   2   1   1   1   2   1   2   1   2   2   1   1   1   2   1   1   1   1   2   1   2   1   2   1   2   1   1   1   1   2   1   2   1   1   1   1   2   2   2   1   1   2   2   2   1   1   2   2   2   2   2   2   1   1   2   1   1   1   1   1   2   1   2   2   1   1   2   1   1   2   2   2   2   2   2   2   2   1   1   2   2   2   1   1   2   1   1   1   2   2   1   1   2   2   1   2   1   1   2   2   2   1   2   2   2   1   2   2   1   1   2   2   2   2   1   1   2   1   2   2   1   2   2   2   1   1   1   1   2   1   2   1
 MK-3-3                 1   2   2   2   1   1   1   2   1   1   1   2   2   1   2   2   2   2   1   2   2   1   2   1   2   1   2   1   2   1   2   2   1   1   1   2   2   2   2   1   1   2   2   2   1   1   2   1   2   1   1   2   2   2   1   1   2   2   1   1   1   1   2   2   1   1   2   2   2   1   1   1   2   1   2   2   2   1   1   2   1   1   1   1   1   1   2   1   2   1   2   2   1   1   1   2   1   2   1   2   1   1   1   1   2   2   2   1   1   2   2   2   1   1   2   2   2   1   2   1   1   1   2   1   1   1   1   1   2   1   2   2   1   1   1   1   1   1   2   2   2   2   1   1   2   2   1   1   2   2   1   1   2   2   1   1   2   2   1   1   2   2   1   2   2   2   2   2   2   1   2   2   1   1   2   2   1   1   2   2   1   2   1   1   2   1   2   1   1   2   2   2   1   1   1   1   2   1   2   1
 MK-3-4                 1   2   2   2   1   1   1   2   1   1   1   2   2   1   2   2   2   2   1   1   2   1   2   1   2   1   2   1   2   1   2   2   1   1   1   2   2   2   1   1   1   2   2   1   1   1   2   1   2   1   2   1   2   2   1   2   2   1   1   2   2   2   2   2   1   1   2   2   2   1   1   1   2   1   2   2   2   1   1   2   1   1   1   1   1   1   2   1   2   1   2   2   1   1   1   2   1   2   1   2   1   1   1   1   2   2   2   2   1   2   2   2   2   1   2   2   2   1   2   1   1   1   2   1   1   1   1   1   2   1   2   2   1   1   1   1   1   1   2   2   2   2   1   1   2   1   1   2   2   2   1   1   1   2   1   1   2   2   1   1   2   2   1   1   2   2   2   2   2   1   2   2   1   1   2   1   1   1   2   2   1   2   1   1   2   1   2   1   1   2   1   2   1   1   1   1   2   1   2   1
 MK-3-5                 1   2   2   2   1   1   1   2   1   1   1   2   2   1   2   2   2   2   1   1   2   1   2   2   1   1   2   1   2   1   2   2   1   1   1   2   2   2   1   1   1   2   2   1   1   1   2   1   2   1   1   1   2   2   1   2   2   1   1   2   1   2   2   2   1   1   2   2   2   1   1   1   2   2   2   1   2   1   1   2   1   1   2   1   1   1   2   1   2   1   1   2   1   1   1   2   1   2   2   1   1   1   1   1   2   1   2   2   2   2   2   2   2   1   2   2   2   1   2   1   1   1   2   1   1   1   1   1   2   1   1   2   1   1   1   1   1   1   2   2   2   2   1   1   2   1   1   2   2   2   1   1   1   2   1   1   2   2   1   1   2   2   1   1   2   2   2   2   2   1   2   2   1   1   2   1   1   1   2   2   1   2   2   1   2   1   2   1   1   2   1   2   1   2   1   1   2   1   2   1
 MK-3-6                 1   2   2   2   1   1   1   2   1   1   1   2   2   1   2   2   2   2   2   1   1   2   2   2   1   1   2   1   2   1   2   2   1   1   2   2   2   2   1   1   2   1   2   1   1   1   2   1   1   1   1   1   2   2   1   2   2   1   1   2   1   2   2   2   1   1   2   1   2   2   1   2   2   2   2   1   2   1   1   1   1   1   2   1   1   1   2   1   2   1   1   2   1   1   1   2   1   2   2   1   1   1   1   2   2   1   2   2   2   2   2   2   2   1   2   2   2   1   2   1   1   1   2   1   1   1   1   1   1   2   1   2   1   1   1   1   1   1   2   2   2   2   1   1   2   1   2   2   2   2   1   1   1   2   1   1   2   2   1   1   2   2   1   1   2   2   2   2   2   1   2   1   1   2   2   1   1   1   2   1   1   1   2   1   2   1   2   1   1   2   1   2   2   2   1   1   2   1   2   2
 MK-3-7                 1   2   1   2   1   1   1   2   1   1   1   2   2   1   2   2   2   2   2   1   1   2   2   2   1   1   2   1   2   1   2   2   1   1   2   2   2   2   1   1   2   1   2   1   1   1   2   1   1   1   2   1   1   2   1   2   2   1   1   2   1   2   2   2   2   1   2   1   2   2   1   1   2   2   2   1   2   1   2   1   1   1   2   1   1   1   2   1   2   1   1   2   1   1   1   2   1   2   2   1   1   1   1   2   2   1   2   2   2   2   2   2   2   2   2   2   2   1   2   1   1   1   2   1   1   1   1   1   1   2   1   1   1   1   1   2   1   1   2   2   2   2   1   1   2   1   2   2   2   2   1   1   1   2   1   1   2   2   1   2   2   2   1   1   2   2   2   1   1   1   2   1   1   2   2   1   1   1   2   1   1   1   2   1   2   1   2   1   2   2   1   2   2   2   1   1   2   1   2   2
 MK-3-8                 2   2   1   1   1   1   1   2   1   1   1   2   2   1   2   2   2   2   2   1   1   2   1   2   1   1   2   1   1   1   2   2   1   1   2   2   2   2   1   1   2   1   2   1   1   1   2   1   1   1   2   2   1   2   1   2   2   1   1   2   1   1   2   2   2   1   2   1   2   2   1   1   2   2   2   1   2   2   2   1   1   1   1   1   1   1   2   1   2   1   1   1   2   1   1   2   1   1   2   1   1   1   1   2   2   1   2   2   2   2   2   2   2   2   2   2   2   1   2   1   1   1   2   1   1   1   1   1   1   2   1   1   1   1   1   2   1   1   2   2   2   2   1   2   2   1   2   2   2   2   1   1   1   2   1   1   2   2   1   2   2   2   1   1   2   2   2   1   1   1   2   1   1   2   2   1   1   1   2   1   1   1   2   1   2   1   2   1   2   2   1   1   2   2   1   1   2   1   1   2
 MK-3-9                 2   2   1   1   1   1   2   2   1   1   2   2   2   1   2   2   2   2   1   1   1   2   1   2   1   1   1   1   1   1   2   2   1   2   2   2   2   2   1   1   2   2   2   1   1   1   2   1   2   1   2   2   1   2   1   2   2   1   1   2   1   1   2   2   2   1   2   1   2   2   1   1   2   2   2   1   2   2   2   1   1   2   1   1   1   1   2   1   2   1   1   1   1   1   1   2   1   1   2   2   1   1   1   2   2   1   2   2   2   2   2   2   1   2   2   2   2   1   2   1   1   1   2   1   1   1   1   1   1   2   1   1   1   1   1   2   1   2   2   2   2   2   1   2   2   1   2   1   1   2   1   1   1   2   1   1   2   1   1   1   2   2   1   1   2   2   2   1   1   1   2   1   2   2   2   1   1   1   2   1   1   1   2   1   2   2   2   1   2   2   1   1   2   2   1   1   2   1   1   2
 MK-3-10                1   2   1   1   1   2   2   2   1   1   2   2   2   1   1   2   2   2   1   2   1   2   1   2   1   1   2   1   1   1   2   2   1   2   2   2   2   2   1   1   2   2   2   1   1   2   2   2   2   1   2   2   2   2   2   1   2   1   1   2   1   1   2   2   1   1   2   1   2   2   1   2   2   2   2   1   2   2   1   1   1   2   1   1   1   1   2   1   2   1   1   1   1   1   1   2   1   1   2   2   2   2   1   2   2   1   2   2   2   1   2   2   1   2   2   2   2   1   2   1   1   1   2   1   1   2   1   2   1   2   1   1   1   2   1   2   1   2   2   2   2   2   1   2   2   1   2   1   1   2   2   1   1   2   1   1   2   1   1   1   2   2   1   1   2   2   2   1   1   1   1   1   2   2   2   1   1   1   2   1   1   1   2   1   2   2   2   2   2   2   2   1   2   1   1   1   2   1   2   2
 MK-3-11                1   2   1   1   1   2   2   2   1   1   2   2   2   1   2   2   2   2   1   2   1   2   1   2   1   1   2   1   1   1   2   2   1   2   2   2   2   2   1   1   2   2   2   1   1   2   2   2   2   1   2   2   2   2   2   1   2   1   1   2   1   1   2   1   1   1   2   1   2   2   1   2   2   2   2   1   2   2   1   1   1   2   1   1   1   1   2   1   2   1   2   1   1   1   1   2   1   1   2   2   2   2   2   2   2   1   2   2   2   1   2   2   2   2   2   2   2   1   2   2   1   1   2   1   1   2   1   2   1   2   1   1   2   2   1   2   1   2   2   1   1   2   1   2   2   1   2   1   1   2   2   1   1   2   1   1   2   1   1   1   2   2   1   2   2   2   2   1   2   1   1   1   2   2   2   2   1   1   2   1   2   1   2   2   2   2   2   2   2   1   2   1   2   1   1   2   2   1   2   2
 MK-3-12                1   2   1   1   1   2   2   2   1   1   2   2   2   1   1   2   2   2   1   2   1   2   2   2   1   2   1   1   1   1   2   1   1   2   2   2   2   2   1   1   2   2   2   1   1   2   1   2   2   1   2   2   2   2   2   2   2   1   1   2   2   1   2   1   1   1   2   1   2   2   1   2   1   2   2   1   2   2   1   1   1   2   1   1   1   1   2   1   2   1   2   1   1   1   1   2   1   1   2   2   2   1   1   2   2   1   2   2   2   1   2   2   2   2   2   2   2   1   2   2   1   1   2   1   1   2   1   2   1   2   1   1   2   2   1   2   1   2   2   1   1   2   1   2   2   1   2   1   1   2   1   1   1   2   2   1   2   2   1   1   2   2   1   2   2   2   2   1   2   1   1   1   2   2   1   2   1   1   2   1   2   1   2   2   2   1   2   2   2   1   2   1   2   1   1   2   2   1   2   2
 MK-3-13                1   2   1   1   1   2   2   2   1   1   2   2   2   1   1   2   2   2   1   2   1   2   2   1   1   2   1   1   1   1   2   1   1   2   2   2   2   1   1   1   2   2   1   1   1   2   1   2   2   1   2   2   2   2   2   2   2   1   1   2   2   1   2   2   1   1   2   1   2   2   1   2   1   2   1   1   2   2   1   1   1   2   1   1   1   2   2   1   2   1   1   1   2   1   1   2   1   1   2   2   2   1   1   2   2   1   2   2   2   1   2   2   2   2   2   2   2   1   2   2   1   1   2   1   1   2   2   2   1   2   1   1   2   2   1   2   1   2   2   1   1   2   1   2   2   2   2   1   1   1   1   1   1   2   2   2   2   2   1   1   2   2   1   2   2   2   2   1   2   1   1   1   2   2   1   2   1   1   1   1   2   1   2   2   2   1   2   2   2   2   2   1   2   1   1   2   2   1   1   2
 MK-3-14                1   2   1   1   1   2   2   2   1   1   2   2   2   1   1   2   2   1   1   2   2   2   2   1   2   2   1   1   1   2   2   1   1   2   2   2   2   1   1   2   2   2   1   1   1   2   1   2   2   1   2   2   2   2   2   2   2   1   1   2   2   1   2   2   2   1   2   1   2   2   1   2   2   2   1   1   2   2   1   1   1   2   1   1   1   1   2   1   2   1   1   1   2   1   1   2   1   2   2   2   1   1   1   2   2   1   2   2   2   1   2   2   2   2   2   1   2   1   2   2   1   1   2   1   2   2   2   2   1   2   1   1   2   2   1   2   1   1   2   1   1   2   1   2   2   2   2   1   1   1   1   1   1   2   2   2   1   2   1   1   2   2   1   1   2   2   2   1   2   1   1   1   2   2   1   2   1   1   1   1   2   1   2   2   2   1   2   2   2   2   2   1   2   2   1   2   2   1   1   2
 MK-3-15                1   2   1   1   1   2   1   2   1   1   2   1   2   1   1   2   2   1   1   2   2   1   2   1   1   2   1   1   1   2   2   1   2   2   2   2   2   1   1   2   2   2   2   1   1   2   2   2   2   2   2   1   2   2   2   2   1   1   2   2   2   1   2   2   2   1   2   1   2   2   1   2   2   1   1   1   2   2   2   1   1   2   1   1   1   1   2   1   1   1   1   1   2   1   1   2   1   2   2   2   1   1   1   2   2   1   1   2   2   1   2   2   2   2   2   1   2   1   2   2   1   1   2   1   2   2   2   1   1   2   1   1   1   2   1   1   1   1   2   1   1   2   1   2   2   2   2   1   1   1   1   1   2   2   2   2   1   2   1   1   2   2   1   2   2   2   2   1   2   1   1   1   2   2   1   2   1   1   1   2   2   1   2   2   2   1   2   2   2   2   2   1   2   2   1   2   2   1   1   2
 MK-3-16                1   2   1   1   1   2   1   2   1   2   2   1   2   1   1   1   2   1   1   2   2   1   2   1   1   2   1   1   1   2   2   1   2   2   2   2   2   1   1   2   2   2   2   1   1   2   2   2   2   2   2   1   2   2   2   2   1   1   2   2   2   1   2   2   2   1   2   1   2   2   1   2   2   1   2   1   2   2   2   1   1   2   1   2   1   2   2   1   1   2   1   1   2   1   1   2   1   2   2   2   1   1   1   2   2   1   1   2   2   1   2   2   2   2   2   1   2   1   1   2   1   1   2   1   2   2   2   2   2   2   1   1   2   2   1   1   1   1   2   1   1   2   1   2   2   2   2   1   1   1   1   1   2   2   2   2   2   2   1   1   1   1   1   1   2   2   2   1   1   1   1   1   2   2   1   2   1   1   1   2   2   1   2   2   2   1   2   2   2   2   2   1   2   2   1   1   2   1   1   2
 MK-4-1                 2   1   2   2   2   2   1   1   2   1   1   2   2   1   2   1   2   1   2   2   1   1   2   2   2   2   1   2   2   2   1   1   2   1   1   1   2   1   2   2   2   1   2   2   2   1   2   2   1   2   2   2   1   2   2   2   2   2   2   2   1   1   2   2   2   2   2   1   2   2   1   1   2   2   1   1   2   1   2   2   2   2   2   2   1   1   1   1   2   1   2   2   1   2   1   1   1   1   1   2   1   1   1   2   1   1   1   2   1   1   1   1   1   1   1   2   2   2   2   2   1   2   2   1   1   2   2   1   2   2   1   2   2   1   1   2   1   2   1   2   2   1   2   2   1   2   1   2   2   1   1   1   1   2   2   1   1   2   1   1   2   2   2   2   2   1   1   1   2   2   2   2   1   1   2   2   2   2   2   2   2   2   2   2   1   2   1   2   1   2   2   2   2   1   2   1   2   2   2   2
 MK-4-2                 2   1   1   1   2   2   1   1   2   1   1   2   2   1   2   1   1   1   2   2   1   1   2   2   2   2   1   2   2   2   1   1   2   1   2   2   2   1   2   2   2   1   2   2   2   1   2   1   1   2   2   2   1   2   2   2   2   2   2   1   1   1   2   2   2   2   2   1   2   2   1   2   2   2   1   1   1   1   2   2   2   2   2   2   1   1   1   1   2   1   2   1   1   2   1   1   1   1   1   2   1   1   1   2   1   2   1   2   1   1   1   1   1   2   1   2   1   2   1   2   1   2   2   1   1   2   2   1   2   2   1   2   2   1   1   1   1   2   1   2   2   1   2   2   1   2   1   2   2   2   1   1   1   2   2   1   1   2   1   1   2   2   2   1   2   1   1   2   2   2   2   2   1   1   1   2   1   2   2   2   2   2   2   2   1   2   1   2   1   2   2   1   1   1   2   2   2   2   2   2
 MK-4-3                 2   1   1   1   2   2   1   1   2   1   1   2   2   1   2   1   1   1   2   2   1   1   2   2   2   2   2   2   1   1   1   1   2   1   2   2   2   1   2   1   2   1   2   2   1   2   2   1   2   2   1   2   1   2   2   2   2   2   2   1   1   2   2   2   1   1   2   1   2   2   1   2   1   2   1   2   2   1   2   2   2   2   2   2   1   1   2   1   2   1   2   1   1   2   1   1   1   1   1   1   1   1   1   2   1   2   1   2   1   1   1   1   2   2   1   2   1   2   2   2   1   2   2   1   1   2   2   1   2   2   1   2   2   1   1   1   1   2   2   2   1   1   2   2   2   2   1   2   2   2   1   1   1   2   2   2   2   2   1   1   2   2   2   1   2   1   1   2   2   2   2   1   2   1   1   2   1   2   2   2   2   2   2   2   1   2   1   2   1   2   2   1   1   1   2   2   2   2   2   2
 MK-4-4                 2   2   1   1   2   2   1   1   2   1   1   2   2   1   2   1   1   1   2   2   1   1   2   2   1   2   2   2   1   2   1   1   1   1   2   2   1   1   2   1   1   1   2   2   1   2   2   1   2   2   1   2   1   2   2   2   2   2   1   1   1   2   1   2   1   1   2   1   2   1   1   1   1   2   1   1   2   1   2   2   2   2   2   2   2   1   2   1   2   1   2   2   1   2   1   1   1   1   2   1   1   1   1   2   1   2   1   2   1   1   1   1   2   2   1   2   1   2   2   2   1   2   1   1   2   2   1   1   2   2   1   2   2   1   1   1   1   2   2   2   1   1   2   2   2   2   1   2   2   2   1   2   1   2   2   2   2   2   1   1   2   2   2   2   2   1   1   2   2   2   2   1   2   1   1   1   1   2   2   2   2   2   2   2   1   2   1   2   1   2   2   1   1   1   2   2   2   2   2   2
 MK-4-5                 1   2   2   1   2   2   1   1   2   1   2   2   2   1   2   1   1   1   2   1   1   1   2   2   1   2   2   1   1   2   1   1   1   1   2   2   1   1   2   1   1   1   2   2   2   2   2   1   2   2   1   2   1   2   2   2   1   2   1   1   1   2   1   2   1   1   2   1   2   1   1   1   1   2   1   1   1   1   2   2   2   2   1   2   2   1   2   1   2   1   2   2   1   1   1   1   1   1   2   1   1   1   2   2   1   2   1   2   1   1   1   1   2   2   1   2   1   2   2   2   1   2   1   1   2   2   2   1   2   2   1   2   2   2   1   2   1   2   2   1   1   1   2   2   2   2   2   2   2   2   1   2   1   2   1   2   2   2   1   1   2   2   2   2   2   1   1   2   2   2   2   1   2   1   1   1   1   2   2   2   2   2   2   2   1   2   1   2   1   2   2   1   1   1   2   2   1   2   2   2
 MK-4-6                 1   2   2   1   1   2   1   1   2   1   2   2   1   1   2   1   1   1   2   1   1   1   2   2   1   2   2   1   1   2   1   1   1   1   2   2   1   1   2   1   1   1   2   2   2   2   2   1   2   2   1   2   1   2   2   2   1   2   1   1   1   2   1   2   1   1   2   1   2   1   1   1   1   2   1   1   1   1   2   2   2   2   1   1   2   1   2   1   2   1   2   2   1   1   1   1   1   1   2   1   1   1   2   2   1   2   1   2   1   1   1   1   2   2   1   2   2   2   2   2   1   2   1   1   2   2   2   1   2   2   2   2   1   2   1   2   1   2   2   1   1   2   2   2   1   2   2   2   2   2   1   2   1   2   1   2   2   2   1   1   2   2   2   2   2   1   1   2   2   2   2   1   2   1   1   1   2   1   2   2   2   2   2   2   1   2   1   2   1   2   2   1   1   1   2   2   1   2   2   2
 MK-4-7                 1   2   1   1   1   2   1   1   2   1   2   2   1   1   2   1   1   1   2   1   1   1   2   2   1   2   2   1   1   2   1   1   1   1   2   2   1   1   2   1   1   1   2   2   2   2   2   1   2   2   2   2   1   2   2   2   1   2   1   1   1   2   2   2   1   1   2   1   2   1   1   1   1   2   1   1   1   1   2   2   1   2   1   1   2   1   2   1   2   1   2   2   1   1   1   1   1   1   2   1   1   1   2   2   1   2   1   2   1   1   1   1   2   2   1   2   2   2   1   2   1   2   1   1   2   2   2   1   2   2   2   1   1   2   1   2   1   2   2   1   1   2   2   2   1   2   2   2   2   2   1   2   1   2   1   2   2   2   1   1   2   2   2   2   2   1   1   2   2   2   2   1   2   1   1   1   1   1   2   2   2   2   2   2   1   2   1   2   1   1   1   1   1   1   2   2   2   2   2   2
 MK-4-8                 1   2   1   1   1   2   1   1   1   1   2   2   1   1   2   1   1   1   2   1   1   1   1   2   1   2   2   2   1   2   1   1   1   1   2   2   2   1   2   1   2   1   2   2   2   2   2   1   2   2   2   2   1   2   2   2   1   2   1   1   1   2   2   2   1   2   2   1   1   1   1   1   1   2   1   1   1   1   2   2   2   1   1   1   2   1   2   1   2   1   2   2   1   1   1   1   1   1   2   1   1   2   2   2   1   2   1   2   1   1   1   1   2   2   1   2   1   2   1   2   1   2   1   1   2   2   2   1   2   1   2   1   1   2   1   2   1   2   2   1   1   2   2   2   1   2   2   2   2   2   1   2   1   2   1   2   2   2   1   1   2   1   2   2   2   1   1   2   2   2   2   1   1   1   1   1   1   2   1   2   2   2   2   2   1   2   2   2   1   1   1   1   1   1   2   2   2   2   2   2
 MK-4-9                 1   2   1   1   1   2   1   1   2   1   2   2   1   1   2   1   1   1   2   1   1   1   1   2   1   1   2   2   1   2   1   1   1   1   2   2   2   1   2   1   2   1   1   2   2   2   2   1   2   2   2   2   1   2   2   2   1   2   1   1   1   2   1   2   1   2   2   1   1   1   1   1   1   2   1   1   1   1   2   2   2   1   1   1   2   1   2   1   2   1   1   2   1   1   1   1   1   1   2   2   1   1   2   2   1   2   1   2   1   1   1   1   2   2   1   2   1   2   1   2   1   2   1   1   2   2   2   1   2   1   2   1   1   2   2   1   1   2   2   1   1   2   2   1   1   2   2   2   2   2   1   2   1   2   1   2   2   2   1   1   2   1   2   2   2   2   1   2   2   2   2   1   1   1   1   1   1   2   1   2   2   2   2   2   1   2   2   2   1   1   1   1   1   2   2   2   2   2   2   2
 MK-4-10                1   2   1   1   1   1   1   1   2   1   2   2   1   1   1   1   1   1   2   2   1   1   1   2   1   1   2   2   2   2   1   1   1   1   2   2   2   1   2   1   2   1   2   2   2   2   1   1   2   2   1   2   1   2   2   2   1   2   1   1   1   2   2   2   1   2   2   1   1   1   1   1   1   2   1   1   1   2   2   2   2   1   1   2   2   2   2   1   2   1   1   2   1   2   1   1   1   1   1   2   1   1   2   1   1   2   2   2   1   1   1   2   2   2   1   1   1   1   1   2   1   2   2   1   1   2   2   1   2   1   2   1   1   2   2   1   1   2   2   1   1   2   2   1   1   2   2   2   2   2   1   2   1   1   1   2   2   2   1   1   2   2   1   2   2   2   1   2   2   2   2   1   1   1   1   1   1   2   1   2   2   2   2   2   1   2   2   2   1   1   1   1   1   2   2   1   1   1   2   2
 MK-4-11                1   2   1   1   1   1   1   1   2   1   2   2   1   1   1   1   1   1   2   1   1   1   1   2   1   2   2   2   2   2   1   1   1   1   2   2   2   1   2   1   2   1   2   2   2   2   1   2   2   2   1   2   1   2   2   2   1   2   2   1   1   2   2   2   1   2   2   1   1   1   1   1   1   1   1   1   1   2   2   2   2   1   1   2   2   2   2   2   2   1   1   2   2   2   1   1   1   1   1   2   1   1   2   1   1   2   2   2   1   1   1   2   2   2   1   1   1   1   1   2   1   2   2   1   1   2   2   1   2   1   2   2   1   2   2   1   1   2   2   1   1   2   2   1   1   2   2   2   2   2   1   2   1   1   1   1   2   2   1   1   2   2   1   2   2   2   1   2   2   2   2   1   1   1   2   1   1   2   1   2   2   2   2   2   1   2   1   2   1   1   2   1   1   2   1   1   1   2   2   2
 MK-4-12                1   2   1   1   1   1   1   1   2   1   2   2   1   1   1   1   1   1   2   2   2   1   1   2   1   2   2   2   2   2   1   1   1   1   1   2   2   1   2   1   2   1   2   2   2   2   1   2   2   1   1   2   1   2   2   2   1   2   2   1   1   2   2   2   1   1   2   2   1   1   1   1   1   1   1   2   1   2   2   2   2   1   1   2   2   2   2   2   2   1   1   2   1   2   1   1   1   1   1   1   1   1   2   1   1   2   2   2   1   2   1   2   1   2   2   1   1   1   1   2   1   2   2   1   1   2   2   1   2   1   2   2   1   1   2   1   1   2   2   1   1   2   2   1   1   2   1   2   2   2   1   2   1   2   1   1   2   1   1   1   2   2   1   2   2   2   1   2   2   2   2   1   2   1   2   1   1   2   1   2   2   2   2   2   1   2   1   2   1   1   2   1   1   2   1   1   1   2   2   2
 MK-4-13                1   2   1   1   1   1   1   2   2   1   2   2   2   1   1   1   1   1   2   2   2   1   2   2   1   2   2   2   1   2   1   1   1   2   1   2   2   1   2   1   2   1   2   1   1   2   2   2   2   1   1   2   1   2   2   2   1   2   2   1   1   1   2   2   1   1   2   2   1   1   1   1   1   1   1   2   1   2   2   2   2   1   1   2   2   2   2   2   2   1   1   2   1   2   1   1   1   2   1   1   2   1   2   1   1   2   2   2   1   2   1   2   1   2   2   1   1   1   2   2   1   2   2   1   1   2   2   1   2   2   2   2   1   1   2   1   1   2   2   1   1   2   2   1   1   2   1   2   2   2   1   2   2   2   1   1   2   1   1   1   2   1   1   2   2   2   1   2   2   2   2   1   2   1   2   1   1   2   1   2   2   2   1   2   1   2   1   2   1   1   2   1   1   2   1   1   1   2   2   2
 MK-4-14                1   2   1   1   1   1   1   2   2   1   2   2   2   1   1   2   1   1   2   2   2   1   2   2   1   2   2   2   1   2   2   1   1   2   1   2   2   1   2   1   1   1   2   1   1   2   2   2   2   1   1   2   1   1   2   2   1   2   2   1   1   1   1   2   1   1   2   2   1   1   1   1   1   1   1   2   1   2   2   2   2   1   1   2   2   2   2   2   1   1   1   2   1   2   1   1   1   2   1   2   2   1   2   1   1   1   2   2   1   2   1   2   1   2   2   1   1   1   2   2   1   2   2   1   1   1   2   1   2   2   2   2   1   1   2   1   1   1   1   1   1   2   2   1   1   2   1   2   2   2   1   2   2   2   1   1   2   1   1   1   2   1   1   2   2   2   1   2   2   2   2   1   2   1   2   1   1   1   1   2   1   2   1   2   1   2   1   2   1   2   2   1   1   2   1   1   1   1   2   2
 MK-4-15                1   2   1   1   1   1   1   2   2   1   2   2   2   1   1   2   1   1   2   2   2   1   2   2   1   2   2   2   1   1   2   1   1   2   2   2   1   2   2   1   1   1   1   1   1   2   2   2   2   1   2   2   2   1   2   2   1   1   2   1   1   1   1   2   2   1   2   2   1   1   2   1   1   2   1   2   1   1   2   2   1   1   1   1   2   1   2   2   1   1   1   2   1   2   1   1   1   2   2   2   2   1   1   1   1   1   2   2   1   1   1   2   2   2   2   1   1   2   2   2   1   2   2   1   1   2   2   1   2   2   2   1   1   2   2   1   1   1   1   1   1   2   2   1   1   1   1   2   2   1   1   2   2   2   1   1   2   1   1   1   2   1   1   2   2   2   1   2   2   2   2   1   2   1   2   1   1   1   1   2   1   2   1   2   1   2   1   2   2   2   2   1   1   1   1   2   1   1   2   2
 MK-4-16                1   2   1   2   1   1   1   2   2   1   2   2   2   1   1   2   1   1   2   2   2   1   2   2   1   2   2   2   1   1   1   1   1   2   2   2   2   2   2   1   1   1   1   1   1   2   2   2   2   1   2   2   2   1   2   2   1   1   2   1   2   1   1   2   2   1   2   2   1   1   2   1   1   2   1   2   1   1   2   2   1   1   1   1   2   1   2   2   1   2   1   2   1   2   1   1   2   2   1   2   2   1   1   1   1   2   2   2   1   1   1   2   1   2   2   2   1   1   2   2   1   1   2   1   1   2   2   1   2   2   2   1   1   2   2   2   1   1   1   1   2   2   2   1   1   1   2   2   2   1   2   2   2   2   1   1   2   1   1   1   2   2   2   2   2   2   1   1   2   1   2   1   2   1   2   1   1   1   1   2   1   2   1   1   1   2   1   2   1   2   2   2   1   1   1   2   1   1   2   2
 MK-5-1                 2   1   2   2   2   2   1   2   1   2   1   2   1   2   2   1   2   2   1   1   2   1   1   1   2   1   2   1   1   1   2   1   2   1   2   2   2   2   2   1   2   1   2   2   2   2   1   2   2   1   2   2   1   2   2   2   2   1   2   1   1   1   1   1   1   2   2   2   1   1   2   1   1   2   1   1   1   1   2   2   2   1   2   1   2   1   1   2   1   2   1   2   2   2   1   1   1   2   1   2   2   2   2   1   1   2   1   2   1   1   2   2   1   1   1   2   2   2   1   2   1   1   1   2   2   1   1   2   1   2   2   1   1   1   2   1   1   2   2   1   2   1   2   2   1   2   1   2   1   2   2   2   2   2   2   1   2   2   2   1   2   1   2   2   1   2   1   1   1   1   1   1   2   1   2   1   2   2   2   1   1   2   1   2   2   2   1   2   1   2   2   1   1   2   1   2   2   2   2   1
 MK-5-2                 2   1   2   2   2   2   1   2   1   2   1   2   1   1   2   1   2   2   1   1   2   1   1   1   2   1   2   1   1   1   2   1   2   1   1   2   1   2   2   1   2   1   2   2   2   2   2   1   2   1   2   2   1   2   1   1   2   1   2   2   1   1   1   1   1   2   2   2   1   1   2   1   1   2   1   1   1   2   2   2   2   1   1   1   2   1   1   2   1   2   1   2   2   1   1   1   1   2   1   2   1   2   2   1   1   2   1   2   1   1   1   1   1   1   1   2   2   2   1   2   1   2   1   2   2   1   1   2   1   1   2   1   1   2   2   1   1   2   2   1   2   1   2   2   1   2   1   2   2   2   2   2   2   1   2   1   2   2   2   2   2   1   2   2   1   2   1   1   1   1   1   1   2   1   2   1   2   2   2   1   1   2   1   2   2   2   1   2   1   2   2   1   1   2   2   2   2   2   2   1
 MK-5-3                 2   2   2   2   2   2   2   2   1   2   1   2   1   1   2   1   1   2   1   1   2   1   1   1   2   1   2   1   1   2   2   1   2   1   2   2   1   2   2   1   1   1   1   2   2   1   2   1   2   1   2   2   1   2   1   1   2   1   2   2   1   1   1   1   1   2   2   2   1   1   2   1   1   2   1   1   1   2   2   2   2   1   1   1   2   1   1   2   1   2   1   2   2   1   1   1   1   2   1   2   1   2   2   1   1   2   1   2   1   1   1   1   1   1   1   1   2   2   1   2   1   2   1   2   2   1   1   2   1   2   2   1   1   2   2   1   1   2   2   1   2   1   1   2   1   2   1   2   2   2   2   2   2   1   2   1   2   2   2   2   2   1   2   2   2   2   2   1   1   1   1   1   2   1   2   1   2   2   2   2   1   2   1   2   2   2   1   2   1   2   2   1   2   2   2   1   2   2   2   1
 MK-5-4                 2   2   1   2   2   2   2   2   1   2   1   2   1   1   2   1   1   2   1   1   2   1   1   1   1   1   1   1   2   2   2   1   2   1   2   2   1   2   2   1   1   2   1   2   2   1   1   2   2   1   2   2   1   2   1   1   2   1   2   2   1   1   1   2   1   2   2   2   1   1   2   1   1   2   1   1   1   2   2   2   2   2   1   2   1   1   2   1   1   2   1   2   2   1   1   1   1   2   1   2   1   2   2   1   1   2   1   2   1   1   1   1   1   1   1   1   2   2   1   2   1   2   1   2   2   1   1   2   1   1   2   1   1   2   2   1   1   2   1   1   2   1   2   2   1   2   1   1   1   2   2   2   2   1   1   1   1   2   1   1   2   1   2   2   2   2   2   1   1   1   1   1   2   1   2   1   2   2   2   2   1   2   1   2   2   2   1   2   1   2   2   1   2   2   2   1   2   2   2   1
 MK-5-5                 1   1   1   1   1   2   1   2   1   2   2   2   1   1   2   1   1   2   1   1   2   1   1   1   1   1   1   1   2   2   2   1   2   1   2   2   1   2   1   1   1   2   1   2   2   1   1   2   2   1   2   2   1   2   1   1   2   1   2   2   1   1   1   2   1   1   2   2   1   1   2   1   1   1   1   2   1   2   2   2   2   2   1   2   1   1   2   1   1   2   1   2   2   1   1   1   1   2   2   2   1   1   2   1   1   2   1   2   1   1   1   1   1   1   1   1   2   2   1   2   2   2   1   2   2   1   1   2   1   1   2   1   1   2   2   1   1   2   2   1   2   1   1   2   2   2   1   1   1   2   2   2   1   2   1   1   1   2   1   1   2   1   2   2   2   2   2   1   1   1   1   1   2   1   2   1   2   2   2   2   1   2   1   1   2   2   2   2   1   1   2   1   2   2   2   2   1   1   2   1
 MK-5-6                 1   1   2   1   1   2   1   1   1   2   2   2   1   1   2   1   1   2   2   2   2   1   2   1   1   1   1   1   2   2   2   1   1   1   2   2   1   2   1   1   1   2   1   2   2   1   1   2   2   1   2   2   1   2   2   1   2   1   2   2   1   1   1   1   1   1   2   2   1   2   2   1   1   1   1   2   1   2   2   2   2   2   1   1   1   1   2   1   1   1   1   2   2   1   1   1   2   2   1   2   1   1   2   1   2   1   1   2   1   1   1   2   1   2   1   1   1   2   1   2   2   2   1   1   2   1   1   2   1   1   2   1   1   2   2   1   1   2   2   1   1   2   1   2   2   2   2   1   1   2   2   2   2   2   1   2   1   2   1   1   2   1   2   2   2   2   2   1   1   1   1   1   2   1   2   1   2   2   2   2   1   2   1   1   2   2   2   2   1   1   2   1   2   2   2   2   2   1   2   1
 MK-5-7                 1   1   2   1   1   2   1   1   1   2   2   2   1   1   2   1   2   2   2   2   2   1   1   1   1   1   1   1   2   2   2   1   1   1   2   2   1   2   1   1   1   2   2   1   2   1   1   2   2   1   2   2   1   2   2   1   2   1   2   2   1   1   1   1   1   1   2   2   1   1   2   1   1   1   1   2   1   2   2   2   2   2   1   1   1   1   2   1   1   1   1   2   2   1   1   1   2   2   1   2   1   2   2   1   2   1   1   2   1   1   1   2   1   2   1   2   1   1   1   2   2   2   1   1   2   1   1   2   1   1   2   1   1   2   2   1   1   2   2   1   1   2   1   2   2   2   2   1   1   2   1   2   1   2   1   2   1   1   1   1   2   1   2   2   2   2   2   1   1   1   1   2   2   1   2   1   2   2   2   2   2   2   1   1   1   2   2   2   1   2   2   1   2   2   2   2   2   1   2   1
 MK-5-8                 2   1   2   1   1   1   1   1   1   2   2   2   1   1   2   2   2   2   2   2   2   1   1   2   1   1   1   1   2   2   2   1   1   1   2   2   1   2   1   1   1   1   2   1   2   1   1   2   2   1   2   2   1   2   2   1   2   1   2   2   1   1   1   1   1   1   2   2   1   1   2   2   1   1   1   2   1   2   2   2   2   2   2   1   1   2   2   1   1   1   1   2   1   1   1   1   2   2   1   2   1   2   2   1   2   1   1   2   1   1   2   2   1   2   1   2   1   1   1   2   2   2   1   1   1   1   1   1   1   1   2   1   1   2   2   1   1   2   2   1   1   2   1   2   2   2   2   1   1   2   1   2   1   2   1   1   1   1   1   1   2   1   2   2   2   2   2   1   1   1   1   2   2   1   2   1   2   2   2   2   2   2   2   1   2   2   2   2   1   2   1   1   2   2   2   2   2   1   2   2
 MK-5-9                 2   1   2   1   1   1   1   1   1   2   2   2   2   1   1   2   2   1   2   2   2   1   1   2   1   1   1   1   2   2   2   2   1   1   2   1   1   2   1   1   1   1   1   1   2   2   1   2   2   1   2   2   1   2   2   1   2   2   2   2   1   1   1   1   1   1   2   1   1   1   2   2   1   1   1   2   1   2   2   2   1   2   1   1   1   2   1   1   1   1   1   2   1   1   1   1   2   2   1   2   2   2   2   1   2   1   1   2   1   1   2   2   1   2   1   2   1   1   1   2   2   2   1   2   1   1   1   1   1   1   2   2   1   2   2   1   1   2   2   1   2   2   1   2   2   2   2   1   1   2   2   2   1   2   1   1   1   1   1   1   2   1   2   2   2   2   2   1   1   1   1   2   2   1   2   1   2   2   2   2   2   2   2   1   1   2   2   2   1   2   1   1   1   2   2   2   2   1   1   2
 MK-5-10                2   1   1   1   1   1   1   1   1   2   2   2   2   1   1   2   2   2   1   2   2   1   1   2   1   1   1   1   2   2   2   2   1   1   2   1   1   2   1   1   1   1   1   1   2   1   2   2   2   2   2   2   1   2   2   1   2   2   2   2   1   1   2   1   1   1   2   1   1   1   1   1   1   1   1   2   1   2   2   2   1   2   1   1   1   2   1   1   1   1   1   2   1   1   1   1   2   2   2   2   2   2   2   1   2   1   1   1   1   1   2   2   1   2   1   2   2   1   1   1   2   2   1   2   1   1   1   1   1   1   2   2   1   2   2   1   1   2   2   1   2   2   1   2   2   1   2   1   1   2   2   2   1   2   1   1   1   1   1   1   2   1   2   2   2   2   2   1   2   1   1   2   2   1   2   2   2   2   2   2   2   2   2   1   1   1   2   2   1   2   1   1   1   2   2   2   2   1   1   2
 MK-5-11                2   1   1   1   1   2   1   1   2   2   2   2   2   1   2   2   2   2   1   2   2   2   1   2   1   1   2   1   2   2   2   2   1   2   2   1   1   2   1   1   1   1   1   1   2   1   2   2   2   2   2   2   1   2   2   1   2   2   2   2   1   1   2   1   1   1   2   1   1   1   1   1   1   1   1   2   1   2   2   2   1   2   1   1   1   2   1   1   1   1   1   2   1   2   1   1   2   2   2   2   2   1   2   1   2   1   2   1   1   1   2   2   1   2   1   2   2   1   1   1   2   2   1   2   1   2   1   1   1   1   2   2   1   2   2   1   1   2   2   1   2   2   1   1   2   1   2   1   1   2   2   2   1   2   1   1   1   1   1   1   2   1   2   2   2   2   2   1   2   1   1   2   2   1   2   2   2   2   2   2   2   2   2   1   1   1   2   2   1   2   1   1   2   2   2   1   2   2   1   2
 MK-5-12                2   1   2   1   1   2   1   1   2   1   2   2   2   1   2   2   2   2   1   2   2   1   1   2   1   1   2   1   2   2   1   2   1   2   2   1   1   2   2   1   1   1   1   2   2   1   2   2   2   2   2   2   1   2   2   1   1   2   2   2   2   1   2   1   1   1   2   1   1   1   1   1   1   1   1   1   1   2   2   2   1   2   1   1   1   2   1   1   1   1   1   2   1   2   1   1   2   2   2   2   1   1   2   1   2   1   2   1   1   1   2   2   1   2   1   2   1   1   1   1   2   2   1   1   1   2   1   1   1   1   2   2   1   2   2   1   1   2   2   1   2   2   1   2   2   1   2   2   1   2   2   2   1   2   1   1   1   1   1   1   2   1   2   1   2   2   2   1   2   1   1   1   2   1   2   1   2   2   2   2   2   2   2   1   1   1   2   2   1   2   1   2   2   2   2   2   2   2   1   2
 MK-5-13                2   1   2   1   2   2   1   1   1   1   2   2   2   2   2   2   2   2   1   2   2   1   1   2   1   1   2   1   2   2   1   2   1   2   2   1   1   2   2   1   1   1   1   2   2   1   2   1   2   2   2   2   1   2   2   1   1   2   2   2   2   1   2   1   1   1   2   1   1   1   1   1   1   1   1   1   1   2   2   2   1   2   1   2   1   2   1   1   1   1   2   2   1   2   2   1   2   2   2   2   1   1   2   1   2   1   2   1   1   1   2   2   1   2   1   2   1   1   1   1   2   2   1   1   1   2   1   2   1   1   2   2   1   2   2   1   1   2   2   1   2   2   1   2   2   1   2   2   1   2   1   2   1   2   1   1   1   1   1   1   2   2   2   1   2   2   2   1   2   1   1   1   2   1   2   1   2   2   2   2   2   1   1   1   1   1   2   2   1   2   1   2   2   2   2   2   2   2   1   2
 MK-5-14                2   1   2   1   2   2   1   1   1   1   2   2   2   2   2   2   1   2   1   2   2   1   1   2   1   1   2   1   2   2   1   2   1   2   2   1   1   1   2   1   1   1   2   2   2   1   2   2   2   2   2   2   1   2   2   1   1   2   2   2   2   1   2   1   1   1   2   1   1   1   1   1   1   1   1   1   1   2   2   2   1   2   2   2   2   2   1   1   1   1   2   2   1   2   2   1   2   1   2   2   1   1   2   1   2   2   2   1   2   1   1   2   1   2   1   2   1   2   1   1   2   2   1   1   1   2   1   2   1   1   2   2   2   2   2   1   1   2   2   1   2   2   1   2   2   1   2   2   1   2   1   2   1   2   1   1   1   1   1   1   2   2   2   1   2   2   2   1   2   1   1   1   2   1   2   1   2   2   2   1   2   1   1   1   1   1   2   2   2   2   1   2   2   2   2   1   2   2   1   2
 MK-5-15                2   1   2   1   2   2   1   1   1   1   2   1   2   2   2   2   1   2   1   2   2   1   2   2   1   1   2   1   2   2   1   2   1   2   2   2   1   1   2   1   1   2   2   2   2   1   2   2   2   2   2   2   1   2   1   1   1   2   1   1   2   1   2   1   1   1   2   1   1   1   1   1   1   1   1   1   1   2   2   2   1   2   1   1   2   2   1   2   1   1   2   2   1   2   2   1   2   1   2   2   1   1   2   1   2   2   2   1   2   1   1   2   1   2   1   2   1   2   2   1   2   1   1   1   1   2   1   2   1   1   2   2   2   2   2   1   1   2   2   1   2   2   1   2   2   1   2   2   1   2   1   2   1   2   1   1   1   1   1   1   1   2   2   1   2   2   2   1   2   2   1   1   2   1   2   1   2   1   2   1   2   1   2   1   1   1   1   2   2   2   2   2   2   1   2   2   2   2   1   2
 MK-5-16                2   1   2   1   2   2   1   2   1   1   2   1   2   2   2   2   1   2   1   1   2   1   2   1   2   1   1   1   2   2   1   2   1   1   2   2   2   1   2   1   1   2   2   2   2   1   2   2   2   2   1   2   1   2   1   1   1   2   1   1   1   1   2   1   1   1   2   1   1   1   1   1   1   1   1   1   1   2   2   2   1   2   1   1   2   2   1   2   1   1   2   2   1   2   1   1   2   1   2   1   1   1   2   1   2   2   2   2   2   1   1   2   1   1   1   2   2   2   2   1   2   1   1   1   2   2   1   2   1   1   2   2   1   2   2   1   1   2   2   1   2   2   1   2   2   1   2   2   1   2   1   2   1   2   1   1   2   2   1   2   1   2   2   1   2   2   2   1   2   2   2   1   2   1   2   1   2   1   2   1   2   1   2   1   1   1   1   2   1   2   2   2   2   1   2   1   1   2   1   2
 MK-6-1                 2   2   1   2   1   2   1   1   1   2   2   2   2   2   1   2   1   2   1   1   1   1   2   1   2   2   2   2   1   1   1   2   1   1   1   2   1   1   1   1   1   1   2   2   1   1   1   1   2   2   1   2   1   2   2   2   2   1   2   1   2   2   2   1   1   2   1   2   2   1   2   2   1   2   2   2   2   2   2   1   2   2   1   2   1   1   2   1   1   2   1   1   2   2   2   2   1   2   1   2   1   2   2   2   1   1   2   2   1   2   1   1   2   2   2   1   1   2   1   2   2   1   2   2   1   2   2   2   2   1   2   2   2   2   1   2   2   2   2   1   1   2   1   1   1   1   2   1   1   2   1   2   1   2   2   1   2   1   2   1   2   1   1   2   1   2   2   1   1   2   1   2   2   1   1   2   1   2   1   2   2   1   2   2   1   2   2   1   1   1   2   1   1   1   1   1   1   2   1   2
 MK-6-2                 2   2   1   2   1   2   1   1   1   2   2   2   2   2   1   2   1   2   1   1   1   2   2   1   2   1   2   2   1   1   1   2   2   1   1   2   1   1   1   1   1   1   2   2   1   1   1   1   1   2   1   2   1   2   2   2   2   1   1   2   2   2   2   1   1   2   1   1   2   1   2   2   1   2   2   2   2   2   2   1   2   2   1   2   1   2   2   1   1   2   1   1   2   2   2   2   1   2   1   2   1   2   1   2   1   1   2   1   1   2   1   1   2   2   2   1   1   2   1   2   2   1   2   2   1   2   2   2   2   1   2   1   2   2   1   2   2   2   2   1   1   2   1   2   1   1   2   1   1   2   1   2   1   2   2   1   2   1   2   2   2   1   2   2   1   2   2   1   1   2   1   2   2   1   1   2   1   2   2   2   2   1   2   2   1   2   2   1   1   1   2   2   1   1   1   1   1   2   1   2
 MK-6-3                 1   2   1   2   1   2   1   1   1   2   2   2   2   2   1   2   1   2   1   1   1   2   2   1   2   1   2   2   1   1   1   2   1   1   1   2   1   1   1   1   1   1   2   2   1   2   1   1   1   2   2   2   1   2   2   2   2   1   1   2   2   2   2   1   1   2   1   1   2   1   2   2   1   2   2   2   2   2   2   1   2   2   1   2   1   2   2   1   1   2   1   1   2   1   2   2   1   2   1   2   2   2   1   2   1   2   2   1   1   2   1   1   2   2   2   1   1   2   1   2   2   1   2   2   1   2   2   1   1   1   2   1   2   2   1   2   2   2   2   1   1   2   1   2   1   1   2   1   1   2   1   2   1   2   2   1   2   1   1   2   2   1   2   1   1   2   2   1   1   2   1   2   2   2   1   2   1   2   1   2   2   1   2   2   1   2   2   1   1   1   2   2   1   1   2   1   1   1   1   2
 MK-6-4                 2   2   1   2   1   2   2   1   1   2   2   2   1   2   1   2   1   2   1   1   1   2   2   1   2   1   2   2   1   1   2   2   1   1   1   2   1   1   1   1   1   1   2   2   1   2   2   1   2   2   2   2   1   2   2   2   2   1   1   2   2   2   2   1   1   2   1   1   2   1   2   2   1   2   2   2   2   2   2   1   2   2   1   2   1   2   1   1   1   2   1   1   1   1   2   1   1   1   1   2   2   2   1   2   1   2   2   1   1   2   1   1   2   2   2   1   1   2   1   2   2   1   2   2   1   1   2   1   1   1   2   1   2   2   1   2   2   2   2   1   1   2   1   2   1   1   2   1   1   2   1   2   2   2   2   1   2   1   1   2   2   1   2   1   1   2   1   1   2   2   1   2   2   2   2   2   1   2   1   1   1   1   2   2   1   2   2   1   1   1   2   2   1   1   2   1   1   1   1   2
 MK-6-5                 2   2   1   2   1   2   2   1   2   2   2   2   1   2   1   2   1   2   1   2   1   2   2   1   2   1   2   2   1   1   2   2   2   1   2   1   1   1   1   1   1   2   2   2   1   2   2   1   2   2   2   2   2   2   2   2   2   1   1   1   2   2   1   1   1   2   1   1   2   2   2   2   1   1   2   1   2   2   2   1   2   2   1   2   1   2   1   1   1   2   1   1   1   1   2   1   2   1   1   2   2   2   2   1   1   2   2   1   1   2   1   1   2   2   2   1   1   2   1   2   2   1   1   2   1   1   2   1   1   1   2   1   2   2   1   2   2   1   2   1   1   2   1   2   1   1   2   1   1   2   2   2   2   2   2   1   2   1   1   2   2   1   2   1   1   2   1   1   2   2   1   2   2   2   2   2   1   2   2   1   1   1   2   1   1   2   1   1   1   1   2   2   1   2   1   1   1   1   1   1
 MK-6-6                 2   2   1   2   1   2   2   1   2   2   2   2   1   2   1   2   1   2   1   1   1   2   2   1   2   1   2   2   1   1   2   2   2   1   2   1   1   1   1   1   1   2   2   2   1   2   2   1   2   1   2   2   2   2   2   2   2   1   1   1   2   2   1   1   1   2   1   2   2   2   2   2   1   1   2   1   2   2   2   1   2   1   1   2   2   2   1   1   1   2   1   1   1   1   2   1   2   1   1   2   2   2   2   1   1   2   2   1   1   2   1   1   2   2   2   1   1   2   1   2   2   1   1   2   1   1   2   1   1   1   2   1   2   2   1   2   2   1   2   1   1   2   2   2   1   1   2   1   1   2   2   2   2   2   2   1   2   1   1   2   2   1   2   1   1   2   1   1   2   2   1   2   2   2   2   2   1   2   2   1   1   1   2   1   1   2   1   1   1   1   2   1   1   1   1   1   1   1   1   1
 MK-6-7                 2   2   2   2   1   2   2   1   2   2   2   2   1   2   1   2   1   2   1   1   1   2   2   1   2   1   2   2   1   1   2   2   2   1   2   1   1   2   1   1   1   2   2   2   1   2   2   1   2   1   2   1   2   2   2   2   2   1   1   1   2   2   1   2   1   2   1   1   2   2   2   2   1   1   2   2   1   2   2   1   2   1   1   2   2   2   2   1   1   2   1   2   1   1   2   1   2   1   1   2   2   2   1   1   1   2   2   1   1   1   1   1   2   2   2   1   1   2   1   2   2   1   1   2   1   1   2   1   1   1   2   1   2   2   1   2   2   1   2   1   1   2   2   1   1   1   1   1   1   2   2   2   2   2   2   1   2   1   2   2   2   1   2   1   1   2   1   1   2   2   1   2   2   2   2   2   1   2   2   2   1   1   2   1   1   2   1   1   1   1   2   1   1   1   1   1   1   1   1   1
 MK-6-8                 2   1   2   2   1   2   2   1   2   2   2   2   1   2   2   2   2   2   1   1   1   2   2   1   2   2   2   2   1   1   2   2   2   1   1   1   1   2   1   1   1   2   2   2   1   2   2   1   1   1   2   2   2   2   2   2   2   1   1   1   2   2   1   2   1   2   2   1   2   2   2   2   1   1   2   2   1   2   2   1   2   1   1   1   2   2   2   1   1   2   1   2   2   1   1   1   2   2   1   2   2   2   1   1   1   2   2   1   1   1   1   1   2   2   2   1   1   2   2   2   2   2   1   2   1   1   2   2   2   1   2   1   2   2   1   2   2   1   2   1   1   2   2   1   1   1   1   1   1   1   2   2   2   2   2   1   2   1   2   2   2   1   2   1   1   1   1   1   2   2   1   2   2   2   1   2   1   2   1   2   1   1   2   1   1   1   2   1   1   1   2   1   1   1   1   1   1   1   1   1
 MK-6-9                 1   1   2   2   1   2   2   1   2   2   2   2   1   2   2   2   2   2   1   1   1   2   2   1   2   2   2   2   1   1   1   2   2   1   1   1   1   2   1   1   1   2   2   2   1   2   2   1   1   1   2   2   2   2   2   2   1   2   1   1   2   2   1   2   1   2   2   1   2   2   2   2   1   1   2   2   1   2   2   2   2   1   1   2   2   2   2   1   1   2   1   2   1   2   2   1   2   2   1   2   2   2   1   1   1   2   2   1   1   1   1   1   2   2   2   1   1   2   2   2   2   2   1   2   1   1   2   2   2   1   2   1   2   2   1   2   2   1   2   1   1   2   2   1   1   1   1   1   1   1   2   2   2   2   2   1   1   2   2   2   2   1   2   1   1   1   1   1   2   2   1   2   2   2   2   2   1   1   1   2   1   1   2   1   2   1   2   1   1   1   2   1   1   1   1   1   1   2   1   1
 MK-6-10                1   1   2   2   1   2   2   1   2   2   2   2   1   2   2   2   2   2   1   1   1   2   2   1   1   1   2   2   1   1   1   2   2   2   1   1   1   2   1   1   1   2   2   2   1   2   1   2   1   1   2   2   2   2   2   2   1   2   1   1   1   2   1   2   1   2   2   1   2   1   2   2   1   2   2   2   1   2   2   2   2   1   1   2   2   2   2   1   1   2   1   2   1   2   1   1   1   2   1   2   2   2   1   1   1   2   1   1   1   1   2   1   1   2   2   1   1   1   2   2   2   2   1   2   1   1   1   2   2   1   2   1   2   2   2   1   2   1   2   1   1   2   2   1   1   1   1   2   1   1   2   2   2   2   2   1   1   2   2   2   2   1   2   1   1   1   1   2   2   2   1   2   2   2   2   2   1   1   1   2   1   2   2   1   2   1   2   1   1   1   2   1   1   1   1   1   2   1   1   1
 MK-6-11                1   1   1   2   1   2   1   1   2   2   2   2   1   2   2   2   2   2   1   1   2   2   2   1   1   1   2   1   1   2   1   2   2   1   1   1   1   2   1   1   1   2   2   2   1   2   1   2   1   1   2   2   2   2   2   2   2   2   1   2   1   2   1   2   1   2   2   1   2   1   2   2   1   2   2   2   1   2   1   2   2   1   1   2   2   2   2   1   1   2   1   2   1   2   1   1   1   2   1   2   1   2   1   1   1   1   1   2   1   1   2   1   1   2   2   1   1   1   2   1   2   2   1   2   1   1   1   2   2   1   2   1   2   2   2   1   2   1   2   1   1   2   2   1   1   1   1   2   1   1   2   2   2   2   2   1   1   2   2   2   2   1   2   1   1   1   1   2   2   2   1   2   2   2   2   2   1   1   1   2   1   2   2   1   2   2   2   1   1   1   2   1   1   1   1   1   2   1   1   1
 MK-6-12                2   1   1   2   1   2   1   1   2   2   1   2   1   2   2   2   2   2   1   2   2   2   2   1   1   1   2   1   1   2   2   2   2   1   1   1   1   2   2   1   1   2   2   2   1   2   1   2   1   1   2   2   2   2   2   2   2   2   1   2   1   2   1   1   1   2   2   1   2   1   1   2   1   2   2   2   1   2   1   2   2   2   1   2   2   2   2   1   1   1   1   1   1   1   1   1   1   2   1   2   1   2   1   1   1   1   1   2   1   1   2   1   1   2   2   1   1   1   2   1   2   2   1   2   2   2   1   2   2   1   2   1   2   2   2   1   2   1   2   1   1   2   2   1   1   1   1   2   1   1   2   2   2   2   2   1   1   2   2   1   2   1   2   1   1   1   1   2   2   2   1   2   2   2   2   2   1   1   1   2   1   2   2   1   2   1   2   1   2   1   2   1   1   1   1   1   2   1   1   1
 MK-6-13                2   1   2   2   1   2   1   1   2   2   1   2   1   2   2   2   2   2   1   2   2   2   2   1   1   1   2   1   1   1   2   1   2   1   1   2   2   2   2   1   2   2   2   2   1   2   1   2   1   2   2   2   2   1   1   2   2   2   1   2   1   2   1   1   1   2   2   1   2   1   1   2   1   1   2   2   1   2   1   2   2   1   1   2   2   2   2   1   1   1   1   1   1   1   1   1   1   2   1   2   2   2   1   1   1   1   1   2   1   1   2   1   1   2   2   1   2   1   2   1   2   2   1   2   2   2   1   2   2   1   2   1   2   2   2   1   2   1   2   1   1   2   2   1   1   2   1   2   1   1   2   2   2   2   2   1   1   2   2   1   2   1   2   1   1   1   1   2   2   2   1   1   2   2   2   2   1   1   1   2   1   2   2   1   2   1   2   2   2   1   2   1   1   1   1   1   2   1   1   1
 MK-6-14                2   1   2   2   1   2   2   1   2   2   1   2   1   2   2   2   2   2   2   2   2   2   2   1   1   1   2   1   1   1   2   1   2   1   1   2   2   2   2   1   2   2   2   2   1   2   1   2   1   2   2   2   2   1   1   2   2   2   1   2   1   2   1   1   2   2   2   1   2   1   1   2   1   1   2   2   2   2   1   2   2   1   1   2   2   2   2   1   1   1   1   1   1   1   1   1   1   2   1   2   2   2   1   2   1   1   1   2   1   2   2   1   1   2   2   1   2   1   2   1   2   2   1   2   2   2   1   2   2   1   2   1   2   2   2   2   2   1   2   1   1   2   2   1   1   2   1   2   1   1   2   2   2   2   2   2   1   2   2   2   2   2   2   1   1   1   1   2   2   2   1   1   2   2   2   2   1   1   1   2   1   2   1   1   2   1   2   2   2   1   2   1   1   1   1   1   2   1   2   1
 MK-6-15                2   1   2   2   1   2   2   1   2   2   1   2   1   2   2   2   2   2   1   2   2   2   2   1   1   1   2   1   1   1   2   1   2   1   1   2   1   2   2   1   2   2   2   2   1   1   1   2   2   2   2   2   2   1   1   2   2   2   1   2   2   2   1   1   2   2   2   1   2   1   1   2   2   1   2   2   2   2   1   2   2   1   1   2   2   2   2   1   1   1   1   1   1   1   1   1   1   2   1   2   2   2   1   2   1   1   1   2   1   2   2   1   1   2   2   1   2   2   2   1   2   2   1   2   2   2   1   2   2   1   2   1   2   2   1   2   2   1   2   1   1   2   2   1   1   2   1   2   1   1   2   2   2   2   2   2   1   2   2   2   2   2   2   2   1   1   1   2   1   2   1   1   2   2   2   2   2   1   1   2   1   1   2   1   2   1   1   2   2   1   2   1   1   1   1   1   2   1   2   2
 MK-6-16                2   1   1   2   1   2   2   1   2   2   1   2   1   2   2   2   2   2   1   2   2   2   2   1   1   1   2   1   1   1   2   1   2   1   1   2   1   2   2   1   2   2   2   2   1   1   1   2   2   2   2   2   2   1   1   2   2   2   1   1   2   2   1   2   2   2   2   1   1   1   1   2   2   1   2   2   2   2   1   2   2   1   1   2   2   2   2   2   2   1   1   1   1   2   2   1   1   2   1   2   2   2   1   2   1   1   1   2   1   2   2   1   1   2   2   1   2   2   1   1   2   2   1   2   2   2   1   2   1   1   2   1   2   2   1   2   2   1   2   1   1   2   2   1   1   1   1   2   1   1   2   2   2   2   2   1   1   2   2   2   2   2   2   2   1   1   2   1   1   2   1   1   2   2   2   2   2   1   1   2   1   1   2   1   2   1   1   2   2   1   2   1   1   1   1   1   2   1   2   2
 
!****************************************** Phenotypic Data **********************************************************
!-100.0 is resevred for missing phenotype
SimulatedTrait1         7.8431   11.1141   10.6972   10.8541    8.8868   10.9101    9.8522    9.1731   10.2576   11.0891   10.3018   10.0253    9.1321   11.1368    9.9304   10.1719   10.1225   10.3618   10.4160   10.2866    9.3189   11.0387    8.4061    9.2289    8.4005    9.7912   10.1165    9.5795   11.3952   10.8304    9.0197   10.4146    8.6335    9.5831    8.1044   10.7520    9.3920   10.0249   10.8273    8.5614   10.0826   10.2574    9.3516    9.4213    9.4555    9.1860   10.9249   10.8158    9.9201   10.2203    8.0450    9.3334    8.2397    9.4333   10.2450    9.7539   10.7877    8.8670    9.0237    7.5205   10.2145    8.8107   11.2790    7.0829    9.9997   11.7048    8.2708    9.4281    8.2312    8.6888    8.9455    9.4239    8.0269   10.3204    6.7153    8.4715    9.0235   10.9854    9.0011   10.5442   10.3438   11.2513    8.9287    9.6430    9.2337    9.4546   10.3929   10.8076    9.4330   10.0263   10.9958    8.6443    9.4448    8.8698   10.2044    9.8672    8.9895    9.5316   10.1222   10.2811   10.9178   10.1986   10.3348    9.4249    8.0696   10.3020   10.3580   11.2543   10.6290    9.9319    9.2961   10.9437    9.8377   10.1055    9.6695    9.1324   10.6491    9.7701   11.3460    8.9544   10.1159   10.1254   10.2611   11.5497   10.6790    8.7225    8.2965    8.6354   10.1723    8.5934   12.2019    9.7140   10.4272   10.7097    9.8059    9.4449    9.9685    9.7238   10.2555   10.3759    8.9524    9.8102    8.4974   10.3788    8.9954   10.0223   12.3296   10.4545   11.5496    9.8828   10.4163   10.2752    8.7249   11.7403   10.6336    9.8705    8.5581   12.6713    7.9070   11.2811    9.3063    9.1043   11.7049    8.4629    8.6235   10.7316   10.8880    9.3842    9.6543    9.9475   11.3727   12.6227    9.4845   10.6814   10.4964   11.6042    7.0692   11.6389    9.7361    9.3150   10.2706    9.1645    9.9697    9.7810    9.5370   10.5907    9.8673   10.0275    9.4991    8.5542    9.6992   10.3025   10.0823   11.0934    9.3510    9.3724    9.9924   10.2862   10.9154    9.8608
 
