# Supplementary material for: Inclusive Composite Interval Mapping of QTL by Environment Interactions in Biparental Populations
Source: PLoS One. 2015 Jul 10;10(7):e0132414. doi: 10.1371/journal.pone.0132414 (PMC4498613; doi:10.1371/journal.pone.0132414)
Supplement: S1 File — (ZIP) [file pone.0132414.s001.zip › BC1 population/e=1/run_00154.met]

!**********************Note: lines staring with "!" are remarks and will be ignored in the program********************
!*********************************General Information**********************************
!Assuming F1 = P1 x P2, populations available in QTL IciMapping are: 
!  1, P1BC1F1 = P1 x F1, the first backcrossing where P1 is used as the recurrent parent;
!  2, P2BC1F1 = P2 x F1, the first backcrossing where P2 is used as the recurrent parent;
!  3, F1DH, F1-derived doubled haploids; 
!  4, RIL or F1RIL, recombination inbred lines through the repeated selfing of F1;
!  5, P1BC1RIL, recombination inbred lines through the repeated selfing of P1BC1F1;
!  6, P2BC1RIL, recombination inbred lines through the repeated selfing of P2BC1F1;
!  7, F2, the selfing generation of F1;
!  8, F3, the selfing generation of F2;
!  9, P1BC2F1, the second backcrossing where P1 is used as the recurrent parent; 
! 10, P2BC2F1, the second backcrossing where P2 is used as the recurrent parent;
! 11, P1BC2RIL, recombination inred lines through the repeated selfing of P1BC2F1; 
! 12, P2BC2RIL, recombination inred lines through the repeated selfing of P2BC2F1; 
! 13, P1BC1F2, the selfing generation of P1BC1F1; 
! 14, P2BC1F2, the selfing generation of P2BC1F1; 
! 15, P1BC2F2, the selfing generation of P1BC2F1; 
! 16, P2BC2F2, the selfing generation of P2BC2F1; 
! 17, P1BC1DH, P1BC1F1-derived doubled haploids; 
! 18, P2BC1DH, P2BC1F1-derived doubled haploids; 
! 19, P1BC2DH, P1BC2F1-derived doubled haploids; 
! 20, P2BC2DH, P2BC2F1-derived doubled haploids; 
   1      !Mapping Population (see remarks above)
   2      !Mapping Function (1 for Kosambi; 2 for Haldane; 3 for Morgan)
   2      !Marker Space Type (1 for intervals; 2 for positions)
   1      !Marker Space Unit(1 for centiMorgans; 2 for Morgan)
   6      !Number of Chromosomes (or Linkage Groups)
 200      !Size of the mapping population
   1      !Number of environments
 
!***************************************** Chromosomes and Linkage Maps **********************************************
!Chromosome                 NumMarkers
-CH1                        16
-CH2                        16
-CH3                        16
-CH4                        16
-CH5                        16
-CH6                        16
!Linkage map (Marker name followed by position or the interval length)
 MK-1-1                1     0.000
 MK-1-2                1    10.000
 MK-1-3                1    20.000
 MK-1-4                1    30.000
 MK-1-5                1    40.000
 MK-1-6                1    50.000
 MK-1-7                1    60.000
 MK-1-8                1    70.000
 MK-1-9                1    80.000
 MK-1-10               1    90.000
 MK-1-11               1   100.000
 MK-1-12               1   110.000
 MK-1-13               1   120.000
 MK-1-14               1   130.000
 MK-1-15               1   140.000
 MK-1-16               1   150.000
 MK-2-1                2     0.000
 MK-2-2                2    10.000
 MK-2-3                2    20.000
 MK-2-4                2    30.000
 MK-2-5                2    40.000
 MK-2-6                2    50.000
 MK-2-7                2    60.000
 MK-2-8                2    70.000
 MK-2-9                2    80.000
 MK-2-10               2    90.000
 MK-2-11               2   100.000
 MK-2-12               2   110.000
 MK-2-13               2   120.000
 MK-2-14               2   130.000
 MK-2-15               2   140.000
 MK-2-16               2   150.000
 MK-3-1                3     0.000
 MK-3-2                3    10.000
 MK-3-3                3    20.000
 MK-3-4                3    30.000
 MK-3-5                3    40.000
 MK-3-6                3    50.000
 MK-3-7                3    60.000
 MK-3-8                3    70.000
 MK-3-9                3    80.000
 MK-3-10               3    90.000
 MK-3-11               3   100.000
 MK-3-12               3   110.000
 MK-3-13               3   120.000
 MK-3-14               3   130.000
 MK-3-15               3   140.000
 MK-3-16               3   150.000
 MK-4-1                4     0.000
 MK-4-2                4    10.000
 MK-4-3                4    20.000
 MK-4-4                4    30.000
 MK-4-5                4    40.000
 MK-4-6                4    50.000
 MK-4-7                4    60.000
 MK-4-8                4    70.000
 MK-4-9                4    80.000
 MK-4-10               4    90.000
 MK-4-11               4   100.000
 MK-4-12               4   110.000
 MK-4-13               4   120.000
 MK-4-14               4   130.000
 MK-4-15               4   140.000
 MK-4-16               4   150.000
 MK-5-1                5     0.000
 MK-5-2                5    10.000
 MK-5-3                5    20.000
 MK-5-4                5    30.000
 MK-5-5                5    40.000
 MK-5-6                5    50.000
 MK-5-7                5    60.000
 MK-5-8                5    70.000
 MK-5-9                5    80.000
 MK-5-10               5    90.000
 MK-5-11               5   100.000
 MK-5-12               5   110.000
 MK-5-13               5   120.000
 MK-5-14               5   130.000
 MK-5-15               5   140.000
 MK-5-16               5   150.000
 MK-6-1                6     0.000
 MK-6-2                6    10.000
 MK-6-3                6    20.000
 MK-6-4                6    30.000
 MK-6-5                6    40.000
 MK-6-6                6    50.000
 MK-6-7                6    60.000
 MK-6-8                6    70.000
 MK-6-9                6    80.000
 MK-6-10               6    90.000
 MK-6-11               6   100.000
 MK-6-12               6   110.000
 MK-6-13               6   120.000
 MK-6-14               6   130.000
 MK-6-15               6   140.000
 MK-6-16               6   150.000
!*********************************** Marker Types ********************************************************************
!Co-dominant marker: When heterozygote F1 is present, P1 is coded as 2, F1 is coded as 1, and P2 is coded as 0; Otherwise, P1 is coded as 2, and P2 is coded as 0. 
!Dominant marker: When heterozygote F1 is present, P1 and F1 are coded as 12, and P2 is coded as 0; Otherwise, P1 is coded as 2, and P2 is coded as 0.  
!Recessive markers: When heterozygote F1 is present, P1 is coded as 2, and F1 and P2 are coded as 10; Otherwise, P1 is coded as 2, and P2 is coded as 0. 
!Missing marker is coded as -1. 
 MK-1-1                 1   2   1   2   2   1   1   1   2   2   1   1   1   1   1   1   1   2   2   2   2   1   1   1   1   2   2   1   1   2   2   2   2   2   1   1   1   1   2   2   2   2   2   1   1   1   1   1   1   2   1   1   2   2   2   2   1   2   2   1   1   2   2   2   1   2   1   1   1   2   2   1   1   2   1   2   1   2   2   2   2   1   1   2   2   2   2   2   2   2   1   1   2   1   2   1   2   2   1   2   1   2   1   1   2   2   1   2   1   2   1   2   1   2   2   1   1   2   1   2   1   2   2   2   2   1   1   1   2   2   2   1   2   1   2   1   1   2   2   2   2   1   1   2   2   2   2   1   2   2   1   2   1   1   2   2   1   2   1   2   1   2   1   1   2   1   2   2   2   2   2   1   1   2   1   2   2   2   2   1   1   2   2   2   1   2   1   2   1   1   2   1   2   1   2   2   2   1   1   1
 MK-1-2                 1   2   1   2   2   1   1   1   2   2   1   1   1   1   1   1   1   2   1   2   2   1   1   1   1   2   2   1   1   2   2   2   2   2   1   1   1   1   2   2   2   2   2   2   2   1   1   1   1   2   1   1   2   2   2   2   1   1   2   1   1   2   2   1   1   2   1   1   1   2   2   1   1   1   1   2   1   1   2   2   2   2   2   2   2   2   2   2   2   2   1   1   2   1   2   1   2   2   1   2   1   2   2   1   2   2   1   2   1   2   1   2   1   2   2   1   1   2   1   2   1   2   2   2   1   1   1   1   2   2   2   1   2   1   2   1   1   2   2   2   2   1   1   2   2   2   2   1   2   2   1   1   1   1   2   2   1   2   1   2   1   2   1   2   2   1   2   2   2   2   2   2   1   2   1   2   2   2   2   1   1   2   2   2   1   2   1   2   1   1   2   1   2   1   1   2   2   1   1   2
 MK-1-3                 1   2   1   2   2   1   1   1   2   2   1   1   1   1   1   2   1   2   1   2   2   1   1   1   1   2   2   1   1   2   2   2   2   2   1   1   2   1   2   2   2   2   2   2   2   1   1   1   1   2   1   1   1   2   2   2   1   1   2   1   1   1   2   1   1   2   1   1   1   2   2   1   1   1   2   2   1   1   2   2   2   1   2   2   2   2   2   2   2   1   1   1   2   1   2   2   2   2   1   1   1   2   2   1   2   2   1   2   1   2   1   2   1   2   2   1   1   1   1   2   1   2   2   2   2   1   1   1   2   2   2   1   2   1   2   1   1   2   2   2   2   1   1   1   2   2   2   1   2   2   2   1   1   1   2   2   1   2   1   2   1   2   1   2   2   1   1   2   2   2   2   1   1   2   1   2   2   2   2   2   1   2   2   2   1   2   1   2   2   1   2   1   2   1   1   1   2   1   1   2
 MK-1-4                 1   2   1   2   2   1   1   1   2   2   1   1   1   1   1   2   1   2   1   2   2   1   1   1   1   2   2   1   1   2   2   2   2   2   1   1   1   1   2   2   2   2   1   2   1   1   2   1   1   2   1   1   1   2   2   2   1   1   2   1   1   1   2   1   1   1   1   1   1   2   2   1   1   1   2   2   1   1   2   1   2   1   2   2   2   2   1   1   2   1   1   1   2   1   2   1   2   2   2   1   1   2   1   1   2   2   2   2   1   2   1   2   1   2   1   1   1   1   1   2   1   2   2   2   2   1   1   1   2   2   2   1   2   1   2   1   1   1   2   2   2   1   1   1   2   2   2   1   2   2   2   2   1   1   2   2   1   2   1   2   1   2   1   2   2   1   1   2   1   2   1   1   1   2   1   2   2   2   2   2   2   2   2   2   1   2   1   2   2   1   2   1   2   1   1   1   2   1   1   2
 MK-1-5                 2   2   1   2   2   1   1   1   2   2   1   1   1   1   1   2   1   2   1   1   2   1   1   1   1   2   2   1   1   2   1   2   2   2   1   2   1   1   2   2   2   2   1   2   1   1   1   1   1   2   1   1   1   2   2   2   1   1   2   1   1   1   2   1   2   1   1   1   1   2   2   1   1   1   2   2   1   1   2   1   2   2   2   1   2   2   1   1   2   1   2   2   2   1   2   1   2   2   2   1   1   2   1   1   2   2   2   2   1   2   1   2   1   2   1   1   1   1   1   2   1   2   2   1   2   1   1   1   2   2   2   1   2   1   1   1   1   1   2   2   2   1   1   1   2   2   2   2   2   2   2   2   1   1   2   2   1   2   1   2   1   2   1   2   2   1   1   2   1   2   1   1   1   2   1   2   2   2   2   2   2   2   2   2   1   2   1   2   2   1   2   1   2   1   1   1   2   1   1   2
 MK-1-6                 2   1   1   2   2   1   1   1   2   2   1   1   1   1   1   2   1   1   2   1   2   1   1   1   1   2   1   1   1   2   1   2   2   2   1   2   1   1   2   2   2   2   1   2   1   1   1   1   1   2   1   1   1   2   2   1   1   1   2   1   1   1   2   1   1   1   2   1   2   2   2   2   1   2   1   2   1   1   2   1   2   2   1   1   2   2   1   1   2   1   2   2   2   1   2   1   2   2   2   1   1   2   1   1   2   2   2   1   1   2   1   2   1   2   1   1   1   1   1   1   1   1   2   1   2   1   1   2   2   2   2   1   2   1   1   1   2   1   2   2   2   2   1   2   2   2   2   2   1   2   2   2   1   1   1   2   1   2   1   2   1   2   1   2   2   1   1   2   1   2   2   1   1   2   1   2   2   2   2   2   1   2   2   2   1   2   1   2   2   1   2   1   2   1   1   1   2   1   2   2
 MK-1-7                 2   1   1   2   2   1   1   1   2   1   1   1   1   1   1   2   2   1   2   1   2   1   1   1   1   2   1   1   1   2   2   2   2   2   1   2   1   1   2   2   2   2   1   2   1   1   1   1   1   1   1   1   1   2   2   1   1   1   2   2   1   1   2   2   1   1   2   1   2   2   2   2   1   2   1   2   1   1   2   1   2   2   1   1   2   2   1   2   2   1   2   2   2   1   2   1   2   2   2   1   1   2   1   1   2   2   2   1   1   2   1   2   1   2   1   1   1   1   1   1   2   1   2   1   2   1   1   2   2   2   2   1   2   1   1   1   2   1   2   2   2   2   1   2   2   2   2   2   1   2   2   2   1   1   1   2   1   2   1   2   1   2   1   2   1   1   1   2   1   2   2   1   2   2   1   2   2   2   2   1   1   1   2   2   1   2   1   2   1   1   2   1   2   1   2   1   2   1   2   2
 MK-1-8                 2   1   1   1   2   1   1   1   2   1   2   1   1   1   1   2   2   1   2   1   2   1   1   1   1   2   1   1   1   1   2   2   2   2   1   2   1   1   1   2   2   1   1   2   1   1   1   1   1   1   1   1   1   2   2   1   1   1   2   2   1   1   2   2   1   1   1   1   2   2   2   2   1   2   2   2   1   1   2   1   2   2   2   1   2   2   1   2   2   1   2   2   2   1   2   1   1   2   2   1   1   2   1   1   2   2   2   1   1   2   1   2   2   2   1   1   1   1   1   1   1   1   1   1   2   1   1   2   2   2   2   1   1   1   1   1   2   2   2   2   2   2   1   1   1   2   2   2   2   2   2   2   2   1   1   2   1   2   1   2   1   2   1   2   1   1   1   2   1   2   2   1   2   2   1   2   2   2   2   1   1   1   2   2   1   2   1   1   1   2   1   1   2   1   2   1   2   1   2   2
 MK-1-9                 2   1   1   1   2   1   1   1   2   1   1   1   2   1   2   2   2   1   2   2   2   1   1   1   1   2   1   2   1   2   2   2   2   2   1   2   1   2   1   1   2   2   1   1   1   1   1   1   1   1   1   1   1   2   2   1   1   1   2   2   2   1   2   2   1   1   1   1   2   2   2   2   1   1   2   2   1   1   1   1   2   2   2   1   2   1   1   2   2   1   2   2   2   1   2   1   1   2   2   2   1   2   1   1   2   2   1   1   1   2   1   2   1   2   1   1   1   2   1   1   1   1   1   1   2   1   1   2   2   2   2   1   1   1   1   1   2   2   2   2   2   2   1   1   1   2   2   1   2   2   2   2   2   1   1   1   1   2   1   2   1   2   1   2   1   1   1   2   1   2   2   1   2   2   1   2   2   2   2   1   1   1   2   2   1   2   1   1   1   2   1   1   2   1   2   2   2   1   1   2
 MK-1-10                2   1   1   1   2   1   1   1   2   1   1   1   2   1   2   2   2   1   2   2   2   1   2   1   1   2   1   2   1   2   2   2   2   2   1   2   1   2   1   1   2   2   1   1   1   1   1   1   2   1   1   1   1   2   2   1   1   1   2   2   2   1   2   2   1   1   1   1   2   2   2   2   1   1   2   2   1   1   1   1   2   2   2   1   2   1   1   2   1   1   2   2   2   1   2   1   1   2   2   2   1   2   1   2   2   2   1   1   2   2   1   2   1   2   1   1   1   2   2   1   1   1   1   1   2   1   1   2   2   2   2   1   1   1   1   1   1   2   1   2   2   2   1   1   1   2   2   1   1   2   1   2   2   1   1   1   1   2   1   2   1   1   1   2   1   1   1   1   1   2   2   1   2   2   1   2   2   2   2   1   1   1   2   2   1   2   1   1   1   2   1   1   2   1   2   1   2   1   1   2
 MK-1-11                2   1   1   1   2   1   1   1   2   1   1   1   2   1   2   2   2   1   2   2   2   1   2   1   1   2   1   2   2   2   2   2   2   2   1   1   1   1   1   1   2   2   1   1   1   1   1   1   2   1   1   1   1   2   2   1   1   1   2   2   2   1   2   2   1   1   1   1   2   2   2   2   1   1   2   2   1   1   1   2   2   2   2   1   2   1   2   2   1   1   2   1   2   1   2   1   2   2   2   2   1   2   1   2   2   2   1   1   2   2   1   2   1   2   1   1   1   2   2   1   1   1   1   1   2   2   1   2   2   2   2   1   2   1   2   1   1   2   1   2   2   2   1   1   1   2   2   1   1   2   1   2   2   1   1   1   1   1   1   2   1   1   2   2   1   2   1   1   2   2   2   1   2   2   1   2   2   1   2   1   1   1   2   1   2   2   1   1   1   2   1   1   1   1   2   1   2   1   1   2
 MK-1-12                2   2   1   1   2   2   1   1   2   1   1   1   1   1   2   1   2   1   2   2   2   1   2   1   1   2   1   2   2   2   2   2   2   2   1   1   1   1   1   1   2   2   1   1   2   1   1   1   2   1   1   1   1   2   2   1   1   1   2   2   2   1   2   2   1   1   1   1   2   2   2   2   1   1   1   2   1   1   1   2   2   2   2   1   2   1   2   2   1   1   2   2   2   1   2   1   2   2   2   2   1   2   1   2   2   2   1   1   2   1   1   2   1   2   1   1   1   1   2   1   1   1   1   2   2   2   1   2   2   2   2   1   2   1   2   1   1   2   1   2   1   1   1   1   1   2   2   1   1   2   1   2   2   1   1   1   1   1   1   2   1   1   2   2   1   2   1   1   2   2   2   1   2   2   1   2   2   1   1   1   1   1   2   1   2   2   1   1   1   2   1   1   1   1   2   2   2   1   1   2
 MK-1-13                2   2   1   1   2   2   1   1   2   1   1   1   1   1   2   1   2   1   2   2   2   1   2   1   1   1   1   2   2   2   2   2   2   2   1   2   1   1   1   1   2   1   1   1   2   1   1   1   2   1   1   1   1   2   2   1   1   1   2   2   1   1   1   2   1   1   1   1   2   2   2   2   1   1   1   2   1   1   1   2   2   2   2   1   2   1   2   2   1   1   2   2   2   1   2   1   2   2   2   2   1   2   2   2   2   2   1   1   2   1   1   2   1   2   1   1   2   1   2   1   1   1   1   2   2   1   1   2   2   2   2   1   2   1   2   1   1   2   1   2   1   1   1   1   1   2   2   1   1   2   1   2   2   1   2   1   1   1   1   2   1   1   2   2   2   1   1   1   2   2   2   1   2   2   1   2   2   1   1   1   1   1   2   1   2   2   2   1   2   2   1   1   1   1   2   2   2   1   1   2
 MK-1-14                2   2   2   1   2   2   1   1   2   1   1   1   1   1   2   1   2   1   2   2   2   2   2   2   1   1   1   2   2   2   2   1   1   2   1   2   1   2   1   1   2   1   2   1   2   1   1   1   2   2   1   1   1   2   2   1   1   1   2   1   1   2   1   2   1   2   1   1   2   2   2   2   1   1   1   2   1   1   1   2   2   2   2   1   2   1   2   2   1   1   2   2   1   1   2   1   2   2   2   2   1   2   2   2   2   2   1   1   2   1   1   2   2   1   1   1   2   1   2   1   1   1   1   2   2   1   1   2   2   1   2   1   2   1   2   1   1   2   2   2   1   1   2   1   1   2   2   1   1   2   1   2   2   1   1   1   1   1   1   2   1   1   2   2   2   1   1   1   2   2   2   1   2   2   1   2   2   1   2   1   1   1   2   1   2   2   2   1   2   2   1   1   1   1   2   2   2   1   1   2
 MK-1-15                2   2   2   1   2   2   1   1   2   2   1   1   1   1   2   1   2   1   2   2   2   2   2   2   1   1   1   2   2   2   2   1   1   2   1   2   1   2   1   1   2   1   2   1   2   1   1   1   2   2   1   1   1   2   2   1   1   1   2   1   1   2   2   2   1   2   1   1   2   2   2   2   1   1   1   2   1   1   1   2   1   2   2   2   2   1   2   2   1   1   2   2   1   1   2   1   2   1   2   2   1   2   2   2   2   2   1   1   2   1   1   2   2   1   1   1   2   1   2   1   1   1   1   1   2   1   1   2   2   1   2   1   2   1   2   1   1   2   2   2   1   1   2   2   1   2   2   1   2   2   1   2   2   1   1   1   1   1   1   2   1   1   2   2   1   1   1   1   1   2   2   1   2   2   1   2   2   1   2   2   1   1   2   1   2   2   2   1   2   2   1   1   1   1   2   2   2   1   1   2
 MK-1-16                2   2   2   1   2   2   1   1   2   2   2   1   2   1   2   1   2   1   2   2   2   2   2   2   1   1   1   1   2   2   2   1   1   2   1   1   1   2   1   1   2   1   2   1   2   1   1   1   2   2   1   1   1   2   2   1   1   1   2   1   1   2   2   2   1   2   1   1   2   1   2   2   1   2   1   2   1   1   1   2   1   1   2   2   2   1   2   2   1   1   2   2   1   1   2   1   2   2   2   2   1   2   2   2   2   2   1   1   2   1   1   2   2   1   1   1   1   1   2   1   1   1   1   1   2   1   1   2   2   1   2   1   2   1   2   1   1   2   2   2   1   1   2   2   1   2   2   2   2   2   1   2   2   2   1   1   1   2   1   2   1   1   1   1   1   1   1   1   1   2   2   1   2   2   1   2   2   1   2   2   1   1   2   1   2   2   2   1   2   2   1   1   1   1   2   2   2   1   1   2
 MK-2-1                 1   2   2   2   2   2   2   1   1   2   1   1   2   1   1   1   2   1   1   2   2   2   1   2   1   1   2   2   1   1   1   1   1   1   1   1   1   1   1   1   2   2   2   2   1   1   2   1   2   2   2   2   1   2   2   2   2   2   2   1   2   1   2   2   2   1   1   2   1   2   2   2   1   2   1   1   2   2   1   2   2   1   1   2   2   1   2   1   1   2   2   2   1   2   2   1   2   2   1   1   2   1   1   1   1   2   1   2   2   1   1   1   2   2   1   1   1   2   1   2   1   2   1   1   1   2   1   1   2   1   1   1   2   1   2   2   2   2   2   1   1   1   1   1   1   1   1   2   2   1   2   2   2   1   1   1   1   1   2   2   1   2   1   2   2   1   2   1   2   2   2   1   1   1   2   1   2   1   2   2   1   2   2   1   1   1   2   2   1   2   1   1   1   2   1   1   2   1   2   2
 MK-2-2                 1   2   2   2   2   2   2   1   1   2   1   1   2   1   1   1   2   1   1   2   2   2   1   2   1   1   1   2   1   1   1   1   1   1   1   1   1   1   1   1   2   2   2   2   1   1   2   1   2   2   1   2   1   1   2   2   2   2   2   2   2   1   2   2   2   1   1   2   1   2   1   2   1   2   1   1   2   2   1   2   2   1   1   2   2   1   2   1   1   2   2   2   1   2   2   1   2   2   1   1   2   1   2   1   1   2   1   2   2   1   1   1   2   2   1   1   1   2   1   2   2   2   1   1   1   2   1   1   2   1   1   1   2   1   2   2   2   2   2   1   1   1   1   1   2   1   1   2   2   1   2   2   2   1   1   1   1   1   2   2   1   2   1   2   2   1   2   1   2   2   2   2   1   1   2   1   2   2   2   2   2   2   2   1   2   1   2   2   1   1   1   1   1   2   1   1   2   1   2   2
 MK-2-3                 1   2   2   2   2   2   2   1   1   2   1   1   2   1   2   1   2   1   1   2   2   2   2   2   1   1   1   2   1   1   1   1   1   1   1   1   1   1   1   1   2   2   2   2   1   1   2   1   2   2   1   2   1   1   2   2   2   2   2   2   2   1   2   2   2   1   1   2   1   2   1   2   1   2   1   1   2   2   1   2   2   1   2   2   2   1   2   1   1   2   2   2   1   2   2   1   2   1   2   1   2   1   2   2   1   1   1   2   2   1   1   1   1   2   1   1   1   2   2   2   2   2   1   1   1   2   1   1   2   1   1   1   1   2   1   2   2   2   2   1   1   1   1   1   2   2   1   2   2   1   2   2   2   2   1   1   1   1   2   1   1   2   2   1   1   1   2   1   2   2   2   2   1   1   2   1   2   2   1   1   2   2   2   1   2   1   2   1   1   1   1   1   1   2   1   1   2   1   2   2
 MK-2-4                 1   1   2   2   2   2   2   1   2   2   1   2   2   1   2   1   2   1   1   2   2   2   2   2   1   1   1   2   1   1   1   1   1   1   1   2   1   2   1   1   2   2   2   2   1   1   2   1   2   2   1   1   1   1   2   2   2   2   2   2   2   1   2   2   1   1   1   2   1   1   1   2   1   2   1   1   2   2   1   2   2   1   2   2   2   1   2   1   1   2   2   2   1   2   2   1   2   1   2   1   2   1   2   1   1   1   1   2   2   1   1   2   1   2   1   1   2   2   2   2   1   1   1   2   1   2   1   1   2   1   1   1   1   2   1   2   1   2   2   1   2   1   1   1   1   2   1   2   2   1   2   2   2   2   1   1   1   1   2   1   1   2   1   1   2   1   2   1   2   1   2   2   1   1   2   2   2   2   1   1   2   2   2   1   2   1   2   1   2   1   2   1   1   2   1   1   2   1   2   2
 MK-2-5                 1   1   2   2   2   2   2   1   2   2   1   2   2   1   2   1   2   1   1   2   2   2   2   2   1   1   1   2   1   1   1   1   1   2   2   1   1   1   1   1   2   2   2   2   1   1   2   1   2   2   1   1   1   1   2   2   2   2   2   1   2   1   2   2   1   1   1   2   1   1   1   2   1   1   2   1   2   2   1   2   2   1   2   2   2   1   2   1   1   2   2   2   1   2   2   1   2   1   2   1   2   2   2   1   1   2   1   2   2   1   1   2   1   2   1   1   2   2   2   2   1   2   1   2   1   2   1   1   2   1   1   2   2   2   1   2   1   2   2   1   2   1   1   1   2   2   1   2   2   1   2   2   2   2   1   1   1   1   2   1   1   2   1   1   2   1   2   1   2   2   2   2   1   1   2   2   2   2   1   1   2   1   2   1   2   1   2   1   2   1   2   1   1   2   1   1   2   1   2   2
 MK-2-6                 1   1   2   2   2   2   2   1   2   2   1   2   2   1   2   1   2   2   1   1   2   2   2   2   1   1   1   2   1   1   1   1   1   2   2   1   1   1   2   1   2   2   2   2   1   1   2   1   2   1   1   1   1   1   2   2   2   2   2   2   2   1   2   2   1   1   1   2   1   1   1   2   1   1   2   2   2   2   1   2   2   1   2   2   2   1   2   1   1   2   2   2   1   1   1   1   2   1   2   1   1   2   2   1   1   2   1   2   2   1   2   1   1   2   1   1   2   2   2   2   1   2   1   2   2   2   2   1   2   2   1   1   2   2   2   2   1   2   1   1   2   1   1   1   2   2   1   2   2   1   2   2   2   2   1   1   2   1   2   1   1   2   1   2   2   1   2   1   2   1   2   2   1   2   2   2   2   2   1   2   2   1   2   1   2   2   2   2   2   1   2   1   1   2   1   1   2   2   2   2
 MK-2-7                 1   1   2   2   2   2   2   1   2   2   1   2   2   1   2   1   2   2   2   1   2   2   2   1   1   1   1   2   1   1   1   1   1   2   2   1   1   1   2   1   2   1   2   2   1   1   1   1   2   1   1   1   1   1   1   2   2   2   2   1   2   1   2   2   1   1   1   2   1   1   1   2   1   2   2   1   2   2   1   2   2   1   2   2   2   1   2   1   1   2   1   2   1   1   1   1   2   1   1   2   1   2   2   1   1   2   1   2   1   1   2   1   1   2   1   1   2   2   1   2   1   2   1   2   2   2   2   1   2   2   1   1   2   2   2   2   1   2   1   1   2   1   2   1   2   2   1   2   2   1   2   1   2   2   1   1   2   1   1   2   1   2   1   2   2   2   1   1   2   1   2   2   1   2   2   2   2   2   1   1   2   1   2   1   2   2   2   2   2   2   2   1   1   2   1   1   2   2   2   1
 MK-2-8                 1   2   2   1   2   2   2   2   2   1   1   2   2   1   2   1   1   2   2   2   2   2   2   1   1   1   1   2   1   2   2   1   1   2   2   1   1   2   2   1   2   1   2   2   1   2   1   1   2   1   1   1   1   1   2   2   1   2   2   2   2   1   2   2   2   1   1   2   1   1   1   2   1   2   2   1   2   2   1   2   2   1   2   2   2   1   2   1   1   2   1   2   1   1   1   1   2   1   1   2   1   2   2   1   1   2   1   2   1   1   2   1   1   2   1   1   2   2   1   2   1   2   1   1   2   1   2   1   2   2   1   1   2   2   2   2   1   2   2   1   2   1   2   1   2   1   2   2   1   1   2   1   2   2   1   1   1   1   1   2   2   2   1   2   2   1   1   1   2   1   2   2   1   2   1   2   2   2   2   1   2   1   2   1   2   2   1   2   2   1   2   1   1   2   1   1   2   2   2   2
 MK-2-9                 1   2   2   1   2   2   1   2   2   1   1   2   2   1   2   1   1   2   1   2   2   2   2   1   1   1   1   2   1   2   1   2   1   2   2   2   1   2   2   1   2   1   1   2   2   2   1   1   2   1   1   1   2   1   2   2   1   1   2   2   2   1   1   2   2   1   1   2   1   1   1   2   2   1   2   1   2   2   1   1   2   1   2   2   2   1   2   1   1   2   1   2   1   1   1   1   2   1   1   2   1   1   2   1   2   2   1   2   1   1   2   1   1   2   1   1   2   2   2   1   1   2   1   1   2   2   2   2   2   2   1   1   2   2   2   2   1   2   2   1   2   2   2   2   2   1   2   2   1   1   2   1   2   2   1   1   1   1   2   2   1   2   1   2   2   1   1   1   1   1   2   2   1   1   1   2   2   2   2   1   2   1   2   1   2   2   2   2   2   1   1   1   1   2   1   1   2   2   1   2
 MK-2-10                1   2   2   1   2   2   1   2   2   1   1   2   2   2   2   1   1   2   1   2   1   2   2   1   1   2   1   2   1   2   1   2   1   2   2   2   1   2   2   1   2   1   1   2   1   2   1   1   2   1   1   1   2   1   2   2   1   1   2   2   2   1   1   2   2   1   1   2   1   1   1   1   2   1   2   1   2   2   1   1   2   1   2   2   2   1   2   1   1   2   1   2   1   1   1   1   2   1   1   2   1   1   1   1   2   2   1   2   1   1   2   1   1   1   1   1   2   2   2   1   1   1   1   1   2   2   2   2   2   2   2   1   2   2   2   1   1   2   2   1   2   1   2   2   2   1   2   2   2   1   2   1   2   1   1   1   2   1   2   2   1   2   1   2   2   1   1   1   1   2   2   1   1   1   1   2   2   2   1   1   2   2   2   1   2   2   2   2   2   1   1   1   1   2   2   1   2   2   2   2
 MK-2-11                1   2   2   1   2   2   1   2   2   2   1   2   2   1   1   1   1   2   1   2   1   2   2   1   1   2   2   2   1   2   1   2   1   2   2   2   1   2   2   1   1   2   1   2   1   2   1   1   2   1   1   1   2   1   1   2   1   1   1   2   2   1   1   2   2   1   1   2   1   1   1   1   2   1   2   1   2   2   1   1   2   1   2   2   2   1   2   1   1   2   1   2   1   1   1   1   1   1   1   2   1   1   1   1   2   2   1   2   1   2   2   1   1   1   1   1   2   2   1   1   2   1   1   1   2   2   2   2   2   2   2   1   2   2   1   1   1   2   2   1   2   1   2   2   2   2   2   2   1   1   2   1   2   2   1   1   2   1   2   2   1   2   1   2   1   1   1   1   1   1   2   1   1   2   2   2   2   2   1   1   2   2   2   1   2   2   2   2   2   1   1   1   1   2   1   2   2   2   2   2
 MK-2-12                1   2   2   1   2   2   2   2   2   2   1   2   2   1   2   2   1   2   1   2   1   2   2   1   1   2   2   2   1   1   2   2   1   2   2   2   1   2   1   1   1   2   1   2   1   2   1   1   2   1   1   1   2   1   1   2   2   1   1   2   1   1   1   2   2   1   1   2   1   1   1   1   1   1   2   1   2   2   1   1   2   2   2   2   2   1   2   1   1   2   1   2   1   1   2   1   1   1   1   1   1   1   1   1   2   2   1   2   1   1   2   1   1   1   1   1   2   2   1   1   2   1   1   1   2   2   2   2   2   2   2   1   2   2   1   1   1   2   2   1   2   1   2   2   2   2   2   2   1   1   2   1   1   2   1   1   2   1   2   2   2   2   1   2   1   2   1   1   1   2   2   1   1   2   2   2   2   2   1   1   2   2   2   1   2   2   2   2   2   1   1   1   1   1   1   2   2   2   2   2
 MK-2-13                1   2   2   1   2   2   2   2   2   2   1   2   2   1   2   2   1   2   1   2   1   2   1   1   1   2   2   2   1   1   2   2   1   2   2   2   1   2   1   1   1   2   1   2   1   2   1   1   2   1   1   1   2   1   1   1   1   1   1   2   1   2   1   2   2   2   1   2   1   1   1   1   2   1   2   1   2   2   1   1   2   2   2   2   2   1   2   1   1   2   1   1   1   1   2   1   1   1   1   1   1   1   1   2   2   2   1   1   1   1   2   1   1   1   1   1   2   2   1   1   2   1   1   1   2   2   2   2   2   2   2   2   1   2   1   2   1   2   2   1   2   1   2   2   2   2   1   2   1   1   2   1   1   2   1   2   2   1   2   2   2   2   1   2   1   2   1   1   1   2   1   1   1   2   2   2   2   2   1   1   2   2   1   1   2   2   2   2   2   1   2   1   1   1   1   2   2   2   2   1
 MK-2-14                1   2   2   2   2   2   2   2   2   2   1   2   2   1   2   2   2   2   1   2   1   2   1   2   2   2   2   2   1   1   2   2   1   2   2   1   1   2   1   1   1   1   1   2   1   2   1   1   2   1   1   1   2   1   1   1   1   1   1   2   1   2   1   1   2   2   1   2   2   1   1   2   2   1   2   1   2   2   1   2   2   2   2   2   2   1   2   1   1   2   1   1   1   1   2   1   2   1   1   1   1   1   1   2   2   2   1   1   1   2   2   1   1   1   1   1   2   2   1   1   2   1   1   1   2   2   2   2   2   2   2   2   1   2   1   1   1   1   2   1   2   2   2   2   2   2   1   2   1   1   2   2   1   2   1   2   2   1   2   2   2   2   1   2   2   2   1   1   1   1   1   1   1   2   2   2   2   2   1   2   2   2   1   1   2   2   2   2   2   1   2   1   2   1   1   2   2   2   2   2
 MK-2-15                2   2   2   2   2   2   2   2   2   2   1   2   2   1   1   2   2   2   1   2   2   2   1   2   1   2   2   2   1   1   2   1   1   2   1   1   1   2   1   1   1   1   1   2   1   2   1   2   2   1   1   1   2   1   1   1   1   1   1   2   1   2   1   1   2   2   2   2   2   1   1   2   2   1   2   1   2   2   1   2   2   2   2   2   2   1   2   1   1   2   1   1   1   1   2   1   2   1   1   1   1   1   1   2   2   2   1   1   2   2   2   1   1   1   1   1   2   2   2   2   2   1   1   1   2   2   2   2   2   2   1   2   1   2   1   1   1   1   2   1   2   2   2   2   2   2   1   2   1   1   2   2   1   2   1   2   1   1   2   2   2   2   1   2   2   2   1   1   1   1   1   1   1   2   2   2   2   2   1   2   2   2   1   1   2   2   2   2   2   1   2   1   2   1   1   2   2   1   2   1
 MK-2-16                2   2   2   2   2   2   2   2   1   2   1   2   2   1   1   2   2   2   1   1   2   2   1   2   1   1   2   2   1   1   2   1   1   2   1   1   1   2   1   1   1   1   1   2   1   2   1   2   2   1   1   1   2   1   1   1   1   1   1   2   1   2   1   1   2   2   2   2   2   1   1   2   2   1   2   1   2   2   1   2   2   2   2   2   2   2   2   1   2   2   1   2   1   1   2   2   2   1   1   1   2   1   1   2   2   1   1   1   2   2   2   1   1   1   1   1   2   2   2   2   2   1   1   1   2   2   2   2   2   2   1   2   1   2   1   1   2   1   2   1   2   2   2   2   2   2   1   2   1   1   2   2   1   2   1   2   1   1   2   2   2   2   1   2   2   2   1   1   1   1   1   1   1   2   2   2   2   2   1   2   1   2   1   1   2   2   2   2   2   1   2   1   2   1   2   2   2   1   2   1
 MK-3-1                 1   2   1   2   1   1   2   1   1   2   1   2   2   1   1   2   1   1   2   2   1   2   2   1   2   2   2   2   1   2   1   2   2   2   2   2   2   2   2   1   1   2   1   1   1   1   1   2   2   2   2   1   2   1   1   2   2   1   1   2   1   2   2   1   2   1   1   1   1   2   1   1   1   2   2   1   1   2   2   1   2   1   2   1   1   2   1   1   1   1   1   1   1   2   1   2   1   1   2   2   2   1   2   2   2   2   2   1   2   1   2   1   1   2   1   2   2   2   2   1   2   2   1   2   2   1   1   1   2   2   1   2   1   1   1   2   1   1   1   1   2   2   2   1   1   1   2   2   1   2   1   1   2   1   2   1   1   2   2   2   1   2   1   1   2   2   1   2   2   1   2   1   2   2   2   1   2   2   1   2   2   2   1   1   2   1   2   2   1   1   2   2   2   1   1   2   1   1   2   2
 MK-3-2                 1   2   1   2   1   1   2   1   1   1   1   2   2   1   1   1   1   1   2   2   1   1   2   2   1   2   2   1   1   2   1   2   2   1   2   2   1   2   2   2   1   2   1   1   2   1   1   2   2   2   2   1   2   1   1   2   2   1   1   2   1   2   2   1   1   1   1   1   1   2   1   1   1   1   2   2   1   2   2   1   2   1   2   1   1   2   1   1   1   1   1   1   1   2   1   2   1   1   2   2   1   1   1   2   2   1   2   1   2   1   2   1   1   2   1   2   2   2   2   1   2   2   2   2   2   1   1   2   2   2   1   2   1   1   2   2   1   1   2   1   2   1   2   2   1   1   2   1   1   1   1   1   2   1   2   1   2   2   2   2   1   2   1   1   2   2   1   2   2   1   2   1   2   2   2   1   2   2   1   2   1   2   1   1   2   1   1   2   2   1   2   2   2   2   1   2   1   1   2   2
 MK-3-3                 1   2   1   2   1   1   2   1   1   1   1   1   2   1   1   1   1   1   2   2   1   1   2   2   1   2   1   1   1   1   1   2   2   1   2   2   1   2   2   2   1   2   1   1   1   1   1   2   2   1   2   1   2   1   1   2   2   1   1   2   1   2   2   1   1   1   1   1   1   1   1   1   1   1   2   2   1   2   2   1   2   1   2   1   1   2   1   1   1   1   1   1   1   2   1   2   1   1   2   2   1   1   1   2   2   1   2   1   2   1   2   1   1   2   1   2   2   2   2   1   2   2   2   2   2   2   1   2   2   2   1   2   1   1   2   2   1   1   2   1   2   1   2   2   1   1   2   1   1   1   2   2   2   1   2   1   2   2   2   2   1   2   1   1   2   2   1   2   2   1   2   1   2   2   2   1   1   2   1   2   1   2   1   1   2   1   2   2   2   1   2   2   2   2   1   2   1   1   2   1
 MK-3-4                 1   2   1   2   1   1   1   1   1   1   1   1   2   1   1   2   1   1   2   2   1   1   2   2   1   1   1   1   1   1   1   2   1   1   2   2   1   2   2   2   1   2   2   1   1   1   2   2   2   1   2   1   2   2   1   2   1   1   1   2   1   2   2   1   1   2   1   1   1   1   1   1   1   1   2   2   1   2   2   1   2   1   2   1   1   2   1   1   2   1   1   1   1   1   1   2   1   1   1   2   1   1   1   2   2   1   2   1   2   1   1   1   1   2   1   2   2   2   2   1   2   2   2   1   2   2   1   2   2   2   1   2   1   1   2   2   1   1   2   1   2   1   2   2   1   1   2   1   1   1   2   2   2   1   2   1   1   2   2   2   1   2   1   2   1   1   1   2   2   1   2   1   2   2   2   1   1   2   1   2   2   2   1   1   2   1   2   2   2   1   2   2   2   2   1   2   1   1   2   1
 MK-3-5                 1   2   1   2   1   1   1   1   1   1   1   1   2   1   2   2   1   1   2   2   1   1   2   2   1   1   2   1   1   2   2   2   1   1   2   2   1   2   2   2   1   2   2   1   1   1   2   2   2   1   2   1   2   2   1   2   1   1   1   2   1   2   2   1   1   1   1   1   1   1   1   1   1   1   1   2   1   2   2   1   1   1   2   1   1   2   1   1   2   1   1   1   1   1   1   2   1   1   1   2   1   2   1   2   2   1   2   1   1   1   1   1   1   2   2   2   2   2   2   1   2   2   1   1   2   2   1   2   2   1   1   2   2   1   2   2   1   2   1   1   2   1   2   2   1   1   2   1   2   2   2   2   2   1   2   1   1   2   2   2   1   2   1   2   1   1   1   2   2   1   2   1   1   2   1   1   1   2   1   2   2   2   1   1   2   1   2   2   2   1   2   2   1   2   1   2   1   2   2   1
 MK-3-6                 1   2   1   2   1   1   1   1   1   1   1   1   2   1   2   2   1   1   2   2   1   1   2   2   1   1   2   1   1   2   2   1   1   1   2   2   1   2   2   2   1   2   2   1   1   1   2   2   2   1   2   1   2   2   1   2   1   1   1   2   1   2   2   1   1   1   1   1   1   1   1   1   1   1   1   2   1   2   2   1   1   2   2   1   1   1   1   2   2   1   2   1   1   1   1   1   1   1   1   2   1   1   1   2   2   1   2   1   1   2   1   1   1   2   2   2   2   2   1   1   2   2   1   2   2   2   2   2   1   2   1   2   2   1   2   2   1   2   1   1   2   1   1   2   1   1   2   2   2   2   2   2   2   1   2   1   1   2   2   2   1   2   1   2   1   1   1   2   2   1   2   1   1   2   1   1   1   1   2   2   2   2   1   1   1   1   2   2   2   1   1   2   1   2   1   2   1   2   2   1
 MK-3-7                 1   2   1   2   1   1   1   1   1   1   1   1   2   1   2   2   1   1   2   2   1   1   2   2   1   1   2   1   1   2   2   1   1   1   2   1   1   1   2   2   1   2   2   1   1   2   2   2   2   1   2   1   2   2   1   2   1   1   1   2   1   2   2   1   1   1   1   1   1   1   1   1   1   1   1   2   1   2   2   1   1   2   1   2   1   1   1   2   2   1   2   2   1   2   1   1   1   1   1   2   1   1   1   2   2   1   2   1   1   2   1   1   1   2   2   2   2   2   1   1   2   2   1   2   2   2   2   2   2   2   1   2   2   1   2   2   1   2   1   1   2   2   1   2   1   1   2   2   2   2   2   2   2   1   1   1   1   2   2   1   1   2   1   2   1   1   1   2   2   2   1   1   1   2   1   1   1   1   2   1   2   2   1   1   1   1   2   2   2   1   1   2   1   2   2   2   1   2   2   1
 MK-3-8                 1   2   1   2   1   1   1   1   1   2   1   1   2   1   2   2   1   1   2   2   1   1   2   2   1   1   2   1   1   2   2   1   1   2   2   1   2   1   2   2   1   2   2   1   1   2   2   2   2   1   2   1   2   2   1   2   2   2   1   2   1   2   2   1   1   2   1   1   1   1   1   1   1   1   1   2   1   2   2   1   1   2   1   2   1   1   1   2   2   1   2   2   1   2   1   1   1   1   1   2   1   1   1   2   2   1   2   2   1   1   1   1   1   2   2   1   2   1   2   1   2   2   1   2   2   2   2   2   2   2   2   2   2   1   2   2   1   2   2   1   2   2   1   2   1   1   2   2   2   2   1   2   2   1   1   1   1   2   2   1   1   2   1   2   1   1   1   2   2   1   1   1   1   2   1   1   1   1   2   1   1   2   1   1   1   1   1   1   1   1   1   2   1   2   2   1   1   2   1   1
 MK-3-9                 1   2   1   2   1   1   1   1   1   2   1   1   1   1   2   1   1   1   2   2   1   1   2   1   1   1   2   1   1   2   2   2   1   2   2   1   2   1   2   2   1   2   2   1   1   2   2   2   2   1   2   1   2   2   1   2   2   2   2   2   1   2   2   2   1   2   1   1   1   1   1   1   2   1   1   2   1   2   2   1   1   2   1   2   1   1   1   2   2   1   1   2   1   1   1   1   1   1   1   2   1   1   1   2   2   1   1   2   1   1   1   1   1   2   2   1   2   1   2   1   2   2   1   2   2   2   1   2   2   2   2   2   2   1   2   2   1   2   2   1   2   2   1   2   1   1   2   2   2   2   1   2   2   1   1   1   2   1   2   1   1   2   1   2   2   1   1   2   2   1   1   1   1   2   1   1   1   1   1   1   1   2   1   1   2   2   1   1   1   1   1   2   1   2   2   2   1   2   1   1
 MK-3-10                1   2   1   1   1   2   1   1   1   2   1   1   1   1   2   1   1   1   2   2   1   1   2   1   1   1   2   1   2   2   2   2   1   1   1   1   2   2   2   2   2   2   2   1   1   1   2   2   2   1   2   1   2   2   1   2   2   2   2   2   1   2   2   1   1   2   1   1   1   1   1   1   2   2   1   2   1   2   2   2   1   2   1   2   1   1   1   2   2   1   1   1   1   1   1   1   1   1   1   2   1   1   1   2   2   1   1   2   1   1   1   1   1   2   2   1   2   1   2   1   2   2   1   2   2   2   1   2   1   2   2   1   1   1   2   2   1   2   2   1   2   2   1   2   1   1   2   2   2   2   1   1   1   2   1   2   2   1   2   1   2   2   1   1   2   1   1   2   2   2   1   1   1   2   1   1   1   1   1   1   1   2   1   1   1   2   2   1   1   1   1   2   2   2   1   1   2   2   1   1
 MK-3-11                1   2   1   2   1   2   1   1   1   1   1   1   1   1   2   1   1   1   2   2   1   1   2   1   1   1   2   1   2   2   2   2   1   1   1   1   2   2   2   2   2   2   1   1   1   1   1   1   2   1   2   1   2   2   1   2   2   2   2   2   2   2   2   1   1   2   1   2   1   1   2   1   2   2   1   2   1   1   2   2   2   2   1   2   2   1   2   2   2   1   1   1   2   1   1   2   1   1   1   2   1   1   1   2   2   1   1   2   1   1   1   2   2   2   1   1   2   1   2   1   2   2   1   2   2   2   1   2   1   2   2   1   1   1   2   2   1   2   2   1   2   2   1   2   1   2   2   2   1   2   1   1   1   2   1   2   2   1   2   1   2   2   1   1   2   1   1   2   2   2   1   1   1   2   1   1   1   1   1   1   1   2   1   1   1   2   2   1   1   2   1   2   2   2   1   1   2   2   1   1
 MK-3-12                1   2   1   1   1   2   1   1   1   1   1   1   1   1   1   1   1   1   2   2   1   1   2   1   1   1   2   1   2   2   2   2   1   1   1   1   2   2   2   2   2   2   1   1   1   1   2   1   2   1   2   1   2   2   1   1   2   2   2   2   2   2   2   1   1   2   1   2   1   1   2   1   2   2   2   2   1   1   2   2   2   2   1   1   2   1   2   2   2   1   1   1   2   1   1   2   1   1   1   2   1   1   1   2   2   1   1   1   2   1   1   1   2   2   1   1   2   1   2   1   2   2   1   2   2   2   1   2   1   2   2   1   1   1   2   2   1   2   2   2   2   2   1   2   1   2   2   2   2   1   1   1   1   2   1   2   2   1   2   1   2   2   1   1   2   1   1   2   1   2   1   1   1   2   1   1   1   1   1   1   1   2   2   1   1   1   1   1   1   2   1   1   2   2   1   1   2   1   1   1
 MK-3-13                1   2   1   1   1   2   2   1   1   1   1   1   1   1   1   1   1   1   2   2   1   1   2   1   1   1   1   2   2   2   2   2   1   2   1   1   2   2   2   2   2   2   2   1   1   1   2   1   2   1   2   1   2   2   1   1   2   2   2   2   2   2   2   2   1   1   1   2   1   1   2   1   2   2   2   2   1   1   2   2   2   2   2   1   2   1   2   2   1   1   1   1   2   1   1   2   1   1   1   2   1   1   1   2   2   1   1   1   2   1   1   1   2   2   2   1   2   1   2   1   2   2   1   1   2   2   1   2   1   2   2   1   1   2   2   2   1   1   2   2   2   2   1   2   1   2   2   2   2   1   1   1   1   2   1   2   2   1   2   1   2   2   1   1   1   1   1   2   1   2   1   2   1   2   1   1   1   1   1   1   1   2   2   2   1   1   1   1   1   2   1   1   1   2   1   1   2   1   1   1
 MK-3-14                1   2   1   1   1   2   2   1   2   1   1   1   1   1   1   1   1   1   2   2   1   1   2   1   1   1   1   2   2   2   2   1   1   2   1   1   2   2   2   2   2   2   2   1   1   1   2   1   2   1   2   1   2   2   1   1   2   1   2   2   2   2   2   2   1   1   1   1   1   1   2   2   2   2   2   2   1   1   2   2   2   2   2   1   2   1   2   2   1   1   1   1   2   1   1   1   2   2   1   2   1   1   1   2   2   1   1   1   2   1   1   1   2   2   2   2   2   1   2   1   2   2   1   1   2   2   1   2   1   2   2   1   1   2   2   2   1   1   2   2   2   2   1   2   1   2   2   2   2   1   1   1   1   2   1   2   2   1   1   1   2   2   1   1   1   1   1   2   1   2   1   2   1   2   1   1   1   1   1   1   1   2   2   2   2   1   1   1   2   2   1   1   1   2   1   1   1   1   1   1
 MK-3-15                1   2   1   1   1   2   2   1   2   1   2   1   1   1   1   1   1   1   2   2   1   1   2   1   2   1   1   2   1   2   2   1   1   2   1   1   2   2   2   2   2   2   1   1   1   1   2   2   2   1   2   1   2   2   1   1   2   1   2   2   2   2   1   2   1   1   1   1   1   1   2   2   2   2   2   2   1   1   2   2   2   2   2   1   2   1   2   2   1   1   1   1   2   1   1   1   2   1   1   2   1   1   1   2   2   1   1   1   2   1   1   1   2   2   1   2   1   1   1   1   2   2   1   1   2   2   2   2   1   2   2   1   1   2   2   2   1   1   2   2   1   2   1   2   1   2   2   1   2   2   1   1   1   2   1   2   2   1   1   1   1   2   1   1   1   1   1   2   1   2   1   2   1   2   1   1   1   2   1   1   1   2   2   1   2   1   1   1   2   2   1   1   1   2   1   1   1   1   1   1
 MK-3-16                1   1   1   1   2   2   2   1   2   1   2   1   1   1   1   1   2   1   2   1   1   1   2   1   2   1   1   1   1   2   2   1   1   2   2   1   2   1   2   2   1   2   2   1   2   1   2   2   2   1   1   1   2   2   2   1   2   1   2   2   2   2   1   2   1   1   1   1   1   1   2   2   2   2   2   2   1   1   2   2   2   2   2   1   2   1   2   2   1   1   1   2   2   1   1   1   2   1   1   1   2   1   1   2   2   2   1   1   2   1   1   1   2   2   1   2   2   2   1   1   2   2   2   1   2   2   2   2   1   2   2   1   1   2   2   1   1   1   2   2   1   2   1   2   1   2   2   1   2   2   1   1   1   2   1   2   2   1   1   2   1   2   1   1   2   1   1   2   1   2   1   2   1   2   1   1   1   2   1   1   1   2   2   1   2   1   1   1   2   2   2   1   1   2   1   1   1   1   1   1
 MK-4-1                 1   1   2   1   2   2   2   1   2   1   1   1   2   1   2   1   1   1   1   1   1   1   2   1   1   2   2   2   1   1   1   2   1   1   1   1   2   2   1   1   2   2   1   2   2   2   1   1   2   2   2   1   2   2   1   2   2   2   1   1   1   1   1   1   1   2   2   1   1   1   1   2   1   2   1   2   2   2   2   2   1   1   2   1   2   2   2   1   2   1   1   1   1   2   2   2   1   2   1   1   2   2   2   1   2   2   2   2   2   2   1   2   1   2   1   2   2   1   2   2   2   2   2   2   2   2   2   2   2   2   2   1   2   1   1   1   2   2   1   1   1   1   2   2   2   1   2   1   2   2   1   1   1   2   2   2   1   1   2   1   1   2   2   2   1   2   2   2   1   1   1   2   2   2   2   1   1   1   2   1   1   2   2   2   1   2   2   2   1   2   2   2   2   1   2   1   2   2   1   1
 MK-4-2                 1   1   2   2   2   2   2   1   2   2   2   2   2   1   2   1   1   1   1   1   1   1   2   1   1   1   2   2   2   1   1   2   1   1   1   2   2   2   1   2   2   2   1   2   2   2   1   1   2   2   2   1   2   2   1   2   2   2   1   1   1   1   1   1   1   2   2   1   2   1   1   2   1   2   1   2   2   2   1   2   1   1   2   1   2   2   2   1   2   1   1   1   2   2   1   2   1   2   2   1   2   2   2   1   2   2   2   2   2   2   1   2   1   2   1   2   2   1   2   2   2   1   2   2   2   2   2   2   1   2   2   1   2   1   1   1   1   2   1   2   2   1   2   2   2   1   2   1   2   2   2   1   1   2   2   2   1   1   2   1   1   2   1   1   2   1   2   2   1   1   1   2   2   2   2   1   1   1   2   1   1   2   2   2   1   2   1   2   1   2   2   2   2   1   2   1   2   2   1   1
 MK-4-3                 1   1   2   2   2   2   2   1   2   2   2   2   2   1   2   1   2   1   1   1   1   1   2   1   1   1   2   2   2   1   1   2   1   1   2   2   2   2   1   2   2   2   1   2   1   1   1   1   2   2   2   1   2   2   1   2   2   2   1   1   1   1   1   1   1   1   1   1   2   1   1   2   1   1   1   2   2   1   1   2   1   1   2   1   2   2   2   1   2   1   1   1   2   2   1   2   1   2   2   1   2   2   2   2   2   2   2   1   2   2   2   2   1   2   1   2   1   1   2   2   2   1   2   2   2   2   2   2   1   2   2   1   2   2   1   1   1   2   1   2   2   1   2   2   2   2   1   1   2   2   2   1   1   2   2   2   1   1   2   1   1   2   1   1   2   1   2   2   2   1   1   2   2   2   2   1   1   1   2   1   1   2   2   2   1   2   1   2   1   2   2   2   2   1   2   2   2   2   1   1
 MK-4-4                 1   1   2   2   2   2   2   1   2   2   2   2   2   1   2   1   2   1   1   1   1   1   2   1   1   1   2   2   2   1   1   2   1   1   2   2   2   2   1   2   2   2   1   2   1   1   1   1   2   2   2   1   2   2   1   2   2   2   1   1   1   2   1   1   1   1   2   1   2   1   1   2   1   1   1   2   2   1   1   2   1   1   2   1   2   1   2   1   1   1   1   1   1   2   1   2   1   2   2   1   2   2   2   1   2   1   2   1   2   2   2   2   1   2   1   2   1   1   2   2   2   1   2   2   1   2   2   2   1   2   1   1   2   2   1   1   1   2   1   2   2   1   2   2   2   2   1   1   2   2   2   1   1   2   2   2   1   1   2   1   1   2   2   1   2   1   2   2   1   2   1   2   2   1   2   1   1   1   2   1   1   2   2   2   1   2   1   2   1   2   2   2   2   1   2   2   1   2   1   1
 MK-4-5                 1   1   1   2   1   2   2   1   2   1   1   2   1   1   2   2   1   1   1   1   1   2   2   1   1   1   2   2   2   1   1   2   2   1   2   1   2   2   1   2   2   2   1   2   1   1   1   1   2   2   2   1   2   1   1   2   2   2   1   1   1   2   1   1   1   1   1   1   2   1   1   2   1   1   1   2   2   1   1   2   1   1   1   1   2   2   2   1   1   1   1   1   1   2   1   2   1   2   2   1   2   2   2   1   2   1   2   1   2   2   1   2   1   2   1   2   1   1   2   2   2   1   2   2   1   2   2   2   1   2   1   1   2   2   1   1   1   2   1   2   2   1   2   2   1   2   1   1   2   2   2   1   1   2   2   2   1   1   2   2   1   2   2   1   2   1   2   2   2   2   1   2   2   1   2   1   1   1   2   2   1   2   1   2   1   1   1   2   1   2   2   2   2   1   2   2   1   2   1   1
 MK-4-6                 1   1   1   2   1   2   2   1   2   1   1   2   1   1   2   2   1   1   1   1   1   2   2   1   1   2   2   1   2   1   1   2   2   1   2   1   2   2   1   1   2   2   1   2   2   1   1   1   2   2   2   2   2   1   2   2   2   2   1   1   2   2   1   1   1   1   1   1   2   1   1   2   2   1   1   2   2   1   1   2   1   1   1   1   2   2   2   2   1   1   1   1   1   2   1   2   1   1   2   1   2   2   2   1   2   1   1   1   2   2   1   2   1   2   1   2   1   1   2   2   2   1   2   2   1   2   1   2   2   2   1   1   2   2   1   2   1   2   2   2   1   1   2   2   2   2   1   1   2   2   2   1   1   2   2   2   1   1   2   2   1   2   2   1   2   2   2   2   2   2   1   2   2   2   2   1   1   1   1   1   1   2   1   2   1   1   1   2   1   1   2   2   2   1   2   2   1   2   1   1
 MK-4-7                 1   2   1   2   1   2   2   1   2   1   1   2   1   1   2   2   2   1   1   1   1   2   2   1   1   2   2   1   2   1   1   1   2   1   2   1   2   2   1   1   2   2   1   2   2   1   1   1   1   1   2   2   2   1   2   2   1   2   1   1   2   2   1   1   1   1   1   1   2   2   2   2   2   1   1   2   2   1   1   2   1   1   1   1   2   2   2   2   1   2   1   1   1   1   1   2   1   1   2   1   2   2   2   1   1   1   1   1   2   2   1   2   1   2   2   2   1   1   1   2   2   1   2   2   1   2   1   2   2   2   1   1   2   2   1   2   1   1   2   2   1   1   2   2   2   2   1   1   2   2   2   1   1   2   2   2   1   1   2   2   1   2   2   1   2   2   2   1   1   2   1   2   2   2   2   1   1   2   1   1   1   2   1   2   1   1   1   2   1   1   1   2   2   1   2   2   1   2   1   1
 MK-4-8                 1   2   1   2   2   2   2   1   2   1   2   2   1   1   2   2   2   1   1   1   1   2   1   1   2   2   2   1   2   2   1   1   2   1   2   1   2   2   2   1   1   2   1   1   2   1   1   1   1   1   2   2   2   1   2   2   2   2   1   1   2   1   1   1   1   2   1   1   2   2   2   2   2   1   1   2   2   1   1   2   1   1   1   1   2   2   2   2   1   2   2   1   1   1   1   2   1   1   2   1   1   2   2   1   1   1   1   1   2   1   1   1   1   2   2   2   1   1   2   2   1   1   2   2   1   2   1   2   2   2   1   1   2   2   1   2   1   1   2   1   1   1   2   2   2   2   1   1   1   2   2   2   1   2   1   2   1   1   2   2   2   2   2   1   2   2   2   1   1   2   1   2   2   2   2   1   2   2   1   1   1   2   1   2   1   1   1   1   1   1   2   2   2   1   2   2   2   2   1   1
 MK-4-9                 1   2   1   1   2   2   2   1   2   1   2   2   2   1   2   2   2   1   1   1   1   2   1   1   2   2   2   1   1   1   1   1   2   1   2   1   2   2   2   1   1   2   1   2   2   1   2   1   1   1   2   2   2   1   2   2   2   1   1   1   2   1   1   1   1   2   1   1   2   2   2   2   1   1   1   2   2   1   1   2   1   1   1   1   2   2   2   2   1   2   2   1   1   1   1   2   1   1   2   1   1   2   2   1   1   1   1   1   2   1   1   1   1   2   2   1   1   1   2   2   1   2   2   2   1   2   1   1   2   2   1   1   2   2   1   2   1   2   2   1   1   1   2   2   2   1   1   1   1   2   2   2   1   2   1   2   1   2   2   2   2   2   2   2   2   2   2   1   1   2   1   2   2   2   2   1   2   2   1   2   1   2   1   2   1   1   1   1   1   2   1   2   2   1   2   2   2   2   1   1
 MK-4-10                1   2   1   1   2   2   1   1   2   1   2   2   2   1   2   2   2   1   1   1   1   2   1   1   2   2   2   1   1   1   1   1   2   1   2   1   2   2   2   1   1   2   1   1   2   1   2   1   1   1   2   2   1   1   2   1   2   1   1   1   1   1   2   1   1   2   1   1   2   2   2   2   2   1   2   2   2   1   1   2   1   1   1   2   2   2   2   2   1   2   2   1   2   1   1   1   1   1   2   1   1   2   2   1   1   1   1   1   2   1   1   1   1   2   2   1   1   1   1   2   1   2   2   2   1   2   1   1   2   2   1   1   2   2   1   2   2   2   2   1   1   1   2   1   1   1   1   1   1   2   2   2   1   2   1   2   1   2   2   1   2   2   2   2   2   2   2   1   1   1   1   2   2   2   2   1   2   2   1   2   1   2   1   2   1   1   1   1   1   1   1   2   1   1   2   2   2   2   1   1
 MK-4-11                1   2   1   1   2   2   1   1   2   1   2   1   2   1   2   2   2   1   1   1   1   2   1   1   2   2   2   2   1   1   2   2   2   2   2   1   2   2   2   1   1   2   1   1   2   1   2   2   1   1   2   2   1   1   2   1   2   1   1   1   1   1   2   1   1   2   1   1   2   2   2   2   2   1   2   2   1   1   1   2   2   1   1   2   2   2   2   2   1   2   2   1   1   1   1   1   1   1   2   1   2   2   2   1   1   1   1   1   2   1   1   1   1   1   2   1   1   1   1   2   1   2   2   2   1   2   1   1   2   2   1   1   2   2   1   2   2   2   2   1   1   1   2   1   1   1   1   1   1   2   2   2   1   2   1   2   1   2   2   1   2   2   2   2   2   2   2   2   1   1   1   2   2   2   2   1   2   2   1   2   1   2   1   2   1   1   1   2   1   1   1   2   1   1   2   1   2   2   2   1
 MK-4-12                1   1   1   1   2   2   1   2   2   1   2   1   2   1   2   2   2   1   1   1   1   2   1   2   2   2   2   2   1   1   2   2   1   2   2   1   1   2   2   1   1   2   1   1   2   1   1   2   1   1   2   2   1   1   2   1   2   1   2   1   1   1   2   1   1   2   1   1   2   2   2   2   2   1   2   2   2   1   1   2   2   1   1   2   2   2   1   2   1   1   2   1   1   1   1   1   2   1   2   1   2   2   2   1   1   1   1   1   2   1   1   1   1   1   2   1   1   1   1   2   1   2   1   1   1   2   2   1   2   2   1   1   2   2   1   2   2   2   2   1   1   1   1   1   1   1   1   1   1   2   2   2   1   2   1   1   1   2   2   1   2   2   2   2   2   2   1   2   1   2   1   2   2   1   2   2   2   2   1   2   1   2   1   2   1   1   1   2   1   1   1   2   1   1   2   1   2   2   2   1
 MK-4-13                1   2   1   1   2   1   1   2   2   1   2   2   2   1   2   2   2   1   1   1   1   2   1   2   2   2   2   2   1   2   2   2   1   2   2   1   1   2   2   1   1   2   1   1   2   1   1   1   1   1   1   2   1   1   2   1   1   1   2   1   1   1   2   1   1   1   1   1   2   2   2   2   2   1   2   2   2   1   2   2   2   1   1   2   1   1   1   2   1   1   2   1   1   1   1   1   2   1   2   1   2   2   2   1   1   1   1   1   2   1   1   1   1   1   2   1   1   1   1   2   1   2   1   1   1   2   1   1   2   2   1   1   2   2   1   2   2   2   2   1   1   1   1   1   1   1   1   1   1   2   2   2   1   2   1   1   1   2   2   1   2   2   2   2   2   1   1   2   1   2   1   2   2   1   2   2   2   2   1   2   1   2   1   2   1   1   1   2   1   1   1   2   1   1   2   1   2   2   2   1
 MK-4-14                2   2   1   2   2   1   1   2   2   1   2   1   2   1   2   2   2   1   2   1   1   2   1   2   2   2   2   2   1   2   2   2   1   2   2   1   1   2   2   1   1   1   1   1   2   1   1   2   1   1   1   2   2   1   2   2   1   1   2   1   2   1   2   2   1   1   1   1   1   2   2   1   2   1   2   2   2   1   2   2   1   1   1   2   1   1   1   2   1   1   2   1   1   1   1   1   2   1   2   1   2   2   2   1   1   1   1   2   2   1   1   1   1   1   2   1   1   1   1   2   1   2   2   2   1   2   1   1   2   2   1   1   2   2   1   2   2   2   2   1   1   1   1   1   1   1   1   1   1   2   1   2   1   2   1   1   1   2   2   1   2   2   2   2   2   2   1   2   1   2   1   2   1   1   2   2   2   2   1   2   1   2   1   2   1   1   1   2   1   1   1   2   1   1   2   1   1   2   2   1
 MK-4-15                2   2   1   2   2   1   1   2   2   1   2   1   1   1   2   2   2   1   1   1   2   2   1   2   2   1   1   2   1   2   2   2   1   2   2   1   1   2   2   2   1   1   1   1   2   1   2   2   2   1   1   2   2   1   2   1   1   1   2   1   2   1   2   1   1   2   1   1   1   2   2   1   2   1   2   1   2   1   2   2   1   1   1   2   1   1   1   2   1   1   2   1   1   1   1   1   2   1   2   1   2   2   2   1   1   1   1   2   2   1   1   1   1   1   2   2   1   1   1   2   1   1   2   2   1   2   1   1   2   2   1   1   2   2   1   2   1   2   2   2   1   1   1   1   1   1   1   1   1   1   2   2   1   2   1   1   1   2   2   1   2   2   2   2   2   2   1   2   1   1   1   2   1   1   2   2   2   2   1   2   1   2   1   2   1   1   1   2   1   2   1   2   1   1   2   1   2   1   2   1
 MK-4-16                2   2   1   2   2   1   1   2   2   1   2   1   1   1   2   2   2   1   1   2   2   2   2   2   2   1   1   2   1   2   2   2   1   2   2   1   1   2   2   2   1   1   2   1   2   2   2   2   2   1   1   2   2   1   2   1   1   1   2   1   2   1   2   1   2   2   1   1   1   2   2   2   2   1   2   1   1   1   2   2   1   1   1   2   2   1   1   2   1   1   1   1   1   1   1   1   2   1   2   1   2   2   1   1   1   1   1   2   2   1   1   1   1   1   1   2   1   1   1   1   1   2   2   2   1   2   1   1   2   1   1   1   2   2   1   2   1   2   2   2   1   1   1   1   1   2   1   1   1   1   2   2   2   2   1   1   1   2   2   1   2   2   2   2   2   2   2   2   1   1   1   2   1   1   2   2   2   2   1   2   1   2   1   2   1   2   1   1   1   2   1   2   1   1   2   1   2   1   2   1
 MK-5-1                 1   1   1   1   1   2   2   2   2   1   2   1   1   1   1   2   2   1   2   2   2   1   1   2   2   2   1   1   1   1   2   1   1   2   1   1   1   2   1   1   1   1   2   1   2   2   2   2   1   1   1   1   2   1   2   2   1   2   1   1   2   2   1   2   1   2   1   2   1   2   1   1   1   2   1   1   1   2   1   1   2   1   2   1   1   2   2   2   2   1   1   1   1   1   1   1   1   1   1   1   2   1   2   1   2   2   2   1   2   2   2   2   1   2   1   1   1   2   1   2   2   2   1   2   1   2   2   1   2   1   2   2   1   2   1   1   2   1   2   2   1   1   1   2   1   1   2   1   1   1   1   1   2   1   1   1   1   1   1   2   2   2   2   2   2   1   2   2   1   1   1   1   2   2   1   1   2   1   2   2   2   1   1   2   1   2   1   2   2   1   2   2   2   2   1   2   2   2   1   2
 MK-5-2                 1   1   1   2   1   1   2   1   2   1   2   1   1   1   1   2   2   1   2   2   2   1   1   2   2   2   1   1   1   1   2   1   2   2   1   1   1   2   1   1   1   1   2   1   2   2   2   2   1   1   1   1   2   1   2   2   1   2   1   1   2   1   1   1   1   2   1   2   1   2   1   2   1   2   1   1   1   2   1   1   2   2   2   1   1   2   2   1   2   1   1   1   1   2   1   1   1   1   1   1   2   1   2   1   2   2   2   1   2   2   2   2   1   2   1   1   1   2   1   1   2   2   1   2   1   2   2   1   2   1   2   2   1   2   1   1   2   2   2   2   1   1   1   1   1   1   2   1   1   1   1   1   2   1   1   1   1   1   1   2   2   1   2   2   2   2   2   2   1   1   1   1   2   2   2   1   2   1   2   2   1   2   1   2   1   2   1   2   2   1   2   2   2   2   1   2   2   2   1   2
 MK-5-3                 1   2   1   1   1   1   2   1   2   1   2   1   1   1   1   2   2   2   2   2   2   1   1   2   2   2   1   1   1   1   2   1   2   2   2   1   1   2   1   1   1   1   2   1   2   2   2   1   1   1   1   1   2   1   2   2   1   2   1   1   2   1   1   1   1   2   1   2   1   2   1   2   1   2   1   1   1   2   1   1   2   2   1   2   1   2   2   1   2   1   2   1   1   2   1   1   1   1   1   1   2   1   2   1   2   2   2   1   2   2   2   2   1   2   1   1   1   2   1   2   2   2   1   2   1   2   2   1   2   1   2   2   1   2   1   1   2   2   2   2   1   2   1   1   1   1   2   2   1   2   2   1   2   1   1   2   1   1   1   2   2   1   1   2   2   2   2   2   1   1   1   1   2   2   2   2   2   1   2   2   1   2   1   2   1   2   1   1   2   1   1   1   2   2   2   2   2   2   1   2
 MK-5-4                 1   2   1   1   1   1   2   1   2   1   2   1   1   1   1   1   2   2   2   2   1   1   1   2   2   1   1   2   1   1   2   1   2   2   2   1   1   2   1   1   1   1   2   1   2   1   2   1   1   1   1   1   2   1   2   1   1   2   1   2   2   1   1   1   1   2   1   2   1   2   1   2   1   2   1   1   2   2   1   1   2   2   1   2   1   2   2   1   1   1   1   1   1   2   1   2   1   2   1   1   2   1   2   1   2   2   2   1   2   2   2   2   1   2   1   1   1   2   1   2   2   1   1   2   1   2   2   1   2   1   2   2   1   2   1   1   2   2   2   2   2   2   1   1   1   2   2   2   1   2   2   1   2   1   1   2   1   1   1   1   2   1   1   2   2   2   2   1   1   1   2   1   2   2   2   2   2   1   2   2   1   2   1   2   1   2   1   1   2   1   1   2   2   2   2   2   1   1   1   2
 MK-5-5                 1   2   2   1   1   1   2   1   2   2   2   1   1   1   1   1   2   1   2   2   1   1   1   2   2   2   2   2   1   1   2   1   2   2   2   1   1   2   1   1   1   1   2   1   2   1   2   1   2   1   1   1   2   1   2   1   1   2   1   2   1   1   1   1   1   2   1   2   1   2   1   2   1   2   1   1   2   2   1   1   2   2   1   2   1   2   2   1   1   1   1   1   1   2   1   2   1   2   2   1   2   1   2   1   2   2   2   1   2   2   2   2   1   2   1   2   1   2   1   2   2   1   1   2   1   2   1   1   2   2   2   2   1   2   1   1   2   2   2   2   2   2   1   2   1   2   2   2   1   2   2   1   2   1   1   2   1   1   1   1   2   1   1   2   2   2   2   1   1   2   2   1   2   1   1   2   1   1   1   2   1   2   1   2   1   2   1   1   2   1   1   2   2   1   2   1   1   2   1   2
 MK-5-6                 1   2   1   1   1   1   2   1   2   2   2   1   2   1   1   1   2   1   2   2   1   1   1   1   2   2   1   2   1   1   2   1   1   2   2   1   1   2   1   1   2   1   2   1   2   1   1   1   2   1   1   2   2   2   2   1   1   2   1   2   1   1   1   1   1   2   1   2   1   1   1   2   1   2   1   1   1   2   1   1   2   2   1   2   1   2   2   1   1   1   1   1   1   2   1   2   1   2   1   1   1   1   2   1   2   2   2   1   2   2   2   2   2   2   1   2   2   2   1   2   2   1   1   2   1   2   1   1   2   2   2   2   1   2   1   2   2   2   2   2   2   2   1   2   1   2   2   2   1   2   2   1   2   1   1   2   1   1   1   1   2   1   1   1   2   2   2   1   1   2   2   1   2   1   1   2   1   1   1   2   2   2   1   2   1   2   1   1   2   1   1   2   2   1   2   1   1   2   1   2
 MK-5-7                 1   1   1   2   1   1   2   1   2   2   2   1   2   1   1   1   2   1   2   2   1   1   1   2   2   2   1   2   1   1   2   1   1   2   2   1   2   2   1   1   2   1   2   1   2   1   1   1   2   1   1   1   2   2   2   1   1   1   1   1   1   2   1   1   1   2   1   2   1   1   1   2   1   2   1   1   1   2   1   1   2   1   2   2   1   1   2   1   1   1   1   2   1   2   1   2   1   2   1   1   1   1   2   1   2   2   1   1   1   2   2   2   2   2   1   2   2   2   1   2   2   1   1   2   1   2   1   1   2   2   2   2   1   2   1   2   2   2   2   2   2   2   1   2   1   2   1   2   2   2   1   1   2   1   2   1   1   1   1   1   2   1   1   1   2   2   2   1   1   2   2   1   2   1   1   2   1   1   1   2   1   2   1   2   1   2   1   1   2   1   2   2   2   2   2   1   1   2   1   2
 MK-5-8                 1   1   1   2   1   1   2   1   2   1   1   1   2   2   1   2   2   1   2   2   1   1   1   2   1   2   1   2   1   1   2   1   1   2   2   1   2   2   1   1   2   1   2   2   2   1   1   1   2   1   1   1   2   2   1   1   1   1   1   1   1   2   1   1   1   2   2   2   1   1   1   1   1   2   1   1   1   2   1   1   1   1   2   2   1   1   2   1   1   1   1   2   1   2   1   2   1   1   1   1   1   1   2   1   2   2   1   1   1   2   2   2   1   1   1   2   2   2   1   2   2   1   1   2   1   2   2   1   2   2   2   1   1   2   1   2   2   2   2   2   2   2   1   2   1   2   2   2   2   2   1   1   2   2   2   1   1   1   1   1   2   1   1   2   2   2   2   1   1   2   2   1   2   1   1   2   1   1   1   2   2   2   1   2   2   2   1   1   2   1   2   2   2   2   2   1   1   2   1   2
 MK-5-9                 1   1   1   2   1   1   2   1   2   1   1   2   2   2   1   2   2   1   2   2   1   1   1   1   1   2   1   2   1   1   2   1   1   2   2   1   2   2   1   1   1   1   2   2   2   1   2   1   2   1   2   1   2   2   1   1   1   1   1   1   1   1   1   1   1   2   2   2   1   1   1   1   1   2   2   1   1   2   1   1   1   1   2   2   1   2   2   1   2   1   1   2   1   2   1   2   1   2   1   1   1   1   2   1   2   2   1   1   1   2   2   2   1   1   1   2   2   2   1   2   2   1   1   2   1   2   2   1   2   2   2   1   1   2   1   2   2   2   2   2   2   2   1   2   1   1   2   2   2   2   2   1   2   2   2   1   1   1   1   1   2   1   1   2   2   2   1   1   2   2   2   1   2   1   1   2   1   1   1   2   2   2   1   2   2   2   1   1   2   1   2   2   2   2   2   1   1   2   2   2
 MK-5-10                1   1   1   2   1   1   2   1   1   1   1   2   2   2   1   2   1   1   2   2   2   1   1   1   1   2   1   2   2   1   2   1   1   2   2   1   2   2   1   1   1   1   2   2   2   1   2   1   2   2   2   1   2   2   1   2   1   1   1   1   2   1   1   1   1   2   2   2   1   1   1   1   1   2   2   1   1   2   1   2   1   1   1   2   2   2   2   1   2   1   1   2   2   2   1   2   1   2   1   2   1   1   2   1   2   2   1   1   1   2   2   2   1   1   1   2   2   2   1   2   2   1   2   2   1   2   2   1   2   2   2   1   1   2   1   2   2   2   1   2   2   2   1   2   1   1   2   2   2   2   2   1   2   2   2   1   1   1   1   1   2   1   2   2   2   1   1   2   2   2   2   1   2   2   1   2   1   1   1   2   2   2   1   2   2   2   1   1   2   1   1   2   2   2   2   1   1   2   2   2
 MK-5-11                1   1   1   2   1   1   2   1   1   1   1   2   2   2   1   2   1   1   2   2   2   2   1   1   2   2   1   2   2   1   2   1   1   1   2   2   1   2   1   1   1   1   2   2   1   1   2   1   2   2   2   1   2   2   1   2   1   1   1   1   2   1   1   1   1   2   2   2   1   1   1   1   1   1   2   1   1   2   1   2   1   1   1   2   2   2   2   1   2   1   1   1   2   2   1   2   1   2   1   2   1   1   2   1   2   2   1   1   1   2   2   2   2   1   1   2   2   2   1   2   1   1   2   2   1   2   2   1   2   2   2   1   1   2   1   2   2   2   1   2   2   2   1   2   1   1   2   2   2   2   2   1   2   2   2   1   1   1   1   1   2   1   2   2   2   1   1   2   2   2   2   1   2   1   1   2   1   1   1   2   2   2   1   2   2   2   1   1   2   1   1   1   2   2   2   1   1   2   2   2
 MK-5-12                1   1   1   2   1   1   2   1   1   1   1   2   2   2   1   2   1   1   1   1   2   2   2   1   2   2   1   2   2   1   2   1   2   1   2   2   1   2   1   1   1   1   2   1   1   2   2   1   2   2   1   1   2   2   1   2   1   1   1   1   2   1   1   1   2   2   2   2   1   1   1   1   1   1   2   1   1   2   2   1   1   1   1   1   2   2   2   1   2   1   1   1   2   2   1   2   1   2   1   2   1   1   2   1   2   2   1   1   1   2   2   1   2   1   1   2   2   2   1   2   1   2   2   2   1   1   2   1   2   2   2   1   1   2   1   1   2   2   1   2   2   2   1   2   1   1   2   2   2   2   2   1   1   1   2   1   1   1   1   1   2   1   2   2   2   2   2   2   2   1   2   2   1   1   1   2   1   1   2   2   2   2   1   2   2   1   1   1   2   1   1   1   2   2   2   2   1   2   2   2
 MK-5-13                1   1   2   2   2   1   2   1   2   1   2   2   2   2   1   2   1   1   1   1   2   2   2   1   2   2   1   2   2   1   2   2   2   1   2   2   1   2   1   1   1   2   2   1   1   2   2   1   2   2   1   1   2   1   1   2   1   2   1   1   2   2   1   1   2   2   1   2   1   1   1   1   1   1   2   1   1   2   2   1   1   1   2   1   2   2   2   1   2   1   1   1   2   2   1   2   1   2   1   2   1   1   2   1   2   2   1   1   1   2   2   1   2   1   1   2   1   1   2   2   1   2   2   2   1   1   2   1   1   2   2   1   1   2   1   1   1   2   1   2   2   2   1   2   1   1   1   2   2   2   2   1   1   1   2   1   1   1   1   1   2   1   2   2   2   2   2   2   2   1   2   2   1   2   1   2   1   1   2   2   1   2   1   2   2   1   1   1   2   1   1   1   2   2   2   2   1   2   2   2
 MK-5-14                1   1   2   2   2   1   1   1   2   1   2   2   2   2   1   2   1   2   1   1   2   2   2   1   2   2   1   2   2   1   2   2   2   2   2   2   1   2   1   1   1   1   2   1   2   2   2   1   2   2   1   1   2   1   2   1   1   2   1   1   1   2   1   1   2   2   1   2   1   1   1   1   1   1   2   1   1   2   2   1   1   1   2   1   2   2   2   1   2   1   2   2   2   2   1   2   2   2   2   2   1   1   2   1   2   2   1   1   1   1   2   1   2   1   1   2   1   1   2   2   1   1   2   2   1   1   2   1   1   2   2   1   1   2   1   1   2   2   1   1   2   2   1   2   1   1   1   2   2   1   2   1   2   1   2   1   1   1   1   2   2   1   2   2   2   2   2   2   2   1   2   2   1   2   1   2   1   2   2   2   1   2   1   2   2   1   1   1   2   1   1   1   2   2   1   2   1   1   2   2
 MK-5-15                1   1   2   1   2   1   1   1   2   1   2   2   2   2   1   1   1   2   1   1   1   2   2   1   2   2   1   2   2   1   2   2   2   2   2   2   1   2   1   1   1   1   2   1   1   1   2   1   2   1   1   2   2   1   2   1   1   2   1   1   1   2   1   1   2   2   1   2   1   1   1   1   1   1   2   1   1   2   2   1   1   1   2   1   2   2   2   2   2   1   2   2   2   2   1   2   2   2   2   2   1   1   2   1   2   1   1   2   1   1   2   1   2   1   1   2   1   1   2   2   1   1   2   2   1   1   2   1   1   2   1   1   1   2   1   1   2   2   1   1   2   2   1   2   1   1   1   2   2   1   2   1   2   1   2   1   2   1   1   2   1   1   1   1   2   2   2   2   2   1   2   2   1   2   1   2   1   2   2   1   1   2   1   2   2   1   1   1   2   2   1   1   2   2   1   2   1   1   2   2
 MK-5-16                1   1   2   1   2   1   1   1   1   1   2   2   1   2   1   1   1   1   1   1   1   2   2   1   2   2   1   2   2   1   2   2   2   2   2   2   1   1   1   1   1   2   2   1   1   1   2   1   2   1   1   2   2   1   2   1   1   2   1   1   1   2   1   1   2   2   1   2   2   1   1   1   2   1   2   1   1   1   1   1   1   1   2   1   2   2   2   2   2   1   2   2   2   2   1   1   2   2   1   2   1   1   2   1   2   2   1   2   1   1   1   2   2   1   1   2   1   2   2   2   1   2   2   2   1   1   2   1   1   2   1   1   1   2   1   1   2   2   1   1   2   2   1   2   1   1   1   2   2   1   2   1   2   1   2   1   2   2   1   2   1   1   1   1   2   2   2   2   2   1   2   2   1   2   1   2   1   1   2   1   1   2   1   2   2   1   1   1   2   1   1   1   2   2   1   2   1   1   2   2
 MK-6-1                 2   2   2   2   1   1   1   2   2   2   2   2   1   1   1   2   1   1   1   1   2   1   1   2   2   2   2   1   2   1   1   1   1   1   2   1   1   2   2   2   1   1   1   2   1   2   2   1   2   2   2   1   2   2   1   2   1   2   2   1   2   1   2   2   1   1   1   1   1   1   2   2   2   1   2   2   2   1   2   2   1   2   1   1   1   1   2   1   1   2   1   2   1   2   1   2   2   1   1   2   2   1   2   2   2   2   2   1   1   1   1   2   1   1   1   1   1   1   2   2   1   1   1   2   2   1   1   2   2   1   2   2   1   1   2   1   1   1   1   1   1   2   2   1   2   1   2   1   2   2   1   2   1   1   2   2   1   1   1   2   2   2   1   2   2   2   2   1   1   1   2   2   2   2   1   2   2   2   1   1   1   1   2   2   1   1   2   2   2   2   1   1   1   1   2   1   2   2   2   1
 MK-6-2                 2   2   2   2   1   1   1   2   2   2   2   2   1   1   1   2   1   2   2   2   1   1   1   2   2   2   2   1   2   1   1   1   1   1   2   1   1   2   2   2   1   1   1   2   1   2   2   1   2   2   2   1   2   2   1   2   1   1   2   1   2   1   1   2   1   1   1   2   1   1   1   2   2   1   2   1   2   1   2   2   1   2   1   1   2   1   2   1   1   2   1   2   1   2   1   2   1   1   1   2   2   1   2   2   1   2   2   1   1   1   1   2   1   1   1   1   1   1   2   2   1   1   1   1   2   1   1   2   2   1   2   2   1   1   2   1   1   1   1   1   1   2   2   1   2   1   2   1   2   2   1   2   1   1   2   2   2   1   1   2   2   2   1   2   2   2   2   1   1   1   2   2   2   2   1   2   2   2   1   1   1   1   2   2   1   1   2   2   2   2   1   1   1   2   2   1   2   2   1   1
 MK-6-3                 2   2   2   2   1   1   1   2   2   2   1   2   1   1   1   1   1   2   2   1   1   1   1   2   2   1   2   1   2   1   1   1   1   2   2   1   1   2   2   2   1   1   1   2   1   2   2   1   2   2   2   1   2   2   1   2   1   1   2   1   2   2   1   1   1   1   1   2   1   1   1   2   2   1   1   1   2   1   2   2   1   2   1   1   2   2   2   1   1   2   1   2   1   2   1   2   1   1   1   2   2   1   2   2   1   2   2   1   1   1   1   2   1   1   1   1   2   1   2   2   1   1   1   1   2   1   1   2   2   2   2   2   2   1   2   1   1   1   1   1   1   1   2   1   2   1   2   1   2   2   1   2   1   1   2   2   2   1   1   2   2   2   1   2   2   2   2   1   1   1   1   2   2   2   1   2   2   2   1   1   1   1   2   2   1   1   2   2   1   2   2   1   1   2   2   1   2   2   1   2
 MK-6-4                 2   2   2   2   1   1   1   2   2   1   1   2   1   1   1   1   1   2   2   1   1   1   1   2   2   1   2   1   2   1   1   1   1   1   2   1   1   2   2   2   1   2   1   2   1   2   2   1   2   1   2   1   1   2   1   2   1   1   2   1   2   1   1   1   1   1   1   2   1   1   1   2   2   1   1   1   2   1   2   2   1   2   1   1   2   2   2   1   1   2   1   2   1   2   1   2   1   1   1   2   2   1   2   2   1   2   2   1   2   1   1   2   2   1   1   1   2   1   2   2   1   1   1   1   2   1   1   1   2   2   2   2   2   2   2   1   1   1   1   1   1   1   2   1   2   1   2   1   2   2   1   2   1   1   2   2   2   1   1   1   2   2   1   2   2   2   2   1   1   2   1   2   2   1   1   2   2   2   1   1   1   1   2   2   1   1   2   2   1   2   2   1   1   2   2   1   2   2   1   2
 MK-6-5                 2   2   2   2   1   1   1   2   2   1   1   2   1   1   1   1   1   2   2   1   1   1   1   2   2   1   1   1   2   1   1   1   2   2   1   1   1   2   1   2   1   2   1   2   1   2   2   1   2   1   2   1   1   2   1   2   1   1   2   2   2   1   1   1   1   2   1   2   1   1   1   2   2   1   1   1   2   1   2   2   1   2   1   1   2   2   2   1   1   2   1   2   1   1   1   2   1   1   1   2   2   1   2   2   1   2   2   1   2   1   1   1   1   1   1   1   2   1   1   2   1   1   1   1   2   1   1   2   2   2   2   2   2   2   2   2   2   2   1   1   1   1   2   1   2   1   2   1   2   2   2   2   1   1   2   2   2   1   1   1   2   2   1   2   2   2   2   1   1   1   1   2   2   1   2   2   2   2   1   1   1   1   2   2   1   1   2   2   1   2   2   1   1   2   2   1   2   2   1   2
 MK-6-6                 2   2   1   2   1   1   2   1   2   1   1   1   1   1   1   1   1   2   2   1   1   1   1   2   2   1   1   1   2   1   1   1   2   2   1   2   1   2   1   2   1   2   1   2   1   2   2   1   2   1   2   1   1   2   2   2   1   1   2   2   2   1   1   1   1   2   1   2   1   1   1   2   2   1   1   1   1   1   2   2   1   2   1   1   2   2   2   1   1   2   1   2   1   1   1   1   1   2   1   2   2   1   2   2   1   2   1   1   2   2   1   1   1   1   1   1   2   1   1   2   1   2   1   1   2   1   1   1   2   1   2   2   2   2   2   2   2   2   1   1   2   2   2   1   2   1   2   1   1   2   1   2   1   1   2   2   2   1   1   2   2   2   1   2   2   2   2   1   2   1   1   2   2   1   2   2   1   2   1   1   1   1   1   2   1   2   2   2   1   2   2   2   1   1   2   1   2   2   1   1
 MK-6-7                 2   2   1   2   1   1   2   1   1   1   2   1   1   1   1   1   1   2   2   1   1   2   1   2   2   1   1   1   2   1   2   1   2   2   1   2   1   2   1   2   1   2   1   2   1   2   2   1   2   1   2   1   1   2   2   2   1   1   2   2   2   1   1   1   1   2   1   2   1   1   1   2   2   1   1   1   1   1   2   2   1   2   1   1   2   2   2   1   1   2   1   1   1   1   1   1   1   2   1   2   2   1   2   2   2   2   1   1   2   2   1   2   2   1   1   1   2   1   1   2   1   2   1   1   2   1   1   2   2   1   2   2   2   2   2   2   2   2   1   1   2   2   2   1   2   1   2   1   2   2   2   2   1   1   2   2   2   1   1   2   2   2   2   2   2   2   2   1   2   1   1   2   2   1   2   2   1   2   1   1   1   2   1   2   1   2   2   2   1   1   2   2   1   1   2   1   2   2   1   1
 MK-6-8                 2   2   1   2   1   1   2   1   1   1   2   1   1   1   1   1   1   2   2   1   2   2   1   2   2   1   1   2   2   1   2   1   2   1   1   2   1   2   1   2   1   2   1   2   1   2   2   1   2   1   2   1   1   2   2   2   1   1   2   2   1   1   1   1   1   2   1   2   1   1   1   2   2   1   1   1   1   1   2   2   1   2   2   1   2   2   1   1   1   2   2   1   1   1   1   1   1   2   2   2   2   1   2   2   2   2   1   1   2   2   1   1   2   2   1   1   2   1   1   2   1   2   1   1   2   1   1   2   1   1   2   2   2   2   2   2   2   2   1   1   2   2   2   1   2   1   2   1   2   2   2   1   1   1   2   2   2   2   2   2   2   2   2   2   2   2   2   1   2   2   1   2   2   1   2   2   1   2   1   1   2   2   1   2   1   2   2   1   1   1   2   2   1   1   2   1   2   2   1   1
 MK-6-9                 2   2   2   2   1   1   2   1   1   1   2   1   1   1   2   1   1   1   2   1   2   2   1   1   1   1   1   2   2   1   2   1   2   1   1   2   1   2   1   1   1   2   1   2   1   2   2   1   2   1   2   1   1   2   2   2   1   1   2   2   1   1   1   1   1   2   1   2   1   1   1   2   2   1   1   1   1   1   2   2   2   2   2   1   2   2   2   1   1   2   2   1   1   1   1   1   1   1   1   2   2   1   2   2   2   2   1   1   1   1   1   1   2   2   1   1   2   1   1   2   1   2   1   1   2   1   1   2   1   1   2   2   2   2   2   2   2   2   1   1   2   2   2   1   2   1   2   1   2   2   2   1   1   1   2   2   2   2   2   2   2   2   2   2   2   1   2   2   2   1   1   2   2   2   1   2   1   2   1   1   2   2   2   2   2   2   2   2   1   1   2   2   1   1   2   1   2   2   1   1
 MK-6-10                2   2   2   2   2   1   2   1   1   1   1   1   1   1   2   1   1   1   2   1   2   2   1   1   1   1   1   2   2   1   2   1   2   1   1   2   1   2   1   1   1   2   1   2   1   2   2   1   2   1   2   1   1   2   1   2   1   1   2   2   1   1   1   1   1   1   1   2   1   1   1   2   2   1   1   1   1   1   2   2   2   2   2   1   2   2   2   1   1   1   2   1   1   1   1   1   1   1   2   1   2   1   2   2   2   2   1   1   1   1   1   1   1   2   1   1   2   1   1   2   1   2   1   1   1   1   1   2   1   1   2   2   2   2   2   2   2   2   1   2   2   2   2   1   2   1   2   1   2   2   2   1   1   1   1   2   2   2   2   2   2   2   2   2   2   1   2   2   2   1   1   1   2   2   1   2   2   2   1   2   2   2   2   2   2   2   2   2   1   1   2   2   1   1   2   2   2   1   2   1
 MK-6-11                2   2   2   2   2   1   2   1   1   1   1   1   1   1   1   1   1   1   1   2   2   2   2   1   1   1   1   2   2   1   1   1   2   1   1   2   1   2   1   1   1   1   1   2   1   2   2   1   2   1   2   1   1   2   1   2   1   1   2   2   1   1   1   1   1   1   1   2   1   1   1   2   2   1   1   1   1   1   2   2   2   2   1   1   2   2   2   1   1   1   2   1   1   1   1   1   2   1   2   2   2   1   2   2   2   2   2   1   1   1   1   1   1   2   1   1   2   1   1   2   2   2   1   1   1   1   1   2   1   2   2   2   1   2   2   2   2   2   1   2   2   2   2   1   2   1   2   1   2   2   2   1   2   1   1   2   2   2   2   1   2   2   2   2   2   1   2   2   2   1   1   1   2   2   1   2   2   1   1   2   2   2   2   2   2   2   2   2   1   1   1   1   1   1   2   1   1   1   2   1
 MK-6-12                2   2   2   2   2   1   2   1   1   1   1   1   1   1   2   1   1   1   1   2   2   2   2   1   1   1   1   2   2   1   1   1   2   1   1   2   1   2   1   1   1   1   1   1   1   2   2   1   2   1   2   1   1   2   1   1   1   1   2   2   1   1   1   2   1   1   1   2   1   1   1   2   2   1   1   1   1   1   2   1   2   2   1   2   2   2   2   1   1   1   2   1   1   1   1   1   2   1   2   2   2   2   2   2   2   2   2   1   1   1   1   1   2   2   1   1   2   1   1   1   2   2   1   1   1   1   1   1   2   2   2   2   1   1   2   2   2   2   1   2   2   2   2   1   2   1   2   1   2   2   2   1   2   1   1   2   2   2   2   1   2   1   2   2   2   1   2   2   2   1   1   1   2   1   1   2   2   1   2   2   2   2   2   2   2   2   2   2   2   1   1   1   1   1   2   1   1   1   2   1
 MK-6-13                2   2   2   2   2   1   2   1   1   1   1   1   1   1   2   1   1   1   1   2   2   1   2   1   1   1   1   2   2   1   1   1   2   1   1   2   1   2   1   1   1   1   1   2   1   2   2   1   2   2   2   2   1   2   1   1   1   1   2   2   1   1   1   2   1   1   1   2   2   1   1   2   2   1   1   1   1   1   2   1   1   2   1   2   2   2   2   1   1   1   2   2   1   1   1   1   2   1   2   2   2   2   2   2   2   2   2   1   1   1   1   1   2   2   2   1   2   1   1   1   2   2   1   1   1   1   1   1   2   2   2   2   1   1   2   2   2   2   1   2   2   1   2   1   2   1   2   1   2   2   2   1   2   1   1   2   2   2   2   1   2   1   1   2   2   1   2   2   2   1   1   1   2   1   1   2   2   1   2   2   2   2   2   2   2   2   2   2   2   1   1   1   1   1   2   1   1   1   2   2
 MK-6-14                1   2   2   2   2   1   2   1   1   1   1   2   1   1   2   1   1   1   1   1   2   1   2   1   1   1   1   2   2   1   1   1   2   1   1   2   1   2   1   1   1   1   1   2   1   2   2   1   2   2   2   2   1   2   1   1   1   1   2   1   1   1   1   2   1   1   1   2   2   1   1   2   2   1   1   1   1   1   2   1   1   2   1   2   2   2   2   1   1   1   2   2   1   1   2   1   2   1   2   2   2   2   1   1   1   2   1   1   1   1   1   1   2   2   2   2   2   1   1   1   2   2   1   1   1   1   1   1   2   2   2   2   1   1   2   1   2   2   2   2   2   1   2   1   2   1   2   1   2   2   2   1   2   1   1   2   2   2   2   1   2   1   2   2   2   1   2   2   2   1   1   1   2   1   1   2   2   1   2   1   2   1   2   2   2   2   2   2   2   1   1   1   1   1   2   1   1   1   2   2
 MK-6-15                1   2   2   2   2   1   2   2   1   2   1   2   1   1   1   1   1   1   1   1   2   1   2   1   1   1   1   2   2   1   1   1   2   1   1   2   1   2   1   1   1   1   1   2   1   2   2   1   2   2   2   2   1   2   1   1   1   1   2   1   1   1   1   2   1   1   1   2   2   1   1   2   1   1   1   1   1   1   1   2   1   1   1   2   2   2   2   1   1   1   2   2   1   1   2   1   2   1   2   2   2   2   1   1   1   2   1   1   1   1   1   1   2   2   2   2   2   1   1   1   2   2   1   1   1   1   1   1   2   2   2   2   1   1   2   1   2   2   2   2   2   1   2   1   2   1   2   1   2   2   1   1   2   1   1   2   2   2   2   1   2   1   2   2   1   1   2   2   2   1   1   1   2   2   2   2   2   1   2   2   2   1   2   2   2   2   2   2   2   1   1   1   1   1   2   1   1   1   2   2
 MK-6-16                1   2   2   2   2   1   1   2   2   2   1   2   1   1   1   1   1   1   1   1   2   1   1   1   1   1   1   2   2   2   1   1   2   1   1   2   1   2   1   1   1   1   1   2   2   2   2   1   2   2   1   2   2   2   1   1   1   1   2   1   1   1   1   2   1   1   1   1   2   1   1   2   1   1   1   1   1   1   1   2   1   1   1   2   2   2   2   1   2   1   2   2   1   1   2   1   2   1   2   2   2   2   1   1   1   1   1   1   1   1   1   1   2   2   1   2   2   1   1   1   2   2   1   2   1   1   1   1   2   2   2   2   1   1   2   1   2   2   2   2   1   1   2   1   2   1   2   1   2   2   1   1   2   1   1   2   2   2   2   1   2   1   2   1   1   1   2   1   2   1   1   1   2   1   2   2   2   1   2   2   1   1   1   2   2   2   2   2   2   1   1   1   1   2   2   1   2   1   2   2
 
!****************************************** Phenotypic Data **********************************************************
!-100.0 is resevred for missing phenotype
SimulatedTrait1         9.1430   10.0505    9.6418   10.8784   10.6021    8.6836   10.5012    9.8901   10.7454   10.7180    9.1689   10.4208   10.2923    9.8063   11.2422    9.5791    9.8704    9.4679    9.3134   12.2801    7.6346   10.8286    8.5409   10.7060    8.8220    8.7960   10.8905   10.2788    9.9954    8.1118    9.3522    7.7905    9.4472   10.3171   10.1364   11.3545    9.1248   10.5266    8.1950   10.1704   10.2576    9.9628   11.2408    9.0794    9.7333    9.7095    8.9652   10.8705    8.7267    9.9675    9.5464   11.5258   11.8773    9.3488   10.5585    8.7815    9.6995   10.3115    9.0158   10.1398    9.3626    9.9160    9.0286   10.3434   11.1164   10.8308    8.9624    8.5883   10.6861   10.9644    9.1840   10.6089   10.7835    9.4976   11.0644   10.6817    9.6149   10.7378   10.3392    8.5150   10.5521   10.8408   10.3499   10.3147    9.0430   11.0450   10.8434   10.7713   10.4393   10.1071   10.7861    9.0066    9.9883    9.6764    8.5911   10.2735   10.8419    9.8276    9.0123    9.5707   11.3625    8.9198   10.3327   10.2289    8.8952   11.2579   10.2795   10.5124    9.4077   10.0183    9.8296   10.6277    9.8376   10.8389   11.4463   11.6963    8.4372   11.2165   10.6913   10.2202   12.1577    9.2996   10.5330   10.1350    8.8921   11.0880    9.8844   10.9339   10.6130    8.8719   10.4464    9.7535   10.0746    9.8942    9.9383    9.5751    9.1113   10.7178    9.7009    9.1675   10.6117    9.0851    9.9268   11.3564    9.5108    8.0895   10.2129    9.3184    9.8871   10.2993    8.3503   10.2614    8.5494   10.8053   10.8754    9.7905    8.7267   10.2877    9.0411   11.8736   10.2313    6.9847   11.4899    9.6731    9.4949    9.9485   11.7516   10.1149    8.6817   10.6153   10.6632    9.1959    9.9676    9.4938    8.8280   10.3080    9.9052    9.5727   10.4124    9.2682   10.1885   10.5150    9.0184   10.1737    7.4815   10.6405    9.1929   11.4401    9.9059    8.2777    8.9205    9.7163   11.1589   10.8505   12.1226    9.0801   10.7742    9.3227   11.7501   10.0397
 
