# Supplementary material for: Inclusive Composite Interval Mapping of QTL by Environment Interactions in Biparental Populations
Source: PLoS One. 2015 Jul 10;10(7):e0132414. doi: 10.1371/journal.pone.0132414 (PMC4498613; doi:10.1371/journal.pone.0132414)
Supplement: S1 File — (ZIP) [file pone.0132414.s001.zip › BC1 population/e=1/run_00155.met]

!**********************Note: lines staring with "!" are remarks and will be ignored in the program********************
!*********************************General Information**********************************
!Assuming F1 = P1 x P2, populations available in QTL IciMapping are: 
!  1, P1BC1F1 = P1 x F1, the first backcrossing where P1 is used as the recurrent parent;
!  2, P2BC1F1 = P2 x F1, the first backcrossing where P2 is used as the recurrent parent;
!  3, F1DH, F1-derived doubled haploids; 
!  4, RIL or F1RIL, recombination inbred lines through the repeated selfing of F1;
!  5, P1BC1RIL, recombination inbred lines through the repeated selfing of P1BC1F1;
!  6, P2BC1RIL, recombination inbred lines through the repeated selfing of P2BC1F1;
!  7, F2, the selfing generation of F1;
!  8, F3, the selfing generation of F2;
!  9, P1BC2F1, the second backcrossing where P1 is used as the recurrent parent; 
! 10, P2BC2F1, the second backcrossing where P2 is used as the recurrent parent;
! 11, P1BC2RIL, recombination inred lines through the repeated selfing of P1BC2F1; 
! 12, P2BC2RIL, recombination inred lines through the repeated selfing of P2BC2F1; 
! 13, P1BC1F2, the selfing generation of P1BC1F1; 
! 14, P2BC1F2, the selfing generation of P2BC1F1; 
! 15, P1BC2F2, the selfing generation of P1BC2F1; 
! 16, P2BC2F2, the selfing generation of P2BC2F1; 
! 17, P1BC1DH, P1BC1F1-derived doubled haploids; 
! 18, P2BC1DH, P2BC1F1-derived doubled haploids; 
! 19, P1BC2DH, P1BC2F1-derived doubled haploids; 
! 20, P2BC2DH, P2BC2F1-derived doubled haploids; 
   1      !Mapping Population (see remarks above)
   2      !Mapping Function (1 for Kosambi; 2 for Haldane; 3 for Morgan)
   2      !Marker Space Type (1 for intervals; 2 for positions)
   1      !Marker Space Unit(1 for centiMorgans; 2 for Morgan)
   6      !Number of Chromosomes (or Linkage Groups)
 200      !Size of the mapping population
   1      !Number of environments
 
!***************************************** Chromosomes and Linkage Maps **********************************************
!Chromosome                 NumMarkers
-CH1                        16
-CH2                        16
-CH3                        16
-CH4                        16
-CH5                        16
-CH6                        16
!Linkage map (Marker name followed by position or the interval length)
 MK-1-1                1     0.000
 MK-1-2                1    10.000
 MK-1-3                1    20.000
 MK-1-4                1    30.000
 MK-1-5                1    40.000
 MK-1-6                1    50.000
 MK-1-7                1    60.000
 MK-1-8                1    70.000
 MK-1-9                1    80.000
 MK-1-10               1    90.000
 MK-1-11               1   100.000
 MK-1-12               1   110.000
 MK-1-13               1   120.000
 MK-1-14               1   130.000
 MK-1-15               1   140.000
 MK-1-16               1   150.000
 MK-2-1                2     0.000
 MK-2-2                2    10.000
 MK-2-3                2    20.000
 MK-2-4                2    30.000
 MK-2-5                2    40.000
 MK-2-6                2    50.000
 MK-2-7                2    60.000
 MK-2-8                2    70.000
 MK-2-9                2    80.000
 MK-2-10               2    90.000
 MK-2-11               2   100.000
 MK-2-12               2   110.000
 MK-2-13               2   120.000
 MK-2-14               2   130.000
 MK-2-15               2   140.000
 MK-2-16               2   150.000
 MK-3-1                3     0.000
 MK-3-2                3    10.000
 MK-3-3                3    20.000
 MK-3-4                3    30.000
 MK-3-5                3    40.000
 MK-3-6                3    50.000
 MK-3-7                3    60.000
 MK-3-8                3    70.000
 MK-3-9                3    80.000
 MK-3-10               3    90.000
 MK-3-11               3   100.000
 MK-3-12               3   110.000
 MK-3-13               3   120.000
 MK-3-14               3   130.000
 MK-3-15               3   140.000
 MK-3-16               3   150.000
 MK-4-1                4     0.000
 MK-4-2                4    10.000
 MK-4-3                4    20.000
 MK-4-4                4    30.000
 MK-4-5                4    40.000
 MK-4-6                4    50.000
 MK-4-7                4    60.000
 MK-4-8                4    70.000
 MK-4-9                4    80.000
 MK-4-10               4    90.000
 MK-4-11               4   100.000
 MK-4-12               4   110.000
 MK-4-13               4   120.000
 MK-4-14               4   130.000
 MK-4-15               4   140.000
 MK-4-16               4   150.000
 MK-5-1                5     0.000
 MK-5-2                5    10.000
 MK-5-3                5    20.000
 MK-5-4                5    30.000
 MK-5-5                5    40.000
 MK-5-6                5    50.000
 MK-5-7                5    60.000
 MK-5-8                5    70.000
 MK-5-9                5    80.000
 MK-5-10               5    90.000
 MK-5-11               5   100.000
 MK-5-12               5   110.000
 MK-5-13               5   120.000
 MK-5-14               5   130.000
 MK-5-15               5   140.000
 MK-5-16               5   150.000
 MK-6-1                6     0.000
 MK-6-2                6    10.000
 MK-6-3                6    20.000
 MK-6-4                6    30.000
 MK-6-5                6    40.000
 MK-6-6                6    50.000
 MK-6-7                6    60.000
 MK-6-8                6    70.000
 MK-6-9                6    80.000
 MK-6-10               6    90.000
 MK-6-11               6   100.000
 MK-6-12               6   110.000
 MK-6-13               6   120.000
 MK-6-14               6   130.000
 MK-6-15               6   140.000
 MK-6-16               6   150.000
!*********************************** Marker Types ********************************************************************
!Co-dominant marker: When heterozygote F1 is present, P1 is coded as 2, F1 is coded as 1, and P2 is coded as 0; Otherwise, P1 is coded as 2, and P2 is coded as 0. 
!Dominant marker: When heterozygote F1 is present, P1 and F1 are coded as 12, and P2 is coded as 0; Otherwise, P1 is coded as 2, and P2 is coded as 0.  
!Recessive markers: When heterozygote F1 is present, P1 is coded as 2, and F1 and P2 are coded as 10; Otherwise, P1 is coded as 2, and P2 is coded as 0. 
!Missing marker is coded as -1. 
 MK-1-1                 1   1   2   2   1   1   1   1   2   2   2   1   1   2   2   1   1   2   2   1   2   2   1   2   1   1   1   2   2   1   1   2   1   2   1   2   2   2   2   1   2   2   2   2   1   1   1   2   2   2   2   2   2   2   2   1   1   2   1   2   2   2   2   2   1   2   2   1   1   1   1   2   2   2   1   2   1   1   2   2   1   2   2   1   1   2   2   2   1   2   1   2   1   1   1   2   2   2   1   1   1   1   1   2   2   2   1   1   1   1   2   1   2   1   2   2   2   1   2   1   1   1   1   1   2   2   1   1   2   1   1   2   1   1   1   1   1   2   1   2   2   2   2   1   2   2   1   2   2   2   1   2   2   2   2   2   1   2   2   2   1   2   2   2   2   2   2   1   2   1   1   2   2   1   1   2   2   1   1   2   1   2   1   2   2   1   1   2   1   1   1   1   1   1   2   1   2   1   1   1
 MK-1-2                 1   1   1   2   1   1   1   1   2   2   2   1   1   2   2   1   1   2   1   1   2   1   1   2   1   1   1   2   2   1   1   2   1   2   1   2   2   2   2   1   2   2   2   2   1   1   1   2   2   2   2   2   2   2   2   1   1   2   1   2   2   2   2   2   1   2   2   1   1   1   2   2   2   2   1   1   1   1   1   2   1   2   1   1   1   2   2   2   1   2   1   2   1   1   1   2   2   2   1   1   1   1   1   2   2   2   1   2   1   1   2   1   1   1   1   2   2   1   2   1   1   2   1   1   2   2   1   1   2   1   1   2   1   1   1   1   1   2   1   2   2   2   2   2   2   1   1   2   2   2   1   2   2   1   2   2   1   2   2   2   2   2   2   2   2   2   2   1   2   1   1   2   1   1   1   2   2   1   1   2   1   1   1   2   2   1   1   2   1   2   1   1   1   2   2   1   2   1   1   1
 MK-1-3                 1   1   1   2   1   1   1   1   2   2   2   1   1   2   2   1   1   2   1   1   2   1   1   2   1   1   1   2   2   1   1   2   1   1   1   2   2   2   2   1   2   2   2   2   1   1   1   2   2   2   2   2   2   2   2   1   1   2   1   2   2   2   2   2   1   2   2   1   1   1   2   2   2   2   2   1   1   1   1   2   1   2   1   1   1   2   2   2   1   2   1   2   1   1   1   2   2   2   1   1   1   1   1   2   2   2   1   2   1   1   2   1   1   1   1   2   2   1   2   1   1   2   1   1   2   2   1   2   2   1   2   2   1   1   1   1   1   1   1   2   2   2   2   2   2   1   1   2   2   1   1   2   1   1   1   2   1   2   2   2   2   2   2   2   2   2   2   1   2   1   1   2   1   1   2   2   1   1   1   2   1   1   2   2   2   1   1   2   1   2   1   1   1   2   2   1   2   2   1   1
 MK-1-4                 1   1   1   1   2   1   1   1   2   2   2   1   1   2   2   1   1   2   1   1   2   1   2   2   1   1   1   2   2   1   2   2   1   1   1   2   1   2   2   1   2   2   2   2   1   1   1   2   1   2   2   1   2   2   2   1   2   2   1   2   2   2   2   2   1   2   2   1   1   1   2   2   2   2   2   1   1   2   1   2   1   2   1   1   1   2   2   2   1   2   1   2   1   2   1   2   1   2   1   1   1   1   1   2   2   2   1   2   1   1   2   1   1   1   1   2   2   1   2   1   1   2   1   1   2   2   1   2   2   1   2   2   1   1   1   1   1   1   1   2   1   1   1   2   2   1   1   2   2   1   1   2   1   1   1   2   1   2   2   2   2   2   2   2   2   2   2   1   2   1   1   1   2   1   2   2   1   1   1   2   2   1   2   2   2   1   1   1   1   2   1   1   1   2   2   1   2   1   1   1
 MK-1-5                 2   1   1   1   2   1   1   2   2   2   2   1   1   2   2   2   1   2   1   1   2   1   2   2   1   1   1   2   2   2   2   2   1   1   1   2   1   2   2   1   2   2   2   2   1   1   1   2   1   1   2   1   2   2   2   1   2   2   1   2   1   2   2   2   1   1   2   1   1   1   1   2   2   1   2   1   1   2   1   2   1   2   1   1   1   2   2   2   1   2   1   2   1   2   1   2   1   2   1   1   1   1   1   2   2   2   1   2   1   1   2   1   1   1   1   2   2   1   2   1   1   2   1   1   2   1   1   2   2   2   2   2   1   1   1   1   1   2   1   2   1   1   1   2   2   1   1   2   2   1   1   1   2   1   1   1   1   1   2   2   2   2   1   2   2   2   2   1   2   1   1   1   1   1   2   2   1   2   1   2   2   1   2   2   2   1   1   1   1   2   1   1   1   2   2   1   2   1   1   1
 MK-1-6                 2   1   2   1   2   1   1   1   2   2   2   1   2   2   2   2   1   2   1   1   2   1   2   1   1   1   1   2   2   2   2   2   1   1   1   2   1   2   2   1   2   2   2   2   1   2   1   2   1   1   2   1   2   2   2   1   2   2   1   2   1   2   1   2   1   1   2   2   1   1   1   2   2   1   2   1   1   2   2   2   1   2   1   1   1   2   2   1   1   2   1   2   1   2   1   2   1   2   2   1   1   1   2   2   2   1   1   2   1   1   2   1   1   1   1   2   2   1   2   2   1   2   1   1   2   1   1   2   2   2   2   1   1   1   1   2   1   1   1   2   1   1   1   2   2   1   1   2   2   1   1   2   2   2   1   1   1   1   2   2   1   2   1   2   2   2   2   1   2   1   1   1   1   1   2   2   1   2   1   2   2   1   2   2   2   1   1   1   1   2   1   1   1   2   2   1   2   1   2   1
 MK-1-7                 2   1   2   1   2   1   1   1   2   2   2   1   2   2   2   2   1   2   1   1   1   2   2   1   1   1   1   2   2   2   2   2   1   1   1   2   1   2   2   2   2   2   1   2   2   2   1   2   2   1   2   1   2   2   2   1   2   2   2   2   1   2   2   1   1   1   2   2   1   1   1   2   2   1   2   1   1   2   1   2   1   2   1   1   1   2   2   1   1   2   1   2   1   1   1   2   1   2   2   2   1   1   2   2   1   1   1   2   1   1   2   2   1   1   1   2   2   1   1   2   1   2   1   1   2   2   1   2   2   2   2   1   1   1   1   2   1   1   1   2   1   1   2   2   2   1   1   2   2   1   1   2   2   2   1   1   1   1   2   1   1   2   1   2   2   1   2   2   2   1   1   1   1   1   2   2   1   2   1   2   2   1   2   1   2   1   1   2   1   2   1   1   1   2   2   1   2   1   2   1
 MK-1-8                 2   1   2   1   2   1   1   1   2   2   2   1   2   2   2   2   1   2   1   1   1   2   2   1   1   1   1   2   2   2   2   2   1   1   1   2   2   2   2   2   2   2   1   2   2   2   1   2   2   1   2   1   2   2   2   1   2   1   2   2   1   2   2   1   1   1   2   2   1   1   1   2   2   1   2   1   1   2   1   2   2   2   1   1   1   2   2   1   1   2   1   2   1   1   1   2   1   2   2   2   1   1   2   1   2   2   1   2   1   1   2   2   1   1   1   2   1   1   2   2   1   2   1   1   2   1   1   2   2   2   2   1   1   1   1   2   1   1   1   2   1   1   2   1   2   1   1   1   1   1   1   2   2   2   1   1   1   1   2   1   1   2   2   2   2   1   2   2   2   1   1   1   1   1   2   2   1   2   1   2   1   1   2   1   1   1   1   2   1   2   1   1   2   2   2   1   2   1   2   1
 MK-1-9                 2   1   2   1   2   1   1   1   2   2   2   1   2   2   2   2   1   2   1   1   1   2   2   2   1   1   1   2   2   2   2   2   1   1   1   2   2   2   2   2   2   2   1   2   2   2   1   2   2   2   2   1   1   2   2   1   2   1   2   2   1   2   2   1   1   1   2   1   1   1   1   2   2   1   2   1   1   2   1   2   2   2   1   2   1   1   2   1   1   2   1   2   1   1   1   2   1   2   2   2   1   1   2   1   2   2   1   2   1   1   2   2   1   1   1   2   1   1   2   1   1   2   1   1   2   1   1   2   2   2   2   1   1   1   1   2   1   1   1   2   1   1   2   1   2   1   1   1   1   1   1   2   2   2   1   1   1   1   2   1   1   2   2   2   2   1   2   2   2   1   2   1   1   2   2   2   1   2   1   2   1   2   2   1   1   1   1   2   1   2   1   1   2   2   2   1   2   1   2   1
 MK-1-10                1   1   2   1   2   1   2   1   2   2   2   1   2   2   2   2   1   2   1   2   1   2   2   2   1   1   2   2   2   2   2   2   2   1   1   2   2   2   2   2   2   2   1   2   1   2   2   2   2   2   2   1   1   2   2   2   2   1   2   2   1   2   2   1   1   1   2   1   1   1   1   2   2   1   2   1   1   2   1   2   2   2   1   2   1   1   2   1   2   2   1   1   1   1   1   2   1   2   2   2   1   1   2   2   2   2   1   2   1   1   2   2   1   1   1   2   1   1   2   1   1   1   1   1   2   1   1   2   2   2   2   1   1   1   1   2   1   2   1   2   1   1   2   1   2   1   1   1   1   1   1   2   2   1   1   1   1   1   2   1   1   2   2   2   2   1   2   2   1   1   1   1   1   2   2   1   1   2   1   1   1   2   1   1   1   1   1   2   1   2   1   1   2   2   2   1   2   1   2   1
 MK-1-11                1   1   2   1   2   1   2   1   2   2   2   1   2   2   2   2   1   2   1   2   1   2   2   2   2   1   2   2   1   2   2   2   2   1   1   2   2   2   2   2   2   2   1   2   1   2   2   2   2   2   2   1   1   2   2   2   2   1   2   2   1   2   2   1   1   1   2   2   2   1   1   1   2   1   2   2   1   2   1   2   2   2   1   2   2   2   2   1   2   2   1   1   1   1   1   1   1   2   2   1   2   1   2   2   2   2   1   2   2   1   2   2   2   1   1   2   1   1   2   1   1   1   2   1   2   2   1   1   2   2   2   1   1   1   1   2   1   2   1   2   1   1   2   1   2   1   1   1   1   1   1   2   2   1   1   1   1   1   2   1   1   2   2   1   2   1   2   2   1   1   1   1   1   2   2   1   1   2   1   1   1   2   1   1   1   1   1   1   1   2   1   1   2   2   2   1   2   1   2   1
 MK-1-12                1   1   2   2   2   1   2   1   2   2   1   1   2   2   2   1   1   2   1   2   1   2   2   2   2   2   2   2   1   2   2   2   2   2   1   2   2   2   2   2   2   2   1   2   1   2   2   2   2   2   2   1   1   2   1   2   2   1   1   2   1   2   2   1   1   1   2   2   2   1   1   2   2   2   2   2   1   2   1   2   2   2   1   2   2   2   1   1   1   2   1   1   1   1   2   1   2   2   2   1   2   1   2   2   2   2   1   2   2   1   2   2   2   1   1   2   1   2   2   1   1   1   2   1   2   2   1   2   2   2   2   1   1   1   1   2   1   2   1   2   1   1   2   1   2   1   1   1   1   1   1   2   2   1   1   1   1   1   2   1   1   1   1   1   1   1   2   2   1   1   2   1   1   2   2   1   1   1   1   1   1   2   1   2   2   1   1   2   1   2   1   1   2   2   2   1   2   1   2   1
 MK-1-13                1   1   2   2   2   1   2   1   2   2   1   1   2   2   2   1   1   2   1   2   1   2   1   2   2   2   2   2   1   2   2   2   2   2   1   2   2   2   2   2   2   2   2   2   2   2   2   2   2   2   2   1   1   2   1   2   2   1   1   2   1   1   1   1   1   1   2   1   1   1   1   2   2   2   1   1   1   2   1   2   2   2   1   2   2   2   1   1   1   2   2   1   1   1   2   1   2   2   2   1   2   1   2   2   2   2   1   2   2   1   2   2   2   1   2   2   2   2   2   1   1   1   2   1   2   2   2   2   2   2   2   2   1   2   1   2   1   2   1   2   1   1   2   1   2   1   2   1   1   1   1   2   2   1   1   1   1   1   2   2   1   1   1   1   1   1   2   2   1   1   2   1   1   2   2   1   2   1   1   1   1   2   2   2   2   2   2   2   1   2   2   1   2   2   2   1   2   1   2   1
 MK-1-14                1   1   2   2   1   1   2   1   1   2   1   1   2   2   2   1   1   2   1   2   1   2   2   1   2   2   2   2   1   2   2   2   2   2   2   2   2   2   2   2   2   2   2   2   2   2   2   2   2   2   2   1   1   2   1   1   1   1   1   2   1   1   1   1   1   1   2   1   1   1   1   2   2   2   1   1   1   2   1   2   2   2   1   2   2   2   1   2   1   2   2   1   1   1   2   1   1   2   2   1   1   1   2   2   2   2   1   2   2   1   2   2   2   1   2   1   2   2   2   1   1   1   1   1   2   2   2   2   2   2   2   2   1   2   1   2   1   2   1   1   1   1   2   1   2   1   2   1   1   1   1   2   2   1   1   1   1   1   2   2   1   2   1   1   1   1   2   2   1   1   1   1   1   2   2   1   1   1   1   1   1   2   1   2   2   2   2   2   1   2   2   2   2   2   2   1   2   1   2   1
 MK-1-15                1   1   2   2   1   1   1   1   1   2   1   1   2   2   2   1   1   2   1   2   1   2   2   2   2   2   2   1   1   2   2   2   2   2   2   2   2   2   2   2   2   2   2   2   2   2   2   2   2   2   2   1   2   2   1   1   1   1   1   2   1   1   1   1   1   1   1   1   1   2   1   2   2   2   2   1   1   2   1   2   2   2   1   2   1   2   1   1   1   1   2   1   1   1   1   1   1   2   2   1   1   1   2   2   2   2   1   2   2   2   2   2   2   1   2   1   2   2   2   1   1   1   1   1   2   2   2   2   2   2   2   2   2   2   2   2   1   2   1   1   1   1   2   1   2   1   2   1   1   1   1   2   2   1   1   1   1   1   2   1   1   2   1   1   1   1   2   2   1   1   1   1   1   2   2   1   1   1   2   1   1   2   1   2   2   2   2   2   1   2   2   2   2   2   2   1   2   1   2   1
 MK-1-16                1   1   2   2   1   2   1   1   1   2   1   1   2   2   2   1   1   2   1   2   1   2   2   2   2   1   2   1   1   1   2   2   2   2   2   1   2   2   2   1   2   2   2   2   2   1   2   1   2   2   2   2   2   2   1   1   1   1   1   2   1   1   2   1   1   1   1   1   1   2   1   2   1   2   2   1   1   2   1   2   1   2   1   2   1   2   1   1   1   1   2   1   1   1   1   1   1   2   1   1   1   1   2   2   2   2   1   2   2   1   2   2   2   1   2   1   2   2   2   2   1   1   1   1   1   2   2   2   2   2   2   1   1   2   2   2   1   2   1   1   1   1   2   1   1   2   2   1   1   1   1   2   2   1   1   1   1   1   2   1   1   2   1   1   1   1   2   2   1   1   1   1   1   2   2   1   1   1   2   1   1   2   1   2   2   2   2   2   1   2   2   2   2   1   2   1   2   1   2   1
 MK-2-1                 1   2   2   1   2   2   2   2   1   1   2   2   1   2   1   2   1   2   1   2   2   2   1   2   2   1   1   1   2   1   2   1   2   2   1   1   2   2   2   2   2   2   2   1   1   2   2   2   1   2   1   2   1   1   1   1   2   2   2   2   1   1   2   1   2   2   2   1   1   2   2   2   1   2   2   2   2   2   2   2   1   2   2   2   2   1   2   2   1   2   1   1   2   2   2   2   2   1   2   1   1   1   2   1   2   1   1   2   1   2   2   1   2   2   2   2   1   1   1   2   1   2   1   2   1   1   1   1   2   2   1   1   1   2   2   1   2   1   1   2   1   2   1   2   2   2   2   1   2   2   1   2   2   1   1   2   1   1   2   1   2   1   2   1   1   2   2   1   1   1   2   1   1   2   1   1   1   1   2   2   1   1   2   2   1   2   2   2   1   2   1   1   2   2   1   2   2   2   1   1
 MK-2-2                 1   2   2   1   2   2   2   2   1   1   2   2   1   2   1   2   1   1   1   2   2   2   1   2   2   1   1   1   2   2   2   1   2   2   1   1   2   1   2   2   1   2   2   1   1   2   2   2   1   2   1   2   1   1   1   1   2   2   2   2   1   1   2   1   1   2   2   1   1   2   2   2   1   2   2   2   2   2   2   2   1   2   2   2   1   1   2   1   1   2   1   1   2   2   1   2   2   1   2   1   1   1   2   1   2   2   1   2   1   1   2   1   2   2   2   2   1   1   1   2   1   2   1   2   1   1   1   1   2   2   1   2   1   2   2   2   2   1   2   2   1   1   1   2   2   2   2   1   2   2   1   2   1   1   1   2   1   1   2   1   2   1   2   1   1   2   2   1   1   1   2   2   1   2   1   1   1   1   2   2   1   1   2   2   1   2   2   2   1   2   1   1   2   2   1   2   2   2   1   1
 MK-2-3                 1   2   2   1   2   2   2   2   1   2   1   1   1   2   1   2   1   1   1   2   2   2   1   2   2   1   1   1   2   2   2   1   2   1   1   1   2   1   2   2   1   2   2   1   1   2   2   2   1   2   1   2   1   1   1   1   2   2   1   2   1   1   2   1   1   2   2   1   1   2   2   2   1   2   2   2   2   1   2   2   1   2   2   2   1   1   2   2   1   2   1   1   2   1   1   2   2   2   2   1   2   1   2   1   2   2   1   1   1   1   2   1   2   2   2   2   1   1   1   2   1   2   1   2   1   1   1   1   2   2   1   2   1   2   1   2   2   1   2   2   1   2   1   2   2   2   1   1   2   2   1   2   1   1   1   2   1   1   2   2   2   1   2   1   1   2   1   1   2   1   2   1   1   2   1   1   1   1   2   1   1   1   1   2   1   2   2   2   2   2   1   1   2   2   1   2   2   1   1   1
 MK-2-4                 1   2   2   1   2   2   2   2   1   2   1   1   1   2   1   2   1   1   1   2   2   2   1   2   2   2   1   1   2   2   2   1   2   1   1   1   2   1   2   2   1   2   2   1   2   2   2   2   1   2   1   2   1   1   1   1   2   2   1   2   1   1   2   1   1   2   2   1   2   2   2   2   1   2   2   2   2   1   2   2   1   2   2   1   1   1   2   1   1   2   1   1   2   1   1   2   2   2   2   1   2   1   2   1   2   2   1   1   1   1   2   1   2   2   2   2   1   1   1   2   1   2   1   2   1   1   1   1   2   2   1   2   1   2   1   2   2   1   2   2   1   2   1   2   2   2   1   1   2   1   1   2   1   1   1   2   1   1   2   2   2   1   2   1   1   2   1   1   2   2   2   1   2   2   2   1   1   1   2   1   1   1   1   2   1   2   1   2   2   2   1   1   2   2   1   2   2   1   1   1
 MK-2-5                 1   2   2   1   1   2   1   1   1   2   1   1   1   2   1   2   1   1   1   2   2   2   2   1   2   2   1   1   2   2   2   1   2   1   1   1   2   1   2   2   1   2   1   2   2   2   2   2   1   2   1   2   1   1   1   1   2   2   1   2   1   1   2   1   1   2   2   1   2   2   1   2   1   2   2   2   1   1   2   2   1   2   2   1   1   1   2   1   1   2   1   1   2   1   1   2   2   2   1   1   2   1   1   1   2   2   1   1   1   1   2   2   2   2   2   2   1   1   1   2   1   2   1   1   1   1   1   1   2   1   2   2   1   2   1   2   2   1   2   2   2   2   1   1   2   2   2   1   2   1   1   2   1   1   1   2   1   1   2   2   2   1   2   1   1   2   1   1   2   2   2   1   2   2   2   1   1   2   2   2   1   1   2   2   1   2   1   2   2   2   1   1   2   2   1   2   2   1   1   1
 MK-2-6                 1   2   2   1   1   2   1   1   1   1   1   1   2   2   1   2   1   1   1   2   2   2   2   1   2   2   1   1   2   2   2   1   2   1   1   2   2   1   2   2   1   2   1   2   2   2   2   2   1   2   1   2   1   1   1   1   1   2   1   1   1   1   1   1   1   2   2   1   2   1   1   2   1   2   2   2   1   1   2   2   1   2   1   1   1   1   2   1   1   2   1   1   2   1   1   2   2   2   1   1   2   1   2   1   2   2   1   1   1   1   2   2   2   2   2   2   1   1   1   2   1   1   1   1   1   1   1   1   1   1   2   2   1   2   1   2   2   1   2   2   2   2   1   1   2   2   2   1   2   2   2   1   1   1   1   2   1   2   2   2   2   1   2   1   1   2   2   1   1   2   2   1   2   2   2   1   1   2   2   2   1   1   2   2   1   2   1   2   2   2   1   1   2   2   1   2   2   1   2   1
 MK-2-7                 1   2   2   2   1   2   1   2   1   1   1   1   1   2   1   2   1   2   1   2   2   2   2   2   2   2   1   1   2   2   2   1   2   1   1   1   1   1   2   2   1   2   2   2   2   2   1   2   1   2   1   2   1   2   2   1   1   2   1   1   1   1   1   1   1   2   2   1   2   1   1   2   1   2   2   2   1   1   2   2   1   2   1   1   1   1   2   1   1   2   2   1   2   1   1   2   2   2   1   1   1   1   2   1   2   2   1   1   1   1   2   2   1   2   2   2   1   1   2   2   1   1   1   1   1   1   1   1   1   1   2   2   1   2   1   2   2   1   2   2   2   2   1   1   2   2   2   1   2   2   2   2   1   1   1   2   1   2   2   2   2   1   2   1   1   2   2   1   1   2   1   1   2   2   2   1   1   2   2   2   1   1   1   1   1   2   1   2   2   2   1   1   2   2   1   2   2   1   2   1
 MK-2-8                 1   2   1   2   1   2   1   2   2   1   1   1   1   2   1   2   1   2   1   2   2   2   2   2   2   2   1   1   1   2   2   1   2   1   2   1   1   1   1   2   1   2   2   2   2   2   2   2   1   2   1   2   1   2   2   1   2   2   1   1   1   1   1   2   1   2   2   1   2   2   1   2   1   2   1   2   1   1   2   2   2   2   1   1   1   1   2   1   1   2   2   1   2   1   1   2   2   2   1   1   1   1   2   1   2   2   2   1   2   1   2   2   1   2   2   2   2   1   2   2   1   1   1   1   1   1   1   1   1   1   2   2   1   2   2   2   2   1   2   2   2   2   1   1   2   2   2   1   1   1   2   2   1   1   1   2   1   2   2   2   2   1   2   1   2   2   2   1   1   2   2   1   2   2   2   1   1   2   2   2   1   1   1   1   1   2   2   2   2   2   1   1   1   2   1   2   2   1   2   1
 MK-2-9                 1   2   1   2   1   2   2   2   2   1   1   1   1   2   1   2   1   2   2   2   2   2   1   2   2   2   1   1   1   2   1   1   2   1   2   1   1   1   1   2   1   2   2   2   2   2   2   1   1   2   1   2   2   2   2   1   2   2   1   1   1   1   1   2   2   2   2   1   2   2   1   2   1   2   2   2   1   1   2   2   2   2   1   1   1   1   2   1   1   2   2   1   2   1   1   2   2   2   1   1   1   1   1   1   2   2   2   1   2   1   2   2   1   2   2   2   2   1   2   2   1   2   2   1   1   1   1   1   1   1   2   2   2   2   2   2   2   1   2   2   2   2   1   1   2   2   2   1   1   1   2   2   1   1   1   2   1   2   2   2   2   1   2   1   2   1   2   1   1   2   2   1   2   1   1   1   1   2   2   2   1   1   1   1   1   2   2   1   2   2   1   1   1   2   1   2   2   1   2   1
 MK-2-10                1   1   1   2   1   2   2   2   2   1   1   1   2   2   1   2   1   2   2   2   2   2   1   2   2   2   1   2   1   2   1   1   2   2   2   1   1   1   1   2   1   2   2   1   2   2   2   1   1   2   2   2   2   2   2   1   2   2   1   1   1   1   1   2   2   1   2   1   2   2   1   2   1   2   2   2   1   1   2   2   2   2   1   1   1   1   1   1   1   2   2   1   1   1   1   2   1   2   1   1   1   1   1   1   2   2   2   1   2   1   2   1   1   2   2   2   2   1   2   2   1   2   2   1   1   1   2   2   2   1   2   2   2   2   2   2   2   2   2   2   2   2   1   1   2   2   2   1   1   1   2   2   1   1   1   2   1   2   2   2   2   1   2   1   2   1   2   1   1   2   2   2   2   1   1   1   1   2   2   2   1   1   1   1   1   2   2   1   2   2   1   1   1   2   1   1   2   1   2   1
 MK-2-11                1   1   1   2   1   1   2   2   2   1   2   1   2   2   1   1   1   2   2   2   2   2   2   2   2   1   2   2   1   2   1   1   2   2   2   2   1   1   1   1   1   2   2   1   2   2   2   1   2   2   2   2   2   2   2   1   2   2   1   1   2   1   1   2   1   1   2   1   2   2   1   2   1   2   2   2   1   1   2   2   2   2   1   1   1   1   1   1   1   2   2   1   1   1   1   2   2   2   1   1   1   2   2   1   1   2   2   1   2   1   2   1   1   1   2   2   2   1   2   2   1   2   2   1   1   1   2   2   2   1   2   1   2   2   2   2   2   2   2   2   2   2   1   1   2   2   2   1   1   1   2   2   1   1   1   2   1   2   2   2   2   1   2   1   2   1   2   1   2   2   2   1   2   1   1   1   1   2   2   2   1   1   1   1   1   2   2   1   2   2   1   1   1   2   1   1   1   1   2   2
 MK-2-12                1   1   1   2   1   1   2   2   2   1   1   1   2   2   1   2   1   2   2   2   2   2   2   2   2   1   2   2   1   2   1   1   2   2   2   2   1   1   1   1   2   2   2   1   2   2   1   1   2   2   2   2   2   2   2   1   2   2   1   1   2   1   1   2   1   1   2   1   2   2   1   2   1   1   2   2   1   1   2   2   2   2   1   1   1   1   1   1   1   2   2   1   2   1   1   2   2   2   1   1   1   2   2   1   1   2   2   1   2   1   2   1   1   1   2   2   2   1   2   2   1   2   2   1   1   1   2   2   2   1   2   1   2   2   2   2   2   2   2   2   2   2   1   1   2   2   2   1   1   1   1   2   1   2   2   2   1   2   2   2   2   1   2   1   2   1   2   1   2   2   2   1   2   1   1   1   1   2   2   2   1   1   1   1   1   2   2   1   2   2   2   1   1   2   1   1   1   1   2   2
 MK-2-13                1   1   1   2   1   1   2   2   2   1   2   1   2   1   1   2   1   2   1   2   2   2   2   2   2   1   2   2   1   2   1   1   2   2   1   1   1   1   1   1   2   2   2   1   2   2   1   1   2   2   2   2   2   1   2   2   2   2   1   1   1   1   2   2   1   1   2   1   2   2   1   2   1   1   2   2   1   1   1   2   2   2   1   1   1   1   1   1   1   1   2   1   2   2   1   1   1   2   1   1   1   2   2   1   1   2   1   1   2   1   1   1   1   1   2   2   2   1   2   2   1   2   2   1   1   1   2   2   2   1   2   1   2   2   2   2   2   2   2   2   2   2   1   1   2   2   2   1   1   1   1   2   1   2   1   2   1   2   2   2   2   1   2   1   2   1   1   1   2   2   2   1   2   1   1   1   1   2   2   2   2   1   1   1   1   2   2   1   2   2   2   1   1   2   1   1   1   2   2   2
 MK-2-14                2   1   1   2   1   1   2   2   1   1   2   1   2   1   1   2   2   2   1   2   2   2   2   2   2   1   2   2   1   2   1   1   2   2   1   1   1   1   1   1   2   2   2   1   2   2   1   1   2   2   2   2   2   1   2   2   2   2   1   1   1   1   1   2   1   1   2   1   2   2   1   2   1   1   2   2   1   1   1   2   2   2   1   1   1   1   1   1   1   1   2   1   2   2   2   1   1   2   1   1   1   2   1   1   1   2   1   1   2   1   1   1   1   1   2   2   2   2   2   2   1   2   2   1   1   1   2   2   2   1   2   1   2   2   2   2   1   2   2   2   2   1   1   1   1   2   2   1   1   1   1   2   1   2   1   2   1   2   2   1   2   1   2   1   2   2   1   1   1   2   2   1   2   1   1   1   2   2   2   2   2   1   1   1   2   2   2   1   2   2   2   1   1   2   1   1   1   1   2   2
 MK-2-15                2   1   1   2   1   1   2   2   2   1   2   1   2   1   1   2   2   2   1   2   2   1   2   2   2   1   2   1   1   2   1   1   2   2   1   1   1   1   1   1   2   2   2   1   2   2   1   1   2   2   1   2   1   1   2   2   2   2   1   1   1   1   1   2   1   1   2   1   2   2   1   2   1   1   2   2   1   1   1   2   2   2   1   1   1   1   1   1   1   1   2   1   2   1   2   1   1   2   1   1   1   2   1   1   1   2   1   1   2   1   1   1   1   2   2   2   2   2   1   2   1   1   2   1   1   2   1   2   2   1   2   1   2   2   2   2   1   2   2   2   2   1   1   1   1   2   2   1   1   1   1   2   1   2   1   1   1   2   2   1   2   1   2   2   2   1   1   1   1   2   2   1   2   1   1   1   2   2   1   2   2   1   1   2   1   2   2   1   2   2   2   1   1   2   1   1   2   1   2   1
 MK-2-16                2   1   1   2   1   2   2   2   2   1   2   1   1   1   1   2   2   2   1   2   2   1   2   2   2   1   2   1   1   2   2   1   2   2   1   1   1   1   1   1   2   2   2   1   2   2   1   1   2   2   1   2   2   1   2   2   2   2   1   1   1   1   1   2   1   1   2   2   2   2   1   2   1   1   2   2   1   1   1   2   2   2   1   1   2   1   1   1   1   1   2   1   2   1   2   1   1   2   1   1   1   2   1   1   2   2   1   2   2   1   1   1   1   2   2   2   2   2   1   1   1   1   1   1   2   2   2   2   2   1   2   1   2   1   2   2   1   2   2   2   2   1   1   1   1   2   2   1   1   1   1   2   1   2   1   1   2   2   2   2   2   1   2   2   2   1   1   1   1   1   2   1   1   1   1   1   2   2   1   2   2   2   1   2   1   2   2   1   2   2   2   1   2   2   1   1   1   1   2   1
 MK-3-1                 2   1   2   2   1   2   1   1   2   1   1   2   2   2   2   2   2   1   1   2   1   2   1   1   2   2   2   1   2   1   2   1   1   1   2   2   2   2   1   2   1   1   1   1   2   1   1   1   1   1   2   2   1   2   2   1   2   2   1   1   1   2   1   1   1   1   1   1   2   2   2   2   2   2   2   1   2   2   1   2   1   1   2   2   1   2   1   1   1   2   2   1   1   2   2   1   1   2   2   1   1   2   1   1   1   2   1   2   1   2   2   1   2   1   2   1   1   1   1   2   2   2   2   1   2   2   2   1   1   1   1   2   2   1   2   2   2   2   2   2   1   2   1   2   1   1   2   2   2   1   2   1   1   1   2   1   1   1   2   1   2   2   2   2   2   2   2   2   1   2   2   1   1   1   1   2   1   2   2   1   1   2   2   1   2   1   2   2   1   1   2   1   2   2   1   2   2   1   2   2
 MK-3-2                 2   1   2   2   1   2   2   1   2   1   1   2   1   2   2   2   2   1   1   2   1   2   1   1   2   2   2   1   2   1   2   1   1   1   2   1   2   2   2   2   1   1   1   1   2   1   1   1   1   1   2   2   1   2   2   1   2   2   1   2   1   2   1   1   1   1   1   1   2   2   2   2   2   2   2   1   2   2   2   2   1   1   1   1   1   2   1   1   1   1   2   1   1   2   2   1   1   2   2   1   2   2   1   2   1   2   1   2   1   2   2   1   2   2   2   1   1   1   1   2   2   2   2   1   2   2   2   1   1   1   1   1   2   1   2   2   2   2   2   2   1   2   1   2   1   1   2   1   2   2   2   1   2   1   2   1   1   1   2   1   2   2   2   2   2   2   2   2   1   1   2   2   2   1   1   2   1   2   2   1   1   2   2   1   2   1   2   1   1   1   2   1   2   2   1   2   2   1   1   1
 MK-3-3                 2   1   2   2   1   2   2   2   2   1   1   2   1   2   2   2   2   1   1   2   1   2   1   1   2   1   2   1   2   1   2   1   1   1   2   1   2   2   1   2   1   1   1   1   2   1   1   1   1   1   2   2   2   2   2   1   2   2   1   2   1   2   2   1   1   1   1   1   2   2   2   1   2   2   2   1   1   2   2   2   1   1   1   1   1   2   1   1   2   1   2   1   1   2   1   1   1   2   2   1   2   2   1   1   1   2   1   2   2   2   2   1   2   2   2   1   1   1   1   2   2   2   2   1   2   2   2   1   1   1   1   1   2   1   2   2   2   2   2   2   1   2   1   2   1   2   2   1   2   2   2   1   2   1   2   2   1   1   2   1   2   2   2   2   2   2   2   2   1   1   2   2   2   1   1   2   1   2   2   1   1   1   2   1   2   1   2   1   1   1   2   1   2   2   1   2   2   1   1   1
 MK-3-4                 2   1   1   2   1   2   2   2   1   1   1   2   2   2   1   2   1   1   1   2   1   2   1   1   2   1   2   1   1   1   1   1   1   1   1   2   2   2   2   2   1   1   2   1   2   2   2   2   1   1   2   2   2   2   2   1   2   2   2   2   1   2   2   1   1   1   1   1   2   2   2   1   2   2   2   1   1   2   2   2   1   1   1   1   1   2   1   1   2   1   2   1   1   2   1   1   1   2   2   2   2   1   1   1   1   2   1   2   2   2   2   1   2   2   2   1   1   1   1   2   2   2   2   1   1   2   2   1   1   1   1   1   2   1   2   2   2   2   2   2   1   2   1   2   1   2   2   1   2   2   1   1   2   1   2   2   2   1   2   1   2   2   1   2   2   1   2   2   1   1   2   2   1   1   1   1   1   2   2   1   1   2   2   1   2   1   2   1   1   1   2   2   2   2   1   1   1   1   1   1
 MK-3-5                 2   1   1   2   1   2   2   1   1   1   1   2   2   2   1   2   1   1   1   2   1   2   1   1   2   1   2   1   1   1   1   1   1   1   1   2   2   2   2   2   1   1   2   1   2   1   2   2   1   1   2   2   2   2   2   1   2   2   2   2   1   1   2   1   1   1   1   1   1   2   2   1   2   2   2   1   1   2   2   2   1   2   1   1   2   2   1   1   2   1   2   1   1   2   1   1   1   2   2   2   2   1   1   1   1   2   1   2   2   2   2   1   2   2   2   1   1   1   1   2   2   2   2   1   1   2   1   1   1   1   2   1   2   1   2   2   2   2   2   2   1   2   1   2   1   2   2   1   2   2   1   1   2   1   2   2   2   1   2   2   2   2   1   2   2   1   2   1   1   1   2   2   1   2   1   1   1   2   2   1   2   2   2   2   2   1   2   1   1   1   2   1   2   2   1   1   1   1   1   1
 MK-3-6                 2   1   1   2   1   2   2   1   1   1   1   2   2   2   1   2   1   1   1   2   2   2   1   1   2   2   1   1   1   1   1   1   1   1   1   2   1   2   2   2   1   1   2   1   2   1   2   2   1   1   2   2   1   2   2   1   2   2   1   2   1   1   2   2   1   1   1   1   1   2   2   1   2   2   2   1   1   2   2   2   1   2   1   1   2   2   1   2   2   1   2   1   1   1   1   1   1   2   2   2   2   1   1   1   1   2   1   2   2   2   1   1   1   2   2   1   1   1   1   2   1   2   2   1   1   2   1   1   1   2   2   1   2   1   2   2   2   2   2   2   1   2   1   2   2   2   2   1   2   2   1   1   2   1   2   2   2   1   2   2   2   2   1   2   2   1   2   1   1   1   2   2   1   2   1   1   1   2   2   1   2   2   2   2   2   1   2   1   1   1   1   1   2   2   1   1   1   1   1   1
 MK-3-7                 2   1   1   2   1   2   2   1   2   1   2   2   2   2   1   2   1   1   1   2   2   2   1   1   1   2   1   1   1   1   1   1   1   1   2   2   1   2   2   2   1   1   2   1   2   1   2   2   2   1   1   2   1   2   2   1   2   2   1   2   1   1   2   2   1   1   1   1   1   1   2   1   2   2   2   1   1   2   2   2   2   2   1   1   2   2   1   2   2   1   2   1   1   1   1   1   1   2   2   2   2   1   2   1   1   2   1   2   2   2   1   1   1   2   2   1   1   1   2   2   1   2   2   1   1   2   1   1   1   2   2   1   1   1   2   1   2   2   2   2   1   2   1   2   2   2   2   1   2   2   1   1   2   1   2   2   2   1   2   2   2   2   1   2   2   1   2   1   1   1   2   2   1   2   1   1   1   2   2   1   2   2   2   2   2   1   2   1   1   1   1   1   2   2   1   1   1   1   1   1
 MK-3-8                 2   1   1   1   2   2   2   1   2   1   1   2   2   2   2   2   1   1   1   2   2   2   1   1   1   2   1   1   1   1   1   1   1   1   2   2   1   2   2   2   1   1   2   1   2   1   2   2   2   1   1   2   1   2   2   1   2   2   1   2   1   1   2   2   1   1   1   1   1   1   2   1   2   2   2   2   1   2   1   2   2   2   1   1   2   2   1   2   2   2   2   1   1   1   2   1   1   2   2   2   2   1   2   1   1   2   1   2   1   2   1   1   1   2   2   2   1   1   2   2   1   2   2   1   1   1   1   1   1   2   2   1   2   1   2   1   2   1   2   2   1   2   1   2   2   2   2   1   2   2   1   1   1   1   2   2   1   1   2   1   2   2   1   2   2   1   2   1   1   1   1   2   1   2   2   1   1   2   2   2   2   2   2   2   2   1   2   1   1   1   1   1   2   1   1   1   1   1   1   1
 MK-3-9                 2   1   1   1   1   2   2   1   2   1   1   2   2   1   2   2   1   1   1   2   1   2   1   1   1   2   1   1   1   1   1   2   1   1   1   2   1   1   2   2   1   1   2   1   2   1   2   2   2   1   1   2   1   2   2   1   2   2   1   2   1   1   1   2   1   1   1   1   1   2   2   1   2   2   2   2   1   2   1   2   2   2   1   1   2   2   1   2   1   2   2   1   1   1   2   1   1   2   2   2   2   1   2   1   1   2   1   2   1   2   1   2   1   2   2   1   1   1   2   2   1   2   2   1   1   2   1   1   1   2   2   2   2   1   2   1   2   1   2   2   1   2   1   2   2   2   1   1   2   2   1   1   1   1   2   2   1   1   2   1   2   2   1   2   2   1   2   1   1   1   1   2   1   2   2   1   2   2   2   2   2   2   2   2   2   1   2   1   1   1   1   1   2   1   1   1   1   1   1   1
 MK-3-10                2   1   1   1   1   2   2   1   2   1   1   2   2   1   2   2   1   1   1   2   1   2   1   1   1   2   1   1   1   1   1   2   1   2   1   2   1   1   2   2   1   1   2   1   2   1   2   2   2   1   1   2   1   2   1   1   2   2   2   2   1   1   1   2   1   1   1   1   2   2   2   1   2   1   2   2   1   2   1   2   2   2   1   2   2   2   2   2   1   2   2   1   1   1   2   1   2   1   1   2   2   1   2   1   1   2   1   2   1   2   1   2   1   2   2   1   1   1   2   2   1   2   2   1   1   2   1   2   1   2   1   2   2   1   2   2   2   1   2   2   1   2   1   2   2   2   1   1   2   2   2   1   1   1   2   2   1   1   2   1   2   2   1   2   2   1   2   1   1   1   1   2   1   2   2   1   2   2   2   1   2   2   1   2   2   1   2   1   1   1   1   1   2   1   1   1   1   1   1   1
 MK-3-11                2   1   1   1   1   2   2   1   2   1   1   2   2   1   2   2   1   1   1   2   1   1   1   1   1   2   2   2   1   1   1   2   1   2   2   2   1   1   2   2   1   1   2   1   2   1   2   2   2   2   1   1   1   2   1   1   1   2   2   2   1   1   1   1   1   1   1   2   2   2   2   1   2   1   2   2   1   2   1   2   2   2   1   2   2   2   2   2   1   2   2   1   2   1   2   1   2   2   1   2   2   1   2   1   1   2   2   2   2   2   1   2   1   2   2   1   1   1   2   2   1   2   2   1   1   2   1   2   1   2   1   2   2   1   2   2   2   1   2   2   1   2   1   2   2   2   1   1   2   2   2   1   1   1   2   2   1   1   2   2   2   2   1   2   2   2   2   2   1   1   1   2   1   1   1   1   2   2   2   1   2   2   1   2   2   1   2   1   1   1   2   1   2   1   1   1   1   1   1   1
 MK-3-12                2   1   1   1   1   2   2   1   2   1   2   2   2   1   2   2   1   2   1   2   1   1   1   1   1   2   2   2   1   1   1   2   1   2   2   2   1   1   2   1   1   1   2   1   2   1   2   2   2   2   1   1   1   1   1   1   1   2   2   2   1   1   2   1   1   1   1   2   2   2   2   1   2   1   2   2   1   2   1   2   1   2   1   2   2   2   2   2   1   2   2   1   2   1   2   1   2   2   1   2   2   1   2   1   1   2   1   2   2   2   1   2   1   2   1   1   1   1   1   2   1   2   2   1   1   2   1   2   1   2   2   2   2   2   2   2   2   1   1   2   1   2   1   2   2   2   1   1   2   2   2   1   1   1   2   2   1   1   2   2   1   1   1   2   2   1   2   2   1   1   1   2   1   2   1   1   2   2   2   1   2   2   1   1   2   1   2   1   1   1   2   1   2   1   1   1   1   1   1   1
 MK-3-13                2   1   1   1   1   2   2   1   2   1   2   2   2   1   2   2   1   2   1   2   1   1   1   1   1   2   2   2   1   1   1   2   1   2   2   2   1   1   2   1   2   1   2   1   2   1   2   1   2   2   2   1   1   1   1   1   1   2   2   2   1   1   1   1   2   1   2   2   1   2   2   2   2   1   2   2   1   2   1   2   2   2   1   2   2   2   2   2   2   2   2   1   2   1   2   2   2   2   1   2   2   1   2   1   1   2   1   2   2   2   1   2   1   2   1   1   2   1   1   1   1   2   1   2   1   2   1   2   1   2   2   2   2   1   1   2   2   1   1   2   1   1   1   2   2   2   1   1   2   2   2   1   1   1   2   2   1   1   1   1   1   1   1   2   2   1   2   2   1   1   2   2   1   2   1   2   2   2   2   1   2   2   1   1   2   1   2   1   1   1   2   1   2   1   1   1   1   1   1   1
 MK-3-14                2   1   1   1   2   2   2   1   2   1   2   2   1   1   2   2   1   2   2   2   1   1   1   1   2   2   2   2   1   1   1   2   1   2   2   2   1   1   2   1   2   1   1   2   2   1   2   1   2   2   2   1   1   1   1   1   1   1   2   2   1   1   1   2   2   1   2   2   1   2   2   2   2   1   2   2   1   2   1   2   2   2   1   2   2   2   2   2   2   2   2   1   2   1   2   2   2   2   1   2   2   1   2   1   1   2   1   1   2   2   1   1   1   2   2   1   2   1   1   1   1   1   1   2   1   1   1   2   2   2   2   2   2   1   1   2   2   1   1   2   1   1   1   2   2   2   1   1   2   2   2   1   1   1   2   2   1   1   1   2   1   1   1   1   2   1   2   2   1   1   2   2   1   2   1   2   2   2   2   1   2   2   1   1   2   1   2   1   1   1   2   1   2   2   2   2   1   1   1   1
 MK-3-15                2   1   1   1   2   2   2   1   2   1   2   2   2   1   2   2   1   2   2   2   1   1   1   1   2   2   2   2   1   2   1   2   1   2   2   1   2   2   2   1   2   1   1   2   2   1   2   1   1   2   2   1   1   1   1   1   1   1   2   2   1   1   1   2   2   1   2   2   1   2   2   2   2   1   2   2   2   2   1   2   1   1   1   2   1   2   2   2   2   2   2   1   2   1   2   2   2   2   1   2   1   1   2   1   2   2   1   1   2   1   1   1   1   2   2   1   2   1   1   1   1   1   1   2   1   1   1   2   2   2   2   1   1   1   1   2   2   1   1   2   1   1   1   2   2   2   1   1   1   2   2   1   2   2   2   2   1   1   1   2   1   1   1   1   2   1   2   2   1   1   2   2   1   2   1   2   2   2   2   1   2   1   1   1   1   1   2   1   1   1   2   1   2   2   1   2   2   1   1   1
 MK-3-16                2   1   1   1   1   2   2   1   1   1   2   2   2   1   2   2   1   2   2   2   1   1   1   1   2   2   2   2   1   2   1   2   1   2   1   1   2   2   2   1   2   1   1   2   2   1   1   1   1   2   2   1   1   1   1   1   1   1   2   2   1   1   1   2   2   1   2   2   1   2   2   2   2   1   2   2   2   2   1   2   1   1   1   2   1   2   1   2   2   2   2   1   2   1   2   2   2   2   1   2   1   1   2   1   2   2   1   1   2   1   1   1   2   2   2   1   2   1   1   1   1   1   1   2   1   1   1   2   1   2   2   2   1   1   1   2   2   1   1   2   1   1   1   2   2   2   1   1   1   2   2   1   2   2   2   2   2   1   1   2   1   1   2   1   2   1   2   2   1   1   2   2   1   1   1   2   2   2   2   1   2   1   1   2   1   2   2   1   1   1   2   1   2   2   2   2   2   1   1   1
 MK-4-1                 2   1   1   2   1   2   2   1   2   2   1   2   2   2   1   1   1   1   2   2   2   2   2   2   2   2   2   1   1   2   1   1   2   2   1   1   1   2   1   2   1   1   1   1   1   1   2   1   2   2   2   1   2   1   2   1   1   1   1   2   1   2   2   1   2   2   1   1   2   2   1   2   1   1   2   2   2   2   1   2   1   2   2   2   2   2   1   1   1   1   2   2   2   2   1   2   2   1   1   1   1   1   2   1   1   1   2   1   1   2   1   1   1   2   2   2   1   1   2   1   2   2   2   1   1   2   1   1   1   1   2   1   1   1   2   1   2   1   2   2   1   2   1   1   1   1   2   1   1   2   1   2   1   1   2   1   2   1   1   2   1   1   2   1   1   2   1   2   2   2   2   2   2   1   1   2   2   2   2   2   1   1   2   1   1   1   1   1   2   1   2   2   1   1   1   2   1   2   2   1
 MK-4-2                 2   2   1   2   1   2   2   1   1   2   1   2   2   2   1   1   1   1   2   2   2   2   2   2   2   2   2   2   1   1   1   1   2   2   1   1   1   2   1   2   1   1   1   1   1   1   2   1   2   2   2   1   2   1   2   1   1   1   1   2   1   1   2   1   2   2   1   1   2   2   1   2   2   1   2   2   2   2   1   1   1   2   2   2   2   2   1   1   1   2   2   2   2   1   1   2   2   1   1   1   1   1   2   1   2   1   2   1   1   2   1   1   1   2   2   2   1   1   1   1   2   2   2   2   1   2   1   1   1   1   1   1   1   1   2   1   2   1   1   2   1   2   1   1   1   1   2   1   1   2   1   2   1   1   2   1   2   2   1   2   1   1   1   1   1   2   1   2   2   2   2   2   1   1   1   2   2   2   2   2   1   1   2   1   1   1   1   1   2   1   2   2   1   1   1   2   1   1   2   1
 MK-4-3                 1   1   1   2   1   1   2   1   1   2   1   2   2   2   1   1   1   1   2   2   2   2   2   2   2   2   2   2   1   2   1   1   2   2   1   1   1   1   1   2   1   1   1   1   1   1   2   1   2   2   2   1   1   2   2   1   1   1   1   2   1   1   1   1   2   2   2   1   2   2   1   2   2   2   2   2   2   2   1   1   1   2   1   2   2   2   1   1   1   2   2   2   2   2   1   1   1   2   1   1   1   1   2   1   2   1   2   1   1   1   2   1   1   2   2   2   1   2   1   1   2   2   2   2   1   2   1   1   1   1   1   1   1   1   2   1   2   1   1   2   1   1   2   2   1   1   2   1   1   2   1   1   1   1   2   1   2   2   1   2   1   1   1   1   1   2   1   2   1   2   2   2   1   1   1   1   2   2   2   2   1   1   2   1   1   1   1   2   2   1   2   2   1   1   1   2   2   1   1   1
 MK-4-4                 1   1   1   1   1   1   2   1   1   2   1   2   2   2   1   1   2   1   2   2   2   2   2   2   2   2   2   2   1   1   1   1   2   2   1   1   1   1   1   2   1   1   1   1   1   2   2   1   2   2   2   1   1   2   2   1   1   1   1   2   1   1   1   1   2   2   2   1   2   2   1   2   2   2   2   2   2   2   1   1   1   2   1   2   1   2   1   1   1   2   2   2   2   1   2   1   1   2   1   1   1   1   2   2   2   1   2   1   1   1   2   1   1   2   2   2   2   2   1   1   2   2   2   2   1   2   1   1   1   1   1   2   1   1   2   1   2   1   1   2   1   1   2   2   1   1   2   2   1   2   1   1   1   1   2   1   2   2   1   2   1   1   1   1   1   2   2   2   1   2   2   2   2   1   1   1   2   2   2   2   1   1   2   1   1   2   2   1   2   1   2   2   1   1   1   2   2   1   1   1
 MK-4-5                 1   1   1   1   1   1   2   1   1   2   1   2   2   2   1   1   2   1   2   2   1   2   2   2   2   1   2   2   1   2   1   1   2   2   1   1   1   1   1   2   1   2   1   1   1   2   2   1   2   2   1   1   1   1   2   1   1   1   1   2   1   1   1   1   2   2   2   1   2   2   2   2   2   2   2   2   2   2   1   1   2   2   1   2   1   2   1   1   1   2   2   2   2   1   2   1   1   2   1   2   1   2   2   2   2   2   2   1   1   2   2   1   2   2   2   2   2   2   1   1   2   2   2   2   2   2   1   1   1   1   1   2   1   1   2   1   2   1   1   2   1   2   2   2   2   1   2   2   1   1   1   1   1   1   2   1   2   2   1   2   1   1   1   1   2   2   2   2   1   2   2   2   2   1   2   2   1   2   2   2   1   1   2   1   1   2   2   1   2   1   2   2   1   1   1   2   2   1   1   1
 MK-4-6                 1   1   1   1   1   2   2   1   1   2   1   2   2   1   1   2   2   1   2   2   1   2   2   2   2   1   2   2   1   2   2   1   2   2   1   1   1   1   1   2   1   1   1   1   1   2   2   2   2   2   1   1   1   1   1   1   1   1   1   2   1   1   1   1   2   2   2   1   2   2   2   2   2   2   2   2   2   1   1   1   2   2   1   2   1   2   1   1   1   2   2   2   2   1   2   2   1   2   1   2   1   2   2   1   2   2   2   1   1   2   2   1   2   2   2   2   2   2   1   1   2   2   2   2   2   2   1   2   1   2   1   2   1   2   2   1   2   1   1   2   1   2   2   2   2   1   2   2   1   1   1   1   1   2   2   1   2   2   1   2   1   1   1   1   2   2   2   1   1   2   2   2   2   2   2   2   1   2   2   2   2   1   2   1   1   2   2   1   2   1   2   2   1   1   1   2   2   2   1   2
 MK-4-7                 1   1   1   1   1   2   2   1   1   2   2   2   2   1   1   1   2   1   2   2   1   2   2   2   2   1   2   2   1   2   2   1   2   2   1   1   1   1   1   2   1   1   1   1   1   2   2   2   1   2   1   1   1   1   1   1   1   1   1   1   1   1   1   1   2   2   2   1   2   1   1   1   2   1   2   2   1   1   1   1   2   2   1   2   1   2   1   1   1   2   2   1   2   2   1   2   1   2   1   2   1   2   2   1   2   2   2   1   1   2   2   1   2   2   2   2   1   2   1   2   2   2   1   2   2   2   2   1   1   2   1   2   1   1   2   1   2   1   1   2   2   2   2   2   2   1   2   2   1   1   1   1   2   2   2   1   2   2   1   2   1   1   1   1   2   2   2   1   1   2   2   1   2   2   2   2   1   2   2   1   2   1   2   1   1   2   2   1   2   1   2   2   1   1   1   2   2   2   1   2
 MK-4-8                 1   1   1   1   1   2   2   1   1   2   2   1   2   1   1   1   1   1   2   2   1   2   1   1   1   1   2   2   1   2   2   1   1   1   1   1   1   1   1   2   1   2   1   1   1   2   2   2   1   2   1   1   1   1   1   1   1   1   2   1   1   1   1   1   2   2   2   1   2   1   1   1   2   1   1   2   1   1   1   1   2   2   1   2   2   2   1   1   1   2   2   1   2   2   1   2   2   2   1   2   1   2   2   1   2   2   2   1   1   2   2   1   2   2   2   2   1   2   1   2   2   2   1   2   2   2   2   2   2   2   1   2   1   1   2   2   2   1   1   2   2   2   2   2   2   1   2   2   1   1   1   1   2   2   2   1   2   2   2   2   1   1   1   1   2   2   2   1   1   2   2   1   2   2   2   2   1   1   2   1   2   1   2   1   1   2   2   1   2   1   2   2   2   1   1   2   2   2   1   2
 MK-4-9                 1   1   2   1   1   2   2   1   1   2   2   1   2   1   1   1   1   1   2   2   1   2   1   1   1   1   2   2   1   2   2   2   1   1   1   1   1   1   1   2   1   2   1   1   1   2   2   2   1   2   1   1   1   1   1   1   1   1   2   1   1   2   1   1   2   2   2   1   2   1   1   1   2   2   1   2   1   2   1   2   2   2   1   2   2   2   2   2   1   2   2   1   2   2   1   2   2   2   1   2   1   2   2   1   2   2   2   1   1   2   2   1   2   2   2   2   1   2   1   1   2   1   1   2   2   2   2   2   2   2   1   2   1   1   2   2   2   1   1   1   2   2   2   2   2   1   2   2   1   1   1   1   2   2   2   1   2   2   2   2   1   1   1   1   2   2   2   1   1   2   2   1   2   2   1   2   2   1   2   1   2   1   1   1   1   2   2   1   2   1   2   2   2   1   1   2   2   2   1   2
 MK-4-10                1   1   2   1   1   2   2   1   1   2   2   1   2   1   1   1   1   1   2   2   1   2   1   1   1   1   2   2   1   1   1   1   1   1   1   2   2   1   2   2   1   2   1   1   1   1   1   2   1   2   1   1   1   1   1   1   2   1   2   1   1   2   1   1   1   2   2   1   2   1   1   1   2   2   1   2   1   2   1   2   2   2   1   1   2   2   2   2   1   2   2   1   2   2   1   2   2   1   1   2   1   2   2   1   2   2   2   1   1   2   2   1   2   1   1   2   1   2   1   1   2   1   1   2   2   2   2   2   2   2   1   2   1   1   2   2   2   1   1   1   2   2   2   2   2   1   2   2   1   1   1   1   2   2   2   1   2   2   2   2   1   1   1   1   2   2   2   1   1   2   2   1   2   2   1   1   2   1   1   1   2   2   1   1   1   2   2   1   2   1   2   2   2   1   1   2   2   2   1   2
 MK-4-11                2   1   2   1   1   2   2   1   1   2   2   1   2   1   1   1   1   1   2   2   1   2   1   2   1   2   2   2   1   2   1   2   1   1   1   2   2   1   2   2   1   2   1   1   1   1   1   2   1   2   1   1   1   2   1   1   2   1   2   1   1   2   1   1   1   2   2   1   2   1   1   1   1   2   1   2   1   1   1   2   2   2   1   1   2   2   2   2   2   2   2   1   2   2   1   2   2   1   1   2   1   1   2   1   2   2   1   1   1   2   2   1   1   1   1   2   1   2   1   1   1   1   1   1   2   2   2   2   2   2   1   2   1   1   2   2   2   1   1   2   2   2   2   2   2   2   2   2   1   1   1   1   2   2   2   2   2   2   2   2   1   1   1   1   2   2   2   1   2   2   2   1   2   2   1   1   2   1   1   1   2   2   1   1   1   2   2   1   2   1   2   1   2   1   1   2   2   2   1   2
 MK-4-12                1   1   2   1   1   2   2   1   1   2   2   1   2   1   1   1   1   1   2   2   1   2   1   2   1   2   2   2   1   2   1   2   1   1   1   2   2   1   2   2   1   2   2   1   1   1   1   2   1   2   1   1   1   2   1   2   2   1   2   1   1   2   1   1   1   2   2   1   2   1   1   1   1   2   1   2   1   1   1   2   2   2   1   2   2   1   2   2   2   2   2   1   2   2   1   2   2   1   1   2   1   1   2   1   2   2   1   1   1   2   1   1   1   1   1   2   1   2   1   1   1   1   1   2   2   2   2   2   2   2   1   1   1   1   2   2   2   1   1   1   2   2   2   2   2   1   2   1   1   1   1   1   1   2   2   2   2   2   2   2   1   1   1   1   2   2   2   1   2   2   2   1   2   2   1   1   2   1   1   1   2   2   1   1   1   2   2   1   2   1   2   1   2   1   1   2   2   2   1   2
 MK-4-13                1   2   2   1   2   2   2   1   1   2   2   1   2   2   1   1   1   1   2   2   2   2   2   2   1   2   2   2   1   2   1   2   1   1   1   2   2   1   1   2   1   2   2   1   1   1   1   1   1   2   1   1   1   2   1   2   1   1   2   1   1   2   1   1   1   2   2   1   2   1   1   1   1   2   1   2   1   1   1   2   2   2   1   2   2   1   2   2   2   2   2   1   2   2   1   2   2   1   1   2   1   1   2   1   2   2   1   1   1   2   1   1   2   1   1   2   1   2   1   1   1   1   1   2   2   1   2   2   2   2   1   1   1   1   2   2   2   1   1   1   2   2   2   2   2   1   2   1   1   1   1   1   1   2   2   2   2   2   2   2   1   1   1   1   2   1   2   1   2   2   2   1   2   2   1   1   2   1   1   1   2   2   1   2   1   2   2   1   1   1   2   1   2   1   1   2   2   2   1   2
 MK-4-14                1   1   2   1   2   2   2   2   1   2   2   1   2   2   1   1   1   1   2   2   2   2   2   2   1   2   2   2   1   2   1   2   1   1   1   2   2   2   1   2   1   2   2   1   1   1   1   1   1   2   1   1   1   2   1   2   1   1   2   1   2   2   1   1   2   2   2   1   2   1   1   1   1   2   1   2   2   1   1   1   2   2   1   2   2   1   2   2   2   2   1   1   2   2   2   2   2   1   1   2   1   2   2   1   2   2   1   1   1   2   1   1   2   1   1   2   1   2   1   2   1   1   2   2   2   1   2   2   1   2   2   1   1   1   2   2   2   1   1   1   2   2   2   2   2   1   2   1   1   1   1   1   1   2   1   2   2   2   2   2   1   2   1   1   2   1   2   1   2   2   1   1   2   2   1   1   2   1   1   1   2   2   1   2   1   2   2   1   1   1   1   1   2   1   1   2   2   2   1   2
 MK-4-15                1   1   2   1   2   2   2   1   2   2   2   1   2   2   1   1   1   1   1   2   2   2   2   2   1   2   1   2   1   2   1   2   1   1   1   1   2   2   1   2   1   2   2   1   1   1   1   1   1   2   2   1   1   1   1   2   1   1   2   1   2   2   1   1   2   2   1   1   2   1   1   1   1   2   1   2   2   2   1   1   2   2   1   2   2   1   2   2   2   1   2   2   1   1   2   2   2   1   2   2   1   2   2   1   2   2   2   1   1   2   1   1   2   1   1   2   1   2   1   2   1   1   2   2   2   1   2   2   2   2   2   1   1   1   2   2   2   1   1   1   2   2   2   2   2   1   2   1   1   1   1   1   1   1   1   2   2   2   2   2   1   2   1   1   1   1   2   1   2   2   2   1   2   2   1   1   2   1   2   1   2   2   1   2   1   2   2   1   1   1   1   1   2   2   1   2   1   2   1   2
 MK-4-16                1   1   2   2   2   2   2   1   2   2   2   1   2   2   1   1   1   1   1   2   2   1   2   2   1   2   1   2   1   2   1   2   1   1   1   2   2   2   1   2   1   2   2   1   1   1   1   1   1   2   2   1   1   1   1   2   1   1   1   2   2   2   1   1   2   2   1   2   2   2   1   1   2   2   1   2   2   2   1   1   2   2   1   2   2   1   2   2   2   1   2   2   1   1   2   2   2   1   2   2   1   2   1   1   2   2   2   1   1   1   1   1   2   1   1   2   1   2   1   2   1   1   2   2   2   1   2   2   2   2   2   1   1   2   2   2   2   1   1   1   2   1   2   2   2   1   2   1   2   1   1   1   1   1   1   2   1   2   2   2   1   2   2   1   1   1   2   1   2   2   2   1   2   2   1   1   2   1   2   1   2   2   1   1   1   2   2   1   1   1   1   1   2   2   1   2   2   2   2   2
 MK-5-1                 1   2   1   2   1   2   2   2   2   1   2   2   1   1   2   2   2   1   1   1   1   1   2   1   2   2   1   1   1   1   1   2   2   2   2   2   1   1   1   1   1   2   1   1   2   1   1   2   1   2   2   1   1   1   1   1   2   1   1   1   2   1   1   1   1   1   1   1   2   1   2   1   2   2   2   2   2   1   2   1   1   2   1   2   1   2   2   1   2   1   1   2   1   1   2   1   1   2   1   1   2   1   1   1   2   2   2   2   2   1   1   1   1   2   2   1   1   2   2   2   2   1   2   1   2   2   2   1   1   1   2   2   2   2   2   2   2   2   1   2   2   2   1   2   1   2   1   2   1   2   2   2   1   1   2   2   2   1   2   1   2   1   1   2   2   1   1   1   1   1   1   2   2   2   1   1   2   1   2   2   2   2   1   1   1   2   2   1   2   2   1   1   1   2   2   1   1   2   1   1
 MK-5-2                 1   2   1   2   1   2   2   2   2   1   2   2   1   2   2   2   2   1   1   1   1   2   2   1   2   2   2   1   1   2   1   2   2   2   2   2   1   1   1   1   2   2   1   1   2   1   1   2   2   2   1   1   2   1   1   1   2   1   1   1   2   1   1   1   1   1   1   1   2   1   2   2   2   2   2   2   2   1   2   1   1   2   1   1   1   2   2   1   2   2   1   2   1   1   2   1   1   2   1   1   2   1   1   1   2   2   2   1   1   1   1   1   1   2   2   1   1   2   2   2   2   1   2   1   2   2   2   1   1   1   2   2   2   2   2   2   2   1   1   2   2   2   1   2   1   2   1   2   1   2   2   2   1   1   2   2   2   1   2   1   2   1   1   2   2   1   1   1   1   1   1   2   2   2   2   2   2   1   2   2   2   2   1   1   1   2   2   1   2   2   1   1   1   2   2   1   2   2   1   1
 MK-5-3                 1   2   1   2   1   2   2   2   2   1   2   2   1   2   2   2   2   1   1   1   1   2   2   2   2   2   2   1   1   2   1   2   2   2   2   2   1   1   1   1   2   2   1   1   2   1   1   2   2   2   1   1   1   1   1   1   2   1   1   1   2   1   1   1   1   2   1   1   2   1   2   2   2   2   2   2   2   2   2   1   1   2   2   1   1   2   2   1   2   2   2   2   1   1   2   1   2   2   1   1   2   1   1   1   2   1   1   1   1   1   1   1   1   2   2   1   1   2   2   2   2   2   1   1   2   2   2   1   1   1   1   2   2   2   2   2   2   1   1   2   1   2   1   2   1   2   1   2   1   2   1   2   1   1   2   2   2   1   2   1   2   1   2   2   2   1   1   1   2   1   1   2   2   2   2   2   2   1   1   1   2   2   1   1   1   2   1   1   2   2   1   1   1   2   2   1   2   2   1   1
 MK-5-4                 1   2   1   2   1   2   2   2   2   1   2   2   1   2   2   2   2   1   2   1   1   2   2   2   2   2   2   1   1   2   1   2   2   1   2   2   1   1   1   1   2   2   1   1   2   1   1   2   2   2   1   1   1   1   1   1   2   1   1   1   2   1   1   1   1   2   1   1   2   1   2   2   1   2   1   1   2   1   2   1   1   2   2   1   1   2   2   1   2   2   2   2   1   1   2   1   2   2   1   1   2   1   1   1   2   1   1   1   1   1   1   1   1   2   2   2   1   1   2   2   2   2   1   1   2   2   2   1   1   1   1   2   2   2   1   1   1   1   1   2   1   2   1   2   1   2   1   2   1   2   1   2   1   1   2   2   2   1   2   1   1   2   2   2   2   1   1   1   2   1   1   2   1   2   2   2   2   1   1   1   2   2   1   2   1   2   1   1   2   2   1   1   1   2   2   1   2   2   2   1
 MK-5-5                 1   2   1   2   1   2   2   2   2   1   1   2   1   2   2   2   2   2   2   1   1   2   2   2   2   2   2   1   2   2   1   2   2   1   2   2   1   1   1   1   2   2   1   1   2   1   1   2   2   2   1   2   1   1   1   1   2   1   2   1   2   1   1   1   1   2   1   1   2   1   2   2   1   2   1   1   2   1   1   1   1   2   2   1   1   2   2   1   2   2   2   2   1   1   2   1   2   2   1   1   1   1   1   1   2   1   2   1   1   1   1   1   1   2   2   2   1   2   2   2   2   2   1   1   2   2   2   1   1   1   1   2   2   2   2   1   2   1   1   2   1   1   2   1   1   1   1   2   1   2   1   1   2   2   1   2   2   1   2   1   1   2   2   2   2   1   1   1   2   1   1   2   1   2   2   2   1   1   1   1   2   2   1   2   1   2   1   1   2   2   1   1   1   2   2   1   2   2   2   1
 MK-5-6                 1   2   2   2   1   2   2   2   2   1   1   2   1   2   2   2   2   2   2   1   1   2   2   2   2   2   2   1   2   2   1   2   2   1   2   2   1   1   1   1   2   2   1   1   2   1   1   2   2   2   1   2   1   1   1   1   2   1   2   1   2   1   1   1   1   2   1   1   2   1   2   2   1   2   1   1   2   1   1   1   2   2   2   1   1   2   2   1   2   2   1   2   2   1   2   1   2   2   1   1   1   1   1   1   2   2   2   1   1   2   1   1   1   2   2   2   1   2   2   2   2   2   1   1   2   2   2   1   1   1   1   2   2   1   2   1   2   1   1   2   1   1   2   1   1   1   1   2   1   2   1   1   1   2   1   2   1   1   2   1   1   2   2   2   2   1   1   1   2   1   1   2   1   2   1   2   1   1   1   1   2   2   1   2   1   2   1   1   2   2   1   1   1   2   2   1   2   2   2   1
 MK-5-7                 1   2   2   2   1   2   2   2   2   1   1   2   1   2   2   2   2   2   2   1   1   2   2   2   2   2   2   1   1   2   2   2   2   1   2   2   2   1   1   1   2   2   1   1   1   1   1   2   2   2   2   2   1   1   2   1   2   1   2   2   2   1   1   1   1   2   1   1   2   2   2   2   1   2   1   1   2   1   1   1   2   2   2   1   1   1   2   2   1   2   1   1   2   1   2   1   2   2   1   1   1   1   1   1   2   2   2   2   2   1   1   1   1   2   2   2   1   2   2   2   2   2   1   1   2   1   2   1   1   1   1   2   2   1   2   1   2   1   1   2   1   1   2   1   1   1   1   1   1   2   1   1   1   2   2   2   1   2   2   1   1   2   2   2   2   1   1   1   2   1   1   2   1   2   1   2   1   1   1   1   1   2   1   2   1   1   1   1   2   2   1   1   1   2   2   1   2   2   2   1
 MK-5-8                 1   2   2   2   1   2   2   1   2   1   1   2   1   2   2   2   2   2   2   1   1   2   2   1   2   2   2   1   1   2   2   2   2   1   2   2   2   1   1   1   2   2   2   1   1   1   1   2   2   2   2   2   2   1   2   1   2   1   2   1   1   2   1   1   1   1   1   1   2   1   2   2   1   2   1   1   2   1   1   1   2   2   2   1   1   1   2   2   2   1   1   1   2   1   2   1   2   2   1   1   1   1   1   1   2   2   2   2   2   1   1   1   1   2   2   1   1   2   2   2   2   2   1   1   2   1   2   1   2   1   1   2   2   1   2   1   2   2   1   2   1   1   2   1   1   2   1   1   1   2   1   1   1   2   2   2   1   2   2   1   1   2   2   2   1   1   1   1   2   1   1   2   1   2   2   2   1   1   1   1   1   2   1   2   1   1   1   1   2   2   2   1   1   2   1   1   2   2   2   1
 MK-5-9                 1   2   2   2   1   2   2   1   2   1   1   1   2   2   2   2   2   2   2   1   1   2   2   1   2   2   2   1   1   2   2   2   2   1   2   2   2   1   1   1   2   2   2   1   1   1   1   2   2   1   2   2   2   1   1   1   2   1   1   1   1   2   1   1   1   1   1   1   2   1   2   2   1   2   1   1   2   1   1   1   2   1   1   1   1   1   2   2   2   1   1   1   2   1   2   1   2   2   1   1   1   1   2   2   2   2   2   2   2   2   1   1   1   1   1   2   1   2   2   2   2   2   1   2   2   1   2   1   2   1   1   2   1   1   2   1   2   2   1   2   1   1   2   2   2   1   1   1   1   2   2   1   1   2   1   2   1   2   2   1   1   1   2   2   1   2   1   1   2   2   1   1   1   2   2   2   1   1   1   1   1   2   2   1   2   1   1   2   2   2   1   1   1   1   1   1   2   2   2   1
 MK-5-10                1   2   2   2   2   2   2   1   2   1   1   1   2   2   1   2   2   2   2   1   1   2   2   1   1   2   2   1   1   2   2   2   2   1   2   2   2   1   1   1   2   2   2   1   1   1   1   2   2   1   2   2   2   1   1   1   2   1   1   1   1   2   1   2   1   1   1   1   2   1   2   2   1   2   1   1   2   1   1   1   2   1   1   1   1   1   2   2   2   1   2   1   2   1   1   1   2   2   1   1   1   1   2   2   2   2   2   2   2   2   1   1   1   1   1   2   1   2   2   2   2   2   1   2   2   1   2   2   2   1   1   2   1   1   2   1   2   2   2   2   1   1   2   2   2   1   2   1   1   2   2   1   1   2   1   1   1   2   2   1   1   2   2   1   1   2   1   1   2   2   1   2   1   2   2   2   1   2   1   1   1   2   2   1   2   1   1   2   2   2   1   1   1   1   1   1   2   2   2   1
 MK-5-11                1   2   2   2   2   2   2   1   2   2   1   1   2   2   1   2   2   2   2   1   1   2   2   1   1   2   2   1   1   2   2   2   2   1   2   1   1   1   1   1   1   2   2   1   1   1   1   2   2   1   2   2   2   1   1   1   2   1   1   1   2   1   1   2   1   1   1   1   1   1   2   2   2   2   1   1   2   1   1   1   2   2   1   1   1   1   2   2   2   1   2   1   2   1   1   2   2   2   2   1   1   1   2   2   2   2   2   2   2   2   1   1   1   1   1   2   1   2   2   2   2   2   1   2   2   1   2   2   1   2   2   2   1   1   2   1   1   2   1   2   1   1   2   2   2   1   2   1   1   2   2   1   1   2   1   1   2   2   2   1   1   2   2   1   1   2   1   1   2   2   2   2   1   2   2   2   1   2   1   1   1   2   2   1   2   1   1   2   2   1   1   1   1   1   1   1   2   2   2   1
 MK-5-12                1   2   2   2   2   2   2   1   2   2   1   1   1   1   1   2   2   1   2   1   1   2   2   1   1   2   1   1   1   2   2   2   2   1   2   1   1   1   1   1   1   2   1   1   1   1   1   2   2   1   2   2   2   1   1   1   2   1   1   1   2   1   1   2   1   1   2   1   1   1   2   2   2   2   1   1   2   1   1   1   2   2   2   1   1   1   2   2   2   1   2   1   2   1   1   2   2   2   2   1   1   1   2   2   2   2   2   2   2   2   1   1   1   1   1   2   1   2   2   2   2   2   1   2   2   1   2   2   1   2   2   2   1   1   2   1   1   2   1   2   1   2   2   2   2   1   1   1   1   2   1   1   1   2   1   1   2   2   2   1   2   2   2   1   1   2   1   2   2   2   2   1   2   2   2   2   1   2   1   1   1   2   2   1   2   1   1   2   2   1   1   2   1   2   1   1   2   2   2   1
 MK-5-13                1   2   2   2   2   2   2   1   2   2   1   1   1   1   1   1   2   1   2   1   1   2   2   1   2   2   1   1   1   2   2   2   2   1   2   1   1   1   1   1   1   1   1   1   1   1   1   2   2   1   2   2   2   1   1   1   2   2   1   1   1   1   1   2   1   1   2   1   1   1   2   2   2   1   2   1   2   1   1   1   2   2   2   1   1   1   2   2   1   1   2   1   2   1   1   1   2   2   2   1   1   1   1   1   2   2   2   2   2   2   1   1   1   1   1   2   1   1   2   1   2   2   1   2   2   1   2   2   1   2   2   2   1   1   2   1   1   2   1   1   2   2   2   2   2   1   1   1   1   2   1   1   1   2   1   1   2   2   2   1   2   2   2   2   1   2   1   1   2   2   2   1   2   2   1   2   1   2   1   1   1   2   2   1   2   1   1   2   2   1   1   2   2   2   1   1   2   1   2   1
 MK-5-14                1   2   2   2   1   2   2   1   2   2   1   1   1   1   2   1   2   1   2   1   2   2   2   1   2   2   1   1   1   2   2   2   2   1   2   1   1   1   1   1   1   1   1   1   1   1   1   2   2   1   2   2   2   1   1   1   2   2   1   1   1   1   1   2   1   2   2   1   1   1   2   1   2   1   2   1   2   1   1   2   2   2   2   1   1   2   2   2   1   1   2   1   1   1   1   1   1   1   2   1   1   1   1   1   2   2   2   2   2   2   1   1   1   1   1   2   1   1   2   1   2   2   1   1   2   1   2   2   1   2   2   2   1   1   1   1   1   2   1   1   2   2   2   2   2   1   1   1   1   2   1   1   2   2   1   1   2   2   2   1   2   2   2   2   1   2   1   1   2   2   2   1   2   2   1   2   1   2   1   1   1   2   2   2   2   1   1   2   2   1   1   2   2   2   1   2   2   1   2   1
 MK-5-15                1   2   2   2   1   2   2   1   2   2   1   1   1   1   2   1   2   1   1   1   2   2   2   1   2   2   1   1   1   2   2   2   2   2   2   1   1   1   1   1   1   2   1   1   1   1   1   2   2   1   2   2   1   1   1   1   2   2   1   2   2   1   1   2   1   2   2   1   1   1   2   1   2   2   2   1   2   1   2   2   2   2   2   1   1   2   2   2   1   1   2   1   1   1   1   1   2   1   1   1   1   1   1   1   2   2   2   2   2   2   2   1   1   1   1   2   1   1   1   1   2   2   1   1   2   1   2   2   1   2   1   2   1   1   1   1   1   2   1   1   2   2   2   2   2   1   1   1   1   2   1   1   1   1   1   1   2   2   2   1   2   2   2   1   1   2   2   1   2   2   2   1   2   2   1   2   2   1   1   1   1   2   2   1   2   1   1   2   1   1   1   2   2   2   1   2   2   1   2   2
 MK-5-16                1   2   2   2   1   2   2   1   2   2   1   1   1   2   2   1   2   1   1   1   2   2   2   1   2   2   1   1   1   2   2   2   2   2   2   1   1   1   1   2   1   2   2   2   1   1   1   2   1   1   2   2   1   1   1   1   2   2   1   2   2   1   1   2   1   2   2   1   1   1   2   1   2   1   2   1   2   2   2   2   2   2   2   2   1   2   2   2   1   2   2   1   1   1   2   1   2   1   1   1   1   1   1   1   2   2   2   2   2   2   2   2   1   1   1   2   1   1   1   1   2   2   1   2   2   1   2   1   1   2   1   2   1   1   1   1   1   2   1   1   1   2   2   1   2   1   2   1   1   2   1   1   1   1   1   1   2   2   2   1   2   2   2   2   1   2   2   2   2   2   2   1   2   2   1   1   2   2   1   1   1   2   2   1   2   1   1   2   2   1   1   2   2   2   1   2   2   1   2   2
 MK-6-1                 1   1   1   1   1   1   2   1   1   2   2   1   2   1   1   1   1   1   2   2   2   1   1   1   1   1   1   1   1   2   2   1   1   2   2   2   2   2   2   1   2   2   2   1   2   2   1   2   2   2   2   1   2   2   1   2   1   2   1   1   1   1   2   1   2   2   1   2   1   1   1   2   2   1   1   1   1   1   2   1   2   2   1   1   2   1   2   1   1   2   2   2   2   2   1   2   2   2   2   2   1   1   2   1   1   2   2   2   1   1   2   1   1   1   1   1   2   2   1   1   2   2   2   2   1   1   1   2   2   2   2   2   1   1   1   1   2   1   2   1   1   2   2   1   2   2   2   1   1   1   1   1   2   2   1   2   1   1   1   2   2   2   2   2   1   2   2   2   1   2   2   2   1   1   2   2   1   1   1   2   1   2   2   1   1   2   2   1   1   2   2   2   2   1   1   1   1   1   1   1
 MK-6-2                 1   2   1   1   1   1   2   1   1   2   2   1   2   1   1   1   1   2   2   2   2   1   1   1   1   1   1   1   1   1   2   2   1   2   2   2   2   2   2   1   2   2   2   2   2   2   1   2   2   2   2   1   1   2   1   2   1   2   1   1   1   1   2   1   2   2   1   2   1   1   1   2   2   1   1   1   1   1   1   1   2   1   1   1   2   1   2   1   1   2   2   2   2   2   1   2   2   2   2   2   1   1   1   1   1   2   2   2   1   2   2   1   1   1   1   1   2   1   1   1   2   2   2   2   1   2   1   2   2   2   1   2   1   1   1   1   2   1   2   1   1   2   2   1   2   2   1   1   1   1   1   1   2   2   1   2   1   1   1   2   2   2   2   2   1   2   2   2   1   2   2   2   1   1   2   2   1   2   1   2   1   2   2   2   1   2   2   1   1   1   2   2   2   1   1   2   1   1   1   1
 MK-6-3                 1   2   1   1   1   1   1   2   1   2   2   1   2   1   1   1   1   2   2   2   2   2   2   2   1   1   2   1   2   1   2   2   1   2   2   2   2   2   2   2   2   2   2   2   2   2   1   1   2   2   2   1   1   2   1   2   1   2   1   1   1   2   2   1   1   2   1   2   1   1   1   2   2   1   1   2   1   1   1   1   2   1   1   1   2   1   2   1   1   2   2   2   2   2   1   2   2   2   2   1   1   1   1   2   1   2   2   2   1   1   2   2   1   1   1   1   2   2   1   1   2   2   2   2   1   2   1   1   2   2   1   2   1   1   1   1   2   1   2   1   1   2   2   1   2   1   1   1   1   1   1   1   1   2   1   2   1   1   1   2   2   2   2   2   1   2   1   1   1   2   2   2   1   2   2   2   1   1   1   2   1   2   1   2   1   2   2   1   1   1   2   2   2   2   1   2   1   1   1   1
 MK-6-4                 1   2   1   2   1   1   1   1   1   2   2   2   2   1   2   1   1   2   2   2   2   2   1   2   1   1   2   1   2   1   2   2   2   1   2   2   2   2   2   2   2   2   2   2   2   2   1   1   2   2   2   1   1   2   1   2   1   2   1   1   1   2   2   1   1   2   1   2   1   2   1   2   2   1   1   1   1   1   1   1   2   1   1   1   1   1   2   1   1   2   2   2   2   2   1   2   2   2   2   1   1   1   1   2   1   2   2   2   1   1   2   1   1   1   1   1   2   2   1   1   2   2   2   2   1   2   1   1   2   2   1   2   1   1   2   1   2   1   2   1   1   2   2   1   2   1   2   1   1   1   1   1   1   2   1   2   1   1   1   2   2   2   2   2   1   2   1   1   1   2   2   2   1   2   2   2   1   1   1   2   1   2   1   2   1   2   2   1   1   1   2   2   2   2   1   2   1   1   1   1
 MK-6-5                 2   2   1   2   1   1   1   1   1   2   2   2   2   1   2   1   1   2   2   2   2   2   1   2   1   1   2   1   2   1   2   2   2   1   2   1   2   2   2   1   1   2   1   1   2   2   1   1   2   1   2   1   1   2   1   1   1   1   1   1   1   2   2   1   1   2   1   2   1   2   1   2   2   2   1   1   1   1   1   1   2   1   2   1   2   1   2   1   1   2   2   2   2   2   1   1   2   2   2   1   1   1   1   2   1   2   2   2   1   1   2   1   1   2   1   1   2   2   1   1   2   2   2   2   1   2   1   1   2   2   1   2   1   1   2   1   2   1   2   1   2   1   2   1   2   1   2   2   1   1   1   1   1   2   1   2   1   1   1   2   2   2   2   2   2   2   1   1   1   2   2   2   1   2   2   2   1   2   1   2   2   2   1   2   1   2   1   1   2   1   2   2   2   2   1   2   1   1   1   1
 MK-6-6                 2   2   1   1   1   1   2   1   1   2   2   2   2   1   2   1   1   2   2   2   2   2   1   2   1   1   2   1   2   1   2   1   2   1   2   1   2   2   2   1   1   2   1   1   2   2   1   1   1   1   2   1   1   2   1   1   2   1   1   1   1   1   1   1   1   2   1   2   1   1   1   2   2   1   1   1   1   2   2   1   2   1   2   1   2   1   2   1   1   2   2   1   2   2   2   1   2   2   2   1   1   1   1   1   1   2   2   2   2   1   2   1   1   1   1   1   2   1   1   1   2   2   2   2   1   2   1   1   2   2   1   2   1   2   2   1   2   1   2   1   2   1   2   1   2   1   2   2   1   1   1   1   1   2   1   1   1   1   1   2   2   2   1   2   2   2   1   1   1   2   2   2   1   2   2   2   1   2   1   2   2   2   1   2   1   2   1   1   1   1   2   2   1   2   1   2   1   1   1   1
 MK-6-7                 2   2   1   1   2   1   2   2   2   2   2   1   1   1   2   1   1   2   2   1   2   2   1   2   1   1   2   1   2   1   2   1   2   1   2   1   2   2   2   1   1   2   1   1   2   2   1   1   1   1   2   1   1   2   1   1   2   1   1   1   1   1   1   1   1   2   1   2   1   1   1   2   2   1   1   1   1   2   2   1   2   1   2   1   2   1   2   1   2   2   2   1   2   2   2   1   2   2   2   1   1   1   1   1   1   2   2   2   2   1   2   1   1   1   1   1   2   1   1   1   2   2   2   2   1   2   1   1   2   2   2   2   1   2   2   2   2   1   2   1   2   1   1   1   2   1   1   2   1   1   1   1   1   2   1   1   1   1   1   2   2   2   1   2   2   1   1   1   1   2   2   2   1   2   1   2   1   2   1   2   2   2   2   2   1   2   1   1   1   1   2   2   1   2   1   2   1   1   1   1
 MK-6-8                 2   2   1   1   2   1   2   2   2   2   2   1   1   1   2   1   1   2   2   1   1   2   1   2   1   1   2   2   2   1   1   1   2   2   2   1   2   2   2   1   1   2   1   1   2   2   1   1   1   1   2   1   1   2   1   1   2   1   1   1   1   1   1   1   1   2   1   1   1   1   1   2   2   1   1   1   1   2   2   1   2   1   2   1   2   1   2   1   2   2   1   2   2   2   2   1   2   2   2   1   1   1   1   1   1   2   2   2   2   2   2   1   1   1   1   1   2   1   1   1   2   2   2   2   1   2   2   2   2   2   2   2   1   2   2   2   2   1   2   1   2   1   1   1   2   1   1   2   1   2   1   1   2   2   1   1   1   1   1   2   2   2   1   2   2   1   1   1   2   2   2   2   1   2   1   2   1   2   1   2   2   2   2   2   1   2   1   1   1   1   2   2   1   2   1   2   1   1   1   1
 MK-6-9                 2   2   1   2   2   1   2   1   2   2   2   1   1   1   1   1   1   2   2   1   1   2   1   2   1   2   2   2   2   1   1   1   2   2   2   1   2   2   2   1   1   2   1   1   2   1   1   1   1   1   2   1   1   2   1   1   2   1   1   1   1   1   1   1   1   2   1   1   1   1   1   2   2   1   1   2   1   2   2   1   2   1   2   1   2   1   2   1   2   2   1   2   2   2   2   1   1   2   2   1   1   1   1   1   1   2   2   2   2   2   1   1   1   1   1   1   2   2   1   2   2   2   2   2   1   1   2   2   2   2   2   2   1   2   2   2   2   1   2   1   2   1   1   1   2   1   1   2   1   2   1   1   2   2   1   1   1   1   2   2   1   2   1   2   2   1   1   1   2   2   2   2   1   2   1   2   1   2   1   2   2   2   2   1   1   2   1   1   1   1   2   2   1   2   1   1   1   1   1   1
 MK-6-10                2   2   1   2   1   1   2   1   2   2   2   2   1   1   1   1   1   2   2   1   1   2   1   2   1   2   2   2   2   2   1   1   2   2   2   1   2   2   1   1   1   2   1   1   2   1   1   1   1   1   1   2   1   2   1   2   1   1   1   1   1   1   1   1   1   2   1   1   1   2   2   2   2   1   1   2   1   2   2   1   2   1   2   1   2   1   2   1   2   2   1   2   2   2   1   1   1   2   2   1   1   1   1   1   1   2   2   2   2   2   1   1   1   1   1   1   2   2   1   2   2   2   2   2   1   1   2   2   2   1   2   2   1   2   2   2   2   1   2   2   1   1   1   1   2   1   1   1   1   2   1   2   2   2   2   1   1   1   2   1   1   2   2   2   2   1   1   1   2   2   2   2   1   2   1   2   1   2   2   1   2   2   2   1   1   2   1   1   1   1   2   2   1   2   1   1   1   1   2   2
 MK-6-11                2   1   1   2   1   1   2   1   2   2   2   2   1   1   1   1   1   2   2   1   1   1   1   2   1   2   2   2   2   1   1   2   2   2   2   1   2   2   1   1   1   2   1   1   2   1   1   1   1   1   2   1   1   2   1   2   1   1   1   1   1   1   1   1   1   2   2   1   1   1   2   2   2   1   1   2   1   1   2   1   2   1   2   2   2   1   1   1   2   2   1   1   2   2   1   1   1   2   2   2   1   1   1   1   1   2   2   2   2   1   1   1   2   1   2   1   2   2   1   2   2   2   2   2   1   1   2   2   2   1   2   2   1   2   2   2   1   1   2   2   1   1   1   1   2   1   1   1   1   2   1   1   2   2   2   1   1   1   2   1   1   2   2   2   2   1   1   1   2   2   1   2   1   1   1   2   1   2   2   1   2   2   2   1   1   2   1   1   1   1   1   2   1   2   1   2   2   1   1   2
 MK-6-12                1   1   1   2   1   1   2   1   2   2   2   2   1   1   1   1   2   2   2   1   1   1   1   2   1   1   2   2   2   2   1   2   2   1   2   2   2   2   1   1   1   2   2   1   2   1   1   1   1   1   2   1   1   2   1   2   1   2   1   1   1   1   1   1   1   2   2   1   1   1   2   1   1   1   1   2   1   1   1   1   2   1   2   2   2   1   1   2   2   2   1   1   2   2   1   1   1   2   2   2   2   1   1   1   2   2   1   1   2   1   1   2   1   1   2   1   2   2   2   2   2   2   2   2   1   1   2   2   2   1   2   1   1   2   2   2   1   1   2   2   1   1   2   1   2   1   2   1   1   2   1   1   2   2   1   1   1   1   2   1   1   2   2   2   2   1   1   1   2   2   2   2   1   1   1   2   1   1   2   1   2   2   1   1   1   2   1   1   2   1   2   2   1   2   1   2   2   1   1   2
 MK-6-13                1   1   1   2   1   1   2   1   2   2   2   2   1   1   1   1   2   2   2   1   1   1   1   2   1   1   2   2   2   1   1   2   1   2   2   1   1   2   1   1   1   1   2   1   2   1   1   1   1   1   2   1   1   1   1   1   1   2   1   1   1   1   2   1   1   2   2   2   1   1   2   1   1   1   1   2   1   1   1   1   2   1   2   2   2   1   1   2   2   2   1   1   2   2   1   1   1   2   2   2   2   1   1   1   2   2   1   1   1   1   1   2   1   1   2   1   2   1   2   1   2   2   2   2   1   1   2   2   1   1   2   1   1   2   2   2   1   1   2   2   1   1   2   2   2   1   2   1   1   2   1   1   2   2   1   2   1   1   2   1   1   2   2   2   2   1   1   1   1   2   1   2   2   1   1   2   1   1   2   2   2   2   1   1   1   2   1   1   2   1   2   2   1   2   1   2   2   1   1   2
 MK-6-14                1   1   1   2   1   1   2   1   2   1   2   2   1   1   1   1   2   2   2   1   1   1   1   1   1   1   2   2   1   1   1   2   1   2   2   1   1   1   1   1   1   1   2   1   2   1   1   1   1   1   2   1   1   1   1   1   1   2   2   1   1   1   2   1   1   2   2   1   1   1   2   1   1   1   2   2   1   1   1   1   2   1   2   2   2   1   1   2   2   2   2   1   2   2   2   1   2   2   2   2   2   1   1   1   2   2   1   1   1   1   1   2   1   1   2   1   2   2   2   1   2   2   2   2   1   1   1   2   1   1   2   1   2   2   2   2   1   1   1   2   1   2   2   2   2   1   2   1   1   2   1   1   2   2   1   2   1   1   2   1   1   2   2   2   2   1   1   1   1   2   1   1   2   2   1   2   1   1   1   2   2   2   1   1   1   2   1   1   2   1   2   2   1   2   1   2   2   2   1   1
 MK-6-15                1   2   1   2   1   2   2   1   2   1   2   2   1   1   1   1   2   2   2   1   1   1   1   1   1   1   2   2   1   1   2   1   1   2   2   1   1   1   1   1   1   1   2   1   2   2   1   1   1   1   2   1   1   1   1   1   1   2   2   1   1   1   2   1   1   2   2   1   1   1   2   1   1   1   2   2   1   1   1   1   2   1   2   2   2   1   1   2   2   2   2   1   2   2   2   1   2   2   2   2   2   1   1   1   2   1   2   1   1   1   1   2   1   1   2   1   2   2   2   1   2   2   2   2   1   1   1   2   1   1   2   1   2   2   2   2   1   1   1   2   1   1   2   2   2   1   2   2   2   2   1   1   2   2   1   2   1   1   2   1   1   2   2   1   2   1   2   1   1   2   2   1   2   2   1   2   1   1   1   2   1   2   1   1   1   2   1   1   2   1   2   2   1   2   1   2   2   2   1   1
 MK-6-16                1   2   2   2   1   1   2   1   2   2   2   2   1   2   1   2   2   1   2   1   1   1   1   1   1   1   2   2   1   2   2   1   1   2   2   1   1   1   1   2   1   2   1   1   2   2   1   1   1   1   2   1   1   1   1   1   1   2   2   1   1   1   2   1   1   2   1   1   1   1   2   1   1   1   2   2   1   1   1   1   2   1   2   2   1   1   1   2   2   2   2   1   2   2   2   1   2   2   2   2   2   1   1   1   2   1   2   1   1   1   1   2   2   1   2   1   2   2   2   1   2   1   2   2   1   1   1   2   1   1   2   1   2   2   2   2   1   2   1   2   1   1   2   2   2   1   2   2   2   2   1   1   2   2   1   2   1   1   2   1   1   2   2   1   2   1   1   1   1   2   2   1   2   2   1   2   1   1   1   2   1   2   2   1   1   2   1   1   2   1   2   2   1   2   1   2   2   2   1   1
 
!****************************************** Phenotypic Data **********************************************************
!-100.0 is resevred for missing phenotype
SimulatedTrait1        11.5469   11.2437    9.9183    8.6064   10.2620   10.4134   10.7033   11.0555   10.0589   11.7511   12.3489   10.7951    8.3787   11.6910   10.0471   10.5941   10.9791    9.6966   10.6050   10.2664    9.7407    9.2514   10.4406    9.8622   10.2006    9.0520   11.5297   10.5319    9.8567    9.6550   11.7845   10.8809   11.5817   10.4710   11.1030   11.6555   10.8674    9.4926   10.8015    9.0173    9.9435   11.4188   11.2586    9.8430   10.8424   10.5845    9.7864   10.2157    9.1076   12.1580    7.5627    9.7096    9.6999   11.4860    8.7524   10.4474   10.5424   11.3294    8.6312    8.9839   11.1907   11.6727    9.9753    8.9419   10.4961    9.9045   11.1957   11.5526   10.4228   10.7701    9.8655    8.9607    9.0679    9.9109    9.6343   11.4444    9.9020    8.8461   10.8979    9.6584    9.0676    9.3337   11.4705    8.3818    9.8111   10.7921   10.9901    9.8635    9.7476    9.8009    9.8640    9.1308   10.2255    9.5212    9.6806   11.6989    9.9968   10.7619    9.2345    9.6903   11.1278   10.0590    9.8123    8.2492   11.2422    7.8009   10.4866    9.6677   10.6255    9.4868    8.1820    8.9454   10.5820    9.0285    9.5047   10.0008    9.5138   10.0075    7.9877   10.0680   11.3488   10.9542    9.5279    8.9557   10.1883   10.5250   11.8873   10.4802   11.1683   13.1535    9.6432    9.7262   10.0274   10.0180   10.6812   11.8750    9.2745    7.8094    9.9403   10.6866   10.1830   10.2387   10.7397    8.3609    7.2943   10.5679    8.4332   11.4157    9.4192    8.3610    9.3223   10.1231    9.7714   10.0714    9.6257    9.6309   10.9722    9.2659   10.4997   10.5837    9.9523   11.4899    8.6195   10.6058    9.5567   10.2033    9.5999   11.1714    9.8226   10.3086   11.0202   10.2883    9.8211    9.6794    9.8476   11.0769    8.0033   11.4991   11.5342   11.2039   10.8229    8.8990    9.6458   10.1728   10.9578    9.7820   11.0832   11.4774    9.0245    8.7404   10.2705   10.3073   10.8062   10.7222   12.1512    9.5887   10.0716    9.6263    9.6371   10.2345
 
