# Supplementary material for: Inclusive Composite Interval Mapping of QTL by Environment Interactions in Biparental Populations
Source: PLoS One. 2015 Jul 10;10(7):e0132414. doi: 10.1371/journal.pone.0132414 (PMC4498613; doi:10.1371/journal.pone.0132414)
Supplement: S1 File — (ZIP) [file pone.0132414.s001.zip › BC1 population/e=1/run_00156.met]

!**********************Note: lines staring with "!" are remarks and will be ignored in the program********************
!*********************************General Information**********************************
!Assuming F1 = P1 x P2, populations available in QTL IciMapping are: 
!  1, P1BC1F1 = P1 x F1, the first backcrossing where P1 is used as the recurrent parent;
!  2, P2BC1F1 = P2 x F1, the first backcrossing where P2 is used as the recurrent parent;
!  3, F1DH, F1-derived doubled haploids; 
!  4, RIL or F1RIL, recombination inbred lines through the repeated selfing of F1;
!  5, P1BC1RIL, recombination inbred lines through the repeated selfing of P1BC1F1;
!  6, P2BC1RIL, recombination inbred lines through the repeated selfing of P2BC1F1;
!  7, F2, the selfing generation of F1;
!  8, F3, the selfing generation of F2;
!  9, P1BC2F1, the second backcrossing where P1 is used as the recurrent parent; 
! 10, P2BC2F1, the second backcrossing where P2 is used as the recurrent parent;
! 11, P1BC2RIL, recombination inred lines through the repeated selfing of P1BC2F1; 
! 12, P2BC2RIL, recombination inred lines through the repeated selfing of P2BC2F1; 
! 13, P1BC1F2, the selfing generation of P1BC1F1; 
! 14, P2BC1F2, the selfing generation of P2BC1F1; 
! 15, P1BC2F2, the selfing generation of P1BC2F1; 
! 16, P2BC2F2, the selfing generation of P2BC2F1; 
! 17, P1BC1DH, P1BC1F1-derived doubled haploids; 
! 18, P2BC1DH, P2BC1F1-derived doubled haploids; 
! 19, P1BC2DH, P1BC2F1-derived doubled haploids; 
! 20, P2BC2DH, P2BC2F1-derived doubled haploids; 
   1      !Mapping Population (see remarks above)
   2      !Mapping Function (1 for Kosambi; 2 for Haldane; 3 for Morgan)
   2      !Marker Space Type (1 for intervals; 2 for positions)
   1      !Marker Space Unit(1 for centiMorgans; 2 for Morgan)
   6      !Number of Chromosomes (or Linkage Groups)
 200      !Size of the mapping population
   1      !Number of environments
 
!***************************************** Chromosomes and Linkage Maps **********************************************
!Chromosome                 NumMarkers
-CH1                        16
-CH2                        16
-CH3                        16
-CH4                        16
-CH5                        16
-CH6                        16
!Linkage map (Marker name followed by position or the interval length)
 MK-1-1                1     0.000
 MK-1-2                1    10.000
 MK-1-3                1    20.000
 MK-1-4                1    30.000
 MK-1-5                1    40.000
 MK-1-6                1    50.000
 MK-1-7                1    60.000
 MK-1-8                1    70.000
 MK-1-9                1    80.000
 MK-1-10               1    90.000
 MK-1-11               1   100.000
 MK-1-12               1   110.000
 MK-1-13               1   120.000
 MK-1-14               1   130.000
 MK-1-15               1   140.000
 MK-1-16               1   150.000
 MK-2-1                2     0.000
 MK-2-2                2    10.000
 MK-2-3                2    20.000
 MK-2-4                2    30.000
 MK-2-5                2    40.000
 MK-2-6                2    50.000
 MK-2-7                2    60.000
 MK-2-8                2    70.000
 MK-2-9                2    80.000
 MK-2-10               2    90.000
 MK-2-11               2   100.000
 MK-2-12               2   110.000
 MK-2-13               2   120.000
 MK-2-14               2   130.000
 MK-2-15               2   140.000
 MK-2-16               2   150.000
 MK-3-1                3     0.000
 MK-3-2                3    10.000
 MK-3-3                3    20.000
 MK-3-4                3    30.000
 MK-3-5                3    40.000
 MK-3-6                3    50.000
 MK-3-7                3    60.000
 MK-3-8                3    70.000
 MK-3-9                3    80.000
 MK-3-10               3    90.000
 MK-3-11               3   100.000
 MK-3-12               3   110.000
 MK-3-13               3   120.000
 MK-3-14               3   130.000
 MK-3-15               3   140.000
 MK-3-16               3   150.000
 MK-4-1                4     0.000
 MK-4-2                4    10.000
 MK-4-3                4    20.000
 MK-4-4                4    30.000
 MK-4-5                4    40.000
 MK-4-6                4    50.000
 MK-4-7                4    60.000
 MK-4-8                4    70.000
 MK-4-9                4    80.000
 MK-4-10               4    90.000
 MK-4-11               4   100.000
 MK-4-12               4   110.000
 MK-4-13               4   120.000
 MK-4-14               4   130.000
 MK-4-15               4   140.000
 MK-4-16               4   150.000
 MK-5-1                5     0.000
 MK-5-2                5    10.000
 MK-5-3                5    20.000
 MK-5-4                5    30.000
 MK-5-5                5    40.000
 MK-5-6                5    50.000
 MK-5-7                5    60.000
 MK-5-8                5    70.000
 MK-5-9                5    80.000
 MK-5-10               5    90.000
 MK-5-11               5   100.000
 MK-5-12               5   110.000
 MK-5-13               5   120.000
 MK-5-14               5   130.000
 MK-5-15               5   140.000
 MK-5-16               5   150.000
 MK-6-1                6     0.000
 MK-6-2                6    10.000
 MK-6-3                6    20.000
 MK-6-4                6    30.000
 MK-6-5                6    40.000
 MK-6-6                6    50.000
 MK-6-7                6    60.000
 MK-6-8                6    70.000
 MK-6-9                6    80.000
 MK-6-10               6    90.000
 MK-6-11               6   100.000
 MK-6-12               6   110.000
 MK-6-13               6   120.000
 MK-6-14               6   130.000
 MK-6-15               6   140.000
 MK-6-16               6   150.000
!*********************************** Marker Types ********************************************************************
!Co-dominant marker: When heterozygote F1 is present, P1 is coded as 2, F1 is coded as 1, and P2 is coded as 0; Otherwise, P1 is coded as 2, and P2 is coded as 0. 
!Dominant marker: When heterozygote F1 is present, P1 and F1 are coded as 12, and P2 is coded as 0; Otherwise, P1 is coded as 2, and P2 is coded as 0.  
!Recessive markers: When heterozygote F1 is present, P1 is coded as 2, and F1 and P2 are coded as 10; Otherwise, P1 is coded as 2, and P2 is coded as 0. 
!Missing marker is coded as -1. 
 MK-1-1                 1   2   1   1   1   2   2   1   1   1   1   2   1   2   2   1   2   2   2   2   1   2   2   2   1   1   2   2   2   2   2   1   2   2   2   1   2   2   2   2   1   2   1   1   2   1   1   2   1   1   1   2   2   2   1   2   1   2   1   2   2   1   1   2   1   1   2   1   2   1   1   2   1   1   2   2   2   2   1   1   1   2   1   1   1   1   1   1   2   1   1   2   2   2   1   1   1   1   1   1   2   1   1   1   2   2   2   1   2   2   2   1   1   1   1   1   1   2   2   2   2   1   1   2   1   2   2   2   2   1   1   1   1   2   2   2   2   2   2   2   2   1   1   2   1   1   2   2   2   1   1   1   1   2   2   2   2   1   1   1   1   2   1   2   1   2   2   2   1   2   2   1   1   2   1   2   1   1   2   1   2   1   1   2   1   2   1   1   1   2   1   2   1   2   2   2   2   1   1   1
 MK-1-2                 2   2   2   1   1   2   1   1   1   1   1   2   1   2   2   1   1   2   2   1   1   1   2   1   1   1   2   2   2   2   2   1   2   2   2   1   2   2   2   2   1   2   1   1   2   1   1   2   1   1   1   2   2   2   1   2   1   1   1   2   1   1   1   2   2   1   1   1   2   1   1   2   1   1   2   2   2   2   1   1   1   2   1   1   1   1   2   2   2   1   1   2   2   2   1   1   1   1   2   2   2   1   1   1   2   1   2   1   1   2   2   1   1   1   2   1   1   2   2   2   1   1   1   2   1   2   2   2   2   2   1   1   1   2   2   2   2   2   2   2   2   1   1   2   1   1   2   2   2   1   1   1   1   2   1   2   2   1   1   1   1   2   1   2   1   2   2   2   1   2   2   1   1   2   1   1   2   1   2   1   2   1   1   2   1   2   1   1   1   2   1   2   1   1   2   2   2   1   1   1
 MK-1-3                 2   2   2   1   1   2   1   1   1   1   1   2   1   2   2   1   2   2   2   1   1   1   2   1   1   2   2   2   2   2   2   1   2   1   2   1   2   2   2   2   1   2   1   1   1   1   1   2   1   2   1   2   2   2   1   2   1   1   1   2   1   1   1   2   2   1   1   1   2   1   1   2   2   1   2   2   2   2   2   1   1   1   1   2   1   1   2   2   2   1   1   2   2   2   1   1   1   1   2   2   2   1   1   1   2   1   2   1   1   1   2   1   2   1   2   1   1   2   2   2   1   1   1   2   1   1   2   2   2   2   1   1   1   2   1   2   1   2   1   2   2   1   1   2   1   1   2   2   2   1   2   1   1   2   1   2   2   1   1   1   2   2   1   2   1   1   2   2   1   2   2   2   2   2   2   1   2   1   2   1   2   1   1   2   2   2   1   1   1   2   1   2   1   1   2   2   2   1   1   1
 MK-1-4                 1   2   2   1   1   2   1   1   2   1   1   1   1   2   2   1   2   2   2   1   1   1   1   1   1   2   1   2   2   2   2   1   2   1   2   1   2   2   2   2   1   2   1   1   1   1   1   2   1   2   2   2   2   2   1   2   1   1   1   2   1   1   1   2   2   2   1   1   2   1   1   2   2   1   1   2   2   2   2   1   1   1   1   1   1   1   2   2   2   1   1   2   2   2   2   1   2   1   2   2   2   2   1   1   2   1   2   2   1   1   1   1   1   1   2   1   1   2   2   2   1   1   1   2   1   1   2   2   2   2   1   1   1   2   1   2   2   2   1   2   2   1   1   2   1   1   1   2   2   1   2   2   1   2   1   1   2   2   1   1   2   1   1   2   1   1   2   2   1   2   1   2   2   2   2   1   1   2   1   1   2   1   1   2   2   2   1   1   1   2   1   2   1   1   2   2   2   1   1   1
 MK-1-5                 1   2   2   1   1   1   1   1   2   1   1   1   1   2   2   1   2   2   2   1   1   1   1   1   2   2   1   2   2   2   2   1   1   1   2   1   1   2   2   2   1   2   2   1   1   1   1   2   1   2   2   2   2   2   1   2   1   1   1   2   1   1   1   2   2   2   1   1   2   1   1   2   2   1   1   1   1   2   2   1   2   1   1   1   1   1   2   2   2   1   1   2   2   2   2   1   2   1   2   2   1   2   1   1   1   1   1   2   2   1   2   1   1   1   2   1   1   2   2   2   1   1   1   2   1   1   2   2   2   2   1   1   1   2   2   2   2   1   1   2   2   1   1   2   1   1   2   2   2   1   1   2   1   2   1   1   1   2   1   1   2   1   1   2   1   1   2   1   2   2   1   2   2   1   2   1   1   2   1   2   2   1   1   1   2   2   1   1   1   2   1   2   1   1   2   2   2   1   1   1
 MK-1-6                 1   2   2   1   1   2   1   1   2   1   1   1   1   2   2   1   2   2   2   1   1   1   1   1   1   2   1   2   2   2   2   1   1   1   2   1   1   2   2   2   1   2   2   1   1   1   1   2   1   2   2   2   2   1   1   2   1   1   1   2   1   1   1   2   2   2   1   1   2   1   1   2   2   1   1   1   1   2   2   2   2   2   1   1   1   1   2   2   1   1   1   2   2   2   2   1   1   1   2   2   1   2   1   1   1   1   1   1   2   1   2   1   1   1   2   1   1   2   2   2   1   1   1   1   1   1   2   2   2   2   2   1   1   1   2   2   2   2   1   2   2   1   1   2   1   1   2   2   2   1   1   2   1   2   1   1   2   2   1   1   2   1   1   2   1   1   2   1   2   2   1   1   2   1   2   1   1   2   1   2   2   1   1   1   2   2   1   1   1   2   2   2   1   1   2   2   2   1   1   1
 MK-1-7                 2   2   2   1   1   2   1   2   2   1   1   1   1   2   2   1   2   2   2   1   1   1   1   1   1   2   1   2   2   2   2   1   1   1   2   1   1   2   2   2   1   2   1   1   1   1   1   2   1   2   2   2   2   2   1   2   1   1   1   2   1   1   1   2   2   2   1   1   2   1   1   2   2   1   1   1   1   2   2   2   2   2   1   1   1   1   2   1   2   1   1   2   1   1   2   1   1   1   2   2   1   2   1   1   1   1   1   1   2   1   2   1   1   1   2   1   1   2   2   2   1   1   1   1   1   1   2   2   2   2   2   1   1   1   2   2   2   2   1   2   2   1   1   2   1   1   2   1   2   1   2   2   1   1   1   1   2   1   1   1   2   1   1   2   1   1   2   1   2   2   1   1   2   2   2   1   1   2   1   2   2   1   1   2   2   2   1   1   1   2   2   2   1   1   2   2   2   1   1   1
 MK-1-8                 2   2   2   1   1   2   1   1   2   1   1   2   1   2   1   2   2   2   2   1   1   1   1   1   1   2   1   2   2   2   1   2   1   1   2   1   1   2   2   2   1   2   1   1   1   1   1   2   1   2   2   2   1   2   1   2   1   1   1   2   1   1   1   2   2   2   1   1   2   1   1   2   2   1   1   1   1   2   2   2   2   2   1   1   1   1   2   1   1   1   2   2   1   1   2   2   1   1   2   1   1   2   1   1   1   1   1   1   2   1   2   1   1   1   2   1   1   2   2   2   1   1   1   1   1   1   2   2   2   2   2   2   1   1   2   2   2   2   1   1   2   1   1   2   1   1   2   1   2   1   2   2   1   1   1   1   2   1   1   1   2   1   1   2   1   1   2   1   2   2   1   2   2   2   2   1   1   2   1   2   2   1   1   2   2   2   1   1   1   2   2   1   1   1   2   2   2   2   1   1
 MK-1-9                 2   2   1   1   1   2   1   1   1   1   1   2   1   2   1   1   2   2   2   1   1   1   1   1   1   2   1   2   2   2   1   2   1   1   2   1   1   2   2   2   1   2   1   1   1   1   1   2   1   2   2   2   2   2   1   2   1   1   1   2   1   1   1   2   2   2   1   1   2   1   2   2   2   1   1   1   1   2   2   1   2   2   1   1   1   1   2   1   1   2   2   2   1   1   2   2   1   1   2   1   1   2   1   1   1   1   1   1   2   1   2   1   1   1   2   1   1   1   2   2   1   1   1   1   1   1   2   2   2   2   2   2   1   1   2   2   2   2   1   1   1   1   1   2   1   1   2   1   1   1   2   2   1   1   1   1   2   1   1   1   2   1   1   2   1   1   2   1   2   2   1   2   2   2   2   1   1   2   1   2   2   1   1   2   2   2   1   2   1   2   2   1   1   2   2   2   2   2   1   1
 MK-1-10                1   2   1   1   1   2   1   1   1   1   1   2   1   2   1   1   2   2   2   1   1   1   1   1   1   2   2   2   1   2   1   2   1   1   2   1   1   1   2   2   1   2   1   1   1   1   1   2   1   2   2   2   2   2   1   2   1   1   1   2   1   1   1   2   2   2   1   1   2   1   2   2   2   1   1   1   1   2   2   2   2   2   1   1   1   1   2   2   1   2   2   2   1   1   2   2   2   1   2   1   1   2   1   1   1   1   1   1   2   1   2   1   1   1   2   1   1   1   2   2   1   1   1   1   1   1   1   2   2   2   2   2   1   2   2   2   2   2   2   1   1   1   2   2   2   1   2   1   1   1   2   2   1   1   1   1   2   1   1   1   2   2   1   2   1   1   2   2   2   1   1   2   2   2   2   1   1   2   1   2   2   1   1   2   2   2   1   2   1   2   2   1   1   2   2   2   2   1   2   1
 MK-1-11                1   2   1   1   1   2   1   1   1   2   1   2   1   2   1   1   2   2   2   1   1   1   2   1   1   2   2   1   1   2   1   2   1   1   2   1   1   1   1   2   1   2   1   1   1   2   1   1   2   2   2   2   2   2   1   2   1   1   1   2   1   1   1   2   2   1   1   1   2   1   2   2   2   1   1   1   1   2   2   2   2   2   2   1   1   1   2   2   1   1   2   2   1   1   2   2   2   1   2   1   1   2   1   1   1   1   1   1   2   1   2   1   1   1   2   1   1   1   2   2   1   1   1   1   1   1   1   2   2   2   2   2   1   2   2   2   2   2   2   1   1   1   2   2   2   1   2   1   2   1   2   2   1   1   1   2   2   2   1   1   2   2   1   2   1   1   2   2   2   1   1   2   2   2   2   1   1   2   1   2   2   2   1   2   2   2   1   2   1   2   2   1   1   2   2   1   2   1   2   1
 MK-1-12                2   2   1   1   1   2   1   1   1   2   1   2   1   2   1   1   2   2   2   1   1   1   2   1   1   2   2   1   1   1   1   2   1   1   2   1   1   1   2   2   1   2   1   1   1   2   1   1   2   2   2   2   2   2   1   2   2   1   1   2   1   1   1   2   2   1   1   1   2   1   2   2   2   1   1   1   1   1   2   2   2   2   2   1   1   1   2   1   2   1   2   2   1   1   2   2   2   1   2   1   1   1   1   1   1   1   1   1   2   1   2   1   1   1   2   1   1   1   2   2   1   1   1   1   1   1   1   2   1   2   2   2   1   1   2   2   2   2   2   1   1   1   2   2   2   1   2   1   2   1   2   2   1   1   1   2   2   2   1   1   2   2   1   2   1   1   2   2   2   1   1   2   2   2   2   2   1   2   1   2   2   1   1   2   2   2   1   2   1   2   2   2   1   2   2   1   2   2   2   1
 MK-1-13                2   2   1   1   1   2   1   1   1   2   1   2   1   2   1   2   2   2   2   1   1   2   1   1   2   1   2   1   1   1   1   1   1   1   2   1   2   1   2   2   1   2   1   1   1   2   2   1   2   2   2   2   2   1   1   2   2   1   1   2   1   1   1   1   2   1   1   1   2   1   2   1   1   1   1   1   1   1   2   2   2   2   2   1   1   1   2   1   2   1   2   2   1   1   2   2   2   1   2   1   1   1   1   1   1   1   1   1   2   2   2   1   1   1   2   1   1   1   2   2   1   1   1   1   1   1   1   2   1   2   2   2   1   1   2   2   2   2   2   1   1   1   2   2   2   1   2   1   2   1   2   2   1   1   1   2   2   2   1   1   2   2   1   2   1   1   2   2   2   1   1   2   2   2   2   2   1   2   1   2   1   1   1   2   2   2   1   2   1   2   2   2   1   2   2   1   2   2   2   1
 MK-1-14                2   2   2   1   1   2   1   2   1   1   1   2   1   2   1   2   2   2   2   2   1   2   1   1   2   1   2   1   1   1   1   1   1   1   2   1   2   1   2   2   1   2   1   1   1   2   2   1   2   1   2   2   2   1   1   2   2   1   1   2   1   1   1   1   2   1   1   1   2   1   2   1   1   1   1   1   1   1   2   2   2   2   2   1   1   1   2   1   2   1   2   2   1   1   2   2   2   1   2   1   1   1   1   1   1   1   1   1   2   2   2   1   2   1   2   1   1   2   2   2   1   1   1   1   2   1   1   2   1   2   2   2   1   2   2   2   2   2   2   2   1   1   2   2   2   1   2   1   2   1   2   2   1   2   1   1   1   2   1   1   2   2   1   2   1   1   2   2   2   2   1   2   1   2   2   1   1   2   1   2   1   1   2   2   2   2   1   2   1   2   2   2   1   2   1   1   2   2   2   2
 MK-1-15                2   2   2   1   2   2   1   2   1   1   1   2   1   2   1   2   2   2   2   2   1   2   1   1   2   1   1   2   1   1   1   1   1   2   2   1   2   1   2   2   2   2   1   1   1   2   2   1   2   1   1   2   1   1   1   2   1   2   1   2   1   1   1   1   2   1   1   1   2   2   2   1   1   1   1   1   1   1   1   2   2   2   2   1   1   1   2   2   2   1   2   2   1   2   2   2   2   1   2   1   1   1   1   1   2   2   1   2   2   2   2   1   2   1   2   1   1   2   2   2   1   1   1   1   2   1   1   1   1   2   2   1   1   2   2   2   2   2   1   2   1   1   2   2   2   1   2   1   2   1   2   2   1   2   1   1   1   2   1   1   2   1   1   2   1   1   2   2   2   2   1   2   1   2   1   1   1   2   1   2   1   1   2   1   2   2   1   2   1   1   2   2   1   2   1   1   2   2   2   2
 MK-1-16                2   2   2   1   2   2   1   2   1   1   2   2   1   1   1   2   2   2   2   2   1   2   1   1   2   1   1   2   1   1   1   1   1   1   2   1   2   1   2   2   2   2   1   1   2   2   2   1   1   1   1   2   1   1   1   2   1   2   1   2   2   2   1   1   2   1   1   1   1   2   1   1   1   1   1   1   1   1   1   2   2   2   2   1   1   1   2   2   2   1   1   1   1   2   2   2   1   1   2   1   1   1   1   1   2   2   1   2   2   2   2   1   2   2   2   1   1   2   2   2   1   1   1   1   2   1   1   1   1   2   2   1   1   2   2   2   1   2   1   2   1   1   2   2   2   1   2   1   2   1   2   1   1   1   1   1   1   2   1   1   2   1   1   2   1   2   2   2   2   2   1   2   1   2   1   1   1   2   1   2   1   1   2   1   2   2   1   2   1   1   2   2   1   2   1   1   2   2   2   2
 MK-2-1                 2   1   2   1   1   2   1   1   1   1   2   1   2   1   2   1   1   2   2   2   1   1   1   2   1   2   1   1   1   1   1   1   2   1   1   2   1   1   2   2   2   1   1   1   1   2   2   1   1   1   1   2   2   2   2   2   1   2   2   1   1   1   2   2   2   2   1   2   1   2   1   2   2   1   2   2   1   1   2   1   2   1   1   2   1   1   2   2   1   2   1   1   1   1   1   2   2   1   2   2   2   1   2   1   2   1   2   2   2   2   1   2   1   2   1   1   2   2   1   1   1   2   1   2   2   1   2   1   2   2   2   1   1   1   2   2   2   2   2   1   1   1   2   1   2   2   2   2   1   2   1   2   1   2   1   2   1   1   2   2   1   1   2   2   2   2   2   2   2   1   2   1   2   1   2   2   2   2   2   1   1   2   2   2   2   2   2   2   2   2   1   2   1   1   2   2   2   1   2   2
 MK-2-2                 2   1   2   1   1   2   1   1   1   2   2   1   2   1   2   1   1   2   2   2   1   2   1   2   1   2   1   1   1   1   1   2   2   1   1   1   1   1   2   2   2   1   1   1   1   2   2   2   1   1   1   2   2   2   2   2   1   2   2   1   1   1   2   2   1   2   1   2   1   2   1   2   2   1   2   2   1   1   2   1   2   1   1   2   1   1   2   2   1   2   1   1   1   1   1   2   2   1   2   2   2   1   2   2   2   1   2   2   2   2   1   1   1   2   1   1   2   1   1   1   1   2   1   2   2   1   2   1   2   2   2   1   1   1   2   2   2   2   2   1   2   1   2   2   2   2   2   2   1   2   1   2   1   2   1   2   2   1   2   2   1   2   2   2   2   2   2   2   2   1   2   1   2   1   2   2   2   2   2   1   2   2   2   2   1   2   2   2   2   2   1   2   1   1   2   2   2   1   1   2
 MK-2-3                 2   1   2   1   1   1   1   1   1   2   2   1   2   1   2   1   1   2   2   2   1   2   1   1   1   2   1   1   1   1   1   2   2   1   1   2   1   1   2   2   2   1   1   1   1   2   2   2   1   1   1   2   2   1   1   2   1   2   2   1   1   1   1   2   2   2   1   2   1   1   1   2   2   1   2   2   1   1   2   1   2   1   1   2   1   1   2   2   1   2   1   1   1   1   1   2   2   1   2   2   2   1   2   2   2   2   2   1   2   2   1   1   1   2   1   1   2   1   2   1   1   2   2   2   2   1   2   1   2   2   2   1   1   1   2   2   2   2   2   1   2   1   2   2   1   2   2   2   1   2   1   2   1   2   1   2   2   1   2   2   1   2   2   2   2   2   2   2   2   1   2   2   2   1   2   2   2   2   2   1   2   2   2   2   1   2   2   2   2   2   1   2   1   1   2   2   2   1   2   2
 MK-2-4                 2   1   2   1   1   1   1   1   1   2   2   1   2   1   2   1   1   2   2   2   1   2   1   1   1   1   1   1   1   1   1   2   2   1   1   2   1   1   2   2   2   1   1   1   1   2   2   2   2   1   1   2   2   1   1   2   1   2   2   1   1   1   1   2   2   2   1   2   1   1   1   2   2   1   2   2   1   2   2   1   2   1   1   2   1   1   2   2   1   2   1   1   1   1   1   2   2   1   2   2   2   1   1   2   2   1   2   1   2   1   2   1   1   1   1   1   1   1   2   1   1   2   2   2   2   1   2   1   2   2   2   1   2   1   1   2   2   2   1   1   1   1   1   2   1   2   2   2   1   2   1   2   1   1   1   2   2   1   2   2   1   2   2   2   2   2   2   2   2   2   2   1   2   1   2   2   2   2   2   1   2   1   2   2   1   1   2   2   2   2   1   2   1   1   2   2   2   1   2   2
 MK-2-5                 2   1   2   1   1   1   1   2   1   2   2   1   2   1   2   1   1   2   2   2   1   2   2   1   1   1   1   1   2   2   1   2   2   1   1   2   1   1   2   2   2   1   1   1   1   2   2   2   2   1   1   2   2   1   1   2   1   2   2   1   1   1   1   2   1   2   1   2   1   1   1   2   2   1   2   2   1   2   2   1   2   2   1   2   1   2   2   2   1   2   1   1   1   1   1   2   2   1   2   2   2   2   1   1   2   1   2   1   2   1   2   1   1   1   1   1   1   1   2   2   1   2   2   2   2   1   2   1   2   2   2   1   2   1   1   2   2   2   1   1   1   1   1   2   1   2   2   2   1   2   1   2   1   1   1   2   2   1   2   2   1   2   2   2   2   2   2   2   2   2   2   1   2   1   2   2   1   2   2   1   1   1   2   2   1   1   2   2   2   1   2   2   2   1   2   2   2   1   2   2
 MK-2-6                 2   1   2   1   1   1   1   2   1   2   2   1   2   2   2   1   1   2   2   2   1   2   2   1   1   1   2   1   1   2   1   2   2   2   1   2   1   1   2   2   2   1   1   1   1   2   2   2   2   2   1   2   2   1   1   2   1   2   2   1   1   1   1   2   1   2   1   2   1   1   1   2   2   1   2   2   1   2   2   1   2   2   2   2   1   2   2   2   1   2   1   1   1   1   1   2   2   1   2   2   2   2   1   1   2   1   2   2   2   1   2   1   1   1   1   1   1   1   2   2   1   2   2   2   2   1   2   1   2   2   2   1   2   1   1   2   2   2   1   1   1   2   1   2   1   1   1   2   1   2   1   1   2   1   1   2   2   1   2   2   1   2   2   2   2   2   2   2   2   2   2   1   2   1   2   2   1   2   2   1   1   1   1   2   2   1   2   2   2   1   2   2   1   1   2   2   1   1   2   2
 MK-2-7                 2   2   2   1   1   1   1   2   1   2   2   1   2   2   2   1   1   2   2   2   1   2   2   1   1   2   2   2   1   2   2   2   2   2   1   2   1   1   2   2   2   1   1   2   1   2   2   2   2   2   1   2   2   1   1   2   1   2   2   1   1   2   1   2   1   2   1   2   1   1   1   2   2   2   1   2   1   2   2   1   2   2   2   2   1   2   2   1   2   2   1   1   1   1   1   2   2   1   2   2   2   2   1   1   2   1   1   2   1   1   2   1   1   1   1   1   1   1   2   2   1   2   2   2   2   1   2   1   2   2   2   1   2   1   1   2   2   2   1   1   1   2   1   2   1   1   1   2   1   2   1   1   2   1   1   2   2   1   2   2   1   2   2   2   2   2   2   2   2   1   2   1   1   1   2   2   1   2   2   1   1   1   1   2   1   2   2   2   2   1   2   2   1   1   2   2   1   1   2   2
 MK-2-8                 2   2   2   1   1   2   1   2   1   2   2   1   1   2   2   1   1   2   2   2   1   2   2   1   1   2   2   2   2   2   2   2   2   2   1   2   1   1   2   1   2   1   1   2   1   2   2   2   2   2   1   2   2   1   1   2   1   1   2   1   1   2   1   2   1   2   1   2   1   1   1   2   2   2   1   2   1   2   2   1   2   2   2   2   1   2   2   1   2   2   2   1   1   1   1   2   2   1   1   2   2   2   2   1   2   2   1   2   1   1   2   1   1   1   1   1   1   1   2   2   2   1   2   2   2   2   2   1   2   2   2   1   2   1   1   2   2   2   1   2   1   2   1   2   1   1   1   2   1   2   1   1   2   1   2   2   2   2   2   2   1   2   2   2   2   2   1   2   2   1   2   1   1   1   1   2   1   2   2   1   1   1   1   2   1   2   2   2   2   1   2   2   1   1   2   1   1   1   2   2
 MK-2-9                 2   2   2   1   1   2   1   2   1   2   2   1   1   2   2   1   2   2   2   2   1   2   2   1   1   2   2   2   2   2   2   2   2   2   1   1   1   1   2   1   2   1   1   2   1   2   2   2   2   2   1   2   2   1   1   2   1   2   2   1   1   2   1   2   1   2   1   2   1   1   1   1   2   2   1   1   1   2   2   1   2   2   2   2   1   2   2   1   2   2   2   1   1   1   1   2   2   1   1   2   2   2   2   1   1   2   1   2   2   1   2   1   1   1   1   1   1   2   2   2   2   1   2   1   2   2   2   1   2   2   2   1   2   1   1   2   2   2   1   2   1   2   1   2   1   1   1   2   1   1   1   1   2   1   2   2   2   2   2   2   1   2   2   2   2   2   2   2   2   1   2   1   1   1   1   2   1   2   2   1   2   2   1   2   1   2   2   2   2   1   2   2   1   1   2   1   1   1   2   2
 MK-2-10                2   2   2   1   1   2   1   2   2   2   2   1   1   1   2   1   2   2   2   2   1   1   2   1   1   2   2   2   2   1   2   2   2   1   1   1   1   2   2   1   2   1   1   2   1   1   2   2   2   2   1   1   2   1   1   2   1   2   1   2   1   2   1   2   1   2   1   2   1   1   1   1   2   2   1   1   1   2   2   1   2   2   2   2   1   1   1   1   2   2   2   1   1   1   1   2   2   1   1   1   2   2   2   1   1   2   1   2   2   1   2   2   1   1   1   1   1   2   2   2   2   1   2   1   2   2   2   1   2   2   2   2   2   1   1   2   1   2   2   2   1   1   1   2   1   1   1   2   1   1   1   1   2   1   2   2   2   2   1   2   1   2   2   2   2   2   2   2   2   1   2   1   1   1   2   2   1   2   2   1   2   2   1   2   1   2   2   2   2   1   2   2   1   1   2   1   1   1   2   2
 MK-2-11                2   2   2   1   1   2   1   2   2   2   1   1   2   1   2   1   1   2   2   2   1   1   2   1   1   2   2   1   2   1   2   2   2   1   1   1   1   2   2   1   2   1   1   2   1   1   2   2   2   2   1   1   2   1   1   2   1   1   2   2   1   2   1   2   1   1   1   1   1   2   1   1   2   2   1   1   1   2   2   1   2   2   2   2   1   1   1   1   2   2   2   1   1   1   1   2   1   1   1   1   2   2   2   1   1   1   1   2   2   1   2   2   1   1   1   2   1   2   2   2   1   1   2   1   2   2   2   1   2   2   2   2   2   1   1   2   1   2   1   2   1   1   1   2   2   1   1   2   1   1   1   2   2   1   1   2   2   2   1   2   1   2   2   2   2   2   2   2   2   1   1   1   1   1   2   2   1   2   2   1   2   2   1   2   1   2   2   2   2   1   2   2   2   1   2   1   1   2   2   1
 MK-2-12                1   2   2   1   1   2   1   2   2   2   1   1   2   1   2   1   1   2   2   2   2   1   2   1   1   2   2   1   2   1   1   2   2   2   1   1   1   1   2   1   2   2   1   2   1   1   2   2   2   2   1   1   2   1   1   2   1   1   2   2   1   2   1   2   1   1   1   1   1   2   1   1   2   2   2   2   1   2   2   1   2   2   2   2   1   1   1   1   2   2   2   1   1   1   1   2   1   1   1   2   2   2   2   1   1   1   1   2   2   1   2   2   1   1   1   1   1   2   2   2   1   1   2   1   1   2   2   2   2   2   2   2   2   1   1   2   1   2   1   2   1   1   1   2   2   2   1   2   1   1   1   2   2   1   1   2   2   2   1   2   1   1   2   2   2   2   2   2   2   1   1   1   1   1   2   2   2   2   2   1   2   2   1   1   1   2   2   2   2   2   2   2   2   1   2   1   2   2   2   1
 MK-2-13                1   2   2   1   2   2   1   1   2   2   1   1   2   1   1   1   1   2   2   2   2   1   2   1   1   2   2   1   2   1   1   2   2   2   1   1   1   1   2   1   2   2   1   2   1   1   2   2   2   2   2   1   2   1   1   2   1   1   2   2   2   2   1   2   1   1   1   1   1   2   1   1   2   2   2   2   1   2   2   1   2   2   2   2   1   1   1   1   2   2   2   1   1   2   1   2   2   1   1   2   2   2   2   2   1   1   2   2   2   1   2   2   1   1   1   1   1   2   2   1   1   1   2   1   1   2   2   2   2   2   2   1   2   1   2   2   1   2   1   2   1   1   1   2   2   2   1   2   1   1   1   2   2   1   1   2   2   2   1   2   1   1   1   2   2   2   1   2   1   2   1   1   1   1   2   2   1   2   2   1   2   1   1   1   2   2   1   2   2   2   2   2   2   1   2   1   2   2   1   2
 MK-2-14                1   2   2   1   2   2   1   1   2   2   1   1   2   1   1   1   1   2   1   2   2   1   2   1   1   2   1   1   2   1   2   2   1   2   1   1   1   1   2   1   2   2   1   2   1   1   2   2   2   1   2   1   2   1   1   2   1   1   2   2   2   2   1   2   1   1   2   1   1   2   1   1   2   2   2   2   1   2   2   1   2   2   2   2   1   1   1   1   2   2   2   1   1   2   1   1   2   1   1   2   2   2   2   2   1   1   2   2   2   1   1   2   1   2   1   1   1   2   2   1   1   1   2   1   1   2   2   2   2   2   1   1   1   1   2   2   1   2   1   2   1   1   2   2   2   2   1   2   1   1   1   2   2   1   1   2   2   2   1   2   1   1   1   2   2   1   1   2   1   2   1   1   1   1   2   2   1   2   2   1   2   1   1   1   2   2   1   2   2   2   2   2   2   1   2   1   2   1   1   2
 MK-2-15                1   2   1   1   2   2   2   1   2   1   1   1   2   2   1   1   1   2   2   2   2   1   2   1   1   2   1   1   2   1   2   2   1   2   1   1   1   1   2   1   2   1   1   2   1   1   2   2   2   1   2   1   2   1   1   2   1   1   2   2   2   1   1   2   1   1   2   1   1   2   1   1   2   2   2   2   1   1   2   1   2   2   2   2   2   1   1   1   2   2   2   1   1   2   1   1   2   1   1   2   2   2   2   2   1   1   2   2   2   1   1   2   1   2   1   1   1   1   2   1   1   1   2   1   1   2   2   1   2   2   1   2   1   1   2   2   1   2   1   2   1   1   2   2   2   2   1   2   1   1   1   2   2   1   1   2   2   2   1   2   1   1   1   2   2   1   1   2   1   2   1   1   1   1   2   1   1   2   2   1   2   2   1   1   2   1   1   2   2   2   1   2   2   1   2   1   2   1   1   2
 MK-2-16                1   2   1   1   2   2   2   1   1   1   1   1   2   2   2   1   1   1   2   2   2   1   2   2   1   2   2   1   1   1   2   2   2   2   1   1   1   2   2   2   2   1   2   2   1   1   2   2   2   1   2   1   2   1   1   2   1   1   2   2   2   1   1   2   1   1   2   1   1   2   1   1   2   2   2   2   1   2   2   1   2   2   2   2   2   2   1   1   2   2   2   1   1   2   1   1   2   1   1   2   2   2   2   2   1   1   2   1   2   1   1   2   1   1   1   1   1   1   2   1   1   2   2   1   1   2   2   1   2   2   1   2   1   1   2   2   1   2   1   2   1   1   2   2   2   2   1   2   1   1   1   2   2   1   2   2   2   2   1   2   1   1   2   2   2   1   1   2   1   2   1   2   1   1   2   1   1   2   2   1   2   2   1   1   2   1   1   2   2   2   1   2   2   1   2   2   2   1   1   2
 MK-3-1                 1   2   2   1   2   2   1   2   2   1   2   2   2   2   2   2   2   2   1   2   1   1   1   2   2   1   1   1   1   1   2   2   2   1   2   1   1   1   1   2   2   1   1   2   1   2   2   2   1   2   2   2   2   2   2   2   1   2   1   2   1   2   1   2   1   2   1   2   1   1   2   2   2   1   1   2   2   2   1   2   2   2   1   2   1   1   1   1   2   2   1   1   2   2   1   2   2   2   2   2   1   1   2   2   2   2   2   2   1   1   2   1   1   1   1   1   2   2   2   2   2   2   1   2   2   1   1   1   1   1   2   1   2   2   1   1   2   1   1   2   2   2   2   1   2   1   1   1   2   2   2   2   1   2   1   2   1   2   2   1   1   1   2   2   2   2   1   1   1   2   2   2   1   1   1   2   1   1   2   1   1   2   2   1   1   2   1   1   1   2   1   2   1   1   1   1   1   1   1   2
 MK-3-2                 2   2   2   1   2   2   1   2   2   1   2   2   2   2   2   1   2   2   1   2   1   2   1   2   2   1   1   1   1   1   2   1   2   1   2   1   1   1   1   2   2   1   1   2   1   2   2   2   1   2   2   2   2   2   2   2   2   2   1   2   1   2   2   2   1   2   1   2   1   1   2   2   2   1   1   2   2   2   1   2   2   2   1   2   1   1   1   1   2   2   1   1   2   2   1   2   2   2   2   2   1   1   2   2   2   2   2   2   1   1   2   1   1   2   1   2   2   2   2   1   2   2   1   2   2   1   1   1   1   1   2   1   2   2   1   1   2   1   1   2   2   2   2   1   2   1   1   1   2   2   2   2   1   2   1   2   1   1   2   1   1   1   2   2   2   2   1   1   1   2   2   2   1   1   1   2   1   1   2   1   1   2   2   1   1   2   1   1   1   2   1   2   1   1   1   1   1   1   1   2
 MK-3-3                 2   2   2   1   2   2   1   2   2   1   1   2   2   2   2   1   2   2   1   2   1   2   2   2   2   1   1   1   1   1   2   1   2   1   2   1   2   1   1   2   2   1   1   2   1   2   2   2   1   2   1   2   2   2   2   2   2   2   1   2   1   2   2   2   1   1   1   1   1   1   2   2   2   1   2   2   2   2   1   2   2   2   1   2   1   1   1   1   2   2   1   1   2   2   1   2   2   2   2   2   1   1   2   2   2   1   2   2   1   1   1   1   1   2   1   2   2   2   2   2   1   2   1   2   2   1   1   1   1   1   2   1   2   2   1   1   2   1   1   2   2   2   2   1   2   1   1   1   2   2   2   2   1   1   1   2   1   1   2   1   1   1   2   2   2   2   1   1   1   2   2   2   1   1   1   2   2   1   2   1   1   2   2   1   1   2   1   1   1   2   1   2   1   1   1   1   1   1   1   2
 MK-3-4                 2   2   2   1   2   2   1   2   2   1   1   2   2   2   2   1   2   2   1   2   1   2   2   2   1   2   1   1   1   1   2   1   2   1   2   1   2   1   1   2   2   1   1   2   1   2   2   2   1   2   1   2   2   2   2   2   2   2   1   2   1   2   2   2   1   1   1   1   2   1   2   2   2   1   2   2   2   2   2   2   2   2   1   2   1   1   1   1   1   2   1   1   1   2   1   2   1   2   2   2   1   1   2   2   2   1   2   2   1   1   1   1   1   2   1   2   2   2   2   2   1   2   1   2   2   1   1   1   1   1   2   2   2   2   1   1   2   1   1   2   1   2   2   1   2   1   1   1   2   2   2   2   1   1   1   2   1   1   2   1   1   1   2   2   2   2   1   1   1   2   2   2   1   1   1   2   2   1   2   1   2   2   2   1   2   2   1   1   2   2   1   2   1   1   1   1   1   1   1   2
 MK-3-5                 2   2   2   1   2   2   1   2   2   1   1   2   2   2   2   1   2   2   1   2   1   2   2   2   1   2   1   1   1   1   2   1   2   1   2   1   1   2   1   2   2   1   1   2   1   2   2   2   1   2   1   2   2   2   2   2   2   1   1   2   1   2   2   2   1   1   1   1   1   1   1   2   2   1   1   2   2   2   2   2   2   2   1   2   2   1   1   1   1   2   1   1   1   2   1   2   1   2   2   2   1   1   2   2   1   1   1   2   2   1   1   1   1   1   1   2   2   2   2   2   2   2   1   2   2   1   1   1   2   1   2   2   2   2   1   1   2   1   1   2   1   2   2   1   1   1   1   1   1   2   2   2   1   1   1   2   1   1   2   1   1   1   2   2   2   2   1   1   1   1   2   2   1   1   1   2   2   1   2   1   2   2   2   1   2   1   1   1   2   1   1   2   1   1   1   1   1   1   1   2
 MK-3-6                 2   2   2   1   2   2   1   2   2   1   1   2   2   2   1   1   2   2   1   2   1   2   2   2   1   2   1   1   1   1   2   1   1   1   2   1   1   2   1   2   2   1   1   2   1   2   2   2   1   1   1   2   2   2   2   2   2   1   1   1   1   2   2   2   1   1   2   1   1   1   1   2   2   1   1   2   2   2   2   2   2   2   1   2   2   1   1   1   1   2   2   1   1   2   1   2   1   2   2   2   1   1   2   2   1   1   2   2   2   1   1   1   1   1   1   1   2   2   2   2   2   2   1   2   1   1   1   1   2   1   2   2   2   2   1   1   2   1   1   2   1   2   2   1   1   1   1   1   1   2   2   2   2   1   1   2   1   1   2   1   1   1   2   2   2   2   1   1   1   1   2   2   1   1   1   2   2   1   2   1   2   1   2   1   1   1   1   1   2   1   1   2   1   1   1   1   1   1   1   2
 MK-3-7                 2   2   2   1   2   2   1   2   2   1   1   2   2   2   1   1   2   2   1   2   1   2   2   2   1   2   1   1   1   1   2   1   1   1   2   2   1   2   1   2   2   1   1   1   1   2   2   2   1   1   1   2   1   2   2   2   2   1   1   1   1   2   2   2   1   1   2   2   1   1   1   2   2   1   1   1   2   2   2   2   2   2   1   2   2   1   1   1   1   2   2   1   1   2   1   1   1   2   2   2   1   1   2   2   1   1   1   2   2   1   1   1   2   1   1   1   2   2   2   2   2   2   1   2   1   1   1   1   2   1   2   2   2   2   1   1   2   1   1   2   1   2   2   1   1   1   1   1   1   2   1   2   2   1   1   2   1   1   2   1   1   1   1   2   2   2   1   1   1   1   2   2   1   1   1   2   2   1   2   1   2   2   2   1   1   1   1   1   2   1   1   2   1   1   1   1   1   1   1   2
 MK-3-8                 2   2   2   1   2   2   2   1   2   1   1   2   2   2   1   1   2   2   2   2   1   2   2   2   1   2   1   1   1   1   2   1   1   1   2   2   2   2   1   2   2   1   1   1   1   2   2   1   1   1   1   2   1   1   2   2   2   1   1   2   1   2   2   1   1   1   1   2   1   1   1   2   2   1   1   1   1   2   2   2   2   2   1   2   2   1   1   1   1   2   2   1   2   2   2   1   1   2   2   2   1   1   2   2   2   1   2   2   2   1   1   1   2   2   1   1   2   2   2   2   2   2   1   2   1   1   1   1   2   1   2   2   2   1   1   1   2   1   1   2   1   2   2   1   1   1   1   1   1   2   1   2   2   1   1   2   1   1   2   1   2   2   1   2   2   2   2   1   1   1   2   2   1   1   1   2   2   1   2   2   2   2   2   1   1   1   1   1   2   1   1   2   1   1   1   1   2   1   1   2
 MK-3-9                 2   2   2   1   2   2   2   1   2   1   1   2   2   2   1   1   2   2   2   2   1   1   2   2   1   2   1   1   1   1   2   1   1   1   1   2   2   1   1   2   2   1   1   2   1   2   2   1   1   1   1   2   1   2   2   2   2   1   1   2   1   2   2   1   1   1   1   2   1   2   1   2   2   1   1   1   1   2   2   1   2   2   1   1   2   1   1   1   1   2   2   1   2   2   2   1   1   2   2   1   1   1   2   2   2   1   2   2   2   1   1   1   2   2   1   1   1   2   2   2   2   2   1   2   1   1   1   1   2   1   2   2   2   1   1   1   2   1   1   2   1   2   2   1   1   1   1   1   1   2   1   2   2   1   1   2   1   1   2   1   2   2   1   2   2   2   2   2   1   1   2   2   1   1   1   2   2   1   2   2   2   2   2   1   1   1   1   1   2   1   1   2   1   1   1   1   2   1   2   2
 MK-3-10                2   2   2   1   2   2   2   1   2   1   1   2   2   2   1   1   2   2   2   1   1   1   2   2   1   2   1   1   2   1   1   1   1   2   1   2   2   1   1   2   2   1   1   2   1   1   2   1   1   1   1   2   1   1   2   2   2   1   1   2   1   2   2   1   1   1   1   2   1   1   1   2   2   1   1   1   1   2   2   1   2   2   1   1   2   1   1   1   1   2   2   1   2   2   2   1   1   2   2   1   1   1   1   2   1   1   2   2   2   1   1   1   2   2   1   1   1   2   2   1   1   2   1   1   1   1   1   1   2   2   2   2   1   1   1   2   1   1   1   2   1   2   2   1   1   1   1   1   1   2   1   1   2   1   1   2   1   1   2   1   2   2   2   2   2   2   2   2   1   2   1   2   1   1   1   2   2   1   2   2   2   1   2   1   1   1   1   1   2   1   1   2   1   1   1   1   1   1   2   2
 MK-3-11                2   2   2   1   2   2   1   2   2   1   1   2   1   1   1   1   2   2   1   1   1   1   2   2   1   2   1   1   2   2   1   1   1   2   1   2   1   2   1   2   2   1   1   1   1   1   2   1   1   1   1   2   1   1   2   2   2   1   1   1   1   2   2   1   1   1   1   2   1   1   1   2   2   1   1   2   1   2   2   1   2   2   1   1   1   2   1   1   1   2   2   1   2   1   2   1   1   2   2   2   1   1   1   2   1   1   1   2   2   1   1   1   2   2   1   1   1   2   2   1   1   2   1   1   1   1   1   2   1   2   2   2   1   1   1   2   2   1   1   2   1   2   2   1   1   1   1   1   1   2   1   1   2   1   2   1   1   1   2   1   1   2   2   2   2   2   2   2   1   2   2   1   1   1   1   2   2   1   2   2   2   1   1   1   1   1   1   1   2   1   1   2   1   1   1   1   1   1   2   2
 MK-3-12                2   2   2   1   2   2   1   2   2   1   1   2   1   1   2   1   2   2   1   1   1   1   2   2   1   2   1   2   2   2   1   1   1   2   1   2   1   1   1   2   2   2   1   1   1   1   2   2   1   1   1   2   1   1   2   2   2   1   1   1   1   2   2   2   1   1   2   1   1   1   1   2   2   1   1   2   2   2   1   1   2   2   1   1   1   1   1   1   1   1   2   1   2   1   1   1   1   2   2   2   1   1   1   2   1   1   2   2   1   1   1   1   2   2   1   1   1   2   2   1   1   2   1   1   1   1   1   2   1   2   2   2   1   1   2   2   2   1   1   2   1   2   2   1   1   1   1   1   1   2   1   1   2   1   2   1   1   1   2   1   1   2   2   1   2   2   2   2   1   2   2   1   1   1   1   2   2   2   2   2   1   1   1   1   2   1   1   1   1   1   1   2   1   1   1   1   1   1   2   2
 MK-3-13                2   2   2   1   2   2   1   2   2   1   1   2   1   2   2   1   2   2   1   1   1   1   2   2   2   2   1   2   2   2   1   1   1   2   1   2   1   1   1   2   2   2   1   1   1   1   1   2   1   1   1   2   1   1   2   2   2   1   2   1   1   2   2   2   1   1   2   1   1   1   1   2   2   1   2   2   2   2   1   1   2   2   1   1   1   1   1   1   1   1   2   1   2   1   1   1   2   2   2   2   1   1   1   2   2   2   2   2   1   1   1   1   2   2   1   1   1   2   2   1   1   2   1   1   1   1   1   2   2   2   2   2   1   1   2   2   2   1   1   2   1   2   2   1   1   1   1   1   1   2   1   1   2   1   2   2   1   1   2   1   1   2   2   1   2   2   2   2   1   2   2   1   1   1   1   2   2   2   2   2   2   1   2   1   2   1   1   1   1   1   1   2   1   1   2   1   1   1   2   2
 MK-3-14                2   2   2   1   2   2   1   2   2   1   1   1   1   2   2   1   2   2   1   1   1   1   2   2   2   2   1   2   2   2   1   1   1   2   1   2   1   1   2   1   2   2   1   1   1   2   1   2   1   1   2   2   1   1   1   2   2   1   2   1   1   2   2   2   1   1   2   1   1   1   1   2   2   1   2   2   2   2   1   1   2   2   1   1   1   2   1   1   1   1   2   1   2   1   1   1   2   2   2   1   1   1   1   2   2   2   2   2   1   1   1   1   2   2   1   1   1   2   2   1   1   2   1   2   1   1   2   2   2   2   2   2   2   1   2   1   2   1   1   2   1   1   2   1   1   1   1   2   1   2   1   1   2   1   2   2   1   1   2   1   1   2   2   1   2   2   1   2   1   2   2   1   1   1   1   2   2   2   2   2   2   1   2   1   2   1   1   1   1   1   1   2   1   1   2   1   1   1   2   2
 MK-3-15                2   2   2   1   2   1   1   2   2   1   1   1   1   2   2   2   1   2   2   2   1   1   2   2   2   2   1   2   2   2   1   1   1   2   1   2   1   1   1   1   2   2   1   1   1   2   2   2   1   1   2   2   1   1   1   2   2   2   2   1   1   2   2   2   1   1   1   1   2   1   1   2   1   1   2   2   2   2   2   1   2   2   1   1   1   2   2   1   1   1   2   1   2   1   1   1   2   2   1   1   1   1   1   2   2   2   2   2   1   1   1   1   2   2   1   1   1   2   2   1   1   1   1   2   1   1   1   2   2   2   1   2   1   1   2   1   2   1   1   2   1   1   2   1   1   2   1   2   2   2   1   1   2   1   2   2   1   2   2   1   1   2   2   1   2   2   1   2   2   2   2   1   1   1   1   2   2   2   2   2   2   1   2   1   2   1   1   1   1   1   1   2   1   1   1   1   1   1   2   2
 MK-3-16                2   2   2   1   2   1   2   2   2   1   1   1   1   2   2   2   1   1   2   2   1   1   2   2   2   2   1   1   2   2   1   1   1   2   1   2   1   1   1   1   2   2   2   1   1   2   2   2   1   1   1   2   1   1   1   2   2   2   2   1   2   2   2   2   1   1   1   1   1   1   1   2   1   1   2   2   2   2   2   1   2   2   2   1   1   2   2   1   1   1   2   1   2   1   1   1   2   2   1   1   1   1   1   2   2   2   2   2   1   1   1   1   2   2   1   1   1   2   2   1   2   1   2   2   1   1   1   1   2   2   2   2   1   1   2   1   2   1   2   2   1   1   2   1   1   2   1   2   2   2   1   1   2   1   2   2   1   2   2   1   1   1   2   1   2   2   1   2   2   2   2   1   2   1   1   2   2   2   2   2   2   1   2   1   2   1   1   1   1   1   1   2   1   1   1   1   1   1   2   2
 MK-4-1                 1   2   1   1   2   2   1   2   2   1   1   2   1   2   2   2   1   1   1   1   1   2   1   1   1   2   2   2   2   1   2   2   1   2   2   1   1   2   1   2   2   2   2   1   2   2   2   2   1   2   2   1   2   2   2   2   2   1   2   1   2   1   1   2   2   1   1   2   1   2   1   2   2   2   1   2   1   1   2   1   1   1   1   2   1   2   1   1   1   2   1   2   1   2   2   2   2   1   1   2   1   2   2   1   2   2   1   2   1   2   1   2   2   1   1   1   1   1   1   1   1   1   1   1   1   2   1   1   2   2   1   1   1   2   1   2   1   1   2   1   2   1   2   2   1   2   1   1   1   2   1   1   1   1   1   2   1   1   2   2   1   1   1   1   1   1   2   2   2   2   2   2   2   1   2   2   1   2   1   2   1   1   2   2   2   1   2   2   2   2   2   2   2   1   2   1   1   1   1   2
 MK-4-2                 1   2   1   1   2   2   1   2   1   1   1   2   1   1   2   2   1   1   1   1   1   2   1   1   1   2   2   2   2   2   2   2   1   2   2   1   1   2   1   2   2   2   1   1   1   2   2   2   1   2   2   1   2   1   2   1   2   1   2   1   2   1   1   2   2   1   1   2   1   2   1   2   2   2   1   2   1   1   2   1   1   1   1   2   1   2   1   1   1   2   1   2   1   2   2   2   2   2   1   1   1   2   2   1   2   2   2   2   1   2   1   2   2   1   1   1   1   1   1   1   1   1   1   1   1   2   1   1   2   2   1   1   1   1   1   2   1   1   2   2   2   2   2   2   1   2   1   1   1   2   2   1   1   1   1   2   1   1   2   1   1   1   2   1   2   1   2   2   2   2   2   2   2   1   1   2   1   1   2   2   1   2   2   1   1   1   2   2   1   2   2   2   2   1   2   2   2   1   1   2
 MK-4-3                 1   2   1   1   2   2   1   2   2   2   1   2   1   1   2   2   1   1   1   1   1   2   1   1   2   2   2   2   2   2   2   2   1   2   2   1   2   2   1   2   1   2   1   1   1   2   2   2   2   2   2   1   2   1   2   2   2   1   1   1   2   1   1   2   1   1   1   2   1   2   2   2   2   2   1   2   1   1   2   1   1   1   1   2   1   2   1   1   1   2   1   2   1   2   2   2   2   1   1   1   1   2   2   1   2   2   1   2   1   2   1   1   1   2   1   1   2   2   1   1   1   1   1   1   1   2   1   1   2   2   1   1   1   1   2   2   1   2   2   2   2   2   2   2   1   2   1   1   1   2   2   1   1   1   2   2   1   1   2   1   1   1   2   1   2   2   2   2   2   2   2   2   2   1   1   2   1   1   1   2   1   2   2   1   1   1   2   2   1   2   1   2   2   1   2   2   2   1   1   2
 MK-4-4                 1   2   1   1   2   2   1   2   2   2   1   2   2   1   2   2   1   1   1   1   1   2   1   1   1   2   2   1   2   2   2   1   2   2   2   1   2   2   1   2   1   2   1   1   1   2   2   2   2   2   2   1   2   2   1   2   1   2   1   1   2   1   1   2   1   1   2   2   1   2   2   2   2   1   1   2   1   1   2   1   1   1   1   2   1   2   1   1   2   2   1   2   1   2   2   2   2   1   2   1   1   2   2   2   2   2   1   2   1   2   1   1   1   2   1   1   2   2   1   1   1   1   1   1   1   2   1   1   2   2   1   1   1   1   2   2   1   2   2   2   2   1   2   2   1   2   1   1   1   2   2   1   1   1   2   2   2   1   2   2   1   1   2   1   2   2   2   2   2   2   2   1   2   1   2   2   1   1   1   2   1   2   2   1   2   1   2   2   1   1   1   1   2   1   2   2   2   1   2   2
 MK-4-5                 1   2   1   1   2   2   2   2   2   2   1   2   2   1   2   2   1   1   1   1   1   2   1   1   1   2   2   2   2   2   2   1   2   2   2   1   2   2   1   2   1   2   2   1   1   2   1   2   2   2   2   1   2   1   1   2   2   2   1   1   2   1   1   2   1   1   2   1   2   2   2   2   2   1   1   2   1   1   2   1   1   1   1   2   1   2   1   1   2   2   1   2   1   2   2   2   2   1   2   1   1   2   2   2   2   2   1   2   1   2   1   1   1   2   1   1   2   2   2   1   1   1   1   1   1   2   1   1   2   2   1   1   1   1   2   1   1   1   2   2   2   1   2   2   1   1   1   1   1   2   2   1   1   1   2   2   2   1   2   2   1   1   2   1   2   2   2   2   2   2   2   1   2   1   2   2   1   1   1   1   1   2   2   1   2   1   2   2   1   1   1   1   2   1   2   2   2   1   2   2
 MK-4-6                 1   2   1   1   2   2   2   2   2   2   1   2   2   1   2   2   1   1   1   1   1   2   1   1   2   2   2   2   2   2   1   1   2   1   2   1   2   2   1   2   1   2   2   1   1   2   1   2   1   2   1   1   2   1   1   2   2   2   1   2   2   1   2   1   1   1   2   1   2   1   2   2   2   1   1   1   1   1   2   1   1   1   1   2   1   2   1   1   2   2   1   1   1   2   2   2   2   1   2   1   2   2   2   1   1   2   1   2   1   2   1   1   1   2   1   1   2   2   2   2   2   1   1   1   1   2   1   1   2   2   1   1   1   1   2   1   1   1   2   2   1   1   2   2   1   1   1   1   1   1   2   1   1   1   2   2   2   1   2   2   1   1   2   1   2   2   2   2   1   2   2   1   2   1   2   2   1   1   1   1   1   2   2   1   1   1   2   2   1   1   1   1   2   1   2   2   2   1   1   2
 MK-4-7                 1   2   1   1   2   2   2   2   2   2   1   2   2   1   2   2   1   2   2   1   1   2   1   1   2   2   2   1   2   2   1   2   2   1   2   1   2   2   2   2   1   2   2   1   1   2   1   2   1   2   1   2   2   1   1   2   2   2   1   2   2   2   2   1   1   1   2   1   2   1   2   2   1   1   1   1   1   1   2   1   1   1   1   1   1   2   1   1   2   2   1   1   2   2   1   2   2   1   2   1   2   2   2   1   2   1   1   2   2   1   1   2   1   2   1   1   2   2   2   2   2   1   1   1   1   2   1   1   2   2   1   1   1   1   2   1   1   1   2   2   1   2   2   2   2   2   1   1   1   1   2   1   1   1   2   2   2   1   2   2   1   1   2   1   2   2   2   2   1   2   2   1   2   1   2   2   1   1   1   1   1   2   2   1   1   1   2   1   1   1   1   1   2   1   2   2   2   1   1   2
 MK-4-8                 1   2   1   1   2   2   2   2   2   1   1   2   2   1   2   2   1   1   2   1   2   2   1   1   2   2   2   1   2   2   1   2   2   1   1   1   2   2   2   2   2   2   2   2   1   2   1   2   1   2   1   1   2   1   1   2   2   2   1   2   2   2   2   1   1   1   2   1   2   1   2   2   1   1   1   1   2   1   2   1   1   1   2   1   1   1   1   1   2   2   1   1   2   2   1   2   2   1   2   1   2   2   2   1   2   1   1   2   2   2   2   2   1   2   1   1   2   2   2   2   1   1   1   1   1   2   1   1   2   2   1   1   1   1   2   1   1   1   2   2   1   2   2   2   2   2   1   1   1   1   2   1   1   1   2   2   2   1   2   2   1   1   2   1   2   2   2   1   1   1   2   1   2   1   2   2   2   1   2   1   1   2   2   1   2   1   2   1   1   1   2   1   1   2   1   2   2   1   1   2
 MK-4-9                 2   2   1   1   2   2   2   2   2   1   1   2   2   1   2   2   1   1   2   1   2   2   1   1   2   2   2   1   1   2   1   2   2   1   1   1   2   2   2   2   1   2   2   2   1   2   1   2   2   2   1   2   1   1   1   2   2   2   1   2   2   2   2   1   1   1   2   1   2   1   2   2   1   1   1   1   1   1   2   1   1   1   2   1   1   1   1   1   1   2   1   1   2   2   1   2   1   1   2   2   2   2   2   1   2   2   1   2   2   2   2   2   1   2   1   2   2   2   2   2   1   1   1   1   1   2   1   1   2   2   1   2   1   1   2   2   2   1   2   2   1   2   1   2   1   2   1   1   1   1   2   2   1   1   2   2   2   1   2   2   1   1   2   1   2   2   2   1   1   1   1   1   2   1   2   2   2   1   1   1   1   2   2   1   2   1   2   1   1   1   2   1   1   2   1   2   2   1   1   2
 MK-4-10                2   2   1   1   2   1   2   2   2   1   1   2   2   1   2   2   1   1   2   1   2   2   1   1   2   2   2   1   1   2   1   2   2   1   2   1   2   2   2   2   1   2   2   2   1   2   1   2   2   1   1   2   1   1   1   2   2   2   1   2   2   2   2   1   1   1   1   1   2   1   2   2   1   1   1   1   1   1   2   1   1   1   2   1   1   1   1   1   2   2   1   1   2   2   1   2   2   1   2   2   2   2   2   1   2   2   1   2   2   2   2   2   1   2   1   2   2   2   2   2   1   1   1   1   1   1   1   1   2   2   1   2   1   1   2   2   2   1   2   2   1   2   1   2   1   2   1   1   1   1   2   2   1   1   2   1   2   1   2   2   2   1   2   2   2   2   2   1   1   1   1   1   2   1   2   2   2   1   1   1   1   1   2   1   2   1   2   1   2   1   2   1   1   2   1   2   2   1   1   2
 MK-4-11                2   2   1   1   2   1   2   2   2   1   1   2   2   1   2   1   1   1   2   1   2   2   1   1   2   2   2   1   1   2   1   2   2   1   2   1   2   2   2   2   1   2   2   2   1   2   1   1   2   1   1   2   1   1   2   2   2   2   2   2   2   2   2   1   1   1   1   1   2   1   2   2   1   1   1   1   1   2   2   1   1   1   2   1   1   1   1   2   2   2   2   1   2   2   1   2   2   1   2   2   1   2   2   1   2   2   1   2   1   2   2   1   2   2   1   2   2   1   1   2   1   2   2   1   1   1   1   1   1   2   1   2   1   1   2   2   2   1   2   2   1   2   1   2   1   2   1   1   1   1   2   2   1   1   2   1   2   1   2   2   2   1   2   2   2   2   2   1   1   1   1   1   2   1   1   2   2   1   1   1   1   1   2   2   2   1   2   1   2   1   2   1   1   2   1   2   2   1   1   2
 MK-4-12                2   2   1   1   2   1   2   2   2   1   1   2   2   1   2   1   1   1   2   1   2   1   1   1   2   2   2   1   1   2   1   2   2   1   2   1   2   2   2   2   1   2   1   2   1   2   1   2   2   1   1   2   1   1   2   2   2   2   2   2   2   2   2   1   1   1   1   1   2   1   2   2   1   1   1   1   1   2   2   2   1   1   2   1   1   1   2   2   2   2   2   1   2   2   1   2   2   1   2   2   1   2   1   2   2   2   1   2   1   1   2   1   2   2   1   2   2   1   1   1   1   2   2   1   1   1   1   1   1   2   1   2   1   2   2   2   2   1   2   2   2   1   1   2   1   2   1   1   1   1   2   1   2   1   2   2   2   1   2   2   2   2   2   2   2   1   2   1   1   2   1   1   2   1   1   2   1   1   1   1   1   1   2   2   1   1   1   1   2   1   2   1   2   2   1   2   2   2   1   2
 MK-4-13                2   2   1   1   2   1   2   2   2   1   1   1   2   1   1   1   1   1   2   1   2   1   1   1   2   2   2   1   1   2   1   2   2   1   2   1   2   1   1   2   1   2   1   1   2   2   1   2   1   1   1   2   1   1   2   2   2   2   2   2   2   2   2   1   1   1   1   2   2   1   2   2   1   1   1   1   2   2   2   2   1   1   1   1   1   1   2   2   2   1   2   1   2   1   1   2   2   1   2   2   1   2   1   2   1   2   1   2   1   1   2   1   2   2   1   2   2   1   1   1   1   2   2   1   1   1   1   1   1   2   1   2   1   2   2   2   2   1   2   2   2   2   1   2   1   2   1   2   1   1   2   1   2   2   2   2   2   1   2   2   2   2   2   2   2   1   2   2   1   1   1   1   2   1   1   2   2   2   1   1   1   1   2   2   1   1   1   1   2   1   2   2   2   2   1   2   2   2   1   2
 MK-4-14                2   2   1   2   1   1   2   2   2   1   1   1   2   1   1   2   1   1   2   1   2   1   1   1   2   2   1   1   1   2   1   1   2   1   2   1   2   1   1   2   1   2   2   2   2   2   2   2   1   1   1   2   1   1   2   2   2   2   1   2   2   2   2   1   1   1   1   2   2   1   2   2   1   1   1   1   1   2   2   2   1   1   1   1   2   1   2   2   2   1   2   1   2   1   1   2   2   1   2   2   1   2   1   2   1   1   1   2   1   1   2   1   2   2   1   2   2   1   1   1   1   2   2   1   1   1   1   1   1   2   1   1   1   2   2   2   2   1   2   2   2   1   1   2   1   2   1   2   1   1   2   1   2   1   1   2   2   1   2   2   1   2   2   2   2   1   2   2   1   1   1   1   2   1   1   2   2   2   1   1   1   1   2   2   1   1   2   1   2   1   2   2   2   2   1   2   2   2   1   2
 MK-4-15                2   1   1   2   1   1   2   2   2   1   1   1   2   1   1   2   1   1   2   1   2   1   1   1   2   2   1   1   1   2   1   1   2   1   2   1   1   1   1   2   1   2   2   2   2   2   2   2   2   1   1   2   1   1   2   2   2   2   2   2   2   2   2   1   1   1   1   2   2   1   2   2   1   1   1   1   1   1   2   2   1   1   2   1   1   2   1   2   1   1   2   1   2   1   1   2   2   1   1   2   1   2   1   2   1   1   1   2   1   1   1   1   2   2   1   2   2   1   1   1   1   2   2   1   1   1   1   1   1   2   1   1   1   2   2   2   2   1   2   2   2   1   1   2   1   2   1   1   1   1   2   1   1   1   1   2   2   1   2   2   1   2   2   2   2   2   2   2   1   1   1   1   2   1   1   2   2   2   1   1   1   1   2   2   1   1   2   1   2   1   2   2   2   2   2   2   2   1   1   1
 MK-4-16                2   2   1   2   1   1   2   1   2   1   1   1   2   1   1   2   1   1   2   1   2   1   1   1   2   1   1   1   1   2   1   1   2   2   2   2   1   1   1   2   1   2   2   1   2   1   1   2   2   1   1   1   1   1   2   1   2   2   2   2   1   2   2   1   2   1   1   2   2   1   2   2   1   1   1   1   1   1   2   2   1   1   2   1   1   2   1   2   1   1   2   1   2   1   2   2   2   1   2   2   1   2   1   2   1   1   1   2   1   2   1   1   2   2   1   2   2   1   1   1   1   2   2   1   1   1   1   1   2   1   1   1   2   2   1   2   2   1   2   2   1   1   1   1   1   1   1   2   1   1   2   1   1   1   1   2   2   1   2   2   1   2   2   2   2   2   2   2   1   1   1   1   2   1   1   2   2   2   1   1   1   2   2   2   1   1   2   1   2   1   2   2   2   2   2   2   1   1   1   1
 MK-5-1                 1   1   2   1   2   2   1   2   1   1   1   2   1   1   2   2   2   2   1   2   1   1   2   2   2   2   1   1   2   1   2   1   1   2   2   2   2   2   2   1   1   1   1   2   2   1   2   2   2   2   1   2   1   2   1   1   1   1   2   1   1   1   2   1   1   1   1   2   2   2   1   2   2   2   1   2   2   1   2   1   1   2   2   1   1   2   2   2   1   1   2   1   1   2   2   1   2   2   1   2   1   2   2   1   2   1   2   1   2   2   2   2   1   2   1   2   1   2   1   2   1   2   1   1   2   1   1   1   2   1   1   2   2   2   1   1   2   1   2   2   1   1   2   2   2   2   1   2   1   2   2   1   2   2   2   2   2   1   1   1   1   2   2   1   1   2   2   2   1   2   2   1   1   2   2   2   1   1   1   2   2   2   2   2   1   1   1   2   2   1   1   2   2   2   1   1   2   1   1   1
 MK-5-2                 2   1   2   1   2   2   1   2   1   1   1   2   1   1   1   1   2   2   1   2   1   1   2   1   1   2   1   1   2   1   2   1   1   2   2   2   2   1   1   1   1   1   2   2   2   1   2   1   1   2   1   2   1   2   1   1   2   1   2   1   2   1   2   1   1   2   1   2   2   2   1   1   2   2   1   2   2   1   2   1   1   1   2   1   1   2   2   2   2   1   2   1   1   2   2   1   2   2   1   2   1   2   2   1   1   1   2   1   2   1   2   2   1   2   1   2   1   1   1   2   1   2   1   1   2   1   1   1   2   1   1   2   2   2   1   1   2   1   2   2   1   1   2   2   2   2   1   1   1   2   2   1   2   2   2   1   2   1   1   1   1   2   2   1   1   2   2   2   1   2   2   1   1   2   2   2   1   1   1   2   2   2   2   2   1   1   1   2   1   1   1   2   2   2   1   1   2   1   1   1
 MK-5-3                 2   1   2   1   2   2   2   2   2   1   1   2   1   1   1   1   2   1   1   2   2   1   2   2   1   2   1   1   2   1   2   1   2   2   2   2   2   1   1   1   1   1   1   2   1   1   2   1   1   1   1   2   1   2   1   1   2   1   2   1   2   1   2   1   1   2   1   2   2   2   1   1   2   2   1   2   2   1   2   1   1   1   2   1   1   2   2   2   2   1   2   1   1   2   2   2   2   2   1   2   1   1   2   1   1   1   2   1   2   1   2   2   1   2   1   2   1   1   1   2   1   2   1   1   2   1   1   1   1   1   1   2   2   2   1   1   2   1   2   2   1   1   2   2   2   2   1   1   2   2   2   1   2   2   2   1   2   1   1   1   1   2   2   1   1   1   2   2   1   1   2   1   1   2   2   2   1   1   1   2   2   2   2   2   1   1   1   1   1   1   1   2   2   2   1   1   2   1   1   1
 MK-5-4                 2   2   2   1   2   2   1   2   2   1   1   2   1   1   1   1   2   1   1   2   1   1   2   1   1   2   2   1   2   1   2   1   2   2   2   2   2   1   1   1   1   1   1   2   1   1   2   1   1   1   1   2   1   2   1   1   2   1   2   1   2   1   2   1   1   2   2   2   2   2   1   1   2   2   1   2   2   1   2   1   1   1   2   1   1   2   2   2   2   1   2   1   1   2   2   2   2   2   1   2   1   1   2   1   1   1   2   1   2   1   2   2   1   2   1   2   1   1   1   2   1   2   1   2   2   1   1   1   1   1   2   2   2   2   1   1   2   1   2   2   1   1   2   2   2   2   1   1   2   2   2   1   2   2   2   1   2   1   1   1   1   1   2   1   2   1   2   2   1   1   2   1   1   2   2   2   1   2   1   2   2   2   2   2   1   1   1   1   1   1   2   2   2   2   1   1   2   2   1   1
 MK-5-5                 2   1   2   1   2   2   1   2   2   2   2   2   2   1   1   2   1   1   1   2   1   1   2   1   1   1   2   1   1   1   2   1   2   2   1   2   2   1   1   1   1   1   1   2   1   1   2   1   1   1   1   2   1   2   1   1   2   1   2   1   2   1   2   1   1   2   2   2   2   2   1   1   2   2   1   2   1   1   2   2   1   2   2   1   1   2   2   2   2   2   2   1   1   2   2   2   2   2   1   2   1   1   2   1   1   2   2   1   2   1   2   2   1   2   1   2   1   1   1   2   1   2   1   2   2   1   1   2   1   1   2   2   2   2   1   1   2   1   2   2   1   1   2   2   2   2   1   1   2   2   2   1   2   2   2   1   2   1   1   1   1   1   2   1   1   1   2   2   1   1   2   1   1   2   1   1   1   2   1   2   2   2   2   2   1   1   1   1   1   1   2   1   2   2   1   1   2   2   1   1
 MK-5-6                 2   1   2   1   2   2   1   2   2   1   2   2   2   1   1   2   1   1   2   2   1   1   2   2   1   1   1   1   1   1   2   1   2   1   1   2   2   1   1   1   1   1   1   2   1   1   2   1   1   1   1   2   1   1   1   2   1   1   2   1   2   1   2   1   1   2   2   2   2   2   1   1   2   2   2   2   1   1   2   1   1   2   2   1   1   2   2   1   2   1   1   1   1   2   2   2   2   2   1   2   2   1   2   1   1   2   1   2   2   1   2   2   1   2   2   2   1   2   1   2   1   1   1   2   2   1   1   2   1   1   2   2   2   2   1   1   2   1   2   2   1   1   2   2   1   2   1   1   2   2   1   1   2   2   2   1   2   1   1   1   1   1   2   1   2   2   2   2   1   1   2   1   1   2   1   1   1   2   1   2   2   2   2   2   1   1   2   1   1   1   2   1   2   2   1   1   2   2   1   1
 MK-5-7                 2   1   2   1   2   2   2   2   2   2   2   2   2   1   1   2   1   1   2   2   1   1   2   2   1   1   2   1   2   1   2   1   2   1   1   2   2   1   1   1   1   1   2   2   1   1   2   1   1   1   1   2   1   2   1   2   2   1   2   1   2   2   2   2   1   2   2   2   2   2   1   1   2   2   2   2   1   1   1   2   1   2   2   1   1   2   2   1   2   1   1   1   1   1   1   2   2   2   1   2   2   1   2   1   1   2   1   2   2   1   2   2   1   2   2   2   1   2   1   2   1   1   1   2   2   1   1   2   1   1   2   2   2   2   1   1   2   1   2   2   1   1   2   1   1   2   1   1   2   2   1   1   2   2   1   1   2   1   1   1   1   1   2   1   2   2   2   2   1   1   2   1   2   2   1   2   1   2   1   2   2   2   2   2   1   1   2   1   1   1   2   1   2   2   1   1   1   2   1   1
 MK-5-8                 2   1   1   1   2   2   2   2   2   2   2   2   2   1   1   2   1   2   2   2   1   1   2   2   1   1   1   1   2   1   2   1   2   1   1   2   2   2   1   1   1   1   2   2   1   1   2   1   1   1   1   2   1   2   1   2   2   2   2   2   2   2   2   2   1   1   2   2   2   2   1   1   2   2   2   2   1   1   1   2   1   2   2   1   1   2   1   1   2   1   1   1   2   1   1   2   2   2   1   2   2   1   2   2   1   2   2   1   2   1   2   2   1   2   2   2   1   2   1   2   1   1   1   2   2   1   2   2   1   1   2   2   2   2   1   1   2   1   2   1   1   1   2   1   1   2   1   1   2   1   1   1   2   2   1   1   2   1   2   1   1   1   2   1   2   2   2   2   1   1   2   1   2   2   1   2   1   2   1   2   2   2   2   2   1   1   2   1   1   2   2   1   2   2   1   1   1   2   1   1
 MK-5-9                 2   1   1   1   2   2   2   1   2   2   2   2   2   1   1   2   1   2   2   2   1   1   2   2   1   1   1   1   2   1   2   1   2   1   1   2   2   2   1   1   1   1   1   2   1   1   2   1   1   1   1   2   1   2   1   2   2   2   2   2   2   2   2   2   1   1   2   2   2   2   1   1   2   2   2   1   1   1   1   2   1   2   2   1   1   2   1   1   2   1   1   2   2   1   1   2   2   2   1   2   2   1   2   2   1   2   2   1   2   1   2   2   1   2   2   2   1   2   1   1   1   1   1   2   2   1   2   2   1   1   2   2   2   1   1   1   2   1   2   1   1   1   2   1   1   2   1   1   2   1   1   1   2   2   1   1   2   1   1   1   1   1   2   1   1   2   1   2   1   1   2   1   2   2   1   1   2   2   1   2   2   2   2   2   1   1   2   1   1   2   1   1   1   2   1   1   1   1   1   1
 MK-5-10                2   1   1   1   2   2   2   1   1   2   2   2   2   1   1   2   1   2   2   2   2   1   2   2   1   1   1   1   2   1   1   1   2   1   1   2   2   2   1   1   1   1   1   2   1   1   2   1   1   1   1   2   1   2   1   2   2   2   2   2   2   2   2   2   1   1   2   1   1   2   1   1   2   2   2   1   1   1   1   2   1   2   2   1   1   2   1   1   2   1   1   2   2   1   1   1   2   1   1   2   2   1   1   2   2   2   2   1   2   1   2   1   2   2   2   2   1   2   1   1   1   1   1   1   2   1   2   2   1   1   2   2   1   1   1   1   2   1   2   1   1   1   2   1   1   1   1   1   2   1   1   1   2   2   1   1   2   1   1   1   1   1   2   1   1   2   1   2   1   1   2   1   2   2   1   1   2   2   1   2   2   2   1   2   1   1   2   1   1   2   1   1   2   2   1   2   1   2   1   1
 MK-5-11                2   1   1   1   2   2   2   1   1   2   2   2   2   1   1   2   1   1   1   2   2   1   2   2   1   1   1   1   2   1   1   1   2   1   1   2   2   2   1   1   1   1   1   1   1   1   2   1   1   1   1   2   1   2   1   2   2   2   1   2   2   2   2   2   1   1   2   1   1   2   1   1   1   2   1   1   1   2   1   2   2   2   2   1   1   2   1   1   2   1   1   2   1   1   1   1   2   1   2   2   2   1   2   2   2   2   2   1   1   1   2   1   2   2   2   2   1   2   1   1   2   1   1   1   2   2   2   2   1   1   2   2   1   1   1   2   2   1   2   1   2   1   2   1   1   1   1   1   2   1   1   1   2   2   2   1   2   1   1   1   1   1   2   1   1   2   1   2   1   1   2   1   2   2   1   1   2   2   1   2   2   2   1   2   1   1   2   1   1   2   1   1   2   2   1   2   2   2   1   1
 MK-5-12                2   1   1   1   2   2   2   1   1   2   2   2   2   1   1   2   1   1   1   2   2   1   2   2   1   1   1   1   2   1   1   1   2   1   1   1   1   2   1   1   1   1   1   1   1   1   2   1   1   1   1   2   1   2   1   2   2   2   2   2   2   1   2   2   1   2   2   1   1   2   1   1   1   1   1   1   1   2   2   2   2   2   2   1   1   2   1   1   2   2   1   2   2   1   1   1   2   1   2   2   2   1   2   2   2   1   2   1   1   2   2   1   2   2   2   2   1   2   1   1   2   2   1   1   2   2   2   2   1   1   1   2   1   2   1   1   2   1   2   1   2   1   2   1   1   1   1   1   2   1   1   1   2   2   2   1   2   2   1   1   1   1   2   1   2   2   2   2   1   1   2   1   2   2   1   1   2   2   2   1   2   2   2   2   1   1   2   1   1   2   1   1   1   1   2   2   2   2   1   1
 MK-5-13                2   1   2   1   2   2   2   1   1   2   2   2   2   1   1   2   1   1   1   1   2   1   2   2   1   1   1   1   2   1   2   1   2   2   1   1   1   2   1   2   1   1   1   1   1   1   2   2   1   1   1   2   1   2   1   2   2   2   2   2   2   1   2   2   1   2   2   1   1   2   1   1   1   2   1   1   1   2   2   2   2   2   2   1   1   2   1   1   2   2   1   2   2   1   1   1   2   1   2   2   2   1   2   1   2   1   2   1   1   2   2   1   2   2   2   2   1   2   1   1   2   2   1   1   2   2   2   2   1   1   1   2   1   2   1   1   2   1   2   1   2   1   2   1   1   1   2   1   2   1   1   1   2   1   2   1   2   2   1   1   1   1   2   1   2   2   2   2   1   1   2   2   2   2   1   1   2   2   2   1   2   2   2   2   1   1   2   1   1   2   1   1   1   1   1   2   2   2   1   1
 MK-5-14                2   1   2   1   2   2   2   1   1   2   2   2   1   1   1   2   1   1   1   1   2   2   2   1   1   1   1   1   2   1   2   1   2   2   2   1   1   1   1   2   1   2   1   1   1   1   2   2   1   1   2   2   2   2   2   2   2   2   2   2   2   1   2   2   1   2   2   1   1   2   1   1   2   2   1   1   1   2   2   2   2   2   2   1   1   2   1   1   2   2   1   1   2   1   1   1   2   1   2   2   2   1   2   1   2   1   2   1   1   2   2   1   2   2   2   2   1   2   1   1   2   2   1   1   2   2   2   2   1   1   1   1   1   2   1   1   2   1   2   1   2   1   2   1   1   1   2   1   2   1   2   1   2   1   2   1   2   2   1   1   1   2   2   1   1   2   2   2   1   1   2   2   2   2   2   1   2   1   1   1   1   1   2   2   1   1   2   1   1   2   1   1   1   1   1   2   2   2   1   1
 MK-5-15                2   2   2   1   2   2   2   1   1   2   2   2   1   1   1   2   1   1   1   1   2   2   2   1   1   1   1   1   2   1   2   1   2   2   2   2   1   1   1   2   1   2   1   1   1   1   2   2   1   1   2   2   2   2   2   2   2   2   2   2   2   1   2   2   1   2   2   1   1   2   2   1   2   2   1   1   1   2   2   2   2   2   2   1   1   2   1   1   2   1   1   1   2   1   1   2   2   1   2   2   2   1   2   1   2   1   2   1   1   2   1   1   2   2   2   2   2   2   1   1   1   2   1   1   1   2   2   2   1   1   1   1   1   2   1   1   2   1   1   1   2   1   1   1   1   1   2   1   2   1   2   1   2   1   2   2   2   2   1   2   1   2   2   1   1   1   2   2   1   1   2   2   2   2   2   1   2   1   1   1   1   1   2   2   1   1   2   1   1   2   1   2   1   1   1   2   2   2   1   1
 MK-5-16                2   2   2   1   2   2   2   1   1   2   2   2   1   1   1   2   1   1   1   1   2   2   2   1   1   1   2   1   2   1   2   1   2   2   2   2   1   1   1   2   1   2   1   1   1   1   2   2   1   2   2   2   2   2   2   2   2   2   1   2   2   1   1   1   1   2   2   1   1   2   2   1   2   2   1   1   1   2   2   2   2   2   2   1   1   2   1   1   2   2   1   1   2   1   1   2   2   1   1   2   2   1   2   1   2   1   2   1   1   2   1   1   2   2   2   2   2   2   2   1   1   2   1   1   1   2   2   2   1   1   2   1   1   2   1   1   2   1   1   1   2   1   1   1   1   2   2   1   2   1   2   1   2   1   2   2   1   2   1   2   1   2   2   1   1   1   2   2   1   1   2   2   2   2   2   1   1   1   2   1   1   1   2   2   1   1   2   1   1   1   1   2   1   1   1   2   2   2   1   1
 MK-6-1                 2   2   1   2   1   1   2   2   2   2   2   2   1   1   2   1   2   2   1   1   2   1   1   2   2   2   2   1   2   1   2   1   2   1   2   1   2   1   1   2   1   1   2   2   1   2   2   2   1   1   2   2   1   1   1   2   2   1   2   2   1   2   1   2   1   1   2   2   1   1   2   1   1   2   1   2   1   2   2   2   1   1   1   1   1   2   2   2   1   2   1   1   1   1   2   1   1   1   1   1   2   1   2   1   2   1   2   2   1   1   2   2   2   1   1   1   2   1   2   2   1   2   1   2   2   2   2   2   1   2   1   2   1   1   1   2   2   1   2   1   2   1   1   2   1   1   1   1   2   2   1   2   1   1   1   2   2   1   1   2   1   1   1   1   2   2   1   1   1   2   1   2   2   2   1   1   2   2   1   2   1   1   2   1   1   2   2   1   1   2   1   2   1   1   1   2   1   2   2   2
 MK-6-2                 2   2   1   2   1   2   2   2   2   1   2   2   1   1   2   2   2   2   1   1   2   1   1   2   2   2   2   1   2   1   1   1   2   1   2   1   2   1   1   2   1   1   1   2   1   2   2   2   1   1   2   2   1   1   1   2   2   1   2   2   1   2   1   2   1   1   2   2   1   1   2   1   1   2   1   2   1   2   2   2   1   1   2   1   1   2   2   2   1   1   1   1   1   1   2   1   2   1   1   1   2   1   2   1   2   2   2   2   1   1   2   2   2   1   1   1   2   1   1   2   1   2   1   2   2   1   2   2   1   2   1   2   1   1   1   2   2   2   2   1   2   1   1   2   1   1   1   1   2   2   1   2   1   1   1   2   1   1   1   2   1   1   1   1   2   2   1   1   1   2   1   2   2   2   1   1   2   2   1   2   1   1   2   1   1   2   2   2   1   2   1   2   1   1   1   2   2   2   2   2
 MK-6-3                 2   2   1   2   1   2   2   2   2   1   2   2   1   1   2   2   2   2   1   1   2   1   1   2   2   2   2   1   2   1   1   1   2   2   2   1   2   1   1   2   1   1   1   2   1   2   2   2   1   1   1   2   1   1   1   2   2   1   2   2   1   1   1   2   1   1   2   1   2   1   2   2   1   2   1   2   1   2   1   2   2   1   2   1   1   2   2   2   1   2   1   1   1   1   2   1   2   1   1   1   2   1   2   2   2   2   2   2   1   1   2   1   1   1   1   1   2   1   1   2   1   2   1   2   2   1   2   2   2   2   1   2   2   1   1   2   1   2   2   1   2   1   1   2   1   1   1   1   2   2   2   2   1   1   1   1   1   1   1   2   1   1   1   1   2   2   1   1   1   2   1   2   2   2   1   1   2   2   1   2   1   2   2   1   1   2   2   2   1   2   1   2   1   1   1   2   2   2   2   2
 MK-6-4                 1   2   1   2   2   2   2   2   2   1   2   2   1   1   2   2   2   2   1   1   2   1   2   2   2   2   2   2   2   1   1   1   2   2   1   1   2   1   1   2   1   1   1   2   1   2   1   2   1   2   1   2   1   1   1   2   1   1   2   1   1   1   1   2   1   1   2   1   2   1   2   2   1   2   1   2   1   2   1   2   2   1   1   1   1   2   2   2   1   2   1   1   1   1   2   2   2   1   1   1   2   1   2   2   2   2   2   2   1   1   2   1   1   1   1   1   2   1   1   2   1   2   1   2   2   1   2   2   2   2   1   2   2   1   1   2   1   2   1   1   2   1   2   2   1   1   1   1   2   2   2   2   1   1   1   1   1   1   1   2   1   2   1   1   2   2   1   1   1   2   1   2   2   2   1   1   1   2   1   2   1   2   2   1   2   2   2   2   2   2   1   2   1   1   1   2   2   2   2   2
 MK-6-5                 1   2   1   2   2   2   2   2   2   1   2   2   2   1   2   2   2   2   2   1   2   1   2   2   2   2   2   1   1   1   1   1   2   2   1   2   2   1   1   1   1   1   1   2   1   2   1   2   1   2   1   1   1   1   1   2   1   2   2   1   1   1   1   2   2   1   2   1   2   1   2   1   1   2   1   2   1   2   1   2   2   1   1   2   1   2   2   2   1   2   1   1   1   1   2   2   1   1   2   1   2   1   2   2   2   2   2   2   1   1   2   1   1   1   1   1   2   1   1   2   1   2   1   2   2   1   2   2   2   2   1   2   2   1   1   2   1   2   1   1   1   1   2   1   1   1   1   1   2   2   2   2   1   1   1   1   1   1   1   1   1   2   1   1   2   2   1   1   1   1   1   2   2   2   1   1   1   2   1   2   1   2   2   1   2   2   2   2   2   2   1   2   1   1   1   2   2   2   2   2
 MK-6-6                 1   2   1   2   2   2   2   2   2   1   2   2   2   1   2   2   2   2   1   1   2   1   2   2   2   2   2   1   1   1   1   1   2   2   1   2   2   1   1   1   1   1   1   2   2   2   1   2   1   2   1   1   2   1   1   2   2   2   2   1   1   1   1   2   1   1   2   1   2   1   2   2   1   2   1   1   1   2   1   2   2   1   1   2   1   2   2   2   1   2   1   1   1   2   2   2   1   1   1   1   2   1   2   2   2   2   2   2   1   1   2   1   1   1   1   1   2   1   1   2   1   2   1   2   2   1   2   2   2   2   1   2   2   1   1   1   1   2   1   1   2   1   2   1   1   1   1   1   2   2   2   1   1   1   1   2   1   1   2   1   1   2   1   1   2   2   2   1   1   2   1   2   2   2   1   1   1   2   1   2   1   2   2   1   2   1   2   2   2   2   1   2   1   1   2   2   2   2   2   2
 MK-6-7                 1   2   1   2   2   2   2   2   1   1   2   2   2   1   2   2   2   1   1   1   2   1   2   2   2   2   2   1   1   1   1   1   2   2   1   1   2   1   1   1   1   1   2   2   2   2   2   1   1   2   1   1   2   2   1   2   2   2   2   1   1   2   1   2   2   1   2   1   2   1   2   2   1   2   1   2   1   2   1   2   2   1   1   2   1   2   2   2   1   2   1   1   1   2   1   2   1   1   1   1   2   1   2   2   2   2   1   2   2   1   2   1   1   1   1   1   2   2   1   2   1   2   1   2   2   1   2   2   2   2   1   2   1   1   1   1   1   2   1   1   2   1   2   1   1   1   1   1   2   2   2   1   1   1   1   2   1   1   2   1   1   1   1   1   2   2   2   1   1   2   1   2   2   2   1   1   1   1   2   2   1   2   2   1   2   1   2   2   2   2   1   2   1   1   2   2   1   1   2   2
 MK-6-8                 1   2   1   2   1   2   2   2   1   1   2   2   2   2   2   2   2   1   1   1   1   1   2   2   2   2   2   1   1   1   1   2   2   2   2   1   1   1   1   1   2   2   2   2   2   2   2   1   1   2   1   1   2   2   1   2   2   2   2   1   1   2   1   2   2   2   2   1   2   1   2   2   2   2   1   2   1   2   1   2   2   1   1   2   1   2   2   2   1   2   1   1   1   2   1   2   1   2   1   1   2   1   2   2   2   2   1   2   2   1   2   1   1   2   1   1   2   2   2   2   1   2   1   2   2   1   2   2   2   1   1   2   1   1   1   1   1   2   1   1   2   1   2   1   1   1   1   1   2   2   1   1   1   2   1   2   1   1   2   1   1   1   1   1   2   2   2   1   1   2   1   2   2   2   1   1   1   1   2   2   1   1   2   1   1   1   2   2   2   2   1   2   1   1   2   2   1   1   2   1
 MK-6-9                 1   1   1   2   1   2   2   1   1   2   2   1   2   2   2   2   2   1   2   2   1   1   2   2   2   2   2   2   2   1   1   2   2   2   2   1   1   1   1   1   2   2   1   2   2   2   2   1   1   1   1   1   2   2   1   2   2   1   2   1   1   2   1   2   2   2   2   1   2   1   2   2   2   2   1   2   1   1   1   2   2   1   1   2   1   2   2   2   2   2   1   1   2   2   1   2   1   2   1   1   2   1   2   2   2   2   1   2   2   1   2   1   1   2   1   1   2   2   2   2   2   2   1   2   2   1   2   1   2   1   1   2   1   1   1   1   1   2   1   1   2   1   2   1   1   2   1   1   2   2   1   1   1   2   1   1   1   1   2   1   1   1   1   1   2   2   2   1   1   2   1   2   2   2   1   1   1   1   2   2   1   1   2   1   1   1   2   1   2   2   1   1   1   1   2   2   1   1   2   1
 MK-6-10                1   1   1   2   1   2   2   1   1   2   2   1   2   2   2   2   2   1   2   2   1   1   2   2   2   2   2   2   2   1   1   2   1   1   2   1   1   1   2   1   2   1   1   2   2   2   2   1   1   1   1   2   2   2   1   2   2   2   2   1   1   2   2   2   2   2   2   1   1   1   2   2   2   1   1   2   1   2   1   2   2   1   1   2   2   2   2   2   1   2   1   1   2   2   1   2   1   2   2   1   2   1   2   1   1   2   1   2   1   1   1   1   1   2   1   1   2   2   2   2   2   2   1   2   2   1   2   1   2   1   1   2   1   1   1   1   1   2   1   1   2   1   2   1   1   2   1   1   2   2   2   1   1   2   2   1   1   1   2   1   1   1   1   1   2   2   2   1   1   1   2   2   2   2   1   1   1   1   2   2   1   1   2   1   1   1   2   1   2   2   2   1   1   1   2   2   1   1   2   1
 MK-6-11                1   1   1   2   1   2   2   1   1   2   2   2   2   2   2   1   2   1   2   2   2   1   2   2   2   2   2   2   2   1   1   2   1   1   2   1   1   1   2   1   1   1   1   2   2   2   2   1   1   1   1   1   2   2   1   2   2   2   2   1   1   1   2   2   2   2   2   1   1   1   2   2   2   1   2   2   1   2   1   2   2   1   1   2   2   2   2   2   1   2   1   1   2   2   1   2   1   2   2   1   2   1   2   1   1   2   1   2   2   1   1   1   1   2   1   1   2   2   2   2   2   2   1   2   2   1   2   1   2   1   1   2   1   1   1   1   1   2   1   1   2   1   2   1   2   2   1   1   2   2   2   2   1   2   2   1   1   1   1   1   1   1   1   1   2   2   2   1   1   1   2   2   2   2   1   1   1   1   2   2   1   1   2   1   1   1   2   1   2   2   2   2   1   1   2   2   1   1   2   1
 MK-6-12                1   1   1   2   1   2   2   1   1   1   2   2   2   2   2   1   2   1   2   2   2   1   2   2   2   2   2   2   1   1   1   2   1   2   2   1   1   1   2   2   1   1   1   2   2   2   2   1   1   1   1   1   2   2   1   2   2   2   2   1   1   1   2   2   2   2   1   1   1   2   2   2   2   1   2   2   1   2   1   2   2   1   1   2   2   2   2   2   1   2   1   1   2   2   1   2   1   2   2   1   1   1   2   1   1   2   1   2   1   1   1   1   1   2   1   1   1   1   2   1   2   2   1   2   2   1   2   1   2   2   1   2   1   1   1   1   1   2   1   2   2   1   2   1   2   2   1   1   2   2   2   2   1   2   2   1   1   1   1   1   1   1   1   1   2   2   2   1   1   1   2   2   2   2   1   1   1   1   2   2   1   2   1   1   1   1   2   1   2   2   1   2   1   1   2   2   2   1   2   1
 MK-6-13                1   1   1   2   1   2   2   1   1   1   2   2   2   2   2   1   2   1   2   1   2   1   2   2   2   1   2   2   1   1   2   2   1   2   2   1   1   1   2   2   2   1   1   2   2   2   1   1   1   1   1   1   2   2   1   2   2   2   2   1   1   1   2   2   2   2   1   1   1   1   2   2   2   1   2   1   1   2   2   2   2   1   1   2   2   2   2   2   1   2   1   1   2   1   1   2   1   2   2   1   1   1   2   1   1   2   1   2   1   1   2   1   1   2   1   1   1   1   2   1   2   2   1   2   2   2   2   1   2   2   1   2   1   1   1   2   1   2   1   2   2   1   2   1   2   2   1   1   2   2   2   2   1   2   2   1   1   2   2   1   1   1   1   1   2   2   2   1   1   1   2   2   2   2   1   1   1   1   2   2   1   2   1   1   1   1   2   1   2   2   1   2   1   1   2   2   2   1   1   1
 MK-6-14                1   1   2   2   1   2   1   1   2   1   2   2   2   2   2   1   2   2   2   2   2   1   2   2   2   1   2   2   1   1   2   2   1   2   1   1   1   1   2   2   2   1   1   2   2   2   1   1   1   1   1   1   2   2   2   2   2   2   2   1   1   1   2   2   2   2   2   1   1   1   2   2   2   1   2   1   1   2   2   2   2   1   1   2   2   2   2   2   1   2   1   1   2   1   1   2   1   1   2   1   1   1   2   1   1   2   1   2   1   2   2   1   2   2   1   1   1   1   2   2   1   2   1   2   2   2   2   1   2   1   1   1   1   1   1   2   1   2   1   2   2   1   2   1   2   2   1   1   2   2   2   2   1   2   2   1   1   2   2   2   2   1   1   1   2   2   2   2   1   1   2   2   2   1   1   1   1   1   2   2   1   2   1   1   1   1   2   1   2   2   1   2   1   1   2   2   2   1   1   1
 MK-6-15                1   1   1   2   1   2   1   1   2   1   2   1   2   2   2   1   2   2   2   2   2   1   2   1   2   1   2   2   1   2   2   2   1   1   1   1   1   1   2   1   2   1   1   2   2   1   1   1   1   1   1   1   2   2   2   2   2   2   2   1   1   1   2   1   2   2   2   1   1   1   2   2   2   1   2   1   1   2   2   2   2   1   1   2   2   1   2   1   1   2   2   1   2   1   1   2   1   1   2   1   1   1   2   1   1   2   1   2   1   2   2   1   2   2   1   1   1   1   2   2   1   2   1   2   2   2   2   1   1   1   1   1   1   1   1   2   1   2   1   2   1   1   2   1   2   2   1   2   2   2   1   1   1   2   2   1   1   2   2   2   2   1   1   1   2   2   2   2   2   1   2   2   2   1   1   2   1   1   2   2   1   2   1   1   1   1   2   1   1   1   1   1   1   1   2   2   2   1   1   1
 MK-6-16                1   1   1   2   1   2   1   1   2   1   1   1   2   2   2   1   2   2   2   2   2   1   2   1   2   1   2   2   1   2   2   2   1   1   1   2   1   2   1   1   2   1   1   2   2   1   1   1   1   1   1   1   2   2   2   2   2   2   2   1   1   1   2   1   1   2   2   1   1   1   2   2   1   2   2   1   1   2   2   2   2   1   1   2   2   1   2   1   1   2   1   1   2   1   1   2   1   1   1   1   1   2   2   1   1   2   1   2   1   2   2   1   2   2   2   1   1   1   2   2   1   2   1   2   1   2   1   1   1   1   1   1   1   2   2   2   1   2   1   2   1   1   2   1   2   2   1   2   2   2   1   2   1   2   2   1   1   2   2   2   2   1   1   1   2   2   2   2   2   1   2   2   2   1   2   1   1   1   2   2   1   2   1   1   1   1   1   1   1   1   1   1   1   1   2   2   2   1   1   1
 
!****************************************** Phenotypic Data **********************************************************
!-100.0 is resevred for missing phenotype
SimulatedTrait1        10.4165   11.6407    9.4092    9.6122   10.0499   10.3849   11.4301    8.6989    8.3381    7.9448    9.0594   10.9253   10.2374    9.3727    9.9912   10.2594    9.8931    7.7158    8.7579    9.4298   11.7742    9.2530    9.0164    9.8738    9.7097    9.8007   11.2635    9.2447   10.2671   10.5810    9.6710    8.1733   10.4165   10.7652   10.4220   11.7973    9.6682    9.0203    7.5165   10.1856   11.0542   11.2741   11.4962    8.6767   10.2041    9.2446   11.0456   11.2459   12.2337    9.7362    9.1530   10.4158    9.4305    9.2534    9.4794   10.9536    9.5301   10.7889   10.0534   11.3314    8.7322   10.5408    9.8467   10.5687   10.5331    8.2497   11.2551    9.5658    9.7391    8.8907    9.6469    9.0627    7.7554    9.3855   10.1315    8.9985   10.1242   10.1098    8.1898   11.5055    8.8757   10.0670    9.8534   11.2992   11.0635   11.3995    7.4438   10.6308    9.6283    9.6399   10.0714    9.4336    8.4658   11.3169   10.2479   10.5114    8.6977    8.8580    9.4787    9.7432   10.3339    9.4461   10.6225    8.7997   11.0011    9.7256    9.5103   10.0199   11.1421   11.2051    8.9052   11.4103   10.0571   11.0550    9.1121    9.9092    9.2177   10.1187   10.8283   10.3279    9.6657   10.0418   10.4077   10.0580   10.2939    9.9798    8.9391   10.7734    9.2892    9.5019    7.5307   11.0265    9.8222    9.3145    8.7882    7.4282    9.2397    7.0625    9.3124   10.4531   10.2375   10.1102   10.4809   10.0602   10.7861   10.3417   11.5933    9.1466   10.9604   11.1621    9.9254   10.5397    8.2935   10.4810    9.6302    8.8799    9.4176   12.0749    9.5974    7.7778   10.2272    8.8732    8.6166   10.1227    9.9634    8.6995    9.9645   11.3384    8.8926    8.4678    9.8994   10.5379    9.5153   10.4830   10.5306    8.6550   10.0710   10.5546    9.7354   10.9879   11.0876   10.0223    9.6280    9.5849   10.4602    8.8439    9.1784   10.9734   10.0622    7.7467   10.8786    9.6904    7.3396   10.0938    8.9498    9.0143   11.3892   12.7154    9.4662   11.6299
 
