# Supplementary material for: Inclusive Composite Interval Mapping of QTL by Environment Interactions in Biparental Populations
Source: PLoS One. 2015 Jul 10;10(7):e0132414. doi: 10.1371/journal.pone.0132414 (PMC4498613; doi:10.1371/journal.pone.0132414)
Supplement: S1 File — (ZIP) [file pone.0132414.s001.zip › BC1 population/e=1/run_00157.met]

!**********************Note: lines staring with "!" are remarks and will be ignored in the program********************
!*********************************General Information**********************************
!Assuming F1 = P1 x P2, populations available in QTL IciMapping are: 
!  1, P1BC1F1 = P1 x F1, the first backcrossing where P1 is used as the recurrent parent;
!  2, P2BC1F1 = P2 x F1, the first backcrossing where P2 is used as the recurrent parent;
!  3, F1DH, F1-derived doubled haploids; 
!  4, RIL or F1RIL, recombination inbred lines through the repeated selfing of F1;
!  5, P1BC1RIL, recombination inbred lines through the repeated selfing of P1BC1F1;
!  6, P2BC1RIL, recombination inbred lines through the repeated selfing of P2BC1F1;
!  7, F2, the selfing generation of F1;
!  8, F3, the selfing generation of F2;
!  9, P1BC2F1, the second backcrossing where P1 is used as the recurrent parent; 
! 10, P2BC2F1, the second backcrossing where P2 is used as the recurrent parent;
! 11, P1BC2RIL, recombination inred lines through the repeated selfing of P1BC2F1; 
! 12, P2BC2RIL, recombination inred lines through the repeated selfing of P2BC2F1; 
! 13, P1BC1F2, the selfing generation of P1BC1F1; 
! 14, P2BC1F2, the selfing generation of P2BC1F1; 
! 15, P1BC2F2, the selfing generation of P1BC2F1; 
! 16, P2BC2F2, the selfing generation of P2BC2F1; 
! 17, P1BC1DH, P1BC1F1-derived doubled haploids; 
! 18, P2BC1DH, P2BC1F1-derived doubled haploids; 
! 19, P1BC2DH, P1BC2F1-derived doubled haploids; 
! 20, P2BC2DH, P2BC2F1-derived doubled haploids; 
   1      !Mapping Population (see remarks above)
   2      !Mapping Function (1 for Kosambi; 2 for Haldane; 3 for Morgan)
   2      !Marker Space Type (1 for intervals; 2 for positions)
   1      !Marker Space Unit(1 for centiMorgans; 2 for Morgan)
   6      !Number of Chromosomes (or Linkage Groups)
 200      !Size of the mapping population
   1      !Number of environments
 
!***************************************** Chromosomes and Linkage Maps **********************************************
!Chromosome                 NumMarkers
-CH1                        16
-CH2                        16
-CH3                        16
-CH4                        16
-CH5                        16
-CH6                        16
!Linkage map (Marker name followed by position or the interval length)
 MK-1-1                1     0.000
 MK-1-2                1    10.000
 MK-1-3                1    20.000
 MK-1-4                1    30.000
 MK-1-5                1    40.000
 MK-1-6                1    50.000
 MK-1-7                1    60.000
 MK-1-8                1    70.000
 MK-1-9                1    80.000
 MK-1-10               1    90.000
 MK-1-11               1   100.000
 MK-1-12               1   110.000
 MK-1-13               1   120.000
 MK-1-14               1   130.000
 MK-1-15               1   140.000
 MK-1-16               1   150.000
 MK-2-1                2     0.000
 MK-2-2                2    10.000
 MK-2-3                2    20.000
 MK-2-4                2    30.000
 MK-2-5                2    40.000
 MK-2-6                2    50.000
 MK-2-7                2    60.000
 MK-2-8                2    70.000
 MK-2-9                2    80.000
 MK-2-10               2    90.000
 MK-2-11               2   100.000
 MK-2-12               2   110.000
 MK-2-13               2   120.000
 MK-2-14               2   130.000
 MK-2-15               2   140.000
 MK-2-16               2   150.000
 MK-3-1                3     0.000
 MK-3-2                3    10.000
 MK-3-3                3    20.000
 MK-3-4                3    30.000
 MK-3-5                3    40.000
 MK-3-6                3    50.000
 MK-3-7                3    60.000
 MK-3-8                3    70.000
 MK-3-9                3    80.000
 MK-3-10               3    90.000
 MK-3-11               3   100.000
 MK-3-12               3   110.000
 MK-3-13               3   120.000
 MK-3-14               3   130.000
 MK-3-15               3   140.000
 MK-3-16               3   150.000
 MK-4-1                4     0.000
 MK-4-2                4    10.000
 MK-4-3                4    20.000
 MK-4-4                4    30.000
 MK-4-5                4    40.000
 MK-4-6                4    50.000
 MK-4-7                4    60.000
 MK-4-8                4    70.000
 MK-4-9                4    80.000
 MK-4-10               4    90.000
 MK-4-11               4   100.000
 MK-4-12               4   110.000
 MK-4-13               4   120.000
 MK-4-14               4   130.000
 MK-4-15               4   140.000
 MK-4-16               4   150.000
 MK-5-1                5     0.000
 MK-5-2                5    10.000
 MK-5-3                5    20.000
 MK-5-4                5    30.000
 MK-5-5                5    40.000
 MK-5-6                5    50.000
 MK-5-7                5    60.000
 MK-5-8                5    70.000
 MK-5-9                5    80.000
 MK-5-10               5    90.000
 MK-5-11               5   100.000
 MK-5-12               5   110.000
 MK-5-13               5   120.000
 MK-5-14               5   130.000
 MK-5-15               5   140.000
 MK-5-16               5   150.000
 MK-6-1                6     0.000
 MK-6-2                6    10.000
 MK-6-3                6    20.000
 MK-6-4                6    30.000
 MK-6-5                6    40.000
 MK-6-6                6    50.000
 MK-6-7                6    60.000
 MK-6-8                6    70.000
 MK-6-9                6    80.000
 MK-6-10               6    90.000
 MK-6-11               6   100.000
 MK-6-12               6   110.000
 MK-6-13               6   120.000
 MK-6-14               6   130.000
 MK-6-15               6   140.000
 MK-6-16               6   150.000
!*********************************** Marker Types ********************************************************************
!Co-dominant marker: When heterozygote F1 is present, P1 is coded as 2, F1 is coded as 1, and P2 is coded as 0; Otherwise, P1 is coded as 2, and P2 is coded as 0. 
!Dominant marker: When heterozygote F1 is present, P1 and F1 are coded as 12, and P2 is coded as 0; Otherwise, P1 is coded as 2, and P2 is coded as 0.  
!Recessive markers: When heterozygote F1 is present, P1 is coded as 2, and F1 and P2 are coded as 10; Otherwise, P1 is coded as 2, and P2 is coded as 0. 
!Missing marker is coded as -1. 
 MK-1-1                 1   2   1   2   2   1   1   1   2   1   2   2   2   2   2   1   1   1   1   1   1   1   2   2   2   1   2   1   1   1   1   1   1   2   2   1   1   1   2   1   2   2   1   1   2   2   1   2   1   2   1   2   1   1   1   1   2   2   1   2   2   1   2   1   2   2   1   1   1   1   1   1   1   1   1   1   1   2   1   1   1   1   2   2   2   2   1   1   2   2   2   1   1   1   2   2   1   2   1   1   1   1   1   1   2   2   2   2   2   2   2   1   1   2   2   1   1   2   1   2   1   1   1   2   1   1   1   1   1   2   1   2   1   2   2   2   1   2   2   1   2   2   2   1   2   1   2   1   1   1   1   1   2   2   2   1   2   2   1   2   2   1   1   2   1   1   1   2   1   2   2   2   2   2   1   1   1   2   1   2   1   1   2   1   2   1   2   2   2   2   2   2   1   2   2   2   2   1   1   2
 MK-1-2                 1   2   1   2   2   1   1   1   2   1   2   1   2   2   2   1   1   1   1   2   1   2   2   2   2   1   2   1   1   2   1   1   1   2   1   1   1   1   2   1   2   2   1   2   2   2   1   2   1   2   1   2   1   1   1   1   2   2   1   2   2   1   2   1   2   2   2   1   2   1   1   1   1   1   1   2   1   2   2   1   1   2   2   2   2   2   1   1   2   2   2   1   1   1   2   2   1   2   1   1   1   1   1   1   2   2   2   2   2   2   2   1   1   2   2   2   1   1   1   2   1   1   1   2   2   1   2   1   1   2   1   2   1   2   2   2   1   2   2   1   1   2   2   1   2   1   2   1   1   1   1   1   2   2   2   1   2   2   1   2   2   1   1   2   1   1   1   2   1   2   2   2   2   2   1   1   1   2   1   2   1   1   2   1   1   1   2   2   2   2   2   2   1   2   2   2   2   1   1   2
 MK-1-3                 1   2   1   2   2   1   1   1   2   1   2   1   2   2   2   1   1   1   1   2   1   2   2   2   2   1   2   1   1   2   1   1   1   2   1   1   1   1   2   1   2   2   1   2   2   2   1   2   1   2   1   2   1   1   1   1   2   2   1   2   1   1   2   1   2   2   2   1   2   1   1   2   1   1   1   2   1   2   2   1   1   2   2   2   2   2   1   1   2   2   2   1   1   1   2   2   1   2   1   1   1   2   1   1   2   2   2   2   2   2   2   1   1   2   1   1   1   1   1   2   1   1   1   2   2   1   2   1   1   2   1   2   1   2   2   2   1   2   2   1   1   2   2   1   2   2   2   1   1   1   1   1   2   1   2   1   2   2   1   2   2   1   1   2   1   1   2   2   1   2   2   2   2   2   1   2   1   1   1   2   1   1   2   1   1   1   2   2   2   2   2   2   1   2   2   2   2   1   2   2
 MK-1-4                 1   2   1   2   2   1   1   1   2   1   2   1   2   2   2   1   1   1   1   2   1   2   2   2   2   1   2   1   1   2   1   1   1   2   1   1   1   1   2   1   2   2   2   2   2   2   1   2   1   1   1   2   1   1   1   1   2   2   1   1   1   1   2   1   2   2   2   1   2   1   1   2   1   1   1   2   1   2   2   1   1   2   2   2   2   2   1   2   2   2   2   1   1   2   2   2   1   1   1   1   1   2   1   1   2   2   2   2   2   2   2   1   1   2   1   1   1   1   1   2   1   1   1   2   2   1   2   1   1   2   1   2   1   2   2   2   1   2   2   1   1   2   1   1   2   2   2   1   1   1   1   1   2   1   1   1   2   1   1   2   2   1   1   2   1   1   2   2   1   2   2   2   2   1   1   1   1   1   1   1   1   1   1   1   1   1   2   1   2   2   2   2   1   2   2   2   2   1   2   2
 MK-1-5                 1   2   1   2   2   1   2   1   1   1   2   1   2   2   2   1   1   1   1   2   1   2   2   2   2   1   2   1   1   1   1   1   1   1   1   1   2   1   2   1   2   2   2   2   1   2   1   2   1   1   1   2   1   1   1   1   2   2   1   1   1   1   1   1   2   2   2   1   2   1   2   2   1   1   1   2   1   2   1   1   1   2   2   2   2   2   1   2   2   2   2   1   1   2   2   2   1   1   1   1   1   2   1   1   2   2   1   2   2   2   2   1   1   2   1   1   1   1   2   1   1   1   1   2   2   1   2   2   1   2   1   2   1   2   2   2   1   2   2   1   1   2   1   2   2   2   2   1   1   1   1   1   2   1   1   1   2   1   1   2   2   1   1   2   1   1   2   2   2   2   2   2   2   1   1   1   1   1   1   1   1   1   1   1   1   1   2   1   2   2   2   1   1   2   2   2   2   1   2   2
 MK-1-6                 2   2   1   2   2   1   2   1   1   1   2   1   1   2   2   1   1   1   1   2   1   2   2   2   2   2   2   1   1   1   1   1   1   1   1   1   2   1   2   1   2   2   2   1   1   1   1   2   1   1   2   2   1   1   1   1   1   1   1   1   1   1   1   1   2   2   2   1   1   1   2   2   1   1   1   2   1   2   1   1   1   2   2   1   2   2   1   2   2   1   2   1   2   2   2   2   1   1   1   1   1   2   1   1   2   2   1   2   2   2   2   1   1   2   1   1   1   1   1   1   1   1   1   2   2   1   2   2   1   2   1   2   1   2   2   2   1   2   1   1   2   2   1   2   2   2   2   1   1   2   1   1   2   1   1   2   2   1   2   2   1   1   1   2   2   1   2   2   2   2   2   1   2   2   1   1   1   1   1   1   1   1   1   1   1   1   2   1   2   2   1   1   1   2   2   2   2   1   1   2
 MK-1-7                 2   2   1   2   2   1   1   1   1   1   2   1   1   2   1   1   1   1   1   2   1   2   2   2   2   2   2   1   1   2   1   1   1   1   1   1   2   1   2   2   2   2   2   1   1   1   1   2   1   1   2   2   1   1   1   1   1   1   1   1   1   1   1   1   2   1   2   2   1   1   1   2   1   1   1   2   1   2   1   1   1   2   2   1   2   2   1   2   2   1   2   1   2   2   2   2   1   1   1   2   2   2   1   1   2   2   1   2   2   2   2   1   1   2   1   2   2   1   1   1   1   1   1   2   2   1   2   2   1   2   1   2   1   2   2   2   1   2   1   1   2   2   1   2   2   2   2   2   1   2   1   1   2   1   1   2   2   1   2   2   1   1   2   2   2   1   2   2   2   2   1   1   2   2   1   1   1   1   1   1   2   1   1   1   1   1   1   1   2   2   1   1   1   2   2   1   2   1   1   2
 MK-1-8                 2   2   1   2   2   1   1   1   1   1   2   1   1   2   1   2   1   1   1   2   2   2   2   2   2   2   2   1   1   2   1   1   2   2   1   1   2   1   2   2   2   1   2   1   1   1   1   2   1   1   2   2   1   1   1   1   1   1   1   1   1   1   1   1   1   1   2   2   1   1   1   2   1   1   1   2   1   2   1   1   1   2   2   1   2   2   1   1   2   1   2   1   2   2   2   2   1   1   1   2   2   1   1   1   1   2   1   2   2   2   2   1   1   1   1   2   2   1   1   1   1   1   1   2   1   1   2   2   1   2   1   2   1   1   2   2   1   2   1   1   1   2   1   2   2   2   2   2   1   1   1   1   2   1   1   2   2   1   2   2   1   1   2   2   2   1   2   2   2   2   1   1   2   2   1   1   2   1   1   1   2   1   1   1   2   1   2   1   2   2   1   1   1   2   2   1   2   1   1   2
 MK-1-9                 2   2   1   2   2   1   1   1   1   1   2   1   1   2   1   2   2   1   1   2   2   2   2   2   2   2   2   1   1   2   2   2   2   2   1   1   2   1   2   2   2   1   2   1   1   1   1   2   1   1   2   2   1   1   1   1   1   1   1   1   1   1   1   1   1   1   2   2   1   2   1   2   1   1   1   2   1   2   1   2   2   1   2   1   2   2   1   1   2   1   2   1   2   1   2   2   1   1   1   2   2   2   1   1   1   2   1   2   2   2   2   1   1   1   1   2   2   2   1   1   1   1   1   2   1   1   2   2   1   1   1   2   2   1   2   2   1   2   1   2   1   2   1   2   2   1   2   2   1   1   1   1   2   1   1   2   2   1   2   2   1   2   2   2   2   1   2   2   2   2   1   1   2   2   1   1   2   1   1   1   2   2   2   1   2   1   2   1   2   2   1   1   1   2   2   1   2   1   1   2
 MK-1-10                2   2   1   1   2   1   1   1   1   1   2   1   1   2   2   2   2   1   1   2   2   2   2   2   2   2   2   1   1   2   2   2   2   1   1   1   2   2   1   2   2   1   2   1   1   1   1   2   2   1   2   2   1   1   2   1   1   2   1   1   1   1   2   2   1   1   2   2   1   2   1   2   1   1   1   2   1   2   1   2   2   1   1   1   2   2   1   1   2   1   2   1   2   1   2   2   2   1   1   1   2   2   1   1   1   2   1   2   2   2   2   1   2   1   1   2   2   2   1   1   1   1   1   2   1   1   2   2   1   1   1   1   2   1   2   2   1   2   1   1   1   2   1   2   2   2   2   2   1   1   1   1   2   2   1   2   2   1   2   2   1   2   1   2   2   1   2   2   2   2   1   1   2   2   1   1   2   1   2   1   2   1   2   1   2   1   2   1   2   2   1   1   1   1   2   1   1   1   1   2
 MK-1-11                2   2   1   1   1   1   1   1   1   1   2   1   1   2   2   2   2   1   1   2   2   2   2   2   2   2   2   1   1   2   2   1   2   2   1   1   2   2   2   2   2   1   2   1   1   1   1   2   2   1   2   2   1   1   1   1   1   2   1   1   1   1   2   2   1   1   2   2   1   2   1   2   2   1   1   2   2   2   1   2   2   1   1   1   2   2   1   1   2   2   2   1   2   1   2   2   2   1   1   1   2   2   2   1   2   2   1   2   2   2   2   1   2   1   1   2   2   2   1   2   1   1   1   2   1   1   2   2   1   1   2   1   2   1   2   2   1   1   1   1   1   2   1   2   2   2   2   2   1   1   1   1   2   2   1   1   2   1   2   2   1   2   1   2   2   1   1   2   2   2   1   1   2   2   1   1   2   1   2   1   1   1   2   1   2   1   2   1   1   2   1   1   2   2   2   2   1   1   1   2
 MK-1-12                1   1   1   1   2   1   1   1   2   1   2   1   1   2   2   2   2   2   2   2   2   2   2   2   2   2   2   1   2   2   2   1   2   2   1   1   2   2   2   2   2   1   2   1   1   1   1   2   2   1   2   2   1   1   1   1   1   2   1   2   1   2   1   2   1   1   2   2   1   2   2   2   2   1   1   2   2   2   1   2   2   1   1   1   2   2   1   1   2   2   2   1   2   1   2   2   2   1   1   1   2   2   2   1   2   2   1   2   2   2   2   2   2   1   1   1   2   2   1   2   1   1   1   2   1   1   2   2   1   2   2   1   2   1   2   2   2   1   1   1   1   2   1   2   2   2   2   1   1   1   1   1   2   2   2   1   2   1   2   2   1   2   1   2   2   1   1   2   2   2   1   1   2   2   1   1   2   1   2   1   1   1   1   1   2   1   2   2   1   2   1   1   2   2   2   2   1   1   1   1
 MK-1-13                1   1   1   1   2   1   1   1   2   1   2   1   1   2   2   2   2   1   2   2   2   2   2   2   2   2   2   1   1   2   2   1   2   2   1   1   2   2   2   2   2   1   1   1   1   1   1   2   2   1   1   1   1   1   1   1   1   2   2   1   1   1   1   2   1   1   2   2   1   1   2   1   2   1   2   2   2   2   1   2   2   1   1   1   2   2   1   1   2   1   2   1   2   1   2   2   2   1   1   1   2   2   2   1   2   2   1   2   2   2   2   2   2   2   1   1   1   1   1   2   1   1   1   2   1   2   2   2   1   1   2   1   2   1   2   2   2   1   1   1   1   2   2   2   2   2   2   1   1   2   1   2   2   2   2   1   2   1   2   2   2   2   1   2   2   1   2   2   2   1   1   1   2   2   1   1   2   1   1   1   1   1   1   2   2   1   2   2   1   2   1   1   2   2   2   2   1   2   1   1
 MK-1-14                1   1   2   1   2   1   2   1   2   1   2   1   1   2   2   2   2   2   2   2   2   2   2   2   2   2   2   1   1   2   2   1   2   2   1   1   2   2   2   2   2   1   1   1   1   1   1   2   2   1   1   1   1   1   1   1   1   2   2   1   1   1   1   2   1   1   2   2   1   1   2   2   2   1   2   2   2   2   1   1   2   1   1   1   2   2   1   1   2   1   2   1   1   1   2   2   2   1   1   1   2   2   2   1   2   2   1   2   2   2   2   2   2   1   1   1   1   1   1   2   1   1   1   2   1   2   1   2   1   1   2   1   2   1   2   2   2   1   1   1   1   2   2   2   1   2   2   2   1   2   1   1   2   2   2   1   2   1   2   2   2   1   1   2   2   1   2   1   1   1   1   2   2   2   1   1   1   1   1   1   1   1   1   2   2   2   2   2   1   2   1   1   2   2   2   2   1   2   1   1
 MK-1-15                1   1   2   1   2   1   1   2   2   1   2   2   1   2   2   2   1   2   2   2   2   2   1   2   2   2   2   1   1   2   2   1   2   2   1   1   2   2   1   2   2   1   1   1   1   1   1   2   2   1   1   2   1   1   2   1   1   2   2   1   1   1   1   2   1   1   2   2   1   1   2   2   2   1   2   2   1   2   2   2   2   1   1   1   2   2   1   1   2   2   2   1   1   1   1   2   2   1   2   1   2   2   2   1   2   2   1   2   2   2   2   2   2   1   1   1   2   1   1   2   2   1   1   2   1   2   1   2   1   1   2   1   2   2   2   2   2   1   1   1   1   2   2   2   1   2   2   2   1   2   1   2   2   2   2   1   2   1   2   2   2   1   1   2   2   1   2   1   1   1   1   2   2   2   1   1   1   1   1   1   1   1   2   2   2   2   2   2   1   2   1   1   2   2   2   2   1   2   1   1
 MK-1-16                1   1   2   1   2   1   1   2   2   1   2   2   1   2   2   2   2   2   2   2   2   1   1   2   2   2   2   1   1   2   2   1   2   1   1   1   2   2   1   2   2   1   1   1   1   1   1   2   2   1   1   2   1   2   2   1   1   2   2   1   1   1   2   2   1   1   2   2   1   1   2   2   2   1   2   2   1   2   2   1   2   1   1   1   1   2   1   1   2   2   2   1   1   1   1   2   2   1   2   1   2   2   2   1   2   2   1   1   2   2   2   2   2   1   1   1   2   1   1   2   1   1   1   2   1   2   1   1   2   1   2   1   2   2   1   2   2   1   2   1   1   1   2   2   2   2   2   2   1   2   1   2   2   2   2   1   2   1   2   2   2   1   1   2   2   1   1   1   1   1   2   2   2   2   1   1   1   1   1   1   1   1   2   2   1   2   2   2   1   2   1   1   2   2   2   2   1   2   1   1
 MK-2-1                 1   2   2   1   2   2   1   1   1   1   2   1   2   2   1   2   1   1   2   1   2   1   2   1   2   2   1   2   2   2   1   1   1   1   1   2   1   2   2   2   2   1   2   2   1   1   2   2   1   1   2   2   1   2   2   2   2   2   2   1   1   2   1   1   1   1   2   1   1   1   2   2   2   1   1   1   1   2   2   1   2   2   2   2   2   2   1   2   2   1   1   2   1   2   2   2   1   1   2   2   1   1   2   2   2   2   1   1   2   1   2   1   1   2   1   1   1   2   2   2   1   2   1   1   1   2   2   2   2   2   1   2   1   1   1   1   2   1   1   2   2   1   2   2   2   2   1   2   1   1   2   2   2   2   2   1   2   1   2   1   1   1   1   1   2   2   1   2   2   1   2   1   2   1   1   2   2   2   2   2   2   2   2   1   1   1   2   2   1   2   1   1   1   1   2   1   1   2   2   2
 MK-2-2                 1   2   2   1   2   2   1   1   1   1   2   1   2   2   1   1   1   1   2   1   2   1   2   1   2   2   1   2   2   2   1   1   2   1   1   1   1   2   2   2   2   1   1   2   1   1   2   2   1   1   2   2   1   2   2   2   2   2   2   2   1   2   2   1   1   1   2   1   1   1   2   2   2   2   1   1   1   2   2   1   2   2   2   2   2   2   1   2   2   1   1   2   1   2   2   1   2   1   2   2   1   1   2   2   2   1   1   1   2   1   2   1   1   2   1   2   1   2   2   2   1   2   1   1   1   2   2   2   2   2   1   2   1   1   1   1   2   1   1   2   2   2   2   2   2   2   2   1   1   1   2   2   2   2   2   1   2   1   2   1   1   1   1   1   2   2   1   2   2   1   2   1   1   1   1   2   2   1   2   2   2   2   2   1   1   1   2   2   1   1   1   1   1   1   2   1   1   2   2   2
 MK-2-3                 1   2   2   1   2   2   1   2   1   1   2   1   2   1   1   1   1   1   2   1   2   1   2   1   2   2   1   2   1   2   1   1   2   1   1   1   1   2   2   2   2   1   1   2   1   1   2   2   1   1   2   2   2   1   2   2   2   2   2   2   1   2   2   1   1   1   1   1   1   1   2   2   2   2   2   2   1   2   1   1   2   2   2   2   1   2   1   2   2   1   2   2   1   2   2   1   2   1   2   2   1   1   2   2   2   1   1   1   2   1   2   1   1   1   1   2   1   2   2   2   1   2   1   1   1   2   2   2   2   2   1   2   2   1   1   1   2   1   1   2   2   2   1   2   2   2   2   1   1   1   2   2   2   2   2   1   2   1   2   1   1   1   1   1   2   2   1   2   2   1   2   1   1   1   1   2   2   1   2   2   2   2   2   1   1   1   2   2   1   1   2   1   1   2   2   2   1   2   2   2
 MK-2-4                 1   2   2   1   2   2   1   2   2   1   2   1   2   1   1   1   1   1   2   1   2   1   2   1   1   2   1   1   1   2   1   1   2   1   1   2   1   2   2   2   2   1   1   2   1   1   2   2   1   1   2   1   2   1   2   1   2   2   2   2   1   2   2   1   1   1   2   2   1   1   2   2   2   2   2   1   1   1   1   1   1   2   1   2   1   2   1   2   2   1   2   2   1   2   2   1   2   1   2   2   1   2   2   2   2   1   2   1   2   1   2   1   1   1   1   2   1   2   2   2   1   2   1   1   2   2   2   2   2   2   1   2   2   1   1   1   2   1   1   1   2   2   1   2   2   2   2   1   1   1   2   2   2   1   2   2   2   1   1   1   1   2   1   1   2   2   1   2   2   1   2   1   2   1   1   2   2   1   2   2   2   2   1   1   1   1   2   2   1   1   2   1   1   2   2   2   1   2   2   2
 MK-2-5                 1   2   2   2   2   2   1   2   2   1   2   1   2   1   1   2   2   1   2   1   2   1   1   1   1   2   1   1   1   2   1   1   2   1   1   2   1   2   2   2   2   1   1   2   1   1   2   2   1   1   2   1   2   1   2   1   2   2   2   2   1   2   2   1   1   1   2   2   1   1   2   2   2   1   2   1   1   2   1   2   1   2   2   2   1   2   1   2   2   2   2   2   1   2   1   1   2   1   1   1   1   2   2   2   2   1   2   1   2   2   2   1   2   1   1   2   1   2   2   2   1   2   1   1   2   2   2   2   1   2   1   2   2   1   1   1   2   1   1   1   2   2   1   2   2   2   2   1   1   1   1   2   1   1   2   2   2   1   1   1   1   2   1   1   2   2   1   2   2   1   2   1   2   1   1   2   2   1   2   2   2   2   1   1   1   1   2   2   1   2   2   1   2   2   2   2   1   2   2   1
 MK-2-6                 1   2   2   2   2   2   1   2   2   1   2   1   2   1   1   2   2   1   2   1   2   1   2   1   1   2   1   1   1   2   1   1   2   1   1   2   1   2   2   2   2   2   1   2   1   1   2   2   1   1   2   1   2   1   2   1   2   2   2   2   1   2   2   1   1   1   2   2   1   1   2   2   2   1   2   1   1   2   2   2   1   2   1   2   1   2   1   2   2   2   2   2   1   1   1   1   2   1   1   1   1   1   2   2   2   1   2   1   2   2   2   1   2   1   1   2   1   2   2   2   1   2   1   1   1   1   2   2   1   2   1   2   2   2   1   1   2   1   1   1   2   2   1   2   2   2   2   1   1   2   1   2   1   1   2   2   1   2   1   1   1   2   1   1   2   2   1   2   2   1   1   1   2   2   1   2   1   2   1   2   2   2   1   1   1   2   2   2   1   2   2   1   2   2   2   2   1   2   2   1
 MK-2-7                 1   2   2   2   2   2   1   2   2   1   2   2   2   1   1   2   2   1   2   1   1   1   2   1   1   2   1   1   1   2   1   1   2   1   2   2   1   2   2   2   2   2   1   2   1   1   2   2   1   1   2   1   2   1   2   1   2   2   2   2   1   2   2   1   1   1   2   2   1   1   2   2   2   1   2   1   1   2   2   2   1   2   1   2   1   2   1   2   1   2   2   2   1   1   1   1   2   1   1   1   1   1   2   2   2   1   2   1   2   1   2   1   2   1   1   2   2   1   2   2   1   2   1   1   1   1   2   2   1   2   1   1   2   2   1   1   2   1   1   1   2   2   1   2   2   2   2   1   1   2   1   2   1   1   2   2   1   2   1   1   1   2   1   1   2   2   1   2   2   2   1   1   2   2   1   2   1   2   1   2   2   2   1   1   1   2   2   2   2   2   2   1   2   2   1   2   1   2   2   1
 MK-2-8                 1   2   2   2   2   2   2   2   2   1   2   2   2   1   1   2   2   1   2   1   1   1   2   1   1   2   2   1   1   2   1   1   2   2   2   2   1   2   2   2   2   1   1   2   1   1   1   2   1   1   2   1   2   1   2   1   2   2   2   2   1   2   2   1   1   1   2   2   1   1   2   2   2   1   2   1   1   1   2   2   1   2   2   2   1   1   1   2   1   2   2   2   1   1   1   1   2   1   1   1   1   1   2   1   2   1   2   1   2   1   2   1   2   1   1   2   2   1   2   2   1   2   1   1   1   1   2   2   1   2   1   1   2   2   1   2   2   1   1   1   2   2   1   2   2   1   2   1   2   2   1   2   1   1   2   2   1   2   1   1   2   2   1   1   2   2   1   2   2   2   1   1   2   1   1   2   2   2   1   2   2   2   1   1   1   2   2   2   2   2   2   1   2   2   1   1   1   2   2   1
 MK-2-9                 1   2   2   2   2   2   2   2   2   1   2   2   2   1   2   2   2   1   2   1   1   1   2   1   1   1   2   2   1   2   1   1   2   2   2   2   1   2   2   2   2   1   1   2   1   2   1   2   1   1   2   1   2   1   2   1   2   2   2   2   1   2   2   1   1   1   2   2   1   2   1   1   2   1   1   1   1   1   2   2   1   2   2   2   1   1   2   2   1   2   2   2   2   2   1   1   2   1   1   2   1   1   1   2   2   1   2   1   2   1   2   2   2   1   1   2   1   1   2   2   1   2   2   1   1   1   2   2   1   2   1   1   2   2   1   2   1   1   1   1   2   2   1   2   2   1   2   1   2   2   1   2   1   1   2   2   1   2   1   1   2   2   1   1   2   2   1   2   2   2   1   1   2   1   1   2   2   2   1   2   2   2   1   1   1   2   2   2   2   2   2   1   2   2   1   1   1   2   2   1
 MK-2-10                1   2   2   2   2   2   2   2   2   1   1   1   2   1   2   2   2   1   2   1   1   1   2   1   1   1   2   2   1   2   1   1   2   2   2   2   1   2   2   2   2   1   1   2   1   2   1   2   1   1   2   1   1   1   2   1   2   2   1   2   1   2   2   2   2   1   2   2   1   2   1   1   2   1   1   1   1   1   2   2   1   2   2   2   1   1   2   2   1   2   2   2   2   2   1   1   1   1   1   2   1   2   1   2   1   1   2   1   2   1   1   2   2   2   1   2   1   1   2   2   2   2   2   1   1   1   2   2   1   2   1   1   2   1   1   2   1   1   2   1   2   2   1   2   1   1   2   1   2   2   1   2   1   1   2   2   1   2   1   1   2   2   1   1   2   2   1   2   2   2   1   1   1   1   1   2   2   2   1   2   2   2   1   2   1   2   2   2   2   1   2   1   2   2   1   1   1   2   2   1
 MK-2-11                1   2   1   2   1   2   2   2   2   1   1   1   2   1   2   2   1   1   2   1   1   1   2   1   1   1   2   2   1   2   1   1   2   2   2   2   1   2   2   2   2   1   1   2   1   2   1   2   1   2   2   1   1   1   2   1   2   2   1   2   1   2   2   2   2   1   2   2   1   2   1   1   2   1   1   1   1   1   2   2   2   2   2   2   1   1   2   2   1   2   2   2   2   2   1   2   1   2   1   2   1   2   1   2   1   1   2   1   2   2   1   2   2   2   2   2   1   1   2   2   2   2   2   1   1   1   2   2   1   2   1   1   1   1   1   2   1   1   2   1   2   2   1   2   1   1   2   2   2   2   1   1   1   1   2   2   1   2   2   1   1   2   1   1   2   2   1   2   1   2   1   1   1   1   1   2   2   2   1   1   2   2   1   2   1   2   2   2   2   1   2   1   2   2   1   1   1   2   2   1
 MK-2-12                1   2   1   2   1   2   2   2   2   2   1   1   2   1   1   2   1   1   1   2   1   1   2   1   1   1   2   2   1   2   1   1   2   2   2   2   1   2   2   2   2   1   1   2   2   2   1   2   1   1   2   1   1   1   2   1   2   2   2   2   1   2   2   2   1   1   2   2   2   2   1   2   2   2   1   1   1   1   2   1   2   2   2   2   1   1   2   1   2   2   2   2   2   1   1   2   1   2   1   2   1   2   1   2   2   1   2   1   2   2   1   2   2   1   2   2   2   1   2   2   2   2   1   1   1   1   2   2   1   2   1   1   1   1   1   1   1   1   2   1   2   2   2   2   2   1   2   2   2   2   1   1   2   1   1   2   1   2   2   1   2   2   1   2   2   2   1   2   1   2   1   1   1   1   1   2   2   2   1   1   2   2   1   2   1   2   1   2   2   1   2   1   2   2   1   1   1   2   2   1
 MK-2-13                1   2   1   2   1   2   2   2   2   2   1   1   2   1   1   2   1   1   1   2   2   1   2   1   2   1   2   1   1   2   1   2   2   2   2   2   1   2   2   2   2   1   1   2   2   2   1   2   1   1   2   1   1   1   2   2   2   2   2   2   1   2   2   2   1   1   2   1   2   2   1   2   2   2   1   1   1   1   2   1   2   2   2   2   1   1   2   1   2   2   2   2   2   1   1   1   1   2   1   1   1   2   1   1   2   1   2   1   2   2   1   2   2   1   2   2   1   2   2   2   2   2   1   1   1   1   2   2   1   1   1   1   1   1   1   1   2   1   1   1   2   2   2   2   2   1   2   2   2   2   1   1   2   1   1   2   1   2   2   1   2   2   1   2   2   2   1   2   1   2   1   1   1   1   1   2   2   2   1   1   2   1   1   2   1   2   1   2   2   1   2   1   2   2   2   1   1   2   2   1
 MK-2-14                1   2   2   2   1   2   2   2   2   2   1   1   1   1   1   2   1   1   1   2   1   1   2   1   2   1   2   1   2   2   1   2   2   2   2   2   1   2   2   2   2   1   1   2   2   2   1   2   1   1   2   1   1   1   2   2   2   2   2   2   1   1   2   2   1   1   2   2   2   2   1   2   2   2   1   1   1   2   2   1   2   2   1   2   1   1   1   1   2   2   2   2   2   1   1   1   1   2   1   1   1   2   1   1   2   1   1   2   2   2   1   2   2   1   2   2   1   2   1   2   2   2   1   1   1   2   2   2   2   1   1   1   1   1   1   1   2   1   1   1   2   2   2   2   2   1   2   2   2   2   2   1   2   1   1   2   1   2   2   1   2   2   1   2   2   2   1   2   1   2   2   1   1   1   1   2   2   2   2   1   2   1   1   2   1   2   2   2   2   1   2   1   2   2   2   1   1   2   2   1
 MK-2-15                1   2   2   2   2   2   2   2   2   2   1   2   1   1   1   2   1   1   1   2   1   1   2   1   2   1   2   1   2   2   1   2   2   2   2   2   1   2   2   2   2   1   1   2   2   2   1   2   1   1   2   1   1   1   2   2   2   2   2   1   1   1   2   2   1   1   2   2   1   1   1   2   2   2   1   1   1   2   2   1   2   2   2   2   2   1   1   1   2   2   2   2   2   1   1   1   1   2   1   1   1   1   1   1   2   1   1   1   2   2   1   1   2   1   2   1   1   2   1   2   2   2   1   1   1   1   2   2   2   2   1   1   1   1   1   1   2   1   1   1   2   1   2   2   2   1   2   2   2   2   2   1   2   1   1   2   1   2   2   1   1   2   1   2   2   2   1   2   1   2   2   1   1   1   2   2   2   2   1   1   2   1   1   2   1   2   2   2   2   1   2   1   1   2   2   1   1   2   2   1
 MK-2-16                1   2   2   2   2   2   2   2   2   1   1   2   1   1   1   2   2   1   1   2   2   1   2   1   2   1   2   1   2   1   1   2   2   2   2   2   1   2   2   1   2   1   2   2   2   2   1   2   1   1   2   1   1   1   2   2   2   2   2   1   1   1   2   2   1   1   2   2   1   1   1   2   2   2   1   1   1   2   2   1   2   2   1   2   2   1   1   1   2   2   2   2   2   2   1   1   1   2   1   2   2   1   1   1   2   1   1   1   2   2   1   1   1   1   2   1   1   2   1   2   2   2   1   1   1   1   2   2   2   2   1   1   1   1   1   1   1   1   2   1   1   1   2   2   2   1   2   2   2   1   1   1   2   1   1   2   1   2   2   1   1   2   1   2   2   2   1   2   1   2   2   1   1   1   2   2   2   2   1   2   2   1   2   2   1   2   2   2   2   1   2   1   1   2   2   2   1   2   2   1
 MK-3-1                 2   1   1   1   1   2   2   2   1   1   1   2   1   2   2   1   1   1   2   1   1   2   2   1   2   1   2   2   1   1   2   1   1   2   1   2   2   1   2   2   1   2   1   2   2   2   2   1   1   1   2   1   1   2   1   1   1   2   2   1   2   1   1   2   2   1   1   1   1   2   1   2   2   1   2   1   1   2   1   2   2   2   1   1   1   1   2   2   1   1   1   1   2   1   1   1   1   2   2   1   2   1   2   2   2   1   1   2   1   1   1   1   2   1   2   1   2   2   1   2   1   2   2   1   2   2   1   2   2   2   1   2   1   2   1   2   2   1   1   2   2   1   1   2   2   1   1   1   1   1   2   2   2   1   2   1   2   1   2   1   1   2   2   2   1   2   1   1   2   2   1   1   2   1   2   1   1   1   2   2   1   1   1   2   2   1   2   2   1   1   2   1   2   2   1   2   2   2   2   2
 MK-3-2                 2   1   1   1   1   2   2   2   1   1   1   2   1   2   2   1   1   1   1   1   2   2   2   1   2   1   2   2   1   1   2   1   1   2   1   2   2   1   2   2   1   2   1   2   2   2   2   1   1   1   2   1   1   2   1   1   1   2   1   1   2   1   1   2   2   1   2   1   1   2   1   2   2   1   2   1   1   2   1   2   2   2   1   1   1   1   2   2   1   1   1   1   1   2   1   1   1   2   2   1   2   1   1   2   2   1   1   2   1   1   1   1   2   1   2   1   2   2   1   2   1   2   2   2   2   2   2   2   2   2   1   2   2   2   1   2   2   2   1   1   2   2   1   1   2   1   1   1   1   1   2   2   2   1   2   2   2   1   1   1   1   2   1   1   1   2   2   1   2   2   1   1   2   1   2   1   1   1   2   2   1   1   1   2   2   1   2   2   1   1   2   1   2   1   1   2   2   2   2   2
 MK-3-3                 2   1   1   1   1   2   2   2   1   1   1   2   1   2   2   1   1   1   1   1   2   2   2   1   2   1   2   2   2   2   2   1   1   1   1   2   2   1   2   2   1   2   1   2   2   2   2   2   2   1   2   1   1   2   1   1   1   2   1   1   2   1   1   2   2   1   1   1   1   2   1   2   2   1   2   1   1   2   1   2   2   2   1   1   1   1   2   1   1   1   1   1   1   2   1   1   1   2   2   1   2   2   1   2   2   1   1   1   1   1   1   1   2   1   2   1   2   2   1   2   1   2   2   2   2   2   2   2   2   2   1   2   1   2   1   2   1   2   1   1   2   2   1   1   2   2   1   1   1   2   1   2   2   1   2   2   2   1   1   1   1   2   1   1   1   2   2   1   2   2   1   1   2   1   2   1   1   1   2   2   1   1   1   2   2   1   2   2   1   1   2   1   2   1   1   2   2   2   2   1
 MK-3-4                 2   1   1   1   1   1   2   2   1   1   1   1   1   2   2   1   2   1   1   1   2   2   2   1   2   2   2   2   1   2   2   1   1   1   1   2   2   1   2   2   1   2   1   2   2   2   2   2   2   1   2   1   1   2   1   1   1   2   2   1   2   1   1   2   2   1   1   1   1   2   1   2   2   1   2   1   1   2   1   2   2   1   1   1   1   1   2   1   1   1   1   1   1   2   2   1   1   2   1   1   2   1   1   2   2   1   1   1   1   1   1   1   2   1   2   1   2   2   1   2   1   2   2   1   2   2   2   2   2   2   1   2   2   2   1   2   1   2   1   1   2   2   1   1   2   2   1   1   1   2   1   2   2   1   2   2   2   1   1   1   1   2   1   1   1   2   2   1   2   2   1   1   2   1   2   1   1   1   2   2   1   1   1   1   2   1   2   2   1   1   2   1   2   1   1   2   2   2   2   1
 MK-3-5                 2   2   1   1   1   1   2   2   2   1   1   1   1   2   1   1   2   1   1   1   2   2   1   1   2   2   2   2   1   2   2   1   1   2   1   2   2   1   2   2   1   2   1   2   2   1   2   1   2   1   2   2   1   2   1   1   1   2   2   1   2   1   2   2   2   1   1   1   1   2   1   2   2   1   2   1   1   2   1   2   1   2   1   1   1   1   2   1   1   1   1   1   1   2   1   1   1   2   1   1   1   1   1   2   1   1   1   1   1   1   1   1   2   1   1   1   2   2   1   2   1   2   2   2   2   2   2   2   2   2   1   2   2   2   1   2   1   2   1   1   2   2   1   1   1   2   1   1   1   2   2   1   2   1   2   2   2   1   1   1   1   2   1   1   1   2   2   1   2   2   1   1   2   1   2   1   1   1   2   2   1   1   1   1   2   1   2   2   1   1   2   1   2   1   1   2   2   2   2   1
 MK-3-6                 2   2   1   1   1   1   2   2   2   2   1   1   1   2   1   1   1   1   1   1   2   2   1   1   2   2   2   1   1   2   1   1   1   2   1   2   2   1   1   2   1   2   1   2   2   2   2   1   2   1   2   2   1   2   1   1   1   2   2   1   2   1   2   2   2   1   2   1   1   2   1   2   2   1   2   1   1   2   1   2   1   2   1   1   1   1   2   1   1   1   1   1   1   2   1   1   1   2   1   1   1   1   1   2   1   1   1   1   1   1   1   1   1   1   1   1   2   2   1   2   1   2   2   2   2   2   2   2   2   2   1   2   2   2   1   2   1   2   1   2   2   1   1   1   1   1   1   1   1   2   2   1   2   2   2   1   2   1   1   1   1   2   1   1   1   2   2   1   2   1   1   1   2   1   2   1   1   1   2   2   1   1   1   1   2   1   2   2   1   1   2   1   2   1   1   2   2   2   2   1
 MK-3-7                 2   2   1   1   1   1   2   2   2   2   1   1   2   2   1   1   1   2   1   1   2   2   1   1   1   2   2   1   2   1   1   1   1   2   1   2   2   1   1   2   1   2   1   1   2   2   2   1   2   1   2   2   1   2   1   2   1   2   2   2   2   1   2   2   2   1   2   1   1   2   1   2   2   2   2   1   1   2   1   2   1   2   1   1   1   1   2   1   1   1   1   1   1   2   2   1   1   2   1   1   1   1   1   2   1   1   1   1   1   1   1   1   1   1   1   2   2   2   1   2   2   2   2   2   2   1   2   1   2   1   1   2   1   2   1   2   1   2   1   2   2   2   1   1   1   1   1   1   1   1   1   1   2   2   2   1   1   1   1   1   1   2   1   1   1   2   2   1   2   1   1   1   2   1   2   1   1   2   2   2   1   1   1   2   2   1   2   2   1   1   2   1   2   1   1   2   1   2   2   1
 MK-3-8                 2   2   1   1   1   1   2   2   2   2   1   1   2   2   1   1   1   2   1   1   2   2   1   1   1   2   2   1   2   2   1   2   1   2   1   1   2   1   1   2   1   2   2   1   2   2   1   1   2   1   2   2   2   2   1   2   1   1   1   1   2   1   2   2   2   1   2   1   1   2   1   2   2   1   1   1   1   2   1   2   1   2   1   1   1   2   2   1   1   1   1   1   1   2   2   1   1   2   2   1   1   1   1   2   1   1   1   1   1   1   1   2   1   1   1   2   2   2   1   2   2   2   2   2   2   1   2   1   2   1   2   2   1   2   1   2   1   1   1   2   2   2   1   1   1   1   1   1   1   1   1   1   1   2   2   1   1   1   1   2   2   2   1   1   2   2   2   1   1   1   1   1   2   1   2   1   1   2   2   2   1   2   1   2   2   1   2   2   1   1   2   1   2   1   1   2   1   2   2   1
 MK-3-9                 2   2   1   2   1   1   2   2   2   2   1   1   2   2   1   2   1   2   1   1   2   1   1   1   1   2   2   1   2   2   1   2   1   2   1   1   2   1   1   2   1   1   2   1   2   2   1   1   2   1   2   2   2   2   1   2   1   1   1   1   2   1   2   2   2   1   2   1   1   2   1   2   2   1   2   1   2   2   1   2   1   2   1   1   1   2   2   1   1   1   1   1   1   2   2   1   1   2   2   1   2   1   1   2   1   1   2   1   1   1   2   2   1   1   1   2   2   2   2   2   2   2   2   2   2   1   2   1   2   1   2   2   1   2   1   2   1   1   1   2   2   2   1   1   1   1   1   1   1   1   1   1   1   2   2   1   1   1   1   2   2   2   1   1   2   2   2   1   1   1   2   1   2   1   2   2   1   2   2   2   1   2   1   1   2   1   2   2   1   1   2   1   2   1   1   2   1   2   2   1
 MK-3-10                2   2   1   2   1   1   2   2   2   2   1   1   2   2   2   2   1   2   1   1   2   1   1   1   1   2   2   1   2   2   1   2   1   1   1   1   2   1   1   2   1   1   2   1   2   2   1   1   2   1   2   2   2   2   1   2   1   2   1   2   2   1   2   2   2   1   2   1   1   2   1   2   2   1   2   1   2   2   1   2   1   2   1   1   2   2   2   1   1   1   1   2   1   2   2   2   1   2   2   1   2   1   1   2   1   1   2   1   1   1   2   1   1   1   1   2   2   2   2   2   2   2   1   2   2   2   2   1   2   1   1   1   1   2   1   2   1   1   1   2   2   2   1   1   1   1   1   1   1   1   1   1   1   1   2   1   2   1   1   2   1   2   1   1   2   2   2   1   1   2   2   1   1   1   2   2   1   1   2   2   1   2   1   1   2   1   2   2   1   1   2   1   2   1   1   1   1   2   2   1
 MK-3-11                2   2   1   2   1   1   2   2   2   2   1   1   2   2   2   2   1   2   1   1   2   1   1   1   1   2   2   1   2   2   1   2   1   1   1   1   2   1   2   2   1   1   2   1   1   2   1   1   2   1   2   2   2   2   1   2   1   2   1   2   2   1   2   2   2   2   2   1   1   2   1   2   2   1   2   1   2   2   1   2   1   2   1   1   2   2   2   1   1   1   1   2   1   2   2   2   1   2   2   1   2   1   1   2   1   1   2   1   1   1   2   1   1   1   1   2   2   2   2   2   2   2   1   2   2   2   2   1   2   1   1   1   1   2   1   2   1   1   1   2   2   2   1   1   2   1   1   1   1   1   1   1   1   1   1   1   2   1   1   2   1   2   1   1   2   2   2   1   1   2   2   1   1   1   2   2   1   1   2   2   1   2   1   1   2   1   2   2   1   1   2   1   2   1   1   1   1   2   2   1
 MK-3-12                2   2   1   2   1   1   2   2   2   2   1   1   2   2   2   2   1   2   1   2   2   1   1   1   1   2   2   1   2   2   1   2   1   1   2   2   2   1   2   2   1   1   2   1   1   2   1   1   2   1   1   2   2   2   1   2   1   2   1   2   2   1   2   2   2   2   2   1   1   1   1   1   2   1   2   1   2   2   1   2   1   2   1   1   2   2   2   1   1   1   1   2   1   2   2   2   1   2   2   1   2   1   1   2   1   2   1   1   1   1   2   1   1   1   2   2   2   2   2   2   2   2   1   2   2   2   2   1   2   1   1   1   1   2   1   2   1   1   1   2   2   2   1   1   2   1   1   2   1   1   1   1   1   1   1   1   2   1   2   2   1   2   1   1   2   2   2   1   1   2   2   1   1   1   2   2   1   1   2   2   1   1   1   2   2   1   2   2   1   1   2   1   2   1   1   1   2   2   2   1
 MK-3-13                2   2   1   2   1   1   2   2   2   2   1   1   2   2   2   2   1   2   1   2   2   1   1   1   1   2   2   1   1   2   2   1   1   1   2   2   2   1   2   2   1   1   2   1   2   2   1   1   2   1   1   1   1   2   1   2   1   1   1   1   2   1   2   2   2   2   2   1   1   1   2   1   2   1   2   1   2   2   1   1   1   2   1   1   2   2   2   1   1   1   1   2   1   2   2   2   1   2   2   2   2   1   1   1   1   1   1   1   1   1   2   1   1   1   2   2   2   2   2   2   2   2   1   2   2   2   2   1   2   1   2   1   1   2   1   2   1   2   1   2   2   2   1   1   1   1   1   2   1   2   1   1   1   2   1   1   2   1   2   2   1   2   1   1   2   2   2   1   1   2   2   1   1   1   2   2   1   2   2   2   1   1   1   2   2   1   2   2   1   1   2   1   2   1   2   1   2   2   2   1
 MK-3-14                2   2   1   2   1   1   2   2   2   2   1   1   2   2   1   2   1   2   1   2   2   1   1   1   1   2   2   1   1   2   2   1   1   1   2   2   2   1   2   2   1   1   2   1   2   2   1   1   2   1   1   2   1   2   1   2   1   2   2   1   2   1   2   2   2   2   2   1   1   1   2   1   2   1   2   1   2   1   1   1   1   2   1   1   1   2   2   1   1   1   2   2   1   2   1   2   1   2   1   1   2   1   2   1   1   1   1   1   1   1   2   1   2   1   2   2   2   2   1   2   2   2   1   2   2   2   2   1   2   2   2   1   1   2   1   2   1   2   1   2   1   2   1   1   1   1   2   2   1   2   1   1   1   2   1   1   2   1   2   2   2   2   1   1   2   2   2   1   1   2   2   1   1   1   2   2   1   2   2   1   2   1   1   2   2   1   2   2   1   1   2   1   2   1   2   1   2   2   2   1
 MK-3-15                2   1   1   2   1   2   2   2   2   1   1   1   1   2   1   2   1   2   1   2   2   1   1   1   1   2   2   1   1   2   2   1   2   1   1   2   2   1   1   2   2   1   2   1   2   2   1   1   2   1   2   2   1   1   1   2   1   1   2   1   2   1   2   2   2   2   2   1   1   1   2   1   2   1   2   1   1   1   1   1   1   2   1   1   1   2   2   1   2   1   2   2   1   2   1   2   1   2   1   1   2   1   2   1   1   1   1   1   1   1   2   1   2   1   2   2   2   2   1   2   2   2   1   2   1   2   2   1   2   2   2   1   1   1   2   1   1   2   1   2   2   2   1   1   1   1   2   2   1   2   1   2   2   2   1   2   2   1   2   2   2   2   2   1   2   2   2   1   1   2   2   1   1   1   2   2   1   2   2   1   2   1   1   2   2   1   2   2   1   1   2   1   2   1   1   1   2   2   2   1
 MK-3-16                2   1   1   2   1   2   2   1   2   1   1   1   1   2   2   2   2   2   1   2   1   1   1   1   1   2   2   1   1   1   2   1   2   1   1   2   2   1   1   2   2   2   2   1   2   1   1   1   2   1   2   2   1   1   1   2   1   1   2   1   2   1   1   1   2   2   2   1   1   1   2   1   2   2   2   1   1   1   1   1   1   1   1   1   2   1   2   1   2   1   2   2   1   2   1   2   1   2   1   2   2   1   2   2   1   1   2   1   1   1   2   1   2   1   2   2   1   2   1   2   2   2   1   2   1   2   2   1   2   2   2   1   1   2   2   1   2   2   1   2   2   2   1   1   1   1   2   2   1   2   1   1   2   2   1   2   2   1   2   2   2   2   2   1   2   2   2   1   1   2   2   1   1   1   2   2   1   2   2   1   2   1   1   2   2   1   2   2   1   1   2   1   2   1   1   1   2   2   1   1
 MK-4-1                 1   2   2   2   2   1   1   1   1   2   1   2   2   2   2   1   1   1   1   1   1   1   1   1   1   2   1   1   2   1   2   2   1   2   1   1   2   2   1   1   2   2   2   1   1   1   1   1   2   2   2   1   2   2   1   1   1   1   1   1   2   1   2   2   2   1   2   1   2   2   2   2   2   1   2   2   1   2   2   2   1   2   1   1   1   1   2   2   1   1   2   2   1   2   1   1   1   1   1   2   2   1   2   2   2   2   1   1   1   2   1   2   2   2   1   2   2   1   1   1   1   2   1   2   1   2   2   1   2   1   2   1   2   1   2   1   2   2   2   1   2   2   1   2   1   1   2   1   2   1   1   1   2   1   2   2   2   1   2   2   2   2   2   1   1   2   1   1   2   2   2   2   1   1   2   1   1   1   2   1   1   1   2   1   1   1   2   1   1   2   2   1   1   1   1   2   2   2   2   2
 MK-4-2                 1   2   2   2   1   1   1   1   1   2   2   1   2   2   2   1   1   1   1   1   1   1   1   1   1   2   1   1   2   1   1   2   2   2   1   1   2   2   2   1   2   2   2   1   1   1   1   1   2   2   2   1   2   2   1   1   1   1   1   1   2   1   2   1   1   1   2   1   2   2   2   2   2   1   1   2   1   2   2   2   1   2   1   1   1   1   2   2   1   1   2   2   1   2   1   1   1   1   1   2   2   1   2   2   2   2   1   1   1   1   1   2   2   2   1   2   2   1   1   1   1   2   1   2   1   2   2   1   2   1   2   1   2   1   2   1   2   2   2   1   2   1   1   2   1   1   2   1   2   2   1   1   2   1   2   2   2   1   2   2   2   2   2   1   1   2   1   1   2   2   2   2   1   1   2   1   1   1   2   1   1   1   2   1   1   1   2   1   1   2   2   1   1   1   1   2   2   2   2   2
 MK-4-3                 1   2   2   2   1   1   1   1   1   2   2   2   2   2   2   1   1   1   2   1   1   1   1   1   1   2   1   1   2   1   1   1   1   2   1   1   2   2   2   1   2   2   2   1   1   1   1   1   2   2   1   1   2   2   1   1   1   2   1   1   2   1   1   1   1   1   2   1   2   2   2   2   2   1   1   2   1   2   2   2   1   2   1   1   1   1   2   1   1   1   2   2   1   1   1   1   1   1   1   2   2   1   1   2   2   2   1   1   1   1   1   2   1   2   1   1   2   1   1   1   1   2   1   2   1   2   2   1   1   1   2   1   2   1   2   1   2   2   2   1   2   1   1   2   1   1   2   2   2   2   1   2   2   1   2   2   1   1   2   2   2   2   2   1   1   2   1   1   2   2   2   2   1   1   2   1   1   1   2   1   2   1   2   2   1   1   2   1   1   2   2   1   1   1   1   2   2   1   2   2
 MK-4-4                 1   1   2   2   1   1   1   1   1   2   1   2   2   2   2   1   1   1   2   1   1   1   1   1   1   2   1   1   1   1   1   1   1   2   1   1   2   2   2   2   2   2   2   1   1   1   1   1   2   1   1   1   2   2   1   2   1   2   1   2   2   1   1   1   1   1   2   1   2   2   2   2   2   1   1   2   1   2   2   2   1   2   1   1   1   1   2   1   1   1   2   2   2   1   1   1   1   1   1   2   2   1   1   2   2   2   1   1   1   1   1   2   1   2   1   1   2   1   1   1   1   2   1   2   1   2   2   1   1   1   2   1   2   1   2   2   2   2   1   1   2   1   1   2   1   2   2   2   2   2   1   2   2   1   2   2   1   1   2   2   2   2   2   1   1   2   1   1   1   2   2   2   1   1   2   1   1   1   2   1   2   2   2   2   1   1   2   1   2   2   2   1   1   1   1   2   2   2   2   2
 MK-4-5                 1   1   2   2   1   1   1   1   1   2   2   2   2   2   2   1   1   1   1   1   1   2   2   2   1   2   1   1   1   1   1   1   1   2   1   1   2   2   2   1   2   2   2   1   1   1   1   2   2   1   2   1   2   2   2   2   1   2   1   1   2   2   1   1   1   1   2   1   2   2   2   2   2   1   1   2   1   2   2   1   1   1   1   2   1   1   2   1   1   1   2   2   2   1   1   2   1   1   1   2   2   1   1   2   2   2   1   1   1   1   1   2   1   2   1   1   1   1   1   1   1   2   1   2   1   2   1   1   1   1   2   1   2   1   2   2   2   2   1   1   2   1   1   2   1   2   2   2   2   2   1   2   2   1   2   1   1   1   2   2   2   2   2   1   1   2   2   1   1   2   2   2   1   1   2   1   1   1   2   1   2   2   2   2   1   1   2   1   2   2   2   1   1   1   1   2   1   2   2   2
 MK-4-6                 1   1   2   2   1   1   1   1   1   2   2   2   2   1   2   1   1   1   1   1   1   2   1   2   1   2   1   1   1   1   1   1   1   2   1   1   2   2   2   1   2   1   2   1   1   1   1   2   2   1   1   1   2   2   2   2   1   1   1   1   2   2   1   1   2   1   2   1   2   1   2   2   2   1   1   2   1   2   2   1   1   1   1   2   1   1   2   1   1   1   2   2   2   1   1   2   1   1   2   2   2   1   1   2   2   2   1   1   1   1   1   2   2   2   1   1   1   1   1   1   1   1   1   2   1   2   1   1   1   1   2   1   2   1   2   2   2   2   1   1   2   1   1   2   1   2   2   2   2   2   1   2   2   1   2   1   1   1   2   2   2   2   2   1   2   2   2   1   1   2   2   2   1   1   2   1   1   2   2   1   2   2   2   2   1   2   1   1   2   2   2   1   1   1   2   2   1   2   2   2
 MK-4-7                 1   2   2   2   1   1   2   1   1   2   2   2   2   2   2   1   2   1   1   1   2   2   2   2   1   2   1   1   1   1   1   1   1   2   1   1   1   2   2   1   2   1   2   2   1   1   1   2   2   1   2   1   2   2   2   2   1   1   1   1   2   2   1   1   2   1   1   1   2   1   2   2   2   1   1   2   1   2   2   1   1   1   1   2   1   1   2   1   1   1   2   2   2   1   1   2   2   1   1   2   1   1   2   2   1   2   1   1   1   1   1   2   2   2   1   1   1   1   1   1   1   1   1   2   2   2   1   1   1   1   2   1   2   1   2   2   2   2   2   1   2   1   1   2   1   2   2   2   2   2   1   2   2   1   2   1   1   1   2   2   2   1   2   1   1   2   2   1   1   1   2   2   2   1   2   1   1   1   2   1   2   2   1   2   1   1   1   2   2   2   2   1   1   1   2   2   1   2   1   2
 MK-4-8                 1   2   2   1   1   1   2   1   1   2   2   2   2   2   2   1   2   1   1   1   2   2   2   2   1   2   1   1   1   1   1   1   1   2   1   1   1   2   2   1   2   1   2   1   1   1   1   2   2   1   2   1   2   2   2   2   1   1   1   1   2   2   1   1   2   1   1   2   2   1   2   2   2   1   1   2   1   2   2   1   1   1   1   2   2   1   2   1   1   2   2   2   1   1   2   2   2   1   1   2   1   1   2   1   1   2   1   1   1   1   1   1   1   2   1   1   1   1   1   1   1   1   1   2   2   2   1   1   1   1   2   1   1   1   2   2   2   2   2   1   1   1   1   2   1   2   2   2   2   2   1   2   2   2   2   1   1   1   2   1   2   1   2   1   1   2   2   1   1   1   1   2   2   1   2   2   1   1   2   1   2   2   1   2   1   1   1   2   2   2   2   1   1   1   2   2   1   2   2   2
 MK-4-9                 1   2   2   1   1   1   2   1   1   2   2   2   2   2   2   1   2   1   1   1   2   2   2   2   1   2   1   1   1   1   1   1   1   2   1   1   1   2   2   1   2   1   2   1   1   1   1   2   1   1   2   1   1   2   2   2   1   1   1   1   2   2   1   2   2   1   1   1   2   1   2   2   2   1   1   2   1   2   1   2   1   1   1   2   1   1   2   1   2   2   2   2   1   1   2   2   2   1   2   2   1   1   1   1   1   2   1   1   1   1   1   1   1   1   1   2   1   1   1   1   1   1   2   2   2   1   1   1   1   1   2   1   1   1   2   1   2   1   2   2   1   1   1   2   1   1   2   2   2   2   1   2   2   2   2   1   1   1   2   1   1   1   2   1   1   2   2   1   1   1   1   2   2   1   2   2   1   1   2   1   1   2   2   2   1   1   1   2   2   2   2   1   1   1   2   2   1   2   2   2
 MK-4-10                1   2   2   1   1   1   2   1   1   2   1   1   2   2   1   1   2   1   1   1   1   1   2   2   1   1   1   2   1   2   1   1   1   2   1   1   1   2   2   1   2   1   2   2   1   1   2   2   1   1   1   1   2   2   1   1   1   1   1   1   2   2   1   1   2   1   1   1   2   1   1   2   2   1   1   2   1   2   2   2   2   1   1   1   1   1   2   1   2   2   2   1   1   1   2   2   2   1   2   1   1   1   1   1   1   2   1   1   1   1   1   1   2   1   1   2   1   1   1   2   1   1   2   2   2   1   2   2   2   1   2   1   1   1   1   1   2   1   2   2   1   1   1   2   1   1   2   2   2   2   1   2   2   2   2   1   1   1   2   1   1   1   1   1   1   2   2   1   1   1   2   2   2   1   2   2   1   1   2   1   1   2   2   2   1   1   1   2   2   1   2   2   2   1   2   2   1   1   2   2
 MK-4-11                1   2   2   1   1   2   1   1   1   2   1   1   2   2   1   1   2   1   1   1   1   1   2   2   1   1   1   2   1   2   2   1   1   2   1   1   1   2   2   1   2   1   2   1   1   1   2   2   1   1   1   1   2   2   1   1   2   1   1   1   2   2   1   1   2   1   2   1   1   1   1   2   2   1   1   2   1   2   2   2   2   1   1   2   1   2   2   1   2   2   2   1   1   1   2   2   2   1   2   1   1   1   1   2   1   2   1   1   1   1   1   1   2   2   1   2   1   1   1   2   1   1   2   2   2   1   2   2   2   1   2   1   1   1   1   1   2   2   2   2   1   1   1   2   1   1   2   2   2   2   1   2   2   2   2   2   2   1   2   1   1   1   1   1   1   2   2   1   1   1   2   2   2   1   2   2   1   1   2   1   1   2   2   2   1   1   1   2   2   1   2   1   2   1   2   2   1   1   2   2
 MK-4-12                1   2   2   1   1   2   1   1   1   2   1   1   2   2   2   1   2   1   1   1   1   1   2   2   1   1   1   2   1   2   2   1   1   2   1   1   1   2   1   1   2   1   2   1   2   2   2   2   1   1   1   1   2   2   1   1   2   1   1   1   2   2   1   1   2   1   2   1   1   1   1   1   2   1   1   2   1   2   2   2   2   1   2   2   1   2   2   1   2   2   2   1   1   1   2   2   2   2   2   1   1   2   1   2   1   2   1   1   1   1   1   1   1   2   1   2   2   2   1   1   1   1   2   2   2   1   2   2   2   1   2   1   1   2   1   1   2   2   2   2   1   1   1   2   1   1   2   2   2   2   1   2   1   2   1   2   2   1   2   1   1   1   1   1   1   2   2   1   1   1   2   2   2   1   2   1   1   1   2   1   1   1   2   2   1   1   1   2   2   1   2   1   2   1   2   2   1   1   2   2
 MK-4-13                1   2   2   1   1   2   1   1   2   2   1   1   2   1   2   1   2   1   1   1   1   1   2   2   1   1   1   2   1   2   2   1   1   2   1   1   2   2   1   1   2   1   2   1   2   2   2   2   2   1   2   1   2   1   1   1   2   1   2   1   2   2   1   1   2   1   2   1   1   1   1   1   2   2   1   2   1   2   2   2   2   2   2   2   1   2   2   1   2   2   2   1   1   1   2   2   2   2   2   1   2   2   1   2   1   2   1   1   1   1   1   1   2   2   1   1   2   2   1   1   1   1   2   2   2   1   2   2   2   1   1   1   1   2   1   1   1   2   2   2   1   1   1   2   1   1   2   2   2   2   1   2   2   2   1   2   2   1   2   1   1   1   1   1   1   2   1   1   1   1   2   2   2   1   2   1   1   2   2   1   1   1   1   2   1   1   1   2   1   1   2   1   2   1   2   1   1   1   2   2
 MK-4-14                2   2   2   1   1   2   1   1   2   2   1   1   2   1   2   1   2   1   1   1   1   1   2   2   2   1   1   2   1   2   2   1   1   2   1   1   2   2   1   1   2   1   2   1   2   2   2   2   1   2   2   1   2   2   1   1   2   1   2   1   1   2   1   1   2   1   2   1   1   1   1   1   2   2   1   2   1   2   2   2   2   2   2   2   1   2   2   1   2   2   2   1   1   1   2   2   2   2   2   2   2   2   1   2   1   2   1   1   1   1   1   1   2   2   1   1   2   2   1   1   1   1   1   1   2   1   2   2   2   1   1   1   1   2   1   1   1   2   2   2   1   1   1   2   1   1   2   2   2   2   1   2   1   2   1   2   2   1   2   2   1   1   1   1   1   2   1   1   1   2   2   1   2   2   2   1   2   2   2   1   1   1   1   2   1   1   1   2   1   1   2   1   1   2   2   1   1   1   2   2
 MK-4-15                2   2   2   1   1   2   1   2   2   2   1   1   2   2   2   1   2   1   1   1   1   2   2   2   1   1   1   2   1   2   2   1   1   2   1   1   2   2   1   1   2   1   2   1   1   2   2   2   1   2   2   1   2   1   1   1   2   1   2   1   1   2   1   1   2   1   2   1   1   1   1   1   2   2   1   2   1   2   2   2   2   2   2   2   2   2   2   1   2   2   2   1   1   1   2   2   2   1   2   2   1   2   1   2   1   2   1   1   1   1   1   1   2   2   1   1   2   2   2   1   1   1   1   1   2   1   2   2   2   1   1   2   1   1   1   1   1   2   2   2   1   1   1   2   1   1   2   2   2   2   1   2   1   2   1   2   2   1   2   2   1   1   1   1   1   2   1   1   1   2   2   1   1   2   1   1   2   2   2   1   1   1   1   2   1   1   1   2   1   1   2   1   1   2   2   1   1   1   2   2
 MK-4-16                2   2   2   2   1   2   1   2   2   2   1   1   2   2   1   1   2   1   1   1   1   2   2   2   1   1   1   2   1   1   2   1   1   2   1   1   2   2   2   1   2   1   2   1   1   2   2   2   1   2   2   1   2   1   1   1   2   2   2   1   1   2   1   2   2   1   2   1   1   1   1   1   2   2   1   2   1   2   2   2   2   2   1   2   2   2   2   1   2   2   2   1   1   1   2   2   2   1   2   2   1   2   1   2   1   2   1   1   1   1   1   1   2   2   1   1   2   2   2   1   1   1   1   1   2   1   2   2   2   1   1   2   1   1   1   2   2   1   2   2   1   1   1   2   1   1   2   1   2   2   1   2   2   2   1   2   1   1   2   2   1   1   1   1   1   2   1   1   1   2   2   1   1   2   1   1   2   2   2   1   1   1   1   2   2   1   2   2   1   1   2   1   1   2   2   1   1   1   2   2
 MK-5-1                 1   2   2   1   1   1   2   2   2   2   2   1   2   1   1   2   2   2   2   1   2   1   1   2   2   1   1   1   2   1   2   2   2   2   1   2   2   2   2   1   1   1   2   1   1   1   1   2   2   1   2   2   2   1   2   2   2   2   1   2   1   1   1   2   2   1   2   2   1   2   1   2   1   1   2   2   2   1   1   1   2   1   1   1   2   2   2   1   2   1   2   1   1   1   2   1   1   2   2   1   1   2   2   1   2   2   2   1   1   1   1   1   2   1   2   2   1   1   2   2   2   2   1   1   1   1   1   2   1   2   2   1   1   2   1   1   1   2   2   2   1   2   2   1   2   1   1   1   1   1   1   2   2   1   1   1   1   1   2   1   1   2   1   1   1   1   2   1   2   2   1   2   1   1   1   2   1   1   2   2   2   1   1   1   2   2   2   1   1   2   1   2   1   1   2   1   1   2   1   2
 MK-5-2                 1   2   2   1   1   1   2   2   2   1   2   1   2   1   2   2   2   2   2   2   2   1   1   2   1   1   1   1   2   1   2   2   2   2   1   2   2   2   1   1   1   1   2   1   1   1   1   2   2   1   2   2   2   1   2   2   2   1   1   2   1   1   1   2   2   1   2   2   1   2   1   2   1   1   2   1   2   1   1   1   2   2   1   1   2   2   2   1   1   1   2   1   1   1   2   1   1   2   2   1   1   1   2   1   2   2   2   1   1   1   1   1   2   1   2   2   1   1   2   2   2   2   1   1   1   1   1   2   2   2   2   1   2   2   1   1   1   2   2   2   1   2   2   1   2   2   1   1   2   1   1   2   2   1   1   1   1   1   2   1   1   2   1   1   1   1   2   1   2   1   1   2   1   2   1   2   1   1   1   2   2   1   1   1   2   2   2   1   1   2   1   2   1   1   2   2   1   2   1   2
 MK-5-3                 1   1   2   1   1   1   2   1   2   1   2   1   2   1   2   2   2   2   2   2   2   1   1   2   1   1   1   1   2   1   2   2   2   2   1   2   1   2   1   1   1   1   2   2   1   1   1   2   2   1   2   2   2   1   1   2   2   1   2   2   1   1   1   2   2   1   2   2   1   2   1   2   1   1   2   1   1   1   1   1   2   2   1   1   2   2   2   1   1   1   1   1   1   1   2   1   1   2   2   1   1   1   2   2   2   1   1   1   1   1   1   1   2   1   2   2   1   1   2   2   2   2   2   1   1   1   1   2   2   2   2   1   2   2   1   1   1   1   2   2   2   2   2   1   2   2   1   1   2   1   1   2   2   1   1   1   2   2   2   1   1   2   1   1   1   1   2   1   2   1   1   2   1   2   1   2   1   2   1   2   2   1   1   1   2   2   1   1   1   2   2   2   1   1   2   2   1   2   1   2
 MK-5-4                 1   1   2   1   1   1   2   1   2   1   1   1   2   1   2   2   2   2   2   2   2   1   1   2   1   1   1   2   2   1   2   2   1   2   1   2   1   2   1   1   1   1   2   2   1   1   1   2   2   1   2   2   2   1   1   2   2   1   2   2   1   1   2   2   2   1   1   2   2   1   1   2   1   1   2   2   1   1   1   1   2   2   1   1   2   2   2   1   1   1   1   1   2   1   2   1   1   2   2   1   1   1   1   2   2   1   1   1   1   1   1   1   2   1   2   2   1   1   2   2   2   2   2   1   1   2   1   2   2   2   2   1   2   2   1   1   1   1   2   2   2   1   2   1   2   1   1   1   2   1   1   2   2   1   1   1   2   2   2   1   1   1   1   1   1   1   2   1   2   1   1   2   1   2   1   1   1   1   1   1   2   1   1   1   2   2   1   2   1   2   2   2   1   1   2   2   1   2   2   2
 MK-5-5                 1   1   2   1   1   1   2   1   2   1   1   2   2   1   2   2   2   2   2   2   1   1   1   2   1   1   1   2   2   2   2   2   1   1   1   2   1   2   1   1   1   1   2   2   1   1   1   2   2   1   2   2   2   1   1   2   2   1   2   2   1   1   2   2   2   1   1   2   2   1   1   1   1   1   2   2   1   2   1   1   2   2   1   1   2   2   2   1   1   1   1   1   1   1   1   1   1   1   2   1   2   2   1   2   2   1   1   1   1   1   2   1   2   2   2   2   1   1   1   2   2   2   2   1   1   1   1   2   2   2   2   1   2   2   1   1   1   1   2   1   2   1   2   1   2   1   1   1   2   1   1   2   2   1   1   1   1   2   2   1   1   1   1   1   1   1   2   1   2   1   1   2   1   2   1   1   1   1   1   1   2   1   1   1   2   2   1   2   1   2   2   2   1   2   2   2   1   2   2   2
 MK-5-6                 1   1   2   1   1   1   1   1   2   1   1   2   1   1   2   2   1   2   2   2   2   1   1   2   1   1   1   2   2   2   1   2   1   1   1   2   1   2   1   1   1   1   2   2   2   1   1   2   2   1   2   2   1   1   1   2   2   1   2   2   1   1   2   2   2   1   1   1   2   2   1   1   1   1   2   2   1   2   1   1   2   2   1   1   1   2   2   1   1   1   1   1   1   1   1   1   1   1   2   1   2   2   1   2   2   1   1   1   1   1   2   1   2   2   2   2   1   1   1   2   2   2   1   1   1   1   1   2   1   1   2   1   2   2   1   1   1   1   2   2   2   1   2   1   2   1   1   1   2   2   1   1   2   1   1   1   1   2   2   1   1   1   1   1   1   1   2   2   2   2   1   2   1   2   1   1   1   1   2   1   2   1   1   1   2   2   2   2   1   2   2   2   1   2   2   2   1   2   2   2
 MK-5-7                 1   1   2   2   1   1   1   1   2   1   1   1   2   1   2   2   1   2   2   2   2   1   2   2   1   1   1   2   2   2   1   2   1   2   1   2   1   2   2   2   1   1   2   2   2   1   1   2   2   1   2   2   1   1   1   2   2   2   1   2   1   2   2   2   2   1   1   1   2   2   2   1   1   2   2   2   1   2   1   1   2   2   2   1   1   2   2   1   2   1   1   1   1   2   1   1   1   1   2   1   2   2   1   2   2   2   2   2   1   1   2   1   2   2   2   2   1   1   1   2   1   1   1   1   1   1   1   2   1   1   2   1   2   2   1   2   1   1   2   2   2   1   2   1   2   1   1   1   2   2   1   1   2   1   1   1   1   2   2   1   1   1   1   1   1   1   2   2   1   2   1   2   1   2   1   1   1   2   2   1   2   1   1   2   2   2   2   2   1   2   2   2   1   2   2   2   1   2   1   2
 MK-5-8                 1   1   2   2   1   1   1   1   2   1   1   1   2   1   2   2   1   2   2   2   2   1   2   2   1   1   1   2   2   2   1   2   1   2   1   2   1   2   2   2   2   2   2   1   2   1   1   2   2   1   2   2   1   1   1   2   2   2   1   2   1   2   2   2   2   1   2   1   2   2   2   1   1   2   2   2   1   2   1   1   2   2   2   1   1   2   2   1   2   1   1   1   1   2   1   1   1   1   2   1   2   2   1   2   2   2   2   2   1   2   2   1   2   1   2   2   1   1   1   2   1   1   1   2   1   1   1   2   2   1   2   1   2   2   1   2   1   1   2   2   2   1   2   1   2   1   1   1   2   2   2   1   2   1   1   1   1   2   2   1   1   1   1   1   1   2   2   2   1   2   1   2   2   2   1   1   2   2   2   1   2   1   1   2   2   2   2   2   1   2   2   2   1   2   2   2   1   2   1   2
 MK-5-9                 1   1   2   2   1   1   2   1   2   1   2   1   2   1   2   2   1   2   2   2   1   2   2   2   1   1   1   2   2   2   1   2   1   2   1   2   1   2   2   2   2   2   2   1   1   2   1   2   2   1   2   2   1   1   1   2   2   2   1   2   2   2   2   2   2   1   2   1   2   2   1   1   1   2   2   2   1   2   1   2   2   2   2   1   1   2   2   1   1   1   2   1   1   2   1   1   1   1   1   2   2   2   2   2   2   2   2   2   1   2   2   1   2   1   1   2   1   1   1   2   1   1   2   2   1   1   1   2   2   2   1   1   2   2   1   2   2   1   2   2   2   1   2   1   2   1   1   1   2   2   1   1   2   1   1   1   1   2   2   1   2   1   1   1   1   2   2   2   1   2   1   2   1   2   1   1   2   2   2   2   2   1   1   2   2   2   2   2   1   2   2   2   1   2   2   2   1   2   1   2
 MK-5-10                1   1   2   2   1   1   2   1   2   1   2   1   2   1   2   2   1   2   2   2   1   2   2   2   1   1   1   2   2   2   1   1   1   2   1   2   1   2   2   2   2   2   2   1   1   2   1   2   2   1   2   2   1   1   1   2   2   2   2   2   2   2   2   1   2   1   2   1   2   2   1   1   1   2   2   2   1   2   1   2   2   2   2   2   1   2   2   1   2   1   1   1   1   2   1   1   1   1   1   2   2   2   2   2   2   2   2   2   2   2   2   1   2   1   1   2   1   1   1   2   1   1   2   2   2   1   1   2   2   2   1   1   2   2   1   2   2   1   1   2   1   1   2   1   2   1   1   1   2   2   1   1   2   1   1   1   1   2   2   1   2   2   1   1   2   2   2   2   1   2   1   2   1   2   1   1   2   2   1   2   2   1   1   1   2   2   2   2   1   2   2   2   1   2   2   2   1   2   1   2
 MK-5-11                1   2   2   2   1   1   2   1   2   1   2   1   1   1   2   2   1   1   2   1   1   2   2   2   1   1   1   2   2   2   1   1   1   2   1   2   1   2   2   2   2   2   2   1   1   2   1   2   2   1   2   2   1   1   1   1   2   2   2   2   2   2   2   1   2   1   2   1   2   2   1   1   1   2   2   2   1   2   1   2   2   2   2   2   1   2   2   1   2   1   1   1   1   2   1   1   1   2   1   2   2   2   2   1   2   2   2   2   1   2   2   1   1   1   1   2   1   1   1   2   1   1   2   2   2   1   1   2   2   2   1   2   2   2   1   2   2   1   1   2   1   1   1   1   2   1   2   1   2   2   1   1   2   1   1   1   2   2   2   1   2   2   1   1   2   2   2   1   2   2   2   2   1   2   1   1   2   2   1   2   2   1   1   1   2   2   2   2   1   2   2   2   1   2   2   2   1   2   1   2
 MK-5-12                1   2   2   2   2   1   2   1   1   1   2   1   1   1   2   1   2   2   2   1   1   2   2   2   1   1   1   2   2   2   2   1   1   2   1   2   1   2   2   2   2   2   2   1   1   2   1   2   2   1   2   1   1   1   1   1   2   2   2   2   2   2   2   1   2   1   2   1   2   2   1   1   1   2   2   2   2   2   1   2   2   2   2   2   2   2   2   1   2   1   1   1   2   1   2   1   1   2   1   2   2   2   2   1   1   2   1   2   1   2   2   1   2   1   1   2   2   2   1   2   1   1   2   2   2   1   1   2   1   2   1   2   2   2   1   2   2   1   1   2   2   1   1   1   2   1   1   1   2   2   1   1   1   1   1   1   2   2   2   1   2   2   1   1   2   2   2   1   2   2   2   2   1   2   1   1   2   2   1   2   2   1   1   1   2   2   2   2   1   2   1   2   1   2   1   2   2   2   2   2
 MK-5-13                2   2   2   2   2   1   2   1   1   1   2   2   1   1   2   1   2   2   2   1   1   2   2   2   1   1   1   2   1   2   2   1   1   2   1   2   1   2   1   2   1   2   2   1   1   1   1   2   2   1   2   1   1   1   1   1   2   2   2   1   2   2   2   1   2   1   2   1   2   2   1   1   1   1   2   2   1   2   1   2   2   2   2   2   2   2   2   1   2   2   2   1   2   1   2   1   1   2   2   2   2   2   2   1   1   2   1   2   1   2   2   2   2   1   2   2   2   2   2   2   1   1   2   2   2   1   2   2   1   2   1   2   2   2   1   1   2   1   2   2   2   1   1   1   2   2   1   1   2   2   1   1   1   1   1   1   2   2   2   1   2   2   1   1   2   1   2   1   1   2   2   2   1   2   1   1   2   2   1   2   2   1   2   2   1   2   2   2   2   2   1   2   1   1   1   2   2   2   2   2
 MK-5-14                1   2   1   2   2   1   2   1   1   1   2   2   1   1   1   2   1   2   2   1   1   2   2   1   1   2   1   2   1   2   2   1   1   2   1   2   1   1   1   2   1   2   2   1   2   1   1   2   1   1   2   1   1   1   1   1   2   2   2   1   1   2   2   1   2   1   2   1   2   2   1   1   2   1   2   2   1   2   1   2   2   2   2   2   2   2   2   1   2   2   2   1   1   1   2   1   1   1   2   2   2   2   2   2   1   1   1   2   1   2   2   2   2   1   2   1   2   2   2   2   1   1   2   2   2   1   2   2   1   2   1   2   2   2   1   1   2   1   2   2   2   1   1   1   2   2   1   2   2   2   1   1   1   1   1   2   2   2   2   1   1   2   1   1   2   1   2   1   1   2   2   2   1   2   1   1   1   2   1   2   2   2   2   2   1   2   2   2   2   2   2   2   1   1   2   2   1   2   2   2
 MK-5-15                1   2   1   2   2   1   1   1   1   1   2   2   1   1   1   2   2   2   2   1   1   2   2   1   1   2   1   2   1   2   2   1   1   2   2   2   1   1   2   2   1   2   2   1   2   1   1   2   1   1   2   1   1   1   1   1   2   2   2   1   1   2   2   1   2   1   2   2   2   2   1   1   2   1   2   1   1   2   1   2   1   2   2   2   1   2   2   1   2   2   2   1   1   1   1   2   1   1   2   1   2   2   2   2   1   1   1   1   1   2   2   2   2   1   2   2   2   2   2   2   1   1   2   2   2   1   2   2   1   2   1   2   2   1   1   1   2   1   2   2   2   1   1   1   2   2   1   2   2   2   1   1   1   1   1   1   1   2   1   1   1   2   1   1   2   1   2   2   1   2   2   1   1   2   2   1   2   2   1   2   2   2   2   2   1   2   2   2   2   2   2   2   1   1   2   1   1   2   2   2
 MK-5-16                1   2   1   2   2   1   1   1   1   1   2   2   1   1   1   2   2   1   1   1   1   2   2   1   1   2   1   2   1   2   2   1   1   2   2   2   1   1   1   2   1   2   2   1   2   1   1   2   1   1   1   1   1   1   1   1   1   2   2   1   1   2   2   2   2   1   2   2   2   2   1   2   1   1   2   1   1   2   1   2   1   2   2   2   1   1   2   1   2   2   2   1   1   2   1   2   1   1   2   1   2   2   2   1   1   1   1   1   1   2   2   2   2   1   2   2   2   2   2   2   1   1   2   2   2   1   2   2   1   2   1   2   2   1   1   1   2   2   2   2   2   1   2   1   2   2   1   2   2   2   1   1   1   1   1   1   1   2   1   1   2   2   1   2   2   1   2   2   1   2   2   1   1   2   2   1   2   1   1   2   2   2   2   1   1   1   2   2   2   2   2   2   1   1   2   1   1   1   2   2
 MK-6-1                 2   2   1   1   1   2   2   1   1   1   1   2   1   2   2   2   1   1   1   1   2   1   1   2   2   2   2   2   2   2   1   1   1   2   1   1   1   1   1   2   2   1   1   1   1   2   2   2   1   2   2   2   2   1   2   2   2   1   1   2   2   1   2   2   2   1   1   1   2   1   2   1   1   2   1   1   2   1   2   2   2   2   2   2   1   1   2   2   1   1   2   1   2   1   1   1   2   2   1   2   2   1   1   1   1   2   2   2   2   2   2   1   2   1   2   2   2   2   1   1   1   2   1   1   2   1   2   2   1   1   2   2   1   1   1   2   2   1   2   1   2   2   2   2   2   2   2   2   2   2   1   2   1   1   2   2   1   1   2   2   1   1   1   2   2   1   1   2   1   1   1   1   2   2   1   2   2   2   2   2   2   1   2   1   1   1   2   2   2   1   1   2   1   2   1   2   2   1   1   2
 MK-6-2                 2   2   1   1   1   2   2   1   1   2   1   2   1   2   2   2   1   1   1   1   2   1   1   2   2   2   2   2   2   1   1   1   1   2   1   1   2   1   1   2   2   1   1   1   1   2   2   2   2   2   2   2   2   1   2   2   2   1   1   1   2   1   1   2   2   2   1   1   2   1   2   1   1   2   1   1   2   2   2   2   2   2   2   2   1   1   2   2   2   1   2   1   2   1   1   1   2   2   1   2   2   2   1   1   1   2   2   2   2   1   2   1   2   1   2   2   2   2   1   1   1   2   1   2   2   1   2   2   1   1   2   1   1   1   1   2   2   2   1   1   2   2   2   2   2   2   2   2   2   2   1   2   1   2   2   2   1   1   2   2   2   1   1   2   2   1   1   2   1   1   1   1   2   2   1   2   2   2   2   1   2   1   2   1   1   1   2   2   2   1   2   2   1   2   1   2   2   1   1   2
 MK-6-3                 2   2   1   1   1   2   2   1   1   2   2   2   1   2   2   2   1   1   1   1   2   1   1   2   2   2   2   2   2   1   1   2   1   2   1   1   2   1   1   2   2   1   1   1   1   2   2   2   2   2   2   2   2   1   2   2   2   1   1   1   2   2   1   2   2   2   1   1   2   1   2   1   1   2   1   2   2   2   1   2   2   2   2   2   1   1   2   2   2   1   1   1   2   1   1   1   2   2   1   2   2   2   1   1   1   2   2   2   2   2   2   1   2   1   2   2   1   2   1   1   1   1   1   2   2   1   2   2   1   1   2   1   1   1   1   2   1   1   1   1   2   2   2   2   2   2   2   2   2   2   1   1   2   2   2   1   1   1   2   2   2   1   1   2   2   1   1   2   1   2   1   1   1   2   2   2   2   2   2   1   2   1   2   1   1   1   1   2   2   1   2   2   1   2   1   2   2   1   1   2
 MK-6-4                 2   2   1   1   1   2   2   1   1   2   2   2   1   2   2   1   2   1   1   2   2   1   1   2   2   1   2   1   2   1   1   2   1   2   1   1   2   1   1   1   2   1   1   1   1   1   2   2   2   2   2   2   2   2   2   2   2   1   1   1   2   2   1   2   2   2   1   1   2   1   2   1   1   2   1   2   2   2   1   2   2   2   1   2   1   1   2   2   2   1   1   1   2   2   2   1   2   2   2   2   2   2   1   1   1   2   2   2   2   2   2   1   2   1   2   1   1   2   1   1   1   1   1   1   2   1   1   2   1   1   1   1   1   1   1   2   1   2   1   1   2   2   2   1   1   2   2   2   2   2   2   1   2   2   2   1   1   1   2   2   2   1   1   2   2   1   1   2   1   2   1   2   1   1   1   2   2   2   2   1   2   1   2   2   1   2   1   2   2   1   2   2   1   1   1   2   2   1   1   2
 MK-6-5                 2   2   1   1   1   2   2   1   1   2   2   2   1   2   2   1   1   1   1   2   2   1   2   2   1   1   2   1   2   1   1   2   1   2   1   1   1   1   1   1   2   1   1   1   1   1   2   2   2   2   2   2   2   2   2   2   2   2   2   1   2   2   1   2   2   2   1   1   2   2   2   1   1   2   1   2   2   2   1   2   2   2   1   2   1   1   2   1   2   2   1   1   2   1   2   1   2   2   2   2   2   2   2   2   2   2   2   1   1   1   2   1   2   1   2   1   1   1   1   1   2   1   1   1   2   1   1   2   1   1   1   1   1   1   1   2   1   2   1   1   2   2   2   1   1   2   2   2   2   2   1   1   2   2   2   1   1   2   2   2   2   1   2   2   2   1   1   2   1   2   1   2   1   1   1   2   2   2   2   1   2   1   2   1   1   2   1   2   2   1   2   2   1   1   2   2   1   1   1   2
 MK-6-6                 2   2   1   1   1   2   2   1   1   2   2   2   1   1   2   2   1   1   1   2   2   2   2   1   1   1   2   1   2   1   1   2   1   2   1   1   1   1   2   1   2   1   2   1   1   2   2   2   2   2   2   2   2   2   2   2   1   2   2   1   2   2   1   2   2   2   1   1   2   1   2   1   1   2   1   2   2   2   1   2   1   2   1   2   1   1   2   1   2   2   1   1   2   1   2   1   2   2   1   2   2   2   2   2   2   2   2   1   1   1   2   1   2   1   2   2   1   1   1   1   2   1   1   1   1   1   1   2   1   1   1   2   2   1   2   2   1   2   1   1   2   1   1   2   1   2   2   2   2   2   1   2   2   2   1   1   1   2   2   2   2   1   2   2   1   2   1   2   1   2   1   2   1   1   2   2   2   2   2   1   2   1   2   1   1   2   1   2   2   1   2   2   1   1   2   2   1   1   1   2
 MK-6-7                 2   2   1   1   1   2   2   1   1   2   1   2   1   1   2   1   1   1   1   2   2   2   2   2   1   1   2   1   2   1   1   2   1   2   1   1   1   1   2   1   2   1   1   1   2   2   2   2   2   2   2   2   2   1   2   2   1   2   2   1   2   2   1   2   1   1   1   1   2   1   2   1   1   1   1   2   2   2   2   2   2   2   1   2   1   1   2   1   2   2   1   1   2   1   2   1   2   2   1   2   2   2   2   2   2   2   2   1   1   1   2   1   1   1   2   2   1   1   1   2   2   1   1   1   1   1   1   2   1   1   1   2   2   1   2   2   1   2   2   1   2   1   1   2   1   2   2   2   1   2   2   2   2   2   1   1   1   2   2   2   2   1   2   2   1   2   1   2   1   2   1   2   1   1   2   2   2   2   2   1   1   1   1   1   1   2   1   2   2   1   2   2   1   1   2   2   1   1   1   1
 MK-6-8                 2   1   2   1   1   2   2   1   1   2   1   2   1   1   2   1   1   1   1   2   2   2   2   2   1   1   1   1   2   1   1   2   1   2   1   1   1   1   2   2   2   1   1   1   2   2   2   2   2   2   2   2   2   1   2   2   1   2   2   1   2   2   1   2   1   1   1   1   2   1   2   1   1   1   1   2   2   2   2   2   2   2   2   2   1   1   2   1   2   2   1   2   2   1   2   1   2   2   2   2   2   2   2   2   2   2   2   1   1   1   1   1   1   1   2   2   1   1   1   2   2   1   1   1   1   1   1   2   1   1   1   2   2   1   2   2   1   2   2   1   2   1   1   2   1   2   2   2   1   2   2   2   2   2   1   1   1   2   2   2   2   1   2   2   1   2   1   2   1   2   1   2   2   1   2   2   2   2   1   1   1   1   1   1   1   2   1   2   2   1   2   2   1   1   2   2   1   1   1   1
 MK-6-9                 2   2   2   1   1   2   2   1   1   2   2   2   1   1   2   1   1   1   1   2   2   2   2   2   1   1   1   1   1   1   1   1   1   2   1   1   1   1   2   2   2   1   1   1   2   2   2   2   2   2   2   2   2   2   2   2   1   2   2   1   2   2   1   2   1   1   1   1   2   1   1   1   1   1   1   2   2   2   2   2   2   2   2   2   1   1   2   1   2   2   1   2   1   1   2   1   2   1   2   2   2   2   2   1   2   2   1   2   2   2   1   1   1   1   1   1   1   2   1   2   2   1   1   1   1   2   1   2   1   1   1   2   2   1   1   2   1   2   2   1   2   1   1   2   1   2   2   2   1   2   2   1   2   2   2   1   1   2   2   2   2   1   2   2   2   2   1   2   1   2   1   2   1   1   2   2   2   2   1   1   1   1   1   1   1   2   2   2   1   1   1   2   1   1   2   2   1   1   1   1
 MK-6-10                2   2   1   1   1   2   2   1   1   2   2   2   1   1   2   1   1   1   1   2   2   2   2   2   1   1   1   1   1   1   1   1   1   2   1   1   2   2   2   2   1   1   1   2   2   2   2   2   2   2   2   2   2   2   1   2   1   2   2   1   2   2   1   2   1   1   1   1   2   1   1   1   1   1   1   2   2   2   2   2   1   2   2   2   1   1   2   1   2   1   1   2   2   1   2   1   2   1   2   2   2   2   2   2   2   2   1   2   2   2   2   2   2   1   1   1   1   1   1   2   2   1   1   1   1   2   1   2   2   1   1   2   2   1   1   2   1   2   2   2   2   1   2   2   1   2   2   2   1   2   2   1   2   2   2   1   1   2   2   2   2   1   2   2   2   2   1   2   2   2   1   1   1   1   2   2   2   2   1   1   1   1   1   1   1   2   2   2   1   1   1   2   1   1   2   2   1   1   1   2
 MK-6-11                2   2   2   1   1   2   1   1   1   2   2   2   1   1   2   1   1   1   2   1   2   1   2   2   1   1   1   1   1   1   1   1   1   2   1   1   1   2   1   1   1   1   1   2   2   2   2   2   2   1   2   2   2   2   1   2   1   2   2   1   2   2   1   2   1   1   1   1   2   1   2   1   2   1   1   2   2   2   2   2   1   2   2   2   1   1   2   1   2   1   1   2   2   1   2   1   2   1   1   2   2   2   2   2   2   2   1   1   2   2   2   2   2   2   1   1   1   1   1   2   2   1   1   1   1   2   1   2   1   1   1   2   1   2   1   2   1   2   2   2   2   1   2   2   1   1   2   2   1   2   1   1   2   2   2   1   1   2   2   2   2   2   2   2   2   2   1   2   2   2   1   1   1   1   2   2   2   1   2   1   1   1   1   1   1   2   2   2   1   1   1   2   1   1   2   2   1   2   1   2
 MK-6-12                2   2   2   1   2   2   1   1   2   2   2   2   1   1   2   1   1   1   2   1   2   1   2   2   1   1   2   1   1   1   1   1   1   2   1   1   1   2   1   1   1   1   1   2   2   2   2   2   2   1   2   2   2   2   1   2   1   2   2   1   2   2   1   2   1   1   1   2   2   1   2   1   2   1   1   2   2   2   2   2   1   2   2   2   1   1   2   1   2   1   1   1   2   1   2   1   2   1   1   1   2   2   2   2   2   2   1   1   2   2   2   1   2   2   1   2   2   1   1   2   2   1   1   1   1   2   1   2   1   1   1   2   1   2   1   2   1   2   2   2   2   1   2   1   1   1   2   2   2   2   1   1   2   2   2   1   1   2   2   2   2   2   2   2   2   2   1   2   2   2   1   1   1   1   2   2   2   1   2   1   1   1   1   1   1   2   2   2   1   1   1   2   1   1   2   1   1   2   1   2
 MK-6-13                2   2   2   1   2   2   1   1   2   2   2   2   1   1   2   1   1   1   2   1   2   1   2   1   1   1   2   1   1   1   1   1   1   2   1   1   1   2   2   1   1   1   1   1   2   2   2   2   2   1   1   1   2   1   1   2   1   2   2   2   1   2   2   2   1   1   1   2   2   1   2   1   2   1   2   1   2   1   2   2   2   2   2   2   2   1   1   1   2   1   1   1   2   1   1   1   2   2   1   1   2   2   2   2   2   2   1   1   2   2   2   1   2   2   1   2   2   1   1   2   2   1   1   1   1   2   1   2   1   2   1   2   1   2   2   2   1   2   2   2   2   1   2   2   1   1   2   2   2   2   1   2   2   2   2   1   1   2   2   2   2   2   2   1   2   2   1   2   2   2   2   1   1   1   2   2   2   1   2   1   1   1   2   1   1   2   2   2   1   1   1   2   1   1   2   1   2   2   1   2
 MK-6-14                2   2   2   1   2   2   1   1   2   2   2   2   1   1   2   1   2   1   2   1   2   1   2   1   1   1   2   2   1   1   1   2   1   2   2   1   1   2   2   1   1   1   1   1   2   2   2   2   2   1   1   2   2   1   1   2   1   2   2   2   1   2   2   2   1   1   1   2   2   1   2   1   2   1   2   1   2   1   2   2   2   2   2   2   2   1   1   1   2   1   1   1   2   1   1   1   2   2   1   1   2   2   2   2   2   2   1   1   2   2   2   1   2   2   1   2   2   2   1   2   1   1   1   1   1   2   1   2   1   2   1   2   1   1   2   2   1   2   2   2   2   1   2   2   1   1   2   2   2   2   1   2   2   2   2   1   1   2   2   2   2   2   2   1   2   2   1   2   2   2   1   1   1   1   2   2   2   1   2   2   1   1   2   1   1   2   2   2   1   1   1   2   1   1   2   1   2   2   1   2
 MK-6-15                2   2   2   1   2   2   1   1   2   2   2   2   1   1   2   1   2   2   2   1   2   2   2   1   1   1   2   2   2   1   1   2   1   1   2   1   1   2   2   1   1   1   1   1   1   2   2   2   2   1   1   2   2   2   1   2   1   1   2   2   1   2   2   2   1   2   1   2   2   1   1   1   2   1   2   1   1   1   2   2   2   2   1   2   2   1   1   1   2   1   1   2   2   1   1   1   2   2   1   1   2   2   2   1   2   2   1   1   2   2   2   1   2   2   1   2   2   2   1   2   1   1   1   1   1   2   1   2   1   2   1   2   1   1   1   2   1   2   2   2   2   1   2   2   1   1   2   2   2   2   1   2   2   2   2   1   1   2   2   2   2   2   2   1   2   2   2   2   2   2   2   1   1   1   2   2   1   1   2   2   1   1   2   1   1   2   2   2   1   2   1   2   1   1   2   1   2   2   1   2
 MK-6-16                2   1   2   1   2   2   2   2   2   2   2   2   1   1   2   1   2   2   2   1   2   2   1   1   1   1   1   2   2   2   1   2   2   1   2   1   1   2   2   2   1   1   1   1   1   2   2   1   2   1   1   2   2   2   2   2   1   1   2   2   1   2   2   2   1   2   1   2   2   1   1   1   2   1   2   1   1   1   2   2   2   2   1   2   2   1   1   2   2   1   1   2   2   2   1   2   2   2   1   1   2   2   2   1   2   2   1   1   2   2   2   1   2   2   1   2   2   2   1   2   1   1   1   1   2   2   1   2   2   2   1   2   1   2   1   2   1   2   2   2   2   1   2   2   1   1   2   2   2   2   1   2   2   2   2   1   1   2   2   2   2   2   2   1   2   2   2   2   2   2   2   1   1   1   2   2   1   1   2   2   1   1   2   1   1   2   2   2   1   2   1   2   1   1   2   1   2   1   1   2
 
!****************************************** Phenotypic Data **********************************************************
!-100.0 is resevred for missing phenotype
SimulatedTrait1        12.1625    9.7732    8.1317   11.3249    8.5381    9.8711    9.1817   11.3796   10.1706    9.1252    9.8643   10.5026    9.0743    9.4553    8.1831    8.2552    8.0864    9.3536    8.7664   10.1421    9.5939   10.3552   10.3908    7.9738   10.3773   10.2591   11.3983   12.0382   10.9634   11.1010   10.8310    9.2030   10.5620   10.3004   10.3350   10.6000   11.0409   11.4091   10.5328    9.2289    7.7311   10.2306    8.7710   10.2036   10.5067    8.8145    9.2237   10.3951    9.7315    8.5391   11.2780   10.5597    8.1950    9.9790    9.2337   10.4022   10.5958   10.6191    9.0859   10.4344   10.5128   10.5328   10.4201    9.4194    9.4345    8.7529   10.3229   10.6841    9.6565   11.2201   10.4094   11.2532    9.0735    7.8437   11.8490   11.4902   10.7041    8.6014   10.1631    9.9446   10.5529   10.8677    9.7914    8.6438    9.2709   10.4159   11.5580    8.9278   10.1447    8.4185    8.9243    9.5866   11.4659   11.4455    9.9091   10.0574    9.4388   10.2696   10.9973    9.9691    9.1551   10.7856   10.9748    9.0514    9.5703   10.1795    9.2053   10.7690    9.4659    9.9227   11.4166   11.8094   10.5148   10.4006    8.2584   10.8283   10.1707   10.5806    9.9952   11.6079    8.7336    9.1475    7.6915   10.4368    8.6152    8.5385    9.8763    8.5221   11.8294    9.1975    9.9398   11.7690   11.1476    9.8023   10.1105    9.7077    9.8084   12.2810    8.9613    9.1494   10.1701   11.5157   10.3901   11.4655   10.0799   11.8465    8.1212   10.6943    9.8207    9.1176   11.7756    9.0517    9.8403   12.1438   10.8874   10.7525   10.5601    8.1668    8.8726   12.9247   10.3047   11.0071    9.9731    9.8389   10.7340   11.3336    8.8350   11.8352    9.1931    8.5015   11.0026    8.6203    9.6336   10.2105    8.7210   10.9224   10.9804   11.3555   10.9284   10.4886   11.2281    9.5397    9.1471    9.6452    9.0608    9.9254    9.1395   10.6959    9.6115   11.1720    9.7712    8.3909   10.1369   10.2617   11.8260   11.0749   11.1721   11.1679    9.2097   10.3318
 
