# Supplementary material for: Inclusive Composite Interval Mapping of QTL by Environment Interactions in Biparental Populations
Source: PLoS One. 2015 Jul 10;10(7):e0132414. doi: 10.1371/journal.pone.0132414 (PMC4498613; doi:10.1371/journal.pone.0132414)
Supplement: S1 File — (ZIP) [file pone.0132414.s001.zip › BC1 population/e=1/run_00158.met]

!**********************Note: lines staring with "!" are remarks and will be ignored in the program********************
!*********************************General Information**********************************
!Assuming F1 = P1 x P2, populations available in QTL IciMapping are: 
!  1, P1BC1F1 = P1 x F1, the first backcrossing where P1 is used as the recurrent parent;
!  2, P2BC1F1 = P2 x F1, the first backcrossing where P2 is used as the recurrent parent;
!  3, F1DH, F1-derived doubled haploids; 
!  4, RIL or F1RIL, recombination inbred lines through the repeated selfing of F1;
!  5, P1BC1RIL, recombination inbred lines through the repeated selfing of P1BC1F1;
!  6, P2BC1RIL, recombination inbred lines through the repeated selfing of P2BC1F1;
!  7, F2, the selfing generation of F1;
!  8, F3, the selfing generation of F2;
!  9, P1BC2F1, the second backcrossing where P1 is used as the recurrent parent; 
! 10, P2BC2F1, the second backcrossing where P2 is used as the recurrent parent;
! 11, P1BC2RIL, recombination inred lines through the repeated selfing of P1BC2F1; 
! 12, P2BC2RIL, recombination inred lines through the repeated selfing of P2BC2F1; 
! 13, P1BC1F2, the selfing generation of P1BC1F1; 
! 14, P2BC1F2, the selfing generation of P2BC1F1; 
! 15, P1BC2F2, the selfing generation of P1BC2F1; 
! 16, P2BC2F2, the selfing generation of P2BC2F1; 
! 17, P1BC1DH, P1BC1F1-derived doubled haploids; 
! 18, P2BC1DH, P2BC1F1-derived doubled haploids; 
! 19, P1BC2DH, P1BC2F1-derived doubled haploids; 
! 20, P2BC2DH, P2BC2F1-derived doubled haploids; 
   1      !Mapping Population (see remarks above)
   2      !Mapping Function (1 for Kosambi; 2 for Haldane; 3 for Morgan)
   2      !Marker Space Type (1 for intervals; 2 for positions)
   1      !Marker Space Unit(1 for centiMorgans; 2 for Morgan)
   6      !Number of Chromosomes (or Linkage Groups)
 200      !Size of the mapping population
   1      !Number of environments
 
!***************************************** Chromosomes and Linkage Maps **********************************************
!Chromosome                 NumMarkers
-CH1                        16
-CH2                        16
-CH3                        16
-CH4                        16
-CH5                        16
-CH6                        16
!Linkage map (Marker name followed by position or the interval length)
 MK-1-1                1     0.000
 MK-1-2                1    10.000
 MK-1-3                1    20.000
 MK-1-4                1    30.000
 MK-1-5                1    40.000
 MK-1-6                1    50.000
 MK-1-7                1    60.000
 MK-1-8                1    70.000
 MK-1-9                1    80.000
 MK-1-10               1    90.000
 MK-1-11               1   100.000
 MK-1-12               1   110.000
 MK-1-13               1   120.000
 MK-1-14               1   130.000
 MK-1-15               1   140.000
 MK-1-16               1   150.000
 MK-2-1                2     0.000
 MK-2-2                2    10.000
 MK-2-3                2    20.000
 MK-2-4                2    30.000
 MK-2-5                2    40.000
 MK-2-6                2    50.000
 MK-2-7                2    60.000
 MK-2-8                2    70.000
 MK-2-9                2    80.000
 MK-2-10               2    90.000
 MK-2-11               2   100.000
 MK-2-12               2   110.000
 MK-2-13               2   120.000
 MK-2-14               2   130.000
 MK-2-15               2   140.000
 MK-2-16               2   150.000
 MK-3-1                3     0.000
 MK-3-2                3    10.000
 MK-3-3                3    20.000
 MK-3-4                3    30.000
 MK-3-5                3    40.000
 MK-3-6                3    50.000
 MK-3-7                3    60.000
 MK-3-8                3    70.000
 MK-3-9                3    80.000
 MK-3-10               3    90.000
 MK-3-11               3   100.000
 MK-3-12               3   110.000
 MK-3-13               3   120.000
 MK-3-14               3   130.000
 MK-3-15               3   140.000
 MK-3-16               3   150.000
 MK-4-1                4     0.000
 MK-4-2                4    10.000
 MK-4-3                4    20.000
 MK-4-4                4    30.000
 MK-4-5                4    40.000
 MK-4-6                4    50.000
 MK-4-7                4    60.000
 MK-4-8                4    70.000
 MK-4-9                4    80.000
 MK-4-10               4    90.000
 MK-4-11               4   100.000
 MK-4-12               4   110.000
 MK-4-13               4   120.000
 MK-4-14               4   130.000
 MK-4-15               4   140.000
 MK-4-16               4   150.000
 MK-5-1                5     0.000
 MK-5-2                5    10.000
 MK-5-3                5    20.000
 MK-5-4                5    30.000
 MK-5-5                5    40.000
 MK-5-6                5    50.000
 MK-5-7                5    60.000
 MK-5-8                5    70.000
 MK-5-9                5    80.000
 MK-5-10               5    90.000
 MK-5-11               5   100.000
 MK-5-12               5   110.000
 MK-5-13               5   120.000
 MK-5-14               5   130.000
 MK-5-15               5   140.000
 MK-5-16               5   150.000
 MK-6-1                6     0.000
 MK-6-2                6    10.000
 MK-6-3                6    20.000
 MK-6-4                6    30.000
 MK-6-5                6    40.000
 MK-6-6                6    50.000
 MK-6-7                6    60.000
 MK-6-8                6    70.000
 MK-6-9                6    80.000
 MK-6-10               6    90.000
 MK-6-11               6   100.000
 MK-6-12               6   110.000
 MK-6-13               6   120.000
 MK-6-14               6   130.000
 MK-6-15               6   140.000
 MK-6-16               6   150.000
!*********************************** Marker Types ********************************************************************
!Co-dominant marker: When heterozygote F1 is present, P1 is coded as 2, F1 is coded as 1, and P2 is coded as 0; Otherwise, P1 is coded as 2, and P2 is coded as 0. 
!Dominant marker: When heterozygote F1 is present, P1 and F1 are coded as 12, and P2 is coded as 0; Otherwise, P1 is coded as 2, and P2 is coded as 0.  
!Recessive markers: When heterozygote F1 is present, P1 is coded as 2, and F1 and P2 are coded as 10; Otherwise, P1 is coded as 2, and P2 is coded as 0. 
!Missing marker is coded as -1. 
 MK-1-1                 2   1   2   1   2   2   2   1   2   1   2   1   1   2   1   1   1   2   1   1   1   1   2   1   2   1   1   2   1   1   2   1   2   2   2   2   1   1   2   1   2   2   1   2   2   2   2   1   2   1   1   2   2   1   1   1   2   2   2   1   2   1   2   1   2   1   1   1   1   1   1   1   1   2   2   2   1   2   1   2   1   2   1   1   1   2   1   1   2   1   2   1   2   2   1   2   2   1   1   1   1   1   1   1   2   1   1   1   2   2   1   2   2   2   2   2   1   2   2   1   2   1   1   1   1   2   1   2   2   1   1   1   1   1   2   2   2   2   2   1   2   1   1   2   2   1   2   1   1   1   2   1   1   2   1   2   2   2   2   1   1   2   2   2   2   2   2   1   1   1   2   1   1   1   2   1   1   1   2   1   1   1   1   2   2   2   1   1   2   2   1   2   1   1   1   2   1   2   2   2
 MK-1-2                 2   1   2   1   2   2   2   1   2   1   2   1   1   2   1   1   2   1   1   1   1   1   2   1   2   1   1   2   1   1   2   1   2   2   2   2   1   1   2   1   2   1   1   2   2   2   2   2   2   1   1   2   2   1   1   1   2   1   1   1   2   1   2   1   2   1   1   1   1   1   1   1   2   2   2   2   1   2   1   2   1   2   1   1   1   2   1   1   2   1   2   1   2   2   1   2   2   1   1   2   1   1   1   1   2   1   1   1   2   2   1   2   1   2   2   2   1   2   1   1   2   1   1   1   1   2   2   2   2   1   1   1   1   1   2   2   2   2   2   1   2   1   1   2   2   1   2   1   1   1   2   1   1   2   1   2   2   1   2   1   1   2   2   1   2   2   2   2   1   2   2   1   1   1   2   1   1   1   2   1   1   1   1   1   2   2   1   2   1   2   1   2   1   1   1   2   1   2   2   2
 MK-1-3                 2   2   2   1   1   2   2   1   2   1   2   2   1   1   2   1   2   1   1   1   1   1   2   1   2   1   1   2   1   1   2   1   2   2   2   2   1   1   1   1   2   1   1   2   1   2   2   2   2   1   1   2   2   2   1   1   2   1   1   1   1   1   2   1   2   2   1   1   1   1   1   1   2   2   2   1   1   2   1   2   1   2   1   1   1   2   1   1   2   1   2   1   2   2   1   2   1   1   2   1   1   1   1   1   2   1   1   1   2   2   1   2   1   2   2   2   1   2   1   1   2   1   1   2   2   2   2   2   2   1   1   1   1   1   2   2   1   2   2   1   2   1   1   2   2   2   2   1   1   1   2   1   1   2   1   2   2   1   2   1   1   2   2   2   2   2   1   2   2   2   2   1   2   1   2   1   1   1   2   1   1   1   1   1   2   1   1   2   1   2   2   2   1   1   1   2   2   2   2   2
 MK-1-4                 2   2   2   2   1   2   2   1   1   1   2   2   2   1   2   1   2   1   2   1   1   1   2   1   2   1   1   2   1   1   2   2   2   1   2   2   1   1   1   1   2   1   1   2   1   2   2   2   2   1   1   2   2   2   1   1   2   1   1   1   1   1   1   1   2   2   1   1   1   1   1   1   1   2   2   1   1   2   1   2   1   2   1   1   1   2   1   1   2   1   2   1   2   2   1   2   1   1   1   1   1   1   1   1   2   1   1   1   2   2   1   2   1   2   2   2   1   1   1   1   1   1   1   2   2   2   2   2   2   1   1   1   1   1   2   1   1   2   2   1   2   1   1   2   2   2   2   2   1   2   2   1   1   2   1   2   2   1   2   1   1   2   2   2   2   2   1   2   2   2   2   1   1   2   2   1   1   1   1   2   1   1   1   1   2   1   1   2   1   2   2   2   1   1   1   2   2   2   2   2
 MK-1-5                 2   2   2   2   1   2   2   1   1   1   2   2   2   1   2   1   2   1   2   1   1   1   2   1   2   1   1   2   1   1   2   2   2   1   2   2   1   1   1   1   2   1   1   2   1   2   2   2   2   1   1   2   2   2   1   1   2   1   1   1   1   1   1   1   1   2   1   1   1   2   1   1   1   2   2   1   1   2   1   2   1   2   1   1   1   2   2   1   1   1   2   1   2   2   1   2   1   1   1   1   1   1   1   1   2   1   1   1   2   2   1   2   1   2   2   2   1   1   1   1   1   1   1   2   2   2   2   2   2   1   1   1   1   1   2   2   2   2   2   1   2   1   1   1   2   2   2   2   1   2   2   1   1   2   1   2   2   1   2   1   1   2   2   2   2   1   1   2   2   2   2   1   1   1   2   2   1   1   1   2   1   1   1   1   2   1   2   2   1   2   2   2   2   1   1   2   2   2   2   1
 MK-1-6                 2   1   2   2   1   2   2   1   1   1   2   2   2   1   2   1   2   1   2   2   1   1   2   1   2   1   1   2   1   1   2   2   2   1   2   2   1   2   1   1   2   1   1   2   1   1   2   2   2   1   1   2   2   2   1   1   2   1   2   1   1   1   1   1   1   2   1   2   1   2   1   1   1   2   2   1   2   2   1   2   1   2   1   1   1   2   2   1   2   1   2   1   2   2   1   2   1   1   1   1   1   1   1   1   2   1   1   2   2   2   1   2   1   2   1   2   1   1   1   1   1   1   1   2   2   2   2   2   2   1   1   1   1   1   2   2   2   2   2   1   2   1   1   1   2   1   2   2   1   1   2   1   1   2   2   2   2   1   2   1   1   2   2   2   2   1   1   2   2   2   2   1   1   1   2   2   1   1   1   2   1   1   1   1   2   1   1   2   1   2   2   2   2   1   1   2   2   2   2   1
 MK-1-7                 2   2   2   2   1   2   2   1   1   1   2   2   2   1   1   1   2   1   1   2   1   1   2   1   2   1   1   2   2   1   2   2   2   1   2   2   1   2   1   2   2   1   1   2   1   1   2   2   2   2   1   2   2   2   1   1   2   1   1   1   1   1   1   1   2   2   1   2   1   2   1   1   1   2   2   1   1   2   1   2   1   2   1   1   1   2   2   1   1   1   2   1   2   2   1   2   1   1   1   1   1   1   1   2   2   1   2   2   2   2   1   2   1   2   1   2   1   1   2   1   1   2   1   2   2   2   2   2   2   2   1   1   1   1   2   2   2   2   2   1   2   1   1   1   2   1   2   2   1   1   2   1   1   2   2   2   2   1   2   1   1   2   2   2   2   2   1   2   2   2   1   1   1   1   2   2   1   1   1   2   1   1   2   1   2   1   2   2   2   2   2   2   2   2   1   2   2   2   2   1
 MK-1-8                 2   1   2   2   1   2   2   2   1   1   1   1   2   1   1   1   2   1   1   2   1   1   2   1   2   1   1   2   2   2   2   2   2   1   2   2   1   2   1   2   2   1   2   2   1   1   2   2   2   2   1   2   2   2   2   1   2   1   1   1   1   1   1   1   2   1   1   2   1   2   1   1   1   2   2   1   1   2   1   2   1   2   1   1   1   2   2   1   1   1   2   1   2   2   1   2   1   1   1   1   1   1   1   2   2   1   2   2   2   2   1   2   1   2   1   2   1   1   2   2   1   2   1   2   2   2   2   2   2   1   1   1   1   1   2   2   2   2   2   1   2   2   1   1   2   1   2   2   1   1   2   1   1   2   2   2   1   1   2   2   1   2   2   2   1   2   1   2   2   2   1   1   1   1   2   2   1   1   2   1   1   1   2   2   2   1   2   2   2   2   2   2   2   2   1   2   2   2   1   1
 MK-1-9                 2   1   2   2   1   2   2   2   1   1   2   1   1   1   1   1   2   1   1   1   1   1   2   1   2   1   1   2   2   2   2   2   2   1   2   2   1   2   1   2   2   1   2   2   1   1   2   2   2   2   1   2   2   2   2   2   1   1   1   2   1   1   1   1   1   1   1   1   1   2   2   1   1   2   2   2   1   2   2   2   2   2   1   1   1   2   2   1   1   1   1   1   2   2   1   2   2   2   1   1   1   1   2   2   2   1   2   2   2   2   1   2   1   2   2   2   1   1   1   2   1   2   1   2   2   2   2   2   2   1   1   1   1   1   2   2   2   2   2   1   2   2   1   1   2   1   2   2   1   1   2   1   1   2   2   2   1   2   2   2   1   1   1   2   1   2   1   2   2   1   1   1   1   1   2   2   1   1   2   1   1   1   1   2   2   1   2   2   2   2   2   2   2   2   1   2   2   2   1   1
 MK-1-10                2   1   2   2   1   2   2   2   1   1   2   1   1   1   1   1   2   1   1   1   1   1   2   1   2   1   1   2   1   2   2   2   2   1   2   2   2   2   1   1   2   1   2   2   1   1   2   2   2   2   1   2   2   2   2   2   1   1   1   2   1   1   1   1   2   1   1   2   1   2   2   1   1   2   2   2   1   2   2   2   2   2   1   1   2   1   1   1   2   1   1   1   2   2   1   2   2   2   1   1   1   1   2   2   2   1   2   2   2   2   1   2   1   2   2   2   1   1   1   2   1   2   1   2   2   2   2   2   2   1   1   1   2   1   2   2   2   2   2   1   2   2   1   1   2   2   2   2   2   1   2   1   1   2   2   2   2   2   2   2   1   1   1   2   1   2   1   2   1   1   1   1   1   2   2   2   1   1   2   1   1   1   1   2   2   1   2   2   2   2   2   2   2   2   1   2   2   2   1   2
 MK-1-11                2   1   2   2   1   2   2   2   1   2   2   1   1   1   1   2   2   1   1   1   1   1   2   1   2   1   1   2   1   2   1   2   2   1   2   2   2   2   1   1   2   1   2   2   1   1   2   2   2   2   1   1   1   2   2   2   1   1   1   2   1   1   1   1   2   1   1   2   1   1   2   1   1   2   2   2   2   2   2   2   2   2   1   1   2   1   1   2   2   1   2   1   1   2   1   2   2   2   1   1   1   1   2   1   2   1   2   2   2   2   1   2   1   2   2   2   1   1   2   2   1   2   1   2   2   2   2   2   2   1   1   1   1   1   2   1   2   2   2   1   2   2   1   1   2   2   2   2   2   1   2   1   1   2   2   2   2   1   2   2   1   1   1   2   1   2   1   2   1   1   1   1   1   2   2   2   1   1   2   1   1   1   1   1   2   1   2   2   2   2   2   2   1   2   1   2   2   2   2   2
 MK-1-12                1   2   2   2   2   2   2   2   1   2   2   1   1   2   1   1   2   1   1   2   1   1   2   1   2   1   1   2   1   2   1   2   2   1   2   2   2   2   2   1   2   1   2   2   1   2   2   2   2   2   1   2   1   2   2   2   1   1   1   2   2   1   1   1   2   1   1   2   1   2   2   1   1   2   2   2   1   2   2   2   2   2   1   2   2   1   1   2   2   1   2   1   1   2   1   2   2   2   1   1   1   1   2   1   2   2   1   2   2   1   2   2   1   2   2   2   1   1   2   2   1   2   1   2   2   2   2   2   2   1   1   1   1   2   2   1   2   2   2   1   2   2   1   1   2   2   2   2   2   1   2   1   1   1   2   2   1   1   1   2   1   1   1   2   2   2   1   2   1   1   1   1   1   2   2   2   1   1   1   1   1   1   1   1   1   1   1   2   2   2   2   2   1   2   1   2   2   2   2   2
 MK-1-13                1   2   2   2   1   2   2   2   1   2   2   1   1   2   1   1   2   1   1   1   1   1   2   1   2   1   1   2   1   2   1   2   2   1   2   2   2   2   2   1   2   1   2   2   1   2   2   2   2   2   1   2   1   2   2   2   1   1   1   1   2   2   1   2   1   1   1   2   1   2   2   1   1   2   2   2   1   2   2   2   2   2   1   2   2   1   1   2   2   1   2   1   1   2   1   2   2   2   1   1   1   1   2   1   2   2   1   2   2   1   1   2   1   2   2   2   1   1   2   1   1   1   1   1   2   2   2   2   2   1   1   1   1   2   2   1   2   2   2   1   2   2   1   1   2   2   2   2   2   1   2   1   1   1   2   2   1   1   1   1   1   1   1   2   2   1   1   2   2   1   1   2   1   2   1   2   1   1   2   1   1   1   1   1   1   1   2   2   1   2   2   2   1   2   1   2   2   2   2   2
 MK-1-14                1   2   2   2   1   2   1   2   1   2   2   1   1   2   1   1   1   1   1   1   1   1   2   1   2   1   1   2   1   1   1   1   1   1   2   2   2   2   1   1   1   1   2   2   1   2   2   2   2   2   1   2   1   2   2   2   1   1   1   1   2   2   1   1   1   1   1   2   1   2   2   2   1   2   2   2   2   2   2   2   2   2   1   2   2   1   1   2   2   1   2   1   1   2   1   2   2   2   1   1   1   2   2   1   2   1   1   2   2   1   1   2   1   2   2   2   1   1   2   1   1   1   1   1   2   2   2   2   2   1   1   1   1   1   2   1   2   2   2   1   2   2   1   1   2   2   2   2   1   1   1   1   1   1   2   2   2   1   1   1   1   1   1   2   1   1   1   1   2   1   1   1   2   2   1   2   1   1   2   1   1   1   1   1   1   2   1   2   1   2   1   2   1   2   1   2   2   2   2   2
 MK-1-15                1   2   2   2   1   2   1   2   2   1   2   1   1   2   1   2   1   2   1   1   1   1   2   1   2   1   1   2   1   1   1   2   1   1   2   1   2   2   2   1   1   1   2   2   1   2   1   2   2   2   1   2   2   2   2   2   1   1   1   1   2   2   1   2   1   1   1   2   1   1   2   2   1   2   2   2   2   2   2   2   2   2   1   2   2   1   1   2   1   1   2   1   2   2   1   2   2   2   1   1   1   2   2   1   2   1   1   2   2   1   1   2   1   2   2   2   1   1   2   1   1   1   1   1   2   2   2   2   2   1   1   1   1   1   1   1   2   2   1   2   2   2   1   1   2   1   2   2   1   1   1   1   1   1   2   2   2   1   1   1   1   1   1   2   1   1   1   1   2   1   1   1   2   2   1   2   1   1   2   1   1   1   1   1   1   2   1   2   1   2   1   2   1   2   1   2   2   2   2   2
 MK-1-16                1   2   2   2   1   2   1   2   2   1   2   1   1   2   1   2   1   2   1   1   1   1   2   1   2   1   1   2   1   1   1   1   1   1   2   1   2   2   2   1   1   1   2   2   1   2   1   2   1   1   1   2   2   2   2   2   2   1   1   2   2   2   1   2   1   1   1   2   1   1   2   2   2   2   2   2   2   2   2   2   2   2   2   2   2   1   1   1   1   1   2   1   2   2   1   2   2   2   2   1   1   2   2   1   2   1   1   2   2   1   2   2   1   2   2   2   1   1   2   1   1   1   1   1   1   2   2   2   2   1   2   1   1   2   1   1   2   2   1   2   1   2   1   1   1   1   2   2   1   1   1   1   1   1   2   2   2   1   1   1   1   2   1   2   1   1   1   2   2   1   1   1   2   2   1   2   1   1   2   1   1   2   1   1   1   2   1   2   1   2   1   2   1   2   1   1   2   2   2   2
 MK-2-1                 1   1   1   2   2   2   1   2   2   2   2   1   2   2   2   2   1   1   2   2   1   1   1   2   2   1   1   1   2   2   1   1   1   1   1   1   2   1   2   2   1   1   1   2   2   1   1   2   1   2   2   2   1   2   2   2   1   2   1   1   1   1   1   2   2   1   2   1   1   1   1   1   1   2   1   2   2   2   1   1   2   1   2   1   2   1   1   1   1   1   2   1   2   1   2   1   2   1   1   2   2   1   2   1   1   2   2   1   1   1   2   1   1   1   2   1   2   1   1   2   2   1   2   1   2   2   1   1   2   2   1   1   2   1   1   1   2   1   2   2   1   2   2   1   2   2   1   1   1   2   2   1   2   1   1   1   1   1   2   2   1   2   1   1   2   2   1   2   1   2   1   1   1   1   1   2   2   2   2   1   2   2   2   2   1   1   2   2   1   2   1   2   1   1   1   1   2   1   2   1
 MK-2-2                 1   1   2   2   2   2   1   2   1   2   2   1   2   2   2   2   2   1   2   2   1   1   1   2   2   1   1   1   2   2   1   1   1   1   1   1   2   1   2   2   1   1   1   2   2   1   1   2   2   2   2   1   2   2   2   2   1   2   1   1   1   1   1   2   2   1   2   1   2   1   1   1   1   2   1   2   2   2   1   1   2   1   2   1   2   1   1   1   2   1   2   1   2   1   2   1   2   1   1   2   2   2   2   1   1   2   2   1   1   1   2   1   1   1   1   1   1   1   1   2   1   1   1   1   2   2   1   1   2   2   1   1   2   1   1   1   2   1   2   2   1   2   2   1   2   2   1   1   1   2   1   1   2   2   1   1   1   2   2   2   1   2   1   2   1   2   1   2   1   2   1   1   1   1   1   2   2   2   2   1   2   1   2   2   1   1   2   2   2   2   1   2   2   1   1   1   2   2   2   1
 MK-2-3                 1   1   2   2   2   2   1   2   1   2   2   1   2   2   2   2   2   1   2   2   1   1   1   2   2   1   1   1   2   2   1   1   2   1   1   1   2   1   2   2   1   1   1   2   2   1   1   2   2   2   2   2   1   2   2   2   1   2   2   1   1   1   2   2   2   1   2   1   2   1   2   1   1   2   1   2   2   2   1   1   2   1   2   1   2   1   1   1   1   1   2   1   2   1   2   1   2   1   1   2   2   2   2   1   1   2   2   1   1   1   2   1   1   1   1   1   1   1   1   2   1   1   1   1   2   2   1   1   2   1   1   1   2   2   1   2   2   1   2   2   1   2   2   1   2   2   1   1   1   2   1   1   2   2   1   1   1   2   2   2   1   2   1   2   1   2   1   2   1   2   1   1   1   1   1   2   2   2   2   1   2   1   2   2   1   1   2   2   2   2   1   2   2   1   2   1   2   2   2   1
 MK-2-4                 1   1   2   1   2   2   1   2   1   2   2   1   2   2   2   2   2   1   2   2   1   1   1   2   2   1   1   1   2   2   1   1   2   1   1   2   2   1   2   1   1   1   1   2   2   1   1   2   2   2   2   2   1   2   2   2   1   1   2   1   1   1   2   2   2   1   2   1   2   1   2   1   1   2   1   2   2   2   1   1   2   1   2   1   2   1   2   1   1   1   2   1   2   2   1   1   2   1   1   2   2   1   2   1   1   2   2   1   1   1   2   1   1   2   1   1   1   1   1   2   1   1   1   1   2   2   1   1   1   1   2   1   2   1   1   1   2   1   2   2   1   2   2   1   2   2   1   1   1   2   1   1   2   2   1   1   1   2   2   2   1   2   1   2   1   2   2   2   1   1   1   1   1   1   1   2   2   2   2   1   2   1   2   2   1   1   2   2   2   2   1   2   2   1   2   1   1   2   2   1
 MK-2-5                 1   2   1   1   2   2   1   2   1   2   2   1   2   1   2   2   2   2   2   2   2   1   1   2   2   1   1   1   2   1   1   2   2   1   1   2   2   1   2   1   1   1   1   2   2   1   1   2   2   2   2   2   1   2   2   2   1   1   1   1   1   2   2   2   2   2   2   1   2   1   2   1   1   2   1   2   1   2   1   1   2   1   2   1   2   1   2   2   1   1   2   1   1   2   1   1   2   1   1   2   2   1   2   1   1   1   2   1   2   1   2   1   1   2   1   1   1   1   1   2   1   1   1   1   2   2   1   1   1   1   2   2   2   1   1   1   2   1   2   2   2   2   2   1   2   2   1   1   1   2   2   1   2   2   1   1   2   2   2   2   2   2   1   2   1   2   2   2   1   1   1   1   1   1   1   2   2   2   2   2   2   1   1   2   1   1   2   2   2   2   1   2   1   1   2   1   1   2   2   1
 MK-2-6                 1   2   1   2   2   2   1   1   1   2   1   1   2   1   2   1   2   2   2   2   1   1   2   2   2   1   1   1   2   1   1   2   2   1   1   2   2   1   2   1   2   1   1   2   2   1   1   2   2   2   1   2   2   2   2   2   2   1   1   1   1   2   1   2   1   2   2   2   2   1   2   1   1   2   1   2   1   2   1   1   2   1   2   1   2   1   2   2   1   1   2   1   1   2   1   1   2   1   1   2   2   1   2   2   1   1   2   2   2   1   2   1   1   2   1   2   1   1   1   2   1   1   1   1   2   1   1   1   1   1   2   2   2   1   1   1   2   1   2   2   1   2   2   1   1   2   1   2   1   2   2   1   2   2   1   1   2   2   2   2   2   2   1   2   2   2   2   2   1   1   1   1   2   1   1   2   2   2   2   2   2   1   1   2   1   2   2   2   2   2   1   1   1   1   2   1   1   2   2   1
 MK-2-7                 1   2   1   2   2   2   1   1   1   2   1   1   2   1   2   1   2   2   1   2   1   1   2   2   1   1   1   1   1   1   1   2   2   1   1   2   2   1   1   1   2   1   1   2   2   1   1   2   2   2   1   2   2   2   2   1   2   1   2   1   1   2   1   2   1   1   2   2   2   1   2   1   1   2   1   2   1   1   1   1   2   1   2   1   2   1   2   2   1   1   2   1   1   2   1   1   2   1   1   2   2   1   2   2   1   1   2   2   2   1   2   1   1   2   1   2   1   1   1   2   1   1   1   1   2   1   1   1   1   1   2   2   2   2   1   1   2   1   2   1   1   1   2   1   1   1   1   2   2   2   2   1   2   1   1   1   2   2   1   1   2   2   1   2   2   2   2   1   1   1   1   1   2   1   1   2   2   2   1   2   2   1   2   2   1   2   2   2   2   2   1   1   1   1   2   1   2   2   2   1
 MK-2-8                 1   2   1   2   2   2   1   1   1   2   1   1   2   1   2   1   2   2   1   2   1   1   2   2   1   1   1   1   1   1   1   2   2   1   1   2   2   1   1   1   2   1   2   2   2   2   1   2   2   2   1   2   2   2   2   1   2   2   2   2   1   2   1   2   2   1   2   2   2   1   2   1   1   2   1   2   1   1   1   1   2   1   2   1   2   1   2   2   1   1   2   1   1   2   1   1   2   1   1   2   2   1   2   2   1   1   2   2   2   1   2   2   1   2   1   2   1   1   1   2   1   1   1   1   2   1   1   1   1   2   2   2   2   2   1   1   2   1   1   1   1   1   2   1   1   1   1   2   2   2   2   1   2   1   1   1   2   2   1   1   2   2   1   2   2   1   2   1   1   1   1   1   2   1   1   2   2   2   1   2   2   1   2   2   1   2   2   2   1   2   2   1   1   1   1   1   2   2   2   1
 MK-2-9                 1   2   1   2   2   2   1   1   1   2   1   1   2   1   2   2   1   2   1   2   1   2   2   2   1   1   1   1   2   1   2   2   1   1   1   2   2   1   1   1   2   1   2   2   2   2   1   2   2   2   1   2   2   2   2   1   2   2   2   2   1   2   1   2   2   1   2   2   2   2   2   1   1   2   1   2   1   1   1   1   2   1   2   1   2   1   2   1   1   2   2   1   1   2   1   1   2   2   1   2   2   1   2   2   1   1   2   2   1   1   2   2   1   2   1   1   1   1   1   2   1   1   2   1   2   1   1   1   1   1   2   2   2   2   1   2   2   1   1   1   1   1   1   1   1   1   1   2   1   2   2   2   2   1   1   1   2   2   1   1   2   2   1   2   2   2   2   1   1   1   1   1   2   1   1   2   2   2   1   2   1   1   2   2   1   2   1   2   1   2   2   1   1   1   1   1   2   2   2   1
 MK-2-10                1   2   1   2   2   2   1   1   1   2   1   1   2   1   2   2   1   2   1   2   2   2   2   2   1   1   1   1   2   1   2   1   1   1   1   2   2   1   1   1   2   1   2   2   2   2   1   2   2   2   1   2   2   2   2   1   2   2   1   1   1   2   1   2   2   1   2   2   2   2   2   1   1   2   1   2   1   1   1   1   2   2   2   1   2   1   2   1   1   2   2   1   1   2   2   1   2   2   1   2   2   1   2   2   1   1   2   2   2   1   1   2   1   2   1   2   1   1   1   2   1   1   2   2   2   1   1   1   1   1   2   2   2   2   1   2   1   1   1   1   1   1   1   1   1   1   1   2   2   2   2   2   2   1   1   1   2   2   1   1   2   2   1   1   2   2   2   1   1   1   1   1   2   2   1   2   2   2   1   2   1   1   2   2   1   2   1   2   1   1   2   1   1   1   1   1   1   2   2   1
 MK-2-11                1   2   1   2   2   2   1   1   1   1   1   2   2   2   2   2   1   2   1   2   2   2   2   2   2   1   1   2   2   1   2   1   1   1   1   2   2   1   1   1   2   1   2   1   2   2   1   2   2   2   1   2   2   2   2   2   2   2   2   1   1   2   1   2   2   1   2   2   2   2   2   2   1   2   1   2   1   1   1   1   2   2   2   1   2   2   2   1   1   2   2   1   1   2   2   1   2   2   1   2   1   2   2   2   1   1   2   2   2   1   1   2   1   2   1   2   1   1   1   2   1   1   2   2   2   1   1   1   1   1   1   2   2   2   1   2   1   1   1   1   1   2   1   1   1   1   1   2   2   2   2   2   2   1   1   1   2   2   1   1   2   2   1   1   2   2   2   1   2   1   1   1   2   2   1   2   2   2   1   2   1   1   2   2   1   1   1   2   2   1   2   1   1   1   1   2   1   2   1   1
 MK-2-12                1   2   1   2   2   2   1   1   1   1   1   1   2   1   2   2   1   1   1   2   2   2   2   2   2   1   2   2   2   1   2   1   1   2   1   2   2   1   1   2   2   1   2   2   2   2   1   2   2   2   1   2   2   2   2   2   2   2   2   1   1   2   1   1   2   1   1   2   2   2   2   2   1   2   1   2   1   1   2   1   2   2   2   2   2   2   2   1   1   2   1   1   1   2   2   1   2   2   1   2   1   2   2   2   2   1   2   1   1   2   1   2   1   2   1   1   1   1   1   2   1   1   2   2   2   1   1   1   2   1   1   2   2   2   1   2   1   1   1   1   1   2   1   1   1   1   1   2   2   2   2   2   2   2   1   1   2   2   1   1   2   2   1   1   2   2   2   1   2   1   1   1   2   2   1   2   2   2   1   2   1   1   2   2   1   2   1   2   2   1   2   1   1   1   1   2   2   2   2   1
 MK-2-13                1   2   1   2   1   2   1   1   1   1   1   1   2   2   2   2   1   1   1   2   2   2   1   2   2   1   2   2   2   1   2   1   1   2   1   2   2   1   1   2   2   1   2   2   2   2   1   2   2   2   1   2   2   2   2   2   2   2   2   1   2   2   1   1   2   1   1   2   2   2   2   2   1   2   1   2   1   1   2   1   2   2   2   2   2   2   2   1   1   2   2   1   1   2   1   1   1   2   1   2   1   2   2   2   2   1   2   1   1   2   1   2   1   2   1   1   1   1   1   2   1   1   2   2   1   1   1   1   2   1   1   2   2   2   1   2   2   1   1   1   1   2   1   1   1   1   1   2   2   1   2   2   2   2   1   1   2   2   1   2   2   1   1   1   2   2   2   1   2   1   1   1   2   2   1   2   2   2   1   2   1   2   2   2   1   2   1   2   2   1   2   1   1   1   1   2   2   2   2   1
 MK-2-14                1   2   1   2   1   1   1   1   1   1   1   1   2   2   1   2   1   1   1   2   2   2   1   2   2   2   2   2   2   1   2   1   1   2   1   2   2   1   1   2   2   1   2   2   2   2   1   2   2   1   1   1   2   2   2   2   2   2   2   1   2   2   1   1   2   1   1   2   2   2   2   2   1   1   2   2   1   1   2   1   2   2   2   2   2   2   2   1   2   2   2   1   1   2   1   1   1   2   1   2   1   2   2   2   2   1   2   1   1   2   1   2   2   1   1   1   1   1   1   1   1   2   2   2   1   2   1   1   2   2   1   2   2   2   1   2   2   1   1   1   1   2   1   1   1   1   1   1   2   2   2   2   2   2   1   1   2   2   1   2   2   1   1   1   2   2   2   1   2   1   1   1   1   1   1   2   2   2   2   2   1   2   1   2   2   2   1   2   2   2   2   2   1   1   1   2   2   2   2   1
 MK-2-15                1   2   1   2   1   1   1   1   1   1   1   1   2   2   1   1   1   1   1   2   2   2   1   2   2   2   2   2   2   1   2   1   1   2   1   2   2   1   1   2   2   1   2   2   2   2   1   2   2   1   1   1   2   2   2   2   2   2   2   1   2   2   1   1   2   2   1   2   2   2   2   2   1   1   1   2   1   1   2   1   2   1   1   2   2   2   2   1   2   1   2   1   1   2   1   1   1   2   1   2   1   1   2   2   2   1   2   1   1   2   1   2   1   1   1   1   1   1   1   1   1   2   2   2   1   2   1   1   2   2   1   2   2   2   2   2   2   1   1   1   1   2   1   1   1   1   1   1   2   2   1   2   2   2   1   1   2   2   2   1   2   1   1   1   2   2   2   2   2   1   1   2   1   1   1   2   2   2   2   1   1   2   2   2   2   2   1   2   2   2   2   2   1   1   1   2   2   2   2   1
 MK-2-16                1   2   1   2   1   1   1   1   2   1   1   1   2   2   1   1   1   1   1   2   2   2   1   2   2   2   2   2   2   1   2   1   1   1   1   2   2   2   1   2   2   1   2   2   2   2   1   2   1   1   1   2   2   2   2   2   2   2   2   1   2   2   1   1   2   2   1   2   2   2   2   2   1   1   1   2   1   1   2   1   2   1   1   2   2   2   2   1   2   1   2   2   1   2   1   1   1   2   1   2   1   1   2   2   2   1   2   2   2   2   1   2   2   1   1   1   1   1   1   1   1   2   2   2   1   1   1   1   2   1   1   2   2   2   2   2   2   1   1   1   1   2   1   1   1   1   1   1   2   1   1   2   2   2   1   1   2   2   2   1   2   1   1   1   2   1   2   2   1   1   1   1   1   1   1   2   2   1   2   1   1   2   2   2   2   2   1   2   2   1   2   2   1   1   1   2   2   2   2   1
 MK-3-1                 1   2   1   1   1   1   2   2   1   1   1   1   2   2   1   1   1   1   2   2   1   1   2   2   1   1   1   1   2   1   2   2   1   1   2   2   1   2   2   1   1   1   1   2   1   1   2   1   1   2   2   2   2   1   2   2   1   1   2   1   1   2   2   2   2   2   2   2   1   1   2   1   2   2   2   2   1   2   1   1   1   1   2   1   2   2   1   1   2   1   2   1   2   2   1   2   1   1   1   1   1   2   2   1   2   2   2   1   2   2   2   2   1   1   1   1   1   1   1   1   2   1   2   2   2   1   2   2   1   1   2   2   1   2   1   2   1   2   1   2   1   2   2   2   1   1   1   2   2   2   1   2   2   2   1   1   1   2   1   1   2   1   2   1   2   1   1   2   2   1   2   2   1   1   1   2   2   1   2   1   1   2   1   1   1   1   1   2   1   1   2   1   2   1   1   2   1   2   2   2
 MK-3-2                 1   2   1   1   1   1   2   2   1   1   1   1   2   2   1   1   1   1   2   2   1   1   2   2   2   1   1   1   2   1   2   2   1   1   2   2   1   1   2   1   1   2   1   2   1   1   2   1   1   2   1   2   2   1   2   2   1   1   2   1   2   2   2   2   2   2   2   2   1   2   2   1   2   1   2   2   1   2   2   1   1   1   2   1   2   2   1   1   2   1   2   1   2   2   1   2   1   1   1   1   1   1   2   1   2   2   2   1   1   2   2   2   1   1   2   1   2   1   1   1   2   1   2   2   2   1   2   2   1   2   2   2   1   2   1   1   1   2   1   1   1   2   2   2   1   1   1   2   2   1   1   2   2   2   1   1   1   2   1   1   2   1   2   2   2   1   1   2   2   1   2   2   1   1   1   2   1   2   2   1   2   2   1   1   1   1   1   2   2   1   2   1   2   1   1   2   1   2   2   2
 MK-3-3                 1   2   1   1   1   1   2   2   1   1   1   1   2   2   2   1   1   1   2   2   1   1   2   2   2   1   1   1   2   1   2   2   1   1   2   2   1   1   2   1   1   2   1   2   1   1   2   1   1   2   1   2   2   1   2   2   1   1   1   1   2   2   2   2   2   1   2   2   1   2   2   1   2   2   2   2   2   2   2   1   1   1   2   2   1   2   1   1   2   1   2   1   2   2   1   2   1   1   2   1   1   1   2   1   2   2   2   1   1   2   2   2   1   1   2   1   2   2   1   1   2   1   2   2   2   2   2   2   1   2   1   2   1   2   1   2   1   1   1   1   1   2   1   2   1   1   1   2   2   2   1   2   2   2   2   1   1   2   1   2   2   1   2   2   2   1   1   2   2   1   2   2   2   1   1   2   1   2   2   1   2   2   2   1   1   1   1   1   2   2   2   1   1   1   2   2   1   2   2   2
 MK-3-4                 1   2   1   1   1   1   2   1   1   1   1   1   2   2   2   2   1   1   2   2   1   2   1   2   2   1   1   1   2   1   2   2   2   2   2   2   1   1   2   1   1   2   1   2   1   1   2   2   1   2   1   2   2   1   2   2   1   1   1   1   2   2   2   2   2   1   2   2   1   2   1   1   2   2   2   2   2   2   2   2   2   1   2   2   1   2   1   1   2   1   2   2   2   2   1   2   1   1   2   1   1   2   2   2   2   2   2   1   1   2   2   2   1   1   2   1   2   2   1   1   1   1   2   2   2   2   1   2   1   2   1   2   1   2   1   2   1   1   1   1   1   2   1   2   1   1   1   2   2   2   1   1   2   2   2   1   1   2   1   2   2   2   2   2   2   1   1   2   2   1   2   2   2   1   1   2   1   2   2   1   2   2   2   1   1   1   1   1   2   2   2   1   1   1   2   2   1   2   2   2
 MK-3-5                 1   2   2   1   2   1   2   2   1   1   1   1   2   2   2   2   1   1   2   2   1   2   1   2   2   1   1   1   2   1   2   2   2   2   2   2   1   1   2   1   1   2   1   2   1   1   2   2   1   2   1   2   2   1   2   2   1   1   1   1   2   2   2   2   2   1   2   2   1   2   1   1   2   2   2   2   2   1   1   1   2   1   2   2   1   2   1   1   2   1   1   2   2   2   1   2   1   1   2   2   1   2   2   2   2   2   2   1   1   2   2   2   1   1   1   1   2   1   1   1   1   1   2   2   1   2   1   2   1   2   1   2   1   2   1   2   1   1   1   1   1   2   1   1   1   1   1   2   2   2   1   1   2   2   2   1   1   1   1   1   2   2   2   2   2   1   2   2   2   1   2   2   2   1   2   2   1   2   2   1   2   2   2   1   1   1   1   1   2   2   2   1   1   2   2   2   1   2   2   2
 MK-3-6                 1   2   2   1   2   1   1   2   1   1   1   1   2   2   2   2   1   1   2   2   1   2   1   2   2   2   1   1   2   1   2   2   2   2   1   2   1   1   2   1   1   2   1   2   1   2   2   2   1   2   1   2   2   1   2   2   1   1   1   1   2   2   2   2   2   1   2   2   1   2   1   2   2   2   2   1   2   1   1   1   1   1   2   2   1   1   1   1   2   1   1   2   2   2   1   1   1   1   2   2   1   1   2   2   2   2   2   1   1   2   2   2   1   1   1   1   1   1   1   1   1   2   1   2   1   2   1   2   1   1   1   2   1   2   1   2   1   2   1   1   2   2   1   1   1   1   1   2   1   2   2   1   2   2   2   1   1   1   1   1   2   2   2   2   2   1   2   2   2   1   2   2   2   1   2   2   2   2   2   1   2   2   2   1   1   1   2   1   2   2   1   1   1   2   2   2   1   2   2   1
 MK-3-7                 1   2   2   1   2   1   2   2   1   1   1   1   2   2   2   2   1   1   2   2   1   2   1   1   2   2   1   1   2   1   2   2   2   2   1   2   1   1   2   1   1   2   1   2   1   2   2   2   1   2   1   2   2   1   2   2   2   1   1   1   2   2   2   2   2   1   2   2   1   1   1   2   2   2   2   1   2   1   1   1   1   1   2   2   2   1   1   1   2   1   1   2   2   2   1   1   1   2   2   2   1   1   2   2   2   2   2   1   1   1   2   2   1   1   1   1   1   1   2   1   1   2   1   2   1   2   1   2   1   1   1   2   1   2   1   2   1   2   1   1   2   2   1   1   1   1   1   2   1   1   2   1   2   2   2   1   1   1   1   1   2   2   2   1   2   1   2   2   2   1   2   2   2   1   2   2   2   2   2   1   2   1   1   1   1   1   2   1   2   2   1   1   1   2   2   2   1   2   2   1
 MK-3-8                 1   2   2   1   2   1   2   2   1   1   1   2   2   2   2   2   2   1   2   2   1   2   1   2   2   2   1   1   1   1   2   1   2   2   1   2   1   2   2   1   1   2   1   2   1   2   2   2   2   2   1   2   2   2   2   2   2   1   1   1   2   2   2   2   2   1   2   2   2   1   1   1   2   1   1   1   2   1   1   1   1   1   2   2   2   1   1   1   2   1   1   2   2   2   1   1   1   2   2   2   1   1   2   2   2   2   2   1   1   1   2   2   1   1   1   2   1   1   1   1   1   1   1   2   1   2   1   2   2   2   1   2   1   2   1   2   1   2   1   1   2   2   1   1   1   2   1   1   1   1   2   1   2   2   2   1   1   1   1   1   2   2   2   1   2   1   2   2   2   1   1   2   2   1   2   2   2   2   2   1   1   1   1   1   1   1   2   1   2   2   1   1   1   2   2   2   1   2   2   1
 MK-3-9                 1   2   2   1   2   1   2   2   1   1   1   2   2   2   2   2   1   1   2   2   1   2   1   2   2   2   1   1   1   1   2   1   2   2   1   2   1   2   2   1   1   1   1   2   1   2   2   2   2   2   1   2   2   2   2   2   2   2   1   1   2   2   2   2   2   1   2   2   1   1   1   1   2   1   1   1   1   2   1   1   1   1   2   2   1   1   1   1   2   1   1   2   2   2   1   1   1   2   2   2   1   1   2   2   2   2   2   1   1   1   2   2   2   2   1   1   1   2   1   1   1   1   1   2   1   2   1   2   2   2   1   2   1   2   1   2   1   2   1   1   2   2   1   1   1   2   1   1   1   1   2   1   2   2   2   1   1   1   1   1   2   2   2   1   2   1   2   2   2   1   1   2   2   2   2   2   2   2   2   1   1   1   1   1   1   1   2   1   2   2   1   1   1   1   2   2   1   2   2   1
 MK-3-10                1   2   1   1   2   1   2   2   1   1   1   2   2   2   2   2   1   1   1   2   1   2   1   2   2   2   1   1   1   1   2   1   2   1   1   2   1   2   2   2   1   1   2   2   1   2   2   2   2   2   1   2   2   2   1   2   2   2   1   2   2   2   2   1   2   1   2   2   1   1   1   1   2   2   1   1   1   2   1   1   1   1   2   2   1   1   1   1   2   1   1   2   2   1   1   1   1   2   2   2   1   2   2   2   2   2   2   1   1   1   2   2   2   2   1   1   2   2   1   1   1   1   1   2   1   1   1   2   2   2   1   2   1   2   1   2   1   2   1   1   2   2   1   1   1   1   1   1   1   1   2   1   2   2   2   1   1   1   1   1   2   2   2   2   2   1   2   2   2   1   1   2   2   2   2   2   2   2   2   1   1   2   1   1   1   1   2   1   2   2   2   1   1   2   2   2   1   2   2   1
 MK-3-11                1   2   1   1   2   1   2   2   1   1   1   2   2   2   2   1   1   1   1   2   1   2   1   2   2   2   1   2   1   1   2   1   2   1   1   2   1   2   2   2   1   1   2   2   2   2   1   2   1   2   2   2   2   2   1   1   2   2   2   2   1   2   2   1   2   1   2   2   1   2   1   1   2   2   1   1   1   2   1   1   1   1   2   2   2   1   1   1   2   1   1   1   2   1   1   1   1   2   2   2   1   2   1   2   2   2   2   1   1   1   1   2   2   2   2   1   2   2   1   1   1   2   2   2   1   1   1   2   2   2   2   2   1   2   1   2   1   2   1   1   2   2   1   1   1   1   1   1   1   1   2   1   2   2   2   2   1   1   1   1   2   2   2   2   2   1   2   2   2   1   1   2   2   2   2   1   1   2   2   1   1   2   1   1   1   1   1   1   1   2   2   1   2   2   2   2   1   2   2   1
 MK-3-12                1   2   1   1   1   1   2   2   1   1   1   2   2   2   2   1   1   1   1   1   1   2   1   2   2   1   1   2   1   1   1   1   2   1   1   2   1   2   2   2   1   1   2   1   2   2   1   2   1   2   2   2   2   2   1   1   2   2   2   2   1   2   2   1   2   1   2   2   1   2   1   1   2   2   1   1   1   2   2   1   1   1   2   2   2   1   1   2   2   2   1   1   2   1   1   1   1   1   2   2   1   2   1   2   2   1   2   1   1   1   1   2   2   2   2   1   2   2   1   1   1   2   2   2   1   1   1   2   2   2   1   1   1   2   1   2   1   2   1   1   2   2   1   1   1   1   1   1   1   1   1   1   1   2   2   2   1   1   1   1   2   2   2   2   2   1   2   2   2   1   1   2   2   2   2   1   1   2   2   1   1   1   1   1   1   1   1   1   1   2   2   1   2   2   2   2   1   2   2   1
 MK-3-13                1   2   1   1   1   1   2   2   1   1   1   2   2   1   2   1   1   1   1   1   1   2   1   2   2   1   1   2   1   1   1   1   2   2   2   2   1   2   2   2   1   1   1   1   2   2   1   2   1   2   2   2   2   2   1   1   2   2   2   2   1   2   2   1   2   2   1   2   1   1   1   1   2   2   1   1   1   2   2   1   2   1   2   2   2   1   2   2   2   2   1   1   2   1   1   1   1   1   2   2   1   2   2   2   2   1   2   2   1   1   1   2   2   2   2   1   2   2   1   1   1   2   2   2   1   2   1   2   2   2   1   1   1   2   1   2   1   1   1   1   2   2   1   1   1   1   1   1   1   1   2   1   1   1   2   1   1   1   1   1   2   2   2   2   2   1   2   2   2   1   1   1   2   2   2   1   1   2   2   1   1   2   1   1   1   1   1   1   1   2   2   1   2   2   2   1   1   2   2   1
 MK-3-14                1   2   1   1   1   1   2   2   2   1   1   2   2   1   2   1   1   1   2   1   1   2   2   2   2   1   1   2   2   1   2   1   2   2   2   2   1   2   1   2   1   1   1   2   2   2   1   2   1   2   2   2   2   2   1   1   2   2   1   2   1   2   2   1   2   2   1   1   1   1   1   1   2   2   1   1   1   2   2   1   2   1   2   2   2   2   2   2   2   2   1   1   2   1   1   1   1   1   2   2   1   2   2   2   2   1   2   2   1   1   1   1   2   2   2   2   2   2   1   1   1   2   2   2   1   2   1   1   2   2   1   2   1   1   1   2   1   1   1   1   2   2   1   1   1   1   1   1   1   1   2   2   1   2   2   1   2   1   1   1   2   2   2   2   2   1   2   2   2   1   1   1   1   2   2   1   1   2   2   1   1   2   1   1   1   1   1   1   1   2   2   1   2   2   2   1   1   2   2   1
 MK-3-15                2   2   1   1   1   1   2   2   2   1   1   1   2   1   2   1   1   1   2   1   1   2   2   2   2   1   1   2   2   1   2   2   2   2   1   2   1   1   2   2   1   1   1   2   2   2   1   2   1   2   1   1   2   2   1   1   2   2   1   2   2   1   2   1   2   2   1   1   1   1   1   1   1   2   1   1   1   2   2   2   2   2   2   2   2   1   1   2   2   2   1   1   2   1   2   1   1   1   2   2   1   2   2   2   2   1   2   1   1   2   2   2   2   2   2   2   2   2   2   1   1   2   2   2   1   2   2   1   2   2   1   2   1   1   1   2   1   2   1   1   2   2   1   2   1   1   1   1   1   1   2   2   1   2   2   1   1   1   1   1   2   2   2   2   2   2   2   2   2   1   1   1   1   2   2   1   1   2   2   1   2   1   1   1   1   2   1   1   1   1   2   1   2   2   2   1   1   2   2   1
 MK-3-16                2   2   1   1   1   1   2   2   2   1   1   1   2   1   1   1   1   1   2   1   1   2   2   2   2   1   1   2   2   1   2   2   2   2   1   2   1   1   2   2   1   2   1   2   2   2   1   2   1   2   1   1   2   2   1   1   2   2   1   2   2   1   2   1   2   2   1   1   1   1   1   1   1   2   1   1   1   2   2   2   2   1   2   2   2   1   1   2   2   2   1   1   2   1   2   1   1   2   2   2   2   2   2   2   2   1   2   1   1   2   2   2   2   2   2   2   1   2   2   1   2   2   2   1   1   2   1   1   2   2   1   2   1   1   1   2   2   2   1   1   2   2   1   2   1   1   1   1   2   1   2   2   1   2   1   1   1   1   1   1   2   2   2   2   1   2   2   1   2   1   1   1   2   2   2   2   1   2   2   1   1   1   1   1   1   2   1   1   1   1   2   1   2   2   2   1   1   2   2   1
 MK-4-1                 1   2   2   2   2   2   1   1   2   2   2   1   2   2   2   2   2   1   2   2   2   1   1   1   2   1   1   1   1   2   1   2   1   1   2   2   1   2   1   1   1   2   1   1   2   2   1   1   2   1   2   2   2   1   2   2   1   2   2   2   1   2   1   1   1   1   2   2   1   2   1   1   2   1   1   2   1   2   2   1   1   2   1   2   1   2   1   1   1   2   2   1   2   1   1   2   1   1   1   1   2   2   1   2   1   1   2   1   1   2   2   1   1   1   2   1   2   1   1   2   2   1   2   1   1   2   2   2   2   1   1   2   1   2   2   2   1   1   1   2   1   2   2   1   1   1   1   1   1   1   1   1   2   2   2   1   1   2   2   2   1   2   1   1   2   1   1   1   1   1   1   2   1   1   2   1   1   2   1   1   1   1   1   2   2   2   1   1   1   2   1   1   1   1   2   2   1   2   2   1
 MK-4-2                 1   2   1   1   2   2   1   1   2   2   2   1   1   2   2   2   2   1   2   2   2   1   1   2   2   2   1   1   1   1   1   1   1   1   2   2   1   2   1   1   1   2   1   1   2   1   1   1   2   1   2   2   2   2   2   2   1   2   2   1   1   2   1   1   1   1   2   1   1   2   1   1   2   1   1   2   1   2   2   1   1   2   1   2   1   2   1   1   1   2   2   1   2   1   1   2   1   2   1   1   2   2   1   1   1   1   2   1   1   2   2   1   1   1   2   1   2   1   1   2   1   1   2   1   1   2   2   2   2   1   1   2   1   2   2   2   1   1   1   2   1   2   2   1   2   1   1   1   1   1   1   1   2   2   2   1   1   2   2   2   1   2   1   2   2   2   1   1   1   1   1   1   1   1   2   1   1   2   1   1   1   1   2   1   2   1   1   1   1   2   1   1   2   1   2   2   2   2   2   1
 MK-4-3                 1   2   1   1   2   2   2   1   2   2   2   2   1   2   2   2   2   1   2   2   1   2   1   2   2   2   2   1   1   1   1   1   1   1   1   2   1   2   1   1   1   2   2   1   2   1   2   1   1   1   2   2   2   2   2   2   1   2   2   2   1   2   1   1   2   1   2   1   2   2   1   1   1   1   2   2   1   2   2   1   1   2   1   2   1   2   1   1   1   2   2   1   2   1   1   2   1   1   1   1   2   2   1   1   1   1   2   1   2   2   2   1   1   1   2   1   2   1   1   1   2   1   2   2   1   2   2   2   2   1   1   2   1   2   2   2   2   1   1   2   1   2   2   1   2   2   1   1   1   1   1   1   2   2   2   1   1   2   2   2   1   2   1   2   2   2   1   1   2   1   2   1   2   1   2   1   1   2   1   1   1   2   2   1   1   2   1   1   1   1   1   1   2   1   1   2   2   2   2   1
 MK-4-4                 1   2   1   1   2   2   2   1   1   2   2   2   1   2   2   2   1   1   2   2   1   2   1   2   1   2   2   1   1   1   1   1   1   1   1   2   1   2   1   1   1   2   2   1   2   1   2   2   1   1   1   2   2   2   2   2   1   2   2   2   1   2   1   1   2   1   2   1   2   2   1   1   1   2   2   2   1   2   2   1   1   2   1   2   1   1   1   1   1   2   2   1   1   1   1   1   2   1   1   1   2   2   1   1   1   1   2   1   2   2   2   1   2   1   2   1   2   1   1   1   2   1   2   2   1   2   2   2   2   1   1   2   1   2   2   2   1   1   1   2   1   2   2   1   2   2   1   1   1   1   1   1   2   2   2   1   1   2   2   2   1   2   1   2   2   2   1   1   2   1   2   1   2   1   2   1   1   2   1   1   1   2   1   1   1   2   1   1   1   1   1   1   2   1   1   2   1   2   2   1
 MK-4-5                 1   2   1   2   2   2   2   1   1   2   2   2   2   2   2   2   1   1   2   2   1   2   2   2   1   2   2   1   1   1   1   1   1   1   1   2   1   2   1   1   1   1   1   1   1   2   2   2   1   1   1   2   1   2   2   2   1   2   2   2   1   2   2   1   2   1   2   1   2   2   1   1   1   2   2   2   1   2   2   2   1   2   1   1   1   1   1   1   2   2   2   1   1   1   1   1   2   1   1   1   2   2   1   1   2   2   2   1   2   2   2   1   2   1   2   1   2   1   1   1   1   1   2   2   1   2   2   2   2   1   1   2   1   1   2   2   1   1   1   2   1   2   2   1   2   2   1   2   1   1   2   1   2   1   2   1   2   2   2   2   1   2   1   1   2   2   1   1   2   1   2   1   2   1   2   1   1   2   1   1   1   2   2   2   1   2   1   1   1   1   1   1   2   1   2   2   1   2   2   1
 MK-4-6                 1   2   1   2   1   1   2   1   1   2   2   2   2   2   2   2   1   1   2   2   1   2   2   2   1   2   2   1   1   1   1   1   1   1   1   2   2   2   1   1   1   1   1   1   1   2   2   1   1   1   2   2   2   2   2   2   1   2   2   2   1   1   2   1   2   1   2   1   2   2   1   1   1   2   2   2   1   2   2   2   1   2   1   1   1   1   1   1   2   2   2   1   1   1   2   1   2   2   2   1   2   2   1   1   2   2   2   1   2   2   2   1   2   1   2   1   2   2   1   1   1   1   2   2   1   2   2   2   2   2   1   2   1   1   2   2   1   1   1   2   2   2   2   2   2   2   1   2   1   1   1   1   1   1   2   1   2   2   1   2   1   2   1   2   2   2   1   1   2   1   2   1   2   1   1   1   1   2   1   1   1   2   2   1   1   1   2   1   1   1   1   1   2   1   2   2   2   2   2   2
 MK-4-7                 1   2   1   1   1   1   2   1   1   2   2   2   2   2   2   2   1   1   2   1   1   2   2   2   2   2   2   1   1   1   1   1   2   1   2   2   2   2   1   1   1   1   2   1   1   2   2   2   1   1   2   2   2   2   2   2   1   2   2   2   1   1   2   1   1   1   2   1   1   2   1   1   1   2   2   2   1   2   2   2   1   1   1   1   1   1   1   1   2   2   2   1   1   1   2   1   2   2   2   1   2   2   1   1   1   1   2   1   2   2   2   1   2   1   2   1   2   2   1   1   1   1   2   1   1   2   2   2   2   2   1   2   1   1   2   2   1   1   1   1   2   2   2   2   2   2   1   2   1   2   1   1   1   2   2   1   2   1   1   2   1   2   1   1   1   2   1   1   2   1   2   1   2   1   1   1   1   1   2   1   1   2   1   1   1   1   2   1   1   1   1   1   2   1   2   2   2   2   2   2
 MK-4-8                 1   2   1   1   1   1   2   1   1   2   2   2   2   1   1   2   1   1   2   1   1   2   1   2   2   2   2   1   1   1   1   1   2   1   1   2   1   2   1   1   1   1   2   1   1   1   2   2   1   1   2   2   2   2   2   2   1   2   2   2   1   1   2   1   1   1   2   1   1   2   1   1   1   2   2   2   1   2   2   2   1   1   1   1   1   1   1   1   1   2   2   1   1   1   2   1   2   2   2   1   2   2   1   1   1   1   2   1   2   2   2   1   2   1   2   1   2   2   1   1   1   1   2   1   1   2   2   2   2   2   1   2   1   1   1   2   1   1   1   1   2   2   2   2   2   2   1   1   1   2   1   1   2   2   2   1   2   1   1   2   1   2   2   2   2   2   1   1   2   1   2   1   2   1   1   1   1   1   2   1   1   2   1   2   1   1   2   1   1   1   1   1   2   1   2   2   2   2   2   2
 MK-4-9                 1   2   1   1   1   1   2   1   1   2   2   2   2   1   1   2   1   1   2   1   1   2   1   1   2   1   2   1   1   1   1   1   2   1   1   2   1   2   1   1   2   1   2   1   1   1   2   2   1   1   2   2   2   2   1   2   1   2   2   2   1   2   2   1   1   1   2   1   1   2   1   1   1   2   2   2   1   2   2   2   1   1   1   1   1   1   1   1   1   2   2   1   1   1   2   1   2   2   2   1   2   1   1   1   1   1   2   1   2   2   2   2   1   1   2   1   2   2   1   1   1   1   2   2   1   2   2   2   2   2   1   2   1   1   2   2   1   1   1   1   2   2   2   2   2   2   1   1   1   2   1   1   2   2   2   1   2   1   1   2   1   2   2   2   2   2   1   1   2   2   2   2   2   1   1   1   1   1   2   2   2   2   2   2   2   1   2   1   1   2   1   1   2   1   2   2   2   2   2   2
 MK-4-10                1   2   1   1   1   1   1   2   2   1   2   2   2   1   1   2   2   1   2   1   1   2   1   1   2   1   2   1   1   1   1   1   2   1   1   2   1   2   1   2   2   1   1   1   1   1   2   2   1   1   2   2   2   2   1   2   1   2   2   2   1   2   1   1   1   1   1   1   2   1   1   1   1   2   2   2   2   2   2   2   1   1   1   1   2   2   1   1   1   2   2   1   1   1   1   1   2   2   2   1   2   1   1   1   1   1   2   1   2   2   1   2   2   2   2   1   2   2   1   1   1   1   1   1   1   2   2   1   2   2   1   1   1   1   2   2   1   1   1   1   2   2   2   2   2   2   1   1   1   2   1   1   2   2   2   1   2   1   2   2   1   2   2   2   2   2   1   1   2   1   2   1   2   1   1   2   1   1   2   2   2   2   2   2   2   1   2   1   1   1   1   1   2   2   2   2   2   2   2   2
 MK-4-11                1   2   1   1   1   1   1   2   1   1   2   1   2   1   1   2   2   1   2   1   1   2   1   1   1   1   1   1   1   1   1   1   2   1   1   2   1   2   1   2   2   1   2   1   2   1   1   2   1   1   2   2   2   2   1   2   1   2   1   2   2   2   1   1   1   1   1   2   2   1   1   1   1   2   2   2   2   2   2   2   1   2   1   1   2   2   1   1   1   1   2   1   1   1   1   1   2   2   2   1   2   1   1   1   1   2   1   1   2   2   1   2   2   2   2   1   2   2   1   1   1   1   2   1   1   2   2   1   2   2   1   1   1   1   2   2   1   1   1   1   2   2   2   2   2   2   1   1   1   1   1   1   2   2   2   1   2   1   2   2   1   2   2   2   2   2   1   1   2   1   2   2   2   1   1   2   1   1   2   2   2   2   2   2   2   2   2   1   1   2   1   1   2   2   2   2   1   2   1   2
 MK-4-12                1   2   1   2   1   1   1   2   1   1   2   2   2   1   1   2   2   1   2   1   1   2   1   1   1   2   1   1   1   1   1   1   1   1   1   2   1   1   1   1   2   2   2   1   2   1   1   2   1   1   2   2   2   2   1   2   1   2   1   2   1   2   1   1   1   1   1   2   2   1   1   1   1   2   2   2   2   2   2   2   2   2   1   1   2   2   1   1   1   1   2   1   2   1   1   1   2   2   2   1   2   2   2   1   1   2   1   1   2   2   1   2   2   2   2   1   2   2   1   2   1   1   2   1   1   2   2   1   2   2   1   1   1   2   1   2   1   1   1   1   2   2   2   2   2   2   2   2   1   1   1   1   2   2   2   1   2   1   2   2   1   2   2   2   2   2   1   1   2   2   2   1   2   1   2   2   1   1   2   2   2   2   2   2   2   2   2   1   1   2   2   1   2   2   2   2   1   2   1   2
 MK-4-13                1   2   1   2   1   1   1   1   1   1   2   2   2   1   1   1   2   1   2   1   1   1   1   1   1   2   1   1   1   1   1   1   1   1   1   2   1   1   1   1   2   2   2   1   2   1   1   2   1   1   2   2   2   2   2   1   1   1   1   2   1   2   1   1   1   1   1   2   1   1   1   1   1   2   2   1   1   2   2   2   2   2   1   1   2   2   1   1   1   1   2   1   2   1   1   1   2   2   2   1   2   2   2   1   1   2   1   1   2   2   1   2   2   2   2   1   2   2   1   2   1   1   2   1   1   2   2   1   2   2   1   1   1   2   1   1   1   1   1   1   2   2   2   2   2   1   2   2   1   1   1   1   2   2   2   1   2   1   2   2   1   2   2   2   2   2   1   1   2   2   2   1   2   1   2   2   1   1   1   2   2   1   2   2   2   2   2   1   1   2   2   1   2   2   2   2   1   2   1   2
 MK-4-14                2   2   1   2   1   1   1   1   2   1   2   2   2   1   1   1   2   1   1   1   1   1   1   1   1   2   1   1   1   1   1   1   1   1   1   2   1   1   1   1   2   1   2   1   2   1   1   2   1   1   2   2   1   2   2   1   1   1   1   2   1   2   1   1   1   1   1   2   1   1   1   1   1   2   2   1   1   2   1   2   2   2   1   1   1   2   1   1   1   1   2   1   2   1   1   1   2   2   2   1   2   2   2   1   1   2   1   1   1   2   1   2   2   2   2   1   2   2   1   2   1   1   2   1   1   2   2   1   2   2   1   2   1   2   1   1   1   1   1   1   2   2   2   2   2   1   2   2   1   2   1   1   2   2   2   1   2   2   2   2   1   2   2   2   1   2   1   1   2   2   2   1   2   1   2   2   1   1   1   2   2   1   2   2   2   2   2   1   1   2   2   1   2   2   1   2   1   2   1   1
 MK-4-15                2   2   2   2   1   1   1   1   2   1   2   2   1   1   1   1   1   1   1   1   1   1   1   1   1   1   1   1   1   1   2   1   2   1   1   2   1   1   1   1   2   1   2   1   1   1   1   2   1   1   2   2   1   1   2   1   1   1   1   2   1   2   1   1   1   1   1   2   1   1   1   1   1   2   2   1   1   2   2   2   2   2   1   2   1   1   1   2   1   1   2   1   2   2   1   1   2   2   2   1   2   2   2   1   1   2   1   1   1   2   2   2   1   2   2   1   2   2   2   2   1   1   2   1   1   2   2   1   2   2   1   2   1   2   1   1   1   2   1   1   2   2   2   2   2   1   2   2   2   2   1   1   2   2   1   1   2   2   2   2   1   2   2   2   1   1   1   1   2   2   2   1   1   2   1   2   1   2   2   2   2   1   2   2   2   2   2   1   2   2   2   1   2   2   1   2   1   2   1   1
 MK-4-16                2   1   2   2   1   1   1   1   2   2   2   2   1   1   1   1   1   1   1   1   1   1   1   1   1   1   1   1   1   1   2   1   2   1   1   2   1   1   1   1   2   2   2   2   1   1   1   2   1   1   2   2   1   1   2   1   1   1   1   2   1   2   1   1   1   1   2   2   1   2   1   1   1   2   1   1   1   2   2   2   2   2   1   2   1   1   1   1   1   1   2   1   2   2   2   1   2   2   2   1   2   2   2   1   1   2   1   1   1   2   2   1   1   2   2   2   2   2   2   2   1   1   2   1   1   2   2   1   2   2   1   2   2   2   1   1   1   2   1   1   2   2   2   2   2   1   2   2   2   2   1   1   2   2   1   1   2   2   2   2   1   2   2   2   1   1   1   1   2   2   2   1   1   2   2   2   1   2   1   2   2   1   2   2   1   2   2   1   2   2   2   2   2   2   1   1   1   2   1   1
 MK-5-1                 1   1   1   1   2   2   1   2   2   2   1   1   2   1   1   2   1   1   1   2   1   2   2   2   1   2   1   1   2   1   1   1   2   2   2   1   1   1   2   2   1   1   2   1   2   1   1   2   2   2   1   2   2   2   2   1   2   2   1   2   2   2   2   1   2   2   1   2   1   2   1   1   2   2   2   2   2   2   1   2   1   2   1   1   1   1   1   1   2   1   1   1   2   1   1   2   2   1   1   2   2   2   2   2   2   1   2   1   1   2   2   1   1   2   1   1   1   2   1   2   2   2   2   1   1   2   1   1   2   1   2   1   2   2   2   2   1   2   2   1   1   2   2   1   2   1   1   1   2   2   2   2   2   2   2   1   1   1   2   2   1   2   1   2   1   2   1   2   2   1   1   1   1   2   2   2   2   1   2   2   1   1   2   1   2   1   2   1   2   2   2   2   2   2   2   1   2   2   2   1
 MK-5-2                 1   1   1   1   2   2   1   2   2   2   1   1   2   1   1   2   1   1   1   2   1   2   1   2   1   2   1   1   2   1   1   1   2   2   2   1   1   1   1   2   1   1   2   1   2   2   1   2   2   2   1   2   2   1   2   1   2   2   1   1   2   2   2   1   2   2   1   2   1   2   2   1   2   2   2   2   2   1   2   2   1   2   2   1   1   1   1   1   2   1   1   1   2   1   1   2   2   1   1   2   2   2   2   2   1   1   2   2   1   2   2   2   1   2   1   1   1   2   1   2   2   1   2   1   1   2   1   1   2   1   2   2   2   1   2   2   1   2   2   2   1   2   2   1   2   1   1   1   2   2   2   2   2   2   2   1   1   1   1   2   1   2   1   2   1   2   1   2   2   1   1   1   1   2   2   2   2   1   1   2   1   1   1   1   2   1   1   1   2   2   2   2   2   2   2   2   2   2   2   2
 MK-5-3                 1   1   1   2   2   2   1   2   2   1   1   1   1   1   1   2   1   1   1   2   1   2   1   2   1   2   1   1   2   1   1   1   2   2   1   1   1   1   1   2   1   1   2   1   2   2   1   2   2   2   1   2   2   1   2   1   2   2   1   1   2   2   2   1   1   2   1   2   1   2   2   1   2   2   2   2   1   1   2   1   1   2   2   1   1   1   1   1   2   1   1   1   2   1   1   2   2   1   1   2   2   2   2   2   1   1   2   1   1   2   2   2   1   2   1   1   1   2   1   2   2   1   2   1   1   2   1   1   2   1   2   2   2   2   2   2   1   1   2   2   1   2   2   1   2   1   1   2   2   2   2   2   2   2   2   1   2   2   2   2   1   2   1   1   2   2   1   2   2   1   1   1   1   2   2   2   2   1   1   2   1   1   1   1   2   2   1   1   2   2   1   2   2   2   2   2   2   2   2   2
 MK-5-4                 1   1   1   2   2   2   1   2   2   1   1   1   1   1   1   2   1   1   1   2   1   2   1   2   1   2   1   1   2   1   1   1   2   2   1   1   1   1   1   2   1   1   2   1   2   2   1   2   2   2   2   2   2   1   2   1   2   2   1   1   1   2   1   1   1   2   1   2   1   2   2   1   2   2   2   2   1   1   2   1   2   2   2   1   1   1   2   1   2   1   1   1   2   1   1   1   2   1   1   2   2   2   2   2   1   1   2   1   1   2   2   1   1   2   1   2   1   2   1   2   2   1   1   1   1   2   1   1   2   1   1   2   2   2   2   2   1   1   2   2   1   2   2   2   2   1   1   2   2   2   2   2   2   2   2   1   2   2   2   2   1   2   1   1   2   2   1   2   2   1   1   1   2   2   2   1   2   2   1   2   1   1   1   1   2   2   1   1   1   2   1   2   2   2   1   1   2   2   2   2
 MK-5-5                 2   1   1   2   2   2   2   2   2   1   1   1   1   1   1   2   1   1   2   2   1   2   1   2   1   2   1   1   2   1   2   1   1   2   1   2   1   1   1   2   1   1   2   1   2   2   1   2   1   2   2   2   2   1   2   1   2   1   2   2   1   2   1   1   1   2   1   2   2   2   2   2   2   1   2   2   1   1   2   1   2   2   2   1   1   1   2   1   2   1   1   1   2   1   1   1   2   1   1   1   2   1   2   2   1   1   2   1   2   2   2   1   1   2   1   2   2   2   1   2   2   1   1   2   1   2   1   1   2   1   1   2   2   2   1   2   1   1   2   2   1   2   2   2   2   1   2   2   2   2   2   2   2   2   2   1   2   2   2   2   1   2   2   1   2   2   1   2   2   1   1   1   2   1   2   1   2   1   1   2   1   1   1   1   2   2   1   1   1   2   1   2   2   2   1   1   2   2   2   2
 MK-5-6                 2   1   1   2   2   2   2   2   2   1   1   1   1   2   1   2   1   2   2   2   1   2   1   2   2   2   1   1   2   1   2   1   1   2   1   2   1   1   1   2   1   1   2   1   2   1   1   2   2   2   2   2   2   1   2   1   2   1   2   2   1   2   1   1   1   2   1   2   2   2   2   2   2   1   2   2   1   1   2   1   1   2   1   1   2   2   2   2   2   2   1   2   1   1   1   1   1   1   1   1   2   1   2   2   1   1   2   1   2   2   1   2   1   2   1   1   2   2   1   2   2   1   1   2   1   2   2   2   2   1   1   1   2   2   1   1   1   1   2   2   1   2   2   2   1   1   2   2   2   2   2   2   2   2   2   1   2   1   2   1   1   2   1   1   2   2   1   2   2   1   1   1   2   1   1   2   2   1   1   2   1   1   2   1   2   2   1   1   1   1   1   2   2   2   1   1   2   2   2   2
 MK-5-7                 2   1   1   2   2   1   2   2   2   1   1   1   1   2   1   2   2   1   2   2   1   2   1   2   2   1   1   1   2   1   2   1   1   2   1   2   2   1   1   2   1   1   1   1   2   1   1   2   2   2   2   1   2   1   2   1   2   1   2   2   1   2   1   1   2   2   1   2   2   2   2   2   2   1   2   2   1   1   1   1   1   2   1   1   1   2   2   1   2   2   1   1   1   1   1   1   1   1   1   1   2   1   2   2   1   1   2   1   2   2   1   2   1   2   2   1   2   2   1   2   2   1   1   2   1   2   2   2   2   1   1   1   2   2   1   2   1   1   2   2   1   2   2   2   1   1   2   2   2   2   2   2   2   2   1   1   2   1   2   1   2   2   1   1   2   2   1   2   2   1   1   1   2   1   1   2   2   1   1   2   1   1   2   1   2   2   1   1   1   1   1   2   2   2   1   1   2   2   2   2
 MK-5-8                 2   1   1   2   2   1   2   2   2   2   1   1   1   2   1   2   2   1   2   1   1   2   1   2   2   2   1   1   2   1   2   1   1   2   1   2   2   1   1   2   1   2   1   1   2   1   1   2   2   2   2   1   2   1   2   1   2   1   2   2   2   2   1   1   2   2   1   2   2   2   2   2   1   1   1   2   1   2   1   1   1   2   1   2   1   2   2   1   2   1   2   1   1   1   1   1   1   2   1   1   2   1   2   2   1   2   2   1   2   2   1   2   1   2   2   1   2   2   1   2   2   1   1   2   1   2   2   2   2   1   1   2   2   2   1   2   1   1   2   2   1   2   2   2   2   1   2   2   2   2   1   1   2   2   1   1   2   1   2   1   1   2   1   1   1   2   1   2   2   1   1   1   2   1   1   2   2   1   1   2   1   2   2   1   2   2   1   1   1   1   1   2   2   2   1   1   2   2   2   2
 MK-5-9                 2   1   1   2   2   1   2   2   1   2   1   1   1   2   1   2   2   1   2   1   1   2   1   2   2   2   1   1   2   1   2   1   1   2   1   2   2   1   1   2   1   1   1   1   2   1   2   2   2   2   2   1   2   1   2   1   2   1   2   2   2   2   1   1   2   1   1   2   2   2   1   2   1   1   1   2   1   2   1   1   2   2   1   2   1   2   2   1   2   1   2   1   1   1   1   1   1   2   1   1   2   1   2   2   1   2   2   1   2   2   1   2   1   1   2   1   2   2   1   2   2   2   1   2   2   2   2   2   2   1   1   2   2   2   1   2   2   1   2   2   1   2   2   2   2   1   2   2   2   2   1   1   2   2   1   1   2   1   2   1   1   2   1   1   1   2   1   2   2   2   1   1   2   1   1   1   1   1   1   2   1   2   2   1   2   2   1   1   1   1   1   2   2   2   1   1   1   2   2   1
 MK-5-10                1   1   1   2   2   1   2   2   1   2   1   1   1   2   1   2   2   1   2   1   1   2   1   2   2   2   1   1   2   1   2   1   2   2   1   2   2   1   1   2   1   1   1   1   2   1   2   2   2   2   2   1   2   1   2   1   2   1   2   2   2   2   2   1   2   1   1   2   2   2   1   2   1   1   1   2   1   2   1   1   2   2   1   2   1   2   2   1   1   1   1   1   1   1   1   1   1   2   1   1   2   1   2   2   1   2   2   1   2   2   1   2   1   1   2   1   2   2   1   2   2   2   1   2   2   2   2   2   2   1   1   2   2   2   1   2   2   1   2   2   1   2   2   1   2   1   2   2   2   2   1   1   2   1   2   2   2   1   1   1   1   2   1   1   1   1   1   2   2   2   1   1   2   1   1   1   1   1   1   2   1   2   2   1   2   2   1   1   1   1   1   2   2   2   1   1   1   1   2   1
 MK-5-11                1   1   1   2   2   1   2   2   1   2   1   1   1   2   2   2   2   1   2   1   2   2   1   2   2   2   1   1   2   1   2   1   2   2   1   2   2   1   1   2   1   1   1   1   2   1   2   2   2   2   2   1   1   1   2   1   2   1   2   1   2   2   1   1   2   1   1   2   2   2   1   2   1   1   1   2   1   2   1   1   2   2   1   2   1   2   2   1   1   1   1   2   1   1   1   1   1   2   1   1   2   1   2   2   1   2   1   1   1   2   1   2   1   1   2   1   2   2   2   2   2   2   1   2   2   2   2   2   1   1   1   2   2   2   2   2   2   1   2   1   1   2   2   1   2   1   2   2   2   2   1   1   2   1   2   2   1   1   2   1   1   2   1   2   2   1   1   1   2   2   1   1   2   1   1   1   1   1   1   2   1   2   2   1   2   2   1   1   1   1   1   2   2   2   1   1   1   1   2   1
 MK-5-12                1   1   1   2   2   2   2   2   1   2   1   1   1   2   2   2   2   1   2   1   2   2   1   2   2   2   1   1   2   1   2   1   2   2   1   2   2   1   1   2   1   1   2   1   2   2   2   2   2   2   2   1   1   2   2   1   2   1   2   1   2   2   1   1   1   1   1   2   2   2   2   2   1   1   1   2   1   2   1   1   2   2   1   2   2   2   2   1   1   1   2   2   1   2   1   1   1   2   1   1   2   2   2   2   1   2   1   1   1   2   1   2   1   1   2   1   2   2   2   2   2   2   1   2   1   2   2   2   1   1   2   2   2   2   2   2   1   1   2   1   1   2   2   1   2   1   2   2   2   2   1   1   2   1   2   2   1   1   2   1   1   2   1   2   2   1   1   1   2   2   1   1   2   1   1   1   1   1   1   2   1   2   2   1   1   2   1   1   1   1   1   1   2   2   1   1   1   1   2   1
 MK-5-13                2   1   1   2   2   2   2   2   1   2   1   1   1   2   2   2   2   1   2   1   2   1   1   2   2   2   1   1   1   1   2   1   2   2   2   2   2   1   2   2   1   2   2   1   2   1   2   2   2   2   2   1   1   2   2   1   2   1   2   1   2   2   1   1   1   1   1   2   1   2   2   2   1   1   1   2   1   2   1   1   2   2   1   2   2   2   2   1   1   1   2   2   1   2   2   1   1   2   1   1   2   2   2   2   2   2   1   1   2   2   1   2   1   2   2   1   2   2   1   2   2   2   1   2   1   2   2   2   1   1   2   2   2   2   2   2   1   1   2   1   1   2   2   1   2   1   1   2   2   1   1   1   2   1   2   2   1   1   2   1   1   2   1   2   2   2   2   1   2   2   1   1   2   1   1   1   1   1   1   2   1   2   2   1   1   2   1   1   1   1   1   1   2   2   2   1   1   1   2   1
 MK-5-14                2   1   1   2   2   2   2   1   1   2   1   2   1   2   2   2   2   1   2   1   2   1   1   2   2   2   1   1   1   1   2   1   2   2   2   2   2   1   2   2   1   2   2   1   2   1   2   2   2   2   2   1   1   2   1   1   2   1   2   1   2   2   1   1   1   1   1   2   1   2   2   2   1   1   1   2   1   2   1   2   1   2   1   2   1   1   2   1   1   1   1   2   1   1   2   1   1   2   1   1   2   2   2   1   2   2   1   2   2   2   1   2   1   2   2   2   2   1   1   2   2   2   1   2   1   2   1   2   1   1   2   2   2   2   2   2   1   1   2   1   2   2   1   1   2   1   1   2   2   1   1   1   2   1   2   2   1   1   2   1   1   2   1   2   2   2   2   1   2   2   1   1   1   1   1   1   1   1   2   2   1   2   2   1   1   1   1   1   1   1   2   1   1   2   2   1   2   1   2   1
 MK-5-15                2   1   1   2   2   2   2   1   1   2   1   2   1   2   2   2   2   1   2   1   2   1   1   2   2   2   1   1   1   1   2   1   2   2   2   2   2   2   2   2   1   2   2   1   2   1   2   2   2   2   2   1   1   2   1   1   2   1   2   1   1   2   1   1   1   2   1   2   1   2   2   1   1   1   1   2   1   2   1   2   1   2   1   2   1   2   2   1   1   1   1   2   1   1   2   1   1   2   1   1   2   2   2   1   2   2   1   2   2   1   1   2   1   2   2   2   2   1   1   2   2   2   2   1   1   2   1   2   1   2   2   2   2   2   2   1   1   1   2   1   2   2   1   1   1   1   1   2   2   1   1   2   1   1   2   2   1   1   2   1   1   2   1   2   2   2   2   2   2   2   1   2   1   1   2   1   1   1   2   2   1   2   2   1   1   1   1   1   1   1   2   1   1   2   2   1   2   1   2   1
 MK-5-16                2   1   1   2   2   2   2   1   1   2   2   2   1   2   2   2   2   1   1   1   1   1   2   2   2   2   1   1   1   2   2   1   2   2   2   2   2   2   2   1   1   2   1   2   1   1   2   2   2   1   2   1   1   2   1   1   2   1   2   1   1   2   1   1   1   2   1   2   1   2   2   2   1   1   1   2   1   2   1   2   1   2   1   2   1   2   2   1   1   1   1   2   1   1   2   1   2   2   1   2   2   1   2   1   2   1   1   2   2   1   1   2   1   2   2   2   1   1   1   2   2   2   2   1   1   2   1   2   1   2   2   2   2   2   2   1   2   1   2   1   1   2   1   1   1   1   1   2   2   1   1   2   1   1   2   2   1   2   2   1   1   2   1   2   2   1   2   2   2   2   1   2   1   1   2   1   1   1   2   2   1   2   2   2   1   1   1   2   1   1   2   1   1   2   2   1   2   1   2   1
 MK-6-1                 2   1   1   2   2   1   2   1   2   1   1   1   2   1   2   1   2   1   2   1   1   2   1   1   1   2   2   1   2   2   1   2   1   1   2   2   2   2   2   1   2   1   1   1   1   2   2   2   2   2   2   2   2   2   1   2   1   1   1   2   2   1   1   2   2   1   1   2   1   1   2   2   2   2   2   2   2   2   1   1   1   2   1   1   2   1   2   1   2   2   1   1   2   1   2   2   2   1   1   1   1   2   1   1   1   1   1   2   2   2   1   2   2   1   2   1   2   1   2   1   1   1   1   2   1   2   2   1   2   2   1   2   2   1   2   1   2   2   2   2   2   2   2   1   2   1   1   2   1   1   2   2   2   2   1   1   1   1   1   1   2   1   2   1   2   2   2   2   2   1   1   1   2   1   1   2   1   1   2   2   2   2   2   1   1   1   1   1   2   2   1   2   2   1   1   2   2   2   1   1
 MK-6-2                 2   1   1   2   2   1   2   1   2   1   1   1   2   1   2   1   2   1   2   1   1   2   1   1   1   2   2   1   2   2   1   2   1   1   1   2   2   2   2   1   2   1   1   1   1   2   2   2   2   2   2   2   2   2   1   2   2   1   1   2   2   1   1   1   2   1   1   2   1   1   2   2   2   2   2   2   2   2   1   1   1   2   1   1   2   1   1   2   2   2   1   1   1   1   2   2   2   1   1   1   1   2   1   1   1   1   1   2   2   2   1   2   2   1   2   1   2   1   2   1   1   1   1   2   1   2   2   1   2   2   1   2   2   1   2   1   2   2   2   2   2   2   2   1   2   1   1   2   1   1   2   1   2   2   1   1   1   1   1   1   2   1   1   1   2   2   2   2   2   1   1   1   2   1   1   2   1   1   2   2   2   2   2   1   1   1   1   1   2   2   1   1   2   1   2   2   2   2   1   2
 MK-6-3                 2   2   1   2   2   1   2   1   2   1   1   1   2   1   2   1   2   1   2   1   1   2   1   1   1   1   2   1   1   2   1   2   2   1   1   2   2   2   1   1   2   1   1   1   1   2   1   2   2   1   2   2   2   2   1   2   2   1   1   2   2   1   1   1   2   1   1   2   2   1   2   2   2   1   2   2   2   2   1   1   1   2   1   1   2   1   1   2   2   2   1   2   1   1   2   2   1   1   1   1   1   2   1   1   1   1   2   2   2   2   1   1   2   2   2   1   2   1   1   1   1   1   1   2   1   2   2   1   2   2   1   2   2   1   1   1   2   2   2   1   2   2   2   1   2   1   1   1   1   1   2   1   2   2   1   1   1   1   1   2   2   1   2   2   1   1   2   1   2   1   1   1   2   1   1   2   1   1   2   1   2   2   2   1   2   1   1   1   2   2   1   2   2   1   2   2   2   2   2   2
 MK-6-4                 2   2   1   2   2   1   2   1   2   1   1   1   2   1   2   1   2   1   2   1   1   2   1   1   1   1   2   1   1   2   1   2   2   1   1   2   2   2   1   1   2   1   1   1   1   2   1   2   2   1   2   2   2   2   1   2   2   1   1   2   2   1   1   2   2   1   1   1   2   1   2   2   2   1   1   2   2   2   1   1   2   2   1   1   2   1   1   2   2   2   2   2   1   2   2   2   1   1   1   1   1   2   1   1   1   1   2   2   2   1   1   1   2   2   2   1   2   1   1   1   1   1   1   2   1   1   2   1   2   1   1   2   2   1   1   1   2   2   2   1   2   2   2   1   2   1   1   1   1   2   2   1   2   2   1   1   1   1   1   2   2   1   2   1   2   1   2   1   2   1   1   1   2   1   1   2   1   1   2   1   2   2   2   1   2   1   1   1   1   2   1   2   2   1   1   2   2   2   2   2
 MK-6-5                 2   2   2   2   2   1   2   1   1   1   1   1   2   2   2   1   2   1   2   1   1   2   1   1   1   1   2   1   1   2   1   2   2   1   1   1   2   2   2   1   2   2   1   1   2   2   1   2   2   1   2   2   2   2   1   2   2   1   1   2   2   1   2   2   2   1   2   1   2   1   2   2   2   1   1   2   2   2   1   1   1   2   1   1   2   2   2   2   2   2   2   2   1   2   2   2   1   1   1   1   1   2   1   1   1   1   2   2   2   1   1   1   1   2   2   2   2   1   1   1   1   1   1   2   1   1   2   2   2   1   1   2   2   1   1   1   2   2   2   1   2   2   1   1   2   1   1   1   1   2   2   2   2   2   1   1   1   1   1   1   2   1   2   1   2   1   2   1   2   1   1   1   2   1   1   2   1   1   2   2   2   2   2   1   2   1   1   1   1   2   1   1   1   1   1   2   2   2   2   2
 MK-6-6                 2   2   2   2   2   1   2   1   1   1   1   1   2   1   2   1   2   2   2   1   1   2   1   1   1   1   2   1   1   2   1   2   2   1   1   1   2   2   2   1   1   2   2   1   2   2   1   2   2   1   2   2   2   2   1   2   1   1   1   2   2   1   2   2   2   1   2   1   1   1   2   2   2   1   1   2   2   2   1   1   1   2   1   1   2   2   1   2   2   2   2   2   1   2   2   2   1   1   1   1   2   2   1   1   1   1   2   2   2   1   2   1   1   1   1   2   2   1   2   1   1   1   1   2   1   1   2   2   2   1   2   1   2   2   1   1   2   2   2   1   2   2   1   1   2   1   1   1   1   2   2   2   1   2   1   1   1   1   1   1   2   2   1   2   2   1   2   1   2   1   2   1   2   2   1   2   1   2   2   2   2   2   2   2   1   1   1   1   1   2   1   1   1   1   1   2   2   1   1   2
 MK-6-7                 2   2   2   2   2   1   2   1   1   1   1   1   2   1   2   1   2   2   2   1   1   2   1   1   1   1   1   1   1   2   1   2   2   1   1   1   2   2   2   1   2   2   2   1   2   2   1   2   2   1   2   1   2   2   2   2   1   1   1   2   2   1   1   2   2   1   2   1   1   1   2   2   1   1   1   2   2   1   1   1   1   2   1   1   2   2   1   1   2   2   2   2   2   2   2   2   1   1   1   1   2   2   1   1   1   1   2   1   2   1   2   1   1   1   1   2   2   1   2   1   1   2   1   2   1   1   2   2   2   1   2   1   2   2   1   1   2   2   2   1   1   2   1   1   2   1   1   1   1   2   2   2   1   2   1   1   1   1   1   2   2   2   1   2   2   1   2   1   2   2   2   1   1   2   1   2   1   1   2   2   1   1   2   2   1   1   1   2   1   2   1   1   1   1   1   2   2   1   1   2
 MK-6-8                 2   2   2   2   2   1   1   1   1   1   1   1   2   2   2   1   2   2   2   1   1   2   1   2   1   1   1   1   2   2   1   2   2   2   1   1   2   2   2   1   2   2   2   1   2   2   1   2   2   1   2   1   2   2   2   2   1   1   1   2   2   1   2   2   2   1   2   1   1   1   1   2   1   2   1   2   2   1   2   1   1   2   1   1   2   2   1   1   2   1   2   2   2   2   2   2   1   1   1   1   2   2   1   2   1   1   2   1   2   1   2   1   1   1   1   2   2   1   2   2   1   2   1   2   1   1   2   2   2   1   2   1   2   2   1   1   1   2   2   1   1   1   1   1   2   1   1   1   1   2   2   2   1   2   1   1   1   1   1   2   2   2   1   2   2   1   2   2   2   2   2   1   1   2   1   1   1   1   2   2   1   1   2   2   1   1   1   2   1   2   1   1   1   1   1   2   1   1   1   2
 MK-6-9                 2   2   2   2   2   1   1   1   1   2   1   1   1   2   2   1   1   2   2   1   1   2   1   2   1   1   1   1   1   1   1   2   2   2   1   1   2   2   2   1   2   2   2   2   2   2   1   2   2   1   2   2   2   2   2   2   2   1   2   2   1   2   2   2   2   1   1   2   1   1   1   2   1   2   1   2   2   1   2   1   1   2   2   1   2   2   1   1   2   1   2   2   2   2   2   2   1   1   1   1   2   2   1   2   1   1   2   1   2   1   2   1   1   1   1   2   2   1   2   1   1   2   1   2   1   1   2   2   2   1   2   1   2   2   1   1   1   2   2   1   1   1   1   1   1   1   1   1   1   2   2   1   1   2   1   1   1   1   1   2   2   2   2   2   2   1   2   2   2   2   2   1   1   1   1   1   1   1   2   2   1   1   1   2   1   1   1   2   1   2   1   1   1   1   1   2   2   1   1   2
 MK-6-10                2   1   2   2   1   1   1   1   1   2   1   1   1   2   2   1   1   1   1   1   1   2   1   2   1   1   1   1   1   1   1   2   2   2   1   1   2   2   2   1   2   2   2   2   2   1   1   2   2   2   2   2   2   2   2   2   1   1   2   2   1   2   2   1   2   1   1   2   1   1   1   2   1   2   1   2   2   2   2   1   1   2   2   1   1   2   1   1   2   1   2   2   1   2   2   2   1   1   1   1   2   1   1   2   1   1   2   1   2   1   2   1   1   1   1   2   2   1   2   1   1   2   1   1   2   1   2   2   2   1   2   1   2   2   2   1   1   2   2   1   1   2   1   1   1   1   1   1   1   1   2   1   1   2   1   1   1   1   1   2   2   2   2   1   2   1   2   2   2   2   1   1   1   1   1   1   1   1   2   2   2   1   1   2   1   1   1   2   1   2   1   1   2   1   1   2   2   1   1   2
 MK-6-11                2   1   2   2   1   1   1   1   1   2   1   1   1   2   2   2   1   1   1   1   1   2   1   1   1   1   1   1   1   1   1   2   2   1   1   1   2   2   2   1   2   2   2   2   2   1   1   2   2   2   2   2   2   2   2   1   1   1   2   2   1   2   2   1   2   1   1   2   1   1   1   2   1   2   1   2   2   2   2   1   1   2   2   2   2   2   1   1   2   1   2   2   1   2   2   2   1   1   1   1   2   1   1   2   1   1   2   1   2   1   2   1   1   1   1   2   2   2   2   1   1   2   1   1   2   1   2   1   2   1   2   1   2   2   2   1   1   2   2   1   1   2   1   1   1   1   2   1   1   1   2   1   1   2   1   1   1   1   1   2   2   2   2   1   2   1   1   2   1   2   2   1   1   1   1   1   1   1   2   2   2   1   1   2   1   1   1   2   1   2   1   1   2   1   2   2   2   1   1   1
 MK-6-12                2   1   1   2   1   1   1   2   1   2   1   2   2   2   2   2   1   2   1   1   1   2   1   1   1   1   1   1   1   2   1   2   2   1   2   1   2   2   2   1   2   2   2   2   2   1   1   2   2   2   2   2   1   2   2   1   1   1   2   2   1   2   1   1   2   1   1   2   1   1   1   2   2   2   1   2   2   2   2   1   1   2   2   2   1   2   1   1   2   1   2   2   1   2   1   2   1   1   1   1   2   1   1   2   1   1   2   2   2   1   2   1   2   1   1   2   1   2   2   1   1   1   1   1   2   1   2   1   2   1   2   1   2   2   2   1   2   2   2   1   2   1   1   2   1   1   2   1   1   1   2   1   1   2   1   1   1   1   1   2   2   2   2   1   2   1   2   2   1   2   2   1   1   1   1   1   1   1   2   2   2   1   2   1   1   1   1   2   1   2   1   1   2   1   2   1   2   1   1   1
 MK-6-13                2   1   1   2   1   1   1   2   1   2   1   2   2   2   2   2   1   2   1   1   1   2   1   1   1   1   1   2   1   1   1   2   2   1   2   1   2   1   2   2   1   2   2   2   2   1   1   2   2   2   2   2   2   2   2   1   2   1   2   2   1   2   1   1   2   1   1   2   1   1   1   2   2   2   1   2   2   1   2   1   1   2   2   2   1   2   1   1   2   1   2   1   2   2   1   2   1   1   1   2   1   1   1   2   1   1   2   2   2   1   2   1   2   1   1   2   1   2   2   1   1   1   1   1   1   1   2   1   2   1   2   1   1   2   2   1   2   1   2   1   2   1   1   2   1   1   2   1   1   1   2   1   1   2   1   1   1   1   1   2   2   2   2   1   2   1   2   2   1   2   1   1   1   1   2   1   1   1   2   2   2   1   2   1   1   1   1   2   1   2   1   1   2   1   2   1   2   1   1   1
 MK-6-14                1   2   1   1   1   2   1   1   1   2   1   2   2   2   2   2   1   2   1   1   1   2   1   1   1   1   1   2   1   1   1   2   2   1   2   2   2   1   2   2   2   2   2   2   2   1   1   2   2   2   2   2   2   2   2   2   1   1   2   2   2   2   1   1   2   1   1   2   1   1   1   2   2   2   2   2   2   1   2   1   1   2   2   2   1   2   1   1   2   1   1   1   2   2   1   2   1   2   1   2   1   1   1   1   1   1   2   2   2   1   2   1   2   1   1   2   2   2   2   1   1   1   1   1   1   1   2   1   2   1   2   1   1   2   1   1   2   1   2   2   2   1   2   2   1   1   2   1   1   1   2   1   1   2   1   1   1   1   1   2   2   2   2   1   2   1   2   2   1   2   2   1   1   1   2   1   1   1   2   2   2   1   1   1   2   1   1   2   1   2   1   1   2   1   2   1   2   1   1   1
 MK-6-15                1   2   1   1   1   2   2   1   1   2   1   2   2   2   2   2   1   1   1   1   1   2   1   1   1   1   2   2   1   1   1   2   2   1   2   2   2   1   2   2   2   2   2   2   2   1   1   2   2   2   2   2   2   2   2   2   2   1   2   2   2   2   1   1   2   1   1   2   1   1   1   2   2   2   2   2   2   1   1   1   1   2   2   2   1   2   1   1   2   2   1   1   2   1   1   2   1   2   1   2   1   1   1   1   1   1   2   2   2   1   2   1   2   1   1   2   2   1   2   2   1   1   1   1   1   2   2   1   2   1   2   1   1   2   1   1   2   1   2   2   2   1   2   2   1   1   2   1   1   1   2   1   1   2   1   1   1   2   1   2   2   2   2   1   2   1   2   2   1   2   2   1   1   1   2   1   1   1   2   2   2   1   1   2   2   1   1   2   1   2   1   1   2   1   2   1   2   1   1   1
 MK-6-16                1   2   1   1   1   2   2   1   2   1   1   2   2   2   2   2   1   1   1   2   1   2   1   1   1   1   2   2   1   1   2   2   2   2   2   2   2   1   2   2   2   2   2   2   2   1   2   2   2   1   2   2   2   1   1   2   2   2   2   2   2   2   1   1   2   1   1   1   1   1   1   2   2   2   2   2   2   1   1   1   1   2   2   2   1   2   1   1   1   2   1   1   1   1   1   1   1   2   2   2   1   1   2   2   1   1   2   2   2   1   2   2   1   1   1   2   2   2   2   2   1   1   1   1   1   2   2   1   2   1   2   1   1   2   1   1   2   1   2   2   2   1   2   2   1   1   2   1   1   1   2   1   1   2   1   1   1   2   1   2   2   2   1   1   2   1   2   2   1   2   2   1   1   1   2   1   1   1   2   2   2   1   1   1   2   1   1   1   1   2   1   1   2   1   2   1   2   1   1   1
 
!****************************************** Phenotypic Data **********************************************************
!-100.0 is resevred for missing phenotype
SimulatedTrait1         8.6232    9.0156   10.5007   10.6272    8.5240    9.9725    9.4732    9.2208    8.7360   10.2984   10.2548    9.2002   10.3367   11.4129    9.0262   11.0633   11.1822    8.4012    9.3119   10.1680    9.4403    9.3358    8.9240   10.4701    8.1334   11.9359    9.0430   10.2284    9.6711   10.5116    9.9161   10.7087   12.4071   10.3766   10.6046    8.5603   11.8536   10.8067    9.7047   10.0304   10.7065    7.9324   10.9746    9.6492   11.4313   10.1638   10.4291    8.0317   10.1873   10.4431    8.3704    9.7825   10.1387   10.4358    9.6431   10.2123   10.6997   10.5314    9.7046    9.8731    9.6996   10.6118   11.6445   10.7815    7.8882   10.2654    8.5796   12.1924    9.8621    8.5791   11.2368    9.8740    9.9847    7.9389    8.2406   10.8494   10.1070    9.8495   10.6150   10.1239   10.6836    9.4732    7.8001   10.0003   10.0642   10.1219    9.4800    9.7188   10.9197    9.8904    9.9235   11.8609    9.1792   10.3854   10.9432    9.8433   10.7755   11.7729   10.2064    9.7745    9.4629   11.9462   12.1022    8.6399    9.9311   10.2220   10.9517    9.1803    9.6620   11.6873    9.5888   10.5080    9.3691   11.1210   10.4142   10.6307   11.1458   11.4400   11.0390   11.0506    9.7435   10.6416    9.8477    9.3556   11.1074    9.3697    8.4280   11.6108    9.0325    9.7194    9.7785    8.3712    7.6578    9.9567    8.8411    9.1022    8.3627    8.7642   12.3013    9.5169    9.6591   10.2049   10.2755   10.3473   10.8945    9.9839    9.4422    9.2911   10.9953   10.5615    9.8665    9.5607   10.3449    9.4424    9.7044   11.7079    8.4518   10.5625   11.0614   11.5862    9.6750    8.9545    9.5075   10.4210    9.9402   10.9699    8.8447    9.4542   11.1298   10.4167    9.8808   11.2061   11.2945    9.6232   10.3846   12.1483    9.8264    9.7907   11.5351   10.3036    9.2121    9.8719   10.0574    9.7537   11.4463   10.5207    9.8251   11.4047    8.5690   10.3513   10.2424   10.1172   11.1376    8.9463   10.1617   11.4033    9.5747    8.9013    9.7606   11.2989
 
