# Supplementary material for: Inclusive Composite Interval Mapping of QTL by Environment Interactions in Biparental Populations
Source: PLoS One. 2015 Jul 10;10(7):e0132414. doi: 10.1371/journal.pone.0132414 (PMC4498613; doi:10.1371/journal.pone.0132414)
Supplement: S1 File — (ZIP) [file pone.0132414.s001.zip › BC1 population/e=1/run_00159.met]

!**********************Note: lines staring with "!" are remarks and will be ignored in the program********************
!*********************************General Information**********************************
!Assuming F1 = P1 x P2, populations available in QTL IciMapping are: 
!  1, P1BC1F1 = P1 x F1, the first backcrossing where P1 is used as the recurrent parent;
!  2, P2BC1F1 = P2 x F1, the first backcrossing where P2 is used as the recurrent parent;
!  3, F1DH, F1-derived doubled haploids; 
!  4, RIL or F1RIL, recombination inbred lines through the repeated selfing of F1;
!  5, P1BC1RIL, recombination inbred lines through the repeated selfing of P1BC1F1;
!  6, P2BC1RIL, recombination inbred lines through the repeated selfing of P2BC1F1;
!  7, F2, the selfing generation of F1;
!  8, F3, the selfing generation of F2;
!  9, P1BC2F1, the second backcrossing where P1 is used as the recurrent parent; 
! 10, P2BC2F1, the second backcrossing where P2 is used as the recurrent parent;
! 11, P1BC2RIL, recombination inred lines through the repeated selfing of P1BC2F1; 
! 12, P2BC2RIL, recombination inred lines through the repeated selfing of P2BC2F1; 
! 13, P1BC1F2, the selfing generation of P1BC1F1; 
! 14, P2BC1F2, the selfing generation of P2BC1F1; 
! 15, P1BC2F2, the selfing generation of P1BC2F1; 
! 16, P2BC2F2, the selfing generation of P2BC2F1; 
! 17, P1BC1DH, P1BC1F1-derived doubled haploids; 
! 18, P2BC1DH, P2BC1F1-derived doubled haploids; 
! 19, P1BC2DH, P1BC2F1-derived doubled haploids; 
! 20, P2BC2DH, P2BC2F1-derived doubled haploids; 
   1      !Mapping Population (see remarks above)
   2      !Mapping Function (1 for Kosambi; 2 for Haldane; 3 for Morgan)
   2      !Marker Space Type (1 for intervals; 2 for positions)
   1      !Marker Space Unit(1 for centiMorgans; 2 for Morgan)
   6      !Number of Chromosomes (or Linkage Groups)
 200      !Size of the mapping population
   1      !Number of environments
 
!***************************************** Chromosomes and Linkage Maps **********************************************
!Chromosome                 NumMarkers
-CH1                        16
-CH2                        16
-CH3                        16
-CH4                        16
-CH5                        16
-CH6                        16
!Linkage map (Marker name followed by position or the interval length)
 MK-1-1                1     0.000
 MK-1-2                1    10.000
 MK-1-3                1    20.000
 MK-1-4                1    30.000
 MK-1-5                1    40.000
 MK-1-6                1    50.000
 MK-1-7                1    60.000
 MK-1-8                1    70.000
 MK-1-9                1    80.000
 MK-1-10               1    90.000
 MK-1-11               1   100.000
 MK-1-12               1   110.000
 MK-1-13               1   120.000
 MK-1-14               1   130.000
 MK-1-15               1   140.000
 MK-1-16               1   150.000
 MK-2-1                2     0.000
 MK-2-2                2    10.000
 MK-2-3                2    20.000
 MK-2-4                2    30.000
 MK-2-5                2    40.000
 MK-2-6                2    50.000
 MK-2-7                2    60.000
 MK-2-8                2    70.000
 MK-2-9                2    80.000
 MK-2-10               2    90.000
 MK-2-11               2   100.000
 MK-2-12               2   110.000
 MK-2-13               2   120.000
 MK-2-14               2   130.000
 MK-2-15               2   140.000
 MK-2-16               2   150.000
 MK-3-1                3     0.000
 MK-3-2                3    10.000
 MK-3-3                3    20.000
 MK-3-4                3    30.000
 MK-3-5                3    40.000
 MK-3-6                3    50.000
 MK-3-7                3    60.000
 MK-3-8                3    70.000
 MK-3-9                3    80.000
 MK-3-10               3    90.000
 MK-3-11               3   100.000
 MK-3-12               3   110.000
 MK-3-13               3   120.000
 MK-3-14               3   130.000
 MK-3-15               3   140.000
 MK-3-16               3   150.000
 MK-4-1                4     0.000
 MK-4-2                4    10.000
 MK-4-3                4    20.000
 MK-4-4                4    30.000
 MK-4-5                4    40.000
 MK-4-6                4    50.000
 MK-4-7                4    60.000
 MK-4-8                4    70.000
 MK-4-9                4    80.000
 MK-4-10               4    90.000
 MK-4-11               4   100.000
 MK-4-12               4   110.000
 MK-4-13               4   120.000
 MK-4-14               4   130.000
 MK-4-15               4   140.000
 MK-4-16               4   150.000
 MK-5-1                5     0.000
 MK-5-2                5    10.000
 MK-5-3                5    20.000
 MK-5-4                5    30.000
 MK-5-5                5    40.000
 MK-5-6                5    50.000
 MK-5-7                5    60.000
 MK-5-8                5    70.000
 MK-5-9                5    80.000
 MK-5-10               5    90.000
 MK-5-11               5   100.000
 MK-5-12               5   110.000
 MK-5-13               5   120.000
 MK-5-14               5   130.000
 MK-5-15               5   140.000
 MK-5-16               5   150.000
 MK-6-1                6     0.000
 MK-6-2                6    10.000
 MK-6-3                6    20.000
 MK-6-4                6    30.000
 MK-6-5                6    40.000
 MK-6-6                6    50.000
 MK-6-7                6    60.000
 MK-6-8                6    70.000
 MK-6-9                6    80.000
 MK-6-10               6    90.000
 MK-6-11               6   100.000
 MK-6-12               6   110.000
 MK-6-13               6   120.000
 MK-6-14               6   130.000
 MK-6-15               6   140.000
 MK-6-16               6   150.000
!*********************************** Marker Types ********************************************************************
!Co-dominant marker: When heterozygote F1 is present, P1 is coded as 2, F1 is coded as 1, and P2 is coded as 0; Otherwise, P1 is coded as 2, and P2 is coded as 0. 
!Dominant marker: When heterozygote F1 is present, P1 and F1 are coded as 12, and P2 is coded as 0; Otherwise, P1 is coded as 2, and P2 is coded as 0.  
!Recessive markers: When heterozygote F1 is present, P1 is coded as 2, and F1 and P2 are coded as 10; Otherwise, P1 is coded as 2, and P2 is coded as 0. 
!Missing marker is coded as -1. 
 MK-1-1                 2   1   1   2   2   1   2   2   2   2   1   1   2   1   1   2   2   2   2   2   2   2   2   2   2   2   2   2   1   1   2   2   1   2   1   1   1   1   2   1   2   2   1   1   1   1   1   1   1   2   2   1   1   1   1   1   2   2   1   2   1   2   1   1   1   2   1   1   2   1   2   2   2   2   2   2   1   1   1   2   1   2   2   1   2   1   1   1   2   2   2   1   1   2   2   2   1   2   2   1   2   2   2   2   2   2   1   1   2   2   2   2   2   2   2   1   1   2   2   1   2   1   2   1   1   2   1   2   1   1   2   2   2   1   1   2   2   2   1   1   1   1   1   2   2   1   1   2   2   1   2   1   2   2   1   1   2   1   1   1   2   1   1   2   2   2   1   1   2   1   2   2   2   2   2   2   1   1   2   2   1   2   1   2   2   1   2   1   2   2   2   1   2   1   1   2   2   1   2   1
 MK-1-2                 2   1   1   2   2   1   1   1   2   2   1   2   2   1   1   2   2   2   2   2   2   2   2   2   2   2   2   2   1   1   1   2   1   1   1   1   1   1   2   1   2   2   1   1   1   1   1   1   1   2   2   1   1   1   1   2   2   2   1   2   1   2   1   1   1   2   1   1   2   1   2   2   2   2   1   2   1   2   1   2   1   2   2   1   2   1   1   1   2   2   2   1   1   2   2   2   1   2   2   1   1   2   2   2   2   2   1   1   2   2   2   2   2   2   2   1   1   2   2   1   2   1   1   1   1   2   1   2   1   1   2   2   2   1   1   2   2   2   1   1   1   1   1   2   2   1   1   2   2   1   2   1   2   2   1   1   2   1   1   1   2   1   1   2   2   2   1   1   2   2   2   2   2   2   2   2   1   1   2   1   1   2   1   2   2   1   1   1   2   2   2   1   2   1   2   2   2   1   2   2
 MK-1-3                 2   1   1   2   2   1   1   1   2   2   1   2   2   1   1   2   2   1   2   2   2   2   2   2   2   2   2   2   1   1   1   2   1   1   1   1   2   1   2   1   2   2   1   1   1   1   1   1   1   2   2   1   2   1   1   2   2   2   1   2   1   2   1   1   1   2   1   2   2   1   2   2   2   2   1   2   1   2   1   2   1   2   2   1   2   2   1   1   1   2   2   1   1   2   1   2   1   2   2   1   1   2   2   2   2   2   1   1   2   2   2   2   2   1   2   1   1   2   2   1   2   1   2   1   1   2   1   2   1   1   1   2   2   1   1   2   2   2   1   1   2   1   1   2   1   1   1   1   2   1   2   1   2   2   1   1   2   1   1   1   2   2   1   2   2   2   1   1   2   2   2   2   2   2   2   2   1   1   2   1   1   2   1   2   2   1   1   2   2   2   2   1   2   1   2   2   2   1   2   2
 MK-1-4                 2   1   1   2   2   1   1   1   2   2   2   2   2   1   1   2   2   1   2   2   2   2   2   2   2   1   2   2   1   1   1   2   1   1   1   1   2   1   2   2   2   2   1   1   1   1   1   1   1   1   2   2   2   1   1   2   2   2   1   2   1   2   1   1   1   2   1   2   2   2   1   2   2   2   1   2   1   2   1   1   1   2   1   1   2   1   1   1   1   2   2   2   1   2   1   2   1   2   2   1   1   1   2   2   1   2   1   1   2   2   2   2   2   1   2   1   1   2   2   1   2   2   2   1   1   2   1   2   1   1   1   1   2   1   1   2   2   2   1   1   2   1   1   2   2   1   1   1   2   1   1   1   2   2   1   1   2   1   2   1   2   2   1   2   2   2   1   1   2   2   2   1   2   2   2   2   1   1   2   1   1   2   1   2   1   1   1   2   2   2   2   1   2   2   2   2   2   1   2   1
 MK-1-5                 2   1   1   2   2   1   1   1   2   2   2   2   2   1   1   2   1   1   2   2   2   1   2   2   2   1   2   2   1   1   1   2   2   1   1   1   2   1   2   2   2   2   1   1   1   2   1   1   1   1   2   2   2   1   1   2   2   2   1   2   1   2   1   1   1   2   1   2   2   1   1   2   2   2   2   2   1   2   1   1   1   2   2   1   2   1   1   1   1   2   2   2   1   2   1   2   1   2   2   2   1   1   1   2   1   2   1   1   2   2   2   2   2   1   2   1   2   2   2   1   2   2   2   1   1   2   1   2   1   1   1   1   2   1   1   1   1   2   1   2   2   1   1   2   2   1   1   1   1   2   1   1   2   2   1   1   2   1   2   1   2   2   1   2   2   2   1   1   2   2   2   1   2   2   2   2   1   1   1   1   2   2   1   2   1   1   1   2   2   2   2   1   2   2   2   2   2   1   2   1
 MK-1-6                 2   1   1   2   2   1   1   1   2   2   2   2   2   1   1   2   1   1   2   2   2   1   2   2   2   1   2   2   1   2   1   1   2   1   1   1   2   1   2   2   2   1   1   2   1   2   1   2   1   1   2   2   2   1   1   1   2   2   1   2   2   2   1   1   1   2   1   2   2   1   1   1   2   2   2   2   1   2   1   1   2   2   1   2   2   1   2   1   1   2   2   2   1   2   1   2   1   2   2   2   1   1   1   2   1   2   1   1   2   2   2   2   2   2   2   1   2   2   2   1   2   2   2   1   2   2   1   1   1   1   1   1   2   1   1   1   1   2   1   2   2   1   1   1   2   1   1   1   1   2   2   1   2   2   1   2   2   1   2   1   2   2   1   2   2   2   1   2   2   1   2   1   2   1   2   2   1   1   1   1   2   2   1   2   1   1   1   2   2   2   2   1   2   2   2   2   2   1   2   1
 MK-1-7                 2   1   1   2   2   1   1   1   2   2   2   2   2   1   1   2   1   1   2   2   2   2   2   2   2   1   2   2   2   2   1   1   2   1   1   1   2   1   2   1   2   1   1   2   1   2   1   2   1   1   1   2   2   1   1   2   2   2   1   2   2   2   1   1   1   2   1   2   1   1   1   1   2   2   2   2   1   2   1   1   2   1   1   2   2   1   2   2   1   2   1   2   1   2   1   2   1   2   2   2   2   1   1   2   2   2   1   1   2   2   2   2   1   2   2   1   2   2   2   1   1   2   2   1   2   2   1   1   1   1   2   1   2   1   1   1   1   2   2   2   2   1   2   1   2   1   1   2   1   2   2   1   2   2   1   2   2   1   2   1   2   2   1   2   2   2   1   2   2   1   1   1   2   1   2   2   1   1   1   1   2   2   1   2   2   1   1   2   2   2   2   1   2   1   2   2   2   1   2   1
 MK-1-8                 2   1   1   2   2   1   1   1   2   2   2   2   2   1   1   2   1   1   2   1   2   2   2   2   2   1   2   2   2   2   1   1   2   2   1   1   1   1   2   1   2   2   1   2   1   2   1   2   1   1   1   2   2   1   1   2   2   2   1   2   2   2   1   1   1   1   1   2   1   1   1   1   2   2   2   2   1   2   1   1   2   1   1   2   1   1   2   2   1   2   1   2   1   2   1   2   1   2   2   2   2   1   1   2   2   2   2   1   2   2   2   2   2   2   2   1   2   2   2   1   1   2   2   1   2   2   1   1   1   1   2   1   2   1   1   2   1   2   2   2   2   1   2   1   2   1   1   2   1   2   2   1   2   2   1   2   2   1   2   2   2   2   1   2   2   2   1   2   2   1   1   1   1   1   2   2   1   1   1   1   2   2   2   2   2   1   1   2   2   1   2   1   2   2   2   2   2   1   2   1
 MK-1-9                 2   1   1   2   2   1   1   1   2   2   2   2   2   1   1   2   1   1   2   1   2   2   2   2   2   1   2   2   2   2   1   1   2   2   1   1   1   1   2   1   2   2   1   2   1   2   1   2   1   1   1   2   2   1   1   2   2   2   1   2   2   2   1   1   1   1   2   2   1   1   1   1   2   2   2   2   2   2   1   2   2   1   1   2   1   1   2   2   1   2   1   2   1   2   1   2   1   2   2   2   2   1   1   2   2   2   2   1   2   1   2   2   2   2   2   1   2   2   2   1   1   2   1   1   1   2   1   1   2   1   1   1   2   1   1   2   1   2   2   2   2   1   2   1   2   1   1   2   2   2   2   1   2   2   1   2   2   1   2   2   2   2   1   2   2   2   1   2   2   1   1   1   1   1   2   1   1   1   1   1   1   2   2   2   1   1   1   1   1   1   2   1   2   2   2   2   2   1   2   1
 MK-1-10                2   1   1   2   2   1   1   1   2   1   2   2   2   1   1   2   1   2   2   1   2   2   2   2   2   1   2   2   2   2   1   1   2   2   1   1   1   1   2   1   1   2   1   2   1   2   1   2   1   1   1   2   1   1   1   2   2   2   1   2   2   2   2   1   1   1   2   2   2   1   1   1   2   2   2   2   2   2   1   2   2   1   1   2   1   2   2   2   1   1   2   2   1   2   1   2   1   2   2   2   2   1   1   2   2   1   2   1   2   2   2   2   2   2   2   1   2   2   2   1   1   2   1   1   1   2   1   1   2   1   1   1   2   1   1   2   1   1   2   1   1   1   1   1   2   1   1   1   2   2   2   1   2   2   1   2   2   2   2   2   2   2   1   2   2   2   1   2   2   1   1   1   1   1   2   1   1   1   1   1   1   2   2   2   1   1   1   1   1   1   1   1   1   2   2   2   2   1   2   1
 MK-1-11                1   1   1   2   2   1   1   1   2   1   2   2   2   1   1   2   1   2   2   1   2   2   2   2   1   1   2   2   2   2   1   2   1   2   1   1   2   1   2   1   1   2   1   1   1   2   1   2   1   1   1   2   1   1   1   2   2   2   1   2   2   2   2   1   2   1   2   2   2   1   2   1   2   2   2   2   2   2   1   2   1   1   1   2   1   2   2   2   2   2   2   2   1   2   1   2   1   2   2   2   2   1   1   2   2   1   2   1   2   1   2   2   2   2   2   1   2   2   2   1   1   2   1   1   1   2   1   1   2   1   1   1   1   1   1   2   1   1   1   1   1   1   1   1   2   1   1   1   2   2   2   1   2   2   1   2   2   2   2   2   2   2   1   2   2   2   1   2   2   2   1   1   1   1   2   1   1   1   1   1   1   2   1   2   2   1   1   1   1   1   2   1   1   2   2   2   1   1   2   1
 MK-1-12                1   1   1   2   2   2   1   1   2   1   2   2   2   1   1   2   1   2   2   1   2   2   2   1   1   1   1   2   2   2   1   2   1   2   1   1   2   1   2   1   1   2   1   1   1   2   1   2   1   1   1   2   1   1   1   2   2   2   1   2   2   2   2   1   2   1   2   2   2   2   2   1   2   2   2   2   2   2   1   2   1   1   1   2   1   2   2   2   2   2   2   2   1   2   1   2   1   2   1   2   2   1   1   2   2   1   2   1   2   1   2   2   2   2   2   1   2   2   2   1   1   2   1   1   1   2   1   1   2   1   1   1   1   1   1   2   1   1   1   1   1   1   1   1   1   1   2   1   2   2   2   1   2   2   1   2   2   2   2   2   1   2   1   2   2   2   1   1   2   2   1   1   1   1   2   1   1   1   1   1   1   2   1   2   2   1   1   1   1   1   2   1   1   2   2   2   1   1   2   1
 MK-1-13                1   1   1   1   2   2   1   1   2   2   2   2   2   1   1   2   1   2   2   1   2   2   2   1   1   1   1   2   2   2   1   2   1   2   1   1   2   1   2   1   1   2   1   1   1   2   1   2   1   1   1   2   1   2   1   2   2   2   1   2   2   2   2   1   2   1   2   2   2   2   2   1   2   1   2   1   2   2   1   2   1   1   1   2   1   2   2   2   2   2   2   2   1   2   1   2   1   2   1   2   2   1   1   2   2   1   2   1   2   1   2   2   2   2   2   1   2   2   2   1   1   2   1   1   1   2   2   1   2   1   1   1   1   1   1   2   1   1   1   1   2   1   1   1   1   1   1   1   2   2   2   1   2   2   1   2   2   2   2   2   1   2   1   2   2   2   1   1   2   2   1   1   1   1   2   1   1   1   1   1   1   2   1   2   2   1   1   1   1   1   2   1   1   2   1   2   1   1   2   1
 MK-1-14                1   1   2   1   2   2   1   1   2   2   2   2   2   1   1   2   1   1   2   2   2   2   2   1   1   1   1   2   2   2   1   2   1   2   1   1   2   1   2   1   1   2   1   1   1   2   1   2   2   1   1   2   2   2   1   2   1   2   2   2   1   2   2   1   2   1   2   2   2   2   1   1   1   1   1   1   2   2   1   2   1   1   1   2   1   2   2   2   2   2   2   2   1   2   1   2   1   2   1   2   2   1   1   2   2   2   2   1   2   1   2   2   2   2   2   1   2   2   2   1   1   2   1   1   1   2   2   1   2   1   1   1   1   1   1   1   1   1   1   2   2   1   1   1   1   1   1   1   2   2   2   2   2   2   1   2   2   2   2   2   1   2   1   2   2   2   1   1   2   2   1   1   1   1   2   1   1   1   1   1   1   2   2   2   2   1   1   1   2   1   2   1   1   2   1   2   2   2   2   1
 MK-1-15                1   1   2   1   2   2   2   2   2   2   2   2   2   2   1   2   1   1   2   2   2   2   2   1   1   1   1   2   2   1   1   2   1   2   1   1   2   1   2   1   1   2   1   2   1   2   1   2   2   1   1   2   1   2   1   2   1   2   2   2   1   2   2   1   2   1   1   2   1   2   1   1   1   1   1   1   2   2   2   2   1   1   1   1   1   2   2   2   2   2   1   2   1   2   1   2   1   2   1   2   2   1   1   2   2   2   2   1   1   1   2   2   2   2   2   1   1   2   2   1   2   2   1   1   1   2   2   1   2   1   1   1   1   2   1   1   1   1   1   2   1   1   2   1   1   1   2   1   2   2   2   2   2   2   1   2   2   2   1   2   1   2   2   2   2   2   1   1   2   1   1   2   1   1   2   1   1   1   2   2   1   2   2   2   2   1   1   1   2   1   2   1   1   2   1   2   1   2   2   1
 MK-1-16                1   1   2   1   2   2   2   2   2   2   2   2   2   2   1   1   1   1   2   2   2   2   2   1   1   1   1   2   2   1   1   2   1   2   1   1   2   1   2   1   1   2   1   2   1   2   1   2   1   1   1   2   2   2   1   2   1   1   2   2   1   2   2   1   1   1   1   2   1   2   1   1   1   1   1   1   1   2   2   2   1   1   1   1   1   2   2   2   2   2   1   2   2   2   1   2   1   2   1   2   2   2   1   2   2   2   2   1   1   1   2   2   2   1   2   1   1   2   2   1   2   2   1   1   1   2   2   1   2   1   2   1   1   2   2   1   1   1   1   2   1   1   2   1   1   1   2   1   2   2   1   2   2   2   1   2   2   1   1   2   2   2   2   2   2   2   1   1   2   1   1   2   1   1   2   1   1   1   2   2   1   2   2   2   2   1   1   1   2   1   2   1   1   2   1   2   1   2   2   1
 MK-2-1                 2   2   1   1   2   2   1   2   2   2   2   2   1   1   2   1   1   2   1   2   2   1   1   1   1   2   1   2   1   2   2   2   1   1   1   2   1   2   2   1   2   2   2   1   1   2   1   1   2   1   1   2   2   1   2   1   2   2   1   2   1   2   1   1   1   1   1   1   2   1   2   2   2   2   1   2   1   1   1   2   1   1   2   1   2   2   1   2   2   1   2   1   2   1   2   2   2   2   2   1   1   1   1   2   2   2   1   2   1   2   2   2   1   2   2   1   2   2   1   1   1   2   1   1   2   2   2   2   2   2   2   2   2   2   2   1   1   1   2   1   2   1   1   2   2   2   1   2   1   2   2   2   1   2   1   1   2   2   2   1   2   1   2   2   1   2   2   1   1   2   1   2   2   1   2   2   1   2   2   2   2   1   2   2   1   2   2   2   2   2   1   2   2   2   1   1   2   2   1   2
 MK-2-2                 2   2   1   2   1   2   1   2   2   2   1   2   1   1   2   1   1   2   2   2   1   1   1   1   1   2   1   2   1   2   2   2   1   1   1   2   1   2   2   1   2   2   2   1   1   2   1   1   2   1   1   2   2   1   2   1   2   1   1   2   1   2   2   1   1   2   1   1   2   1   2   2   2   2   1   2   1   2   1   2   2   1   2   1   2   2   1   2   2   1   1   1   2   1   2   2   2   2   1   1   1   1   1   2   2   1   1   2   1   1   2   2   1   2   2   1   2   2   1   1   1   1   1   1   2   2   2   2   2   2   2   2   2   2   2   1   1   1   2   1   2   1   1   2   2   2   1   2   1   2   2   2   1   2   2   1   1   2   2   2   2   1   2   2   1   2   2   1   2   2   1   2   2   1   2   2   1   2   2   2   2   1   2   2   1   1   2   2   2   2   2   2   2   2   1   2   2   1   1   2
 MK-2-3                 2   2   2   2   1   2   1   2   2   2   1   2   1   2   2   1   1   2   2   2   1   1   1   1   1   2   1   2   1   2   2   2   1   1   1   2   1   2   2   1   2   2   2   1   1   2   1   1   2   1   1   2   2   2   1   1   2   1   1   2   1   2   2   1   1   2   1   1   2   1   2   2   1   2   1   2   1   2   1   2   2   1   1   1   2   2   1   2   2   1   1   1   2   1   2   2   2   2   1   1   1   1   2   2   2   1   1   2   1   1   2   2   1   2   2   1   1   2   2   1   2   1   1   1   1   2   2   2   2   2   2   2   2   2   2   1   1   1   2   2   2   1   1   2   1   2   1   2   1   2   2   2   1   2   2   1   2   2   2   2   2   1   2   2   1   2   2   1   2   2   1   2   2   1   2   2   1   2   2   2   2   1   1   2   1   1   2   2   2   1   2   2   2   2   1   1   2   1   1   2
 MK-2-4                 2   2   2   2   1   1   1   2   2   1   1   2   1   2   2   1   1   2   2   2   1   1   1   1   1   2   1   2   1   2   2   2   1   1   2   1   1   2   2   1   2   2   2   1   1   2   1   1   2   2   2   2   2   1   1   1   2   1   1   2   1   2   2   2   1   2   1   1   2   1   2   2   1   2   2   2   1   1   1   2   2   1   1   1   2   2   1   2   2   2   1   1   1   1   2   2   2   2   1   1   1   1   2   2   2   1   1   2   1   1   2   2   1   2   1   1   2   2   2   1   2   1   1   1   1   2   2   2   2   2   2   2   2   2   2   2   1   1   2   2   2   1   1   2   1   2   1   2   1   2   2   2   1   2   2   1   2   2   2   2   2   1   2   2   1   2   2   1   2   1   2   2   2   1   2   2   1   2   1   2   2   1   1   2   1   1   2   2   2   1   2   2   2   2   1   1   1   1   1   2
 MK-2-5                 2   2   2   1   1   2   1   2   2   1   1   2   1   2   2   2   1   2   2   2   1   1   1   1   1   2   1   2   1   2   2   2   1   1   2   1   1   2   2   1   2   2   2   1   1   2   1   1   2   2   2   2   2   1   1   1   1   1   1   2   1   2   2   2   1   2   1   1   2   1   2   2   1   2   2   2   1   1   1   2   2   1   1   1   2   2   1   2   2   2   1   1   1   1   2   1   2   2   1   1   1   1   2   2   2   1   1   2   1   1   2   2   1   2   1   1   2   2   2   1   2   1   1   1   1   2   2   2   2   2   2   1   2   2   2   2   1   1   2   2   2   1   1   2   1   2   1   2   1   2   2   2   1   2   2   1   2   2   2   2   2   1   2   2   1   2   2   1   2   1   2   2   2   1   2   2   1   2   1   2   2   1   1   2   1   1   2   1   2   1   2   2   2   2   1   1   1   1   1   2
 MK-2-6                 2   2   2   1   1   2   1   2   2   1   1   1   1   2   2   2   2   2   2   2   1   1   2   2   1   2   1   2   1   2   2   2   1   1   2   1   1   2   2   1   2   1   2   1   1   1   1   1   2   2   2   1   2   1   1   1   2   1   1   2   1   2   2   2   1   2   1   1   2   1   2   2   1   2   2   2   1   1   1   1   2   1   1   1   1   2   1   2   2   2   1   1   1   1   1   1   2   2   1   1   1   1   2   2   2   2   1   2   1   1   2   2   1   2   2   1   2   2   2   1   2   1   1   1   1   2   2   2   2   2   1   2   2   2   1   2   1   1   2   2   2   1   1   1   1   2   1   2   1   1   2   2   1   2   1   1   2   2   2   2   2   1   2   1   1   1   2   1   2   1   2   2   2   1   2   2   1   2   1   2   1   1   1   2   1   1   2   1   2   1   2   2   2   2   1   1   1   1   1   2
 MK-2-7                 2   2   2   1   1   2   1   2   1   1   2   1   1   2   2   2   2   2   2   2   1   1   2   2   1   2   1   2   1   2   2   2   1   1   2   1   2   2   2   1   2   1   2   2   1   1   1   1   2   2   2   2   2   1   1   1   2   1   1   2   1   2   2   2   1   1   1   1   2   2   2   2   2   2   2   2   1   1   1   1   2   1   1   1   1   2   1   1   2   2   1   1   1   2   1   1   2   2   1   2   1   1   2   2   2   2   1   2   1   1   2   2   2   2   2   1   2   2   2   1   2   1   1   1   1   2   2   2   2   2   1   2   2   2   1   1   1   2   2   1   2   1   1   1   1   2   1   2   1   1   2   2   1   2   2   1   2   2   2   1   1   1   2   1   1   1   2   1   2   1   2   1   2   2   2   2   1   2   1   1   1   1   1   2   2   1   2   2   2   1   2   2   2   2   1   1   1   1   1   1
 MK-2-8                 2   2   2   1   1   2   1   2   2   1   2   1   1   2   2   2   2   2   2   2   1   2   1   2   1   2   1   2   1   2   2   2   1   1   2   2   2   2   2   1   1   1   2   2   1   1   1   1   2   2   2   2   2   2   1   1   2   1   1   2   1   2   2   2   2   1   2   1   2   2   2   2   2   2   2   2   1   2   1   1   2   1   2   1   1   2   1   1   2   1   1   1   1   2   1   1   2   2   1   2   1   1   2   2   2   2   1   1   1   1   2   2   2   2   2   1   2   2   2   1   2   2   1   2   1   2   2   2   2   2   1   2   2   2   1   1   1   1   1   2   2   1   1   1   1   1   1   2   1   1   2   2   1   2   2   1   2   2   2   1   1   1   2   1   1   1   2   1   1   1   2   1   2   2   2   1   1   2   1   1   1   1   1   2   2   1   1   1   2   1   2   2   2   2   2   1   1   1   1   1
 MK-2-9                 2   2   2   1   1   2   1   2   2   2   2   1   1   1   2   2   2   2   2   2   1   2   1   2   1   2   1   2   1   2   2   2   1   1   2   2   2   2   2   1   1   1   2   2   1   1   1   1   2   2   2   2   2   2   1   1   2   2   1   2   1   2   2   2   2   1   2   1   2   2   2   2   2   2   2   2   1   2   1   1   2   1   2   1   1   2   1   1   2   1   1   1   1   2   1   1   1   2   1   2   1   1   1   2   2   2   1   1   1   1   2   2   2   2   2   1   2   2   2   1   2   2   2   2   1   2   2   2   2   2   1   2   2   1   2   1   1   1   1   2   2   1   2   1   1   1   1   2   1   1   2   1   1   2   2   1   2   2   2   1   1   1   2   1   1   1   2   1   1   1   2   1   2   2   2   1   1   2   1   2   1   1   1   2   2   1   1   1   2   1   2   2   2   2   2   1   2   1   1   1
 MK-2-10                2   2   2   1   1   2   1   2   2   2   1   1   1   1   2   2   2   2   2   2   1   2   1   2   1   2   2   2   1   2   2   2   1   1   2   2   1   2   2   1   2   1   2   2   1   1   1   1   2   2   2   2   2   2   1   1   2   1   1   2   1   2   2   2   2   1   1   1   2   2   2   2   2   2   2   2   1   2   1   1   2   1   2   1   1   2   1   1   2   1   1   1   1   2   1   1   1   2   1   2   1   2   1   2   2   2   1   1   1   2   2   2   2   2   2   1   2   2   2   1   2   2   2   2   1   2   2   2   2   2   2   2   2   1   2   1   1   1   1   2   2   1   2   1   1   1   1   2   1   1   1   1   2   2   2   1   1   2   2   2   1   1   2   1   1   1   2   2   2   1   2   1   2   2   2   1   1   1   1   2   1   1   1   2   2   1   1   1   2   2   2   2   2   2   2   1   2   1   1   1
 MK-2-11                2   1   2   1   1   2   1   2   2   2   1   1   1   1   2   2   2   2   2   2   1   2   1   2   1   2   2   2   1   2   2   2   1   1   2   2   1   2   2   1   2   1   2   1   1   1   1   1   2   2   2   2   2   2   1   1   2   1   1   2   1   2   2   2   2   1   1   1   2   2   2   2   2   1   2   1   1   2   1   1   1   1   1   1   1   2   1   1   2   1   1   1   1   2   1   1   1   2   1   2   1   2   1   2   2   2   1   2   1   2   2   2   2   2   2   1   2   2   1   1   2   2   2   2   1   2   2   2   2   2   1   2   2   1   2   1   1   1   1   2   2   1   2   1   1   1   1   2   1   1   1   1   2   1   2   1   1   2   1   2   1   1   2   1   1   1   2   2   2   2   1   1   2   2   1   1   1   1   1   2   1   1   1   2   2   1   1   1   2   2   2   2   2   2   1   1   2   1   1   2
 MK-2-12                2   1   2   1   1   2   1   2   2   2   1   1   1   1   2   2   1   2   2   2   1   2   2   2   1   2   2   2   1   2   2   2   1   1   2   2   1   2   2   1   2   1   2   1   1   1   1   1   2   2   2   2   2   2   1   1   2   1   2   2   1   2   2   2   2   1   1   1   2   1   2   2   2   1   2   1   1   2   1   1   1   1   1   1   1   2   1   2   2   1   1   1   2   2   1   1   1   1   1   2   1   2   1   2   2   2   1   2   1   2   2   2   2   2   2   2   2   2   1   1   2   2   2   2   1   2   2   2   2   2   1   2   2   1   2   1   1   1   1   2   2   1   2   1   1   1   1   2   1   1   1   1   2   1   2   1   1   2   1   2   1   1   2   1   1   1   2   2   1   2   1   1   2   1   1   1   1   2   1   2   1   1   1   2   1   1   1   1   1   2   2   2   2   2   1   1   2   1   1   2
 MK-2-13                2   1   2   2   2   2   1   2   2   2   2   1   1   2   2   2   1   2   2   2   1   2   2   2   2   2   2   2   1   2   2   2   1   1   2   2   1   2   2   1   2   1   2   1   1   1   1   1   2   2   2   2   2   2   1   1   2   1   2   2   1   2   2   1   2   1   1   1   2   2   2   2   2   1   2   2   1   2   1   1   1   1   1   1   1   2   2   2   2   1   1   2   2   2   1   1   1   2   1   2   1   2   1   1   2   1   1   1   1   2   2   1   2   2   2   2   2   2   1   1   2   2   2   2   1   2   2   2   2   2   1   2   2   2   2   1   1   1   1   2   2   1   2   1   1   1   1   2   1   2   1   1   2   1   2   1   1   2   1   2   1   2   2   1   1   1   2   2   1   2   2   1   2   1   1   1   1   2   2   2   1   1   1   2   1   1   1   1   1   2   2   1   2   2   1   1   2   1   1   2
 MK-2-14                2   1   2   2   2   2   1   1   2   1   2   1   1   2   2   2   1   2   2   2   1   2   2   2   2   2   2   2   1   2   1   2   1   1   2   2   1   2   2   1   2   1   2   1   1   1   1   1   2   2   2   2   2   2   1   1   2   1   2   2   1   2   2   1   2   1   1   1   2   2   2   2   2   1   2   2   1   2   1   1   1   1   1   1   1   2   1   2   2   1   1   1   1   2   1   2   1   2   2   2   1   1   1   1   2   1   1   1   1   2   1   1   2   2   2   2   2   2   1   1   2   2   2   2   1   2   1   1   2   2   1   2   1   2   2   1   1   1   1   1   2   2   2   1   1   1   1   2   1   2   1   1   2   1   2   1   1   2   1   2   1   2   2   1   1   1   2   2   1   2   2   1   2   2   1   1   1   2   2   1   1   1   1   2   1   1   1   1   1   2   2   1   2   1   1   1   2   1   1   1
 MK-2-15                2   2   2   2   2   2   1   1   2   1   2   1   2   2   2   2   1   2   2   2   1   1   2   2   2   2   2   2   1   2   1   2   1   1   2   2   1   2   2   1   2   1   2   1   1   2   1   1   2   2   2   2   2   2   1   1   2   1   2   2   1   2   2   1   2   1   1   1   2   2   2   1   2   2   2   2   1   2   1   1   1   2   1   1   1   1   1   2   2   1   1   1   2   2   1   2   2   2   2   2   1   1   1   1   2   1   1   1   1   2   1   1   1   2   2   2   2   2   1   1   2   2   1   1   2   2   1   1   2   1   1   2   1   2   2   1   1   1   1   1   2   2   2   1   1   1   2   2   1   2   1   1   2   1   2   1   1   2   1   1   1   2   2   1   1   1   2   2   1   2   2   1   1   2   1   1   1   2   1   1   1   1   1   2   1   1   1   1   1   2   2   1   2   1   1   1   2   1   1   2
 MK-2-16                2   2   2   2   2   2   1   1   2   1   1   2   2   2   2   2   1   2   2   2   1   1   2   2   2   2   2   2   1   2   1   2   1   1   2   2   1   2   2   1   2   1   2   1   1   2   1   1   2   2   2   2   2   2   1   1   2   1   2   1   1   2   2   1   2   1   1   1   2   2   2   1   2   2   2   2   1   2   1   1   1   2   1   1   1   1   1   2   2   1   1   1   2   2   1   2   2   2   2   2   1   1   1   1   2   1   1   1   2   2   1   1   1   1   2   2   2   2   1   1   1   2   1   1   2   2   1   1   2   1   1   2   1   2   2   1   1   1   1   1   2   1   1   1   1   1   2   2   1   2   1   1   2   1   2   1   1   2   1   1   1   2   1   1   2   2   2   2   1   2   2   1   1   2   1   1   1   2   1   1   1   1   1   2   2   1   1   1   1   2   2   1   2   1   1   1   2   1   1   2
 MK-3-1                 2   2   1   1   2   1   2   1   1   1   2   2   2   2   2   1   1   2   1   1   2   1   2   1   2   1   2   2   1   1   2   1   1   1   2   2   2   2   1   1   2   2   2   2   2   2   2   1   1   1   2   2   1   1   1   2   2   1   1   1   2   1   2   2   2   1   1   1   2   1   2   2   1   1   1   2   1   1   2   1   2   1   1   2   1   1   1   1   1   1   1   2   1   2   2   2   1   2   1   2   2   1   1   1   2   1   2   1   1   1   1   2   1   2   2   2   2   2   1   2   2   2   1   1   2   1   2   1   1   2   2   1   1   1   2   2   2   1   2   1   2   2   2   2   2   2   2   2   2   2   1   1   2   2   1   1   2   2   1   2   1   2   2   1   2   2   2   1   2   2   2   2   1   1   1   2   2   1   2   2   2   1   1   2   2   1   2   1   2   2   1   1   2   2   1   2   2   2   2   1
 MK-3-2                 2   2   1   1   2   1   2   1   1   1   2   2   2   2   2   1   1   2   1   1   2   1   2   1   2   1   2   2   1   1   2   1   1   1   2   2   2   2   1   1   2   2   2   2   2   2   2   1   1   1   2   2   1   1   1   2   2   1   1   1   2   1   2   2   2   1   1   1   2   1   2   2   1   1   1   2   1   1   2   1   2   1   1   2   1   1   1   1   1   1   1   2   1   2   2   2   2   2   1   2   2   1   2   1   2   1   2   1   1   1   1   2   1   2   2   2   2   2   1   2   2   2   1   1   2   1   2   1   1   2   1   1   1   1   2   2   2   1   2   1   1   2   2   2   2   2   2   1   2   2   1   1   2   2   2   1   2   2   1   1   1   2   2   1   2   2   2   1   2   2   2   1   1   1   1   2   2   1   2   2   1   1   1   2   2   1   2   1   2   2   1   1   1   2   1   2   2   2   2   1
 MK-3-3                 2   2   1   1   2   1   2   1   1   1   2   2   2   2   2   1   1   2   1   1   2   2   2   1   2   1   2   2   1   1   2   1   2   1   2   1   2   2   1   1   2   2   2   2   2   2   1   1   1   1   2   2   1   1   1   1   2   1   1   1   2   1   2   2   2   1   1   1   2   1   2   2   1   1   1   2   1   1   2   1   2   1   1   2   1   1   1   1   1   1   2   2   1   2   2   2   2   2   1   2   2   1   2   1   2   1   2   1   1   1   1   2   1   2   2   1   2   2   1   2   1   2   1   1   2   1   2   1   1   2   1   1   1   2   2   2   2   1   2   1   2   2   2   2   2   2   2   1   2   2   1   1   2   2   2   1   2   2   1   1   1   2   2   1   2   2   1   1   2   2   2   2   1   1   1   2   2   1   1   2   2   1   1   2   2   1   2   1   2   1   1   1   1   2   1   2   2   2   2   1
 MK-3-4                 1   2   1   1   2   1   2   1   1   1   2   2   2   2   2   1   1   2   1   1   2   2   2   1   2   1   2   2   1   1   2   2   2   1   2   1   2   2   1   2   2   2   2   2   2   2   1   1   2   1   2   2   1   1   1   1   2   1   2   1   2   1   2   2   2   1   1   1   2   1   2   2   1   1   2   2   1   1   1   1   2   1   1   2   1   1   1   1   1   1   2   1   1   2   2   1   2   1   1   2   2   2   2   1   2   2   2   1   1   1   2   1   1   2   2   1   2   2   2   1   2   2   1   1   2   1   2   1   1   2   1   1   1   2   2   2   2   1   2   1   2   2   2   2   2   2   1   1   2   2   1   1   2   2   2   2   2   2   1   1   1   2   2   1   2   2   1   1   1   2   2   2   1   1   1   2   2   1   1   2   2   1   1   2   2   1   2   2   2   1   1   1   1   2   1   2   2   2   2   1
 MK-3-5                 1   2   1   1   1   1   2   1   1   2   2   2   2   1   2   1   1   2   1   2   2   2   2   1   2   1   2   2   2   1   2   2   2   1   2   1   2   2   1   2   2   2   2   1   2   2   2   2   2   1   2   2   2   1   2   1   2   1   2   1   2   1   2   2   2   1   1   1   2   1   2   2   2   1   2   2   1   1   1   1   2   1   1   2   1   1   1   1   2   1   2   1   1   2   2   2   2   1   1   1   2   2   1   2   2   1   2   1   2   1   2   1   1   2   2   1   2   2   2   1   2   1   1   1   2   1   2   1   1   2   1   1   1   2   2   2   2   1   2   2   2   2   2   2   2   2   1   1   2   2   1   1   2   2   1   2   2   2   1   1   1   1   2   1   2   2   1   1   1   2   2   2   1   2   1   2   2   1   1   2   2   1   1   2   2   1   2   2   2   1   1   1   1   2   1   2   2   2   2   1
 MK-3-6                 1   1   1   1   1   1   2   1   1   2   2   1   2   1   2   1   1   2   1   2   2   2   2   1   2   1   1   2   2   1   2   2   2   1   2   1   2   2   1   2   1   2   2   1   2   2   2   2   2   1   2   2   2   1   2   1   2   1   2   1   2   1   2   2   2   1   1   1   2   1   1   2   2   1   1   2   1   1   1   1   2   1   1   2   1   1   1   1   2   1   2   1   1   1   2   2   2   1   1   1   2   2   1   2   2   1   2   2   2   1   2   2   1   2   2   1   2   2   2   2   2   1   1   1   2   1   2   1   1   2   1   1   1   2   2   1   2   1   2   2   2   2   2   2   1   2   2   1   2   2   2   1   2   2   1   2   2   2   1   1   1   1   2   1   2   2   2   2   1   2   1   2   1   2   1   1   2   1   1   2   2   1   1   2   2   1   1   2   1   1   1   1   1   2   1   2   1   2   2   1
 MK-3-7                 1   1   1   1   1   1   2   1   1   2   2   1   2   1   2   1   1   2   1   2   2   1   2   1   2   1   2   2   2   1   2   2   2   1   2   1   2   2   2   1   2   2   2   1   2   2   2   2   2   1   2   2   2   1   2   1   2   1   2   2   2   1   2   1   2   1   1   1   2   1   1   2   2   1   1   2   1   1   1   1   2   1   1   2   1   1   1   1   2   1   2   1   1   1   2   1   2   1   1   1   2   2   1   2   2   1   2   1   1   1   2   2   1   2   2   1   2   2   2   2   2   1   1   1   2   1   2   1   1   2   1   1   1   2   2   1   2   1   2   2   2   2   2   2   1   2   2   1   2   2   2   1   2   2   1   2   2   2   1   1   1   1   2   1   2   2   2   1   1   2   1   2   1   2   1   1   2   1   1   2   1   1   1   2   2   1   1   2   1   1   2   1   1   2   1   2   1   2   2   1
 MK-3-8                 1   1   1   2   1   2   2   2   1   2   2   1   2   1   2   1   1   2   1   2   2   1   2   2   2   1   2   2   2   2   2   2   2   1   2   1   1   1   2   2   2   2   2   1   2   2   2   2   2   1   2   2   2   1   2   1   2   1   2   2   2   1   1   1   2   2   1   1   2   1   1   2   2   1   1   2   1   1   1   1   2   2   1   2   1   2   1   1   2   1   2   1   1   1   2   2   2   1   1   1   1   2   2   2   2   1   2   1   1   1   2   2   1   2   2   1   2   2   2   2   1   1   1   1   2   1   2   1   1   2   1   1   2   2   2   1   2   1   1   2   2   2   1   2   1   2   2   1   2   2   2   1   2   1   1   2   2   2   1   1   1   1   2   1   2   2   2   1   1   2   1   2   1   2   1   1   2   1   1   2   1   2   1   2   2   1   1   2   2   2   2   1   1   2   1   2   1   2   2   1
 MK-3-9                 2   2   1   2   1   2   2   2   1   2   2   1   2   1   2   1   1   2   1   2   2   1   2   1   2   1   2   2   2   2   2   2   2   1   2   1   1   2   2   2   2   1   2   2   2   2   2   2   2   1   2   2   2   1   2   1   2   1   2   2   2   1   1   1   2   2   1   1   2   1   1   2   1   1   1   1   1   1   1   1   2   2   1   2   1   2   2   1   2   1   2   1   1   1   2   1   2   2   2   1   1   2   2   2   2   1   2   1   1   1   2   2   1   2   2   1   2   2   2   1   1   1   2   1   2   1   2   1   2   2   1   1   2   2   2   1   2   1   1   2   2   2   1   2   1   2   2   1   1   2   2   1   2   1   1   2   2   2   1   1   1   1   2   2   2   2   2   1   1   2   1   2   1   2   1   1   2   1   1   2   1   2   1   1   2   1   1   2   2   2   2   1   1   2   1   2   1   2   2   1
 MK-3-10                2   2   1   2   1   2   2   2   1   2   2   1   2   1   2   1   1   2   1   2   2   1   2   1   2   1   1   2   2   2   2   2   2   1   2   1   1   2   2   2   2   1   2   2   2   1   2   2   2   1   2   2   2   1   1   1   2   1   2   2   2   1   1   1   2   2   1   1   1   1   1   2   1   1   1   1   1   1   1   1   2   2   1   2   1   2   2   1   2   1   2   1   1   1   2   1   2   2   2   1   1   1   2   1   2   1   2   1   1   2   2   2   1   2   2   1   2   2   2   1   1   1   2   1   2   1   2   1   2   2   1   1   2   2   2   1   2   1   1   2   2   2   1   2   1   2   2   1   1   2   2   1   2   1   1   2   2   2   1   1   1   1   2   2   2   2   2   1   1   2   1   2   1   2   1   1   2   1   1   2   1   2   1   1   2   1   1   1   2   2   2   2   1   1   1   2   1   2   2   1
 MK-3-11                2   2   1   1   1   2   2   2   2   1   2   1   2   1   2   1   1   2   1   2   2   1   2   1   2   1   1   2   2   2   2   2   2   1   2   1   1   2   2   2   2   1   2   2   2   1   2   2   2   2   2   2   2   1   1   1   2   1   2   2   2   2   1   1   2   1   1   1   1   2   1   2   1   2   1   1   1   1   1   2   2   2   1   2   1   2   2   1   2   1   2   1   1   1   2   1   2   2   2   1   1   1   2   1   2   1   2   1   1   2   1   2   1   2   2   1   2   2   2   1   1   1   2   1   2   1   2   2   2   2   1   1   2   2   2   1   2   1   1   2   1   2   1   2   1   2   2   1   1   1   2   1   1   2   1   2   1   2   1   1   1   2   2   2   2   2   2   1   2   2   1   2   2   2   1   1   2   1   1   2   1   2   1   2   2   1   1   1   2   2   2   2   1   1   1   2   1   2   2   1
 MK-3-12                2   2   1   1   1   2   2   2   2   1   2   1   1   1   2   1   1   2   1   2   2   1   2   1   1   1   1   2   1   2   2   2   2   2   2   1   1   2   2   2   2   1   2   2   2   1   2   2   2   2   2   2   2   1   1   1   2   1   2   2   2   2   1   2   2   1   2   2   1   2   1   2   1   2   1   1   1   1   1   1   2   2   1   2   1   2   2   1   2   1   2   1   1   1   2   1   2   2   2   1   1   1   2   1   1   1   1   1   1   2   1   2   1   2   2   2   2   2   2   1   1   1   2   1   2   1   1   2   2   2   1   1   2   2   2   1   2   1   1   2   1   2   1   2   1   2   2   1   1   1   1   1   1   2   2   2   1   2   1   1   1   2   2   2   2   2   2   1   1   2   1   1   2   2   1   1   2   1   1   2   1   2   1   2   2   1   1   2   2   2   2   2   1   1   1   2   1   1   2   1
 MK-3-13                2   2   1   1   1   1   2   2   2   1   2   1   2   1   2   1   1   2   1   2   1   1   2   1   1   1   1   2   1   2   2   2   2   2   2   1   2   2   2   2   2   1   2   2   2   1   2   2   2   2   2   2   2   1   2   2   2   1   2   1   2   2   1   2   2   1   2   2   1   2   1   2   1   2   1   1   1   1   1   1   2   1   1   2   1   2   2   2   1   1   2   1   1   2   2   2   2   2   2   1   1   1   2   1   1   1   1   1   1   2   1   2   1   2   2   2   2   2   2   1   2   1   2   1   2   2   1   2   2   2   1   1   2   2   2   1   2   1   1   2   1   2   1   2   2   2   2   2   1   1   1   1   1   1   2   2   2   2   1   1   1   2   2   2   1   2   2   1   1   2   1   1   2   2   1   1   2   1   2   2   1   2   1   2   2   1   1   2   2   2   2   2   1   1   1   2   1   1   2   1
 MK-3-14                2   2   1   1   2   1   2   2   2   1   2   1   2   1   2   1   1   2   1   2   1   1   2   1   1   1   1   2   1   2   2   2   2   2   2   2   2   2   2   2   2   1   2   2   2   2   2   2   2   2   2   2   2   1   2   2   2   1   2   2   2   2   1   2   2   1   2   1   1   2   2   2   1   2   1   1   1   1   1   1   2   1   1   2   1   2   2   2   1   1   2   1   1   2   2   2   2   2   2   1   1   1   2   1   1   1   1   1   1   2   1   2   1   2   2   2   2   2   2   2   2   1   2   1   2   2   1   2   1   2   1   1   2   2   2   1   2   1   1   2   1   2   1   2   2   2   1   2   1   2   1   1   1   1   2   2   2   2   1   1   1   2   2   2   1   2   2   1   1   2   2   1   2   2   1   1   2   1   2   2   1   2   1   2   1   2   1   2   2   2   2   2   1   1   1   2   1   1   2   1
 MK-3-15                2   2   1   1   2   1   2   2   2   1   2   1   2   1   2   1   1   2   1   1   1   1   2   1   1   1   1   1   1   2   2   2   2   2   2   2   2   2   2   2   2   1   2   2   2   2   2   2   2   2   2   2   2   1   2   2   2   1   1   2   2   2   1   2   1   1   2   1   1   2   2   1   1   2   1   1   1   1   1   1   2   1   1   2   2   2   2   2   1   1   2   1   2   2   2   2   2   2   2   1   1   1   2   1   1   1   2   1   1   2   1   2   1   1   2   2   2   2   1   2   2   1   2   1   1   2   1   2   1   2   1   1   2   2   2   1   2   1   1   2   1   2   1   2   2   1   2   2   1   2   1   1   1   1   2   2   2   2   1   1   1   2   2   2   1   2   1   1   2   2   2   1   2   2   1   1   2   1   1   1   2   2   1   1   1   2   1   2   1   2   2   2   1   1   1   2   1   1   2   1
 MK-3-16                2   2   1   2   2   1   2   2   2   1   2   1   2   1   2   1   1   2   1   1   1   1   2   1   1   1   1   1   2   1   2   2   2   2   1   2   2   2   2   2   2   1   2   2   2   2   2   2   2   2   2   2   2   1   2   2   2   1   1   2   1   2   1   2   1   1   1   1   1   2   2   1   1   1   2   1   1   1   2   1   2   2   1   2   2   2   2   1   1   1   2   1   2   1   2   2   2   2   1   1   1   1   2   1   1   1   2   1   1   2   1   2   1   1   2   2   2   2   1   2   2   1   2   1   1   2   1   2   2   2   1   1   2   2   2   1   2   1   1   2   1   2   1   2   2   1   2   2   1   2   2   1   1   1   1   2   2   2   1   1   1   2   2   2   1   2   1   1   2   2   2   1   2   2   1   1   2   1   1   1   2   2   1   1   1   2   1   2   1   2   2   2   1   1   1   2   1   1   2   1
 MK-4-1                 1   1   1   2   1   1   1   1   1   1   2   1   1   1   1   2   1   2   1   2   1   2   2   2   2   2   1   2   1   1   2   1   1   1   1   1   2   2   1   2   2   1   2   1   2   1   1   1   2   2   1   1   2   1   1   1   2   2   2   2   1   1   2   1   1   2   1   1   1   2   1   1   1   2   1   2   2   1   1   2   2   2   1   2   2   1   2   2   2   2   2   2   2   1   2   1   1   1   2   1   2   1   1   1   2   2   1   1   1   2   1   1   1   1   2   1   1   2   1   1   2   2   1   2   1   2   1   1   2   1   2   1   2   2   1   1   2   2   1   2   2   1   1   1   1   1   2   2   1   2   1   1   1   1   2   2   1   2   2   1   2   1   1   2   1   2   1   1   2   1   1   1   2   2   1   2   2   2   1   1   2   1   1   1   2   2   2   1   1   1   1   2   2   1   2   1   2   1   1   1
 MK-4-2                 1   2   1   2   1   1   1   1   1   1   2   1   1   1   1   2   1   2   1   2   1   2   1   1   1   2   1   2   1   1   1   1   1   1   2   1   2   2   1   2   2   1   2   1   2   1   1   1   2   2   1   1   2   1   1   1   2   2   2   2   1   1   2   1   1   2   1   1   1   1   1   2   1   2   1   1   2   1   1   1   2   2   2   1   1   2   2   2   2   1   2   2   2   1   2   1   1   2   2   1   2   1   1   1   2   1   1   2   1   2   1   1   1   1   1   1   1   2   2   1   1   1   1   2   1   2   1   1   2   1   2   1   2   2   1   1   2   2   1   2   2   2   2   1   1   1   2   2   1   2   1   1   1   1   2   2   1   2   2   1   2   1   1   2   1   2   1   1   1   1   1   1   1   2   1   1   2   2   1   1   2   1   1   1   2   2   2   2   2   2   1   2   2   1   2   1   2   1   1   1
 MK-4-3                 1   2   1   2   1   1   1   1   2   1   2   1   1   1   1   2   1   2   1   2   2   2   1   1   1   2   1   2   2   1   1   1   1   1   2   1   2   2   1   2   2   1   2   1   2   1   1   1   2   2   1   1   2   1   1   1   2   2   2   2   1   1   1   1   1   2   1   1   1   1   2   2   1   2   1   1   2   1   2   1   2   2   2   1   1   2   2   2   2   1   2   1   2   1   2   1   2   2   2   1   2   1   1   1   2   1   1   2   1   2   2   1   1   1   1   1   1   2   2   1   1   1   1   2   1   1   1   1   2   1   2   1   2   2   1   1   2   2   1   2   2   2   2   1   1   1   2   1   1   2   1   1   1   1   2   1   1   2   2   1   2   1   1   2   1   2   1   2   1   1   1   1   1   2   1   1   2   2   1   1   2   1   1   1   2   2   2   2   2   2   1   2   2   1   2   1   1   1   1   1
 MK-4-4                 1   2   1   2   2   1   1   1   2   1   2   1   1   1   1   2   1   2   1   2   2   2   1   1   2   2   1   2   2   1   1   1   1   1   2   1   2   2   1   2   2   1   2   1   2   1   1   1   2   2   1   1   2   1   1   1   1   2   2   2   1   1   1   1   1   2   1   1   1   1   2   2   1   2   1   1   2   1   2   1   2   2   2   1   2   2   2   2   2   1   2   2   2   1   2   1   2   2   2   1   2   1   1   1   2   1   1   2   1   2   2   1   1   1   1   1   1   2   2   1   1   1   1   2   1   2   1   1   2   1   2   1   2   2   1   1   2   2   1   1   2   2   2   2   1   1   2   2   1   2   1   1   1   1   2   1   1   2   2   1   2   1   1   2   1   2   1   2   1   1   1   1   1   2   1   1   2   2   1   2   2   1   1   1   2   2   2   2   2   1   1   2   2   1   2   1   1   2   1   1
 MK-4-5                 1   2   1   2   2   1   1   2   2   2   2   1   1   1   1   2   1   2   1   2   2   2   1   1   2   2   1   2   2   1   1   1   1   1   2   1   2   2   1   2   2   1   2   1   2   1   1   1   2   2   1   1   2   1   1   1   1   2   2   2   1   1   1   1   1   2   1   1   1   1   2   2   1   2   1   1   2   1   2   1   2   2   2   1   2   2   2   2   2   1   2   2   2   2   2   1   2   2   2   1   2   1   1   1   2   1   2   2   1   2   2   1   1   2   2   1   1   2   2   1   1   1   1   2   1   2   1   1   2   1   2   1   2   2   1   1   2   2   1   1   1   1   2   2   2   1   2   2   1   2   1   1   1   1   2   1   1   2   2   1   2   1   1   2   1   2   1   2   2   1   1   2   1   2   2   1   2   2   1   2   2   1   1   1   2   2   2   2   2   1   1   2   2   1   2   1   1   2   1   1
 MK-4-6                 1   2   1   2   2   1   2   2   2   2   2   1   1   1   1   2   1   2   1   2   2   2   1   1   2   2   1   2   2   1   1   1   1   1   2   1   2   2   2   2   2   1   2   1   2   1   1   1   2   2   2   1   2   1   1   1   1   2   2   2   1   1   1   1   1   2   1   1   1   1   2   2   1   2   1   1   2   1   2   1   2   2   2   1   2   2   2   2   2   1   2   2   2   2   2   1   2   2   2   2   2   1   2   1   2   1   2   2   1   2   2   1   1   2   2   1   1   2   2   1   1   1   1   2   1   2   1   1   2   1   2   1   2   2   1   2   2   1   2   1   1   1   2   2   1   2   2   2   1   2   1   1   2   1   1   1   1   2   1   1   2   1   1   2   1   2   1   2   2   1   1   2   1   1   2   1   2   1   1   2   2   1   1   1   2   2   1   2   2   1   1   2   2   1   2   1   1   2   1   1
 MK-4-7                 1   2   1   2   2   1   2   2   2   2   2   1   2   1   1   2   1   2   1   2   2   2   1   1   2   2   1   2   2   1   1   1   1   1   2   1   2   2   2   2   2   1   2   1   2   2   2   1   2   2   2   1   1   1   1   2   1   2   2   2   1   1   2   2   1   2   1   1   1   1   2   2   1   2   1   1   2   1   1   1   2   2   2   1   2   2   2   2   2   1   2   2   2   2   1   1   1   2   2   2   2   1   2   1   2   1   2   1   1   2   2   1   1   2   2   1   1   2   2   2   1   1   1   2   1   2   1   1   2   1   2   1   2   2   1   2   2   1   2   1   1   1   2   2   1   2   2   2   1   1   1   2   1   1   1   1   1   2   1   1   2   1   1   2   1   2   1   2   2   1   1   2   1   1   2   1   2   1   2   2   2   2   1   1   2   2   1   2   2   1   1   2   2   1   1   2   1   2   1   2
 MK-4-8                 2   2   1   2   2   1   2   2   2   2   2   1   2   1   1   2   1   2   1   2   2   2   1   2   2   2   1   2   2   1   1   1   1   1   2   2   2   2   2   2   2   1   2   1   2   2   2   1   2   2   2   1   1   1   1   2   1   1   2   2   1   1   2   2   1   2   1   1   1   1   2   2   1   1   1   1   1   1   1   2   2   2   2   1   2   2   2   2   2   1   2   2   2   2   1   1   1   2   2   2   2   2   2   2   2   1   2   1   1   2   2   1   1   2   2   1   2   2   1   2   1   1   1   2   2   2   1   2   2   1   2   1   2   2   1   2   2   1   2   1   2   1   2   2   1   2   2   2   1   1   1   2   1   1   1   1   1   2   1   2   2   1   1   2   1   2   1   2   2   1   1   2   1   1   2   2   2   1   2   2   2   1   1   2   2   2   1   2   2   1   2   2   2   1   1   2   1   2   1   2
 MK-4-9                 1   2   1   2   2   1   2   2   2   2   2   1   2   1   1   2   1   2   1   2   2   2   1   2   2   2   1   1   2   1   1   1   1   1   2   2   2   2   2   2   2   1   2   1   2   2   2   2   2   2   2   1   1   2   1   1   1   1   2   1   1   1   2   1   1   2   1   2   1   1   2   2   2   2   1   1   1   1   1   2   2   2   2   1   2   2   2   1   2   1   2   2   2   2   1   1   2   2   1   2   2   2   2   2   2   1   2   1   1   2   2   1   1   2   2   1   2   2   1   2   1   2   1   2   2   2   1   2   2   1   2   1   2   2   1   1   2   1   2   1   2   1   2   2   1   2   2   2   2   1   1   2   1   1   1   2   1   2   1   2   2   1   1   2   1   1   1   1   2   1   1   1   1   1   2   2   2   1   2   1   2   1   1   2   2   2   1   2   2   1   2   2   1   1   1   2   1   2   1   2
 MK-4-10                1   2   1   1   2   1   2   2   2   2   2   1   2   1   1   2   1   2   1   2   1   2   1   2   2   2   1   1   2   1   2   1   1   1   2   2   2   2   1   2   2   1   2   2   2   2   2   2   1   2   2   2   1   2   1   1   1   2   2   1   1   1   2   1   1   2   1   2   1   1   2   2   2   2   2   2   1   1   1   2   2   2   2   1   2   2   2   1   2   1   2   2   2   2   1   1   2   2   1   1   2   2   2   2   2   1   2   1   1   1   2   1   1   2   2   1   2   2   1   2   1   2   1   2   2   2   1   2   2   1   1   1   2   2   2   2   2   1   2   1   2   1   2   2   1   2   2   2   2   1   1   2   1   1   1   2   1   1   1   2   2   1   1   2   1   1   1   1   2   2   1   1   2   2   2   2   2   1   2   1   2   1   1   2   1   2   1   2   1   1   2   2   1   1   1   2   1   2   1   2
 MK-4-11                1   2   1   2   2   2   2   1   2   2   2   2   2   1   1   2   1   2   1   1   2   2   1   2   2   2   1   1   2   2   2   1   1   1   2   2   2   1   1   2   2   1   2   2   2   2   1   2   1   2   2   2   1   2   1   1   1   2   1   1   1   1   2   1   1   2   1   2   1   1   1   2   2   2   2   2   1   1   1   1   2   2   2   1   2   2   2   2   2   1   1   2   2   1   1   1   2   2   1   1   2   1   1   2   2   1   2   1   1   1   2   1   1   1   1   1   2   2   1   2   1   2   1   2   2   2   1   2   2   1   1   1   2   2   2   2   2   1   1   1   2   1   2   2   2   2   2   2   2   1   1   2   2   1   1   2   1   2   1   2   2   1   1   2   1   2   1   1   2   2   1   1   2   2   2   2   1   1   2   1   2   1   1   2   1   2   1   2   1   1   2   2   2   2   2   2   1   2   1   2
 MK-4-12                1   1   1   2   2   2   2   1   2   2   2   2   2   1   1   2   1   2   1   1   2   2   1   2   2   2   1   1   2   2   2   1   1   1   2   2   1   1   2   2   2   1   2   2   2   2   1   2   1   2   2   2   1   2   1   1   1   1   1   1   1   1   2   1   2   2   1   2   1   1   1   2   2   2   2   2   2   1   1   2   2   2   2   2   2   2   2   2   2   1   1   2   1   1   1   2   1   2   1   1   2   1   1   2   2   1   2   2   1   1   2   1   1   1   1   1   2   2   1   2   1   2   1   2   2   2   1   2   2   1   1   1   2   2   2   2   2   1   1   2   2   2   2   2   2   2   2   2   2   1   2   2   2   1   1   2   2   2   1   2   2   1   1   2   2   2   1   1   1   2   1   2   2   2   2   2   1   1   2   1   2   1   1   2   1   2   1   2   1   1   1   2   2   2   2   2   1   2   1   1
 MK-4-13                1   1   1   1   1   2   2   1   2   2   2   2   2   2   1   2   1   2   2   1   2   2   1   2   2   1   1   1   2   2   2   1   1   1   2   2   1   1   2   2   2   1   2   2   2   2   1   2   1   2   2   2   1   2   1   1   1   1   1   1   1   1   1   1   2   2   1   2   1   1   1   2   2   2   2   2   2   2   1   2   2   2   2   2   1   2   2   2   2   1   1   2   1   1   1   2   1   1   1   1   2   1   1   2   1   1   2   2   1   1   2   1   1   1   1   2   2   2   1   2   1   2   1   2   2   2   1   2   2   1   1   1   2   2   2   2   2   1   1   2   2   2   2   2   1   2   2   2   2   1   2   2   2   1   1   2   2   2   1   2   2   1   1   2   2   1   1   1   1   2   1   2   2   2   2   2   1   1   2   2   2   1   1   2   1   2   1   2   1   2   1   2   1   2   2   2   1   2   1   1
 MK-4-14                1   1   1   1   1   2   1   1   2   2   2   2   2   2   1   2   1   2   2   1   2   2   1   2   2   1   1   1   2   2   2   1   1   1   2   2   1   1   2   2   2   1   2   1   2   2   1   2   2   2   1   2   2   2   1   1   1   1   1   1   1   1   1   1   2   1   1   2   2   1   1   2   2   2   2   2   2   2   1   2   2   2   2   2   1   2   2   1   2   1   1   2   1   1   1   2   1   1   1   1   2   2   1   2   1   1   2   2   2   2   1   2   1   1   2   2   2   2   1   2   1   2   1   2   2   1   1   2   2   1   1   1   2   2   2   2   2   1   1   2   1   2   2   1   1   2   2   2   2   2   2   2   2   1   1   2   2   2   1   2   1   1   1   2   2   1   1   1   1   2   1   2   1   1   2   2   1   1   2   2   2   1   1   2   1   2   2   2   1   2   1   2   1   2   2   2   1   2   1   2
 MK-4-15                1   1   1   2   2   2   1   1   1   2   2   2   2   2   1   1   1   2   2   1   2   2   1   2   2   1   1   1   2   2   2   1   2   2   2   2   1   1   2   2   2   1   2   1   2   2   1   2   2   2   1   2   2   2   2   1   1   2   1   1   1   1   1   1   2   1   1   2   1   1   1   2   2   2   2   2   2   2   1   2   2   2   2   2   1   2   2   1   2   2   2   2   2   1   1   1   1   1   1   1   1   2   1   2   1   1   2   2   2   2   1   2   1   1   2   2   2   2   1   2   1   2   1   2   2   2   1   2   2   1   1   1   1   2   2   2   2   1   1   2   1   2   2   1   1   2   2   1   2   2   2   2   2   2   1   2   2   2   1   2   1   1   1   2   2   1   1   2   1   2   1   2   1   1   2   2   1   1   2   2   2   1   1   2   1   2   2   2   1   2   1   2   1   2   1   2   2   2   1   2
 MK-4-16                1   1   1   2   2   2   1   1   1   2   2   2   2   2   1   1   1   2   2   1   2   2   1   2   2   1   1   1   2   1   2   1   2   2   2   2   1   1   2   2   2   1   2   1   2   2   1   2   2   2   1   1   2   2   2   1   1   2   1   2   1   1   1   1   2   1   1   2   1   1   1   2   2   2   2   2   2   2   1   2   2   1   1   2   1   2   2   1   2   2   2   1   2   1   1   1   1   1   1   1   1   2   1   2   1   1   2   2   2   2   1   2   1   1   2   1   2   2   1   2   1   1   1   1   2   2   1   2   2   1   1   1   1   2   2   2   2   1   1   1   1   2   2   1   1   2   2   1   2   2   2   2   1   1   1   2   2   2   1   2   1   1   1   2   2   1   1   2   1   2   1   2   1   1   2   2   1   1   2   2   2   1   1   2   2   2   2   2   1   2   1   2   1   2   1   2   2   2   1   2
 MK-5-1                 1   2   2   2   1   1   1   2   2   1   2   1   2   2   2   2   1   2   1   1   1   2   1   1   1   1   2   2   2   2   2   2   2   2   1   1   1   1   2   2   2   2   1   1   2   2   1   1   2   1   2   2   1   2   2   2   2   1   2   1   1   2   1   2   2   2   2   2   2   2   1   2   2   1   2   2   2   1   2   2   1   1   1   1   1   1   1   2   2   1   1   2   1   2   2   1   1   1   2   2   2   1   1   1   2   1   2   2   2   2   2   2   2   2   2   2   1   2   1   1   1   2   1   2   2   2   2   1   1   2   2   2   2   2   2   2   2   2   1   1   2   2   1   2   1   1   1   1   2   2   1   2   2   1   2   1   1   1   2   1   2   2   1   2   2   2   1   1   2   2   1   1   1   2   2   2   2   2   2   2   1   1   2   1   2   2   2   1   2   1   2   2   1   2   1   2   1   2   1   1
 MK-5-2                 1   2   2   2   1   2   1   2   2   1   2   1   2   2   2   2   1   2   1   2   1   2   1   1   1   1   2   2   2   2   2   2   2   2   2   2   1   1   2   2   1   2   2   1   2   2   1   1   2   1   2   2   1   2   2   2   2   2   2   2   1   2   1   2   2   2   2   2   2   2   1   2   2   1   2   2   2   1   2   2   1   1   1   1   1   1   1   2   2   1   1   2   1   2   2   1   1   2   2   2   2   1   1   1   2   1   2   2   2   2   2   2   2   2   2   2   1   2   1   1   1   2   1   2   2   2   2   1   1   2   2   2   1   2   2   2   2   1   1   2   1   1   1   1   1   1   1   1   2   2   1   2   2   1   2   1   1   1   2   1   2   2   2   2   2   2   1   1   2   2   1   1   1   2   2   2   2   2   2   2   1   1   2   1   2   1   2   2   2   1   2   2   1   2   1   2   1   2   1   1
 MK-5-3                 1   2   2   2   1   2   1   1   2   2   1   2   2   2   2   2   1   2   2   2   1   1   1   1   1   1   2   2   1   2   2   1   2   2   2   2   2   1   2   2   1   2   2   1   2   2   2   1   2   1   2   2   1   2   2   2   2   2   2   2   1   2   1   2   2   2   2   2   2   2   1   2   2   1   2   2   2   2   2   2   1   1   1   1   1   1   1   2   2   1   1   2   1   2   2   1   1   2   2   2   2   1   1   1   2   1   2   1   2   2   2   2   2   1   2   2   1   2   1   2   2   2   1   2   2   2   2   1   1   2   2   2   1   2   2   2   2   1   1   1   1   1   1   1   1   1   1   1   2   2   1   2   2   1   2   1   1   1   2   1   2   2   2   2   2   2   1   1   2   2   1   1   1   2   2   2   2   2   2   2   1   2   2   1   2   1   2   2   2   1   2   2   1   2   1   2   1   2   1   1
 MK-5-4                 2   2   2   2   1   2   1   2   2   2   1   1   2   2   2   2   1   2   2   2   1   2   1   1   1   1   2   2   2   2   2   1   2   2   2   2   2   1   2   2   1   2   2   1   2   2   2   1   2   1   1   2   1   2   2   2   2   2   2   2   2   2   1   2   2   2   2   2   2   2   1   2   2   1   2   2   2   2   2   2   1   1   1   1   2   1   1   2   2   1   1   2   1   2   2   2   1   2   2   2   2   1   1   1   2   1   2   1   2   2   2   2   2   2   2   2   1   1   1   2   2   2   2   2   1   2   2   1   1   2   2   2   1   2   2   2   2   2   1   1   2   1   1   1   1   1   1   1   2   1   1   2   2   1   2   1   1   1   1   1   2   2   2   2   2   2   1   1   2   2   1   1   1   1   2   2   2   2   2   2   1   2   2   1   2   2   2   2   2   1   2   2   1   2   1   2   1   2   1   1
 MK-5-5                 2   2   2   2   1   2   1   2   2   2   1   2   2   2   2   2   1   2   1   1   1   2   1   1   1   1   2   2   1   2   2   1   2   2   2   2   2   1   2   1   1   2   2   1   2   2   2   1   2   1   2   2   1   2   2   2   2   2   2   2   2   2   1   2   2   2   2   1   2   2   1   2   2   1   2   2   2   1   2   2   1   1   1   1   2   1   1   2   2   1   1   2   1   2   2   2   1   2   2   2   2   1   1   1   2   2   2   1   2   2   2   2   2   2   2   2   1   1   1   2   2   1   2   2   1   2   2   1   1   2   2   2   1   2   2   2   2   2   1   1   2   1   1   1   1   1   1   1   2   1   1   2   2   1   2   1   1   1   1   1   2   2   1   2   2   2   1   1   1   2   1   1   1   1   2   2   2   2   2   2   1   2   1   1   2   2   2   2   2   1   2   2   1   2   2   2   1   2   1   1
 MK-5-6                 2   2   2   2   1   2   1   2   2   2   1   2   2   2   2   2   1   2   1   1   1   2   1   1   1   1   2   2   1   2   2   1   2   2   1   2   2   1   1   1   1   2   2   1   2   2   2   1   2   1   2   2   1   2   2   2   2   2   2   2   2   2   2   2   2   2   2   1   2   1   1   2   1   1   2   2   2   1   1   1   2   1   2   1   2   1   1   1   2   1   1   1   1   1   2   2   1   2   2   2   2   1   1   1   2   2   2   2   2   2   2   2   2   2   2   2   1   1   1   2   2   1   2   2   1   2   2   1   1   2   1   1   1   2   2   2   2   2   1   1   2   1   1   2   1   1   1   1   2   1   1   2   2   1   2   1   1   1   1   1   2   1   1   2   2   2   1   1   1   2   1   1   1   1   2   2   2   1   2   2   1   2   1   1   2   2   2   2   2   1   2   2   1   2   2   2   1   2   1   1
 MK-5-7                 2   2   2   2   1   2   1   2   2   2   1   2   2   2   2   2   1   2   1   1   1   1   1   2   1   1   2   2   1   2   2   1   2   2   1   2   2   1   1   2   1   2   1   1   2   2   2   1   2   1   2   2   1   2   2   2   2   2   2   2   2   2   2   2   2   2   2   2   2   1   1   2   1   1   2   2   2   2   1   1   2   1   2   1   2   1   1   1   2   1   1   1   2   1   2   2   1   2   2   2   2   2   1   1   2   2   2   1   2   2   2   2   2   2   2   2   1   2   1   2   2   1   1   2   1   2   2   1   1   2   2   1   1   1   2   2   2   1   1   1   2   1   1   2   1   1   1   1   2   1   1   2   2   1   2   2   1   1   1   1   2   1   1   2   2   2   1   1   1   2   1   1   1   1   2   2   2   1   2   2   1   2   1   1   2   2   2   2   2   1   2   2   1   2   2   2   1   2   1   1
 MK-5-8                 2   2   2   2   2   2   1   2   2   2   1   2   2   2   2   2   1   2   1   1   1   1   1   2   1   2   2   2   1   2   2   1   2   2   1   2   1   1   1   2   2   2   1   1   2   2   2   1   1   1   2   2   1   2   1   2   2   2   2   2   2   2   2   2   2   2   2   2   2   1   1   2   1   1   2   2   2   2   1   1   1   1   1   1   2   1   1   1   2   1   1   1   2   1   1   2   1   2   2   2   2   2   1   1   2   2   1   1   2   2   2   2   2   2   2   2   1   2   1   1   2   2   2   2   1   2   2   1   1   2   2   1   1   2   2   2   2   1   1   1   2   1   2   2   1   1   1   1   1   1   1   2   2   1   2   2   1   1   1   1   1   1   1   2   2   2   1   1   1   2   1   1   1   1   2   2   2   1   2   2   1   2   1   2   2   2   1   2   2   1   2   2   1   2   2   2   1   2   1   1
 MK-5-9                 2   2   2   2   2   1   1   2   2   2   2   2   2   2   2   2   1   2   1   1   1   1   1   2   1   2   2   1   1   2   2   2   1   2   1   2   1   1   1   1   2   2   1   1   1   2   2   1   1   1   2   2   1   1   1   2   2   2   2   2   2   2   2   2   2   2   2   2   2   2   1   1   1   1   2   2   2   2   1   1   2   1   1   1   2   1   2   1   2   2   1   1   2   1   1   2   1   2   2   2   2   2   1   1   2   2   1   1   2   2   2   2   2   2   2   1   2   2   1   1   2   2   2   2   1   2   2   1   1   2   2   1   1   2   2   2   2   1   1   1   2   1   2   2   1   2   1   1   1   1   1   2   2   1   2   2   1   1   1   1   1   1   1   2   1   2   2   1   1   2   1   1   1   1   2   2   2   1   2   2   1   1   1   2   2   2   1   2   2   1   1   2   2   2   2   2   1   2   1   1
 MK-5-10                2   2   2   2   2   1   1   2   2   2   1   2   2   2   2   2   1   2   1   1   1   1   1   1   1   2   2   1   1   2   2   2   1   2   1   2   1   1   1   1   2   1   1   1   1   2   2   1   1   1   2   2   1   1   1   2   2   2   2   2   2   2   2   2   2   2   2   2   2   2   1   1   1   1   2   2   1   1   1   1   2   1   1   1   2   1   2   1   2   2   1   1   2   1   1   2   1   2   2   2   1   2   1   1   2   1   1   1   1   2   2   2   2   2   2   1   2   2   1   1   2   1   2   2   1   2   2   1   1   2   2   1   1   1   2   2   2   1   2   1   2   1   2   2   1   1   1   1   1   1   1   2   2   1   2   2   1   1   1   1   1   1   1   2   1   2   2   1   1   2   2   1   1   1   2   2   1   1   2   2   1   1   1   2   2   2   2   2   2   1   1   2   2   2   2   2   1   2   1   1
 MK-5-11                2   2   2   2   2   1   1   2   2   2   1   1   2   2   2   2   1   2   1   1   1   2   1   1   1   2   2   1   1   2   2   2   2   1   1   2   1   1   2   1   2   1   1   1   1   2   2   2   1   1   2   2   1   1   1   2   2   2   2   2   2   1   2   2   2   2   2   2   2   2   1   1   1   1   2   2   1   1   1   1   2   1   1   1   2   1   2   1   2   2   1   1   2   1   1   2   1   2   2   2   1   2   1   1   2   1   1   1   1   2   2   2   2   2   2   1   2   2   1   1   2   1   2   2   1   2   2   1   1   2   1   1   1   1   2   1   1   1   2   1   1   1   2   2   1   1   1   1   1   1   1   2   2   1   2   2   1   1   1   1   1   1   1   2   1   2   2   1   1   2   2   1   1   1   2   2   1   1   2   2   1   1   1   2   2   2   1   2   2   1   1   2   1   2   2   2   1   2   1   1
 MK-5-12                2   2   2   2   2   1   1   2   2   2   1   1   2   2   2   2   1   2   1   1   1   2   2   1   1   2   2   2   1   2   2   2   2   1   1   2   1   1   2   1   2   1   1   1   1   2   1   2   1   1   1   2   1   1   1   2   2   2   2   2   2   1   2   2   2   2   2   2   2   2   1   1   1   1   2   2   1   1   2   1   2   1   1   2   2   1   2   1   2   2   1   1   2   1   1   2   1   1   2   2   1   2   1   1   2   1   1   1   1   2   2   2   2   2   2   1   2   2   1   1   2   1   2   2   1   2   2   1   1   2   1   1   1   1   2   1   1   1   2   1   1   2   2   2   1   1   1   1   1   1   1   2   2   1   2   2   1   1   1   1   1   1   1   2   1   2   2   1   1   2   2   1   2   2   2   2   1   1   2   2   1   1   1   2   2   1   1   2   2   1   2   2   1   1   2   2   2   2   1   1
 MK-5-13                2   2   2   2   2   1   1   1   2   2   1   2   1   2   2   2   1   2   1   1   1   1   2   1   1   2   2   2   2   2   2   2   2   1   1   2   1   2   2   1   2   1   1   1   1   2   1   2   2   1   1   2   2   1   1   2   1   2   2   2   2   1   2   2   2   2   2   1   2   2   1   1   1   1   1   2   1   1   2   2   2   1   1   2   2   1   2   1   2   2   1   1   2   1   1   2   1   1   2   1   1   1   1   1   2   1   2   1   1   2   2   2   1   2   2   1   2   2   1   2   2   1   2   2   1   2   2   1   1   2   2   1   1   1   2   1   1   1   2   1   1   2   2   2   1   1   1   1   1   1   1   2   1   1   2   2   1   1   1   1   1   1   1   1   2   2   2   1   1   2   2   1   2   2   1   2   1   1   2   2   1   1   1   1   2   1   1   2   2   1   2   2   2   1   2   2   2   2   1   1
 MK-5-14                2   2   2   2   1   1   1   1   2   2   1   2   1   2   2   2   1   2   1   1   1   2   2   1   1   2   2   2   2   1   2   2   2   1   1   2   1   2   2   1   2   1   1   2   1   2   1   2   2   1   2   2   2   1   1   2   2   2   2   2   2   1   2   1   2   2   2   1   1   2   1   1   1   1   1   2   1   2   1   2   2   1   1   2   2   1   2   1   2   2   2   1   2   1   1   2   2   1   1   1   1   1   1   2   2   1   2   1   1   1   2   2   1   2   2   1   2   2   1   2   2   1   2   2   1   2   2   1   2   2   2   1   1   1   2   1   1   1   1   1   1   2   2   2   1   1   1   1   1   1   1   2   1   1   2   2   1   1   1   1   1   1   1   1   2   2   2   1   1   2   2   1   2   2   2   2   1   1   2   2   2   1   1   1   2   2   1   2   2   1   2   2   2   1   2   2   2   2   1   1
 MK-5-15                2   1   2   2   1   1   1   1   2   2   1   1   1   2   2   2   1   2   1   1   1   2   2   1   1   2   2   2   2   1   2   2   2   1   1   2   1   2   2   1   2   1   1   2   2   2   1   1   2   1   2   2   2   1   1   2   2   2   2   2   2   1   2   1   2   2   2   1   1   2   1   1   1   1   1   2   1   2   1   2   2   1   1   2   2   1   2   1   2   2   2   1   2   2   1   2   2   1   1   1   1   1   1   2   2   1   2   1   2   1   2   2   1   2   1   1   2   2   1   2   2   1   2   2   1   2   1   1   2   2   1   1   1   1   2   1   1   1   1   1   1   2   2   2   1   1   1   2   1   1   1   2   1   1   2   2   1   1   2   1   1   1   1   1   2   2   1   1   1   1   2   1   2   2   2   1   1   1   2   2   2   1   1   1   2   2   1   2   2   1   2   2   2   1   2   2   1   2   1   1
 MK-5-16                2   1   2   2   1   1   1   1   1   2   1   1   1   2   2   2   1   2   1   1   1   2   2   1   1   2   2   2   2   1   2   2   2   1   1   2   1   2   2   1   1   1   1   2   2   2   2   1   2   1   2   2   2   1   2   2   2   2   2   2   2   1   1   1   2   2   1   1   1   2   1   1   1   2   1   2   1   2   1   2   2   1   1   2   2   2   2   1   2   2   2   1   2   2   1   2   2   1   1   1   1   1   1   2   2   1   2   1   2   1   2   2   1   2   1   1   2   2   1   2   1   1   2   2   1   2   1   1   2   2   2   1   1   1   1   1   1   1   1   1   1   2   2   2   2   1   1   2   1   1   1   2   1   2   2   2   1   2   2   1   1   1   1   1   2   2   1   1   1   1   2   1   2   2   2   2   1   1   2   2   2   1   1   2   2   2   1   2   2   1   2   2   2   1   2   2   1   1   2   1
 MK-6-1                 2   1   1   2   1   1   1   1   2   2   1   1   1   2   1   2   1   1   2   1   1   2   2   2   2   2   1   1   1   2   2   2   1   2   2   2   2   1   2   2   1   2   2   2   1   1   1   2   2   1   2   2   1   2   2   1   2   2   1   1   2   2   2   2   2   1   1   2   2   2   1   2   2   2   2   2   1   2   1   2   2   1   1   2   1   2   2   2   2   1   2   2   1   1   1   2   2   2   1   1   1   1   1   1   1   1   1   1   2   2   1   1   1   1   2   2   2   1   2   2   1   2   1   2   2   2   1   1   2   2   1   2   1   2   1   1   2   2   1   1   2   1   1   1   1   1   1   2   2   2   2   2   2   1   1   1   1   1   1   2   2   1   2   2   2   2   1   1   1   2   1   1   1   1   2   1   1   1   1   1   2   2   1   2   2   1   1   1   1   2   2   1   1   1   1   2   1   1   1   2
 MK-6-2                 2   1   1   2   1   1   1   1   2   2   1   1   1   2   1   2   1   1   2   1   1   2   2   2   2   2   1   1   1   2   2   2   1   2   2   2   2   1   2   2   1   2   1   2   1   1   1   2   2   1   2   2   1   2   2   2   1   2   1   1   2   2   2   2   2   1   2   2   2   2   1   2   2   2   2   2   1   2   1   2   2   1   1   2   1   2   2   2   2   1   2   2   2   1   1   2   1   2   1   1   1   1   1   1   1   1   1   1   2   2   1   1   1   1   2   2   2   1   2   2   1   2   1   2   1   2   1   1   2   2   1   2   1   2   1   1   2   2   1   1   2   1   1   1   1   1   1   1   2   2   1   2   2   1   1   1   1   1   1   2   2   1   2   2   2   2   1   1   1   2   1   1   1   1   2   1   2   1   1   1   2   2   1   2   2   1   1   1   2   2   2   1   1   1   1   2   2   1   2   2
 MK-6-3                 2   1   1   2   1   1   2   1   2   2   1   1   1   2   1   2   1   1   1   1   1   2   2   2   2   2   1   1   1   2   1   2   1   2   2   2   2   1   2   2   1   2   1   2   1   1   2   2   2   1   2   2   1   2   2   2   2   2   1   2   2   2   2   1   2   1   2   1   2   2   1   1   2   2   1   2   1   2   1   2   2   1   1   2   1   2   2   1   2   1   1   2   2   2   1   2   1   2   1   1   1   1   1   2   1   1   1   1   2   2   1   1   1   1   2   2   2   1   2   2   1   1   1   2   1   2   1   1   2   2   1   2   1   2   2   1   2   2   1   1   2   1   1   1   1   1   1   1   2   2   1   2   1   1   1   1   1   1   2   2   2   2   2   2   2   2   1   1   1   2   1   1   1   1   2   2   2   1   1   1   2   2   1   2   2   1   1   2   2   2   2   1   1   1   1   2   2   1   2   2
 MK-6-4                 2   1   1   2   2   1   2   1   2   2   1   1   1   2   1   2   1   1   1   1   1   2   2   2   2   2   1   1   1   2   1   2   2   2   2   2   2   1   2   2   1   2   1   2   1   1   1   2   1   1   1   2   1   2   1   2   2   2   1   2   1   2   2   1   1   1   2   1   2   2   1   1   2   2   1   2   1   2   1   2   2   1   1   2   1   2   1   1   2   1   1   2   2   2   1   2   1   2   2   1   1   2   1   1   1   1   1   1   2   2   1   1   1   1   2   2   2   1   2   1   1   1   1   2   1   2   1   2   2   2   1   2   1   2   2   1   2   2   1   1   2   1   1   1   1   1   1   1   2   2   1   2   2   2   1   1   1   1   2   2   2   2   2   2   1   2   2   2   1   2   1   1   2   2   2   2   2   1   2   1   2   2   1   2   1   1   1   2   2   2   2   1   1   1   1   2   2   1   2   2
 MK-6-5                 2   1   1   2   2   1   2   1   2   2   1   2   1   2   1   2   1   1   1   1   1   2   2   2   2   2   1   1   1   2   1   2   2   2   2   2   2   1   2   2   1   2   1   2   2   1   1   1   2   1   1   2   1   2   1   2   2   2   1   2   1   1   2   1   1   1   2   1   2   2   1   1   2   2   1   2   1   2   1   2   2   2   1   2   1   2   1   1   2   2   1   2   2   2   1   2   1   1   2   1   2   2   1   1   1   1   1   1   2   2   1   1   1   1   2   2   2   2   2   1   1   1   1   2   1   2   1   2   2   2   1   2   1   2   2   1   2   2   1   2   2   1   1   1   1   1   1   1   2   2   1   2   1   2   1   1   1   1   1   2   1   1   2   2   1   2   1   2   1   2   1   1   2   2   2   2   2   1   2   1   2   2   1   2   2   1   1   1   2   2   2   2   1   1   1   2   2   1   2   2
 MK-6-6                 2   1   1   2   2   1   2   1   2   1   1   2   1   1   1   2   1   1   1   1   1   1   2   2   2   2   1   1   1   2   1   2   2   2   2   1   2   2   2   2   1   2   1   2   2   1   1   1   2   1   2   2   1   2   1   2   2   2   2   2   1   1   2   1   1   2   2   1   2   2   1   1   2   2   1   2   1   2   2   2   2   2   1   2   1   2   1   1   2   2   1   2   2   2   1   2   1   1   2   1   2   2   1   1   1   1   1   1   2   2   1   1   1   2   2   2   2   2   2   1   1   1   1   2   1   2   1   2   2   2   1   2   1   2   2   1   2   2   1   2   2   1   1   1   1   1   1   1   2   1   1   2   1   2   1   2   1   1   1   2   1   2   2   2   1   2   1   2   1   2   1   1   2   2   2   2   2   1   2   1   2   2   1   2   2   1   1   1   2   2   2   2   1   1   1   2   2   1   2   1
 MK-6-7                 2   1   1   2   2   1   2   2   2   1   1   1   1   1   1   2   1   1   1   1   1   2   2   2   2   2   1   2   1   1   2   2   2   2   1   1   2   2   2   2   1   2   2   2   2   1   1   1   2   1   2   2   1   2   1   2   2   2   2   2   1   1   2   1   1   2   2   1   1   2   1   1   2   2   1   2   1   2   2   2   2   2   1   2   1   2   1   1   2   2   1   2   2   2   1   2   1   1   2   1   2   2   1   1   2   1   1   1   2   2   1   1   1   2   2   2   2   2   2   1   1   1   1   2   1   2   1   2   1   2   1   2   1   2   2   1   2   2   1   2   2   1   1   1   1   2   1   1   2   1   1   2   1   2   2   2   1   1   1   2   1   2   2   2   1   2   1   2   2   2   1   1   2   2   2   2   2   2   2   1   2   2   1   2   2   1   1   1   2   2   2   2   1   1   1   2   2   1   2   1
 MK-6-8                 2   1   1   2   2   1   2   2   2   1   1   1   1   1   1   2   1   1   1   1   1   2   2   2   2   2   1   2   1   1   2   2   2   2   1   1   2   1   2   2   1   2   1   2   2   1   1   1   2   1   2   2   1   2   1   2   2   2   2   2   1   1   2   1   2   2   2   1   1   2   1   1   2   2   2   1   1   2   2   2   2   2   1   2   1   2   1   1   2   2   1   2   2   2   1   2   1   1   1   1   2   2   1   2   2   1   1   1   2   2   1   2   1   2   1   1   2   1   2   1   1   1   1   2   1   2   1   2   1   2   2   2   1   2   2   1   2   2   1   2   2   1   1   1   2   2   1   1   2   1   1   2   1   1   2   2   1   1   1   2   1   2   2   2   1   2   1   2   2   2   1   1   2   2   2   2   2   2   2   1   2   2   1   2   2   1   1   1   2   2   2   2   1   1   1   2   2   2   2   1
 MK-6-9                 2   1   1   2   2   1   2   2   2   1   1   1   1   1   1   2   2   1   1   1   1   2   2   2   1   2   1   2   1   1   2   1   2   2   1   1   2   1   2   2   1   2   1   2   1   1   2   1   2   1   2   2   1   2   1   2   1   2   2   2   1   1   2   1   2   2   2   1   1   2   1   1   2   2   2   2   2   2   2   2   2   2   1   2   1   1   1   1   2   1   1   2   2   2   1   1   1   1   1   1   2   2   2   2   2   1   1   1   2   2   1   1   1   2   1   1   2   1   2   1   2   1   1   2   1   2   1   2   1   2   2   2   1   2   2   2   2   2   1   2   2   1   2   1   2   2   1   1   2   1   1   2   1   1   2   2   1   1   1   2   1   2   2   2   1   2   1   2   2   2   1   1   2   1   2   2   1   2   2   1   2   1   1   2   2   1   1   1   2   2   2   2   1   1   1   2   2   2   2   1
 MK-6-10                2   1   1   2   2   1   2   2   2   2   1   1   1   1   1   2   2   1   1   1   1   2   2   2   1   1   1   2   1   1   2   1   2   2   1   1   2   1   2   2   1   2   1   2   1   1   2   1   2   1   1   2   1   2   1   2   1   2   2   2   1   2   2   2   2   2   2   1   1   2   1   1   2   2   2   2   2   2   2   2   2   2   1   2   1   1   1   1   2   2   1   2   2   2   1   1   1   1   1   2   2   2   2   2   2   1   2   1   2   2   1   2   1   2   1   1   2   1   2   1   2   1   1   2   1   2   1   2   1   2   2   2   1   2   2   2   1   2   1   2   2   1   2   1   2   2   1   1   2   1   1   2   1   1   2   1   1   1   1   2   1   2   2   2   1   2   1   2   2   2   1   1   2   1   2   2   1   2   2   2   2   1   1   2   2   1   1   1   2   2   2   2   2   1   2   2   2   2   2   1
 MK-6-11                2   1   1   1   2   1   1   2   2   2   1   1   2   1   1   2   2   2   1   1   1   2   2   2   1   1   1   1   1   1   2   1   1   2   1   1   1   1   2   2   2   1   1   1   1   1   2   1   2   1   1   2   1   1   1   2   1   2   2   2   1   2   2   2   2   2   2   1   1   2   2   1   2   2   2   2   2   2   2   2   2   2   1   2   1   1   1   1   2   2   1   2   2   2   1   1   1   1   1   2   2   2   2   2   2   1   2   1   2   2   1   2   1   2   1   1   2   1   2   1   2   1   2   2   1   2   1   2   1   2   2   1   2   2   2   2   2   2   1   1   2   1   2   1   2   2   1   1   2   1   1   1   1   1   2   2   2   1   1   2   1   2   2   2   1   2   1   2   2   2   1   1   1   1   2   2   1   2   2   2   2   1   2   2   2   1   1   1   1   2   2   2   2   1   2   2   2   2   2   1
 MK-6-12                2   1   1   1   2   1   1   2   2   2   1   1   2   2   1   2   1   2   1   1   1   2   2   2   1   1   2   1   1   1   2   1   1   2   1   1   1   1   2   2   2   1   1   1   1   1   2   2   2   1   1   2   1   2   1   2   1   2   2   2   1   2   2   2   2   2   2   1   1   2   2   1   2   2   1   2   2   1   2   2   2   2   1   2   1   1   1   1   2   2   1   2   2   2   1   1   1   1   1   2   2   2   2   2   2   1   2   1   2   2   1   2   1   2   1   1   2   1   2   1   2   1   2   2   1   2   1   2   1   2   1   1   2   2   2   2   2   2   2   1   2   1   2   1   2   2   1   1   2   2   1   2   1   1   2   2   2   1   1   1   1   2   2   2   1   2   1   2   1   2   1   1   1   1   2   1   1   2   2   2   2   1   2   2   2   1   1   1   1   2   2   2   2   1   1   2   2   2   2   1
 MK-6-13                2   1   1   1   2   1   1   2   2   2   1   2   2   2   1   1   1   2   1   1   1   2   2   2   1   1   2   1   2   2   2   1   1   2   1   1   1   1   2   2   2   1   1   1   1   1   2   2   2   1   1   2   1   2   1   2   1   2   2   2   1   2   2   2   2   2   2   1   2   2   2   1   2   1   1   2   2   1   2   2   2   1   1   1   2   1   1   1   1   2   1   2   2   2   1   1   1   1   1   2   2   2   2   2   2   1   2   1   1   2   1   2   1   2   1   1   2   2   2   1   2   1   2   2   1   2   2   2   1   2   1   2   2   2   2   1   2   2   2   1   2   1   2   1   2   2   1   1   2   2   1   2   2   2   2   2   2   1   1   1   2   2   2   2   1   2   1   2   1   1   1   1   1   1   2   1   1   2   2   2   2   1   2   2   2   1   1   1   1   2   2   2   2   1   1   2   2   2   2   1
 MK-6-14                2   1   1   2   1   1   2   2   2   2   1   2   2   1   1   1   1   2   1   1   1   2   2   2   1   1   2   1   2   2   2   2   1   2   1   2   1   1   2   2   2   1   1   1   1   1   1   2   2   1   2   2   1   2   1   2   1   2   2   2   2   2   2   2   2   1   2   1   2   2   2   1   2   1   2   2   2   2   2   2   2   1   1   1   2   1   2   2   1   2   1   2   2   1   1   1   1   1   1   2   2   2   2   2   2   2   2   1   1   2   1   2   1   2   1   1   2   2   2   1   2   1   2   2   2   2   1   2   1   2   1   2   2   2   2   1   2   2   2   1   2   1   2   1   2   2   1   1   2   2   1   2   1   2   2   2   2   1   1   1   1   2   1   2   1   2   1   2   1   1   2   1   1   2   2   1   1   1   1   1   2   1   2   2   2   1   1   1   1   2   2   2   2   1   1   2   2   2   2   1
 MK-6-15                2   1   1   2   1   1   2   2   1   1   1   2   2   1   1   1   1   2   1   1   1   2   2   2   1   1   2   1   2   2   2   2   1   2   1   1   1   1   2   2   2   1   1   1   1   2   1   2   2   1   2   2   1   2   2   2   1   2   2   1   2   1   2   2   2   1   1   1   1   2   2   1   2   1   2   1   2   2   2   2   2   1   1   1   2   1   2   1   1   2   1   2   2   1   1   1   1   1   2   2   2   2   2   1   2   2   2   1   1   2   1   2   1   2   1   1   2   1   2   2   2   1   2   2   2   2   1   2   1   2   2   2   2   2   1   1   2   2   2   1   1   1   1   1   2   2   1   1   2   2   2   2   1   2   2   2   1   1   1   1   1   2   1   2   1   2   1   2   1   1   2   1   1   2   2   1   1   1   1   1   2   1   2   2   2   2   1   1   1   2   2   2   2   1   1   2   2   2   2   1
 MK-6-16                2   1   1   2   1   1   2   2   1   1   1   2   2   1   1   1   2   2   2   1   1   2   2   2   1   2   2   1   2   2   2   2   1   2   1   1   1   1   2   2   2   1   1   1   1   2   1   2   2   1   2   2   1   1   1   2   1   2   2   1   2   1   1   2   2   2   1   1   1   2   2   1   2   1   2   1   2   2   2   2   2   1   1   1   2   1   2   1   1   2   1   2   2   1   1   1   1   2   2   2   2   2   2   1   2   2   2   1   1   2   1   2   1   2   1   1   2   1   2   2   2   1   2   2   2   2   1   2   1   2   1   2   2   2   1   1   2   2   1   1   1   1   1   1   2   2   1   1   2   2   2   2   1   2   2   2   1   1   1   1   1   2   1   2   1   2   1   2   1   1   2   2   1   2   2   1   1   1   1   1   2   1   2   2   2   2   1   1   1   2   2   2   2   2   1   2   2   2   2   2
 
!****************************************** Phenotypic Data **********************************************************
!-100.0 is resevred for missing phenotype
SimulatedTrait1        10.8398    9.0571    8.8741    9.8807    9.3863   10.8831    8.5893    9.4919    9.7948    9.7757   11.5933   10.3900   10.5385    9.8794    8.5367   10.1069    8.9727   10.0839    9.0109   10.1616   11.3688    9.2552   10.1542    8.8733   10.7286   10.8161   11.1927    9.2889    8.3101    8.5929   10.4229   10.4148   11.0705   10.4721   11.2236   10.0005    9.9930    8.8805   10.1098    9.1025    8.4694    9.0993   10.4429   10.0055    9.4185   10.1712    9.1323   10.7586   10.9305    9.9155    7.8781   10.5529   10.0996   10.4960   10.8345   10.2045    9.8973    9.6917    8.9414    9.7544   12.0645   10.2101   10.4849   10.3608   10.1791   11.4883   10.4971    9.6631    9.4220    9.6553   11.4622    9.8913    9.5897    9.2018   10.0917   10.9962    9.5560    8.7810   10.4260   12.2961    8.7603    9.7103    8.1833    8.2115    8.8122    9.8104   10.2865   10.3828    9.9113    9.4376   11.5875   10.9181    9.2543   11.2082    9.2698    8.4544    9.1050   10.1535   10.6299   11.0540    9.3070    7.8650   10.3166   11.2428   11.0918   12.5729    8.9239   10.1025   10.1024   10.8832   10.4797    9.7036   10.1447    9.4124   10.1287    9.0395   10.2859   11.1391    9.5854    9.0381   10.3329    8.8888   10.2362    9.1936   11.5500    8.5938    9.9053   10.3085   10.1818   11.0425   11.2457   10.9311    7.4017   10.4382   11.4238    9.0247    9.6912    8.6698    9.5356   10.4475   10.7748   10.6497    9.7499    9.1970   10.5561    7.9084    8.4402    9.8074    9.2435   11.5441    9.0304    9.7860   11.2961    9.9900   10.9291   10.8107    9.1649   10.7491    9.6596    8.7182   11.3602   10.6781   11.3058   10.1771   10.7969    9.5221    8.3403    8.8520    9.5713    9.5841    8.9924   11.1888   10.5183    9.6158    9.8746    9.4993    9.4380    9.2869   10.0911   10.3488   10.2643    9.8528    8.3293   10.1290   10.0892   10.2317   10.5006    9.7215   10.8766   10.7951   12.1002   10.9214    9.7592   10.9359    9.5628   10.6404    9.7537   10.0327   11.0671    9.5554
 
