# Supplementary material for: Inclusive Composite Interval Mapping of QTL by Environment Interactions in Biparental Populations
Source: PLoS One. 2015 Jul 10;10(7):e0132414. doi: 10.1371/journal.pone.0132414 (PMC4498613; doi:10.1371/journal.pone.0132414)
Supplement: S1 File — (ZIP) [file pone.0132414.s001.zip › BC1 population/e=1/run_00160.met]

!**********************Note: lines staring with "!" are remarks and will be ignored in the program********************
!*********************************General Information**********************************
!Assuming F1 = P1 x P2, populations available in QTL IciMapping are: 
!  1, P1BC1F1 = P1 x F1, the first backcrossing where P1 is used as the recurrent parent;
!  2, P2BC1F1 = P2 x F1, the first backcrossing where P2 is used as the recurrent parent;
!  3, F1DH, F1-derived doubled haploids; 
!  4, RIL or F1RIL, recombination inbred lines through the repeated selfing of F1;
!  5, P1BC1RIL, recombination inbred lines through the repeated selfing of P1BC1F1;
!  6, P2BC1RIL, recombination inbred lines through the repeated selfing of P2BC1F1;
!  7, F2, the selfing generation of F1;
!  8, F3, the selfing generation of F2;
!  9, P1BC2F1, the second backcrossing where P1 is used as the recurrent parent; 
! 10, P2BC2F1, the second backcrossing where P2 is used as the recurrent parent;
! 11, P1BC2RIL, recombination inred lines through the repeated selfing of P1BC2F1; 
! 12, P2BC2RIL, recombination inred lines through the repeated selfing of P2BC2F1; 
! 13, P1BC1F2, the selfing generation of P1BC1F1; 
! 14, P2BC1F2, the selfing generation of P2BC1F1; 
! 15, P1BC2F2, the selfing generation of P1BC2F1; 
! 16, P2BC2F2, the selfing generation of P2BC2F1; 
! 17, P1BC1DH, P1BC1F1-derived doubled haploids; 
! 18, P2BC1DH, P2BC1F1-derived doubled haploids; 
! 19, P1BC2DH, P1BC2F1-derived doubled haploids; 
! 20, P2BC2DH, P2BC2F1-derived doubled haploids; 
   1      !Mapping Population (see remarks above)
   2      !Mapping Function (1 for Kosambi; 2 for Haldane; 3 for Morgan)
   2      !Marker Space Type (1 for intervals; 2 for positions)
   1      !Marker Space Unit(1 for centiMorgans; 2 for Morgan)
   6      !Number of Chromosomes (or Linkage Groups)
 200      !Size of the mapping population
   1      !Number of environments
 
!***************************************** Chromosomes and Linkage Maps **********************************************
!Chromosome                 NumMarkers
-CH1                        16
-CH2                        16
-CH3                        16
-CH4                        16
-CH5                        16
-CH6                        16
!Linkage map (Marker name followed by position or the interval length)
 MK-1-1                1     0.000
 MK-1-2                1    10.000
 MK-1-3                1    20.000
 MK-1-4                1    30.000
 MK-1-5                1    40.000
 MK-1-6                1    50.000
 MK-1-7                1    60.000
 MK-1-8                1    70.000
 MK-1-9                1    80.000
 MK-1-10               1    90.000
 MK-1-11               1   100.000
 MK-1-12               1   110.000
 MK-1-13               1   120.000
 MK-1-14               1   130.000
 MK-1-15               1   140.000
 MK-1-16               1   150.000
 MK-2-1                2     0.000
 MK-2-2                2    10.000
 MK-2-3                2    20.000
 MK-2-4                2    30.000
 MK-2-5                2    40.000
 MK-2-6                2    50.000
 MK-2-7                2    60.000
 MK-2-8                2    70.000
 MK-2-9                2    80.000
 MK-2-10               2    90.000
 MK-2-11               2   100.000
 MK-2-12               2   110.000
 MK-2-13               2   120.000
 MK-2-14               2   130.000
 MK-2-15               2   140.000
 MK-2-16               2   150.000
 MK-3-1                3     0.000
 MK-3-2                3    10.000
 MK-3-3                3    20.000
 MK-3-4                3    30.000
 MK-3-5                3    40.000
 MK-3-6                3    50.000
 MK-3-7                3    60.000
 MK-3-8                3    70.000
 MK-3-9                3    80.000
 MK-3-10               3    90.000
 MK-3-11               3   100.000
 MK-3-12               3   110.000
 MK-3-13               3   120.000
 MK-3-14               3   130.000
 MK-3-15               3   140.000
 MK-3-16               3   150.000
 MK-4-1                4     0.000
 MK-4-2                4    10.000
 MK-4-3                4    20.000
 MK-4-4                4    30.000
 MK-4-5                4    40.000
 MK-4-6                4    50.000
 MK-4-7                4    60.000
 MK-4-8                4    70.000
 MK-4-9                4    80.000
 MK-4-10               4    90.000
 MK-4-11               4   100.000
 MK-4-12               4   110.000
 MK-4-13               4   120.000
 MK-4-14               4   130.000
 MK-4-15               4   140.000
 MK-4-16               4   150.000
 MK-5-1                5     0.000
 MK-5-2                5    10.000
 MK-5-3                5    20.000
 MK-5-4                5    30.000
 MK-5-5                5    40.000
 MK-5-6                5    50.000
 MK-5-7                5    60.000
 MK-5-8                5    70.000
 MK-5-9                5    80.000
 MK-5-10               5    90.000
 MK-5-11               5   100.000
 MK-5-12               5   110.000
 MK-5-13               5   120.000
 MK-5-14               5   130.000
 MK-5-15               5   140.000
 MK-5-16               5   150.000
 MK-6-1                6     0.000
 MK-6-2                6    10.000
 MK-6-3                6    20.000
 MK-6-4                6    30.000
 MK-6-5                6    40.000
 MK-6-6                6    50.000
 MK-6-7                6    60.000
 MK-6-8                6    70.000
 MK-6-9                6    80.000
 MK-6-10               6    90.000
 MK-6-11               6   100.000
 MK-6-12               6   110.000
 MK-6-13               6   120.000
 MK-6-14               6   130.000
 MK-6-15               6   140.000
 MK-6-16               6   150.000
!*********************************** Marker Types ********************************************************************
!Co-dominant marker: When heterozygote F1 is present, P1 is coded as 2, F1 is coded as 1, and P2 is coded as 0; Otherwise, P1 is coded as 2, and P2 is coded as 0. 
!Dominant marker: When heterozygote F1 is present, P1 and F1 are coded as 12, and P2 is coded as 0; Otherwise, P1 is coded as 2, and P2 is coded as 0.  
!Recessive markers: When heterozygote F1 is present, P1 is coded as 2, and F1 and P2 are coded as 10; Otherwise, P1 is coded as 2, and P2 is coded as 0. 
!Missing marker is coded as -1. 
 MK-1-1                 2   1   2   2   2   2   1   1   1   1   1   2   2   1   2   2   1   2   2   2   1   1   1   2   2   2   1   2   1   1   2   2   1   2   1   1   1   1   1   2   1   1   1   2   2   1   2   2   1   1   2   2   2   2   1   2   2   2   1   2   1   1   2   2   1   1   1   2   1   2   1   1   1   1   2   1   2   1   2   1   1   1   1   2   1   2   2   1   2   2   1   1   2   1   1   1   2   2   2   2   1   1   1   1   2   1   2   2   1   2   2   1   1   1   1   2   1   1   1   1   2   1   2   2   2   2   2   2   2   2   1   1   2   1   1   1   1   1   2   1   1   1   2   1   2   2   1   1   1   2   1   2   1   1   1   1   2   2   1   1   1   2   1   1   1   1   2   1   1   1   2   2   1   1   2   2   2   2   1   2   1   2   1   1   2   1   2   2   1   1   1   1   2   1   1   1   2   1   2   2
 MK-1-2                 2   2   1   2   2   2   1   1   1   1   1   2   1   1   2   2   1   2   2   2   1   1   1   2   2   2   1   2   1   1   1   2   1   2   1   1   1   1   1   2   1   1   1   2   2   1   2   2   1   1   2   2   1   2   1   2   2   2   1   2   1   1   2   2   1   1   1   2   1   2   1   2   1   1   2   1   2   1   2   2   2   1   1   2   1   2   2   1   2   2   2   1   2   1   1   1   2   2   1   2   1   2   1   1   2   1   2   2   1   1   2   2   1   1   1   2   1   1   1   1   2   2   2   2   2   2   2   2   2   2   1   1   2   1   1   1   1   1   2   1   1   1   2   1   2   2   1   1   1   2   1   2   1   1   1   1   2   2   1   1   1   2   1   1   1   1   1   1   1   2   2   2   1   1   2   2   2   2   2   2   1   2   1   1   2   1   2   2   1   1   1   1   2   1   1   1   2   1   2   2
 MK-1-3                 2   2   1   2   2   2   1   1   1   1   1   2   1   1   2   2   1   2   2   2   1   1   2   2   2   2   1   2   1   1   1   2   1   2   1   1   1   2   1   2   1   1   1   1   2   1   2   2   1   1   2   2   1   2   1   2   2   2   1   2   1   1   2   2   1   1   1   2   1   2   1   1   1   2   2   1   2   1   2   2   2   1   2   2   1   2   1   1   2   2   2   1   2   1   1   1   2   2   1   1   1   2   1   1   2   1   2   2   1   1   1   2   1   1   1   2   1   1   1   2   2   2   2   2   2   2   2   2   2   2   1   1   2   1   1   1   1   1   2   1   1   1   2   1   2   2   1   1   1   2   1   2   1   1   1   1   2   2   1   1   1   2   1   2   1   1   1   1   1   2   2   2   1   1   2   2   2   1   2   2   1   2   1   1   2   1   2   2   1   1   1   1   2   2   1   1   2   1   2   2
 MK-1-4                 2   2   1   2   2   2   1   1   1   1   1   2   1   1   2   2   1   2   2   2   1   1   2   2   2   2   1   2   1   1   1   2   1   2   1   1   1   2   1   2   1   1   1   1   2   1   2   2   1   1   2   2   1   2   1   2   2   2   1   2   1   1   2   2   2   1   1   2   1   2   1   1   1   2   2   1   1   1   2   2   2   1   2   2   2   1   1   2   2   2   2   1   2   1   1   1   2   2   1   1   1   2   1   2   2   2   2   2   1   1   1   2   1   1   1   2   1   1   1   2   2   2   2   2   2   1   1   2   2   1   1   1   1   1   1   1   1   1   2   1   1   1   2   1   2   2   1   1   1   2   1   2   1   1   2   2   2   2   1   1   1   2   1   2   1   1   1   1   1   2   2   1   1   1   2   2   2   1   2   2   1   2   1   1   2   1   2   2   1   1   1   2   2   2   1   1   2   1   2   2
 MK-1-5                 2   2   1   1   2   2   1   1   1   1   1   2   1   2   2   1   1   2   2   2   1   1   2   1   2   2   1   2   1   1   2   2   1   2   1   1   1   2   1   2   1   1   2   1   2   1   2   2   1   1   2   2   1   2   1   2   2   2   1   2   1   1   2   2   2   1   1   2   1   2   2   1   1   2   2   1   1   2   1   2   1   1   2   2   2   1   1   2   2   2   2   1   2   1   1   1   2   2   1   2   1   2   1   2   2   2   2   2   2   1   1   2   2   1   1   2   2   2   1   2   2   2   2   2   2   1   1   2   1   1   1   1   1   1   1   1   1   1   2   2   1   1   2   2   2   2   1   1   1   2   2   2   1   1   2   2   2   2   2   1   1   2   1   2   1   1   1   1   1   2   2   1   1   1   2   2   2   2   2   2   1   1   1   1   2   1   2   2   1   1   1   2   2   2   1   1   2   1   2   2
 MK-1-6                 2   2   1   1   2   2   1   1   1   1   1   2   1   2   1   1   1   2   2   2   1   1   2   1   2   2   1   2   1   1   2   2   1   2   1   1   1   2   2   2   1   1   2   1   2   1   2   2   1   1   2   2   1   2   1   2   1   2   1   2   1   1   2   2   2   1   1   2   1   2   2   1   1   2   2   1   1   2   1   2   1   1   2   2   1   1   1   2   2   2   2   1   2   1   1   1   2   2   1   2   2   2   1   1   1   2   1   2   2   1   1   2   2   1   1   2   2   2   1   2   1   2   2   2   2   1   1   2   1   1   1   2   1   1   1   1   1   1   2   2   1   1   2   2   2   2   1   1   1   2   2   2   1   1   1   2   2   2   2   1   1   2   1   2   1   1   1   2   1   2   2   2   1   1   2   2   2   2   2   2   1   1   1   1   2   2   2   2   1   1   1   2   2   2   1   2   2   1   2   2
 MK-1-7                 2   2   1   1   1   2   1   1   1   1   1   2   1   2   1   1   1   2   1   1   1   2   2   1   2   2   1   2   1   1   1   2   1   2   1   1   1   2   2   2   1   1   2   1   1   1   2   2   1   1   2   2   2   2   1   2   2   2   1   2   1   1   2   2   2   1   1   1   1   2   2   1   1   2   2   1   1   2   1   2   2   1   2   2   1   1   1   1   2   2   2   1   2   1   1   1   2   2   1   2   2   2   1   1   2   2   1   2   2   1   1   2   2   1   1   2   2   2   1   2   1   2   2   2   2   1   1   2   1   2   1   2   1   1   2   1   1   1   2   2   1   1   1   2   2   2   1   1   1   2   2   2   1   2   1   2   2   2   2   2   2   2   1   2   1   1   1   2   1   2   2   2   1   1   2   2   2   1   2   2   1   1   1   1   2   2   2   1   2   1   1   2   2   2   1   2   2   1   2   1
 MK-1-8                 2   2   1   2   1   1   1   1   1   1   1   2   1   2   1   1   1   2   1   1   1   2   2   1   2   2   1   2   1   1   1   2   1   2   1   1   1   2   2   2   1   1   2   1   1   1   2   2   1   1   2   2   2   2   1   2   2   2   2   2   1   1   2   2   2   1   1   1   2   1   1   1   1   2   2   1   1   2   1   2   1   1   2   2   1   1   1   2   2   2   2   1   2   1   1   1   2   1   1   2   2   2   1   1   2   2   1   1   2   1   1   2   2   1   2   2   2   2   1   2   1   1   2   2   2   1   1   1   1   2   1   2   1   1   2   1   1   1   2   1   1   2   1   2   1   2   1   1   1   2   2   2   1   2   1   1   2   2   2   2   2   2   1   2   1   1   1   2   1   2   2   2   1   1   2   2   2   1   2   2   2   1   1   1   2   1   2   1   2   1   1   2   2   2   1   2   2   2   2   1
 MK-1-9                 2   2   1   2   1   1   1   1   1   1   1   2   1   2   1   1   1   2   1   1   1   2   2   1   2   2   2   2   1   1   1   2   1   2   1   1   1   2   2   2   1   1   2   1   1   1   2   2   1   2   2   2   2   2   1   2   2   2   2   2   1   1   1   2   2   1   1   1   2   2   1   1   1   2   1   1   1   2   1   2   1   1   2   2   1   1   1   2   2   2   2   1   2   1   1   1   2   1   2   2   2   2   1   1   2   2   1   1   2   1   1   2   2   1   2   2   1   2   1   2   1   1   1   2   2   1   1   1   2   1   1   2   1   1   2   1   1   1   2   1   1   2   1   1   1   1   2   1   1   2   2   2   1   2   1   1   2   1   2   2   2   2   1   2   1   1   2   2   1   2   2   1   1   1   1   2   2   1   2   2   2   1   1   1   2   2   2   1   1   1   1   2   2   2   1   2   2   2   1   1
 MK-1-10                2   2   1   2   1   1   1   1   1   1   1   2   1   2   1   1   1   2   1   1   2   1   2   2   2   2   2   2   1   1   1   2   1   2   1   1   1   2   2   1   1   1   2   1   2   1   2   2   1   2   2   2   2   2   1   2   2   2   2   2   1   1   1   1   2   1   1   1   2   2   1   2   1   2   1   1   1   2   1   2   1   1   1   2   1   1   1   2   2   2   2   1   2   1   1   1   2   1   2   2   2   2   2   1   1   2   2   1   2   1   1   2   2   1   2   2   1   1   1   2   1   1   1   2   2   1   1   2   2   2   1   2   1   1   2   1   1   1   2   1   2   2   1   1   1   1   2   1   1   2   2   1   1   2   1   1   2   1   1   2   2   2   1   2   1   1   2   2   1   2   2   1   1   1   1   2   1   1   2   2   2   1   1   2   1   2   1   1   1   1   1   2   2   2   1   2   2   2   1   1
 MK-1-11                2   2   1   2   1   1   1   1   1   1   1   2   1   2   2   1   2   2   1   1   2   1   2   2   2   2   2   1   1   1   1   2   2   2   1   1   1   2   2   1   1   2   2   1   2   1   1   2   1   2   2   2   2   2   1   1   2   2   2   1   1   1   1   1   2   2   1   1   2   2   2   2   2   2   1   1   1   2   1   2   1   1   1   2   2   1   1   2   2   2   2   1   2   1   1   1   2   1   2   2   2   2   2   1   1   2   2   1   2   2   1   2   2   1   2   2   1   1   1   2   1   1   1   2   2   1   1   2   2   2   2   2   1   2   2   1   1   2   2   1   2   2   2   1   2   1   2   1   1   2   1   1   2   2   1   1   2   1   2   2   1   2   1   1   1   2   2   2   1   2   1   1   1   1   1   2   1   1   2   2   2   1   1   2   1   2   2   1   1   1   1   2   1   2   1   2   2   2   1   1
 MK-1-12                2   2   1   2   1   1   1   1   1   1   1   2   1   2   2   1   2   2   1   1   2   2   2   2   2   1   2   1   1   1   1   2   2   2   1   1   1   2   2   1   1   2   2   1   2   1   2   1   1   2   2   2   2   2   1   1   2   2   2   1   1   1   1   1   2   2   2   1   2   2   2   2   2   2   2   1   1   2   1   2   1   1   1   1   2   1   1   2   2   2   2   1   2   2   1   1   2   1   2   2   2   2   2   1   1   2   2   1   2   2   1   2   2   1   2   2   1   1   1   1   1   1   1   2   2   1   1   1   1   2   2   2   1   2   2   1   1   2   2   1   2   2   2   1   2   1   2   1   1   2   1   1   2   2   1   1   2   1   1   2   2   2   1   1   1   2   2   2   1   2   1   2   1   1   1   2   1   1   2   2   2   1   1   1   1   2   2   1   1   1   1   2   1   2   1   2   2   2   1   1
 MK-1-13                2   1   1   2   1   1   1   1   1   1   1   1   1   2   2   1   1   2   1   2   2   2   2   1   1   1   2   1   1   1   1   2   2   2   1   1   1   2   2   1   2   2   2   1   2   2   2   1   1   2   2   2   2   2   1   2   2   2   2   1   1   1   1   1   2   2   2   1   2   2   2   2   2   2   2   1   1   2   1   2   1   1   1   1   2   1   1   2   2   2   2   1   2   2   1   1   2   1   2   2   2   2   2   1   1   2   2   1   2   2   1   2   2   1   2   2   1   2   1   1   1   1   1   2   2   2   1   1   1   2   2   2   1   2   2   1   1   2   2   1   2   2   2   1   1   1   2   1   1   2   1   1   2   2   1   1   2   2   1   2   2   2   1   1   1   2   2   2   1   2   1   2   1   1   2   2   1   1   1   2   2   1   2   1   1   2   2   1   1   1   1   2   1   2   1   2   2   1   1   1
 MK-1-14                2   1   1   2   1   1   1   1   2   1   1   2   1   2   2   1   1   2   1   1   2   2   2   1   1   1   2   1   1   2   1   2   2   2   1   1   1   2   2   1   2   1   2   2   2   2   2   1   1   2   2   2   2   2   1   2   2   2   2   1   1   1   1   1   2   2   2   2   2   2   2   2   2   2   2   1   1   2   1   2   2   1   1   1   2   1   2   2   2   2   2   1   2   1   1   1   2   1   2   2   2   2   2   1   1   2   2   1   2   2   1   2   2   1   1   2   1   2   1   1   1   1   1   2   2   2   2   2   1   2   2   2   1   2   2   1   1   2   2   1   2   2   2   2   1   1   2   2   1   2   2   1   2   2   2   1   2   2   1   2   2   2   1   1   1   2   2   2   1   2   1   2   1   1   2   2   1   1   1   2   2   1   2   1   1   2   2   1   1   1   1   2   1   2   1   2   2   1   1   1
 MK-1-15                2   1   1   2   1   1   1   1   2   1   1   2   1   2   2   1   1   2   1   2   2   2   2   1   1   1   2   1   2   2   1   2   2   2   1   1   1   2   1   1   2   1   2   1   2   2   2   1   1   2   2   2   2   1   1   2   2   2   2   1   1   1   1   1   2   2   2   2   2   2   2   2   2   2   1   2   1   2   1   2   2   1   1   1   2   1   2   2   2   2   1   1   2   1   1   1   2   1   2   2   2   2   2   1   1   2   2   1   2   2   1   2   2   1   1   2   1   2   1   1   1   1   1   2   2   2   2   2   1   2   2   1   1   2   2   1   1   2   2   1   2   2   2   2   1   1   2   2   1   1   2   1   2   2   2   1   2   2   1   2   2   2   1   1   1   1   2   2   1   2   1   1   1   1   2   2   1   1   1   2   2   1   1   1   1   2   2   1   2   1   1   2   1   2   1   2   2   2   1   1
 MK-1-16                1   1   1   2   1   1   1   1   2   1   1   2   1   2   2   1   2   2   1   2   2   2   2   1   1   1   2   1   2   2   2   2   2   1   1   1   1   2   1   2   2   1   2   1   2   2   2   1   1   2   2   1   2   1   1   2   2   2   2   1   1   1   1   1   2   2   2   2   2   2   2   2   2   2   1   2   1   2   1   2   2   1   1   2   2   1   2   2   2   2   1   1   2   1   1   1   2   1   2   2   2   2   2   1   1   2   2   1   2   2   1   2   2   1   1   2   1   2   2   1   1   1   1   2   1   2   2   1   1   2   2   1   1   2   2   1   1   2   2   1   2   2   2   2   1   1   2   1   1   1   1   1   2   2   2   1   1   2   1   2   2   2   1   1   1   1   2   2   1   2   1   1   2   1   2   2   1   1   1   2   2   1   1   2   1   2   2   1   2   1   1   1   1   2   1   2   2   2   1   1
 MK-2-1                 1   2   2   2   2   2   2   1   1   2   2   1   2   2   1   2   1   1   1   1   2   1   2   2   1   1   2   2   1   2   1   2   2   2   2   1   1   1   2   1   2   1   2   2   2   1   1   2   1   2   1   1   2   1   1   2   1   2   1   2   2   1   1   1   1   2   2   2   2   1   2   1   2   1   2   1   2   2   1   1   1   1   1   2   2   2   1   1   2   2   1   2   2   2   2   2   2   2   1   1   2   1   1   2   1   1   1   1   1   1   2   1   2   1   1   1   2   1   1   1   1   2   2   1   1   1   2   1   2   2   1   1   2   1   2   1   1   2   1   1   2   1   1   2   1   2   2   1   1   1   1   1   2   1   2   2   2   1   2   1   2   2   2   2   1   2   1   2   1   1   1   2   1   2   2   1   2   1   1   1   2   2   1   2   2   2   2   1   2   2   1   2   1   2   1   2   2   2   2   1
 MK-2-2                 1   2   2   2   2   2   2   1   1   2   2   1   2   2   2   2   1   1   1   1   2   1   2   2   1   1   2   2   1   2   1   2   2   2   2   1   1   1   1   1   2   1   2   2   2   1   1   2   1   2   1   1   1   1   1   2   1   2   1   2   2   1   1   1   1   2   2   2   2   1   2   1   1   2   2   1   1   2   1   1   1   1   1   2   1   2   1   2   1   2   1   2   2   2   2   2   2   2   1   2   2   1   1   2   1   1   1   1   2   1   2   1   2   1   1   1   1   2   1   1   1   2   2   1   1   1   2   1   2   2   1   1   2   1   2   1   1   2   1   1   2   1   1   2   1   2   2   1   1   1   1   1   2   1   2   2   2   1   2   1   2   2   2   2   1   2   1   2   1   1   1   2   1   2   2   1   2   1   1   1   2   2   1   2   2   2   2   1   2   1   1   2   1   2   1   1   2   1   2   1
 MK-2-3                 1   2   2   2   1   2   2   1   1   2   2   1   2   2   2   2   1   1   1   1   2   1   2   2   1   1   2   2   1   1   1   2   1   2   2   1   1   1   1   1   2   1   2   2   2   1   1   2   2   2   1   1   1   1   2   2   1   2   1   2   2   1   1   1   1   2   2   2   2   1   2   1   1   2   2   1   1   2   1   1   1   1   2   2   1   2   1   2   1   2   1   2   2   2   2   2   2   2   1   2   2   1   1   2   2   1   1   2   1   1   2   1   2   1   1   1   1   1   1   1   1   2   2   1   1   1   2   1   2   2   1   1   2   1   2   1   1   2   1   1   1   1   1   2   1   2   2   1   1   1   1   1   2   2   2   2   2   1   2   1   2   2   1   2   2   2   1   2   1   1   1   2   1   2   2   1   2   2   1   1   2   2   1   2   2   2   2   1   1   1   1   2   1   1   1   1   2   1   1   1
 MK-2-4                 1   2   2   2   1   2   2   1   1   2   2   1   2   2   2   2   1   1   1   1   2   1   2   2   1   1   2   2   1   1   1   2   1   2   2   1   1   1   1   1   2   1   2   2   2   1   2   2   2   2   2   1   1   1   2   2   1   2   1   2   1   1   1   1   1   2   2   2   2   1   2   1   1   2   2   2   1   2   1   1   1   1   1   2   1   2   2   2   1   2   1   2   2   2   2   2   2   2   1   2   2   1   1   2   2   1   1   2   1   1   2   1   2   2   1   1   1   1   1   1   1   1   2   1   1   1   2   1   2   2   1   1   2   2   1   1   1   2   1   1   2   1   1   2   1   2   2   1   1   1   1   1   2   2   2   2   2   1   2   1   2   2   1   1   2   2   1   2   2   1   1   2   1   2   1   1   2   2   2   1   2   2   1   2   2   2   2   1   1   1   1   2   1   1   1   1   2   1   1   1
 MK-2-5                 1   2   2   2   1   2   2   1   2   2   2   1   2   2   2   2   1   1   1   1   2   1   2   2   1   1   2   2   1   1   1   2   1   2   2   2   1   1   1   1   2   1   2   2   2   1   2   2   2   2   2   2   1   1   2   2   1   2   1   2   1   1   1   1   1   2   2   2   2   2   1   2   1   2   2   2   1   2   1   1   1   1   1   2   1   2   2   2   1   2   1   2   2   2   2   2   2   2   1   2   2   1   1   2   2   1   1   1   1   1   2   1   2   2   1   1   1   1   1   1   2   1   2   1   1   1   2   1   2   2   1   1   2   2   1   1   1   2   1   1   2   1   1   2   1   2   2   1   1   1   1   1   1   2   2   2   2   1   2   1   2   2   1   1   2   2   1   1   2   1   1   2   2   2   1   1   2   2   2   1   2   2   1   2   2   2   2   1   1   1   1   2   1   1   1   1   2   1   1   1
 MK-2-6                 1   2   2   2   1   2   2   1   2   2   2   1   2   2   2   2   1   1   1   1   2   1   2   2   1   1   2   2   1   1   1   1   1   2   2   2   1   1   1   1   2   1   2   2   2   1   2   2   2   2   2   2   1   1   2   2   1   2   1   1   1   1   1   1   1   2   2   2   2   2   1   2   1   2   2   2   1   2   1   1   1   1   1   2   1   2   1   2   1   2   1   2   2   2   2   2   1   2   1   2   2   1   1   2   1   1   1   1   1   1   2   2   2   2   1   1   1   1   1   2   2   2   2   1   1   2   2   1   2   2   1   2   2   2   1   1   1   2   1   1   2   1   1   2   1   1   2   2   1   1   1   1   1   1   2   2   2   1   2   1   2   2   1   1   2   2   1   1   2   1   2   2   2   2   1   1   2   2   2   2   2   2   2   2   2   2   2   1   1   1   1   2   1   1   1   2   2   1   2   2
 MK-2-7                 1   2   2   2   1   2   2   1   2   2   2   2   2   2   2   2   1   1   1   1   2   1   2   2   1   1   2   2   1   1   1   1   1   2   2   2   1   1   1   1   2   1   2   2   1   1   2   2   1   2   2   2   1   1   2   2   1   2   1   1   1   1   1   1   1   2   2   2   2   2   2   2   1   2   2   2   1   2   1   1   2   1   1   2   1   2   1   2   1   2   1   1   2   2   1   2   1   2   1   2   2   1   1   2   1   1   1   1   1   1   2   2   2   2   1   1   1   1   1   2   2   2   2   1   1   2   2   1   2   2   1   2   2   2   1   1   1   1   1   1   2   1   1   2   1   1   1   2   2   1   1   1   1   1   2   2   2   1   2   1   2   1   1   1   2   2   2   1   2   1   2   2   2   1   1   1   2   1   2   2   2   2   2   2   2   2   2   1   1   2   1   2   1   1   1   2   2   2   2   2
 MK-2-8                 1   2   2   2   1   2   2   1   2   2   2   2   2   2   2   2   1   1   1   1   2   1   2   2   2   1   2   2   1   1   2   1   1   2   2   2   1   1   1   1   2   1   2   2   1   1   2   2   1   2   2   2   1   1   1   2   1   2   1   2   1   1   1   1   1   2   2   2   2   2   2   1   1   2   1   2   1   2   2   1   2   1   1   2   2   2   1   1   1   2   1   1   2   2   1   2   1   2   1   2   2   1   1   2   1   1   1   1   1   1   2   2   2   2   1   1   2   1   1   2   2   2   2   1   1   2   2   1   2   2   1   2   2   2   1   1   1   1   1   1   2   1   1   2   1   1   1   2   2   1   1   1   1   1   1   2   2   1   2   1   2   1   1   1   2   2   2   1   2   1   2   2   2   1   1   1   2   1   2   2   2   2   2   2   2   2   2   1   1   2   1   2   1   1   1   2   2   2   2   2
 MK-2-9                 2   2   2   2   1   1   2   1   2   2   2   2   2   2   2   2   1   1   1   1   2   1   2   2   2   1   2   2   1   1   1   1   1   2   2   1   1   1   1   1   2   1   2   2   1   1   2   2   1   2   2   2   1   1   1   2   1   2   1   2   2   1   1   1   1   2   2   2   2   2   2   1   1   2   1   2   1   2   1   2   2   1   1   2   2   2   1   1   1   2   1   1   2   2   1   2   1   2   1   2   2   1   1   2   1   1   1   1   1   1   2   2   1   2   1   1   2   1   1   2   2   2   2   1   1   2   2   1   2   2   1   1   2   2   1   1   2   1   1   1   1   1   1   2   1   1   1   2   2   1   1   1   1   1   1   2   2   1   2   1   1   1   1   1   2   1   2   1   2   1   2   2   2   1   1   1   1   1   2   2   2   2   2   2   2   2   2   2   1   2   1   2   1   1   1   2   2   2   2   2
 MK-2-10                2   2   2   2   1   1   2   1   1   1   2   2   2   2   2   2   1   2   1   1   1   1   2   2   2   1   2   2   1   1   1   1   1   2   2   1   1   1   1   1   2   1   2   2   1   1   2   2   1   2   2   2   1   1   1   2   1   2   1   2   2   1   1   2   1   1   1   2   2   2   2   1   1   2   1   2   1   2   1   1   2   1   1   2   1   2   1   2   1   2   1   1   2   2   1   2   2   2   1   2   2   1   1   2   1   1   1   1   2   1   2   2   1   2   1   1   2   1   1   2   2   2   2   1   1   2   2   2   2   2   1   1   2   2   1   1   2   1   1   1   1   1   1   2   1   2   1   2   2   1   2   1   1   1   1   2   2   1   2   1   1   1   1   2   2   1   2   1   2   1   2   2   2   1   1   1   1   1   2   2   2   2   2   2   2   2   2   2   1   2   1   2   1   2   1   2   2   2   2   2
 MK-2-11                2   2   2   2   1   1   2   1   1   1   2   1   2   2   1   2   1   2   1   1   1   1   2   2   2   2   2   2   2   1   1   1   1   2   1   1   1   2   1   1   2   1   2   2   1   1   2   2   1   2   2   2   1   2   1   2   2   2   1   2   2   2   1   2   1   1   1   1   2   2   2   1   1   2   2   2   1   2   1   2   2   1   2   2   2   2   1   2   1   1   2   1   2   2   1   2   2   2   1   2   2   1   1   1   1   1   1   1   2   1   2   2   1   2   1   1   2   1   1   2   2   2   2   1   1   2   2   2   2   2   1   1   2   1   1   1   1   2   1   1   1   1   1   2   1   2   2   2   2   1   2   1   1   1   2   2   2   1   2   1   1   1   1   2   2   1   2   1   2   1   2   2   2   1   1   1   1   1   2   2   2   2   2   2   2   2   2   1   1   2   1   2   1   2   2   2   2   2   2   2
 MK-2-12                2   1   2   2   1   1   2   1   1   1   2   1   2   2   1   2   2   2   1   1   1   1   2   2   2   2   2   2   2   1   1   1   1   2   1   1   1   2   2   2   2   1   2   2   1   1   1   2   1   2   2   2   1   2   1   2   2   2   1   2   2   2   1   2   1   1   1   1   2   1   2   1   1   1   2   2   2   2   1   2   2   2   2   2   2   2   1   2   1   1   2   1   2   2   1   2   2   2   1   2   2   1   1   1   1   1   1   1   2   1   2   2   2   2   1   1   2   1   1   2   2   2   2   1   1   2   2   2   2   2   1   1   2   1   1   1   1   2   1   1   1   1   1   2   1   2   2   2   2   1   1   1   1   1   2   2   2   1   2   1   1   1   1   2   2   1   2   1   2   1   1   2   2   1   1   1   1   1   2   2   2   2   2   2   2   2   1   1   1   2   1   2   1   1   2   1   2   2   2   2
 MK-2-13                2   1   2   2   1   1   2   1   1   2   1   1   2   2   1   2   2   2   1   1   1   1   2   2   2   2   2   2   2   1   1   1   1   2   1   2   1   2   2   2   2   1   2   2   2   1   1   2   2   2   2   2   1   2   1   2   2   2   1   2   2   2   1   2   2   1   1   1   2   1   1   1   1   1   2   2   2   2   1   2   2   2   2   2   2   2   2   2   1   1   1   1   2   1   1   2   2   2   2   2   2   1   2   1   1   1   1   1   1   1   2   2   2   1   2   1   2   1   1   2   2   2   2   1   1   2   2   2   2   1   1   1   2   1   1   2   1   1   1   1   1   2   1   2   1   2   2   2   2   1   1   1   1   1   2   2   2   2   2   1   2   1   1   2   2   1   1   1   2   1   1   2   2   1   1   1   1   1   2   2   2   2   2   2   2   2   2   1   1   2   1   2   1   1   2   1   1   2   2   2
 MK-2-14                2   1   2   2   1   1   2   1   1   2   1   1   2   2   1   2   2   2   1   1   1   1   2   2   2   2   2   2   2   1   1   1   1   2   1   2   1   2   1   2   2   1   1   2   2   1   1   2   2   2   2   2   2   2   1   2   2   2   1   2   2   2   1   2   2   1   1   1   2   1   2   1   1   1   2   1   2   2   1   2   2   2   2   2   2   2   2   2   1   1   1   1   2   2   1   2   2   2   2   2   2   1   2   1   1   1   1   1   1   1   2   2   2   1   2   1   2   1   1   2   2   2   2   1   1   2   2   2   2   1   2   1   2   1   1   2   1   2   2   1   1   2   1   2   1   2   1   2   2   1   2   2   1   1   2   2   2   2   2   1   2   2   1   2   2   1   1   1   2   1   1   2   2   1   1   1   1   1   2   2   2   2   2   2   2   2   2   1   2   2   1   2   1   1   2   1   1   2   2   2
 MK-2-15                2   1   1   1   1   1   2   1   1   1   1   1   2   2   1   2   2   2   1   2   1   1   2   2   2   2   2   1   2   1   1   1   1   2   1   2   1   2   1   2   2   1   1   2   2   1   1   2   2   2   2   2   2   2   1   2   2   2   1   2   2   2   1   2   2   1   1   1   2   1   2   1   1   1   2   1   2   2   1   1   2   2   2   2   1   2   2   2   1   1   1   1   2   2   1   2   2   2   2   2   2   1   2   2   1   1   1   2   1   1   2   2   2   1   2   1   2   1   1   2   2   2   2   1   1   2   2   2   2   1   1   1   2   1   1   2   1   1   2   1   1   2   1   2   1   2   1   2   2   1   2   2   1   1   1   2   2   2   2   1   2   2   1   2   2   1   1   1   2   1   2   2   2   2   1   1   1   1   2   2   1   2   2   2   1   2   2   2   2   2   1   2   1   1   2   1   1   2   2   2
 MK-2-16                2   1   1   1   1   1   2   1   1   1   1   1   2   2   1   2   2   2   1   2   1   1   2   2   2   2   2   1   2   1   1   1   1   2   1   1   1   2   1   2   1   1   1   2   2   1   1   2   2   2   2   2   2   2   1   1   2   2   1   2   2   2   1   2   2   1   1   1   2   1   2   1   1   1   2   1   2   2   1   1   2   2   2   2   1   2   2   2   1   1   1   1   2   2   1   2   2   2   2   2   2   2   2   2   2   1   1   2   1   1   2   2   2   1   2   1   2   1   1   2   2   1   2   2   1   2   2   2   2   1   1   1   1   1   1   2   1   1   2   1   1   2   1   2   1   2   1   2   2   1   2   2   1   1   1   2   2   2   2   2   2   2   1   2   2   1   1   1   1   1   1   2   1   2   1   1   1   1   2   2   2   2   2   1   1   2   2   2   2   2   1   2   2   1   2   1   1   2   2   2
 MK-3-1                 1   2   2   2   1   1   2   2   2   2   1   2   2   2   1   1   2   1   2   1   2   1   2   1   2   1   1   2   2   2   2   2   2   1   1   1   2   2   2   2   2   1   1   2   2   1   1   1   1   1   1   2   1   1   2   1   1   1   1   2   1   2   1   1   1   1   2   2   1   2   1   1   1   1   2   2   2   1   2   1   2   2   1   1   2   2   1   1   2   1   2   2   2   1   1   2   1   1   1   1   1   2   2   2   2   1   1   2   2   2   1   2   1   1   1   1   2   2   2   1   2   1   1   1   1   2   1   1   2   2   2   1   1   2   1   2   2   1   2   2   1   2   1   2   1   2   2   1   1   2   2   2   2   1   1   1   2   2   1   1   1   1   1   1   1   2   1   2   1   2   2   1   1   2   1   1   2   2   2   2   1   1   2   1   1   1   2   2   1   2   1   1   1   2   1   1   1   2   2   2
 MK-3-2                 2   2   2   2   1   1   2   1   2   2   1   2   2   1   1   1   2   2   2   1   2   1   2   1   2   1   1   2   2   2   2   2   2   1   1   1   2   2   1   1   2   1   1   2   2   1   2   1   1   2   2   2   1   1   2   1   1   1   1   1   1   2   1   1   1   1   2   2   1   2   1   1   1   1   2   2   2   1   2   1   2   2   1   1   2   2   1   1   2   1   2   2   2   2   2   2   1   1   1   1   1   2   2   2   2   1   1   2   2   2   1   2   1   1   1   1   2   2   2   1   2   1   1   1   1   2   1   1   2   1   2   1   1   2   1   2   2   1   2   2   1   2   1   2   1   2   2   2   1   2   2   2   2   1   1   1   2   2   2   2   1   1   1   1   1   2   1   2   1   2   2   1   1   2   1   1   2   1   2   2   1   1   2   1   1   1   2   2   1   2   1   1   1   2   1   1   1   2   2   2
 MK-3-3                 2   2   2   2   1   1   2   1   2   2   1   2   2   1   1   1   2   2   2   2   2   1   2   1   2   1   1   2   2   2   2   2   2   1   1   1   2   2   1   1   1   1   1   2   2   1   2   1   1   2   2   2   1   1   2   1   1   1   1   1   1   2   1   1   1   1   1   2   1   2   1   1   1   1   2   2   1   1   2   1   2   2   1   1   2   2   1   1   2   1   2   2   2   2   2   2   1   1   1   1   1   2   2   2   2   1   1   2   2   1   1   2   1   1   1   1   2   2   2   1   2   1   1   1   1   1   1   1   2   1   2   1   1   2   2   1   2   1   2   2   1   2   1   2   1   2   2   1   1   2   2   2   2   1   2   1   2   2   2   1   1   1   1   1   1   2   1   2   1   2   2   1   1   2   1   1   2   2   2   2   1   1   2   1   1   1   2   2   1   2   1   1   1   2   1   1   1   2   2   2
 MK-3-4                 2   2   2   2   1   1   2   1   2   2   1   2   2   1   1   1   2   2   1   2   2   1   2   1   1   1   1   2   2   2   2   2   2   1   1   2   2   2   1   1   1   1   1   1   2   1   2   1   1   2   2   2   1   1   2   1   1   1   1   1   1   2   1   1   1   1   1   1   1   2   1   1   1   1   2   2   1   1   2   1   2   2   1   1   2   1   1   1   2   1   2   2   2   2   1   2   1   1   1   1   1   2   2   2   2   2   1   2   2   1   1   2   1   1   1   1   2   2   2   1   2   1   1   1   1   1   1   1   2   1   2   1   1   2   2   1   1   1   2   2   1   2   1   2   1   1   2   1   1   2   2   2   2   1   1   1   2   2   1   1   1   1   1   1   1   2   1   2   2   2   2   1   1   2   1   1   2   2   2   1   2   1   2   1   1   1   1   2   1   2   1   1   1   2   1   1   1   2   2   2
 MK-3-5                 2   2   2   2   2   1   2   1   2   2   2   2   2   1   1   1   2   2   1   2   1   1   2   1   1   1   1   2   2   2   2   2   2   1   1   2   2   2   1   1   1   1   1   1   2   1   2   1   1   2   2   2   1   1   1   1   1   1   1   1   1   2   2   1   1   1   1   1   1   2   1   1   1   1   2   1   1   1   2   1   1   2   1   1   2   1   1   1   2   1   2   2   2   2   1   2   1   1   1   1   1   2   2   2   2   2   1   2   1   1   1   2   1   1   1   1   2   2   2   2   1   1   1   1   1   1   1   1   2   1   2   1   1   2   2   1   1   1   2   2   1   2   1   2   1   1   2   1   1   2   1   2   2   1   1   1   2   1   1   1   1   1   1   1   2   1   1   2   2   1   1   1   1   2   1   1   2   2   2   1   2   1   2   1   1   1   1   1   1   2   1   1   1   2   1   1   1   2   2   2
 MK-3-6                 2   2   2   2   2   1   2   1   2   2   2   1   2   1   1   1   2   2   1   2   1   1   2   1   1   1   1   2   2   2   2   2   2   1   2   2   2   2   1   1   1   2   1   1   2   1   2   1   1   2   2   1   1   1   1   1   1   1   1   1   1   1   2   1   1   1   1   1   2   2   1   1   1   1   2   2   2   1   2   1   1   1   2   1   2   1   1   2   2   1   2   2   2   2   1   2   1   1   1   1   1   2   2   2   2   2   1   2   1   1   1   2   1   2   1   2   2   2   2   1   1   1   1   1   1   1   1   1   2   1   2   1   1   2   2   1   1   1   2   2   2   2   1   1   1   2   2   2   1   2   1   2   2   1   1   1   2   1   1   1   1   1   1   2   2   1   1   2   2   1   2   1   1   2   1   1   2   2   2   1   1   1   2   2   1   1   1   2   1   2   2   1   1   2   1   1   1   2   2   2
 MK-3-7                 2   2   2   2   2   1   2   1   2   2   2   1   2   1   1   1   2   2   1   2   1   1   1   1   1   1   1   1   2   2   2   1   2   1   2   2   2   2   1   2   1   2   1   2   2   1   2   1   1   2   2   1   1   1   1   1   1   1   1   1   1   1   2   1   1   1   1   1   2   2   2   1   1   1   2   2   2   1   2   1   1   1   2   1   1   1   1   2   2   2   2   2   2   2   1   2   1   1   1   2   1   2   2   2   2   2   1   2   1   1   1   2   1   2   1   2   2   2   2   1   1   1   1   1   1   1   1   1   2   1   2   2   1   2   2   1   1   1   2   1   2   2   1   1   1   2   1   2   2   2   1   2   2   2   1   1   2   2   1   1   1   1   1   2   2   1   1   2   2   1   2   1   2   2   1   1   2   2   2   2   1   1   2   2   1   1   1   2   1   2   2   1   1   2   1   1   1   2   2   2
 MK-3-8                 2   2   2   2   1   1   2   1   2   2   2   1   2   1   1   1   2   2   1   2   1   2   1   1   1   2   1   1   2   2   2   1   2   1   2   2   2   2   1   2   1   2   2   2   2   1   2   1   1   2   2   2   1   1   1   2   2   1   1   1   2   1   2   1   1   1   2   1   2   2   2   1   1   1   1   2   2   1   2   1   1   1   2   1   1   1   1   2   2   2   2   2   2   2   1   2   2   1   1   2   1   1   2   2   2   2   1   2   1   1   1   2   1   2   1   2   2   1   2   1   1   1   2   1   1   2   1   1   2   1   2   2   1   2   2   1   1   2   2   1   2   2   1   1   1   2   1   2   2   2   2   2   2   2   1   1   2   2   1   1   1   1   2   2   2   1   1   2   2   1   2   1   2   2   1   1   1   2   2   2   1   1   1   2   1   1   1   2   1   2   2   1   1   2   1   1   1   2   2   2
 MK-3-9                 2   2   2   2   1   1   2   1   2   2   2   1   2   1   1   1   2   2   1   2   1   2   1   2   1   2   1   1   2   2   2   1   2   1   2   2   2   2   2   2   1   2   2   2   2   1   2   1   1   2   1   2   1   2   1   1   2   2   1   1   2   1   2   1   1   1   2   1   2   2   2   1   1   1   1   2   1   1   2   1   1   1   2   1   1   1   2   2   2   1   2   2   2   2   1   1   2   1   1   2   1   1   2   2   1   2   1   2   1   1   1   2   1   1   2   2   2   2   2   1   1   1   2   1   1   2   1   2   2   1   2   2   1   2   2   1   1   2   2   1   2   2   1   2   1   2   2   2   2   2   2   2   2   2   1   1   2   2   1   1   1   1   2   2   2   1   2   2   2   1   1   1   1   2   1   1   1   2   2   2   1   1   1   2   2   2   1   1   1   2   2   1   1   2   1   1   1   2   2   2
 MK-3-10                2   2   2   2   1   1   2   1   1   2   2   1   2   1   1   1   2   2   1   2   1   2   1   2   1   2   1   1   2   2   2   1   2   1   2   2   2   2   2   2   1   2   2   2   2   2   2   1   1   2   1   2   1   1   1   1   2   2   1   1   2   1   2   1   1   2   2   1   1   2   2   1   1   1   1   2   1   1   2   1   1   1   2   1   1   1   2   2   2   1   2   2   2   1   2   1   1   1   1   2   1   1   2   2   1   2   1   2   1   1   1   2   1   1   2   2   1   1   2   1   1   1   2   1   1   2   1   1   2   1   2   2   1   2   2   1   1   2   2   1   2   2   1   2   1   2   2   2   2   2   2   2   2   2   1   1   2   2   1   1   1   2   2   2   2   1   2   1   2   1   1   1   1   2   1   1   1   2   2   1   1   1   1   2   2   2   2   1   1   2   2   1   1   1   1   1   1   2   2   2
 MK-3-11                2   2   2   2   1   1   1   1   1   2   2   1   2   1   1   1   1   2   2   2   1   2   1   2   1   2   1   1   2   2   2   1   2   1   2   2   2   2   2   2   2   2   2   2   2   2   2   1   1   2   1   2   1   2   1   1   2   2   1   1   2   1   2   1   1   2   2   1   2   1   2   1   1   1   2   2   2   1   2   1   1   1   2   1   1   1   2   2   2   1   2   2   2   1   2   1   1   1   1   1   1   1   2   2   1   2   1   2   1   1   1   2   1   1   2   2   1   1   2   2   1   1   2   1   1   2   1   1   2   1   2   2   1   2   2   1   1   2   2   1   2   2   1   2   1   2   2   2   2   2   2   2   2   2   1   1   2   2   1   2   1   2   2   2   1   1   2   1   2   1   1   2   1   2   1   1   1   1   2   1   1   2   1   2   2   2   2   1   2   2   2   1   1   1   1   1   1   2   2   2
 MK-3-12                2   2   2   2   1   1   1   1   1   2   2   1   2   1   1   1   1   2   2   2   2   2   1   2   1   2   1   2   2   2   2   1   2   1   2   2   2   2   2   2   2   2   2   2   1   2   2   1   1   2   1   2   1   2   2   1   2   2   1   1   2   1   2   1   1   2   2   1   2   1   2   1   1   1   2   2   2   2   2   1   1   1   2   1   1   1   2   2   2   2   2   2   2   1   2   1   1   1   1   1   1   1   2   1   1   2   1   2   1   1   1   1   1   1   2   2   1   1   2   1   1   1   1   1   1   2   1   1   2   2   2   1   1   2   2   1   1   1   2   1   2   1   1   2   2   1   2   2   2   2   2   2   2   2   1   1   2   2   1   2   1   2   2   2   1   1   2   1   2   1   1   2   1   2   1   1   1   1   2   1   1   2   1   2   2   2   2   1   1   2   2   1   1   2   1   1   1   2   2   2
 MK-3-13                2   2   2   2   1   1   1   1   1   2   2   1   1   1   1   1   1   2   2   2   2   2   1   2   1   2   1   2   2   2   2   1   2   2   2   2   1   2   2   2   2   2   2   2   1   2   2   1   1   2   1   2   1   2   2   1   2   2   1   1   2   1   1   1   1   1   2   1   2   2   2   1   2   1   2   2   2   2   2   1   1   2   2   1   2   1   2   2   1   1   2   2   2   1   2   2   2   1   1   1   1   1   2   1   1   2   1   2   1   1   2   1   1   1   2   2   1   1   2   1   1   1   2   1   1   2   1   2   2   2   2   1   1   2   2   1   1   1   2   1   2   1   1   2   2   1   2   2   2   2   2   2   2   2   1   1   2   2   1   2   1   2   2   2   2   1   2   1   2   1   1   2   1   2   2   1   1   1   2   1   1   2   1   2   2   2   2   1   1   2   2   1   1   2   1   1   1   2   2   2
 MK-3-14                2   2   2   1   1   1   1   1   1   2   2   1   2   1   1   1   1   2   2   2   2   2   1   2   1   2   1   2   2   1   2   1   2   1   2   2   1   2   2   2   1   2   2   2   2   2   2   1   1   2   1   2   1   1   2   1   2   2   1   1   2   1   1   1   1   2   2   1   2   2   2   1   2   1   2   2   2   2   2   1   1   2   2   1   2   1   2   2   1   2   2   2   2   1   2   2   2   1   1   1   1   2   2   2   1   2   1   1   1   1   2   1   1   1   2   2   1   1   2   1   1   1   2   1   1   2   1   2   2   2   2   1   1   2   2   1   2   1   2   1   2   1   1   2   2   2   2   1   2   2   2   2   2   2   1   1   2   2   1   2   1   2   2   2   2   1   2   1   2   1   2   2   1   2   2   1   1   1   2   1   1   2   1   2   2   1   2   1   1   2   2   1   1   2   1   1   1   2   2   2
 MK-3-15                2   2   2   1   1   1   1   2   1   2   2   1   2   1   2   1   1   2   1   2   2   2   1   2   1   2   1   2   2   1   1   1   2   1   1   2   1   2   2   2   1   2   2   2   2   2   2   1   2   2   1   2   1   1   2   1   2   2   1   2   2   1   1   1   1   2   2   1   2   2   2   2   2   1   2   2   2   2   2   1   1   2   2   1   2   1   2   1   1   2   2   2   2   1   2   2   2   1   1   1   1   2   2   2   1   1   1   1   1   1   2   1   2   1   2   1   1   2   2   1   1   1   1   1   1   2   1   2   2   2   2   1   1   2   1   1   2   2   2   1   2   1   1   2   1   1   1   2   2   2   2   2   2   2   1   1   2   2   1   1   1   1   2   2   2   1   2   2   2   1   2   2   1   2   2   1   1   1   2   1   1   2   1   2   2   1   1   1   1   2   2   1   1   2   2   1   1   2   2   2
 MK-3-16                2   2   2   1   1   1   1   2   1   2   2   1   2   1   1   1   1   2   1   2   2   2   2   2   1   2   2   2   2   1   1   1   2   1   1   2   1   2   2   2   2   2   2   2   2   2   1   1   1   2   1   2   1   1   1   1   2   2   1   2   2   1   1   1   1   2   2   1   2   2   2   2   2   1   2   2   2   2   2   1   1   2   2   1   2   1   2   1   1   2   2   2   2   1   2   2   2   1   1   1   1   2   2   2   1   1   1   1   1   1   2   1   2   1   2   1   1   2   1   2   1   1   1   1   1   2   1   2   2   2   2   1   1   2   2   2   2   2   2   2   1   1   1   2   1   1   1   2   2   1   2   2   2   2   1   1   2   2   2   1   1   2   2   2   2   1   2   2   2   1   2   2   1   1   2   1   1   1   1   1   1   2   1   2   2   1   1   1   1   2   2   1   1   1   2   1   1   2   2   2
 MK-4-1                 1   1   1   2   2   1   2   2   1   1   1   2   1   2   2   2   1   1   1   2   1   1   1   1   1   1   2   2   2   2   2   2   2   1   2   1   2   2   2   1   1   2   1   1   1   1   2   1   1   2   2   2   2   2   2   2   2   1   2   1   1   2   2   1   2   2   1   1   2   2   2   1   2   2   1   2   2   1   2   2   2   1   1   1   2   2   2   1   1   2   1   1   1   2   2   2   2   2   2   1   2   2   2   2   2   1   2   2   2   2   1   2   1   1   1   2   2   1   1   2   1   2   2   1   2   1   2   1   2   1   1   2   2   1   2   1   1   1   1   1   1   1   2   1   2   2   2   1   2   1   2   1   2   2   1   2   2   1   2   2   2   1   1   2   1   2   1   1   2   1   1   2   2   1   1   1   1   2   2   2   2   2   1   2   1   2   1   2   2   2   1   2   2   2   1   1   1   2   2   2
 MK-4-2                 1   1   1   2   2   1   2   2   1   1   1   2   1   2   2   2   1   2   1   2   2   1   1   1   2   1   2   2   2   1   2   2   2   2   2   1   1   2   2   1   2   2   1   1   1   1   2   1   1   2   2   2   2   2   2   2   2   1   2   1   1   2   1   1   2   1   1   1   2   2   2   1   2   2   1   1   2   1   2   1   2   1   1   1   2   2   2   1   1   2   2   1   1   1   1   2   2   2   2   1   2   2   2   2   1   1   1   1   2   2   2   2   1   1   1   2   2   1   1   2   1   1   2   1   2   1   1   1   2   1   1   2   2   1   2   1   1   2   1   1   2   1   2   1   2   2   2   1   2   1   2   2   2   2   1   2   2   1   2   1   2   1   1   2   1   2   1   1   2   1   1   2   2   1   1   1   1   2   2   2   2   2   1   1   1   2   1   2   2   2   1   2   2   2   1   1   1   2   2   2
 MK-4-3                 2   1   1   2   2   2   2   2   1   1   1   2   1   2   2   2   1   2   1   2   2   1   1   1   2   1   2   2   2   1   2   2   1   2   2   1   1   2   2   1   2   2   2   1   1   1   2   1   1   2   2   2   2   2   2   2   2   1   2   1   1   2   1   1   2   1   1   1   2   2   2   2   2   2   1   1   2   1   2   1   2   1   1   1   2   2   2   1   1   2   2   1   1   1   1   2   2   2   2   1   2   2   2   2   1   1   1   1   2   2   2   2   1   1   1   2   2   1   1   2   1   2   2   1   2   1   1   1   1   1   1   2   2   1   2   1   1   2   1   1   2   1   2   1   2   2   2   1   2   1   2   1   1   2   1   2   2   1   1   1   2   1   1   2   1   2   1   1   1   1   1   2   2   1   1   1   1   2   2   2   2   2   1   1   1   2   2   2   2   2   1   2   2   2   1   1   1   2   2   1
 MK-4-4                 2   1   1   2   2   2   2   1   1   1   2   2   1   2   2   2   1   1   1   1   2   1   1   1   2   1   2   2   2   1   1   2   1   2   2   1   2   2   2   1   2   2   2   1   1   1   1   1   2   2   2   2   2   2   2   2   2   2   2   1   1   2   1   1   2   1   1   1   2   2   2   2   2   2   1   1   2   1   2   1   2   1   1   1   2   2   2   1   1   2   2   1   1   1   1   2   2   2   1   1   2   2   2   2   1   1   1   1   2   2   2   2   1   1   1   2   2   1   2   2   2   2   2   1   2   1   1   1   1   1   1   2   2   1   2   1   1   2   1   1   1   1   2   1   2   2   2   1   1   2   2   1   1   2   1   2   1   1   1   2   2   1   1   2   2   2   1   1   1   1   2   2   2   1   1   1   1   2   2   2   2   2   1   1   2   2   2   2   1   2   1   1   2   2   1   1   1   2   2   1
 MK-4-5                 2   1   1   2   1   2   2   1   1   1   2   2   2   2   2   2   1   1   2   1   2   1   1   1   2   1   2   2   2   1   1   2   1   2   2   1   2   2   1   1   2   2   1   1   1   1   1   1   1   2   2   2   2   2   2   2   2   2   2   1   2   2   1   1   2   1   2   1   2   2   1   2   2   2   1   1   2   1   2   1   2   1   1   1   2   2   2   2   1   2   2   1   1   1   2   2   2   2   1   1   2   2   2   2   1   2   1   1   2   2   2   2   1   1   1   2   2   1   2   2   2   2   2   1   2   1   1   1   1   1   1   2   2   1   2   1   1   2   2   1   2   1   2   1   2   2   2   1   1   2   1   1   1   2   1   2   1   2   1   2   2   1   1   2   2   2   1   1   1   1   2   2   1   1   1   1   1   2   2   2   2   2   1   1   2   2   2   2   1   2   1   1   2   1   1   1   1   2   2   1
 MK-4-6                 2   1   1   2   1   2   2   1   1   1   2   2   2   2   2   2   1   1   2   1   2   1   1   1   2   1   2   2   1   1   1   2   1   2   2   1   2   2   1   1   2   2   1   1   1   1   1   1   1   2   2   2   2   2   2   2   2   2   2   2   2   2   1   1   2   2   2   1   2   2   2   2   2   2   1   2   2   1   2   1   1   1   1   1   1   2   1   2   2   2   2   1   1   1   2   2   2   2   1   1   1   2   2   2   1   1   1   1   2   2   2   2   1   1   1   2   2   1   2   2   2   2   2   2   2   1   2   2   1   1   2   1   2   1   2   2   1   2   2   1   2   2   2   1   2   2   2   1   1   2   1   1   1   2   1   2   1   1   1   2   2   1   2   2   2   2   1   1   1   1   2   2   1   1   1   1   1   2   2   2   2   1   1   1   2   2   2   2   1   2   1   1   2   1   1   1   1   2   2   1
 MK-4-7                 2   1   1   2   1   2   2   1   1   1   2   2   2   2   2   2   1   1   2   1   2   1   1   1   2   1   1   2   1   1   1   2   1   2   2   1   2   2   1   1   2   2   1   1   1   1   1   1   1   2   2   1   2   2   2   2   1   2   2   2   2   2   1   1   2   2   2   1   2   2   2   2   2   2   2   2   2   1   1   1   1   1   1   1   1   2   1   2   2   2   2   1   1   1   2   1   2   2   1   1   1   2   2   2   1   2   1   1   2   2   2   2   1   1   1   2   1   1   2   2   2   1   2   2   2   1   2   2   1   1   2   1   2   1   1   2   1   2   2   1   2   2   2   1   2   2   2   1   1   1   1   1   1   2   1   2   1   1   1   2   1   1   2   2   2   2   1   2   1   2   2   2   1   1   1   1   1   2   2   2   2   1   1   1   2   2   2   2   1   2   1   1   2   1   1   1   1   2   2   1
 MK-4-8                 2   1   1   2   1   2   2   1   1   1   2   2   2   2   2   2   1   1   2   1   2   1   1   1   2   1   1   2   1   1   1   2   1   2   2   1   2   2   1   1   2   1   2   1   1   1   1   1   1   2   1   1   2   2   2   2   1   2   2   2   2   2   1   2   2   2   1   1   2   2   2   1   2   2   2   2   1   1   1   2   2   1   1   1   1   2   1   2   2   2   2   1   1   1   2   1   2   2   2   1   1   2   2   2   2   2   1   1   2   1   2   2   1   1   1   2   1   1   2   2   2   1   2   2   2   1   2   2   1   1   2   1   2   1   1   2   1   2   2   1   2   2   2   1   2   2   1   1   1   1   1   2   1   2   1   2   1   1   2   2   1   1   2   1   2   1   1   2   1   2   2   2   1   1   1   1   1   2   2   2   2   1   1   1   2   2   2   2   1   2   1   1   2   1   1   2   1   2   2   1
 MK-4-9                 2   1   1   2   1   1   2   1   1   1   2   2   2   2   2   1   1   1   2   1   2   1   1   1   2   1   1   2   1   1   1   2   1   2   2   1   2   2   1   1   2   2   2   1   1   1   1   1   1   2   1   1   2   2   2   2   1   2   2   2   1   2   1   2   2   2   1   1   2   2   1   1   2   2   2   2   1   1   1   2   2   1   1   1   1   2   2   2   2   2   1   1   1   2   2   1   2   2   2   1   1   2   2   1   2   1   1   1   2   1   2   2   2   1   2   2   2   1   2   2   2   1   2   2   2   1   2   2   1   1   2   1   2   1   1   2   1   2   2   1   1   2   2   1   2   2   2   1   1   1   1   2   2   1   1   2   1   1   2   2   1   1   2   1   2   1   1   2   1   2   2   2   1   1   1   2   1   2   2   2   2   1   1   1   2   2   2   2   1   2   1   1   2   1   1   2   1   2   2   1
 MK-4-10                2   1   1   2   1   1   2   1   1   2   2   2   2   2   2   1   1   1   2   1   2   1   1   1   2   1   2   1   1   1   1   2   2   2   2   1   2   2   1   1   2   2   2   1   1   1   1   1   1   2   1   1   2   2   2   2   1   1   1   1   1   2   2   2   2   2   1   1   2   2   1   1   2   2   2   2   1   1   1   2   2   1   1   1   1   2   2   2   2   2   2   1   1   2   2   1   2   1   2   1   1   2   2   1   2   1   1   2   1   1   2   2   2   1   2   2   2   1   2   2   2   1   1   2   2   1   2   2   1   1   2   1   2   1   1   1   1   2   2   1   1   2   2   1   2   2   1   1   1   1   1   2   2   1   1   2   1   1   2   2   1   1   2   1   2   1   1   2   2   1   1   2   1   1   1   2   1   2   2   2   2   1   1   2   2   2   2   2   1   2   1   1   2   1   1   2   1   2   2   2
 MK-4-11                2   1   1   2   1   1   2   1   1   2   1   2   2   2   2   1   1   1   2   1   1   1   1   1   2   1   2   1   1   1   1   2   2   2   1   1   2   2   1   1   2   2   2   1   1   1   1   1   1   1   1   1   2   2   2   1   1   1   1   2   1   2   2   1   2   2   1   1   2   2   1   2   2   2   2   1   1   1   2   2   2   1   1   1   1   2   2   2   2   1   2   1   1   2   2   1   2   2   2   1   1   2   2   1   2   1   2   2   1   1   2   2   2   2   2   2   2   2   2   2   2   1   1   2   1   2   2   2   1   1   2   1   2   1   2   1   1   2   2   1   1   2   2   1   2   2   1   1   1   1   1   2   2   1   1   2   1   1   2   2   1   1   2   1   2   1   1   2   2   1   1   1   1   1   1   2   1   2   2   2   2   1   1   2   2   2   2   2   1   2   2   1   2   1   1   2   1   1   2   2
 MK-4-12                2   1   1   2   1   1   2   1   2   2   1   2   1   2   2   1   2   1   2   1   1   1   1   1   2   1   2   1   1   1   1   2   2   2   1   1   2   2   1   1   1   2   2   1   1   1   1   1   1   1   1   1   2   2   2   1   1   1   1   2   1   1   2   2   2   2   2   1   2   1   1   2   2   1   2   1   1   1   2   2   2   1   1   1   2   2   2   2   2   1   2   1   1   2   1   1   2   2   2   1   1   2   2   1   1   1   2   2   1   1   2   2   2   2   2   2   2   2   2   2   2   1   1   2   1   2   2   2   1   1   2   1   2   1   2   1   1   2   2   1   1   2   2   1   2   2   1   2   1   1   1   1   2   2   1   2   2   1   2   2   1   1   2   2   2   1   1   2   2   1   1   1   1   1   1   2   2   2   1   2   2   1   1   2   2   2   2   2   2   2   2   1   2   1   1   2   1   1   1   2
 MK-4-13                2   1   1   2   1   1   2   1   2   2   1   2   1   1   2   1   2   1   2   1   1   1   1   1   2   1   2   2   1   1   1   2   2   2   1   2   1   2   1   1   1   2   2   1   1   2   1   1   1   1   1   1   2   2   2   1   1   1   1   2   1   2   2   2   1   2   2   1   1   1   1   2   2   1   2   1   1   1   2   2   1   1   2   1   2   2   1   2   1   2   2   1   1   2   1   1   2   2   1   1   1   2   2   1   2   2   2   1   1   1   2   2   2   2   2   1   2   2   2   2   2   1   1   2   1   2   2   2   1   1   2   2   2   1   2   1   1   2   2   1   1   2   2   1   2   2   1   2   1   1   1   1   2   2   1   2   2   1   2   2   1   1   2   2   2   1   1   2   2   1   1   1   1   1   1   2   2   2   1   1   2   2   1   2   2   2   2   2   2   2   2   1   2   1   1   2   1   1   1   2
 MK-4-14                2   1   2   2   1   1   2   1   2   2   1   2   1   1   2   1   2   2   2   1   1   1   1   1   1   1   2   2   1   2   1   1   2   2   1   2   2   2   1   1   1   2   2   1   1   2   1   1   1   1   1   2   1   2   2   1   1   2   1   2   1   2   2   2   1   2   2   1   1   1   1   2   2   2   2   1   1   1   2   2   1   1   2   1   2   2   1   2   1   2   2   1   1   2   1   1   2   2   1   1   1   2   2   1   2   2   2   1   1   1   2   2   2   2   2   1   2   2   1   2   2   1   1   2   1   2   2   2   2   1   2   2   2   1   2   1   1   2   2   1   1   2   2   1   2   1   1   2   1   1   1   1   2   2   1   2   2   2   2   2   1   1   2   1   2   2   1   2   2   1   1   1   1   1   1   2   2   2   1   2   2   2   1   2   2   2   2   2   2   2   2   1   2   1   1   2   1   1   1   2
 MK-4-15                2   1   1   2   2   1   2   1   2   2   1   2   1   1   2   1   1   2   2   2   1   1   1   1   2   1   2   2   1   1   1   1   2   1   1   2   2   2   1   1   1   2   1   1   1   2   1   1   1   1   1   2   1   2   2   1   1   2   1   2   1   2   2   2   1   2   2   1   1   2   1   2   2   2   2   1   1   1   2   2   1   2   2   1   2   2   1   2   1   1   2   1   1   2   1   1   2   2   1   2   1   2   2   1   1   2   2   1   1   1   2   2   2   2   2   1   2   2   1   2   2   1   1   2   1   2   2   2   2   1   2   2   2   2   2   1   1   2   1   1   1   2   2   1   2   2   1   2   1   2   1   1   1   2   1   2   2   1   2   2   1   1   2   1   2   2   1   2   1   1   1   1   1   1   1   2   2   2   2   2   2   1   1   2   2   2   2   2   2   2   2   1   2   1   1   2   1   1   1   1
 MK-4-16                2   1   1   2   2   1   2   1   2   2   1   2   1   1   2   2   1   2   2   2   1   1   1   1   2   1   2   2   1   1   1   1   2   1   2   2   2   2   2   1   2   2   1   2   1   2   1   1   2   1   1   2   2   1   2   1   1   2   1   2   1   2   2   2   2   2   1   1   1   2   2   2   2   2   2   1   1   1   2   2   1   2   2   1   2   2   1   2   1   1   2   1   1   2   1   1   2   2   2   2   1   2   2   1   1   2   2   1   1   1   2   2   2   2   2   1   2   2   1   2   2   1   1   2   1   2   2   2   2   1   2   2   1   2   2   1   2   1   1   1   1   1   2   1   2   2   1   2   1   2   1   1   1   2   1   2   1   1   2   2   1   1   2   1   2   2   1   2   1   1   1   1   1   1   1   2   2   2   2   2   2   1   1   2   2   2   2   2   2   2   2   1   2   1   1   2   1   1   1   1
 MK-5-1                 1   2   2   1   1   2   2   1   2   1   1   2   1   2   2   1   1   1   1   2   1   2   2   2   2   2   2   1   1   2   1   2   2   1   2   1   1   2   1   2   2   1   1   1   1   1   1   1   1   1   1   2   1   1   2   1   1   2   2   2   1   2   2   2   2   2   2   2   2   1   1   1   1   2   1   2   2   1   2   1   1   2   1   2   2   1   1   2   2   1   1   1   2   2   2   1   2   2   1   1   1   2   2   1   2   1   1   2   2   2   2   2   2   1   1   2   1   2   2   2   1   1   1   1   2   2   2   1   2   2   2   1   2   1   1   2   2   1   2   2   1   2   2   1   2   1   1   2   2   2   1   2   2   1   1   2   1   2   1   2   1   2   2   2   2   2   2   1   2   1   1   1   2   2   2   1   2   1   1   1   2   2   1   1   1   1   2   1   1   1   1   2   2   2   2   1   1   1   2   1
 MK-5-2                 1   2   2   1   1   2   2   1   2   1   1   2   1   2   2   1   1   1   2   2   1   2   2   2   2   2   2   1   1   2   1   1   2   1   1   1   2   2   1   2   2   2   1   1   2   1   1   1   1   1   1   2   2   1   2   2   1   2   2   2   1   1   2   2   2   1   2   1   2   1   1   2   1   1   1   2   2   1   1   1   1   2   1   2   2   1   1   2   2   2   1   1   2   2   2   1   2   2   1   2   1   2   2   1   2   1   1   2   2   2   2   2   2   1   2   2   2   2   2   2   1   1   1   1   1   2   2   1   2   2   2   1   2   1   1   2   2   1   2   2   1   1   1   1   2   2   1   1   2   2   1   2   2   1   1   2   1   2   1   2   1   2   2   2   2   2   1   1   2   1   1   1   2   2   2   1   2   1   1   1   2   2   1   1   2   1   2   1   1   2   1   2   1   2   2   1   1   1   2   1
 MK-5-3                 1   2   2   1   1   2   2   1   1   1   1   2   1   2   1   1   1   1   2   2   1   2   2   2   2   2   2   2   1   2   1   1   2   1   1   2   2   1   1   2   2   2   1   1   1   1   1   1   1   1   1   2   2   1   1   2   1   2   2   2   1   1   2   2   2   2   2   1   2   1   1   2   1   1   1   2   2   1   1   1   1   1   1   1   2   1   1   2   1   2   2   1   2   2   2   1   2   2   1   2   2   2   2   2   1   2   1   2   2   2   2   2   2   1   2   2   2   1   2   2   2   2   1   1   1   2   2   1   2   2   1   1   2   1   1   2   2   1   2   2   1   1   1   1   2   2   2   2   2   2   1   2   1   1   1   2   1   2   1   2   1   2   2   2   2   2   1   1   2   1   2   1   2   2   2   1   2   1   1   1   2   2   1   1   2   1   1   1   1   2   1   2   2   2   2   1   1   1   2   1
 MK-5-4                 1   1   2   1   1   2   2   1   1   1   1   2   1   2   1   1   1   1   2   2   1   2   2   2   2   2   2   2   1   2   1   1   2   1   1   2   2   1   1   2   2   2   1   1   1   1   1   1   1   1   1   2   2   2   2   2   1   2   1   2   1   1   2   2   2   2   2   1   2   1   1   2   1   1   1   2   2   1   1   1   2   1   1   1   2   1   1   2   1   1   2   1   2   2   2   1   2   2   2   2   2   2   2   1   1   2   1   2   2   2   2   1   2   1   2   2   2   2   2   2   2   2   1   1   1   2   1   1   2   1   1   1   2   1   2   2   2   1   1   2   1   1   1   1   2   2   2   2   2   2   1   2   1   1   1   2   1   2   2   2   1   2   2   2   2   2   1   1   2   1   1   1   2   2   2   1   1   1   1   1   2   2   1   2   2   1   1   2   1   1   2   2   2   2   2   1   1   1   2   1
 MK-5-5                 1   1   1   1   2   2   2   1   1   1   1   2   1   2   1   1   1   1   2   2   2   2   2   2   2   2   2   2   1   2   1   1   2   1   1   2   2   1   1   1   2   2   1   1   1   1   1   1   1   1   1   2   1   1   2   2   1   2   1   1   1   1   2   2   2   2   2   1   2   1   1   1   1   1   1   2   2   2   1   1   2   1   1   1   2   1   1   2   1   1   2   1   2   2   1   1   2   2   2   2   2   2   2   1   2   2   1   2   2   2   1   1   2   1   2   2   2   1   2   2   2   2   1   1   1   2   1   1   2   1   1   1   2   1   2   2   2   1   1   2   1   1   1   1   2   2   2   2   1   2   2   2   1   1   1   2   1   2   2   2   1   2   2   2   2   2   1   1   2   1   1   1   2   2   2   1   1   1   1   1   2   2   1   1   2   1   1   2   1   2   2   2   2   2   2   2   1   1   2   1
 MK-5-6                 1   1   1   1   2   2   2   1   1   1   1   2   1   2   1   1   1   1   2   2   2   2   2   2   2   2   2   1   1   2   1   2   2   1   1   2   2   1   1   1   2   2   1   2   1   1   1   1   1   1   2   2   1   1   2   1   1   2   1   1   1   2   2   2   2   2   1   1   1   1   1   1   1   1   1   2   2   2   1   1   2   1   1   1   2   1   1   2   1   2   2   1   2   2   1   1   1   2   2   2   2   2   2   1   2   2   1   2   2   2   1   1   2   1   2   2   2   1   2   2   2   2   1   1   1   2   1   1   2   1   1   1   2   1   2   2   2   1   1   2   1   2   1   1   2   2   2   2   1   2   2   2   1   2   1   2   2   1   2   2   1   2   2   2   2   2   1   1   2   1   1   1   1   2   2   1   1   1   1   1   2   2   1   1   2   1   1   2   1   1   2   2   2   1   1   2   1   1   2   2
 MK-5-7                 1   1   1   1   2   2   2   1   2   2   1   1   1   2   2   1   2   2   1   2   2   2   2   2   2   1   2   1   1   2   1   2   2   1   1   2   2   1   1   1   2   1   1   2   2   1   1   1   1   1   2   2   1   1   2   1   1   2   1   1   1   2   2   2   2   2   1   1   1   1   1   1   1   1   1   1   2   2   1   1   2   1   1   1   1   1   1   2   1   2   2   1   2   2   2   1   1   2   2   2   2   1   2   1   2   2   1   2   2   2   1   1   2   1   2   2   2   1   2   2   2   2   1   1   1   1   1   1   2   1   1   1   2   1   2   2   2   1   2   2   1   2   1   1   2   2   2   2   1   1   2   1   1   2   1   2   1   1   1   2   1   2   2   2   2   2   1   1   2   1   1   1   1   2   2   1   1   1   1   1   2   2   1   1   2   1   1   1   2   1   2   2   2   1   1   2   1   1   1   2
 MK-5-8                 1   1   1   2   2   2   2   2   2   1   1   1   1   2   2   1   2   2   1   2   2   2   2   2   2   1   2   1   1   2   2   2   2   1   1   2   1   1   1   1   2   2   1   2   2   1   1   1   1   1   2   2   1   1   2   2   1   2   1   2   1   2   2   1   2   2   1   1   1   1   1   1   1   1   1   1   2   2   1   2   2   1   1   1   1   1   1   2   1   2   2   1   2   2   2   1   1   2   2   2   2   1   2   1   2   2   1   2   2   2   1   1   1   2   2   2   2   1   2   2   2   1   1   1   1   1   1   1   2   1   2   1   1   1   2   2   2   1   2   2   1   2   1   1   2   2   2   1   1   1   2   1   1   2   1   2   1   1   2   2   1   2   2   2   2   2   1   1   2   1   1   1   1   2   2   1   1   1   1   1   2   2   1   1   2   1   1   1   2   1   2   2   2   1   1   1   2   1   1   2
 MK-5-9                 1   1   1   2   2   2   2   2   2   1   1   1   1   2   2   1   2   2   1   2   2   2   2   2   2   1   2   1   1   2   2   2   2   1   1   2   1   1   1   1   2   2   1   2   2   1   1   1   1   2   2   2   1   1   1   2   1   2   1   2   1   2   2   2   2   2   1   1   1   1   1   1   1   1   1   1   2   2   1   2   2   2   1   1   1   2   1   2   2   2   2   1   2   2   2   1   1   2   2   2   2   1   2   2   2   2   1   2   1   2   1   1   1   2   2   2   2   1   2   2   2   1   1   1   1   1   2   1   2   1   2   1   1   1   2   2   1   1   2   2   1   1   1   1   1   2   2   1   2   1   1   1   1   2   2   2   1   1   2   2   1   2   2   2   2   1   2   1   2   1   1   1   1   2   2   1   1   1   1   1   2   2   1   1   2   2   1   1   2   1   2   2   2   1   1   1   2   1   1   2
 MK-5-10                2   2   1   2   2   2   2   2   2   1   1   1   1   2   2   1   2   1   1   2   2   2   2   2   1   2   2   1   1   2   2   1   2   1   1   2   1   1   1   1   2   2   1   2   2   2   1   1   1   2   1   2   2   1   1   2   2   2   1   2   1   2   2   2   2   2   1   1   1   1   2   1   1   1   1   1   2   2   1   2   2   2   1   1   1   2   1   2   2   2   2   1   1   2   2   1   1   1   2   2   2   1   2   2   2   1   1   2   1   2   1   2   1   2   2   1   2   1   2   2   2   1   1   1   1   1   2   1   2   1   2   1   1   1   2   2   1   1   2   2   1   1   1   1   1   2   2   1   2   1   1   1   1   2   2   2   1   1   1   2   1   2   2   2   2   1   2   1   2   1   1   1   1   2   2   2   1   1   1   1   2   2   1   1   2   2   1   1   2   1   2   2   2   1   1   1   2   1   1   2
 MK-5-11                1   2   1   2   2   2   1   2   2   1   1   1   1   2   2   1   1   1   1   2   2   2   2   2   1   2   2   1   1   1   2   1   2   1   1   2   1   1   1   2   2   2   1   2   2   2   1   2   1   2   1   2   1   1   1   2   2   2   1   2   1   2   1   1   1   1   1   1   1   1   2   1   1   1   1   1   2   2   1   2   2   2   1   1   1   2   1   2   2   2   2   1   1   2   2   1   1   1   2   2   2   1   2   2   2   2   1   2   1   2   1   2   1   2   2   1   2   1   2   2   2   2   1   1   1   1   2   1   2   2   2   1   1   1   2   2   1   1   2   1   1   1   1   1   2   2   2   1   1   1   1   2   1   2   2   2   1   1   1   2   1   2   2   2   2   1   2   1   2   1   1   1   1   2   2   2   1   1   2   1   2   2   1   1   2   1   1   1   2   1   2   2   2   1   1   1   2   1   1   2
 MK-5-12                1   1   1   2   2   2   1   2   2   1   1   1   1   2   2   1   1   1   2   2   1   2   2   2   1   2   2   1   1   1   2   1   2   1   1   2   1   1   1   1   2   2   1   2   2   2   1   1   1   2   1   2   1   1   1   2   2   2   1   2   1   1   1   1   1   1   2   1   1   2   2   1   1   1   1   1   1   2   1   2   2   2   1   1   1   2   1   2   2   2   2   1   1   2   2   2   1   1   2   2   2   1   1   2   2   2   1   2   1   2   1   2   1   2   2   1   2   1   1   2   2   2   1   1   1   1   2   1   2   2   2   1   2   2   2   2   1   1   2   1   1   1   1   1   2   2   2   1   1   1   1   2   1   1   2   2   1   1   1   2   1   2   1   2   2   1   2   1   2   1   1   1   1   2   2   1   1   1   2   1   1   2   1   1   2   1   1   1   2   1   2   2   2   1   2   1   2   2   1   2
 MK-5-13                1   1   1   2   2   2   1   2   2   1   1   2   1   2   2   1   1   1   2   2   1   1   2   2   1   2   2   1   1   1   2   1   2   1   1   1   2   1   1   1   2   1   1   1   1   2   2   1   2   2   2   2   1   1   1   2   2   2   1   2   1   1   1   1   1   1   2   1   1   2   2   1   1   1   1   1   1   2   1   2   2   2   1   1   1   2   1   2   2   2   2   1   1   2   1   2   1   1   2   2   2   1   1   2   2   2   1   2   1   2   1   2   1   2   2   1   2   1   1   2   2   2   1   1   1   1   2   1   2   2   2   1   2   2   2   1   1   1   2   1   1   1   1   2   2   2   2   1   1   1   2   2   1   1   2   2   1   1   1   2   1   2   2   2   2   1   2   1   2   1   1   1   1   2   2   1   1   1   2   1   1   1   1   1   2   1   2   1   2   1   2   2   2   1   2   1   2   2   1   2
 MK-5-14                1   1   1   2   2   1   1   2   2   1   1   2   1   2   2   1   2   2   2   2   1   1   2   2   1   2   2   1   1   1   2   1   1   1   1   1   2   1   1   1   2   1   1   1   1   2   2   2   2   2   2   2   1   1   1   2   2   2   1   2   1   1   1   1   1   1   2   1   1   2   2   1   1   1   1   1   1   2   1   2   2   2   1   1   1   2   1   2   1   2   2   1   1   2   1   2   1   1   2   2   1   1   1   2   2   1   1   2   1   2   1   2   2   1   2   1   2   2   2   2   2   2   1   1   1   1   2   1   2   2   2   2   2   2   2   1   1   1   2   1   1   1   1   2   2   2   2   1   1   1   2   2   1   1   2   2   1   2   1   2   1   2   2   2   2   1   2   1   2   2   1   1   1   2   2   1   1   1   2   1   1   1   1   2   1   1   2   1   2   1   2   1   2   1   2   1   2   2   1   2
 MK-5-15                1   1   1   2   1   1   1   1   2   1   1   1   2   2   2   1   2   2   2   2   1   1   1   2   1   2   2   2   1   1   2   1   1   1   1   1   2   1   1   2   2   1   1   1   1   1   2   2   2   2   2   2   1   1   2   2   1   2   1   2   2   1   1   1   1   2   2   1   1   2   2   1   1   1   1   1   1   1   1   2   2   2   2   1   1   2   1   2   1   1   2   1   1   2   2   2   1   1   2   2   1   1   1   1   2   1   1   2   1   2   1   2   2   1   2   1   2   2   2   2   2   1   1   1   2   1   2   1   2   2   2   2   2   2   2   1   1   1   2   2   1   2   2   2   2   2   2   1   1   1   2   2   1   1   2   1   1   2   1   2   1   2   2   2   2   1   2   1   2   1   1   2   1   2   2   2   1   1   2   1   1   1   1   2   1   1   2   1   2   2   2   1   1   1   2   1   2   2   1   1
 MK-5-16                2   2   1   2   1   1   1   1   2   1   1   2   2   2   2   2   2   2   2   2   1   1   1   2   1   2   2   2   1   1   2   1   1   1   1   1   2   1   2   2   2   1   1   1   1   1   1   2   2   2   2   2   1   1   2   2   1   2   1   2   2   1   1   1   1   2   2   1   1   1   2   2   1   1   1   1   1   1   1   2   2   2   2   1   1   2   1   2   1   1   2   1   1   2   2   2   1   1   2   1   2   1   1   2   2   1   1   2   1   1   1   2   2   1   2   1   2   2   2   2   2   1   1   1   2   1   2   1   2   2   2   2   2   2   2   1   1   1   2   2   1   2   2   2   2   2   2   1   1   1   2   1   1   1   2   1   1   2   1   2   2   2   2   2   2   1   2   1   2   1   1   1   2   2   2   2   1   2   2   1   1   2   2   2   1   1   2   2   2   2   2   2   1   1   2   1   2   2   1   1
 MK-6-1                 1   1   2   2   2   2   1   1   1   2   2   1   1   1   2   2   2   1   1   2   1   2   2   1   1   2   1   1   1   2   2   2   1   1   2   1   2   2   1   1   1   2   2   2   1   1   2   2   2   1   2   1   2   1   2   1   1   2   2   2   2   1   2   2   1   2   2   1   2   1   1   2   2   1   2   2   1   2   2   1   1   1   2   1   2   2   2   1   1   2   2   1   2   1   2   1   1   2   1   2   2   1   2   2   2   2   1   2   1   1   2   1   1   1   2   1   1   2   1   2   2   2   1   1   1   2   1   1   1   2   1   2   2   2   2   2   2   2   2   2   1   1   1   1   2   2   2   1   1   1   2   2   2   2   1   1   1   2   2   2   2   1   2   1   2   1   1   1   2   1   2   2   1   2   2   2   2   1   1   1   1   1   2   2   2   1   2   2   2   2   1   1   2   2   1   1   2   1   2   2
 MK-6-2                 1   1   2   2   2   2   1   1   1   2   2   1   1   1   2   2   2   1   1   2   1   2   1   1   1   2   1   1   1   2   2   2   1   1   2   1   2   2   2   1   1   2   2   2   1   1   2   2   2   1   2   1   2   1   2   1   1   1   2   2   2   1   2   1   2   2   2   1   2   1   1   2   2   1   2   2   1   2   2   2   1   1   2   1   2   2   2   1   1   2   2   1   2   1   2   1   1   2   2   2   2   1   1   2   2   2   1   2   1   1   2   1   1   1   2   1   1   2   1   2   2   2   1   1   1   2   1   1   1   2   1   2   2   1   1   2   2   2   2   1   1   1   1   1   2   2   2   1   1   1   2   2   2   2   1   1   1   2   2   2   2   1   2   1   2   1   1   1   2   1   2   2   1   2   2   1   2   1   1   1   1   1   2   2   2   1   2   2   2   2   1   1   2   2   1   1   1   1   2   2
 MK-6-3                 1   1   2   2   2   2   1   1   1   2   2   1   1   1   1   2   2   1   1   2   1   2   1   1   1   2   1   1   1   2   2   2   1   1   2   1   2   2   1   1   1   2   1   2   1   1   2   1   1   1   2   1   2   1   1   1   1   1   2   2   2   1   2   1   2   2   2   1   2   1   1   2   2   1   2   2   1   2   2   2   1   2   2   2   2   1   2   2   1   2   2   2   2   1   2   1   1   2   2   2   2   2   1   2   2   2   2   2   1   1   2   1   1   2   2   1   1   2   1   2   2   1   1   1   1   2   1   1   1   2   1   2   2   1   2   2   1   2   2   2   1   1   1   1   2   2   2   1   1   1   2   2   2   2   1   1   1   2   1   2   2   1   1   1   2   2   1   1   2   1   2   2   1   2   2   1   2   1   1   1   1   1   2   2   2   1   2   2   2   2   2   1   2   2   1   1   1   1   2   2
 MK-6-4                 1   1   2   1   2   2   1   1   2   2   2   1   1   1   1   2   2   1   1   2   2   2   1   1   1   2   1   1   1   2   2   2   1   1   2   1   2   2   1   1   2   2   1   2   1   2   2   1   1   1   2   1   2   1   1   1   1   1   2   2   2   1   2   1   2   2   2   1   2   1   1   2   2   1   2   2   1   2   2   2   1   2   2   2   2   1   2   2   1   2   2   2   1   1   2   1   1   2   2   2   2   2   1   1   2   2   2   2   1   1   2   1   1   2   2   1   1   1   1   2   2   1   1   1   1   1   1   1   1   2   1   2   2   1   2   2   1   1   2   2   1   1   1   1   2   2   2   1   1   1   2   2   2   2   1   1   1   2   1   2   2   1   1   1   2   2   1   1   2   1   2   2   1   1   2   1   2   1   1   1   1   2   2   2   1   1   2   2   2   1   2   1   2   2   1   1   1   1   2   2
 MK-6-5                 1   1   1   1   2   2   1   1   2   2   2   1   1   1   2   2   2   1   2   2   2   1   1   1   1   2   1   1   1   2   2   2   1   1   1   1   2   2   1   1   2   2   2   2   1   2   2   1   1   2   2   1   2   1   1   1   1   1   2   2   2   1   2   1   2   2   2   1   2   1   1   2   2   1   2   2   1   2   2   2   2   2   2   2   2   1   2   2   1   2   2   2   1   1   2   1   1   2   2   2   2   2   1   1   2   2   2   2   1   1   2   1   1   2   2   1   1   1   1   2   2   1   1   1   1   1   1   1   1   2   1   2   2   1   2   2   1   1   2   2   1   1   1   1   2   2   1   1   1   1   2   2   2   2   1   1   2   2   1   2   2   1   1   1   2   2   1   1   2   1   2   2   1   1   2   1   2   1   1   1   1   2   2   2   1   1   2   2   1   1   2   1   2   2   1   1   1   1   2   2
 MK-6-6                 1   1   1   1   2   2   1   1   2   2   1   1   1   1   2   2   2   2   2   2   2   1   1   1   1   2   1   1   1   2   2   2   1   1   2   1   2   1   1   1   2   2   2   1   1   2   2   1   1   2   2   1   1   1   1   1   1   1   2   2   2   1   2   1   2   2   2   2   1   1   1   2   2   1   2   2   1   2   2   2   1   2   2   2   2   1   2   2   1   1   2   2   1   1   2   1   1   2   2   2   2   2   1   1   2   2   2   2   1   1   2   2   1   2   2   1   1   1   1   2   2   1   1   2   1   1   2   1   1   1   1   2   2   1   2   2   1   1   2   2   1   1   1   1   2   2   1   1   1   2   1   1   2   2   2   1   2   2   1   2   2   1   1   1   2   2   1   1   2   1   2   2   1   1   2   1   1   1   1   1   1   2   2   2   2   1   2   2   1   1   2   1   2   2   1   1   1   1   2   2
 MK-6-7                 1   1   1   1   2   2   1   1   2   2   1   1   1   1   2   2   2   2   2   2   2   1   1   1   1   2   1   2   1   1   2   2   1   1   2   1   2   1   1   1   2   2   1   1   1   2   2   1   1   2   2   2   1   2   1   1   1   1   2   2   1   1   1   1   2   2   2   2   1   1   1   2   2   1   1   2   1   2   1   2   1   2   1   2   1   1   2   2   1   2   2   2   1   1   2   2   1   2   2   2   2   2   1   2   2   2   2   2   1   1   2   2   2   2   1   1   1   1   2   2   2   1   1   2   1   1   2   1   2   1   1   2   2   1   2   2   1   1   2   2   1   1   1   2   2   2   2   2   2   2   1   1   2   2   2   1   2   2   1   2   2   1   1   1   2   2   1   1   2   1   2   2   1   1   2   1   1   1   1   2   2   2   2   2   2   1   2   2   1   1   2   1   2   2   1   1   1   1   2   2
 MK-6-8                 1   1   1   2   2   2   1   1   2   2   1   2   1   1   2   2   2   2   1   2   2   1   1   2   1   2   1   2   1   1   2   2   1   1   2   1   2   1   1   1   2   2   2   1   1   2   2   1   1   2   2   2   1   2   1   1   1   2   2   2   1   2   1   1   2   2   2   2   1   1   1   2   2   1   1   2   2   2   1   2   1   2   1   2   1   1   2   2   1   2   2   2   1   1   2   1   1   2   2   2   2   1   2   2   2   2   2   2   1   1   2   1   2   2   1   1   1   1   2   2   2   1   1   2   1   1   2   1   2   1   1   1   2   1   1   2   1   1   2   2   1   1   1   2   2   2   2   2   2   2   1   1   2   2   2   1   2   2   1   2   2   1   1   1   2   2   1   1   1   1   2   2   1   1   2   1   2   1   1   2   2   2   2   1   2   2   2   2   1   1   2   1   2   2   1   1   1   1   2   2
 MK-6-9                 1   1   1   2   2   2   1   1   2   2   1   2   1   1   2   2   2   2   1   2   2   1   1   2   1   2   1   1   1   1   2   1   1   1   2   1   2   1   1   1   2   2   2   1   1   2   2   1   1   2   2   2   1   2   1   1   1   2   2   2   1   2   1   1   2   2   2   1   1   1   1   2   2   1   1   2   2   2   1   2   1   2   1   2   1   1   2   2   1   1   2   2   1   1   2   1   1   2   2   2   2   1   2   2   2   2   2   2   1   1   2   1   2   2   1   1   1   1   2   1   1   1   1   2   1   1   2   2   2   1   1   2   2   1   1   2   1   1   2   2   1   1   1   2   2   2   2   2   2   2   1   1   2   2   2   1   2   2   1   2   2   1   1   1   2   2   1   1   1   2   2   2   1   1   2   1   2   1   1   2   2   2   1   1   2   2   2   2   1   1   2   1   2   2   1   1   1   1   1   2
 MK-6-10                1   1   1   2   2   2   1   1   2   1   1   2   1   1   2   2   2   2   2   2   2   1   1   2   2   2   1   1   1   1   2   1   2   1   2   1   2   2   2   1   2   2   2   1   1   2   2   1   1   2   2   2   1   2   1   1   1   2   2   2   2   1   2   1   2   2   2   1   1   1   1   2   2   1   1   2   2   2   2   2   2   2   1   2   1   1   2   1   1   1   2   2   1   1   2   1   1   2   2   2   2   1   2   2   1   1   2   2   1   2   1   1   2   2   2   1   1   1   1   1   1   1   2   2   1   2   2   2   2   1   1   2   2   1   1   2   1   1   2   2   1   1   1   2   2   2   2   2   2   2   1   1   2   2   2   1   2   2   1   2   2   1   1   1   2   2   1   1   1   2   2   2   1   1   2   1   2   1   1   2   2   2   1   1   2   2   1   2   1   1   2   1   2   2   1   1   1   1   1   2
 MK-6-11                1   1   1   1   2   1   1   1   2   1   1   2   1   1   2   2   2   2   2   1   2   1   1   2   2   2   1   1   1   1   2   1   2   1   2   1   2   2   2   1   2   2   2   1   1   2   2   1   1   2   2   2   1   2   1   1   1   1   2   2   2   1   2   1   2   2   1   1   1   1   1   2   2   1   1   1   2   2   2   2   2   1   1   2   1   1   2   1   1   1   2   2   1   1   2   1   1   2   2   1   2   1   2   2   1   2   2   2   1   2   1   1   2   2   2   1   1   1   1   1   1   1   1   2   1   2   2   1   2   1   1   2   2   1   2   2   1   1   2   2   1   2   1   2   2   2   2   2   2   2   1   1   2   2   2   2   2   2   1   1   2   1   1   1   2   2   1   1   1   2   2   2   1   1   2   1   2   1   2   2   2   2   1   1   1   2   1   2   1   1   2   1   2   2   1   1   2   1   1   2
 MK-6-12                1   1   1   2   2   1   1   1   2   1   1   2   1   1   2   1   1   2   2   1   2   1   1   2   2   2   1   1   1   1   2   1   2   1   2   1   2   2   2   1   2   1   2   2   1   2   2   1   1   1   2   2   1   2   2   2   1   1   2   2   2   1   2   1   2   2   1   1   1   2   1   1   2   1   1   1   2   2   2   2   2   2   1   1   1   1   2   1   1   1   2   2   1   1   2   1   1   2   2   1   2   1   2   2   1   2   2   2   1   2   1   1   1   2   2   1   1   1   1   2   2   1   1   2   1   2   2   2   2   1   2   2   2   1   2   2   1   1   2   2   1   2   1   2   2   2   2   1   2   2   1   1   2   2   1   2   2   2   1   1   2   1   1   1   2   2   1   1   1   2   2   2   1   1   2   1   2   1   1   2   2   1   1   1   1   2   1   2   1   1   2   1   2   1   1   1   2   1   1   2
 MK-6-13                1   1   1   2   2   1   1   2   2   1   1   1   1   1   2   1   1   2   2   1   1   1   1   2   1   2   1   1   1   1   2   1   2   2   2   1   2   2   2   1   2   1   1   2   1   2   1   2   2   1   2   2   1   2   2   2   1   2   2   2   2   1   2   1   2   2   1   1   1   2   1   2   2   1   1   1   2   2   2   2   2   2   1   1   1   1   2   1   1   1   2   2   1   1   2   1   1   2   1   1   2   1   2   1   1   2   2   2   1   1   1   1   1   2   1   1   1   1   1   2   2   1   1   2   1   1   2   2   2   1   2   2   2   1   2   2   1   1   2   1   1   2   1   2   2   2   2   1   2   1   1   1   2   2   1   1   2   2   1   1   2   1   1   2   2   2   1   1   2   2   2   2   1   1   2   1   2   1   2   2   2   1   1   1   1   2   1   2   1   2   2   2   2   1   1   1   2   1   2   2
 MK-6-14                2   1   1   2   2   2   1   2   2   1   1   1   1   1   2   1   1   2   2   1   1   1   1   2   1   2   1   1   1   1   2   2   2   2   2   1   2   2   2   2   2   1   1   2   1   1   1   2   2   1   2   2   1   2   2   2   1   1   2   2   2   1   2   1   2   2   1   1   1   2   1   2   2   1   1   1   2   2   2   2   2   2   1   1   1   1   2   1   1   1   2   2   1   1   2   1   1   2   1   1   2   1   2   1   2   1   2   2   1   1   1   1   2   2   1   1   1   1   1   2   2   1   1   2   1   1   2   2   2   1   2   2   2   2   2   2   1   1   2   1   1   2   1   2   2   2   2   2   2   1   1   2   2   2   1   1   2   2   1   1   2   1   1   2   2   2   2   2   2   2   2   2   1   1   2   1   2   1   2   2   2   1   1   1   1   2   1   1   1   2   2   2   2   1   1   1   2   2   2   2
 MK-6-15                2   1   2   2   1   2   1   2   2   1   1   1   1   1   2   1   1   2   2   1   1   1   1   2   1   2   1   1   2   1   2   2   2   2   2   1   2   2   2   2   2   1   1   2   1   1   1   2   2   1   2   2   1   2   2   2   2   1   2   2   2   1   2   1   2   2   1   2   1   2   1   2   2   1   1   1   2   2   2   2   2   2   1   1   1   1   2   1   1   1   2   2   1   1   2   1   1   2   2   1   2   1   2   2   2   1   2   2   1   1   1   1   2   2   1   1   2   1   1   2   2   1   1   2   1   1   2   2   1   2   2   1   2   2   1   2   1   1   2   1   1   2   1   2   2   2   2   2   2   1   1   2   2   2   1   1   1   2   1   1   2   1   1   2   2   2   1   2   2   2   2   2   1   1   2   1   2   1   1   2   2   1   1   1   1   2   1   2   1   2   2   2   2   1   1   1   2   1   2   2
 MK-6-16                2   1   2   2   1   2   1   1   2   1   1   1   1   2   2   2   1   2   2   1   1   1   1   2   1   1   1   1   1   1   2   2   2   2   2   1   2   2   1   2   2   1   1   1   2   1   1   2   2   1   2   2   1   2   2   2   2   1   1   2   2   1   2   1   2   1   1   2   1   1   1   2   2   1   1   1   2   2   2   2   2   2   1   2   1   1   1   1   1   1   2   2   1   1   2   1   1   2   2   2   2   1   2   2   2   1   2   2   1   1   1   1   2   2   1   1   2   1   1   2   2   2   1   2   1   1   2   2   1   2   2   1   2   2   1   2   1   1   1   1   2   2   1   2   2   2   2   2   2   1   2   2   2   2   1   1   1   2   1   1   2   1   1   2   2   2   1   2   2   1   2   2   1   2   2   1   2   1   1   2   2   1   1   1   1   2   1   2   2   2   2   2   2   1   1   1   2   2   2   2
 
!****************************************** Phenotypic Data **********************************************************
!-100.0 is resevred for missing phenotype
SimulatedTrait1         8.8707    9.9405    9.0397    9.9601    9.0337   11.2398    9.1467   10.4593   10.0139   10.3671    9.2839   10.2571    9.7750   10.7220   10.0154    9.4276    9.5353    9.7641    9.7769   11.0180    9.9592   10.5322   12.2865   10.8106   11.7468   10.0954   11.9046   10.4174   10.9729    9.2512   12.3595   10.8838    9.9418   10.3485    9.8956    9.5645    9.6375   11.2831   11.7892    9.7990    9.4166    8.3516   10.9064    9.4434   11.9572   11.4341    9.5895   10.6217    9.0675    8.6081    8.0857    9.3985   10.0412   11.4607   10.3308    9.2407    9.4833   10.9761   11.3041    9.2766   10.8454   10.0446   11.5552   10.2607   10.4599    8.6945    9.7904    9.8209   11.1050    9.6930   12.1447    9.5538    9.8795   10.9856    9.2286   10.6642   10.1157   10.7646    8.9905   10.2463    7.3196   11.8598   10.7372    8.1896   11.0789   10.5414   11.3107    9.0111   11.5420   10.3340    9.7722    9.5228   11.0246    8.6622   10.3823   11.1780   10.3871   10.2491   11.1895    8.7305   10.8949    9.8045    9.5467    8.6428    8.5325    9.9959    9.0638   10.7751    9.0632   10.8010   10.1140   10.9968    9.5135    9.7172   11.2232    9.7553   10.9436   10.4139    9.4555   10.6400    9.8345   10.6151   10.3156    9.5321    8.6307    9.3444    9.9153   10.0507   11.5880   10.0826   11.8739   12.4411    9.6954    8.9396   10.6056    9.5477   10.4486   11.7830   12.1171   11.2000    9.3581   10.9280   10.4872   11.5416   11.1397   11.6710    9.6140    9.9767   11.1602   10.8519   11.2521    9.2690   11.7172   10.8147   10.0201   10.9783   10.3119    7.8414   10.0299   11.0536    9.1578    9.8238   11.6063   11.2154    8.9981    8.8760   10.4656    9.3347   10.5673    9.6711   10.6968   10.1936    8.3692    9.9653    9.1231   10.3803   10.1966   10.5701   10.2476    9.9847    9.1491   10.2682   10.7440    9.5559    9.3204    8.2854    8.6664   10.9911    8.7866    9.4384   10.8290   10.5724    9.2072    9.1530   10.0653    9.6796    9.0366    8.6897    8.9451    9.9511
 
