# Supplementary material for: Inclusive Composite Interval Mapping of QTL by Environment Interactions in Biparental Populations
Source: PLoS One. 2015 Jul 10;10(7):e0132414. doi: 10.1371/journal.pone.0132414 (PMC4498613; doi:10.1371/journal.pone.0132414)
Supplement: S1 File — (ZIP) [file pone.0132414.s001.zip › BC1 population/e=1/run_00161.met]

!**********************Note: lines staring with "!" are remarks and will be ignored in the program********************
!*********************************General Information**********************************
!Assuming F1 = P1 x P2, populations available in QTL IciMapping are: 
!  1, P1BC1F1 = P1 x F1, the first backcrossing where P1 is used as the recurrent parent;
!  2, P2BC1F1 = P2 x F1, the first backcrossing where P2 is used as the recurrent parent;
!  3, F1DH, F1-derived doubled haploids; 
!  4, RIL or F1RIL, recombination inbred lines through the repeated selfing of F1;
!  5, P1BC1RIL, recombination inbred lines through the repeated selfing of P1BC1F1;
!  6, P2BC1RIL, recombination inbred lines through the repeated selfing of P2BC1F1;
!  7, F2, the selfing generation of F1;
!  8, F3, the selfing generation of F2;
!  9, P1BC2F1, the second backcrossing where P1 is used as the recurrent parent; 
! 10, P2BC2F1, the second backcrossing where P2 is used as the recurrent parent;
! 11, P1BC2RIL, recombination inred lines through the repeated selfing of P1BC2F1; 
! 12, P2BC2RIL, recombination inred lines through the repeated selfing of P2BC2F1; 
! 13, P1BC1F2, the selfing generation of P1BC1F1; 
! 14, P2BC1F2, the selfing generation of P2BC1F1; 
! 15, P1BC2F2, the selfing generation of P1BC2F1; 
! 16, P2BC2F2, the selfing generation of P2BC2F1; 
! 17, P1BC1DH, P1BC1F1-derived doubled haploids; 
! 18, P2BC1DH, P2BC1F1-derived doubled haploids; 
! 19, P1BC2DH, P1BC2F1-derived doubled haploids; 
! 20, P2BC2DH, P2BC2F1-derived doubled haploids; 
   1      !Mapping Population (see remarks above)
   2      !Mapping Function (1 for Kosambi; 2 for Haldane; 3 for Morgan)
   2      !Marker Space Type (1 for intervals; 2 for positions)
   1      !Marker Space Unit(1 for centiMorgans; 2 for Morgan)
   6      !Number of Chromosomes (or Linkage Groups)
 200      !Size of the mapping population
   1      !Number of environments
 
!***************************************** Chromosomes and Linkage Maps **********************************************
!Chromosome                 NumMarkers
-CH1                        16
-CH2                        16
-CH3                        16
-CH4                        16
-CH5                        16
-CH6                        16
!Linkage map (Marker name followed by position or the interval length)
 MK-1-1                1     0.000
 MK-1-2                1    10.000
 MK-1-3                1    20.000
 MK-1-4                1    30.000
 MK-1-5                1    40.000
 MK-1-6                1    50.000
 MK-1-7                1    60.000
 MK-1-8                1    70.000
 MK-1-9                1    80.000
 MK-1-10               1    90.000
 MK-1-11               1   100.000
 MK-1-12               1   110.000
 MK-1-13               1   120.000
 MK-1-14               1   130.000
 MK-1-15               1   140.000
 MK-1-16               1   150.000
 MK-2-1                2     0.000
 MK-2-2                2    10.000
 MK-2-3                2    20.000
 MK-2-4                2    30.000
 MK-2-5                2    40.000
 MK-2-6                2    50.000
 MK-2-7                2    60.000
 MK-2-8                2    70.000
 MK-2-9                2    80.000
 MK-2-10               2    90.000
 MK-2-11               2   100.000
 MK-2-12               2   110.000
 MK-2-13               2   120.000
 MK-2-14               2   130.000
 MK-2-15               2   140.000
 MK-2-16               2   150.000
 MK-3-1                3     0.000
 MK-3-2                3    10.000
 MK-3-3                3    20.000
 MK-3-4                3    30.000
 MK-3-5                3    40.000
 MK-3-6                3    50.000
 MK-3-7                3    60.000
 MK-3-8                3    70.000
 MK-3-9                3    80.000
 MK-3-10               3    90.000
 MK-3-11               3   100.000
 MK-3-12               3   110.000
 MK-3-13               3   120.000
 MK-3-14               3   130.000
 MK-3-15               3   140.000
 MK-3-16               3   150.000
 MK-4-1                4     0.000
 MK-4-2                4    10.000
 MK-4-3                4    20.000
 MK-4-4                4    30.000
 MK-4-5                4    40.000
 MK-4-6                4    50.000
 MK-4-7                4    60.000
 MK-4-8                4    70.000
 MK-4-9                4    80.000
 MK-4-10               4    90.000
 MK-4-11               4   100.000
 MK-4-12               4   110.000
 MK-4-13               4   120.000
 MK-4-14               4   130.000
 MK-4-15               4   140.000
 MK-4-16               4   150.000
 MK-5-1                5     0.000
 MK-5-2                5    10.000
 MK-5-3                5    20.000
 MK-5-4                5    30.000
 MK-5-5                5    40.000
 MK-5-6                5    50.000
 MK-5-7                5    60.000
 MK-5-8                5    70.000
 MK-5-9                5    80.000
 MK-5-10               5    90.000
 MK-5-11               5   100.000
 MK-5-12               5   110.000
 MK-5-13               5   120.000
 MK-5-14               5   130.000
 MK-5-15               5   140.000
 MK-5-16               5   150.000
 MK-6-1                6     0.000
 MK-6-2                6    10.000
 MK-6-3                6    20.000
 MK-6-4                6    30.000
 MK-6-5                6    40.000
 MK-6-6                6    50.000
 MK-6-7                6    60.000
 MK-6-8                6    70.000
 MK-6-9                6    80.000
 MK-6-10               6    90.000
 MK-6-11               6   100.000
 MK-6-12               6   110.000
 MK-6-13               6   120.000
 MK-6-14               6   130.000
 MK-6-15               6   140.000
 MK-6-16               6   150.000
!*********************************** Marker Types ********************************************************************
!Co-dominant marker: When heterozygote F1 is present, P1 is coded as 2, F1 is coded as 1, and P2 is coded as 0; Otherwise, P1 is coded as 2, and P2 is coded as 0. 
!Dominant marker: When heterozygote F1 is present, P1 and F1 are coded as 12, and P2 is coded as 0; Otherwise, P1 is coded as 2, and P2 is coded as 0.  
!Recessive markers: When heterozygote F1 is present, P1 is coded as 2, and F1 and P2 are coded as 10; Otherwise, P1 is coded as 2, and P2 is coded as 0. 
!Missing marker is coded as -1. 
 MK-1-1                 1   1   1   1   2   2   1   1   1   2   1   1   1   2   2   1   2   1   2   2   2   1   2   2   1   2   1   2   2   2   2   2   1   2   2   2   2   1   1   2   2   1   1   2   1   1   1   1   1   2   1   2   1   2   2   2   1   2   1   2   2   1   2   2   1   1   1   1   1   2   2   2   2   2   1   2   2   1   2   2   2   2   2   2   1   1   2   1   2   2   2   2   1   1   1   1   1   2   2   2   1   1   2   2   2   2   1   1   2   2   1   1   1   2   2   2   2   1   2   1   1   1   2   1   2   1   1   2   1   2   1   2   1   2   1   1   2   2   1   1   2   1   2   1   1   2   1   1   1   1   1   1   2   1   2   2   1   1   1   2   1   2   2   2   2   1   1   2   2   1   1   2   1   2   2   1   2   1   2   2   1   1   1   1   1   1   2   2   1   2   1   1   1   2   1   1   1   1   2   1
 MK-1-2                 1   1   1   1   2   2   1   1   1   2   1   1   2   1   2   1   2   1   2   2   2   1   2   2   1   2   1   2   2   2   2   1   1   2   2   1   2   1   1   2   2   1   1   1   1   1   1   1   1   2   1   2   1   2   2   2   2   2   2   2   2   1   2   1   1   1   1   1   1   2   2   2   2   2   1   2   2   1   2   2   2   2   2   2   1   1   2   1   2   2   1   2   1   1   1   2   1   2   2   2   1   1   2   2   2   2   1   1   2   2   1   1   1   2   2   2   2   1   1   1   1   1   1   1   2   1   1   1   1   2   1   2   1   1   1   1   2   2   1   1   2   1   2   2   1   2   1   1   1   1   2   1   2   1   1   2   1   1   2   2   1   2   1   2   2   1   1   2   1   1   1   2   1   2   2   1   2   2   2   2   1   1   1   1   1   2   2   2   1   2   1   1   1   2   2   1   1   1   1   1
 MK-1-3                 2   1   1   1   2   1   2   1   1   2   1   2   2   1   2   1   1   1   2   2   2   1   2   2   1   2   1   1   2   2   1   1   1   2   2   1   2   1   1   2   2   1   2   1   1   1   1   1   1   2   1   2   1   2   2   2   2   2   2   2   2   2   2   1   2   1   1   2   1   2   2   2   2   2   1   2   2   1   2   2   2   2   2   2   1   1   2   1   2   2   1   2   1   1   1   1   1   2   1   2   1   1   1   2   2   1   1   1   2   2   1   1   1   1   2   2   2   2   1   1   1   1   1   1   1   1   2   1   1   2   1   2   1   1   1   1   2   2   1   1   2   1   2   2   1   2   1   1   2   1   2   1   2   1   1   2   1   1   2   2   1   2   1   2   2   1   1   2   1   1   1   2   1   2   1   1   2   2   2   2   1   1   1   1   1   2   2   2   1   2   1   1   1   2   2   1   1   1   1   1
 MK-1-4                 2   1   1   1   1   1   2   1   1   2   1   2   2   1   1   1   1   2   2   2   2   1   2   1   1   2   2   1   2   1   1   1   1   2   2   1   2   1   1   1   2   1   2   1   1   1   1   1   1   2   1   2   1   2   2   2   2   2   2   2   1   2   2   1   2   1   1   2   1   2   2   2   2   2   1   2   2   2   2   1   2   2   2   2   1   1   2   1   2   2   1   2   1   1   1   1   1   2   2   2   2   2   1   2   2   1   2   1   2   2   1   1   2   1   2   1   2   2   1   1   1   2   1   1   1   1   2   1   1   2   1   2   1   1   1   1   2   2   1   1   2   1   2   2   1   2   2   1   2   1   2   1   2   1   1   2   1   1   2   2   1   2   1   2   2   1   1   2   1   1   1   1   1   2   1   1   2   2   2   2   1   1   1   2   1   2   2   1   1   2   2   1   1   2   2   1   1   1   1   1
 MK-1-5                 1   1   1   1   1   2   2   2   1   2   1   2   2   1   1   1   1   2   2   2   2   1   2   1   1   2   2   1   2   1   1   1   1   2   2   1   2   1   1   1   2   1   2   1   1   1   1   1   1   2   1   2   1   2   2   2   2   2   2   2   1   2   2   1   2   1   1   2   1   2   1   2   2   2   1   2   2   2   1   1   2   2   1   2   1   1   2   1   2   2   1   2   1   1   1   1   1   2   2   2   2   2   1   2   2   2   1   1   2   1   1   1   2   1   2   1   1   2   1   1   1   2   1   1   1   1   2   1   1   2   1   2   1   1   1   1   2   2   1   1   2   1   2   2   1   2   2   1   2   1   2   1   2   1   1   2   1   1   2   2   1   2   1   2   2   1   1   2   1   1   1   1   1   2   1   1   2   2   2   2   1   1   1   2   2   2   2   1   1   2   2   1   1   2   2   1   1   1   1   1
 MK-1-6                 1   1   1   1   1   2   2   2   1   2   1   1   2   1   1   1   1   2   2   2   2   1   2   1   1   2   2   2   2   1   1   1   2   2   2   1   2   1   1   1   2   1   2   1   1   1   1   1   1   1   1   2   1   2   2   2   2   2   2   2   1   1   2   1   2   1   1   2   1   2   1   2   2   2   1   2   2   2   1   1   2   2   1   2   1   1   2   2   2   1   2   2   1   1   1   1   1   2   2   2   2   2   2   1   2   2   1   1   2   2   1   1   2   1   2   1   1   1   1   1   2   2   1   1   1   1   2   1   1   2   1   2   1   1   1   1   2   2   1   1   1   1   1   2   1   2   2   1   2   1   2   1   2   1   1   2   1   1   2   2   1   2   1   1   2   1   1   2   1   1   1   1   1   2   1   1   2   2   2   2   1   1   1   2   2   2   2   1   1   2   2   1   2   2   2   1   2   1   1   2
 MK-1-7                 1   1   2   1   1   2   2   1   1   2   1   2   2   1   1   1   1   2   2   2   2   1   2   2   1   2   2   2   1   2   1   1   2   2   2   2   2   1   1   1   2   1   2   1   1   1   1   1   1   1   1   2   1   2   2   2   2   2   2   2   1   1   2   1   2   1   1   2   1   2   1   2   2   2   1   1   2   2   1   1   2   2   1   2   1   1   2   2   2   1   2   2   1   1   1   1   1   2   2   2   2   1   2   1   2   2   1   1   2   2   1   1   2   1   2   1   1   2   1   1   1   2   1   1   1   1   2   1   1   2   1   2   1   1   1   1   2   2   1   2   1   1   1   2   1   2   2   1   2   1   2   1   2   1   2   2   1   1   2   1   2   2   1   1   2   1   1   2   1   1   1   1   1   2   1   1   2   2   2   2   1   1   1   2   2   2   1   1   1   1   2   1   2   2   2   1   2   1   1   2
 MK-1-8                 1   2   2   1   1   1   2   1   1   2   1   2   2   1   1   1   1   2   2   2   2   1   2   2   1   1   1   2   2   2   1   1   2   2   2   2   2   1   1   1   2   1   2   1   1   1   1   1   1   2   1   2   1   2   2   2   2   2   2   2   1   2   2   1   1   2   1   2   1   2   1   2   2   2   1   1   2   2   1   1   2   2   1   2   1   1   2   2   2   1   2   2   1   1   2   1   1   2   2   2   2   2   2   1   2   2   1   1   2   2   2   1   2   1   2   1   1   2   1   1   1   2   1   1   1   1   2   1   1   2   2   1   1   1   2   1   2   2   1   2   1   2   2   1   2   1   2   1   2   1   2   1   2   1   2   2   1   1   2   1   2   2   1   1   2   1   1   2   1   1   2   1   1   2   1   1   2   2   2   2   1   1   2   2   2   2   1   1   2   1   1   1   1   2   2   1   2   1   1   2
 MK-1-9                 1   2   2   1   1   1   2   1   1   2   2   2   2   1   1   1   2   2   2   2   2   1   1   2   1   1   1   2   2   2   1   1   1   2   2   2   2   1   1   1   2   1   2   1   1   1   1   1   2   2   1   2   1   2   2   2   2   2   1   2   1   2   2   1   1   2   1   2   1   2   2   2   2   1   1   1   1   2   1   1   2   2   1   2   1   1   2   1   2   1   2   2   1   1   2   2   2   2   2   2   2   2   2   1   2   2   1   1   2   2   2   2   2   1   2   1   1   2   1   1   1   2   1   1   1   1   2   1   1   2   2   1   1   1   1   1   2   2   1   1   1   2   2   1   2   1   2   1   1   2   2   1   2   1   2   2   1   1   2   1   2   2   1   1   1   1   1   2   1   1   2   1   1   2   1   1   2   2   2   2   1   1   2   2   2   2   1   1   1   2   1   1   1   2   2   1   2   1   1   2
 MK-1-10                1   2   2   2   1   1   2   1   2   2   2   2   1   1   1   1   2   2   2   2   2   1   1   2   1   1   1   2   1   2   1   1   1   2   1   2   2   1   1   2   2   1   1   1   1   1   1   2   2   2   1   2   2   1   2   2   2   2   2   2   1   2   2   1   2   2   2   1   1   2   2   1   2   1   1   1   1   1   2   1   2   2   1   2   2   1   2   1   1   1   2   2   1   1   2   2   2   2   1   2   2   2   2   1   2   2   1   1   2   2   2   2   1   1   2   1   2   2   2   1   1   2   1   1   1   2   2   1   1   2   2   1   1   1   1   1   2   2   2   1   1   2   2   2   2   1   2   2   1   2   1   1   2   1   2   2   1   1   2   1   2   1   1   1   1   1   1   2   1   1   2   1   1   2   1   1   2   2   2   2   1   1   2   1   2   1   1   1   1   1   1   1   2   2   2   1   2   1   1   2
 MK-1-11                1   2   2   1   1   1   2   1   2   2   2   2   1   1   1   1   1   2   2   2   2   1   1   2   1   1   1   2   1   2   2   1   1   2   1   2   2   1   1   2   2   1   1   1   2   1   1   2   2   1   1   1   2   1   2   2   2   2   2   2   1   2   2   1   2   2   2   1   1   2   2   1   2   1   1   1   1   1   2   1   2   2   1   2   2   1   2   1   1   1   2   2   1   1   2   2   2   2   1   2   1   2   1   1   2   2   1   1   2   2   2   2   1   1   1   1   2   2   2   1   1   2   1   1   1   2   2   1   1   2   2   1   1   1   1   1   2   2   2   1   1   2   2   2   2   1   2   2   1   2   1   1   2   1   2   2   1   1   2   1   2   2   2   1   1   1   1   2   1   1   2   1   1   2   1   1   2   2   2   2   1   1   2   1   2   1   1   1   1   1   1   1   2   2   2   1   2   1   1   2
 MK-1-12                1   2   2   1   1   1   2   1   2   2   2   1   1   1   2   1   1   2   2   2   2   1   1   2   1   1   1   2   1   2   2   2   1   2   1   2   2   1   2   2   2   1   1   2   2   1   1   2   2   1   1   1   2   1   2   2   2   1   2   2   1   2   2   1   2   2   2   1   1   2   2   2   2   1   1   1   1   2   2   2   1   2   1   2   2   1   2   1   1   2   2   2   2   1   2   1   2   2   1   2   2   2   1   1   2   2   1   1   2   1   2   2   1   1   2   1   2   2   2   2   1   2   1   2   1   1   2   1   1   2   2   1   1   1   1   1   2   2   2   2   1   2   2   2   2   1   2   2   1   2   1   1   2   2   2   2   1   1   2   1   2   2   2   1   1   1   1   2   1   1   2   1   1   2   1   1   2   2   2   2   1   1   2   1   2   2   1   1   1   1   1   1   2   2   2   1   2   1   1   2
 MK-1-13                1   2   2   1   1   1   2   2   2   2   2   1   2   1   2   1   1   1   2   2   2   1   2   2   1   1   1   1   2   2   2   2   1   2   1   2   2   1   2   2   2   1   1   2   2   1   1   2   2   1   1   1   2   1   2   2   2   1   1   2   1   2   2   1   2   2   2   1   1   2   2   2   2   1   1   1   1   2   2   2   1   2   1   2   2   1   2   1   1   2   2   2   2   1   2   1   2   2   1   2   2   2   2   1   2   2   1   1   2   1   2   1   1   1   2   2   2   2   2   2   1   2   1   1   1   1   2   1   1   2   2   1   1   1   1   1   2   2   2   2   2   2   1   2   2   1   2   2   2   2   2   1   2   2   2   2   1   1   2   1   2   2   2   1   1   1   1   2   1   1   2   1   1   2   1   1   2   2   2   2   2   1   2   1   2   2   1   1   2   1   1   2   2   2   1   1   2   1   1   2
 MK-1-14                1   2   2   1   1   1   2   1   2   2   2   1   2   1   2   1   1   1   2   2   2   1   2   2   1   1   1   1   2   2   2   2   1   2   1   2   2   1   2   2   2   1   1   2   2   1   1   2   2   1   1   1   2   1   2   2   1   2   1   2   1   2   2   1   2   2   2   2   1   2   2   2   2   1   1   1   1   2   2   2   1   2   1   2   2   1   2   1   1   2   2   2   1   2   2   1   2   2   1   2   2   2   2   1   1   2   1   1   1   1   1   1   1   1   2   2   1   2   2   2   1   2   2   1   1   1   1   1   1   2   2   1   1   1   1   1   2   2   2   2   2   2   1   2   1   2   2   2   2   2   2   1   2   2   2   2   1   1   2   1   2   2   2   1   1   1   1   2   1   1   2   1   1   2   1   1   2   2   2   2   2   1   2   1   2   1   1   1   2   1   1   2   2   2   1   1   2   2   2   2
 MK-1-15                1   2   2   1   1   1   1   1   2   2   2   1   2   1   2   1   1   1   2   2   2   1   1   1   1   1   2   1   2   2   2   2   1   2   1   2   2   1   2   2   1   1   1   2   2   1   1   2   2   1   1   2   2   1   2   2   1   1   1   2   1   2   1   1   2   1   2   1   1   2   2   2   2   1   1   1   1   2   2   2   1   2   1   2   2   1   2   1   2   2   2   2   1   2   2   1   2   2   1   2   2   2   2   1   1   2   1   1   1   1   1   2   1   1   2   2   1   2   2   2   1   2   2   1   1   2   1   1   1   2   2   1   1   1   1   1   2   2   2   2   2   2   1   2   1   2   2   2   2   2   2   2   2   2   2   1   1   2   2   1   2   2   2   1   1   1   1   1   1   1   2   1   1   2   1   1   1   2   2   2   2   1   2   1   1   1   1   1   2   1   2   2   2   2   1   1   2   2   1   1
 MK-1-16                1   2   2   1   1   1   1   1   2   2   2   1   2   1   2   1   2   2   2   2   2   2   1   1   1   1   2   1   2   2   2   2   1   2   1   2   2   1   2   2   1   1   1   2   2   2   1   2   2   2   2   2   2   1   2   2   1   2   1   2   1   2   1   1   2   1   2   1   1   2   2   2   2   1   1   1   1   2   1   2   1   2   2   2   2   1   2   1   1   2   2   2   1   2   2   1   1   2   1   2   2   2   2   1   1   2   2   1   1   2   1   2   1   1   2   2   1   2   2   2   1   2   2   1   1   2   1   1   1   2   1   1   1   1   1   1   2   2   2   2   2   2   1   2   1   2   2   2   1   2   2   2   2   2   2   1   1   2   2   1   2   2   2   1   1   1   2   1   1   1   2   1   1   2   2   1   1   2   2   2   2   1   2   1   1   1   1   1   2   1   2   2   2   1   1   2   2   2   1   1
 MK-2-1                 2   1   1   2   2   1   1   1   1   2   1   2   2   2   2   2   1   2   2   1   2   1   1   1   1   1   2   1   2   1   2   1   1   1   1   2   2   2   2   1   2   1   2   2   2   1   2   2   2   2   2   1   1   1   2   2   1   2   2   2   2   2   2   1   1   1   1   1   1   1   2   2   2   2   2   1   2   1   1   1   1   1   1   2   1   2   1   1   2   2   2   1   2   1   1   2   2   2   1   1   1   2   1   1   2   2   1   2   2   1   1   2   2   2   2   1   1   2   2   1   1   1   1   2   1   2   2   2   2   1   2   1   2   1   1   2   2   2   1   2   1   1   1   1   1   2   1   1   1   1   1   2   2   2   2   2   1   2   2   2   1   2   2   1   2   1   2   1   2   1   2   2   1   2   1   1   2   2   1   1   1   2   1   1   1   1   1   1   2   2   1   2   2   2   1   2   2   2   2   1
 MK-2-2                 2   2   1   2   2   1   1   1   1   2   2   2   2   2   2   2   1   2   2   1   2   1   1   1   1   1   2   1   1   2   2   1   2   1   1   2   2   2   2   1   2   2   2   2   2   1   2   2   2   2   2   2   1   1   2   2   1   2   2   2   2   2   2   1   1   1   1   1   1   2   2   2   2   2   2   1   2   1   1   1   1   2   1   2   1   2   1   1   2   1   2   1   2   1   1   2   2   2   1   1   1   2   1   2   2   2   1   2   2   1   1   2   1   2   2   1   1   2   2   1   1   1   1   2   1   2   2   2   2   2   2   1   2   1   1   2   2   2   1   2   1   1   1   1   1   2   1   1   1   1   1   2   1   2   2   2   1   1   2   2   1   2   2   1   2   1   2   1   2   1   2   2   1   2   1   1   2   2   1   1   1   2   2   1   1   1   1   1   1   2   1   2   2   2   1   2   2   2   2   1
 MK-2-3                 2   2   1   1   2   1   1   1   1   2   2   2   2   2   2   2   2   2   2   1   2   1   1   2   1   1   2   2   1   1   1   1   2   1   1   2   2   2   2   1   2   2   2   2   2   1   2   2   1   2   2   2   1   1   1   2   2   2   2   2   2   2   1   1   1   1   2   1   1   2   2   2   2   2   2   1   1   1   1   1   1   2   1   2   1   2   1   1   2   2   2   1   2   1   1   2   2   2   1   1   1   2   1   1   2   2   1   2   2   1   2   2   1   1   2   1   1   2   2   1   1   1   1   2   1   2   2   2   2   2   2   1   2   1   1   2   2   2   1   2   1   1   1   1   1   2   1   1   1   1   1   2   1   2   2   2   1   1   2   2   1   2   2   2   2   1   2   1   2   2   2   2   1   2   1   1   2   2   1   1   1   2   2   1   1   2   1   1   1   2   1   2   2   2   1   2   2   2   2   1
 MK-2-4                 2   1   1   1   1   1   1   1   1   2   2   2   2   2   2   2   2   1   2   1   1   1   1   2   2   1   2   2   1   1   1   1   2   1   1   2   2   2   2   1   2   2   1   1   2   1   2   2   1   2   2   2   2   1   1   2   2   2   2   2   2   2   1   1   1   1   1   1   1   2   2   1   2   2   2   1   1   1   2   1   1   2   1   2   1   2   1   1   2   2   2   1   2   1   1   2   2   2   1   1   1   2   1   2   2   2   2   2   1   1   2   2   1   1   2   1   1   2   2   1   2   1   1   2   1   2   2   2   1   2   2   1   2   1   2   2   2   2   1   2   1   1   1   2   1   2   1   1   1   1   1   2   1   2   2   2   1   1   2   2   1   2   2   2   2   1   2   1   2   2   2   2   1   2   1   1   2   2   1   2   1   2   2   1   1   2   1   1   1   2   1   2   1   2   1   2   2   2   2   1
 MK-2-5                 2   1   1   1   1   1   2   1   2   2   1   2   2   2   2   2   2   1   2   2   1   1   1   2   2   1   1   2   2   1   1   1   2   1   1   2   2   2   2   1   2   1   1   1   2   1   2   2   1   1   2   2   2   1   1   2   2   2   2   2   2   2   1   1   1   2   1   1   1   2   2   1   2   2   2   1   1   1   2   1   1   2   1   2   1   2   1   1   2   1   2   1   2   1   1   2   2   2   1   1   1   2   1   2   2   2   2   2   1   1   2   2   1   1   2   1   2   2   2   1   2   1   1   2   1   2   2   2   1   2   2   1   2   1   2   2   2   2   1   2   1   2   1   2   1   2   1   1   1   1   1   2   1   2   2   2   1   1   2   2   1   2   2   2   2   1   2   1   2   2   2   2   2   2   1   1   2   2   1   2   1   2   1   2   1   2   1   1   1   2   1   2   1   2   1   2   2   2   1   1
 MK-2-6                 2   1   1   1   1   1   2   2   2   2   1   2   1   2   1   2   2   1   2   2   1   1   1   2   1   1   1   2   2   1   2   1   2   1   1   2   2   1   2   1   2   1   1   1   1   1   2   2   1   1   2   2   2   2   1   2   2   2   2   2   2   2   1   1   1   2   1   1   1   1   2   1   2   2   2   1   1   2   2   1   1   2   1   2   1   2   1   1   2   1   2   1   2   1   1   2   2   2   1   1   1   2   2   2   2   2   2   2   1   1   2   2   2   1   2   1   2   1   1   1   2   2   1   1   1   2   1   1   1   2   2   1   2   1   2   2   2   2   1   2   1   2   1   1   1   2   1   1   1   1   1   2   1   2   2   2   2   1   2   2   1   2   2   2   2   1   2   1   2   2   2   2   2   2   1   1   2   2   1   1   1   2   1   2   1   2   1   1   1   2   1   2   1   2   1   2   2   2   1   1
 MK-2-7                 2   1   2   1   1   1   2   2   2   2   1   2   1   2   1   2   2   1   2   2   1   1   2   1   1   1   1   2   2   1   2   1   2   2   1   2   2   1   2   1   2   1   1   1   1   1   2   2   1   1   2   2   2   2   1   2   2   2   2   2   2   2   1   2   2   2   2   2   1   2   2   1   2   2   2   1   1   2   2   1   1   2   1   2   1   2   1   1   2   1   1   1   2   1   1   2   1   2   1   1   1   2   2   2   2   2   2   2   1   1   2   2   2   1   2   1   2   1   1   1   2   1   1   1   2   2   1   1   1   2   2   1   2   1   2   2   1   2   1   2   1   1   1   1   2   2   1   1   1   1   1   2   1   1   1   2   2   1   2   2   1   1   2   2   2   2   2   1   2   2   2   2   2   1   1   1   2   2   1   1   1   2   1   1   1   2   1   1   1   2   1   2   1   2   1   1   2   2   1   1
 MK-2-8                 2   1   2   1   1   1   2   2   1   2   1   2   1   2   1   2   2   2   2   2   1   1   2   1   1   1   1   2   2   1   1   2   2   2   1   2   2   1   2   1   2   2   1   1   1   2   2   2   2   1   2   2   2   2   1   1   2   2   2   2   2   2   1   2   2   2   2   2   1   2   2   1   2   2   2   1   1   2   2   1   1   2   1   2   1   2   1   1   2   1   1   1   2   1   2   2   1   2   1   1   1   2   2   2   2   2   2   1   1   1   2   2   2   1   1   1   1   1   1   1   1   1   1   1   2   2   1   2   1   2   2   1   2   1   2   2   1   2   1   2   1   1   1   1   2   2   1   2   1   1   1   2   1   1   1   2   2   1   2   2   2   1   2   1   2   2   2   1   2   2   2   1   2   1   1   1   2   2   1   1   2   2   1   1   1   2   1   1   2   2   1   2   1   2   1   1   2   1   1   1
 MK-2-9                 2   1   2   1   1   1   2   2   1   2   1   2   2   1   1   2   2   2   2   1   1   1   2   1   1   1   1   2   2   1   1   2   2   2   1   2   2   1   2   1   1   2   1   2   1   1   2   1   2   1   2   2   2   2   1   1   1   2   1   2   2   2   1   2   2   2   2   2   1   1   2   1   2   2   2   1   1   1   2   1   1   2   1   2   1   2   1   1   2   1   2   1   2   1   2   2   1   2   1   1   1   2   2   2   2   2   2   1   1   1   2   2   2   1   1   2   2   2   1   1   1   1   1   1   2   1   1   2   1   2   2   1   2   1   2   2   1   2   1   2   1   1   1   1   2   2   1   2   1   2   1   2   1   1   1   2   2   1   2   2   2   1   2   1   2   2   2   1   2   2   2   1   1   1   2   1   1   2   1   1   2   2   1   1   1   2   1   1   2   2   1   2   1   2   1   1   2   1   1   1
 MK-2-10                2   1   2   2   1   1   1   1   1   2   1   1   2   1   1   2   2   2   2   1   1   1   2   1   1   1   1   2   2   1   1   2   2   2   1   2   2   1   2   1   1   2   1   2   1   1   1   1   2   1   2   2   2   2   1   1   1   2   1   2   2   2   2   1   2   1   2   2   2   2   1   1   2   1   1   2   1   1   2   1   2   2   1   2   1   2   1   1   2   1   2   1   2   2   2   2   1   2   2   1   1   2   2   2   2   2   2   1   1   1   2   1   2   1   1   2   2   2   1   1   1   1   1   1   2   1   2   2   1   2   2   1   2   1   2   2   1   2   1   2   1   1   1   1   2   2   1   2   1   2   1   2   1   2   1   1   2   1   2   2   2   2   2   1   2   2   2   1   2   2   2   1   1   1   2   1   1   2   1   1   2   2   1   1   2   2   1   1   2   2   1   2   1   2   1   1   2   1   1   1
 MK-2-11                1   1   2   1   1   1   1   1   1   2   1   1   2   2   1   2   2   2   1   1   1   1   2   1   1   1   1   2   2   1   1   2   2   1   1   2   2   1   2   1   1   2   1   2   1   1   2   1   2   1   2   2   2   2   1   1   1   2   2   1   1   2   2   1   2   1   2   2   2   2   1   1   2   1   1   2   1   1   2   1   2   2   1   2   1   2   1   1   2   1   2   1   2   2   2   2   1   2   2   1   1   2   2   2   2   2   1   1   1   1   2   1   2   1   1   2   2   2   1   1   1   1   1   1   2   1   2   2   1   1   2   1   1   1   1   2   1   2   1   2   1   1   1   1   2   2   1   2   1   2   1   1   1   2   1   1   2   1   2   2   2   2   2   1   2   2   2   1   2   2   2   1   1   2   2   2   1   2   1   1   2   2   1   1   2   1   1   1   2   2   1   2   2   2   1   1   2   1   1   1
 MK-2-12                1   1   1   1   1   1   2   1   2   2   1   1   2   2   1   2   2   2   1   1   1   1   2   1   1   1   1   2   2   1   1   2   2   2   1   1   2   1   2   2   1   2   1   2   1   1   2   1   2   1   2   2   2   2   1   1   1   2   2   1   1   2   1   1   1   1   2   2   2   2   1   1   2   1   1   2   1   1   1   1   2   2   1   2   1   1   2   1   2   1   2   1   2   2   2   2   1   1   2   1   1   2   2   2   2   2   1   1   1   2   2   1   2   1   1   2   2   2   1   1   1   2   1   1   2   1   2   2   1   1   2   1   1   1   1   2   1   2   1   2   1   1   1   1   2   2   1   2   1   2   1   1   1   2   1   1   2   1   2   1   2   2   2   1   2   2   2   1   2   2   2   1   2   2   2   2   1   2   1   1   2   2   1   1   2   1   1   1   2   2   1   2   2   2   1   1   2   1   1   1
 MK-2-13                1   1   1   1   1   1   1   1   2   2   1   1   2   2   1   2   2   2   1   1   1   1   2   1   1   1   1   2   2   1   1   2   2   2   2   2   2   2   2   2   1   2   1   1   1   1   2   1   2   1   2   2   2   2   1   1   1   2   1   1   1   2   1   1   1   2   2   2   2   2   1   1   2   2   1   2   1   1   1   1   2   2   1   2   1   1   2   1   2   1   2   1   1   2   2   2   1   1   2   1   1   2   2   2   2   2   1   2   1   2   2   1   2   1   1   2   2   2   1   1   1   2   1   2   2   2   1   1   1   1   2   1   1   1   1   2   1   2   1   2   1   1   1   1   2   2   1   2   1   2   1   1   2   1   1   1   2   1   2   1   2   2   2   2   2   1   2   1   2   2   2   1   2   2   2   1   1   2   1   1   2   2   1   1   2   1   1   1   2   2   1   2   2   2   1   1   2   1   1   1
 MK-2-14                1   1   1   1   1   1   1   1   2   2   2   1   2   2   2   2   2   2   1   1   1   1   2   1   1   1   1   2   2   1   1   1   2   2   2   2   2   2   2   2   1   2   1   1   2   1   2   1   2   2   2   1   2   2   1   1   2   2   1   1   1   2   1   1   1   2   2   2   2   2   1   1   1   2   1   2   1   1   1   1   2   2   1   2   1   1   2   1   2   1   2   1   1   1   2   2   1   1   1   1   1   2   2   2   2   1   1   2   1   2   2   1   2   1   1   2   2   2   1   1   1   2   1   2   2   2   1   1   1   1   2   1   2   1   1   2   1   2   1   2   1   1   2   1   2   2   1   2   1   2   1   1   2   1   1   1   2   1   2   1   2   2   2   2   2   1   2   1   2   2   1   1   2   2   2   1   1   2   1   1   1   2   1   1   2   1   1   1   2   2   2   2   2   1   1   1   1   1   1   1
 MK-2-15                1   1   1   1   1   1   1   2   2   2   2   1   2   2   2   2   2   2   2   1   1   1   2   1   1   1   1   2   2   1   1   1   2   2   2   2   2   2   2   2   1   1   1   1   2   1   2   1   2   2   2   1   2   2   1   1   2   2   1   1   2   2   1   1   1   2   2   2   2   2   1   1   1   2   1   2   2   1   1   1   2   2   1   2   1   1   1   1   1   1   2   1   1   1   2   2   1   2   2   1   2   2   2   2   2   1   1   2   1   2   2   1   2   1   2   2   2   2   1   1   1   2   1   2   2   1   1   2   1   1   2   1   1   2   1   2   1   2   1   1   1   1   2   1   2   2   1   2   1   2   1   1   2   1   1   1   2   1   2   1   2   2   2   2   2   1   2   1   2   2   1   1   2   2   2   1   1   2   1   1   1   2   1   1   2   1   2   1   2   2   2   2   2   1   1   1   1   1   1   1
 MK-2-16                1   1   1   1   1   1   1   2   2   2   1   1   2   2   2   2   2   2   1   1   2   1   2   1   2   2   1   2   2   2   1   1   2   2   2   2   2   1   2   2   1   1   1   1   2   2   2   1   2   1   2   2   2   1   1   1   2   2   1   1   2   2   1   1   2   2   2   2   2   2   1   1   1   2   1   2   2   1   1   1   2   2   1   2   1   1   1   1   1   1   2   1   1   2   2   2   1   2   2   1   2   1   2   2   1   1   1   2   1   2   2   1   2   1   2   2   2   2   1   1   1   2   1   2   1   2   1   2   1   1   2   1   1   2   1   2   1   2   1   1   1   1   2   1   1   2   1   2   1   2   1   1   1   1   1   1   2   2   2   1   2   2   1   2   2   1   2   2   2   1   1   1   2   1   2   2   1   2   1   1   1   2   1   1   2   1   2   1   2   2   1   2   2   1   1   1   1   1   1   1
 MK-3-1                 1   2   1   1   1   2   1   1   2   1   2   2   1   2   2   1   2   1   2   1   1   1   1   1   2   1   1   1   1   2   2   2   1   2   1   2   2   1   1   1   1   1   1   1   2   1   2   1   2   2   1   2   1   1   2   1   1   1   2   1   2   2   1   2   1   2   2   2   2   1   1   2   2   1   2   2   1   2   1   2   2   1   2   2   1   1   1   1   2   1   1   1   1   1   2   1   2   1   2   2   1   2   1   2   1   2   2   1   1   1   1   2   1   1   2   1   2   1   2   1   2   2   1   1   1   1   2   1   2   1   2   1   1   2   1   1   2   2   1   1   2   2   1   2   2   1   2   1   1   2   2   1   2   1   1   1   2   1   2   1   2   1   2   2   1   1   2   1   2   1   1   1   2   2   1   1   1   1   2   2   1   2   2   2   2   1   2   2   2   2   1   1   1   1   2   2   1   2   2   1
 MK-3-2                 1   2   1   1   1   1   1   1   2   2   2   1   1   2   2   1   2   1   2   1   1   1   1   1   2   1   1   1   1   2   2   2   1   2   1   2   2   1   1   1   1   1   1   1   2   1   2   1   2   2   1   2   1   1   2   1   1   1   2   1   2   2   2   2   1   2   2   2   2   1   1   2   2   1   2   2   1   2   1   2   2   1   2   2   1   1   2   1   2   1   1   1   1   1   2   1   2   1   1   2   1   2   1   2   1   2   2   1   1   1   1   2   2   1   2   1   1   1   2   1   2   2   1   1   1   1   2   1   2   1   2   1   1   2   1   1   2   2   1   1   2   2   1   2   2   1   2   1   2   2   2   2   2   1   1   1   2   1   2   1   2   1   1   2   1   1   2   1   2   2   1   1   2   2   1   1   1   1   2   2   1   2   2   2   2   1   2   2   2   2   1   1   1   2   1   2   1   2   2   1
 MK-3-3                 1   2   1   1   1   1   2   1   2   2   2   1   1   2   2   2   2   1   2   1   1   1   1   1   2   1   1   2   1   2   2   2   1   1   1   2   2   1   2   1   1   1   1   1   2   1   2   1   2   2   1   1   1   2   2   1   1   1   2   1   2   2   2   2   1   1   2   2   1   1   1   1   2   2   2   2   1   2   1   2   2   1   2   2   1   1   1   1   2   1   1   1   1   1   1   1   2   1   2   2   1   2   1   2   1   2   2   2   1   1   1   2   2   2   2   1   1   1   2   1   2   2   1   1   1   1   2   1   2   1   2   2   1   2   1   1   2   2   1   1   2   1   1   2   2   1   2   1   2   2   2   2   2   1   1   1   2   1   2   1   2   1   1   2   1   1   2   1   2   2   1   1   2   2   1   1   1   1   2   2   1   2   2   2   1   1   2   1   2   1   1   1   1   2   1   2   1   2   2   1
 MK-3-4                 1   2   1   1   1   1   2   1   2   2   2   1   1   2   2   2   2   1   1   1   1   1   1   1   2   1   1   2   1   2   1   2   1   1   1   2   2   2   2   1   1   1   1   1   2   1   2   1   2   2   1   2   1   2   2   1   1   1   2   1   2   2   2   2   1   1   2   2   1   1   1   1   2   1   2   2   2   2   1   1   2   1   2   2   1   1   1   1   1   1   1   1   1   1   1   1   2   1   2   2   1   1   1   2   1   2   2   2   1   1   1   2   2   2   2   1   1   1   2   1   2   2   2   1   1   1   2   1   2   1   2   2   1   2   1   1   2   1   1   1   2   1   2   2   2   1   1   1   2   2   2   2   2   1   1   1   2   1   2   1   2   1   2   2   1   1   2   1   2   2   1   1   1   1   1   1   1   1   2   2   2   2   2   2   1   1   2   1   2   1   1   2   1   2   1   2   2   2   2   1
 MK-3-5                 1   2   1   1   2   1   2   1   2   2   2   1   1   2   2   2   2   1   1   1   1   1   1   1   2   1   1   2   1   1   1   2   1   1   1   2   2   2   2   1   1   1   2   1   2   1   2   1   2   2   1   2   1   1   2   1   1   1   2   1   2   1   2   2   2   1   2   2   1   1   1   1   2   1   2   2   1   1   1   2   2   1   2   2   1   1   1   1   1   1   1   1   1   1   1   1   2   1   2   2   2   1   1   2   1   2   2   1   1   1   1   2   2   2   2   1   1   2   1   1   2   1   2   1   1   1   2   1   2   1   2   2   1   1   2   1   1   1   1   1   2   1   2   1   2   1   1   1   2   2   2   2   1   1   1   1   2   1   2   1   2   1   2   2   2   1   2   1   2   2   1   1   2   1   1   1   1   1   2   2   1   2   2   1   1   1   2   1   2   1   1   2   1   2   1   2   1   2   2   1
 MK-3-6                 1   2   1   1   1   1   2   1   2   2   2   2   1   2   2   2   2   1   1   1   1   1   1   1   2   1   1   2   1   2   1   2   1   1   1   1   2   2   2   1   1   1   2   1   2   1   2   1   2   2   1   2   1   1   1   1   1   1   2   1   2   1   2   2   1   1   1   2   2   1   1   1   2   2   2   2   1   1   1   2   2   1   2   2   1   1   1   1   1   2   1   1   1   1   2   1   2   1   2   2   2   1   1   2   1   2   2   1   1   1   1   2   2   2   2   1   1   2   1   2   2   1   2   1   1   1   2   1   2   2   2   2   1   1   2   1   1   1   1   1   2   1   2   1   2   1   1   1   2   2   2   2   1   1   1   1   2   1   2   1   1   2   2   2   2   1   2   1   2   1   1   1   2   1   1   1   2   1   1   2   1   2   2   1   1   1   2   1   2   1   1   2   1   2   1   2   1   2   1   1
 MK-3-7                 1   2   1   2   2   1   2   1   2   2   2   2   1   2   2   1   1   1   2   2   1   1   1   1   2   1   1   2   1   1   1   2   1   1   2   2   2   2   2   1   1   1   2   1   2   1   2   1   2   2   2   2   1   2   1   1   1   2   2   1   2   1   2   2   1   1   1   2   2   1   1   1   2   2   2   2   1   2   1   2   1   1   2   1   1   1   1   1   1   2   1   2   1   1   1   1   2   1   2   2   1   1   1   2   2   2   1   1   1   1   2   2   2   1   2   1   1   1   1   2   2   1   2   1   1   1   2   2   2   2   2   2   1   1   2   1   1   1   1   1   2   1   2   1   2   2   1   1   1   2   2   2   1   1   1   1   2   1   2   1   1   1   2   2   2   1   2   1   2   1   1   1   2   1   1   1   2   1   1   2   1   1   2   1   1   1   2   1   2   2   1   2   1   2   1   2   2   2   1   1
 MK-3-8                 1   2   1   2   2   1   2   1   1   2   2   2   1   2   2   1   1   1   2   2   1   1   1   1   2   1   1   2   1   1   1   1   1   1   2   2   2   2   1   1   1   1   2   1   2   1   2   1   2   2   2   2   1   2   1   1   1   2   2   1   2   1   2   2   1   1   1   2   2   1   1   1   2   2   2   2   1   2   1   2   1   1   2   1   1   1   1   1   1   2   1   2   1   2   1   1   2   1   2   1   2   1   1   2   2   2   1   1   1   1   1   2   2   1   2   1   2   1   1   2   2   1   2   1   1   1   2   2   2   2   1   2   1   1   2   1   1   1   1   1   2   1   2   1   2   1   2   2   1   2   2   2   1   1   2   1   1   1   2   1   1   2   2   2   2   1   2   1   2   1   1   1   2   1   1   2   2   1   1   2   1   1   2   1   1   1   2   1   2   2   2   2   1   2   1   2   2   2   1   1
 MK-3-9                 2   1   1   2   2   1   2   1   1   2   2   2   1   2   2   1   1   1   2   1   1   1   1   1   2   2   1   1   1   2   1   1   1   1   2   2   2   2   2   1   1   1   2   1   2   1   2   2   2   2   2   2   1   1   1   1   2   2   2   1   2   1   2   2   1   1   1   1   2   1   1   1   2   2   2   1   1   2   1   2   2   1   2   1   1   2   1   1   1   2   1   1   2   2   2   1   2   1   2   2   2   1   1   2   2   2   1   1   1   1   1   2   2   1   2   1   2   1   1   2   2   1   2   1   1   1   1   2   2   2   1   2   2   1   2   1   1   1   1   1   2   1   2   1   2   1   2   2   1   2   2   2   1   1   2   1   1   1   2   1   2   2   2   2   2   2   2   1   2   1   1   1   2   2   1   2   2   1   1   2   1   1   2   1   2   1   2   1   2   2   2   2   1   2   1   2   2   2   1   1
 MK-3-10                2   1   1   2   2   1   2   1   1   2   2   2   1   2   2   1   1   1   2   1   1   1   1   1   2   2   1   2   2   2   1   2   1   1   2   2   2   2   2   1   1   1   2   1   2   1   2   2   2   2   2   2   1   1   1   1   2   2   2   1   2   1   2   2   1   1   1   1   2   1   1   1   2   2   2   1   1   2   1   2   1   1   2   1   1   2   1   1   1   2   1   1   2   2   2   1   2   2   2   2   2   1   1   2   2   2   1   1   1   1   1   2   2   1   2   1   1   1   1   2   1   1   2   1   1   2   1   2   2   2   1   2   2   1   2   1   1   1   2   1   1   1   1   2   1   1   2   1   1   2   2   1   1   1   2   1   1   1   2   1   2   2   2   2   2   2   1   1   2   1   1   1   1   2   1   2   2   1   1   2   1   1   2   1   2   1   2   1   2   2   2   2   1   2   1   2   2   2   1   1
 MK-3-11                2   1   1   2   2   1   2   1   1   2   2   2   1   2   2   1   1   2   2   1   1   1   1   1   1   2   1   2   2   2   1   1   1   1   2   2   2   2   2   1   1   1   2   1   2   1   2   2   2   2   2   2   1   1   1   2   2   2   2   1   2   1   2   2   1   1   1   1   2   1   1   1   2   2   2   1   1   2   1   2   1   1   2   1   1   2   1   1   1   2   1   1   2   2   2   1   2   2   2   2   2   1   1   1   2   2   1   1   1   2   2   2   2   1   2   1   1   1   1   2   1   1   2   1   1   2   1   2   2   2   1   2   2   1   2   1   1   1   2   1   1   1   1   2   1   1   2   2   1   2   2   1   1   1   2   1   2   1   1   1   2   2   2   2   1   2   1   1   2   1   1   1   1   2   1   2   2   1   1   2   1   1   2   1   2   1   2   1   2   2   2   2   1   2   1   2   2   2   1   1
 MK-3-12                2   1   1   2   2   1   2   1   1   2   2   2   1   2   2   2   1   2   2   1   1   1   1   1   1   2   1   1   2   1   1   1   1   1   2   2   2   1   1   1   1   1   2   1   2   1   2   2   1   2   2   2   1   1   1   2   2   1   2   1   2   1   2   2   1   1   1   1   2   1   1   2   2   2   2   1   1   2   1   2   1   1   2   1   1   2   1   1   1   2   1   1   2   2   2   1   2   2   2   2   2   1   2   1   2   1   1   1   1   2   2   2   2   1   2   2   1   1   1   2   1   1   2   2   1   2   2   2   2   2   1   2   2   1   2   2   2   1   2   1   1   1   1   2   1   1   2   2   1   2   2   1   1   1   2   1   2   1   1   1   2   2   2   2   1   2   1   1   2   1   2   2   1   2   1   2   2   1   1   1   1   1   2   1   1   1   2   1   2   2   2   2   2   2   1   2   2   2   1   1
 MK-3-13                2   1   1   2   1   1   2   1   1   2   2   2   1   2   2   2   1   2   2   1   1   1   1   1   1   2   1   1   2   1   1   1   1   1   2   2   2   1   1   1   1   1   2   1   2   1   2   2   1   2   2   2   1   2   1   2   2   1   2   2   1   1   2   2   1   1   1   1   1   1   1   2   2   2   2   1   1   2   1   2   1   1   2   1   1   2   1   1   1   2   1   1   2   2   2   1   2   2   2   2   2   1   2   1   2   2   1   1   1   2   2   2   2   2   2   2   1   1   1   2   1   1   2   2   1   2   2   2   2   2   1   2   2   1   1   2   2   2   2   1   1   1   1   2   1   1   2   1   1   2   1   1   1   1   2   1   2   1   1   1   2   2   2   2   1   2   1   1   2   1   2   2   1   2   1   2   2   1   1   2   1   1   2   2   1   1   2   1   2   2   2   2   2   2   1   2   2   1   1   1
 MK-3-14                2   1   1   2   1   2   1   1   1   2   2   1   1   2   2   2   1   2   1   1   1   1   1   1   1   1   1   1   2   1   1   1   1   2   2   2   2   1   1   1   1   2   2   1   2   1   1   2   2   2   2   2   1   2   1   2   2   1   2   2   1   1   2   2   1   1   1   1   2   1   1   1   2   2   2   2   1   2   1   2   1   1   1   1   2   2   1   1   1   2   1   1   2   2   2   1   2   2   1   2   2   1   2   1   2   2   1   1   2   1   2   2   2   2   2   2   1   1   1   2   1   1   2   2   1   1   2   2   2   2   1   1   2   1   1   2   2   1   2   1   1   1   1   2   1   1   2   1   2   2   1   1   1   1   2   2   2   1   1   1   2   2   2   2   2   1   1   1   2   1   2   2   1   2   1   2   2   1   1   2   1   1   2   2   1   2   2   1   2   2   2   2   2   2   1   2   2   1   1   1
 MK-3-15                2   1   1   2   1   2   1   1   1   1   2   1   1   2   2   2   1   2   1   1   1   1   1   1   1   1   1   1   2   1   1   1   1   2   1   2   2   1   1   1   1   2   2   1   2   1   1   2   2   2   1   2   1   2   1   2   2   1   2   2   1   1   1   1   1   1   1   1   2   1   1   1   2   2   2   1   1   2   1   1   1   1   1   1   2   2   1   1   1   2   1   1   2   2   2   1   2   2   1   2   2   1   2   1   2   2   1   2   2   1   2   2   2   2   2   2   1   1   1   2   1   1   2   2   1   1   2   2   2   2   2   1   2   1   1   2   2   1   2   1   1   2   1   2   1   1   2   1   2   2   1   1   1   1   2   2   2   1   2   1   2   2   2   2   2   1   1   1   2   1   2   2   1   2   1   2   1   1   1   1   1   1   2   2   1   2   2   1   2   2   2   2   2   2   1   1   2   1   2   1
 MK-3-16                2   1   1   2   1   2   1   1   1   1   2   1   1   2   2   2   1   2   1   1   1   1   1   1   1   1   1   1   2   2   1   1   1   2   1   2   2   1   1   1   1   2   2   1   2   1   1   2   2   2   1   2   1   2   1   2   1   1   2   2   1   1   1   1   1   1   1   1   2   2   1   1   2   2   2   1   1   2   1   1   1   1   1   1   2   2   1   1   1   2   1   2   2   2   2   1   2   2   1   2   2   1   2   1   2   1   1   1   2   1   1   2   2   2   2   2   1   1   1   2   1   1   2   2   1   1   2   2   2   2   2   1   2   1   1   2   2   1   2   1   1   2   1   2   1   1   2   1   2   2   1   1   1   1   2   2   2   1   2   1   2   2   2   2   2   1   1   1   2   1   2   2   1   2   1   2   1   2   1   1   1   1   2   2   1   2   2   2   2   2   2   2   2   2   1   1   1   1   2   1
 MK-4-1                 2   1   2   1   2   1   1   1   2   1   2   1   2   2   2   1   2   2   1   2   2   2   1   2   1   2   1   2   2   1   1   1   1   1   2   2   2   1   2   1   1   2   2   2   2   2   2   1   2   2   1   2   2   2   2   1   1   2   1   1   2   1   2   1   1   1   1   1   2   1   2   2   1   1   1   2   1   1   1   1   2   2   1   1   1   2   1   1   1   1   1   2   2   1   2   1   2   1   2   1   2   2   2   2   2   1   1   1   2   2   2   1   2   2   2   2   1   2   2   1   2   1   2   2   1   2   1   1   2   1   1   1   1   1   2   2   1   1   2   2   1   1   2   1   2   1   2   1   2   1   2   2   1   1   2   2   2   1   1   2   2   2   2   1   1   2   2   2   1   2   1   1   2   1   1   1   2   1   2   2   2   1   1   2   2   2   1   1   1   2   2   1   2   1   2   1   2   2   2   1
 MK-4-2                 2   1   2   1   1   1   1   2   2   1   2   1   2   2   2   1   2   2   1   2   2   2   1   2   1   2   1   2   1   1   2   2   1   1   2   2   2   2   2   1   1   2   2   2   2   2   2   1   2   1   1   2   2   2   2   1   1   1   1   1   2   1   2   1   1   2   1   1   2   1   2   2   1   1   1   2   1   1   1   2   2   2   1   1   1   1   1   2   2   1   1   2   2   1   2   2   2   1   2   1   2   2   2   1   2   1   1   1   2   2   2   1   2   2   2   2   1   1   2   2   2   1   2   2   2   2   1   1   2   1   1   1   2   1   2   2   1   1   2   2   2   1   2   1   1   1   2   1   2   1   2   2   1   1   2   2   2   1   1   2   2   2   2   1   1   2   2   2   1   2   2   1   2   1   1   1   2   1   2   2   2   1   1   2   2   2   1   1   2   2   2   1   2   1   2   1   2   2   2   1
 MK-4-3                 2   1   2   1   1   1   1   2   2   1   1   2   2   1   2   1   2   2   1   2   2   2   1   2   1   2   1   2   1   1   2   2   1   1   2   2   2   2   2   1   1   2   2   2   2   2   2   1   2   1   1   2   2   2   2   1   1   1   1   1   2   1   2   1   1   1   1   1   2   1   2   2   1   1   1   2   1   1   1   2   2   2   1   1   1   1   1   2   2   1   1   2   2   1   2   2   2   1   2   1   2   2   2   1   2   1   1   1   2   2   2   2   2   2   2   2   1   2   2   2   2   1   2   1   2   2   1   2   2   1   1   1   2   1   2   2   1   1   2   2   2   1   2   1   1   2   2   1   2   1   2   2   1   1   2   2   2   1   1   2   1   1   2   1   1   2   2   2   1   2   2   1   2   1   1   1   2   2   2   1   2   1   1   2   2   2   1   1   2   2   2   1   1   1   2   1   2   2   2   1
 MK-4-4                 2   1   2   1   1   1   1   2   1   1   1   2   2   1   2   1   2   2   1   2   2   2   1   1   1   2   1   2   1   1   2   1   1   1   2   2   2   2   2   2   1   2   2   2   2   2   1   1   2   1   1   2   2   2   2   1   1   1   2   1   2   1   2   1   1   1   1   1   2   1   2   1   1   1   1   2   1   1   1   2   2   2   1   1   1   1   2   2   2   1   1   2   2   2   2   2   2   2   2   1   2   2   2   1   2   1   1   2   2   2   1   1   2   2   2   2   1   2   2   2   2   2   2   1   1   2   1   2   2   1   1   1   2   1   2   2   1   2   2   2   2   1   2   1   1   2   2   1   2   1   2   2   1   1   2   2   2   2   1   2   1   1   1   1   1   2   2   1   1   2   1   1   1   1   1   1   2   2   2   2   2   1   1   2   2   2   1   1   2   2   2   1   1   1   2   1   2   2   2   1
 MK-4-5                 2   1   2   1   1   1   1   2   1   1   1   2   2   1   2   1   2   2   1   2   2   2   1   1   1   2   1   2   1   1   2   1   1   1   2   2   2   2   2   2   1   2   2   2   2   2   1   1   2   1   1   2   2   2   2   1   1   1   2   1   2   1   2   1   1   1   1   2   2   1   2   2   1   1   1   2   1   1   2   2   2   2   1   1   1   1   2   2   2   1   1   2   2   2   2   2   2   2   2   1   2   2   2   1   2   1   1   2   2   2   1   2   2   2   2   2   1   2   2   2   2   2   2   1   1   2   1   1   1   1   1   1   2   1   2   2   1   2   2   2   2   1   2   1   1   2   2   1   2   1   2   2   1   1   2   2   2   2   1   2   1   1   1   1   1   2   2   1   1   2   1   1   1   1   1   1   2   2   2   2   2   1   1   2   2   2   1   1   2   2   2   1   1   1   2   1   2   2   1   1
 MK-4-6                 2   1   2   1   1   1   1   1   1   1   1   2   2   1   2   1   2   2   1   1   2   2   1   2   2   2   1   2   1   1   2   1   1   1   2   2   1   2   2   2   1   2   2   2   2   2   2   1   2   1   1   2   2   2   2   1   2   1   2   1   2   1   2   1   1   1   1   2   2   1   2   2   1   1   1   2   1   1   2   1   2   1   1   1   1   1   2   2   2   1   1   2   2   1   2   2   2   2   1   1   2   2   2   1   2   1   1   2   2   2   1   1   2   2   2   2   1   2   1   2   2   2   2   1   1   2   1   1   1   1   1   1   2   1   2   2   1   2   2   2   2   1   1   1   1   2   1   1   2   1   2   2   1   1   2   2   2   2   1   2   1   1   1   1   1   2   2   1   1   2   1   1   1   1   1   1   2   2   2   2   2   1   1   2   2   2   1   1   2   2   2   1   2   1   2   1   2   2   1   1
 MK-4-7                 2   1   2   1   1   1   1   1   1   1   1   2   1   1   2   1   2   2   1   2   2   2   1   2   1   2   1   2   1   1   1   1   1   2   2   2   1   2   2   2   1   2   2   2   2   1   2   1   2   1   1   2   2   2   2   1   2   1   2   1   2   1   2   1   1   1   1   2   2   1   2   2   2   1   1   1   1   1   2   1   2   1   1   1   1   2   2   2   2   1   1   2   2   1   2   2   2   2   1   1   1   2   2   1   1   1   1   2   2   2   1   1   2   2   1   2   1   2   1   2   2   2   2   1   1   1   1   1   1   1   1   1   2   1   2   2   1   2   2   2   2   1   1   1   1   1   1   1   2   1   2   2   2   1   2   2   2   2   1   1   1   1   1   1   1   2   2   1   1   2   1   2   1   1   1   1   2   2   2   2   2   1   2   2   2   2   1   1   1   2   2   1   2   1   1   1   2   2   1   1
 MK-4-8                 2   1   2   1   1   1   1   1   1   1   1   2   1   1   2   1   2   2   1   2   2   2   1   1   1   1   1   2   1   1   1   1   1   1   2   2   1   2   2   2   1   2   2   2   2   1   2   1   2   1   1   2   2   2   1   1   2   1   2   1   2   1   2   1   1   1   1   2   2   1   2   2   2   1   1   1   1   1   2   1   2   1   1   1   1   2   2   2   2   1   1   1   2   1   2   2   2   2   1   1   1   2   2   1   2   1   1   2   2   1   1   1   2   2   1   2   1   2   1   2   2   2   1   2   1   1   1   1   1   1   1   1   2   1   2   2   1   2   2   2   1   1   1   1   1   1   1   1   2   2   2   2   2   1   2   1   2   2   1   1   1   2   1   1   1   2   2   2   1   2   1   2   1   2   1   1   2   2   2   2   1   1   2   2   2   1   1   1   1   2   2   1   2   1   1   1   2   2   1   1
 MK-4-9                 2   1   2   1   1   1   1   1   1   1   1   1   1   1   2   1   2   2   2   2   2   2   1   1   1   1   1   2   1   1   1   1   1   1   2   2   1   2   2   2   2   1   2   2   2   1   2   1   2   1   1   2   2   2   1   1   2   1   2   1   2   1   2   1   1   1   1   2   2   1   2   2   2   1   1   1   2   1   2   1   2   1   2   1   1   2   2   2   2   1   1   1   2   1   2   2   2   2   1   1   1   2   2   1   2   1   1   2   2   1   2   1   2   2   1   2   1   2   1   2   2   2   1   2   1   1   2   1   1   1   1   1   2   1   2   2   2   2   2   2   1   1   1   1   1   1   1   1   2   2   2   2   2   1   2   1   2   2   1   1   1   2   1   1   1   2   2   2   1   2   1   2   1   2   1   1   2   2   2   2   1   1   2   2   2   1   2   1   1   2   2   2   2   1   1   1   2   2   1   1
 MK-4-10                2   1   2   1   1   1   1   1   1   1   1   1   1   1   2   1   2   2   1   2   2   2   1   1   1   1   1   2   1   1   1   1   1   1   2   2   1   2   1   2   2   1   2   2   2   1   2   1   2   1   1   2   2   2   1   1   2   1   2   1   2   1   1   1   1   2   1   2   2   1   2   2   2   1   1   1   2   2   2   1   1   1   2   1   1   2   1   2   2   1   1   2   2   1   2   1   2   2   1   1   1   2   2   1   2   1   1   2   2   1   2   1   2   2   2   2   1   2   1   1   2   2   1   2   1   1   2   1   2   1   1   1   2   1   2   2   2   2   2   2   1   1   1   1   1   1   1   1   2   2   2   2   1   1   1   2   2   2   1   2   1   2   1   1   1   2   2   2   1   2   1   2   1   2   2   2   2   2   2   2   1   1   2   2   2   1   2   1   1   2   2   2   2   2   1   1   2   2   1   1
 MK-4-11                2   1   2   1   1   1   1   1   2   1   1   1   2   1   2   1   2   2   2   2   2   2   1   1   1   1   1   2   1   1   1   1   2   1   2   2   1   2   1   2   2   1   2   2   2   1   2   2   2   1   1   2   2   2   1   1   2   1   2   1   1   1   1   1   1   2   1   2   2   1   2   1   2   1   2   1   2   2   2   1   2   1   2   1   1   2   1   2   2   1   2   2   2   1   2   1   2   2   2   1   1   2   2   1   2   1   1   2   2   1   2   1   2   1   2   2   1   1   1   1   2   2   1   2   1   1   2   2   2   1   2   1   1   1   2   1   2   2   2   2   1   1   1   1   1   1   1   1   2   2   2   2   1   1   1   2   2   2   1   2   1   2   1   1   1   2   2   2   1   2   1   2   1   2   2   2   2   1   2   2   1   1   2   2   2   1   2   2   1   2   2   2   2   2   1   1   2   2   1   1
 MK-4-12                2   1   2   1   1   1   1   1   2   1   1   2   2   1   2   1   1   2   2   2   2   2   1   1   1   1   1   2   1   1   1   1   2   1   2   2   1   2   1   2   2   1   2   2   2   1   2   2   2   1   1   2   2   2   1   1   2   1   2   1   1   1   1   1   1   2   1   2   2   1   2   1   2   2   2   2   2   2   2   1   2   1   2   1   1   2   1   1   2   1   2   2   2   2   1   1   2   2   2   1   1   2   2   1   1   1   1   2   2   1   2   1   2   1   2   2   1   1   1   1   2   1   1   2   1   1   2   2   2   1   2   1   1   1   2   1   2   2   2   1   1   1   1   1   1   1   1   1   2   2   2   2   1   1   1   2   2   2   2   2   1   2   1   1   1   2   1   2   1   2   1   2   1   1   2   2   2   1   2   2   1   1   2   2   2   1   2   2   1   1   2   2   2   2   1   2   1   2   2   2
 MK-4-13                2   1   1   1   1   1   1   1   1   1   1   2   2   1   2   1   1   2   2   2   1   2   2   2   1   1   1   2   1   1   1   1   2   1   2   2   1   2   1   2   1   1   2   2   2   1   2   2   1   1   1   2   2   2   1   1   2   1   2   1   1   1   1   1   1   2   1   2   2   1   2   1   2   1   2   2   2   2   2   1   2   2   2   1   1   2   2   2   2   1   2   2   2   2   1   1   2   2   2   1   1   2   2   1   1   1   1   2   2   1   2   2   1   1   2   2   1   1   1   1   2   2   1   2   1   1   2   2   2   2   2   1   1   1   2   2   2   2   2   1   1   1   1   1   1   1   1   1   2   1   2   2   1   1   1   1   2   2   2   2   1   2   1   1   1   2   1   2   1   2   1   2   1   1   2   2   2   1   2   2   1   2   2   2   2   1   2   2   1   1   2   2   2   2   1   2   1   2   2   2
 MK-4-14                2   1   1   1   1   1   1   1   2   1   1   2   2   1   2   1   1   2   2   2   2   1   2   2   1   1   1   2   1   1   1   1   2   1   2   2   1   2   1   2   1   1   1   2   1   1   2   2   1   1   1   2   2   2   1   1   2   1   2   1   1   1   1   2   1   2   1   2   2   1   1   1   2   1   2   2   2   2   2   1   2   2   2   1   2   2   2   2   2   1   2   2   2   2   1   1   2   2   2   1   2   2   2   1   1   1   1   2   2   1   2   2   1   1   2   2   1   1   1   1   2   2   1   2   1   2   2   2   2   2   2   1   2   1   2   2   2   2   2   1   1   1   1   1   1   1   1   1   2   2   2   1   1   1   1   1   2   2   2   2   1   2   1   1   1   2   1   2   1   2   1   2   1   1   2   2   2   2   2   2   1   2   2   2   2   1   2   2   1   1   2   2   1   2   1   2   1   2   2   2
 MK-4-15                2   1   1   1   1   1   1   1   2   1   1   2   2   1   2   1   1   2   2   2   1   1   1   2   1   1   1   2   1   1   1   1   2   1   1   2   1   2   1   2   1   1   1   1   1   1   2   2   1   1   1   2   2   2   1   1   2   1   2   2   2   1   1   2   1   2   1   2   2   1   1   1   2   2   2   2   2   2   2   2   2   2   2   1   2   2   2   2   2   1   2   2   2   1   1   1   1   2   2   1   2   2   2   1   1   1   1   1   1   1   2   2   1   1   2   2   1   1   1   1   2   2   1   2   1   2   2   2   2   2   2   1   2   1   1   2   2   2   2   1   2   1   1   1   1   1   1   1   1   2   2   1   1   1   1   1   2   2   2   2   1   2   2   1   1   2   1   2   1   2   1   2   1   1   2   2   2   2   2   2   1   2   2   2   2   1   2   2   1   1   2   2   2   2   1   2   1   2   2   2
 MK-4-16                2   1   1   2   1   1   1   1   2   1   1   2   2   1   2   2   1   2   2   1   2   1   1   2   2   1   1   2   1   1   1   2   2   1   1   2   2   2   1   2   1   1   1   1   1   1   2   2   1   1   1   2   2   2   1   1   1   1   2   1   2   1   1   2   1   2   2   2   2   1   1   1   2   1   2   2   2   2   2   2   2   2   2   1   2   2   2   2   2   1   2   2   2   1   1   2   1   2   2   1   2   2   2   1   1   1   1   1   1   1   2   2   2   1   2   2   1   1   1   1   2   2   1   2   1   1   2   2   2   2   1   1   2   1   1   2   2   2   2   1   2   1   2   1   1   1   1   1   1   2   1   1   1   1   1   1   2   2   2   2   1   2   2   1   1   2   1   2   1   2   1   2   1   1   2   1   2   2   2   2   1   2   2   1   2   1   2   2   1   1   2   2   2   1   1   2   1   2   2   2
 MK-5-1                 2   2   1   1   2   1   1   1   2   2   1   2   2   2   2   1   2   1   2   2   1   1   1   1   2   1   1   1   2   1   1   1   2   1   2   1   1   2   1   2   2   1   2   1   1   2   1   1   1   1   2   1   2   2   2   2   2   1   2   2   1   2   2   1   1   2   2   1   1   2   1   2   1   1   2   1   2   2   2   1   1   2   2   1   2   2   1   1   1   1   1   2   1   2   1   2   2   1   2   1   1   2   1   1   1   2   2   2   1   1   2   1   2   1   1   1   2   2   1   2   1   2   2   1   1   1   2   2   2   2   2   1   1   1   1   1   2   1   2   2   2   2   1   2   1   1   1   1   1   2   2   2   1   2   2   2   2   2   1   2   2   2   2   1   2   2   2   1   2   2   2   2   2   2   1   2   2   2   2   1   2   2   2   1   1   1   2   2   2   1   2   1   1   1   1   1   1   1   1   2
 MK-5-2                 2   2   1   1   2   1   1   1   2   2   1   2   1   2   2   1   2   1   2   2   1   1   1   1   2   1   1   1   2   1   1   1   2   1   2   1   1   2   1   2   2   1   2   1   1   2   1   1   1   1   2   1   1   2   1   2   2   1   2   2   1   2   1   1   1   2   2   1   1   1   1   2   2   1   2   1   2   2   1   1   1   2   2   1   2   2   2   1   1   1   1   2   2   2   1   2   2   1   2   1   1   1   1   1   1   2   2   2   1   1   2   1   2   1   1   1   2   2   1   2   1   2   2   1   2   1   2   2   1   2   2   1   1   1   1   1   2   1   2   2   2   2   1   2   1   1   1   1   1   2   2   2   1   2   2   2   2   1   1   2   1   2   2   1   2   2   2   1   2   2   1   2   2   2   1   2   2   2   2   1   2   2   2   1   1   1   2   2   2   1   2   1   1   1   1   1   1   1   1   2
 MK-5-3                 2   2   1   1   2   1   1   1   2   1   1   2   1   2   2   1   2   1   2   2   2   1   1   1   2   1   1   1   2   1   1   1   2   1   2   1   1   2   1   2   2   1   2   1   2   2   1   1   1   1   2   1   1   2   1   2   2   1   2   2   1   2   1   1   2   2   2   1   1   1   1   2   2   2   2   1   2   2   1   2   1   2   2   1   2   2   2   1   1   1   1   2   2   2   1   2   2   1   2   1   1   1   1   1   1   2   2   2   1   1   2   2   2   1   1   1   1   2   1   2   2   2   2   1   2   1   2   2   1   2   2   1   1   1   1   1   2   1   2   2   2   2   2   2   1   2   1   1   1   2   2   2   2   2   2   2   2   1   1   2   1   2   2   1   2   2   2   1   2   2   1   2   2   2   2   2   2   2   2   1   2   2   2   1   1   1   2   2   2   1   2   1   1   1   2   1   1   1   1   2
 MK-5-4                 2   2   1   1   2   1   1   1   1   2   1   2   1   2   2   1   1   1   2   2   2   1   1   1   1   1   1   1   2   1   1   1   2   1   2   2   1   2   1   2   2   1   2   1   2   1   1   1   1   1   2   1   1   2   1   2   2   1   2   2   1   2   1   1   2   2   2   1   1   1   1   2   2   2   2   1   2   2   1   1   1   2   2   2   2   2   2   1   1   1   1   2   2   2   1   1   2   1   2   1   1   1   1   2   1   2   2   2   1   2   2   2   2   1   1   1   1   2   1   2   2   2   2   1   2   1   1   1   2   2   2   2   1   1   1   1   2   1   2   2   2   2   2   2   1   2   1   1   1   2   2   2   2   2   2   2   2   1   1   2   1   2   1   1   2   2   2   1   1   2   2   2   2   2   2   2   2   2   2   1   1   1   2   1   1   1   2   2   2   1   1   1   1   1   2   1   1   1   1   2
 MK-5-5                 2   2   2   1   2   1   2   1   1   2   1   2   1   1   2   1   1   1   2   2   2   1   1   1   1   1   1   1   2   1   1   1   2   1   2   2   1   1   1   2   2   1   2   1   2   1   1   1   1   1   2   1   1   2   1   2   2   1   2   2   1   2   2   1   2   2   2   1   2   1   1   2   2   2   2   1   2   2   1   1   1   1   2   2   2   2   2   1   1   1   1   2   2   2   1   1   1   1   2   1   1   1   1   1   1   2   2   2   1   2   1   2   2   1   1   1   1   2   1   2   2   2   2   1   1   1   1   1   2   2   2   2   1   1   1   1   2   1   2   2   1   2   2   2   1   2   1   1   1   2   2   2   2   2   2   1   2   1   1   2   1   2   1   1   2   2   2   1   1   2   2   2   2   2   2   2   1   2   1   1   1   1   2   2   1   1   2   1   1   1   1   1   2   1   2   2   1   1   1   2
 MK-5-6                 2   2   2   1   2   1   2   1   1   2   1   2   1   1   2   1   1   1   2   2   2   1   1   2   1   1   1   1   2   1   1   1   2   1   2   2   1   1   1   1   2   1   1   1   2   1   1   1   1   1   2   2   1   2   1   1   2   2   2   2   1   2   2   1   2   2   2   1   2   2   1   2   2   2   1   1   1   2   1   1   1   1   2   2   2   2   2   1   1   1   1   2   2   2   1   1   1   1   2   1   1   1   1   1   1   2   2   2   1   2   2   2   2   1   1   2   1   2   1   2   2   2   2   1   1   1   1   1   1   2   2   2   1   1   1   1   2   1   2   2   1   2   2   2   1   2   2   1   1   2   2   2   1   2   1   1   2   1   1   2   1   2   2   1   2   2   2   1   1   2   2   2   2   2   2   2   1   1   1   1   1   1   1   2   1   1   2   1   1   1   1   1   2   1   2   2   1   1   1   2
 MK-5-7                 2   2   2   1   2   1   2   1   1   2   1   2   1   1   2   1   1   1   2   2   2   1   1   2   1   1   2   1   2   1   1   1   2   1   2   2   1   1   1   1   2   1   1   1   2   1   1   1   1   1   2   2   2   2   1   1   1   2   2   2   1   2   2   1   2   2   1   1   2   2   1   2   1   2   1   1   1   2   1   1   1   1   2   2   2   2   2   1   1   1   2   2   2   2   1   1   1   1   2   1   1   1   1   1   1   2   2   2   1   2   2   2   2   1   1   2   1   2   1   2   2   2   2   1   1   1   2   1   1   2   2   1   1   1   1   2   2   1   2   2   1   2   2   2   1   2   2   1   1   2   2   1   1   2   1   1   2   1   1   2   1   2   2   1   2   2   2   1   1   1   2   2   2   2   2   2   1   1   1   1   1   1   1   2   1   1   2   2   1   2   2   1   1   1   2   2   1   1   2   2
 MK-5-8                 2   2   2   1   2   1   2   1   1   1   2   2   1   1   2   1   1   1   2   2   2   2   1   1   2   1   2   1   2   2   1   1   2   1   2   2   1   1   1   1   2   2   1   1   2   2   1   1   1   1   2   2   2   2   2   1   1   2   2   2   1   2   2   1   2   2   1   1   2   2   1   2   1   2   1   1   1   2   1   1   1   1   2   2   2   2   2   1   1   1   2   2   2   2   1   1   1   1   2   1   1   1   2   1   1   2   1   2   1   2   2   2   2   1   1   2   1   2   2   2   2   2   2   1   1   1   2   1   1   2   2   1   1   1   1   2   2   1   2   2   2   2   2   2   1   2   2   1   1   2   2   2   1   2   1   1   2   1   1   2   1   2   2   1   2   2   2   1   1   1   2   2   2   2   1   2   1   1   2   1   1   1   1   2   1   1   2   2   1   2   2   1   1   1   2   2   1   2   2   2
 MK-5-9                 2   1   2   1   2   1   1   1   1   1   2   2   1   1   2   1   1   1   2   1   2   2   1   1   1   1   1   1   2   2   1   1   2   1   2   2   1   1   1   1   2   2   1   1   2   2   1   2   1   1   2   2   2   2   2   1   1   2   2   2   1   1   2   1   2   2   1   1   2   2   1   2   1   2   1   1   2   2   1   2   1   1   2   2   2   1   2   2   1   1   2   2   2   2   1   1   1   1   2   2   1   1   2   1   1   2   1   2   1   2   1   2   2   1   1   2   1   2   2   2   2   2   2   1   1   1   2   1   1   2   2   1   1   2   1   2   2   1   1   2   2   1   2   2   1   2   2   1   1   2   2   2   1   2   1   1   2   1   1   2   1   1   1   1   2   2   2   1   1   1   1   2   2   2   1   2   1   1   2   1   1   2   1   2   1   1   2   2   1   2   2   1   1   2   2   2   1   2   2   2
 MK-5-10                1   1   1   1   2   1   1   1   1   1   2   2   1   1   2   1   1   2   1   1   2   2   1   1   1   1   1   2   2   1   2   2   2   1   2   2   1   1   1   1   2   2   2   2   2   2   1   2   1   1   2   2   2   2   2   1   1   2   2   1   1   1   2   1   2   2   1   2   2   2   1   2   1   2   1   1   2   2   1   2   1   1   2   2   2   1   2   2   1   1   1   2   2   2   1   1   2   1   2   2   1   1   2   1   1   2   2   2   1   2   2   2   2   1   1   1   1   2   2   2   2   1   2   1   1   1   2   1   1   2   2   1   1   2   1   2   2   1   1   1   2   1   2   2   1   2   1   1   1   2   2   2   1   2   1   1   2   1   1   2   1   2   1   1   1   2   2   1   1   1   1   2   2   2   1   2   1   1   2   1   1   2   1   1   1   1   2   2   1   2   2   1   1   2   2   2   1   2   2   1
 MK-5-11                1   1   1   1   2   1   1   1   1   1   2   2   1   1   2   1   1   2   1   1   2   1   1   1   1   1   2   2   2   1   2   2   2   1   1   2   1   1   1   1   2   2   2   1   2   2   1   2   1   1   2   2   2   2   2   1   1   2   2   1   1   1   2   1   2   2   1   2   2   1   1   2   2   2   1   2   2   2   1   2   1   1   2   2   2   1   2   2   1   1   2   2   2   2   1   1   2   2   2   2   1   1   2   1   1   2   1   2   1   2   2   2   2   2   1   1   1   2   2   2   2   1   2   1   1   1   2   1   1   2   2   1   1   2   1   2   2   1   1   1   2   2   2   2   2   2   1   1   1   2   2   2   1   1   1   1   2   2   1   1   1   2   1   1   1   2   2   1   1   2   2   2   2   2   2   2   1   1   2   1   1   1   1   1   1   1   2   2   1   2   2   1   1   2   1   1   1   2   1   1
 MK-5-12                1   1   1   1   2   1   1   1   1   2   2   2   1   1   1   1   1   2   1   1   2   1   1   1   1   1   2   1   2   1   2   2   2   2   1   2   1   1   1   1   2   2   2   1   2   2   1   2   1   1   2   2   2   2   1   1   1   2   2   1   1   1   2   1   2   2   1   2   2   1   2   2   2   2   1   2   2   2   1   2   1   1   2   2   2   1   2   2   1   1   2   2   2   2   1   1   2   2   2   2   1   1   2   1   1   2   1   2   2   2   2   2   2   2   1   1   1   2   1   2   2   1   2   1   1   2   2   1   1   1   2   2   1   2   1   2   2   1   1   1   2   2   2   2   2   2   2   1   1   2   2   2   1   1   1   1   1   2   2   1   1   2   2   1   1   1   2   1   1   2   2   2   2   2   2   1   1   1   1   1   1   1   1   1   1   1   2   2   1   2   2   1   1   1   1   1   1   2   1   1
 MK-5-13                1   1   2   1   2   1   1   1   1   2   2   1   1   1   1   1   1   2   1   1   2   1   1   1   1   1   2   1   2   1   2   2   2   2   1   2   1   1   1   2   2   2   2   1   2   2   1   2   1   1   2   2   2   2   1   1   1   2   2   1   2   1   2   1   2   2   2   2   2   1   2   2   2   2   1   2   2   2   2   2   1   1   2   2   2   1   2   2   1   1   2   1   2   2   1   2   2   2   2   2   1   2   2   1   1   2   1   1   2   2   2   2   2   2   1   1   1   2   1   2   2   1   2   1   1   2   2   2   1   1   2   1   2   2   1   2   2   1   1   1   2   2   2   2   2   2   2   2   1   2   2   2   1   1   2   1   1   2   2   1   1   2   2   1   1   1   2   1   1   2   2   2   2   2   2   1   1   1   1   1   1   2   1   1   1   1   2   1   1   2   2   2   1   1   1   1   1   2   2   1
 MK-5-14                1   1   2   1   2   1   1   1   1   2   2   1   1   2   1   1   1   2   1   1   2   1   2   1   1   1   2   1   2   1   2   2   1   2   1   2   1   1   2   2   2   2   2   1   2   2   1   2   1   1   2   2   2   2   1   1   1   2   2   1   2   1   2   1   2   2   2   2   2   1   2   2   2   2   1   1   2   2   2   1   1   1   2   1   2   1   2   2   1   1   2   1   2   2   1   2   2   2   2   2   1   2   2   1   1   1   1   1   2   2   2   2   2   2   1   1   1   2   1   2   2   1   2   1   1   2   2   2   1   1   2   1   1   2   1   1   2   1   1   1   2   2   2   1   2   2   2   2   1   1   2   2   2   1   2   1   1   2   2   1   1   2   2   1   1   1   1   1   2   2   1   2   2   2   1   1   2   1   1   1   1   2   1   1   1   1   2   1   1   2   2   2   1   1   1   1   1   2   2   1
 MK-5-15                1   1   2   1   2   1   2   1   1   2   2   1   1   2   1   1   1   1   1   1   2   1   2   1   1   1   2   1   2   1   2   2   1   2   1   2   1   1   1   1   2   2   2   1   2   1   1   2   1   1   2   1   2   2   1   1   2   2   2   1   2   1   2   1   2   2   2   2   2   2   1   1   2   2   1   1   2   2   2   1   1   1   2   1   2   1   2   2   1   1   2   1   2   2   1   2   2   2   2   2   1   2   2   1   1   1   1   1   2   1   2   2   2   1   1   1   1   2   1   2   2   1   2   1   1   2   2   1   1   2   2   1   1   2   1   1   2   1   1   1   2   2   1   1   2   1   2   2   1   1   2   2   2   1   2   1   1   2   2   1   2   2   2   1   1   1   1   1   2   2   1   2   2   1   1   1   2   1   1   1   2   2   1   1   1   1   2   1   1   2   2   2   1   1   1   1   1   2   2   1
 MK-5-16                1   1   2   1   2   1   2   1   2   2   2   2   1   2   1   1   1   1   1   1   2   1   2   1   2   1   2   1   2   1   2   2   1   2   1   2   1   1   1   1   2   2   2   1   2   1   1   2   1   2   2   1   2   2   1   1   2   2   2   1   2   1   2   1   2   1   2   2   2   2   1   1   2   2   1   1   2   2   2   1   1   1   2   1   2   2   2   2   1   1   2   1   2   2   1   2   2   2   1   2   2   2   2   1   1   1   1   1   2   1   2   2   2   1   1   1   1   2   1   2   2   1   2   1   1   2   2   1   1   2   2   1   1   2   1   1   1   1   1   1   2   2   1   1   2   1   2   2   1   1   2   1   2   1   2   1   1   2   2   1   2   2   2   2   1   1   1   1   2   2   1   2   2   1   1   1   2   1   1   1   2   2   1   1   1   1   2   1   1   1   2   2   1   1   2   1   1   2   2   1
 MK-6-1                 2   2   2   1   2   1   1   2   1   2   2   1   1   2   2   2   1   2   2   2   1   1   1   1   1   1   1   1   2   2   1   2   2   2   2   2   1   1   1   1   2   1   1   1   1   1   2   2   2   1   2   2   1   1   2   1   1   2   2   1   2   2   1   1   2   2   2   1   1   2   1   2   2   2   1   1   1   2   2   1   2   1   1   1   1   1   2   1   2   2   1   1   1   1   2   2   2   2   1   1   1   2   2   2   1   1   1   1   1   2   2   1   2   2   1   2   1   1   1   1   1   2   1   1   1   1   2   1   2   2   2   2   2   1   2   2   2   2   1   1   2   2   1   1   1   1   1   2   2   2   1   1   1   1   2   2   2   1   1   1   1   2   1   2   1   1   1   1   2   1   2   2   2   1   2   2   2   1   1   2   1   2   2   1   2   2   2   1   1   2   2   1   2   1   1   2   1   2   1   1
 MK-6-2                 2   2   2   1   2   1   1   2   1   2   2   1   1   2   2   2   1   1   2   2   1   1   1   1   1   1   1   1   2   2   1   2   2   2   2   2   1   1   1   1   2   1   1   1   1   1   1   2   2   1   2   1   1   2   2   1   1   2   2   1   2   2   1   1   2   2   2   1   2   2   1   2   2   1   1   2   2   2   2   1   1   1   1   1   2   1   2   1   2   2   1   1   1   1   2   2   2   1   1   1   1   2   2   2   1   1   1   1   2   2   2   1   2   2   1   2   1   1   1   1   2   2   1   1   1   1   2   1   2   2   2   2   1   1   2   2   2   2   1   1   2   2   1   1   1   1   1   2   2   2   1   1   1   2   2   2   2   1   1   1   1   2   1   2   1   1   1   1   2   1   2   2   2   1   2   2   2   1   1   2   2   2   2   1   2   2   2   1   2   2   1   2   2   2   1   2   1   2   1   1
 MK-6-3                 2   2   2   1   2   2   1   2   1   2   2   1   1   2   2   2   1   1   2   2   1   1   1   1   1   1   1   1   2   1   1   2   2   2   2   2   1   2   1   1   2   1   1   1   1   1   1   2   2   1   2   2   1   2   2   1   1   2   2   1   2   1   1   2   2   2   2   1   2   2   1   2   2   1   1   2   2   2   2   1   1   2   1   1   2   1   2   1   2   2   1   1   1   1   2   2   2   2   1   1   1   2   2   1   1   1   1   1   2   2   2   1   2   2   1   1   1   1   1   1   2   2   2   1   1   1   2   1   2   2   2   2   1   1   2   2   1   2   1   1   2   2   1   1   1   1   1   2   2   2   1   1   1   1   2   1   1   1   1   1   1   1   1   2   1   1   1   1   2   2   2   1   2   1   2   2   2   1   1   2   2   2   2   1   2   2   2   1   2   2   1   2   2   2   1   2   1   2   1   1
 MK-6-4                 2   2   2   1   2   2   1   2   1   2   1   1   1   2   2   2   1   1   2   2   1   1   1   1   2   2   1   1   2   1   1   1   2   2   2   2   1   2   1   1   2   2   1   2   1   1   1   2   2   1   2   1   1   2   2   2   1   2   2   1   2   1   1   2   2   2   2   1   1   2   1   2   2   1   1   2   2   2   2   1   1   2   1   1   2   1   2   1   2   2   1   1   1   1   2   2   2   2   2   1   1   2   2   1   1   1   1   1   1   2   2   1   2   2   1   1   1   1   1   1   2   2   2   1   1   2   2   1   2   2   2   2   2   1   2   2   1   2   1   1   2   2   1   1   1   1   1   2   2   2   1   1   1   1   2   1   1   1   1   1   1   1   1   2   1   1   1   1   1   2   1   1   2   1   2   2   2   1   1   2   2   2   1   1   2   2   2   2   2   2   1   1   2   2   1   2   1   2   1   1
 MK-6-5                 2   2   1   1   2   2   1   2   1   2   1   1   1   2   2   2   1   1   2   2   1   2   1   1   2   2   1   2   1   1   1   1   2   2   2   2   1   2   1   1   2   2   1   2   1   1   1   2   2   1   1   1   1   2   2   2   2   2   2   1   2   1   1   2   2   2   1   1   1   2   2   2   2   1   1   2   2   2   2   1   1   2   1   1   1   1   2   1   2   2   1   1   1   1   2   2   2   2   2   1   1   2   2   1   1   1   1   1   1   2   1   1   2   2   1   1   1   1   1   1   2   2   2   1   1   2   2   1   2   2   2   2   2   1   2   2   1   2   1   1   2   1   1   1   1   1   1   2   2   1   1   1   1   1   2   1   1   2   1   2   1   1   1   2   2   1   1   1   2   2   1   1   2   1   2   2   2   1   1   2   2   2   1   1   2   2   2   2   2   2   1   2   2   2   1   2   1   2   1   1
 MK-6-6                 2   2   2   1   2   2   2   2   2   2   1   1   1   2   2   2   1   1   2   2   1   2   1   1   2   1   1   2   1   1   1   1   2   2   2   2   1   2   1   2   2   1   1   2   1   1   1   2   2   1   2   1   1   2   2   2   2   2   1   1   2   2   1   2   2   2   1   1   2   2   2   2   2   1   1   2   2   2   2   1   1   2   1   2   1   1   2   2   1   2   1   1   1   1   2   1   2   2   2   1   1   2   2   1   1   1   1   1   2   2   1   2   2   2   1   1   1   1   1   1   2   2   2   1   1   2   2   1   1   2   2   2   2   1   2   2   1   2   1   1   2   2   1   1   1   1   1   2   2   1   1   2   1   1   2   1   1   1   1   2   1   1   1   2   1   1   1   1   2   2   1   1   2   1   2   2   2   1   1   2   2   1   1   1   1   2   2   2   2   2   1   2   2   2   1   1   1   2   1   1
 MK-6-7                 2   2   2   1   2   2   2   2   2   2   1   1   2   2   2   2   1   1   2   2   2   2   1   1   2   1   1   2   1   1   1   1   2   2   1   2   1   2   1   2   2   1   1   2   1   1   1   2   2   1   2   1   1   2   2   2   1   2   1   1   2   2   1   2   2   2   1   1   2   2   2   2   2   1   1   2   2   2   2   1   1   2   1   2   2   1   2   2   1   2   2   1   1   2   2   1   2   2   2   1   1   2   2   1   1   1   1   1   2   2   1   2   2   2   1   1   1   2   1   1   2   2   2   1   1   2   2   1   1   2   2   2   1   1   2   2   2   2   1   1   2   2   1   1   1   1   1   2   2   1   1   2   1   1   2   1   1   2   1   2   1   1   1   2   1   2   2   1   2   2   2   1   2   1   2   2   2   1   1   2   2   1   2   1   1   2   2   2   2   2   1   2   2   2   1   1   2   2   1   1
 MK-6-8                 2   1   1   2   2   2   2   2   2   2   1   1   2   2   2   2   1   1   2   2   1   2   1   1   2   1   1   2   1   1   1   1   2   2   1   2   1   2   1   2   2   1   2   2   1   2   1   2   2   1   2   1   1   2   2   2   1   2   1   1   2   2   2   2   2   1   1   1   2   2   1   2   2   1   1   2   2   2   2   1   1   2   1   2   2   1   2   2   1   2   2   1   1   2   2   1   2   2   2   1   1   2   2   1   1   1   1   1   2   1   1   2   2   2   1   1   1   2   1   1   2   2   2   1   1   2   2   1   1   2   2   1   1   2   2   2   2   1   1   1   2   1   2   1   2   2   1   2   2   1   1   2   1   1   2   1   2   1   1   2   1   1   1   1   1   1   2   1   2   2   2   1   2   1   2   2   2   1   1   2   2   1   2   1   1   2   2   2   2   2   1   2   2   1   1   1   2   2   2   1
 MK-6-9                 1   1   1   2   2   2   2   2   2   2   1   1   2   2   2   1   1   2   2   2   1   2   1   1   2   1   1   2   2   1   2   1   2   2   1   2   1   2   2   2   2   2   2   2   1   2   1   2   2   1   2   1   1   1   1   2   1   2   1   1   2   2   2   2   2   1   1   1   2   2   1   2   2   1   1   2   2   2   2   1   1   2   1   2   2   1   2   2   2   2   2   1   1   2   2   1   2   2   1   1   1   2   2   1   1   1   1   1   1   1   1   2   2   2   1   1   1   2   1   1   1   2   2   1   1   2   2   1   1   2   2   1   1   2   2   2   2   1   1   1   2   1   2   1   2   2   1   2   2   1   1   2   1   1   1   1   1   1   1   2   1   1   1   1   2   1   2   1   2   2   2   1   2   1   2   2   2   2   2   2   2   2   1   1   1   2   2   2   2   2   1   2   1   1   1   1   2   2   2   2
 MK-6-10                1   1   1   2   2   2   2   2   2   1   2   1   2   2   1   1   1   2   2   2   1   2   1   1   2   1   1   2   2   1   2   1   2   2   1   2   1   2   1   2   2   2   1   1   1   2   1   2   2   1   1   1   2   1   1   2   1   2   1   2   2   2   2   2   2   2   1   1   2   2   1   2   2   1   1   2   2   2   2   1   1   2   1   2   2   1   2   2   2   2   2   2   2   2   2   1   2   1   1   1   1   2   2   1   1   1   1   1   2   1   1   2   2   2   1   1   1   2   1   1   1   2   2   1   1   2   2   1   1   2   2   1   1   1   2   2   2   1   1   1   2   1   2   1   2   2   1   2   2   1   1   2   1   1   1   1   1   1   1   2   1   1   2   1   2   1   2   1   2   2   2   1   2   1   2   2   2   2   2   2   2   2   1   1   1   2   2   2   2   2   1   2   1   1   1   1   2   2   2   2
 MK-6-11                1   1   1   2   2   2   2   2   2   1   2   1   2   2   1   1   1   2   2   2   1   2   1   1   2   1   1   2   2   1   2   1   2   2   1   2   1   2   1   2   2   2   1   1   1   2   1   2   2   1   1   1   2   1   1   2   1   2   2   2   2   2   2   2   2   2   1   1   2   2   1   2   2   1   1   2   2   2   2   1   1   2   2   2   1   1   1   2   2   2   2   2   2   2   2   1   1   1   1   1   1   2   2   1   1   1   1   1   2   1   1   2   2   1   1   1   1   2   1   1   1   2   2   1   1   1   2   1   2   2   2   1   1   1   2   2   2   1   1   1   2   1   2   1   2   1   1   2   2   1   1   2   2   2   1   1   1   1   1   2   1   1   2   1   2   1   2   1   2   2   2   1   2   1   2   2   2   2   2   2   2   2   1   1   1   2   2   2   2   2   1   2   1   1   1   2   2   2   1   2
 MK-6-12                1   1   1   1   2   2   2   2   2   1   2   1   2   2   1   1   2   2   1   2   2   2   1   2   2   1   1   2   2   1   2   1   2   2   1   2   1   2   1   2   2   2   1   1   2   2   1   2   2   2   1   1   2   1   1   2   1   2   1   2   2   2   2   2   2   2   1   1   2   1   2   2   2   1   1   2   2   2   2   1   1   2   2   2   1   1   1   2   2   2   2   2   2   2   2   1   2   1   1   1   1   2   2   1   1   1   1   1   2   1   1   2   2   1   1   1   1   2   1   1   1   2   2   1   1   1   2   1   2   2   2   1   1   1   2   2   1   2   1   1   2   1   2   1   2   1   2   2   2   1   2   2   2   2   1   1   1   1   1   2   1   1   2   1   2   1   2   1   2   2   1   1   2   2   2   2   2   2   1   2   2   2   1   1   1   2   2   2   2   2   1   2   1   2   1   2   2   2   1   2
 MK-6-13                2   1   1   1   2   2   2   2   2   1   1   1   2   1   1   1   2   2   1   2   2   2   1   2   2   1   1   2   2   1   2   1   2   2   1   2   1   2   2   2   2   1   1   1   2   2   1   2   1   2   1   1   2   1   1   2   1   2   1   2   2   2   2   2   2   2   1   1   2   1   2   2   2   1   1   2   2   2   2   1   1   2   2   2   1   1   1   2   2   2   2   2   2   2   2   1   2   1   1   1   1   2   2   1   1   1   1   1   2   1   1   2   1   1   1   1   1   2   1   1   1   2   2   1   1   1   2   1   2   2   2   1   1   1   2   2   2   2   2   1   2   1   2   1   2   1   2   2   2   1   2   2   2   2   1   1   1   1   1   2   2   1   2   2   2   1   2   1   2   2   1   1   2   2   2   2   2   2   1   2   2   1   2   1   1   2   2   2   2   1   1   2   1   2   1   2   2   2   1   2
 MK-6-14                2   1   1   1   2   2   2   2   2   1   2   1   2   1   2   1   2   2   1   1   2   2   1   2   2   1   1   2   2   1   2   1   2   2   1   2   1   2   2   2   2   1   1   1   2   2   1   2   1   2   1   1   2   1   1   2   1   2   1   2   2   2   1   1   2   2   1   1   2   1   2   2   2   1   1   1   1   2   2   1   1   2   2   2   1   2   1   2   2   2   1   1   2   2   2   1   2   1   1   1   1   2   2   1   1   1   1   1   2   1   1   1   1   1   1   1   1   2   1   1   1   2   2   1   1   1   2   1   2   2   2   1   1   1   2   2   2   2   2   1   2   2   2   1   2   1   2   1   2   1   2   2   1   2   1   1   1   1   1   2   2   1   2   1   1   1   2   1   2   2   1   1   2   2   1   2   2   2   1   2   2   1   2   1   1   2   2   2   2   1   1   2   1   2   1   1   2   2   1   2
 MK-6-15                1   1   1   1   2   2   2   2   2   1   2   2   2   2   2   1   2   1   1   1   2   2   1   2   2   1   1   2   2   1   2   1   1   2   1   2   1   1   1   2   2   1   1   1   2   2   1   2   1   2   1   1   2   1   1   2   1   2   1   2   2   2   1   1   1   2   1   1   2   2   2   2   2   1   1   2   1   2   2   1   1   2   2   2   1   2   1   2   2   1   1   1   2   2   2   1   2   1   1   1   1   2   2   1   1   1   2   1   2   1   1   1   1   1   1   1   1   2   1   1   2   2   2   1   1   1   1   1   1   2   2   1   1   1   1   2   1   2   2   1   2   2   1   1   2   1   2   1   2   2   2   2   1   2   2   1   1   1   1   1   2   1   2   1   1   2   2   1   1   2   1   1   2   2   1   2   2   2   1   2   2   2   2   1   1   2   2   2   2   1   1   2   1   2   1   1   2   2   1   2
 MK-6-16                1   1   1   1   2   2   2   2   2   2   2   2   2   2   2   1   2   1   1   1   2   2   1   2   2   1   1   2   2   1   2   1   1   2   1   1   1   1   1   2   2   2   1   1   1   2   1   2   1   2   1   1   2   2   1   2   1   2   1   1   2   2   1   1   1   2   2   1   2   2   2   2   2   1   1   2   1   2   2   1   1   2   2   2   1   2   1   2   2   1   1   1   2   2   2   1   2   1   1   1   1   2   2   1   1   1   2   1   2   2   1   1   1   2   1   1   1   2   1   1   2   2   1   1   1   1   1   1   1   2   2   1   1   1   1   1   1   2   2   1   2   2   1   1   2   1   2   1   2   2   2   2   2   2   2   1   1   1   1   1   2   1   2   1   1   2   2   1   1   1   1   1   2   1   1   2   2   1   1   2   2   2   2   1   2   2   2   1   2   1   1   2   1   2   1   1   2   1   1   2
 
!****************************************** Phenotypic Data **********************************************************
!-100.0 is resevred for missing phenotype
SimulatedTrait1        10.6347   11.0332    9.2799    8.6899   10.4692   10.8923    9.8594   10.5622   10.6598   10.6881    9.0197    8.9140   10.7026   10.4826    8.6842    8.2924   10.1196    9.9880    9.2111    9.5943    9.5864    9.2267   13.1942    8.8937   10.4193    9.3314    8.9784   10.2038    8.9172    9.9106    9.7238    9.5214    9.6633   11.0811    9.7009   10.6055    8.7000    9.8535    9.6482   10.4415   10.1644    9.6782   10.1384    9.3891    9.4002   10.5928    9.6860    9.5789    9.3727   10.6412    9.4899    8.7118   10.4081    9.8880   10.4837    8.0913   11.0339   10.8622    8.4723    9.2221   10.0940    8.4057   10.2789    9.7637    9.3965    9.7975   11.6779   10.0311   10.8147   11.4801    8.4392    9.6236   14.3453   10.6048    9.9441    9.5625    9.6155    8.6099    7.7989    9.2597    9.1394    9.9183   10.5967    9.4392   10.9102    9.4477    8.3207    7.9934   10.6694    9.5753    9.4085   10.7210   10.5166    9.6877   10.4401    8.6868    7.3497   11.2759   10.0792    8.6718   10.1238    8.7170   11.5978   10.6235    7.4599    8.5905    8.2595    9.6279   10.5102    9.6156    9.2295   10.1170    8.7764   10.1416   11.6025   11.2259    9.6045    9.6431    9.7438    9.9273    9.8183   10.6390    9.0769    9.1701    9.8393    9.0740    9.6307   10.8719    9.4194    9.7058    9.0624   11.0378    9.4725   10.9189    8.5434    9.5400    9.3767   10.5574    9.1071    9.6785    9.2954   10.2449    9.0333    9.1505   10.2473   10.8110   10.6428   11.8646   11.3964    8.0143   11.7027    9.9839   11.6094   10.0197    8.2589    9.3187    7.9727    9.4552   10.5834   10.4979    8.0816   11.1707   10.3133   10.8618    9.0889    9.6148    9.5202   10.2004   10.1727    8.0566    9.7311    8.9698    9.4394    9.5490   11.5183   12.9062    9.4672   10.8676    9.9345   11.3266   10.3248   11.2454    9.5888   10.2990    9.4238   10.2127   11.3959    8.6499    9.8372    9.5157    9.2562    7.5180    9.5047    9.3070    9.4827    9.3531    8.2410    9.2743    9.7582   10.9149
 
