# Supplementary material for: Inclusive Composite Interval Mapping of QTL by Environment Interactions in Biparental Populations
Source: PLoS One. 2015 Jul 10;10(7):e0132414. doi: 10.1371/journal.pone.0132414 (PMC4498613; doi:10.1371/journal.pone.0132414)
Supplement: S1 File — (ZIP) [file pone.0132414.s001.zip › BC1 population/e=1/run_00162.met]

!**********************Note: lines staring with "!" are remarks and will be ignored in the program********************
!*********************************General Information**********************************
!Assuming F1 = P1 x P2, populations available in QTL IciMapping are: 
!  1, P1BC1F1 = P1 x F1, the first backcrossing where P1 is used as the recurrent parent;
!  2, P2BC1F1 = P2 x F1, the first backcrossing where P2 is used as the recurrent parent;
!  3, F1DH, F1-derived doubled haploids; 
!  4, RIL or F1RIL, recombination inbred lines through the repeated selfing of F1;
!  5, P1BC1RIL, recombination inbred lines through the repeated selfing of P1BC1F1;
!  6, P2BC1RIL, recombination inbred lines through the repeated selfing of P2BC1F1;
!  7, F2, the selfing generation of F1;
!  8, F3, the selfing generation of F2;
!  9, P1BC2F1, the second backcrossing where P1 is used as the recurrent parent; 
! 10, P2BC2F1, the second backcrossing where P2 is used as the recurrent parent;
! 11, P1BC2RIL, recombination inred lines through the repeated selfing of P1BC2F1; 
! 12, P2BC2RIL, recombination inred lines through the repeated selfing of P2BC2F1; 
! 13, P1BC1F2, the selfing generation of P1BC1F1; 
! 14, P2BC1F2, the selfing generation of P2BC1F1; 
! 15, P1BC2F2, the selfing generation of P1BC2F1; 
! 16, P2BC2F2, the selfing generation of P2BC2F1; 
! 17, P1BC1DH, P1BC1F1-derived doubled haploids; 
! 18, P2BC1DH, P2BC1F1-derived doubled haploids; 
! 19, P1BC2DH, P1BC2F1-derived doubled haploids; 
! 20, P2BC2DH, P2BC2F1-derived doubled haploids; 
   1      !Mapping Population (see remarks above)
   2      !Mapping Function (1 for Kosambi; 2 for Haldane; 3 for Morgan)
   2      !Marker Space Type (1 for intervals; 2 for positions)
   1      !Marker Space Unit(1 for centiMorgans; 2 for Morgan)
   6      !Number of Chromosomes (or Linkage Groups)
 200      !Size of the mapping population
   1      !Number of environments
 
!***************************************** Chromosomes and Linkage Maps **********************************************
!Chromosome                 NumMarkers
-CH1                        16
-CH2                        16
-CH3                        16
-CH4                        16
-CH5                        16
-CH6                        16
!Linkage map (Marker name followed by position or the interval length)
 MK-1-1                1     0.000
 MK-1-2                1    10.000
 MK-1-3                1    20.000
 MK-1-4                1    30.000
 MK-1-5                1    40.000
 MK-1-6                1    50.000
 MK-1-7                1    60.000
 MK-1-8                1    70.000
 MK-1-9                1    80.000
 MK-1-10               1    90.000
 MK-1-11               1   100.000
 MK-1-12               1   110.000
 MK-1-13               1   120.000
 MK-1-14               1   130.000
 MK-1-15               1   140.000
 MK-1-16               1   150.000
 MK-2-1                2     0.000
 MK-2-2                2    10.000
 MK-2-3                2    20.000
 MK-2-4                2    30.000
 MK-2-5                2    40.000
 MK-2-6                2    50.000
 MK-2-7                2    60.000
 MK-2-8                2    70.000
 MK-2-9                2    80.000
 MK-2-10               2    90.000
 MK-2-11               2   100.000
 MK-2-12               2   110.000
 MK-2-13               2   120.000
 MK-2-14               2   130.000
 MK-2-15               2   140.000
 MK-2-16               2   150.000
 MK-3-1                3     0.000
 MK-3-2                3    10.000
 MK-3-3                3    20.000
 MK-3-4                3    30.000
 MK-3-5                3    40.000
 MK-3-6                3    50.000
 MK-3-7                3    60.000
 MK-3-8                3    70.000
 MK-3-9                3    80.000
 MK-3-10               3    90.000
 MK-3-11               3   100.000
 MK-3-12               3   110.000
 MK-3-13               3   120.000
 MK-3-14               3   130.000
 MK-3-15               3   140.000
 MK-3-16               3   150.000
 MK-4-1                4     0.000
 MK-4-2                4    10.000
 MK-4-3                4    20.000
 MK-4-4                4    30.000
 MK-4-5                4    40.000
 MK-4-6                4    50.000
 MK-4-7                4    60.000
 MK-4-8                4    70.000
 MK-4-9                4    80.000
 MK-4-10               4    90.000
 MK-4-11               4   100.000
 MK-4-12               4   110.000
 MK-4-13               4   120.000
 MK-4-14               4   130.000
 MK-4-15               4   140.000
 MK-4-16               4   150.000
 MK-5-1                5     0.000
 MK-5-2                5    10.000
 MK-5-3                5    20.000
 MK-5-4                5    30.000
 MK-5-5                5    40.000
 MK-5-6                5    50.000
 MK-5-7                5    60.000
 MK-5-8                5    70.000
 MK-5-9                5    80.000
 MK-5-10               5    90.000
 MK-5-11               5   100.000
 MK-5-12               5   110.000
 MK-5-13               5   120.000
 MK-5-14               5   130.000
 MK-5-15               5   140.000
 MK-5-16               5   150.000
 MK-6-1                6     0.000
 MK-6-2                6    10.000
 MK-6-3                6    20.000
 MK-6-4                6    30.000
 MK-6-5                6    40.000
 MK-6-6                6    50.000
 MK-6-7                6    60.000
 MK-6-8                6    70.000
 MK-6-9                6    80.000
 MK-6-10               6    90.000
 MK-6-11               6   100.000
 MK-6-12               6   110.000
 MK-6-13               6   120.000
 MK-6-14               6   130.000
 MK-6-15               6   140.000
 MK-6-16               6   150.000
!*********************************** Marker Types ********************************************************************
!Co-dominant marker: When heterozygote F1 is present, P1 is coded as 2, F1 is coded as 1, and P2 is coded as 0; Otherwise, P1 is coded as 2, and P2 is coded as 0. 
!Dominant marker: When heterozygote F1 is present, P1 and F1 are coded as 12, and P2 is coded as 0; Otherwise, P1 is coded as 2, and P2 is coded as 0.  
!Recessive markers: When heterozygote F1 is present, P1 is coded as 2, and F1 and P2 are coded as 10; Otherwise, P1 is coded as 2, and P2 is coded as 0. 
!Missing marker is coded as -1. 
 MK-1-1                 2   1   1   2   1   2   2   1   1   1   2   1   1   2   2   2   2   2   2   1   2   2   1   2   2   2   2   1   1   2   2   2   2   2   2   1   2   2   2   2   1   1   2   1   2   2   1   1   1   1   1   1   2   2   1   2   2   1   2   2   2   2   1   2   2   2   2   1   2   2   2   1   1   2   2   1   2   2   2   2   2   1   2   1   2   2   1   2   1   1   1   1   1   1   2   1   1   1   1   1   1   1   2   1   2   2   2   2   1   1   2   2   2   2   2   1   1   2   1   2   2   1   1   2   2   2   2   1   1   2   1   1   1   2   2   2   1   1   2   2   1   2   2   1   2   1   1   1   1   2   2   1   2   1   2   2   1   2   1   2   1   1   1   1   2   2   2   1   2   1   1   2   1   1   1   2   2   2   1   2   1   2   1   2   2   1   1   2   1   1   1   2   1   2   1   2   1   1   1   1
 MK-1-2                 2   1   1   2   1   2   2   2   1   1   2   1   1   2   1   2   1   2   1   1   2   2   1   2   2   2   2   1   1   2   2   2   2   1   2   1   2   2   2   2   1   1   1   1   2   1   1   1   2   1   1   1   2   2   1   2   2   1   2   2   2   2   1   2   1   2   2   1   2   2   2   1   2   2   2   1   2   2   2   2   2   1   2   1   2   1   1   2   2   1   1   1   1   1   2   1   1   1   1   1   1   1   2   1   2   2   2   2   1   1   2   2   2   2   2   1   1   2   1   2   2   1   1   2   2   2   2   1   1   2   1   1   1   2   2   2   1   1   2   1   1   2   2   1   2   1   2   1   1   2   2   1   2   1   1   2   1   2   1   2   1   1   2   1   2   2   2   1   2   1   1   2   1   1   1   2   2   2   1   2   1   2   1   2   1   1   1   2   1   1   1   2   1   2   1   2   1   1   1   1
 MK-1-3                 2   1   1   2   2   2   2   2   1   1   2   1   1   2   1   2   1   2   1   1   2   1   2   2   2   2   2   1   1   2   2   2   2   1   2   1   2   2   2   2   1   1   1   1   2   2   2   1   2   1   1   1   2   2   1   2   2   2   2   2   1   2   1   1   1   2   2   1   2   2   1   1   2   2   2   1   2   2   1   2   2   1   2   2   2   2   1   2   2   1   1   2   1   1   2   1   1   1   1   1   1   1   2   1   2   2   2   2   1   1   1   2   2   1   2   1   1   2   1   2   2   1   1   2   2   2   2   1   1   2   1   1   1   2   2   2   1   1   2   1   2   2   2   2   2   1   2   1   1   2   2   1   2   1   1   2   1   2   1   2   1   1   2   1   2   2   2   1   2   1   1   1   1   1   1   2   2   2   1   2   1   2   1   2   1   2   1   2   1   1   1   2   1   2   1   2   1   1   2   1
 MK-1-4                 2   1   2   2   1   2   2   2   1   1   2   1   1   2   1   2   1   1   1   1   2   1   2   2   2   2   2   1   1   2   2   2   2   1   2   2   2   2   2   2   1   1   1   1   2   2   2   1   2   1   1   1   2   2   1   2   2   2   2   2   1   2   1   1   1   2   2   1   2   2   1   1   2   2   2   1   2   2   1   2   2   1   2   2   2   2   1   2   2   1   1   2   1   1   1   1   1   1   1   1   1   1   2   1   2   1   2   2   1   1   1   2   1   1   2   1   1   2   1   2   2   1   1   1   2   2   2   1   1   2   1   1   1   2   2   2   1   1   2   1   2   1   2   2   2   1   2   1   1   1   2   1   2   1   1   2   1   2   1   2   1   1   2   1   2   2   2   1   2   1   2   1   1   1   1   2   1   2   1   2   1   2   1   2   1   2   1   1   1   1   1   1   1   2   1   2   2   1   1   1
 MK-1-5                 2   1   2   2   1   2   2   2   1   1   2   1   1   2   1   2   1   1   1   1   2   1   1   2   2   2   2   1   1   2   2   2   2   1   2   2   2   2   2   1   1   1   1   1   2   2   2   1   2   1   1   1   2   2   1   2   2   2   2   2   1   2   1   1   1   2   2   1   2   2   1   2   2   2   2   1   2   2   1   2   2   1   2   2   2   2   1   2   1   1   1   2   1   1   1   1   1   2   1   1   1   1   2   1   2   1   1   2   1   1   1   1   1   1   2   1   1   2   1   2   1   1   1   1   2   2   1   1   1   2   2   1   1   2   2   2   1   1   1   1   2   2   2   2   2   2   2   1   1   1   1   1   1   1   1   2   1   2   1   2   2   1   2   1   2   2   2   1   2   1   2   1   1   1   1   2   1   2   1   1   1   2   2   2   1   1   2   1   1   1   1   1   1   2   1   2   2   1   1   1
 MK-1-6                 2   1   2   2   1   2   1   2   1   1   2   1   1   2   1   2   1   1   1   1   2   1   1   1   2   2   2   1   1   2   2   2   1   1   1   2   2   2   2   1   1   1   1   1   2   2   2   1   2   1   1   1   2   2   1   2   2   2   1   2   1   2   1   1   1   2   2   1   2   2   1   2   2   2   2   1   2   2   1   2   2   1   2   2   2   2   1   2   1   1   1   2   2   1   1   1   1   2   1   1   1   1   2   1   2   1   1   2   1   1   1   2   1   1   2   1   1   2   1   2   1   1   1   2   2   2   2   1   1   2   2   1   1   2   2   2   1   1   1   1   2   2   2   2   2   2   2   1   1   1   1   1   1   1   1   2   1   2   1   1   2   1   2   1   2   2   2   1   2   1   2   1   1   1   1   2   1   2   1   1   1   2   2   2   1   1   2   1   1   1   2   1   1   1   1   2   2   1   1   2
 MK-1-7                 1   1   2   2   1   2   1   2   1   1   2   1   1   1   1   2   1   1   1   1   2   1   1   1   2   2   2   1   1   1   2   2   2   1   1   2   2   2   2   2   1   1   1   1   1   2   2   1   2   1   1   1   2   2   2   2   2   2   1   2   1   2   1   1   1   2   2   1   2   2   1   2   2   2   2   1   2   1   1   2   2   1   2   2   2   2   1   2   2   1   1   2   2   1   1   2   1   2   1   1   2   1   2   1   2   2   1   2   1   1   1   2   1   1   2   1   2   2   1   2   1   1   1   2   2   2   2   1   1   2   2   1   1   2   2   2   1   1   1   1   2   2   2   2   1   2   2   2   2   1   2   1   1   1   1   2   1   2   1   1   2   1   2   1   2   2   2   1   2   1   2   1   2   2   1   2   2   2   1   1   1   2   2   2   1   1   2   1   2   1   2   1   1   1   1   2   2   1   1   2
 MK-1-8                 2   1   1   2   1   2   1   2   1   1   2   1   1   1   1   1   1   1   2   2   2   1   1   1   2   2   2   1   1   1   2   2   2   1   2   2   2   2   2   2   1   1   2   2   1   2   2   2   2   1   1   1   2   2   2   2   2   2   1   2   1   2   1   1   1   2   2   1   2   2   1   2   2   2   1   1   2   1   1   2   2   1   2   2   1   2   1   2   1   1   1   2   2   1   1   2   1   2   1   1   2   1   2   1   2   2   1   2   2   1   1   2   1   1   2   1   2   2   1   2   1   1   1   2   2   2   2   2   1   2   2   1   1   2   2   2   1   1   1   1   1   1   2   2   1   2   2   1   2   1   2   1   1   1   1   2   1   2   1   1   2   1   2   1   2   2   2   1   2   1   2   1   2   2   1   2   2   2   1   1   1   2   2   2   1   1   2   1   2   1   2   1   1   1   2   2   2   1   1   2
 MK-1-9                 2   1   1   2   1   2   1   2   1   1   1   1   1   1   1   2   1   1   2   2   2   1   1   2   2   2   2   1   1   1   2   2   2   1   1   2   2   2   2   2   1   1   2   2   1   2   2   2   2   2   1   1   2   2   2   2   2   2   1   2   1   2   1   1   1   2   2   1   2   2   1   2   2   2   1   1   2   1   1   2   2   1   2   2   1   2   1   2   1   1   1   2   2   1   1   2   1   2   2   2   2   2   2   1   2   2   1   2   1   1   1   2   1   1   2   1   2   2   1   2   2   1   1   1   2   2   2   2   1   2   2   1   1   2   2   1   1   1   1   1   1   1   2   2   1   1   2   1   2   1   2   1   1   1   1   2   1   2   1   1   2   1   2   1   2   2   2   1   2   2   2   1   2   2   1   2   2   2   1   1   1   2   2   2   2   1   2   1   2   2   2   1   1   1   2   2   2   1   2   2
 MK-1-10                2   2   1   2   1   2   1   2   1   1   1   1   1   1   1   2   1   1   2   2   2   1   1   2   2   2   1   1   2   1   2   2   2   1   1   2   2   2   2   2   1   2   2   2   1   2   2   2   2   2   1   1   2   2   2   2   2   2   1   2   1   2   1   1   1   1   2   1   2   2   1   1   2   1   1   1   2   1   1   2   2   1   2   2   1   2   1   2   1   1   2   2   2   1   1   2   1   2   2   2   2   2   2   1   2   2   1   2   1   1   1   2   1   2   2   1   2   2   1   2   2   1   1   1   2   2   2   2   1   2   2   1   1   2   2   1   1   1   2   1   1   1   2   2   1   1   2   1   2   1   2   1   1   2   1   2   1   2   2   1   2   2   2   1   2   2   2   1   2   2   2   1   2   2   1   2   2   1   1   1   1   2   2   2   2   1   2   1   2   2   1   1   1   1   2   2   2   1   2   2
 MK-1-11                2   2   2   2   1   1   1   2   1   2   1   1   1   1   1   2   1   1   2   2   2   1   1   2   2   2   2   1   2   2   2   2   2   1   1   2   2   2   2   2   1   2   2   2   1   2   2   2   2   2   1   1   1   2   2   2   2   1   1   2   1   2   1   1   1   2   2   1   2   2   1   2   2   1   1   1   2   1   1   2   2   1   2   2   1   2   1   2   1   1   2   2   2   1   1   2   1   2   2   2   2   2   1   1   2   2   1   2   1   1   1   2   1   2   2   1   2   2   1   2   2   1   1   1   2   2   1   2   1   2   2   1   1   2   2   1   1   1   1   1   1   1   2   1   1   1   2   1   2   2   2   2   1   2   1   2   1   2   1   1   2   2   2   1   2   2   1   1   2   2   2   1   2   2   1   2   2   1   1   1   1   2   2   2   2   1   2   1   2   2   1   1   1   1   2   2   2   1   2   2
 MK-1-12                1   2   2   2   1   1   1   2   1   2   1   1   1   1   1   2   1   1   2   2   2   1   1   2   2   2   2   1   2   2   2   2   2   2   1   2   2   2   2   2   1   2   2   2   1   1   2   2   2   2   1   1   1   2   2   2   2   1   1   2   2   2   1   1   1   2   2   1   2   2   2   2   2   2   1   1   2   1   1   2   2   1   2   2   1   2   1   2   1   1   2   2   2   1   1   2   1   2   2   2   2   2   1   1   2   2   1   2   1   1   1   2   1   1   2   1   2   2   1   2   2   1   1   1   2   2   1   2   2   2   2   1   1   2   2   2   1   1   1   1   1   1   2   1   1   1   2   2   2   2   2   2   1   2   1   2   2   2   1   1   2   2   2   1   2   2   1   1   1   2   2   1   2   2   1   2   2   2   1   1   1   2   2   2   2   1   2   1   2   2   2   2   1   1   2   2   2   1   2   2
 MK-1-13                1   2   2   2   1   1   1   2   1   2   1   1   1   1   1   2   1   1   2   2   2   1   1   2   2   2   2   1   2   2   2   2   2   2   1   2   2   2   2   2   1   2   2   2   1   1   2   2   2   2   1   1   1   2   2   2   1   1   1   2   2   1   2   2   1   1   2   1   2   2   2   2   2   2   1   1   2   1   1   2   2   1   2   2   2   2   1   2   1   1   2   2   2   1   1   2   1   2   1   2   2   1   1   1   2   2   1   2   1   1   2   2   1   1   2   1   2   2   2   1   2   1   1   1   2   2   1   2   2   2   2   1   1   2   2   2   1   1   1   1   1   1   2   1   2   1   2   2   2   2   2   2   1   2   1   1   2   2   1   1   2   2   2   1   2   2   2   1   1   1   2   1   2   2   1   2   2   1   1   1   1   2   2   2   2   1   2   2   2   2   1   2   1   2   1   2   2   1   2   2
 MK-1-14                1   2   2   2   1   1   2   1   1   2   1   1   1   1   2   2   2   1   2   2   2   2   1   2   2   1   2   1   2   2   2   2   2   2   1   1   2   2   2   2   1   2   2   2   1   1   2   2   2   2   1   1   1   2   2   2   1   1   1   2   2   1   2   2   1   1   1   1   2   2   2   2   2   2   1   1   1   1   1   2   2   1   2   2   2   1   1   2   1   2   2   2   2   1   1   1   1   1   1   2   2   1   1   1   2   2   1   2   1   1   1   2   1   1   2   1   2   2   2   1   2   1   1   1   1   2   1   2   2   1   2   1   2   2   2   2   1   1   1   1   1   1   2   1   2   1   2   2   2   2   2   2   1   2   1   1   2   2   1   1   2   2   2   1   2   2   2   1   1   1   2   2   2   2   1   2   2   1   1   1   1   2   2   2   1   1   2   1   2   2   1   2   1   2   1   2   2   1   2   2
 MK-1-15                1   2   2   2   1   1   2   2   1   2   1   1   1   1   2   2   2   1   2   2   2   2   1   2   2   1   2   1   2   2   2   1   2   2   1   1   2   2   2   2   2   2   2   2   1   1   2   2   2   2   1   1   1   2   1   1   1   1   1   2   2   1   2   2   1   1   1   1   2   2   2   2   2   2   2   1   1   1   1   2   2   1   2   2   2   1   1   2   2   2   2   2   2   2   1   1   1   1   1   2   2   1   1   1   2   2   1   2   1   1   1   2   1   1   2   1   2   2   2   1   2   1   1   1   1   1   1   2   2   1   2   1   2   2   2   2   1   1   1   1   1   1   2   1   2   1   1   2   2   2   2   2   1   2   1   1   2   2   1   2   2   2   2   1   2   1   2   1   1   1   2   2   2   2   1   2   2   1   1   1   1   2   2   2   1   1   2   2   2   2   1   2   1   2   1   2   2   1   2   2
 MK-1-16                1   2   2   2   1   1   2   2   1   2   2   1   1   1   2   2   1   1   2   2   2   2   1   2   1   2   2   1   2   2   2   1   2   2   1   1   2   2   2   2   2   2   2   2   1   1   2   2   2   2   1   1   1   2   1   1   1   1   1   2   1   1   2   2   1   1   1   1   1   2   2   2   2   2   2   1   2   1   1   2   2   1   2   2   2   1   1   2   2   2   2   2   2   2   1   2   1   1   1   1   2   1   1   1   2   2   1   2   2   1   1   2   1   1   2   1   2   2   2   1   2   2   1   1   2   1   1   2   2   1   2   1   2   2   2   2   1   1   2   1   1   1   2   1   2   1   1   2   2   2   2   2   1   2   1   1   1   2   2   2   2   1   2   1   2   1   2   1   1   1   2   2   2   2   1   2   2   1   1   1   1   1   2   1   1   1   2   1   2   2   1   1   1   2   1   2   2   1   2   2
 MK-2-1                 1   2   2   2   2   1   2   1   1   2   2   1   1   2   1   1   2   1   2   2   1   1   1   2   1   2   2   2   1   1   1   1   2   1   1   2   2   1   1   1   1   1   1   2   2   1   2   1   1   2   1   2   1   1   1   2   2   1   2   2   1   2   2   1   1   1   1   2   2   2   1   2   2   1   1   2   2   2   2   2   2   2   1   2   2   2   2   1   2   2   1   1   2   2   2   2   2   2   2   2   1   1   2   2   1   2   1   2   2   1   2   1   1   2   2   2   1   2   1   2   2   1   1   1   2   2   2   2   1   1   1   1   2   1   2   2   1   2   2   1   1   1   2   2   1   2   2   2   2   1   2   2   1   2   1   2   1   2   1   1   2   1   1   1   2   1   2   1   2   1   2   2   2   1   2   2   2   2   2   2   2   2   2   1   2   2   2   2   2   1   2   2   1   2   1   1   2   2   2   2
 MK-2-2                 1   2   2   2   2   1   2   1   1   2   2   1   1   2   1   1   2   1   2   2   1   1   1   2   1   1   2   2   1   1   1   1   2   2   1   2   2   1   1   1   1   1   1   2   2   1   2   1   1   2   1   2   1   1   1   2   2   2   2   2   1   2   2   1   1   1   1   2   2   2   1   2   2   2   1   2   2   2   2   2   2   2   1   2   2   2   2   2   2   2   1   2   2   2   2   2   2   2   2   2   1   1   1   2   1   2   1   2   2   1   2   1   1   2   2   2   1   2   1   2   2   2   1   2   2   2   2   2   2   1   1   1   2   1   2   2   2   2   1   1   1   1   2   2   2   2   2   2   2   1   2   2   1   2   1   1   1   2   1   1   2   1   1   1   2   1   2   1   2   1   2   2   2   1   2   2   2   2   2   2   2   2   2   1   2   2   2   2   2   1   2   2   1   2   1   2   2   2   2   2
 MK-2-3                 1   1   2   2   2   1   2   1   2   2   2   1   1   2   1   1   2   1   2   2   1   1   1   2   1   1   1   2   1   1   1   1   2   2   1   2   2   1   1   1   1   1   1   2   2   1   2   1   1   2   1   2   1   1   1   2   2   2   2   2   1   2   2   1   1   1   2   2   2   2   1   2   2   1   1   2   2   2   2   2   2   2   1   2   2   2   2   2   2   2   1   2   2   2   2   2   2   2   2   2   2   2   1   2   1   2   1   2   2   1   2   1   1   2   2   1   1   2   1   1   2   2   1   2   2   2   2   1   2   1   2   1   2   1   2   2   2   2   1   1   2   1   2   2   2   2   2   2   2   1   2   2   1   2   2   1   1   2   1   1   2   1   1   1   2   2   2   1   2   1   2   2   2   1   2   2   2   2   1   2   2   2   2   1   2   2   2   2   1   1   2   2   1   2   1   2   2   2   2   2
 MK-2-4                 1   1   2   2   2   2   2   1   2   1   2   1   1   2   1   1   2   1   2   1   1   1   1   2   1   1   1   1   1   1   1   2   2   1   1   2   2   1   1   1   1   1   2   2   2   2   2   1   2   2   1   2   1   1   1   2   2   2   2   2   1   2   2   1   1   1   1   2   2   1   1   2   2   2   2   2   2   2   1   2   2   2   1   2   2   2   2   2   2   2   1   2   2   2   2   2   2   2   2   2   2   1   1   2   1   2   1   2   2   1   1   1   1   2   2   1   1   2   1   1   2   2   1   2   2   2   2   1   2   1   2   1   2   1   2   2   2   2   1   1   2   1   2   2   2   2   2   2   2   1   2   2   1   2   2   1   1   2   1   1   2   2   1   1   2   2   2   1   2   1   1   1   2   1   2   2   2   2   1   2   2   2   2   1   2   2   2   2   2   1   2   2   1   2   1   2   2   2   2   1
 MK-2-5                 1   1   2   2   2   2   1   1   1   1   2   1   1   2   2   1   2   1   2   1   1   1   1   1   1   1   1   1   1   1   1   2   2   1   1   2   2   1   1   1   1   2   2   2   2   2   2   1   1   2   1   2   1   1   1   2   1   2   2   2   1   2   2   1   1   2   2   2   1   1   1   2   2   2   2   2   2   2   1   2   1   2   1   2   2   2   2   2   2   2   1   2   2   2   2   2   2   1   2   2   2   1   1   2   1   2   1   2   2   1   1   1   1   2   2   1   1   2   2   1   2   2   1   2   2   2   2   1   2   1   2   2   2   1   1   1   2   2   1   1   2   1   2   2   2   2   2   2   2   1   2   2   1   2   2   1   1   2   1   1   2   2   1   2   2   2   1   1   2   1   1   2   2   1   2   2   2   2   1   2   2   2   2   1   2   2   2   2   2   1   1   2   1   2   1   2   2   2   2   1
 MK-2-6                 1   1   2   2   2   2   1   1   1   1   2   1   1   2   2   2   2   1   2   1   2   2   1   1   1   1   1   1   1   1   1   2   2   1   1   2   2   1   1   1   1   2   2   2   2   2   1   1   1   2   1   2   1   1   1   2   2   2   2   2   1   2   2   1   1   2   2   2   1   1   1   2   2   2   2   2   2   2   1   2   1   2   1   2   2   2   1   2   2   2   1   2   2   2   2   2   2   1   2   2   2   1   1   2   2   1   1   1   2   1   1   1   1   2   2   1   1   2   2   1   2   2   1   2   2   1   2   2   2   1   2   2   2   1   1   2   2   2   1   1   2   2   1   2   2   2   2   2   2   1   2   2   1   1   1   1   1   2   1   1   2   2   2   2   2   2   2   1   2   1   1   2   2   1   2   2   2   2   1   2   2   1   2   1   2   1   1   1   2   2   1   2   1   2   1   2   2   2   2   1
 MK-2-7                 1   1   2   2   2   2   1   1   1   1   2   1   1   2   2   2   2   1   2   1   2   1   1   1   1   2   1   1   1   2   1   1   1   1   1   2   2   2   1   1   1   1   2   2   2   2   1   1   1   2   1   2   1   1   1   2   2   2   2   2   1   2   2   1   1   2   2   2   2   1   1   2   1   2   2   2   2   2   1   2   1   2   1   2   1   2   1   2   2   2   2   1   2   2   2   1   2   1   2   2   2   1   1   2   2   1   1   1   2   1   1   1   1   2   2   1   1   2   2   1   2   2   1   2   2   1   2   2   2   1   2   2   2   1   1   2   2   2   1   1   2   1   1   2   2   2   2   2   2   1   2   2   1   2   1   1   1   2   1   1   2   2   2   2   2   2   2   1   1   1   1   2   2   1   2   1   2   2   1   2   2   1   2   1   2   1   1   1   2   2   1   2   1   2   1   2   2   2   1   1
 MK-2-8                 1   1   2   2   2   2   1   1   1   1   2   1   1   2   2   2   2   2   2   1   2   1   1   1   1   2   1   2   1   2   1   1   1   1   1   2   1   2   1   1   1   1   2   2   2   2   1   1   1   2   1   2   1   1   1   2   2   2   2   2   1   1   2   1   1   2   2   1   2   1   1   2   1   2   2   2   2   2   1   2   1   2   1   2   1   2   1   2   2   2   2   1   2   2   2   1   2   1   2   2   2   1   1   2   2   1   1   1   2   1   2   1   1   1   2   1   2   2   2   1   2   2   1   2   2   1   2   2   2   1   2   1   2   1   1   1   2   2   1   1   2   1   1   2   2   2   2   2   2   1   2   2   1   2   1   1   1   2   1   1   2   2   2   2   1   1   2   1   1   1   1   1   2   1   2   1   2   2   1   2   2   2   2   1   2   1   1   1   1   2   1   2   1   2   1   2   1   2   1   1
 MK-2-9                 2   1   2   2   2   2   1   1   1   1   2   1   1   1   2   2   2   1   2   1   2   1   1   1   1   2   1   2   1   2   1   1   2   1   1   1   1   2   1   1   1   1   1   2   2   2   1   1   1   2   1   2   1   1   1   2   1   1   2   2   1   1   2   1   1   2   2   1   1   1   1   2   1   2   2   2   2   1   1   2   1   2   1   2   1   2   1   2   2   2   1   2   1   1   2   1   2   1   2   2   2   1   1   1   2   2   1   1   2   1   2   1   2   1   2   2   2   2   2   2   2   2   1   1   2   2   2   2   2   1   2   2   2   1   1   1   2   1   1   1   2   1   1   2   1   2   2   2   2   1   2   2   1   2   1   1   1   2   1   1   2   2   2   2   1   1   2   1   1   1   1   1   2   1   2   1   2   2   1   2   2   2   2   2   2   2   1   2   1   2   1   2   1   2   1   2   1   2   1   1
 MK-2-10                1   1   2   2   1   2   1   1   1   1   2   1   1   1   2   2   2   1   2   1   2   1   1   1   1   2   2   2   1   2   1   1   2   1   1   1   1   2   1   1   1   1   1   2   2   2   2   1   1   2   1   2   1   1   2   2   1   1   2   2   1   1   2   1   1   2   2   2   1   1   2   2   1   2   1   2   2   1   1   2   1   2   1   2   1   2   1   2   2   2   1   2   1   1   2   2   2   1   2   1   2   1   1   1   2   2   1   1   2   1   2   1   2   1   2   2   2   2   2   2   2   2   1   1   2   2   2   2   2   1   2   2   2   1   1   1   2   1   1   1   2   1   1   2   1   2   2   2   2   2   2   2   1   2   1   1   1   2   1   1   1   2   1   2   1   1   2   1   1   1   1   1   2   1   2   1   2   2   1   2   2   2   2   2   2   1   2   2   1   2   1   2   1   2   1   2   2   2   1   1
 MK-2-11                1   1   2   2   1   2   1   1   1   1   2   2   1   1   2   2   2   1   2   1   2   1   1   1   1   2   2   2   1   2   1   1   2   1   1   1   1   2   1   1   1   1   1   2   2   2   2   1   1   2   1   2   2   1   2   2   1   1   2   2   1   1   2   1   1   2   2   2   2   1   2   2   1   2   2   2   2   1   1   2   1   2   1   2   1   2   2   2   2   1   1   2   1   1   2   1   2   1   2   1   2   1   1   1   1   2   1   1   2   2   2   1   2   1   2   1   1   2   1   1   1   2   1   1   1   1   2   2   2   1   1   2   2   2   1   2   2   1   1   1   2   1   2   2   1   2   2   1   2   2   2   2   1   2   1   1   1   2   1   1   1   2   1   2   1   1   1   1   1   1   1   1   2   1   2   1   2   2   1   2   2   2   2   2   2   1   2   2   1   2   1   2   1   2   1   2   2   2   1   1
 MK-2-12                1   1   2   2   1   2   1   1   1   1   2   2   1   1   2   2   1   2   2   1   2   1   1   1   1   2   2   2   1   2   1   2   2   1   1   2   1   2   1   1   1   1   1   1   2   2   2   1   1   2   1   2   2   1   1   2   1   2   2   2   1   1   2   1   1   2   2   2   2   1   2   2   1   1   2   1   2   1   2   2   1   2   1   2   2   2   2   2   2   1   1   2   1   1   2   1   2   1   2   1   2   1   1   1   1   2   1   1   2   2   1   2   2   2   2   1   1   2   1   2   1   2   1   1   1   1   2   2   2   1   1   2   2   2   2   2   2   1   1   1   2   1   2   2   1   2   2   2   2   2   2   2   1   2   1   1   1   2   1   1   1   2   2   2   1   1   1   1   1   1   1   1   2   1   2   1   2   2   1   2   2   2   2   2   2   1   2   1   1   2   1   2   1   2   2   2   2   2   1   1
 MK-2-13                1   1   2   2   2   2   1   1   1   1   2   2   1   1   2   2   2   2   2   1   1   1   1   1   1   2   2   2   2   2   1   2   2   1   2   2   1   2   2   1   1   1   1   1   2   2   2   1   1   2   1   2   2   1   2   2   1   2   2   2   1   1   2   1   1   2   2   2   2   1   1   2   1   1   2   1   2   1   2   2   1   2   1   2   1   2   2   2   2   1   1   2   1   1   2   1   2   1   2   1   1   1   1   1   1   2   1   1   1   2   1   2   2   2   2   1   1   2   1   2   1   2   1   1   1   1   2   2   2   1   1   2   2   2   2   2   2   2   1   1   2   1   2   2   1   2   2   2   1   2   2   1   1   2   1   1   1   1   1   1   1   2   2   2   1   1   1   1   1   1   1   1   2   1   2   2   2   2   1   2   2   2   2   2   2   2   1   1   1   2   1   1   1   2   2   2   2   2   1   1
 MK-2-14                2   1   1   2   2   2   1   1   2   1   2   2   1   1   2   2   2   2   2   2   1   1   1   1   1   2   2   2   2   2   1   2   2   2   2   2   1   2   2   1   1   1   1   1   2   2   2   1   1   2   1   2   2   1   2   2   1   2   1   2   1   1   2   1   1   2   1   2   2   1   1   2   1   1   2   2   2   1   1   2   1   2   1   2   1   2   2   2   1   1   1   2   1   1   2   1   2   1   1   1   1   1   1   1   1   2   1   1   1   1   2   2   2   1   2   1   1   1   1   2   1   2   1   1   1   1   2   2   2   2   1   2   2   2   2   2   2   2   1   2   2   1   2   2   1   2   2   2   1   2   2   1   1   2   1   1   1   1   1   1   1   2   2   2   1   1   1   1   1   1   1   1   2   1   2   2   2   2   1   2   2   2   2   2   2   1   1   1   1   2   1   1   1   2   2   2   2   2   1   1
 MK-2-15                2   1   1   2   2   2   1   1   2   1   2   2   1   1   1   2   2   2   2   2   1   1   1   1   1   2   2   2   2   2   1   2   2   2   2   2   1   1   2   1   1   1   1   1   2   2   2   1   1   2   1   2   2   1   2   2   1   2   1   2   1   1   2   1   1   1   2   1   2   1   1   2   1   1   2   2   2   1   1   2   1   2   1   2   1   2   2   2   1   1   2   2   1   1   2   1   2   1   1   1   1   1   1   1   2   1   1   1   1   2   2   2   2   1   2   1   1   1   1   2   1   2   1   1   1   1   2   2   2   2   1   2   2   2   2   2   2   2   1   1   2   1   2   2   1   2   2   2   1   2   2   1   1   2   1   1   1   1   1   1   2   2   2   2   1   1   1   1   2   1   1   1   2   1   2   2   2   2   2   2   2   2   2   2   2   1   1   1   1   2   1   2   1   2   2   2   2   2   1   1
 MK-2-16                1   1   1   2   2   1   1   1   2   1   2   2   1   1   1   2   2   2   1   2   2   1   2   1   1   2   2   2   2   2   1   2   2   1   2   2   1   1   2   1   1   1   1   1   2   1   2   1   2   1   1   2   1   1   2   2   1   2   1   2   1   1   2   1   1   1   2   1   2   1   1   2   1   1   1   2   2   1   1   2   1   2   1   2   1   2   2   1   1   1   2   2   1   1   2   2   2   1   2   1   1   1   1   1   2   2   1   1   1   2   2   2   2   1   2   1   1   1   1   2   1   2   1   1   1   1   2   2   2   2   1   2   2   2   2   2   2   2   1   2   2   1   2   2   1   2   2   2   1   2   1   1   1   2   1   1   1   2   1   1   2   2   2   2   1   1   1   2   2   1   1   1   2   1   2   2   2   2   2   1   2   2   1   2   2   1   1   1   1   2   1   2   1   2   2   2   2   2   1   1
 MK-3-1                 1   1   2   2   1   1   1   1   1   1   1   2   1   2   1   1   1   1   2   2   1   2   2   1   1   2   2   1   1   1   2   1   1   2   1   2   1   1   1   2   1   1   1   2   1   2   2   2   2   2   1   2   2   1   2   2   1   2   1   1   1   2   2   1   1   2   1   2   1   2   1   1   1   1   2   2   2   1   1   2   1   1   2   2   1   2   1   2   2   1   2   2   1   1   1   2   1   1   2   1   2   1   2   2   2   1   2   2   2   2   1   1   1   1   1   1   2   1   2   2   2   1   1   2   1   2   1   1   1   1   1   1   1   1   2   2   1   2   1   1   2   1   2   2   2   1   2   1   1   2   2   2   1   2   2   2   2   1   1   2   2   2   1   2   1   2   1   2   2   2   1   1   1   1   1   2   1   1   1   1   2   2   1   2   2   1   2   2   1   1   2   2   2   1   1   2   2   2   1   1
 MK-3-2                 1   1   2   2   1   1   1   1   1   1   1   2   1   2   1   1   1   1   2   2   1   2   2   1   1   2   2   1   1   2   1   1   1   2   1   2   1   2   1   2   1   1   1   2   1   2   2   2   2   2   2   2   2   1   2   2   1   2   1   1   1   2   2   1   1   2   1   2   1   2   1   1   1   2   2   2   2   1   1   2   2   1   2   2   1   2   1   1   2   1   1   1   1   1   1   2   1   1   2   1   2   1   2   2   2   1   2   2   2   2   1   1   1   1   1   2   2   1   2   2   2   1   1   2   1   2   1   1   1   1   1   1   1   1   2   2   1   2   1   1   2   1   2   2   2   2   2   1   1   2   2   2   1   2   2   2   2   1   1   2   2   2   2   1   1   1   1   2   1   2   1   1   1   1   1   2   2   1   2   1   2   2   1   2   2   1   2   2   1   1   2   2   1   1   1   2   2   2   1   1
 MK-3-3                 1   1   1   2   1   1   1   1   1   1   1   2   1   2   1   1   1   1   2   2   1   2   2   1   1   2   2   2   1   2   1   1   2   2   1   2   1   2   1   2   1   1   1   2   1   2   2   2   2   2   2   2   2   1   2   1   1   2   1   1   1   2   2   1   1   2   1   2   1   2   1   1   1   2   2   2   2   1   1   2   2   1   2   2   1   1   1   1   2   1   1   2   1   1   1   2   1   1   2   1   2   1   2   2   2   1   2   2   2   2   1   1   1   1   1   2   2   1   2   2   2   1   1   2   1   1   1   1   1   1   2   1   1   2   2   2   1   1   1   1   2   1   2   1   2   2   1   1   1   2   2   2   1   2   2   2   2   1   1   2   2   2   2   1   1   1   2   2   1   2   1   1   1   1   1   1   2   1   2   1   2   2   1   2   2   1   2   2   1   1   2   2   1   1   1   1   2   2   1   1
 MK-3-4                 2   1   1   2   1   1   1   1   1   2   1   2   2   2   2   1   1   1   2   2   1   2   2   1   1   2   2   2   1   2   1   1   2   2   1   2   1   2   1   2   1   1   2   2   1   2   2   2   2   2   2   2   2   1   2   1   1   2   1   1   1   2   2   1   1   2   1   2   1   2   1   1   1   2   2   2   2   1   1   2   2   1   2   1   1   1   1   1   2   1   1   2   1   1   1   2   1   1   2   2   1   1   2   2   2   1   2   2   2   2   1   1   1   1   1   2   2   1   2   2   2   1   1   2   1   1   1   1   1   1   2   1   1   2   2   2   1   1   1   1   2   1   2   1   2   2   1   2   1   2   2   2   1   2   2   2   2   1   1   2   2   2   2   1   1   1   1   1   1   2   1   1   1   1   1   1   2   1   2   1   2   2   1   2   2   1   2   2   1   1   2   2   1   1   1   1   1   2   1   1
 MK-3-5                 2   1   1   1   1   1   1   1   1   1   1   1   2   2   2   1   2   1   2   2   1   2   2   1   1   2   2   2   1   2   1   1   1   2   1   2   1   2   1   2   1   1   2   2   1   2   2   2   1   2   2   2   2   1   2   2   1   2   1   1   1   1   2   1   2   2   1   2   1   2   1   2   1   2   2   2   2   1   1   2   2   1   2   1   1   1   1   1   2   1   2   1   2   1   1   2   1   2   2   2   1   1   2   2   2   1   2   2   2   2   1   1   1   1   1   2   2   2   2   2   2   1   1   2   1   1   1   1   1   1   2   1   1   2   2   1   2   1   1   1   2   1   2   1   2   2   1   2   2   1   2   2   1   2   2   2   2   1   1   2   1   2   1   1   1   1   1   1   1   2   1   1   1   1   2   1   2   2   2   1   2   2   1   2   2   1   2   2   1   1   2   2   1   1   2   1   1   2   1   1
 MK-3-6                 2   1   1   1   1   2   1   1   1   1   1   1   1   2   2   1   2   2   2   2   1   2   2   1   2   2   2   2   1   2   1   1   1   1   2   2   1   2   2   2   1   1   2   2   1   2   2   2   1   1   2   2   2   1   2   2   1   2   1   1   1   1   2   1   2   2   1   2   2   1   1   2   1   2   2   2   2   1   1   2   2   1   2   1   1   1   1   1   2   1   2   2   2   1   1   2   1   2   2   2   1   2   2   1   2   1   2   2   1   1   1   1   1   1   1   2   2   2   2   2   2   2   1   2   1   1   1   1   1   1   2   1   1   2   2   1   2   1   1   1   2   1   1   1   2   2   1   1   2   2   2   2   1   2   2   2   2   1   1   2   1   2   1   1   1   2   1   1   1   2   1   1   1   1   2   1   2   2   2   1   2   2   1   2   2   2   1   1   1   1   1   2   2   1   2   1   1   2   1   1
 MK-3-7                 2   2   1   1   1   1   1   1   1   1   1   2   1   2   2   1   2   2   2   2   2   2   2   1   2   2   2   2   1   2   1   1   1   2   2   2   1   2   2   2   1   1   2   2   1   2   2   2   1   1   2   2   2   1   2   2   1   2   1   1   1   1   2   1   2   2   1   2   2   1   1   2   1   2   2   2   2   2   1   2   2   1   2   2   1   1   1   1   2   1   2   2   1   1   1   2   2   2   2   2   1   1   2   1   2   1   2   2   1   1   1   1   1   1   1   2   2   2   2   2   1   2   1   2   1   1   1   1   1   1   2   1   1   2   2   1   2   1   1   1   2   1   1   1   2   1   1   2   1   2   2   2   1   1   2   2   1   2   1   2   1   2   1   1   1   2   1   1   1   2   1   2   1   1   2   1   2   2   2   1   2   2   1   2   2   2   1   1   1   1   1   2   2   1   2   1   1   2   1   1
 MK-3-8                 2   1   1   1   1   1   1   1   1   1   1   2   1   2   2   1   2   2   2   2   2   2   2   1   2   1   2   2   1   1   1   2   1   2   2   2   1   1   1   2   1   2   1   2   1   2   2   2   1   1   2   2   2   2   2   2   1   2   1   1   1   1   2   1   2   2   1   2   2   2   1   2   1   2   2   2   2   2   1   2   2   1   2   2   1   1   1   1   2   1   2   2   1   1   1   1   2   2   2   2   1   2   2   1   2   1   2   2   2   1   1   1   2   1   1   2   1   2   2   2   1   2   1   2   1   1   1   1   1   1   2   1   1   2   2   1   2   1   1   1   2   1   1   1   2   1   1   2   1   2   2   2   1   1   2   2   1   2   1   2   1   2   1   1   1   2   1   1   1   2   1   2   1   1   2   1   2   1   2   1   2   2   1   2   2   1   1   1   1   1   1   2   2   2   2   1   1   2   2   1
 MK-3-9                 1   1   1   1   1   1   1   1   1   1   1   2   2   2   2   1   2   2   2   2   2   2   2   1   2   1   2   2   1   1   1   2   1   2   2   2   1   2   1   2   1   2   1   2   2   2   2   2   1   1   2   2   2   2   2   2   1   2   1   1   1   1   2   1   1   2   1   2   2   2   1   2   1   2   2   2   2   2   2   2   2   1   2   2   1   1   1   1   2   1   2   2   1   1   1   1   2   1   2   2   1   2   2   1   2   1   1   1   2   1   1   1   2   1   1   2   1   2   2   2   1   2   1   2   1   1   1   2   1   1   2   1   2   2   2   1   2   1   1   1   2   1   1   1   2   1   1   2   1   2   2   2   1   1   2   2   1   2   1   2   1   2   2   1   1   2   2   1   1   2   1   2   1   1   2   1   2   1   2   2   2   2   1   2   2   2   1   1   1   1   1   1   2   1   1   1   1   2   2   1
 MK-3-10                1   1   1   1   1   2   1   1   1   1   1   2   2   2   2   1   2   2   2   2   2   2   2   1   2   1   2   2   1   1   1   2   1   2   2   2   2   2   1   2   1   2   1   2   2   2   2   2   1   1   2   2   2   2   1   2   1   2   1   1   1   1   2   1   1   1   1   2   2   2   1   2   1   2   2   2   2   2   2   2   2   1   2   2   1   2   1   1   2   1   2   2   1   1   1   1   1   1   2   1   2   2   2   1   2   1   1   1   1   1   1   1   2   1   1   2   1   2   2   2   1   2   1   2   2   1   1   2   1   1   2   1   2   2   2   1   2   1   1   1   2   1   1   1   2   1   1   2   2   2   2   2   1   1   2   2   1   2   1   2   1   2   2   1   1   2   2   1   1   2   1   1   2   1   2   1   2   1   1   2   2   2   2   2   2   2   1   1   2   1   1   1   2   1   1   1   1   2   2   1
 MK-3-11                1   1   1   1   1   2   2   1   1   1   1   2   2   2   2   1   2   2   2   1   2   2   2   1   2   1   1   2   1   1   1   2   1   1   2   2   1   2   1   1   1   2   1   2   2   2   1   2   1   1   2   2   2   2   1   2   1   2   1   1   2   1   2   1   1   1   1   2   2   2   1   2   1   2   2   1   2   2   1   2   2   1   2   2   2   2   1   1   2   1   2   1   1   1   1   1   2   1   2   1   2   2   1   1   2   1   1   1   1   1   1   2   2   1   2   2   1   2   1   2   1   2   1   2   2   1   2   2   2   1   2   1   2   2   2   1   2   1   1   1   2   1   1   1   2   1   1   2   2   2   2   2   1   1   2   2   1   2   1   2   1   2   2   1   1   2   2   1   1   2   1   1   2   2   2   1   2   1   2   2   2   2   2   1   2   2   2   1   2   1   1   1   2   2   1   1   1   1   2   1
 MK-3-12                1   1   1   1   1   2   2   2   1   1   1   2   2   2   1   1   2   2   2   1   2   2   2   1   2   1   1   1   1   1   1   2   1   1   2   2   1   2   1   1   1   2   1   2   2   2   1   2   1   1   2   2   2   2   1   2   1   2   1   1   2   1   2   1   1   1   2   2   2   2   1   2   1   2   2   1   2   2   1   2   2   2   1   2   1   2   1   1   2   2   2   1   1   1   1   1   1   1   2   1   2   2   1   1   2   1   1   1   1   1   1   2   2   1   2   2   1   2   1   2   1   2   1   2   2   1   2   2   2   1   2   2   2   2   2   1   2   1   2   1   2   1   1   1   2   1   1   2   2   1   2   2   2   1   2   2   1   2   1   2   1   2   2   1   1   2   2   1   1   2   1   1   2   2   2   1   2   1   2   2   2   1   2   1   2   2   1   2   2   1   1   1   2   2   1   1   1   1   2   1
 MK-3-13                1   2   1   1   1   2   2   2   1   1   1   2   2   2   1   1   2   2   2   1   2   2   1   1   2   1   2   1   1   1   1   2   1   1   2   2   1   2   1   2   1   2   1   2   2   2   1   2   1   1   2   2   1   2   2   2   1   2   2   1   2   1   2   1   1   1   2   2   2   2   1   2   1   2   2   1   2   2   1   2   2   2   1   2   1   2   1   1   2   2   1   2   1   1   1   1   1   1   2   1   2   2   1   1   2   1   1   2   1   1   2   2   2   1   2   2   1   2   1   2   1   1   1   2   2   1   2   2   2   1   2   2   2   2   2   1   1   1   2   1   2   1   1   1   2   1   1   2   2   1   2   2   2   2   2   2   1   2   1   2   1   2   2   1   2   1   2   1   1   2   1   1   2   2   2   1   1   1   2   2   2   1   2   2   2   2   1   2   2   1   2   1   2   2   1   1   1   1   2   2
 MK-3-14                1   2   1   1   1   2   2   2   1   1   1   2   2   2   1   1   2   2   2   1   2   2   1   1   2   1   2   1   1   1   1   2   2   1   2   2   1   2   1   2   1   1   1   2   1   2   1   2   1   1   2   2   1   2   2   2   1   2   2   1   2   1   2   1   1   1   2   2   2   2   1   2   1   2   2   1   2   2   1   2   2   2   1   2   1   2   1   1   2   2   1   2   2   2   2   1   1   1   2   1   2   2   1   1   2   1   1   2   1   1   2   2   2   1   2   2   1   2   1   2   1   2   1   2   1   2   2   2   2   1   1   2   2   2   2   1   1   1   2   1   2   1   1   1   2   1   1   2   2   1   2   2   1   2   2   2   2   2   1   2   1   2   2   1   2   1   2   1   1   2   2   1   2   2   2   1   1   1   2   2   2   1   2   2   1   2   1   2   2   1   2   1   2   2   1   1   2   1   2   2
 MK-3-15                1   2   1   1   1   1   2   2   1   1   1   2   2   2   1   1   2   2   2   1   2   2   2   1   2   1   2   1   1   1   1   2   2   1   2   2   2   2   1   2   1   1   1   2   1   2   1   2   1   1   2   2   1   2   2   2   1   2   2   1   2   1   2   1   1   1   2   2   2   2   1   2   1   2   2   2   2   2   1   2   2   2   1   2   1   2   1   1   2   2   1   2   2   2   2   1   1   1   2   2   2   2   1   1   2   1   1   2   1   1   2   2   2   1   2   2   1   2   1   2   1   2   1   2   1   2   2   2   2   1   1   2   2   2   2   1   1   1   2   2   2   1   1   2   2   1   1   2   2   1   2   2   1   2   2   2   2   2   1   2   1   2   2   1   2   1   2   1   1   2   2   1   2   2   2   1   1   1   1   2   2   1   2   2   2   2   1   2   2   2   2   1   2   2   1   1   2   1   2   2
 MK-3-16                1   2   2   1   1   1   2   2   1   1   1   2   2   2   2   1   2   2   1   1   1   2   2   1   2   1   2   2   1   1   1   2   2   1   2   2   2   2   1   2   1   2   1   2   1   2   1   1   1   1   1   2   1   2   2   2   1   2   2   2   2   1   2   1   1   1   2   2   2   2   2   2   1   2   2   2   2   2   1   2   2   2   1   2   1   2   1   1   2   2   1   2   2   2   2   1   1   1   2   2   2   2   2   1   2   1   1   2   1   1   2   2   2   1   2   2   1   2   1   1   1   2   1   2   1   2   2   2   2   1   1   2   2   2   2   1   1   1   1   2   2   2   1   2   2   1   1   2   2   1   2   2   2   2   2   2   1   2   1   2   1   2   2   1   2   1   2   2   1   2   2   1   1   2   2   1   1   2   1   2   2   1   2   2   2   2   1   2   2   2   1   1   2   2   1   1   2   1   2   2
 MK-4-1                 2   2   1   2   2   1   2   1   1   2   2   1   1   2   1   1   2   1   2   1   1   2   1   2   1   1   2   1   1   2   2   2   2   2   2   1   2   1   2   1   2   1   2   1   2   2   1   2   2   2   1   2   2   2   1   1   1   2   2   1   1   1   2   2   2   2   1   2   1   1   2   1   1   2   1   1   1   1   1   2   2   2   1   2   1   2   2   1   2   2   2   2   1   1   1   2   1   2   2   2   1   2   2   2   1   2   2   2   1   2   1   1   1   1   1   2   1   2   1   1   2   1   1   2   1   1   2   1   1   1   1   2   1   2   2   1   2   2   2   2   2   1   2   2   1   2   2   2   2   2   2   1   2   1   1   2   2   1   2   2   1   1   1   2   1   1   1   1   1   2   2   2   1   1   1   2   2   1   2   1   1   1   2   1   1   1   1   2   2   2   2   1   2   1   2   1   2   1   1   2
 MK-4-2                 2   2   1   2   2   1   2   1   1   2   2   1   1   2   1   1   2   1   2   1   1   2   1   2   1   1   2   1   1   2   2   2   2   2   2   1   2   1   2   2   2   1   2   1   2   1   1   2   2   2   1   2   1   2   2   1   1   2   2   2   1   2   2   2   2   2   2   2   1   1   2   1   1   2   1   1   1   1   1   2   2   2   1   2   1   2   2   1   2   2   2   2   1   1   1   2   1   2   2   1   1   2   1   2   1   2   2   1   1   1   1   1   1   1   1   2   1   1   1   1   2   1   1   2   2   2   2   2   2   1   1   1   1   2   2   1   2   2   2   2   1   1   2   2   1   2   2   2   1   2   2   1   2   1   1   2   2   1   2   2   1   1   2   2   2   1   1   1   1   2   1   2   1   1   1   2   2   1   2   1   1   1   2   1   1   1   1   2   2   2   2   1   2   2   2   2   2   1   1   2
 MK-4-3                 2   2   1   2   2   1   2   1   2   1   2   1   1   1   1   1   2   1   2   1   1   2   1   2   1   1   2   1   1   2   2   2   2   2   2   1   2   1   2   2   2   1   2   1   2   1   1   2   2   2   2   2   1   2   2   1   1   1   2   1   1   2   2   2   2   1   1   2   2   1   2   2   1   1   1   1   1   1   1   2   2   2   1   2   1   2   2   1   2   2   2   2   1   1   1   2   1   2   2   1   1   2   1   2   1   2   2   1   1   1   1   1   1   2   1   2   1   1   1   1   2   1   2   2   2   2   2   2   2   1   1   1   1   2   2   1   2   1   2   2   1   1   2   2   1   2   2   2   1   2   2   1   2   2   1   2   2   1   2   1   1   1   2   2   2   1   1   1   1   2   1   2   1   1   1   2   2   1   2   1   1   1   2   1   1   1   1   2   2   2   2   1   2   2   1   2   2   1   1   2
 MK-4-4                 2   1   1   1   1   1   2   1   2   1   2   1   1   1   1   1   2   1   2   1   1   2   1   2   1   1   2   1   1   2   2   2   2   2   2   1   2   1   2   2   2   1   2   1   2   1   1   2   2   2   2   2   1   2   2   1   1   1   2   1   2   2   2   2   2   1   1   2   2   1   2   2   1   2   1   1   2   1   1   2   2   2   2   2   1   2   2   1   2   2   2   2   1   1   1   2   1   2   2   2   1   2   1   2   1   2   2   1   1   1   1   1   2   2   1   2   1   1   1   1   2   1   2   2   2   2   2   2   2   1   1   1   1   2   2   1   2   1   2   2   1   1   2   2   1   2   2   2   1   2   2   2   1   2   1   2   2   1   2   1   1   1   2   2   2   1   1   2   1   2   1   2   1   1   1   2   2   1   2   1   1   2   2   1   1   1   2   2   2   2   2   1   2   2   1   2   2   2   1   2
 MK-4-5                 1   1   1   1   1   1   2   1   2   1   2   1   1   1   1   1   2   1   2   1   1   2   1   1   1   1   2   1   1   2   2   2   2   2   2   2   2   1   2   2   2   1   2   1   2   1   1   2   2   2   2   2   1   2   2   1   1   1   2   1   1   2   2   2   1   1   1   2   2   1   2   2   1   1   1   1   2   2   2   1   1   2   1   2   1   2   2   1   1   2   2   2   1   1   1   2   1   1   2   2   1   2   1   2   1   2   2   1   1   2   1   1   2   2   1   2   2   1   1   1   2   1   2   2   2   2   2   2   2   1   1   1   1   2   2   1   2   1   2   2   1   1   2   1   1   2   2   1   1   2   2   2   1   2   1   2   2   2   2   1   1   1   2   2   2   1   1   2   1   2   1   2   1   1   1   2   2   1   2   1   1   2   2   1   1   1   2   2   1   2   2   1   2   2   1   2   2   2   1   2
 MK-4-6                 1   1   1   2   1   1   2   1   2   1   1   1   1   1   2   2   2   1   2   1   1   2   2   1   1   2   2   1   1   2   2   2   2   2   2   1   2   1   2   2   2   1   2   1   2   1   1   2   2   2   2   2   1   2   1   1   1   1   2   1   1   2   2   2   1   1   1   2   2   1   2   2   1   1   2   1   2   2   2   2   1   2   1   2   1   1   2   1   1   2   2   2   1   1   1   2   1   1   2   2   1   2   1   2   1   2   2   1   1   2   1   1   2   2   2   2   2   1   1   1   2   2   2   2   2   2   1   2   2   1   1   1   1   2   2   1   2   1   2   2   1   1   2   1   1   2   2   1   1   2   1   2   1   2   1   2   2   2   2   1   1   1   2   2   2   1   1   2   1   1   1   2   1   2   1   1   2   1   2   2   1   2   1   1   1   1   1   2   1   2   2   1   2   1   1   2   2   2   1   2
 MK-4-7                 1   1   1   2   1   1   2   1   2   1   1   1   1   1   2   2   2   1   2   1   2   2   2   1   1   2   2   1   1   2   2   2   2   2   2   1   1   1   2   2   1   1   2   1   2   2   1   1   2   2   2   2   1   2   1   1   1   1   2   1   1   1   2   2   1   1   1   2   1   1   2   2   1   1   2   1   2   2   2   2   1   2   1   2   1   1   2   1   1   2   2   2   1   1   1   1   1   1   2   2   1   2   1   2   1   2   2   1   1   2   1   1   2   2   2   2   2   1   1   2   1   2   2   2   2   2   2   2   2   1   1   1   1   1   1   1   2   1   2   2   1   1   2   1   1   2   2   1   1   2   1   2   1   2   1   2   2   2   1   1   2   1   1   2   2   1   1   2   1   1   1   2   1   2   1   1   2   1   2   2   1   2   1   1   1   1   1   2   1   2   2   1   2   1   1   1   2   2   1   2
 MK-4-8                 2   1   1   2   1   1   2   1   2   1   1   1   2   1   2   2   2   1   2   1   2   2   2   1   2   1   1   1   1   2   2   2   2   2   2   1   1   1   2   2   1   1   1   1   2   2   1   1   2   2   2   2   1   2   1   1   1   1   2   1   2   1   2   2   1   1   1   1   2   1   2   2   2   1   2   1   2   2   2   2   1   2   1   2   1   1   2   1   1   2   2   2   1   2   1   1   1   1   2   2   1   2   2   2   1   2   2   1   1   2   1   1   2   2   2   2   2   1   1   2   1   2   2   2   2   2   2   2   2   1   1   1   2   1   1   1   2   1   2   2   1   1   2   1   2   2   2   1   1   2   1   2   1   1   1   2   2   2   1   1   2   1   1   1   1   1   1   2   1   1   1   2   1   2   1   1   2   1   2   2   1   2   1   1   1   1   2   2   1   2   2   1   2   1   1   1   1   2   1   2
 MK-4-9                 2   1   1   2   1   1   2   1   2   1   1   1   2   1   2   2   2   1   2   1   2   2   2   1   2   1   1   1   1   2   2   2   2   2   2   1   1   1   2   2   1   2   1   1   2   2   1   1   2   2   1   2   1   2   1   1   1   1   2   1   2   1   2   2   1   1   1   1   2   1   1   2   2   1   1   1   2   2   1   2   1   1   1   2   1   1   2   1   1   2   2   2   1   2   1   1   1   1   2   2   1   2   2   2   1   2   2   2   1   2   1   1   2   2   1   2   2   1   1   2   1   2   2   1   2   2   2   2   2   1   1   1   2   1   1   1   1   1   1   2   1   1   2   1   2   1   2   2   1   2   1   2   1   1   1   2   2   2   1   1   2   1   1   1   1   1   1   2   1   1   1   2   1   2   1   1   1   1   2   2   1   2   1   1   1   1   2   2   2   2   2   1   2   2   1   1   2   2   1   2
 MK-4-10                2   1   1   2   1   1   2   1   2   1   1   1   2   1   2   2   2   1   2   1   2   2   1   2   2   1   2   1   1   2   2   2   2   2   2   1   1   1   2   2   1   2   1   1   2   2   1   1   2   2   1   2   1   2   1   1   1   1   2   1   2   1   2   2   1   1   1   1   2   1   1   2   2   1   2   1   2   2   1   2   1   1   1   2   2   1   2   1   1   2   2   2   1   1   1   1   1   1   2   2   1   2   2   1   1   2   2   2   1   2   1   1   2   2   1   2   2   1   1   2   1   1   2   1   2   2   2   1   2   1   1   1   2   1   1   1   1   1   1   2   1   1   2   1   2   1   2   2   1   2   1   2   2   1   1   1   2   2   1   1   2   1   1   1   1   1   1   2   1   1   1   2   1   1   1   1   1   1   2   2   1   2   1   1   1   2   2   2   2   2   2   1   2   2   1   1   2   1   1   1
 MK-4-11                2   1   1   2   1   1   2   1   2   2   1   1   2   1   2   2   2   1   2   1   2   2   1   2   2   1   2   1   1   2   2   2   2   1   2   1   1   1   2   2   1   2   1   2   2   2   1   1   2   2   1   2   1   2   1   1   1   1   2   1   1   1   1   2   1   1   1   1   2   1   2   2   2   1   2   1   2   2   2   2   1   1   1   1   2   1   2   1   1   2   2   2   1   1   1   1   1   1   2   2   1   2   2   1   1   2   2   2   1   2   2   1   2   2   1   2   2   1   1   2   1   1   2   1   2   2   2   1   2   1   1   1   2   1   1   1   1   1   1   2   1   1   2   1   1   2   2   2   1   2   1   2   2   1   1   1   1   2   1   1   2   1   1   1   1   1   1   2   1   1   1   2   1   1   1   1   1   1   1   2   1   2   1   1   1   2   1   2   2   2   2   1   2   2   1   1   2   1   1   1
 MK-4-12                2   1   1   2   1   1   2   1   1   2   1   1   2   1   2   2   2   1   2   1   2   2   1   2   2   1   2   1   1   2   2   2   1   1   2   1   1   1   2   2   1   2   1   2   2   2   1   1   2   2   1   2   1   2   1   1   1   1   2   1   1   1   1   2   1   1   1   1   2   1   2   2   2   1   2   1   1   2   2   2   1   1   1   1   2   1   2   1   1   2   2   2   1   1   1   2   1   1   2   2   1   2   2   1   1   2   2   1   1   2   2   1   2   1   1   2   2   1   1   2   1   1   2   1   2   2   1   1   1   1   1   1   2   1   2   1   1   2   1   2   1   1   2   1   1   1   2   2   1   2   1   2   2   1   1   1   1   2   1   1   2   1   1   1   1   1   1   1   1   1   1   2   1   1   2   1   1   1   1   2   1   2   1   1   1   2   1   2   1   2   2   1   2   2   1   1   2   1   1   1
 MK-4-13                2   1   2   2   1   1   2   1   1   2   2   1   2   1   2   1   2   1   2   1   2   2   1   2   2   1   1   1   1   2   2   2   1   1   2   1   1   1   2   2   1   2   1   1   2   2   1   1   2   2   1   2   1   2   1   1   1   1   2   1   1   1   1   2   1   1   1   1   2   1   2   1   2   1   1   1   1   2   1   2   1   1   1   1   2   1   2   1   1   2   2   2   1   1   1   2   1   1   2   1   1   2   2   1   1   2   2   1   1   2   2   1   2   1   1   1   2   1   1   2   1   1   2   2   2   2   1   1   2   1   2   1   1   1   2   1   1   2   1   2   1   1   2   1   1   1   2   2   1   2   1   2   2   1   1   1   1   2   1   1   2   1   1   1   1   2   2   1   1   1   1   2   1   1   2   1   1   1   1   2   1   2   1   1   1   2   2   1   2   2   2   1   2   2   1   1   2   1   1   1
 MK-4-14                2   2   2   1   1   1   2   1   1   2   2   2   2   1   2   1   2   1   2   2   2   2   1   2   2   1   1   1   1   2   2   2   1   1   2   1   1   1   2   2   1   2   1   1   2   2   1   1   2   2   1   2   1   2   1   1   1   2   2   2   1   1   1   2   1   1   2   1   2   1   2   1   2   1   1   1   1   2   1   2   1   1   1   1   2   1   2   1   1   2   2   2   1   2   1   2   1   1   2   1   1   2   2   1   1   2   2   1   1   2   1   1   2   1   1   1   2   1   1   2   1   2   2   2   2   2   1   1   2   1   2   1   2   1   2   1   1   2   1   2   1   1   2   1   1   1   2   2   1   2   2   1   2   1   1   1   1   2   1   1   2   1   1   1   1   2   2   1   1   1   2   2   1   1   2   1   1   1   1   2   1   2   1   1   1   2   2   1   2   2   2   1   2   2   1   1   2   1   1   1
 MK-4-15                2   2   1   2   1   1   2   1   1   2   2   2   2   1   2   1   2   1   2   2   2   2   2   2   1   1   1   1   1   2   2   2   1   1   2   1   1   1   2   2   1   2   1   1   1   2   1   1   2   2   1   2   1   1   1   1   1   2   2   2   1   1   1   2   1   1   2   1   1   1   2   1   2   1   1   1   2   2   1   2   1   1   2   2   2   1   2   1   1   2   2   2   1   2   1   2   1   1   2   1   1   2   2   1   2   2   2   1   1   2   1   1   2   1   1   1   2   1   1   2   1   2   2   2   2   2   1   1   2   1   2   1   2   1   2   2   1   2   1   2   1   1   2   1   1   1   2   2   1   2   2   1   2   1   1   1   1   1   1   1   2   1   1   2   1   2   2   1   1   1   2   2   1   1   2   1   1   1   1   2   1   2   1   1   1   1   2   1   2   2   2   1   2   2   1   1   2   2   1   1
 MK-4-16                1   2   1   2   2   1   2   1   1   2   2   2   1   1   2   1   2   1   2   2   2   2   2   2   1   1   1   1   1   2   2   2   1   1   2   1   1   1   2   1   1   2   1   1   1   2   1   2   2   2   1   2   1   1   1   1   1   2   1   2   1   1   1   2   1   1   2   1   1   2   2   1   2   1   1   1   1   2   1   1   1   1   2   2   2   1   2   2   1   2   2   2   2   2   1   2   1   1   2   1   1   2   2   1   2   1   2   1   1   2   1   1   2   1   1   1   2   1   1   2   1   2   2   2   2   2   1   1   2   1   2   1   2   1   2   2   1   2   1   2   1   1   2   1   2   1   2   2   1   2   1   1   2   1   1   1   1   1   1   1   2   1   1   1   1   2   2   1   1   1   2   2   1   1   2   1   1   1   1   2   1   2   1   1   1   1   2   1   2   2   2   1   2   2   2   1   2   2   1   1
 MK-5-1                 2   1   1   1   1   2   1   2   2   1   1   1   1   1   1   1   2   2   2   2   2   2   2   2   1   2   1   2   2   1   1   1   1   1   2   2   1   1   2   2   1   2   1   1   1   2   2   1   2   2   2   2   1   1   1   2   1   2   2   1   2   2   1   1   2   1   2   2   2   1   1   2   2   2   2   1   2   2   2   2   1   2   2   1   1   1   1   2   1   2   2   2   2   2   2   1   1   1   2   1   1   1   2   2   1   1   2   1   2   1   1   1   1   2   2   1   2   1   2   2   2   1   2   2   2   1   2   2   1   2   1   1   1   1   2   2   1   1   1   2   2   1   2   2   2   1   1   2   2   1   1   1   1   2   2   2   1   1   2   2   1   2   2   2   2   1   1   2   2   2   2   1   2   2   2   1   1   2   1   2   1   1   1   1   1   1   2   2   2   1   2   2   1   1   2   2   2   1   1   1
 MK-5-2                 2   1   1   1   1   2   1   2   2   1   1   1   1   1   1   1   2   2   1   2   1   2   2   2   2   1   1   2   2   1   1   1   1   1   2   2   1   1   2   2   1   2   1   1   2   2   2   1   1   2   2   2   1   1   1   1   1   1   2   2   2   2   1   1   2   1   2   2   2   1   2   2   2   2   2   2   2   2   2   2   1   2   2   1   1   1   1   2   1   2   2   2   2   2   2   1   1   1   2   1   1   1   2   2   1   1   2   1   2   1   1   1   1   2   2   1   2   1   2   2   2   1   2   2   2   1   2   2   1   2   2   1   1   1   2   1   1   1   1   2   1   1   2   2   2   1   1   1   2   1   1   1   1   2   2   2   1   1   2   2   1   2   2   2   2   1   1   1   2   1   2   2   2   2   2   1   1   2   1   2   1   1   1   1   1   1   2   2   2   1   2   2   1   1   2   2   2   1   1   1
 MK-5-3                 2   1   1   1   1   2   1   2   2   1   1   1   1   1   1   2   2   2   1   2   1   1   2   1   2   1   1   2   2   1   1   1   1   1   2   2   1   1   2   1   1   2   2   1   2   2   1   1   2   2   2   1   1   1   1   1   1   1   2   2   1   2   1   1   2   1   2   2   2   1   2   2   2   2   2   2   2   2   2   2   1   2   2   1   1   1   1   2   1   1   2   1   2   2   2   2   1   1   2   1   1   1   2   2   1   1   2   1   2   1   1   2   1   2   2   1   2   1   2   2   2   2   2   1   2   1   2   2   1   2   2   1   1   1   2   1   1   1   1   2   1   1   2   2   2   1   1   1   2   1   1   1   1   2   2   2   1   1   2   1   1   1   2   2   2   1   1   1   2   1   2   1   2   1   2   1   1   2   1   2   1   1   1   1   1   2   2   2   2   2   2   2   1   2   1   2   2   1   1   1
 MK-5-4                 2   1   1   1   1   2   1   2   2   2   2   1   1   1   1   2   2   2   1   2   1   1   2   1   2   1   1   1   2   1   1   1   1   1   2   2   1   1   1   1   1   1   2   1   2   2   1   1   2   2   2   1   1   1   2   1   1   2   2   2   1   2   1   1   2   1   2   2   2   1   2   2   2   2   2   2   2   2   2   2   2   2   2   1   1   2   1   2   1   1   2   1   2   2   2   2   1   1   2   1   1   1   1   2   2   1   2   2   1   1   1   2   1   2   2   1   2   2   2   2   2   2   2   1   2   1   2   2   1   2   2   1   1   1   2   1   1   1   1   2   1   1   2   2   2   1   1   1   2   1   1   1   2   2   1   2   1   1   2   1   1   1   2   2   2   1   1   1   2   1   2   1   2   1   2   1   1   2   1   2   1   1   1   1   1   2   2   2   2   2   2   2   1   2   1   2   2   1   2   1
 MK-5-5                 1   1   1   1   1   2   1   1   2   2   2   1   1   1   1   2   2   2   1   2   1   1   1   1   2   2   1   1   2   1   1   1   1   1   2   2   1   1   1   1   1   1   2   1   2   1   1   1   2   2   2   1   1   1   2   1   1   2   2   2   1   1   1   2   2   1   2   2   2   1   2   2   2   2   1   2   2   2   2   2   2   2   2   1   1   2   1   2   1   1   2   1   2   2   1   2   1   1   2   1   1   1   1   2   2   2   2   2   1   2   1   2   1   2   2   1   2   2   2   2   1   2   2   1   2   1   2   2   1   2   2   1   1   1   2   2   1   2   1   2   1   1   2   2   2   1   1   1   2   1   1   1   2   2   1   2   2   1   2   1   1   1   2   2   2   1   1   1   2   1   2   2   2   1   2   1   1   2   1   2   1   2   1   1   1   2   2   2   2   1   1   2   2   2   1   2   2   1   2   1
 MK-5-6                 1   1   1   1   1   2   1   1   2   2   2   1   1   1   1   2   2   2   1   2   1   1   1   1   2   1   1   1   2   2   2   1   1   1   2   2   1   1   1   1   1   1   2   1   2   1   1   1   2   2   2   1   1   1   2   1   1   2   2   2   1   1   1   2   2   1   2   1   2   2   1   2   2   2   1   2   2   2   2   2   2   2   2   1   1   2   1   1   1   1   2   2   2   2   1   1   2   2   2   2   1   1   1   2   2   2   2   1   1   2   1   2   1   2   2   1   2   2   2   2   1   2   2   1   2   1   2   2   1   2   2   1   1   1   2   2   1   2   1   1   1   1   2   2   2   1   1   1   2   1   1   1   2   2   1   2   2   1   2   1   1   1   2   2   2   2   1   1   2   2   2   2   2   1   2   1   1   2   1   2   1   2   1   1   1   2   2   2   2   1   1   1   2   2   1   1   2   1   2   1
 MK-5-7                 1   1   1   1   1   2   1   1   2   2   1   1   1   1   1   2   2   2   1   2   1   1   1   1   2   1   1   1   2   2   2   1   1   1   2   2   2   1   1   1   1   1   2   1   2   1   1   1   2   2   2   1   1   1   2   1   2   2   2   2   1   2   1   2   2   1   2   1   1   2   1   2   2   2   1   2   2   2   2   2   2   2   2   1   1   2   2   1   1   1   2   2   2   2   1   1   2   2   2   2   1   1   1   2   2   2   2   1   1   2   1   2   1   2   2   1   2   2   2   2   1   2   1   1   2   1   2   1   1   2   1   1   1   1   2   2   1   2   1   1   1   1   2   1   2   1   1   1   2   1   2   2   2   2   1   2   1   1   2   1   1   1   2   1   2   2   1   1   2   2   2   2   2   1   2   1   1   2   1   2   1   2   1   1   1   2   2   2   2   1   1   1   2   2   1   1   2   1   2   1
 MK-5-8                 1   2   1   1   1   1   1   1   2   2   1   1   1   1   1   2   2   2   1   2   1   1   1   1   2   1   1   1   2   2   1   1   1   1   2   2   2   1   1   2   1   1   1   1   2   1   1   1   2   2   2   1   1   1   2   1   2   2   2   2   1   2   1   2   2   1   2   1   1   2   1   2   2   2   1   2   2   2   2   1   2   2   2   1   2   2   2   1   1   1   1   1   2   2   2   1   2   2   2   2   1   1   2   2   2   1   2   1   1   2   1   2   1   2   2   1   2   2   2   2   1   2   1   1   2   1   2   1   1   2   1   1   1   1   2   2   1   2   1   1   1   1   2   1   2   1   1   1   2   1   2   2   2   2   1   2   1   1   2   1   1   1   2   1   2   2   1   1   2   2   2   2   2   1   2   1   1   1   1   2   1   2   1   1   1   2   2   2   2   2   1   1   2   2   1   1   2   1   2   1
 MK-5-9                 1   2   1   2   1   1   1   1   2   2   1   1   1   1   1   2   2   2   1   1   1   1   1   1   2   1   1   1   2   2   1   1   1   1   2   2   2   1   1   2   1   1   1   1   2   1   1   2   2   2   2   1   1   1   2   2   1   2   1   2   1   2   1   2   2   1   2   1   1   2   1   2   2   2   1   2   2   2   2   1   2   2   2   1   2   2   2   2   2   1   1   1   2   2   2   1   2   2   2   1   1   1   1   2   2   1   2   1   1   2   1   2   1   2   2   2   2   2   2   2   1   2   1   2   2   1   1   2   2   2   1   1   1   1   2   2   2   2   1   1   1   1   2   1   2   1   1   1   2   1   1   2   2   2   1   2   1   2   2   1   1   2   2   1   2   2   1   1   2   2   1   2   1   1   2   1   1   1   1   1   1   2   1   2   1   2   2   2   2   2   1   1   2   2   2   1   2   1   2   1
 MK-5-10                1   2   1   2   1   1   1   1   2   2   1   1   2   1   1   2   2   1   1   1   1   1   1   1   2   1   1   1   2   2   1   1   1   1   2   2   2   1   1   1   1   1   1   1   2   1   1   2   2   2   2   1   1   1   1   2   1   2   1   2   1   2   2   2   2   2   2   1   1   2   1   2   2   2   1   2   2   2   2   1   2   2   2   1   1   2   2   2   2   1   1   1   2   2   2   1   1   2   2   1   1   1   1   2   2   1   2   1   1   2   1   2   1   2   2   2   2   2   2   1   1   2   1   2   2   1   1   1   2   2   1   1   1   1   2   2   2   2   1   1   1   1   1   1   2   1   1   1   2   2   1   2   2   2   1   2   2   2   2   1   1   2   2   1   2   2   1   1   2   2   2   2   1   1   2   1   1   1   1   1   1   2   1   2   1   2   2   2   2   2   1   1   2   1   2   1   2   1   2   1
 MK-5-11                1   2   1   2   2   1   1   1   2   2   1   1   2   1   1   2   2   1   1   1   2   1   1   1   2   1   1   1   2   2   1   1   1   1   2   2   2   1   1   1   1   1   1   1   2   1   1   2   2   2   2   1   1   1   1   2   1   2   1   2   1   2   2   2   1   2   2   1   1   2   1   2   2   2   1   1   2   2   2   1   2   1   2   1   1   2   2   2   2   1   1   1   2   2   2   1   1   2   1   1   1   1   1   2   1   1   1   1   1   2   1   2   1   2   2   2   2   2   1   1   1   2   1   2   2   1   1   1   2   2   1   1   1   1   2   2   2   2   1   1   1   1   1   1   2   1   1   1   2   2   1   2   2   1   1   2   2   2   2   1   1   2   2   1   2   2   1   1   2   2   2   2   1   1   2   1   1   1   2   1   1   1   1   1   1   2   2   2   2   2   1   1   2   1   2   1   2   1   2   1
 MK-5-12                1   2   1   2   2   1   1   1   2   2   1   1   2   1   1   1   2   1   1   1   2   1   2   1   2   1   1   1   2   2   2   1   1   1   2   2   2   1   1   2   1   2   1   2   2   1   1   2   2   2   2   1   1   1   1   2   1   2   1   2   1   2   2   2   2   2   2   1   1   2   1   2   2   2   1   1   2   1   1   1   2   1   2   1   1   1   2   2   2   1   1   1   2   2   2   2   1   2   1   1   1   1   1   2   1   1   1   1   2   2   1   2   1   2   1   2   2   2   2   1   1   2   1   2   2   1   1   1   2   2   1   1   1   2   2   1   2   2   1   1   1   1   1   1   2   1   1   1   2   2   1   2   2   2   1   2   1   2   2   2   1   2   2   1   1   2   1   1   2   2   2   2   1   1   2   1   1   1   2   1   2   1   1   1   1   2   2   2   2   2   1   1   2   1   2   1   2   1   2   1
 MK-5-13                1   2   1   2   2   1   1   1   2   2   1   1   1   1   1   1   2   2   1   1   1   1   2   1   2   1   1   1   2   2   2   2   1   1   2   2   2   1   1   2   1   1   1   2   2   1   1   2   2   2   2   1   1   1   1   2   1   2   1   2   1   2   2   2   2   1   2   2   1   2   1   1   2   2   1   1   2   1   1   1   2   1   2   1   1   1   2   2   2   1   1   1   2   2   2   2   1   2   1   1   1   1   1   2   1   1   1   1   2   2   1   2   2   2   1   2   2   2   2   1   1   2   2   2   2   1   2   1   2   2   1   1   1   1   2   1   2   2   1   1   1   1   1   1   2   1   1   1   2   2   1   2   2   2   1   2   1   2   2   2   1   2   2   1   1   2   1   1   2   2   2   2   1   1   2   1   2   1   2   1   2   1   1   2   1   2   2   2   2   2   1   1   2   1   2   1   2   1   2   1
 MK-5-14                1   2   1   2   2   1   1   1   2   2   1   2   1   1   1   1   2   2   1   2   1   1   2   1   2   1   1   2   2   2   2   2   1   1   2   2   2   1   2   2   1   1   1   2   2   1   1   1   2   2   2   1   1   1   1   2   1   2   1   2   1   2   2   2   2   1   2   2   1   2   1   1   2   2   1   1   2   1   1   1   2   1   2   1   1   1   2   2   2   1   1   1   2   2   2   2   1   2   1   1   1   1   1   2   1   1   1   1   2   2   1   2   2   2   1   2   2   2   2   1   1   2   2   2   2   1   2   1   2   2   2   1   1   1   2   1   2   2   1   1   1   1   1   1   2   1   1   1   2   2   1   2   2   2   1   2   1   2   1   2   1   2   2   2   1   2   1   1   2   2   2   2   1   2   2   1   2   1   2   1   2   1   1   2   1   2   2   2   2   2   2   1   2   1   2   1   2   2   2   1
 MK-5-15                1   2   1   2   2   1   2   2   2   1   2   2   1   1   1   2   2   1   1   2   1   1   2   1   2   1   1   2   2   1   1   2   1   1   2   2   2   1   2   2   1   1   1   2   2   1   1   2   2   2   2   1   1   1   1   2   1   2   1   2   1   1   2   2   2   1   2   2   1   2   1   1   2   2   1   1   2   1   1   1   2   1   2   1   1   2   1   2   2   1   1   1   2   2   2   2   1   2   1   1   1   1   1   2   1   1   1   1   2   2   1   2   2   2   1   1   2   2   2   1   1   2   2   2   1   1   2   1   2   2   2   1   1   1   2   1   1   2   1   1   1   1   1   1   2   1   1   2   2   2   2   2   2   2   1   2   1   2   1   2   1   2   2   2   2   1   1   2   2   2   2   2   1   2   2   1   2   1   2   1   2   1   1   2   1   2   2   2   2   2   2   1   2   1   2   1   2   2   2   1
 MK-5-16                1   2   1   2   2   1   2   2   2   1   2   2   2   1   1   2   1   2   1   2   1   1   2   1   2   1   1   2   2   2   1   2   1   1   2   1   2   1   2   1   1   1   1   2   2   1   1   2   2   2   2   1   1   1   1   2   1   2   1   1   1   1   2   2   2   1   2   2   1   2   1   1   1   2   1   1   2   1   1   1   2   1   2   1   1   2   1   2   1   1   1   1   2   2   2   1   1   2   1   1   1   1   1   2   1   1   1   1   2   2   1   2   2   2   1   1   2   2   2   1   1   2   2   2   1   1   2   1   2   1   2   2   1   1   2   1   1   2   1   1   1   1   1   2   2   1   1   2   2   2   2   2   2   1   1   2   1   2   1   2   1   2   2   2   2   1   1   2   2   2   2   2   1   2   2   1   2   1   2   1   2   1   1   2   1   2   2   2   2   2   2   1   2   1   2   1   2   1   2   1
 MK-6-1                 2   2   1   1   2   2   1   1   2   2   2   2   1   2   1   1   1   2   1   2   2   1   2   1   1   1   1   2   2   1   1   2   1   1   2   1   1   1   2   2   1   1   2   2   1   2   2   2   2   1   2   1   2   2   2   2   1   1   1   2   2   1   2   2   1   1   1   1   1   2   1   1   2   2   1   1   1   2   1   2   2   1   1   2   2   2   2   1   2   1   2   1   2   2   1   1   1   1   2   2   1   1   2   2   1   2   2   2   2   1   1   2   1   2   2   1   1   2   1   2   2   2   1   1   1   1   1   2   2   2   1   2   2   1   2   1   1   1   2   1   1   1   2   1   2   1   2   1   2   1   1   1   2   2   2   2   2   1   2   1   1   1   2   2   1   2   1   2   2   2   1   2   1   1   1   1   1   1   2   1   1   2   1   2   1   2   2   2   2   1   2   2   2   1   1   2   1   1   2   1
 MK-6-2                 2   2   1   1   2   2   1   1   2   2   2   2   1   2   1   1   1   2   2   2   1   1   2   1   1   1   1   2   2   1   1   2   2   2   2   1   1   1   2   2   1   1   2   2   1   1   2   2   2   1   2   1   2   1   2   2   1   1   1   2   2   1   2   2   1   1   1   1   1   2   1   2   2   2   2   1   1   2   1   2   2   1   1   2   1   2   2   1   2   1   2   1   2   2   1   1   1   1   2   2   1   1   2   1   1   2   2   2   2   1   1   2   1   1   2   1   1   2   1   2   2   2   1   1   1   1   1   2   2   2   1   2   2   1   2   1   1   1   2   1   2   1   2   1   2   1   2   1   2   1   1   1   2   2   2   2   2   1   2   2   1   1   2   2   2   2   1   2   1   2   1   2   1   1   1   1   2   1   2   1   1   2   1   2   1   2   2   2   2   1   2   2   2   1   1   2   1   1   2   1
 MK-6-3                 2   2   1   1   2   2   1   1   2   2   2   2   1   2   1   1   1   2   1   2   1   1   2   1   1   1   1   2   2   1   1   2   1   2   2   1   1   2   2   2   1   1   2   2   1   1   2   2   2   1   2   1   2   1   2   2   1   1   2   2   2   1   1   2   1   1   1   1   1   2   1   2   2   2   2   1   2   2   1   2   2   1   1   2   1   2   2   1   2   2   2   1   2   1   1   1   1   1   2   2   1   1   2   1   1   2   1   2   1   1   1   2   1   2   2   1   1   1   1   2   2   2   1   1   1   1   1   2   2   2   1   2   2   1   2   1   1   1   2   1   2   1   2   1   2   1   2   1   2   1   1   1   2   2   2   1   2   1   2   2   1   1   2   2   2   2   1   2   1   2   1   2   1   1   1   1   2   1   2   1   1   1   1   2   1   2   2   2   2   1   1   2   2   1   1   2   1   1   1   1
 MK-6-4                 2   2   2   2   2   2   1   1   2   2   1   2   1   2   1   1   1   2   1   2   1   1   2   2   1   1   1   2   2   1   2   2   1   2   1   1   1   2   2   2   1   1   2   2   1   1   2   2   1   1   2   1   2   1   2   2   2   1   2   2   2   1   1   1   1   1   1   2   1   2   1   2   1   2   2   1   2   1   1   2   2   1   1   2   1   2   2   1   2   2   2   1   2   1   1   1   1   1   2   2   2   1   2   1   1   1   1   2   1   1   1   2   1   2   2   1   1   1   1   2   1   2   1   1   2   1   2   2   2   2   1   2   2   2   2   2   1   1   2   1   2   1   2   1   2   1   2   1   2   1   1   2   2   2   2   1   2   1   2   2   2   1   2   2   2   2   1   1   1   2   1   2   1   1   1   1   2   1   2   1   1   1   1   2   1   2   2   2   2   1   1   1   2   1   1   2   1   1   1   1
 MK-6-5                 2   2   2   1   2   2   1   1   2   2   1   2   1   2   1   1   1   2   1   2   1   1   2   2   1   1   1   2   2   1   1   2   2   2   1   1   1   2   2   2   1   1   2   2   1   1   2   2   1   1   2   1   1   1   2   1   2   1   2   2   2   1   1   1   1   1   1   2   1   2   1   2   1   2   2   1   2   1   1   2   2   1   1   2   2   1   2   1   2   2   1   1   2   1   1   1   1   1   2   2   2   1   2   1   1   1   1   2   1   2   1   2   2   2   2   1   1   1   1   2   1   2   1   1   2   1   2   2   2   2   1   1   2   2   2   2   1   1   2   1   2   2   2   2   2   1   2   1   2   1   1   2   2   1   2   1   2   1   2   2   2   2   2   2   2   2   1   1   1   2   2   2   1   2   1   1   2   1   2   1   2   1   1   2   1   1   2   2   2   1   1   1   2   1   2   2   1   1   1   1
 MK-6-6                 2   2   2   1   2   2   1   1   2   2   1   2   1   2   1   1   1   2   2   2   1   1   2   2   1   1   1   2   2   2   1   2   2   2   1   1   1   2   2   2   1   2   2   2   1   1   2   1   1   1   2   1   1   1   2   1   2   1   2   2   2   1   1   1   1   1   1   2   1   2   1   2   1   2   2   1   2   1   1   2   2   1   1   2   2   1   2   1   2   2   1   1   2   1   1   1   1   1   2   2   2   1   2   1   2   1   1   2   1   2   1   2   2   2   2   1   1   1   1   2   1   2   2   1   2   1   2   2   2   2   1   1   2   2   2   2   1   1   2   1   2   2   2   2   2   1   2   1   2   1   1   2   2   1   1   1   2   2   2   2   2   2   2   2   2   2   2   1   1   2   2   2   2   1   1   1   2   1   2   2   2   1   1   1   1   1   2   2   2   1   1   1   1   1   2   2   1   2   1   1
 MK-6-7                 2   2   2   1   2   2   1   1   2   2   1   1   1   2   1   1   1   2   2   2   1   1   2   2   1   1   1   1   2   2   1   2   2   2   1   1   1   2   2   2   1   2   2   2   2   1   2   1   1   1   2   1   1   1   2   1   2   1   2   2   1   1   1   1   2   1   1   2   1   2   1   2   1   2   2   1   2   1   1   2   2   1   1   2   2   1   2   1   2   2   1   1   1   1   1   1   1   1   2   2   2   1   2   1   2   1   1   2   1   2   1   2   2   2   2   2   1   1   1   2   1   2   2   1   2   1   2   2   2   2   1   1   2   2   2   2   1   1   2   1   1   2   2   2   2   1   2   1   2   1   1   2   1   1   1   1   2   1   1   2   2   2   2   2   2   2   2   1   1   2   2   2   2   1   1   1   2   1   2   2   2   1   1   1   1   1   2   2   2   1   1   2   1   1   2   2   1   2   1   1
 MK-6-8                 2   2   2   1   2   2   2   1   2   2   1   1   1   2   1   1   1   2   2   2   1   1   2   2   1   1   1   1   2   2   2   2   2   2   2   2   1   2   1   2   1   2   2   2   1   2   2   1   1   1   2   1   1   1   2   1   1   1   2   2   1   2   1   1   2   1   1   2   2   2   1   2   1   1   2   1   2   1   1   2   2   1   1   1   2   1   2   1   2   2   1   1   1   1   1   1   1   1   2   2   2   1   2   1   2   1   1   2   1   2   1   2   2   2   2   2   1   1   2   2   1   2   2   1   2   1   2   2   2   2   2   1   2   2   2   2   1   2   2   1   1   2   2   2   1   1   2   1   2   1   1   2   1   1   1   1   2   1   1   2   2   2   2   2   2   2   2   2   1   2   2   2   2   1   1   1   2   1   2   2   2   1   2   1   1   1   2   2   2   1   1   2   2   2   2   1   1   2   1   1
 MK-6-9                 2   2   2   1   2   2   2   1   2   2   2   1   1   2   1   1   1   2   1   2   1   1   2   2   1   1   1   1   2   2   2   1   2   2   2   2   1   2   1   2   1   2   2   2   1   2   2   1   1   1   2   1   1   1   2   1   1   1   2   2   2   1   1   1   2   1   1   2   2   2   1   2   1   1   2   1   2   1   1   2   2   1   1   1   2   1   2   1   2   2   1   1   1   1   1   1   1   1   2   2   2   1   2   1   2   1   2   2   1   2   1   2   2   2   2   2   1   1   2   2   1   2   2   1   2   1   1   2   1   2   2   2   2   2   2   2   2   2   2   1   1   2   2   1   1   1   2   1   2   1   1   1   1   1   1   1   2   1   1   2   2   2   2   2   2   2   2   2   1   1   2   1   2   1   1   1   2   1   2   2   2   1   2   1   1   1   2   1   2   1   1   2   2   1   2   1   2   2   1   1
 MK-6-10                2   2   2   1   1   2   1   1   2   2   1   1   1   2   1   1   1   2   1   2   1   1   2   2   1   1   1   1   2   2   2   2   2   2   2   2   1   1   1   2   1   2   2   2   1   2   2   1   1   1   2   1   1   1   2   1   1   2   2   2   2   1   1   1   2   1   1   2   2   1   1   2   1   1   2   1   2   1   1   1   2   1   1   2   2   1   2   1   2   2   1   1   1   1   2   1   1   1   2   2   2   1   2   1   2   1   2   2   1   2   2   2   2   2   2   2   1   1   2   2   1   2   2   2   2   1   2   2   1   2   2   2   2   2   2   2   2   2   2   1   1   2   2   2   1   1   2   1   2   1   1   1   1   1   1   2   2   1   1   2   2   2   2   2   2   2   2   2   1   1   1   1   1   1   1   1   2   2   2   2   2   1   2   1   1   1   2   1   2   1   2   2   2   1   2   1   2   2   1   2
 MK-6-11                2   2   2   1   1   2   1   1   2   1   2   1   1   2   1   1   1   2   1   2   1   1   2   2   1   1   1   1   2   2   1   2   2   2   2   2   1   2   1   2   1   2   2   2   1   2   2   1   1   1   1   1   1   1   2   1   1   2   2   1   2   1   1   1   1   1   1   2   2   1   1   2   1   1   2   1   2   1   1   1   2   1   1   2   2   1   1   1   2   2   1   1   1   1   2   1   1   1   1   2   2   1   1   1   2   2   2   2   1   2   2   2   2   2   2   2   1   1   2   2   1   2   2   2   2   1   1   2   1   2   2   2   2   2   2   2   2   2   2   1   1   1   2   2   1   1   2   1   2   1   1   1   1   1   1   2   2   1   1   2   2   2   2   1   2   2   2   2   1   1   1   1   1   1   1   1   2   2   2   2   2   2   1   1   1   1   2   2   2   1   2   2   1   1   2   1   2   2   1   2
 MK-6-12                2   2   2   1   1   2   1   1   2   1   2   1   1   2   2   2   1   1   1   2   1   1   2   2   1   1   1   1   2   2   1   1   2   1   2   2   1   2   1   2   1   2   2   2   1   2   2   1   1   1   1   1   1   1   2   1   1   2   1   2   2   1   1   1   1   1   1   1   2   1   1   2   1   1   2   2   2   1   1   1   2   1   1   2   2   1   1   1   2   2   1   2   1   1   2   1   1   1   1   2   2   1   1   1   2   2   2   2   1   2   1   2   2   2   2   2   1   2   2   2   1   2   2   2   2   1   1   2   1   2   2   2   2   2   2   2   2   2   2   1   1   1   2   2   1   1   2   1   2   1   1   1   1   1   1   2   2   1   1   2   2   1   2   1   2   2   2   2   1   1   1   1   1   1   1   2   2   2   2   2   2   2   1   1   1   1   1   2   2   1   2   2   1   1   2   2   2   2   1   2
 MK-6-13                2   2   2   1   1   2   1   1   2   1   2   2   1   2   2   2   1   1   1   2   1   1   2   2   1   2   1   1   2   2   1   1   2   1   2   2   2   2   1   2   1   2   2   2   2   2   2   1   1   1   1   1   1   2   2   1   1   2   1   2   2   1   1   1   1   1   1   1   2   1   1   2   1   1   2   2   2   1   1   1   2   1   1   2   2   2   1   1   2   2   2   2   2   1   2   1   1   2   1   2   2   1   1   1   2   2   2   2   1   2   1   1   1   2   2   2   1   2   2   2   1   2   2   2   2   1   1   2   2   1   2   2   2   2   2   2   2   1   2   2   1   1   2   2   1   1   2   1   2   1   1   1   1   1   2   2   2   2   2   1   2   1   2   1   2   2   2   2   1   1   1   2   1   1   1   2   2   2   1   2   2   2   1   1   2   1   1   2   1   1   2   2   1   1   2   1   2   2   1   2
 MK-6-14                2   2   1   1   1   2   1   1   2   1   2   2   1   2   2   2   1   2   1   2   1   1   1   1   1   2   2   1   2   2   1   1   1   1   2   2   2   2   1   2   1   1   2   2   2   2   2   1   1   1   1   1   1   2   2   1   1   1   2   2   2   2   1   1   1   1   1   1   1   1   1   2   1   1   2   2   2   1   1   1   2   1   1   2   2   2   1   1   2   2   2   2   2   1   1   2   1   2   1   2   2   1   1   1   1   2   2   2   1   2   2   1   1   2   2   2   1   2   2   2   1   2   2   2   2   1   1   2   2   1   2   2   2   2   2   2   2   1   2   1   1   1   2   1   1   1   1   1   2   1   1   1   1   2   1   1   2   2   2   1   2   1   2   1   2   2   2   2   1   1   1   2   1   1   1   2   2   2   1   2   2   2   1   1   2   1   1   2   1   2   2   2   1   1   2   1   2   2   2   2
 MK-6-15                2   2   1   2   1   2   1   1   2   1   2   2   1   2   2   2   1   2   1   2   1   1   1   1   1   2   2   1   2   2   1   1   1   1   2   2   2   2   1   2   1   1   2   2   2   2   2   1   2   1   1   1   1   2   2   1   1   1   2   2   2   2   1   1   1   1   1   2   1   1   1   2   1   1   2   2   2   1   1   1   2   1   1   2   2   2   1   1   2   2   1   1   2   1   1   2   1   2   1   2   2   1   1   1   1   2   2   2   1   2   2   1   1   2   2   2   1   2   2   2   2   2   2   2   1   1   1   2   2   1   2   2   2   2   2   1   2   1   2   1   1   2   2   1   1   1   1   2   2   1   1   1   1   2   1   1   2   2   2   1   2   1   2   1   2   2   2   2   1   1   1   2   1   1   1   2   2   2   1   2   2   2   1   1   2   1   1   2   1   2   2   2   1   1   1   1   2   1   2   2
 MK-6-16                2   2   1   2   1   2   2   1   2   1   2   2   1   2   2   2   1   2   1   2   1   1   1   1   1   2   2   1   2   2   1   1   1   1   2   2   1   2   1   2   1   1   2   2   2   2   2   1   2   1   1   1   1   2   2   2   1   1   2   2   1   2   1   1   1   1   1   2   1   1   1   2   1   1   2   2   2   1   1   1   2   1   1   1   2   2   2   1   2   2   2   1   2   1   1   2   1   2   1   2   2   1   1   1   1   2   2   1   1   2   2   1   1   2   2   2   1   2   2   2   2   2   2   2   2   1   1   2   2   1   2   1   2   2   2   1   1   2   1   1   1   2   2   1   1   1   1   2   2   1   1   2   1   1   1   1   2   2   2   1   2   1   1   1   2   2   2   2   2   1   1   2   1   1   1   2   2   2   1   2   2   2   1   1   2   1   1   2   1   2   2   2   1   1   1   1   2   1   1   2
 
!****************************************** Phenotypic Data **********************************************************
!-100.0 is resevred for missing phenotype
SimulatedTrait1        10.7125   11.3635   10.0947   10.8311   10.5776   12.1176   10.1624    9.4793   11.8463   12.4358    9.4862    9.6592   10.4917   10.7516    9.3189    9.6586    9.9119   10.9525    9.9355    9.2543    9.1814    9.5806   10.2121   10.2455   11.0427   10.3800    9.4582   10.4036   12.0019   12.2417   10.5750    9.3676   10.8600    9.1625   10.2060    8.3509   10.0743    9.1067    9.8251   11.4494    9.6621    9.5952    9.9107    8.5698    8.6293   11.2032    9.4114    9.3054    8.8868   11.1737    8.4078   10.4525    9.1559    9.5438   10.8831   10.1538    9.4994    9.8363   10.2096    9.7203    9.8609   10.9026   11.3467    9.7949    8.9969   11.7542    7.8963    8.3540    9.9594    9.8329   10.9083    9.9192    8.7055   10.6756    8.5433    9.0704   12.0263   10.4686    9.7753    8.3592    9.5699   10.0084   10.3884   10.4760   10.7816    9.4967   11.2027   10.0639    9.1377    9.9869   10.3381    9.6728    9.8348    8.8918   10.3779    9.9047    9.5118    7.8872    9.4576   11.0178   10.3683   11.0702   10.6221    8.2977    9.6020    9.5902    9.5832   10.8482   10.6686   11.5323    8.9041   10.9320   10.0455    9.6285   10.4975    9.0449    9.9286   10.7966   10.3385    9.5366    8.1347   10.1876   10.2881    9.0500    8.1596    8.2186   10.5080    8.8616    9.6098   10.8498   11.4659   10.2282   10.2740   10.3344    9.4153   10.5336    8.8869    9.1443    9.9408    8.6663    9.2943    9.0170   11.2621    8.0326    8.2989    8.7824   10.4385    9.9863   11.0627    9.6604    8.8383   10.7477    9.6388    9.0983   11.0026   10.5813    8.9857    8.8134    9.2801    9.6829    9.7647    9.7695   10.4585   11.1386    9.5667   10.3072    9.9844    9.3277   11.0733   11.4684   10.6437    9.9075    9.6690    8.9974    9.7625    9.6107   10.4028   10.7008   10.4877   12.1053    9.6446    9.8127    9.5182   12.3175   11.2611   11.4049    9.8416   10.6761    8.7946   10.1609   10.1643   11.3671    9.5232   10.0927   10.4449    9.5470   10.0700   10.3131   12.5011    8.5082
 
