# Supplementary material for: Inclusive Composite Interval Mapping of QTL by Environment Interactions in Biparental Populations
Source: PLoS One. 2015 Jul 10;10(7):e0132414. doi: 10.1371/journal.pone.0132414 (PMC4498613; doi:10.1371/journal.pone.0132414)
Supplement: S1 File — (ZIP) [file pone.0132414.s001.zip › BC1 population/e=1/run_00163.met]

!**********************Note: lines staring with "!" are remarks and will be ignored in the program********************
!*********************************General Information**********************************
!Assuming F1 = P1 x P2, populations available in QTL IciMapping are: 
!  1, P1BC1F1 = P1 x F1, the first backcrossing where P1 is used as the recurrent parent;
!  2, P2BC1F1 = P2 x F1, the first backcrossing where P2 is used as the recurrent parent;
!  3, F1DH, F1-derived doubled haploids; 
!  4, RIL or F1RIL, recombination inbred lines through the repeated selfing of F1;
!  5, P1BC1RIL, recombination inbred lines through the repeated selfing of P1BC1F1;
!  6, P2BC1RIL, recombination inbred lines through the repeated selfing of P2BC1F1;
!  7, F2, the selfing generation of F1;
!  8, F3, the selfing generation of F2;
!  9, P1BC2F1, the second backcrossing where P1 is used as the recurrent parent; 
! 10, P2BC2F1, the second backcrossing where P2 is used as the recurrent parent;
! 11, P1BC2RIL, recombination inred lines through the repeated selfing of P1BC2F1; 
! 12, P2BC2RIL, recombination inred lines through the repeated selfing of P2BC2F1; 
! 13, P1BC1F2, the selfing generation of P1BC1F1; 
! 14, P2BC1F2, the selfing generation of P2BC1F1; 
! 15, P1BC2F2, the selfing generation of P1BC2F1; 
! 16, P2BC2F2, the selfing generation of P2BC2F1; 
! 17, P1BC1DH, P1BC1F1-derived doubled haploids; 
! 18, P2BC1DH, P2BC1F1-derived doubled haploids; 
! 19, P1BC2DH, P1BC2F1-derived doubled haploids; 
! 20, P2BC2DH, P2BC2F1-derived doubled haploids; 
   1      !Mapping Population (see remarks above)
   2      !Mapping Function (1 for Kosambi; 2 for Haldane; 3 for Morgan)
   2      !Marker Space Type (1 for intervals; 2 for positions)
   1      !Marker Space Unit(1 for centiMorgans; 2 for Morgan)
   6      !Number of Chromosomes (or Linkage Groups)
 200      !Size of the mapping population
   1      !Number of environments
 
!***************************************** Chromosomes and Linkage Maps **********************************************
!Chromosome                 NumMarkers
-CH1                        16
-CH2                        16
-CH3                        16
-CH4                        16
-CH5                        16
-CH6                        16
!Linkage map (Marker name followed by position or the interval length)
 MK-1-1                1     0.000
 MK-1-2                1    10.000
 MK-1-3                1    20.000
 MK-1-4                1    30.000
 MK-1-5                1    40.000
 MK-1-6                1    50.000
 MK-1-7                1    60.000
 MK-1-8                1    70.000
 MK-1-9                1    80.000
 MK-1-10               1    90.000
 MK-1-11               1   100.000
 MK-1-12               1   110.000
 MK-1-13               1   120.000
 MK-1-14               1   130.000
 MK-1-15               1   140.000
 MK-1-16               1   150.000
 MK-2-1                2     0.000
 MK-2-2                2    10.000
 MK-2-3                2    20.000
 MK-2-4                2    30.000
 MK-2-5                2    40.000
 MK-2-6                2    50.000
 MK-2-7                2    60.000
 MK-2-8                2    70.000
 MK-2-9                2    80.000
 MK-2-10               2    90.000
 MK-2-11               2   100.000
 MK-2-12               2   110.000
 MK-2-13               2   120.000
 MK-2-14               2   130.000
 MK-2-15               2   140.000
 MK-2-16               2   150.000
 MK-3-1                3     0.000
 MK-3-2                3    10.000
 MK-3-3                3    20.000
 MK-3-4                3    30.000
 MK-3-5                3    40.000
 MK-3-6                3    50.000
 MK-3-7                3    60.000
 MK-3-8                3    70.000
 MK-3-9                3    80.000
 MK-3-10               3    90.000
 MK-3-11               3   100.000
 MK-3-12               3   110.000
 MK-3-13               3   120.000
 MK-3-14               3   130.000
 MK-3-15               3   140.000
 MK-3-16               3   150.000
 MK-4-1                4     0.000
 MK-4-2                4    10.000
 MK-4-3                4    20.000
 MK-4-4                4    30.000
 MK-4-5                4    40.000
 MK-4-6                4    50.000
 MK-4-7                4    60.000
 MK-4-8                4    70.000
 MK-4-9                4    80.000
 MK-4-10               4    90.000
 MK-4-11               4   100.000
 MK-4-12               4   110.000
 MK-4-13               4   120.000
 MK-4-14               4   130.000
 MK-4-15               4   140.000
 MK-4-16               4   150.000
 MK-5-1                5     0.000
 MK-5-2                5    10.000
 MK-5-3                5    20.000
 MK-5-4                5    30.000
 MK-5-5                5    40.000
 MK-5-6                5    50.000
 MK-5-7                5    60.000
 MK-5-8                5    70.000
 MK-5-9                5    80.000
 MK-5-10               5    90.000
 MK-5-11               5   100.000
 MK-5-12               5   110.000
 MK-5-13               5   120.000
 MK-5-14               5   130.000
 MK-5-15               5   140.000
 MK-5-16               5   150.000
 MK-6-1                6     0.000
 MK-6-2                6    10.000
 MK-6-3                6    20.000
 MK-6-4                6    30.000
 MK-6-5                6    40.000
 MK-6-6                6    50.000
 MK-6-7                6    60.000
 MK-6-8                6    70.000
 MK-6-9                6    80.000
 MK-6-10               6    90.000
 MK-6-11               6   100.000
 MK-6-12               6   110.000
 MK-6-13               6   120.000
 MK-6-14               6   130.000
 MK-6-15               6   140.000
 MK-6-16               6   150.000
!*********************************** Marker Types ********************************************************************
!Co-dominant marker: When heterozygote F1 is present, P1 is coded as 2, F1 is coded as 1, and P2 is coded as 0; Otherwise, P1 is coded as 2, and P2 is coded as 0. 
!Dominant marker: When heterozygote F1 is present, P1 and F1 are coded as 12, and P2 is coded as 0; Otherwise, P1 is coded as 2, and P2 is coded as 0.  
!Recessive markers: When heterozygote F1 is present, P1 is coded as 2, and F1 and P2 are coded as 10; Otherwise, P1 is coded as 2, and P2 is coded as 0. 
!Missing marker is coded as -1. 
 MK-1-1                 1   1   1   2   2   2   1   2   2   2   1   1   2   1   1   2   2   1   1   2   1   1   1   1   1   2   1   2   1   1   1   2   2   1   1   2   2   2   1   2   1   2   1   1   1   1   1   1   2   1   2   1   1   1   1   2   2   2   2   2   1   1   2   2   2   1   1   1   1   2   1   2   1   2   1   1   2   2   1   1   2   2   2   2   2   2   1   1   1   1   1   1   1   1   1   1   1   1   1   1   2   1   2   2   1   2   2   2   1   1   1   1   2   1   2   2   1   2   1   2   1   1   2   1   1   2   1   1   1   2   1   2   1   1   2   2   2   2   1   2   1   2   1   2   1   1   2   2   1   1   1   2   1   2   2   2   1   1   1   2   2   1   1   2   1   1   1   1   1   2   2   1   1   2   1   1   1   1   2   1   1   1   2   1   1   2   1   1   2   2   1   2   1   2   2   2   2   1   1   2
 MK-1-2                 2   1   1   2   2   2   1   2   2   1   1   1   2   1   1   2   2   1   1   2   1   1   1   1   1   2   1   2   1   1   1   2   2   1   1   2   2   2   1   2   1   2   1   1   1   1   1   1   2   1   2   1   1   1   1   2   2   2   2   2   1   1   2   2   2   1   1   1   1   1   1   2   1   2   1   1   2   2   2   1   2   2   2   2   1   2   1   1   1   1   1   2   1   1   1   1   1   1   1   1   2   2   1   2   1   2   1   2   1   1   2   1   1   1   2   2   1   1   1   2   1   1   1   1   1   2   1   1   1   2   1   2   1   1   1   1   2   1   2   2   1   2   1   2   1   1   2   2   2   1   1   2   1   2   2   2   1   1   1   2   2   1   1   2   2   1   1   1   2   1   1   1   1   2   1   1   1   1   2   1   1   1   1   2   1   2   2   2   2   2   1   2   1   2   2   2   2   1   1   2
 MK-1-3                 2   1   1   2   2   2   1   2   2   1   1   2   2   1   1   2   2   1   1   2   1   1   1   1   1   2   1   2   1   2   1   2   2   1   1   2   2   2   1   2   1   2   1   1   1   1   1   1   2   1   2   1   1   1   1   2   1   2   2   2   1   1   2   2   2   1   2   1   1   1   1   2   1   2   1   1   1   2   2   1   2   2   2   2   1   2   1   1   1   1   1   2   1   1   1   2   1   1   1   2   2   2   1   2   1   2   2   2   1   1   2   1   1   1   2   2   1   1   1   2   1   1   1   1   1   2   1   1   1   2   1   2   1   1   1   1   2   2   2   2   1   2   1   2   1   2   2   2   2   2   1   2   1   2   2   2   1   1   1   2   2   1   1   2   2   1   1   1   2   1   1   1   2   2   1   1   1   1   1   1   1   1   1   2   1   2   2   2   2   2   1   2   1   2   2   2   2   1   1   2
 MK-1-4                 2   1   2   2   2   2   1   2   2   1   1   2   2   1   2   2   2   1   1   2   1   1   1   1   1   2   1   2   2   2   1   2   2   1   1   2   1   2   1   2   2   2   1   1   2   1   1   1   2   1   2   1   1   1   1   2   1   2   2   2   1   2   2   2   2   2   2   1   1   2   1   2   1   2   1   1   1   2   2   1   2   2   1   2   1   2   1   1   1   1   2   2   1   1   1   2   1   1   1   1   2   2   1   2   1   2   2   2   1   1   2   1   1   1   2   2   1   1   1   2   2   2   1   1   2   2   1   1   1   2   2   1   1   1   1   1   2   2   2   2   1   2   1   2   1   2   2   2   2   2   1   2   1   1   2   2   2   1   2   2   1   1   1   2   2   1   1   1   2   1   1   1   2   2   1   2   1   1   2   1   1   1   1   2   1   2   2   2   2   2   1   2   1   2   2   2   2   1   1   2
 MK-1-5                 2   1   2   2   2   2   1   2   2   1   1   2   2   1   2   2   1   1   1   1   1   1   2   1   1   2   1   2   2   1   2   2   2   1   1   2   1   2   1   2   2   2   1   1   2   2   1   1   1   1   2   1   1   1   1   2   1   2   2   2   1   2   2   1   2   2   2   1   1   2   1   2   1   2   2   2   2   2   2   1   2   2   1   2   1   2   1   1   1   1   2   2   1   1   1   2   1   1   1   1   2   1   1   2   1   2   2   2   1   1   1   1   1   1   2   2   1   1   1   2   2   2   1   1   2   2   1   1   2   1   2   1   1   1   1   2   2   1   2   2   1   2   1   2   1   2   1   2   2   2   1   1   1   1   2   2   2   1   2   2   1   1   1   2   2   1   1   2   2   1   1   1   1   2   1   2   1   1   2   1   1   1   1   1   1   1   2   2   2   2   1   2   1   2   2   1   2   1   2   2
 MK-1-6                 1   1   2   2   2   2   1   2   2   1   1   2   2   1   2   2   1   1   1   1   1   1   2   1   1   1   1   2   2   1   2   2   2   1   1   2   1   2   1   2   2   2   1   1   2   2   1   1   1   1   2   1   1   1   1   2   1   2   2   2   1   2   2   2   2   2   2   1   1   2   1   2   1   2   2   2   2   2   2   1   2   2   1   2   2   1   1   1   1   1   2   2   1   1   1   2   1   2   1   1   2   1   2   1   1   2   2   2   1   1   1   1   1   1   1   2   2   1   1   2   2   2   1   1   1   2   2   2   2   1   2   1   1   1   1   2   2   1   2   2   1   2   1   2   1   2   1   2   2   1   1   1   1   1   2   2   1   1   2   2   1   1   1   2   1   1   1   2   2   1   1   1   1   1   1   2   1   1   2   1   1   1   2   2   1   1   2   2   2   2   1   2   1   1   2   1   2   1   2   2
 MK-1-7                 1   2   1   2   2   1   1   2   2   1   1   2   2   1   2   2   1   1   2   1   1   1   2   1   2   1   1   2   2   1   2   2   2   1   1   2   1   2   1   2   2   2   1   1   2   2   1   1   1   1   2   1   1   1   1   2   1   2   2   2   1   2   2   2   2   2   2   1   1   2   2   2   1   2   2   2   2   2   2   1   2   1   1   2   2   1   1   1   1   1   1   2   1   1   1   2   1   2   1   1   2   1   2   1   1   2   2   2   1   1   1   1   1   1   1   2   2   1   1   2   1   2   1   1   2   2   2   1   2   1   2   1   1   1   1   2   2   1   2   2   1   2   1   2   1   2   1   2   2   1   1   1   1   2   2   2   2   1   2   2   1   1   1   2   2   1   1   1   2   1   1   1   1   1   1   2   1   1   2   1   2   1   2   2   1   1   2   2   2   2   1   2   1   2   2   1   2   1   2   2
 MK-1-8                 1   2   1   1   2   1   1   2   2   1   1   2   2   1   2   2   1   1   2   1   1   1   2   1   2   2   1   2   2   1   2   2   2   1   1   2   1   2   1   2   2   2   1   1   2   2   1   1   2   1   1   1   2   1   1   2   1   2   1   2   1   2   2   2   2   2   2   1   1   2   2   2   1   1   2   2   2   2   2   1   2   1   1   2   2   1   1   1   1   1   1   2   1   1   1   2   1   2   2   1   2   1   2   2   1   2   2   2   1   1   1   1   1   1   1   1   2   1   1   2   2   2   1   1   2   2   2   1   2   1   2   1   1   1   1   2   2   1   2   2   1   2   1   2   1   2   1   2   2   1   2   1   1   2   2   2   2   1   2   2   1   1   1   2   1   1   2   1   1   1   1   1   1   1   1   2   1   1   2   1   2   1   2   2   1   2   2   2   2   2   2   2   1   1   2   2   2   1   2   2
 MK-1-9                 1   1   1   1   2   1   1   2   2   1   1   1   2   1   2   2   1   1   2   1   1   1   2   1   2   2   1   2   2   1   2   1   2   1   1   2   2   1   1   1   2   2   1   1   2   2   1   1   2   1   1   2   2   1   1   2   1   2   1   2   1   2   2   2   2   2   2   1   1   2   2   2   1   1   1   2   2   2   2   1   2   1   1   1   2   1   1   1   1   1   1   2   1   1   1   2   1   1   2   1   2   1   2   2   1   2   2   2   1   1   1   1   1   1   1   1   2   1   1   1   2   2   1   1   2   2   2   1   2   1   2   1   1   1   2   2   2   1   2   2   1   2   1   2   1   2   2   2   2   1   2   1   1   2   2   2   2   1   2   2   1   1   1   2   1   1   2   1   2   2   1   1   1   1   1   2   1   1   2   2   2   1   2   2   1   2   2   2   2   2   2   2   1   1   2   2   2   1   2   2
 MK-1-10                1   1   1   1   1   1   1   2   2   1   1   1   2   1   2   2   1   1   2   1   1   1   2   2   2   2   1   1   2   1   2   1   2   1   1   2   2   1   1   1   2   2   1   1   2   2   1   2   2   1   1   1   2   1   1   2   2   2   1   2   2   2   2   2   2   2   2   1   1   2   2   2   2   1   2   2   2   2   2   1   2   2   1   1   2   1   2   1   1   1   1   2   1   1   1   2   1   1   2   1   2   1   2   2   1   2   2   2   1   1   1   1   1   1   1   1   2   1   1   1   2   2   1   1   2   2   1   1   2   1   2   1   1   1   2   2   2   1   2   2   1   2   1   2   1   1   2   1   2   1   2   1   1   2   2   1   2   1   2   2   1   1   1   2   1   1   2   1   2   1   1   1   2   1   2   2   1   1   2   1   2   1   2   2   1   2   2   2   1   2   2   2   1   1   2   2   2   1   2   2
 MK-1-11                1   1   1   1   1   1   1   2   2   1   1   1   1   1   2   2   1   1   2   1   1   1   2   2   2   2   1   1   2   1   2   1   2   1   1   2   2   1   2   1   2   2   1   1   1   2   2   2   1   1   1   1   2   2   1   2   2   1   1   2   2   2   2   2   2   2   2   1   1   2   2   2   2   1   2   1   2   2   2   1   2   2   2   1   2   1   2   1   1   1   1   2   1   1   1   2   1   1   2   1   2   1   2   2   1   2   2   2   1   1   1   1   1   1   1   1   2   2   1   1   2   2   1   1   2   2   1   1   2   1   2   2   1   1   2   2   2   1   1   2   2   2   2   2   2   1   2   2   2   1   2   1   1   2   2   1   2   1   2   2   1   1   1   2   1   2   2   1   2   1   1   1   2   1   2   2   1   1   2   1   2   1   2   2   2   2   2   2   1   1   2   1   1   1   2   2   2   1   2   2
 MK-1-12                1   1   1   1   2   1   1   1   2   1   2   1   1   1   1   2   1   2   2   1   1   1   1   2   2   2   1   1   2   1   2   1   2   1   1   2   2   1   2   1   1   2   1   1   1   2   2   2   1   2   1   1   2   2   1   1   2   1   1   2   2   2   2   2   2   1   2   1   1   2   1   2   2   1   2   1   2   2   2   1   2   2   2   1   2   1   2   1   1   1   2   2   1   1   1   2   1   1   2   1   2   1   1   2   1   2   2   2   1   1   1   1   2   1   1   1   2   2   1   1   2   2   1   1   2   1   1   1   2   1   2   2   1   1   2   2   2   1   1   2   2   2   2   1   2   1   2   2   2   1   2   1   1   2   1   1   2   2   2   2   1   1   1   2   1   2   2   1   2   1   1   1   2   1   1   2   1   1   2   1   2   1   2   2   2   2   2   1   1   1   2   1   1   1   2   2   2   1   2   2
 MK-1-13                1   1   1   1   2   1   1   1   2   1   2   1   2   1   1   2   1   2   1   1   1   1   1   2   2   2   1   1   2   1   2   1   2   1   2   2   2   1   1   1   1   2   1   1   2   2   2   2   1   2   1   1   2   2   1   1   2   1   1   2   2   2   2   2   2   1   2   1   1   2   1   2   2   2   2   1   1   2   2   1   2   2   2   1   2   2   2   1   2   1   2   2   2   1   2   2   1   1   2   1   2   1   1   2   1   2   2   2   1   1   1   1   2   1   1   1   2   2   1   1   2   2   1   1   2   1   1   2   2   1   2   2   1   2   2   2   2   1   1   2   2   2   2   1   2   1   2   2   2   1   1   1   1   2   1   1   2   1   2   2   1   1   1   1   1   2   2   1   2   1   1   1   2   1   1   2   1   1   2   1   2   1   2   2   2   2   2   1   1   1   2   1   1   1   2   2   2   2   2   1
 MK-1-14                2   1   1   1   2   1   1   1   2   1   2   1   2   1   1   2   1   2   1   1   1   1   1   2   1   2   1   1   2   1   2   1   2   1   2   2   2   1   1   1   1   2   1   1   2   2   2   2   1   2   1   1   2   2   1   1   1   1   2   2   2   2   2   2   2   1   2   1   1   2   2   2   2   2   2   1   1   1   2   1   2   2   2   1   2   2   2   1   2   1   2   2   2   1   2   2   1   1   2   1   2   1   2   2   1   2   2   2   1   1   1   1   2   1   1   1   2   2   1   2   2   2   1   1   2   1   1   2   2   1   2   2   1   2   2   2   2   1   1   2   2   2   2   1   1   1   2   2   2   1   1   1   1   2   2   1   2   1   2   2   1   2   1   1   1   1   2   1   2   1   1   1   2   1   1   1   1   1   2   1   2   1   2   2   2   2   2   2   1   1   2   1   1   1   2   2   2   2   2   1
 MK-1-15                2   1   2   1   2   1   1   1   2   1   2   1   2   1   1   2   1   2   1   1   1   1   1   2   1   1   1   2   2   1   2   1   2   1   2   1   2   1   1   1   1   2   1   2   2   2   2   2   1   2   2   1   2   2   1   1   1   1   2   2   2   2   2   2   1   1   2   1   2   1   2   2   2   1   1   1   1   1   2   1   2   2   1   1   2   2   2   1   2   1   2   2   2   1   1   2   1   1   2   1   2   1   1   2   1   2   2   2   1   2   1   1   2   1   1   1   2   2   1   2   2   2   1   1   2   1   1   2   2   1   2   2   1   2   2   2   2   2   1   2   2   2   2   1   1   1   2   2   2   2   1   1   1   2   2   1   2   1   1   2   2   2   1   1   1   2   2   2   2   1   1   1   2   1   1   1   1   1   2   2   2   1   2   2   2   2   2   2   1   1   2   2   1   1   2   2   2   2   2   1
 MK-1-16                2   1   2   1   1   1   1   1   2   1   2   1   2   1   1   2   1   2   2   1   1   1   1   2   1   1   1   2   2   1   2   1   2   1   1   2   2   1   1   1   1   2   1   1   2   2   2   2   1   2   2   1   2   2   1   1   1   1   2   2   2   2   2   2   1   2   2   1   2   1   2   2   2   1   1   2   1   1   2   1   2   2   1   1   2   2   2   1   2   1   2   2   2   1   1   2   1   1   2   1   2   1   1   2   1   2   1   2   1   2   1   1   2   1   1   1   2   2   1   2   2   2   1   1   2   1   1   2   2   1   2   2   2   2   2   2   2   2   1   2   2   2   2   1   1   1   2   2   2   2   2   1   1   2   2   2   2   1   1   2   2   2   2   1   1   2   2   2   2   1   1   1   2   1   1   1   1   1   2   2   2   1   2   2   2   2   2   2   1   1   2   2   2   1   2   2   2   2   2   1
 MK-2-1                 1   2   2   1   1   1   2   2   1   1   1   2   2   1   1   1   1   2   2   1   1   1   1   1   2   2   2   2   2   1   2   2   1   1   2   2   2   1   1   1   1   2   1   1   1   1   2   2   1   1   1   2   1   1   2   1   2   2   2   2   1   2   1   1   1   2   1   1   2   2   2   2   2   2   2   1   2   1   2   1   1   1   1   1   2   1   1   1   1   1   2   1   1   2   2   2   2   1   1   2   2   1   2   2   2   1   2   1   2   2   2   2   2   2   1   1   2   2   2   1   2   1   2   2   1   1   2   2   2   2   2   1   2   2   2   1   1   2   2   2   2   1   1   1   1   1   2   2   2   2   2   2   2   1   2   2   2   1   1   2   2   1   1   2   2   2   2   1   2   2   2   1   2   1   1   2   1   2   2   2   2   2   1   2   1   2   2   2   2   1   1   1   1   2   1   2   2   1   1   1
 MK-2-2                 1   2   2   1   1   1   2   1   1   1   2   2   2   1   1   1   1   2   2   1   1   1   1   1   2   2   2   2   2   1   2   2   1   1   2   2   2   1   1   1   1   2   1   1   1   1   2   2   1   1   1   2   2   1   2   1   2   2   2   2   1   2   1   1   1   1   2   1   2   2   2   1   2   2   2   2   2   1   2   1   1   1   2   1   2   2   2   1   1   2   2   1   1   2   2   2   2   1   1   2   2   1   2   2   1   1   1   1   1   2   2   2   2   2   1   1   2   2   2   1   1   1   2   2   1   2   2   2   2   2   2   1   2   2   2   1   1   2   2   1   2   1   1   1   1   1   2   2   2   2   2   2   2   1   2   2   2   1   1   2   2   1   1   2   1   2   2   1   2   2   2   1   1   1   1   2   1   2   2   2   2   2   1   2   1   2   2   2   2   1   1   1   1   2   1   1   1   1   1   1
 MK-2-3                 2   2   2   1   1   1   2   1   1   1   2   2   2   1   1   1   1   2   2   1   1   1   1   1   2   2   2   2   2   1   2   2   1   1   1   1   2   1   1   1   1   2   1   1   1   1   2   2   1   1   1   2   2   1   2   1   2   2   2   2   1   1   2   1   1   1   2   1   2   2   2   1   2   2   2   2   1   1   2   1   2   1   2   1   2   2   2   1   1   2   2   1   1   2   2   2   2   1   1   2   2   1   2   2   1   1   1   1   1   2   2   2   2   2   1   1   2   2   2   1   1   1   2   2   1   2   2   2   2   2   2   1   2   2   2   1   1   2   2   1   2   1   1   1   1   1   2   2   2   1   2   2   1   1   2   1   2   2   1   2   2   1   1   1   2   2   1   1   2   2   2   1   1   1   1   2   2   2   2   2   2   2   1   2   1   2   2   2   2   1   1   1   2   2   1   1   1   1   1   2
 MK-2-4                 2   2   2   2   1   1   2   1   1   2   2   2   2   1   1   1   2   2   2   1   1   1   1   1   2   2   2   2   1   1   2   2   1   1   1   1   2   1   1   1   1   2   1   2   1   1   2   2   1   1   2   2   1   1   2   1   2   2   2   2   1   1   1   1   1   1   1   1   2   2   2   1   2   1   2   2   1   1   2   1   2   1   2   1   2   2   2   1   1   1   2   1   1   2   2   2   2   1   1   2   2   1   2   2   1   1   1   1   1   2   2   2   2   1   1   1   2   2   2   1   1   1   2   2   1   2   2   2   1   2   2   1   2   2   2   1   1   2   2   1   2   2   2   1   1   1   2   2   1   1   2   2   1   1   1   2   2   2   1   2   2   1   1   1   2   2   1   1   2   2   2   1   1   1   1   2   2   2   2   2   2   2   1   1   1   2   2   2   2   1   1   1   2   2   2   2   2   2   1   2
 MK-2-5                 2   2   2   2   1   2   2   1   1   2   2   2   2   1   2   1   2   2   2   1   1   1   1   1   2   2   2   2   1   1   2   2   1   1   2   1   2   1   1   1   1   2   1   2   1   1   2   2   1   1   2   2   1   1   2   2   2   2   2   2   1   1   1   1   1   1   1   1   2   2   2   1   2   1   2   2   1   1   2   1   2   1   2   1   1   2   2   1   1   1   2   1   1   2   2   1   2   1   1   2   2   1   2   2   1   1   1   1   1   2   2   1   2   1   1   1   2   2   2   1   1   1   2   2   1   2   2   2   1   2   2   1   2   2   2   2   1   2   2   1   2   2   2   2   1   1   2   2   1   1   2   2   1   1   1   2   2   2   1   2   2   1   1   1   2   2   1   1   2   2   2   1   1   1   1   2   2   2   2   2   2   2   2   1   2   2   2   2   2   1   2   1   2   2   2   2   2   2   1   2
 MK-2-6                 2   2   2   1   1   2   2   1   1   1   2   2   2   1   2   1   2   2   2   1   1   1   1   1   2   2   2   2   1   1   2   2   1   2   2   1   2   1   1   1   1   2   1   2   1   1   1   2   2   1   2   2   1   1   2   2   1   2   2   2   1   1   1   1   1   1   1   1   2   2   2   1   2   1   2   2   1   1   2   1   2   1   2   1   1   2   2   1   1   2   2   1   1   2   2   1   2   1   1   2   2   1   2   2   1   1   2   1   1   2   2   2   2   1   2   1   2   2   2   1   1   1   2   2   1   2   2   2   1   1   2   1   2   2   2   2   1   2   2   2   2   1   2   2   1   1   2   1   1   1   2   2   1   1   1   2   2   2   1   2   1   1   1   1   2   2   1   1   1   2   2   1   1   1   1   2   2   2   2   2   2   2   2   1   2   2   2   2   2   1   2   1   2   2   2   2   1   1   1   2
 MK-2-7                 1   2   2   1   1   2   2   1   1   1   2   2   2   1   2   1   2   2   2   1   2   1   1   1   2   2   2   1   1   2   2   2   1   2   2   1   2   1   1   1   1   2   1   1   1   1   1   2   2   1   2   2   1   1   2   2   1   1   2   1   1   1   1   1   1   1   1   1   2   2   2   1   2   1   2   2   1   1   2   2   2   1   2   1   1   1   2   1   1   2   2   1   1   2   2   1   1   1   2   2   2   1   2   2   1   1   2   1   2   2   2   2   2   1   2   1   2   2   2   1   1   1   2   2   1   2   2   2   1   2   2   2   2   2   2   2   1   2   2   2   2   1   2   2   1   1   2   1   1   1   2   2   1   1   1   1   1   2   1   2   1   1   1   1   2   2   1   1   1   2   2   1   1   2   1   1   2   1   2   1   1   1   2   1   2   2   2   2   2   1   2   1   2   2   1   1   1   1   1   2
 MK-2-8                 1   2   2   1   1   2   2   1   2   1   2   2   2   1   2   1   2   2   2   1   2   1   2   1   2   2   2   1   1   2   2   2   1   2   2   1   2   1   1   1   1   2   1   1   1   1   1   2   2   1   2   2   1   1   2   2   1   1   1   1   1   1   1   2   2   1   1   1   2   2   2   1   2   1   2   2   1   1   2   2   2   1   2   1   1   1   2   1   1   2   2   1   1   2   1   1   1   1   2   2   2   1   2   2   1   1   2   1   2   2   2   2   2   1   2   1   2   2   2   1   1   1   2   2   1   2   2   2   1   2   1   2   2   2   2   2   1   2   2   2   1   1   2   2   1   1   2   1   1   1   2   1   1   1   1   1   1   2   2   2   1   1   1   1   2   1   1   1   1   2   2   2   1   2   2   1   2   1   2   1   2   1   2   1   2   2   2   2   2   1   2   1   2   2   1   1   1   1   1   1
 MK-2-9                 1   2   2   1   1   2   2   1   2   1   1   2   2   1   2   1   2   2   2   2   2   1   2   1   1   1   1   1   1   2   2   2   1   2   2   1   2   1   1   1   1   2   1   1   1   1   1   2   2   1   1   2   1   1   2   2   1   1   1   1   1   1   1   2   2   1   1   1   2   2   2   1   2   1   2   1   1   1   1   1   2   1   2   1   1   1   2   1   1   2   2   1   1   2   1   1   1   2   2   1   2   1   2   2   1   1   1   1   2   2   2   2   2   1   2   2   2   2   2   1   1   1   2   2   1   2   2   2   1   1   1   2   2   2   1   2   1   2   2   2   1   1   2   2   2   1   1   1   1   1   2   1   1   1   1   1   1   2   2   2   2   1   1   1   2   1   1   1   1   2   2   2   1   2   2   2   2   1   2   1   2   1   1   1   2   2   2   2   2   1   2   1   2   2   2   1   1   1   1   1
 MK-2-10                2   2   2   1   1   2   2   1   2   1   1   2   1   1   2   1   2   2   2   2   2   1   2   1   1   1   2   1   1   2   2   2   1   2   2   1   2   1   1   1   1   2   1   1   1   2   1   2   2   1   1   2   1   1   2   2   1   1   1   1   1   1   1   2   2   2   1   1   2   2   2   1   2   1   2   1   1   1   1   1   1   1   2   2   1   1   2   1   1   2   2   1   1   2   1   1   1   2   1   1   2   1   1   2   1   2   2   1   2   2   2   2   2   1   2   2   2   2   1   1   1   1   2   2   2   2   2   2   1   1   1   2   2   2   1   2   1   2   2   2   1   1   2   2   2   1   1   1   1   1   2   1   1   2   1   1   1   2   2   2   2   1   1   1   2   1   1   1   1   2   2   1   1   2   1   2   2   1   1   1   1   1   1   1   2   2   2   2   2   1   2   1   2   2   2   2   2   1   1   1
 MK-2-11                2   1   2   2   1   1   2   1   2   1   1   2   1   1   2   1   2   2   1   2   2   1   2   1   1   1   2   1   1   2   2   2   1   1   2   1   2   1   1   2   1   2   1   1   1   1   1   2   2   1   1   2   1   2   2   2   1   1   1   1   1   1   1   2   2   2   1   1   2   2   2   1   2   1   2   1   2   2   1   1   1   1   2   2   1   1   2   1   1   2   2   1   1   2   1   1   1   2   1   1   2   1   1   2   1   2   2   1   2   2   1   2   2   1   2   2   2   2   1   1   1   1   2   2   2   2   2   2   1   1   1   2   2   2   1   2   1   2   2   2   1   1   2   2   2   1   1   1   1   1   2   1   1   2   1   1   1   2   2   2   1   1   1   1   2   1   1   1   1   2   2   1   1   2   2   2   2   2   1   1   1   1   1   1   2   2   1   2   2   1   2   1   2   2   2   2   2   1   1   1
 MK-2-12                2   1   2   2   1   1   2   1   2   1   1   2   2   1   2   1   2   2   1   2   2   1   2   1   1   1   2   1   1   2   2   2   1   1   2   1   2   1   1   2   1   2   1   1   1   1   1   2   2   1   1   2   1   2   2   2   1   1   1   1   1   1   2   2   2   2   1   1   1   2   2   1   2   1   2   1   2   2   1   1   1   2   2   2   1   1   2   1   1   2   2   1   2   2   1   1   1   1   1   1   2   1   2   2   1   2   1   1   2   2   1   2   2   1   2   2   2   1   1   1   2   1   2   2   2   2   2   2   2   1   2   2   2   2   1   2   1   2   2   2   1   1   2   2   2   1   2   1   1   1   2   2   1   2   1   1   1   2   2   1   1   1   1   1   2   1   1   1   1   2   2   1   2   2   2   2   2   2   1   1   1   1   1   1   1   2   1   2   2   1   2   1   2   2   2   2   2   1   1   1
 MK-2-13                2   2   1   2   1   1   2   1   2   1   1   2   2   1   2   1   1   2   2   1   2   1   2   1   1   1   2   1   2   2   2   2   1   1   2   1   2   2   1   2   1   2   2   1   1   1   2   2   2   1   1   2   1   2   1   2   1   1   1   2   1   1   2   2   2   1   1   1   1   2   2   1   1   1   2   1   2   2   1   1   1   2   2   2   1   1   2   1   1   2   2   1   2   2   1   1   1   1   1   1   2   1   2   2   1   2   1   1   2   2   1   2   2   1   1   2   2   1   2   1   2   1   2   2   2   2   1   2   2   1   2   2   1   2   2   2   1   2   2   2   1   1   2   2   1   1   2   1   2   1   2   1   1   2   1   1   1   2   2   2   1   2   1   1   2   1   1   2   1   2   2   1   2   1   2   2   2   2   1   1   1   1   1   1   1   2   1   2   2   1   1   1   2   2   2   2   2   1   1   1
 MK-2-14                2   2   1   2   1   1   2   1   2   1   1   2   2   1   2   1   1   2   2   1   2   1   1   1   1   1   2   2   2   2   2   2   1   1   2   1   2   2   2   2   1   2   2   1   1   1   2   2   2   1   1   2   1   2   1   2   1   2   1   2   1   1   2   2   2   1   1   1   1   2   2   1   1   2   2   1   2   2   1   1   1   2   2   2   1   1   1   1   1   2   2   1   2   2   1   1   1   1   1   1   2   1   2   2   2   2   1   1   2   2   1   1   2   1   1   2   2   1   2   1   2   2   2   2   2   2   1   2   2   1   2   2   1   2   2   2   1   2   2   2   1   1   2   1   1   1   1   2   1   1   1   1   1   2   1   1   1   2   2   2   2   2   1   1   2   1   1   2   1   2   2   1   2   1   2   2   2   2   1   2   1   1   1   1   1   2   1   2   1   1   1   1   2   2   2   2   2   1   1   1
 MK-2-15                2   2   1   2   1   1   2   1   2   1   2   2   2   1   2   1   2   2   2   1   1   1   1   1   1   1   1   2   2   2   1   2   1   1   2   1   2   2   2   2   1   2   2   1   1   1   2   2   2   1   1   2   1   1   1   2   1   2   1   1   1   1   2   2   2   1   1   1   1   2   1   1   2   2   2   2   2   1   1   1   1   2   2   2   2   2   1   1   1   2   2   1   1   1   1   1   1   1   1   1   2   1   2   2   1   2   1   1   2   2   1   1   2   1   1   2   2   1   2   1   2   2   2   1   2   2   1   2   2   1   2   2   1   1   2   2   1   2   2   2   1   1   2   2   1   2   1   2   1   1   1   1   1   2   1   1   1   2   2   2   2   2   1   1   2   1   1   2   1   2   2   1   2   1   2   2   2   2   1   2   1   1   1   1   1   1   1   2   1   1   1   1   2   2   1   2   2   1   1   1
 MK-2-16                2   2   1   2   1   1   2   1   2   1   2   1   2   1   2   1   2   2   2   1   1   2   1   1   1   1   1   1   2   2   1   2   1   1   2   2   2   2   2   2   1   2   2   2   1   1   2   1   2   1   1   2   1   2   2   2   1   2   2   1   1   1   2   2   1   1   1   1   1   2   1   1   2   2   2   2   2   1   1   1   1   2   2   1   2   2   1   1   1   2   2   1   1   1   1   1   1   1   1   1   2   1   1   2   1   2   1   2   2   2   1   1   2   1   1   2   2   1   2   1   2   2   2   1   2   2   1   2   2   1   2   1   1   1   2   2   1   2   2   2   1   1   2   2   1   2   1   1   1   1   1   1   1   1   1   1   1   2   2   2   2   2   1   1   2   1   1   2   1   2   2   1   2   1   2   2   2   2   1   2   1   1   1   1   1   1   1   2   1   1   1   1   2   2   1   2   2   1   1   1
 MK-3-1                 1   2   2   1   2   2   1   2   1   1   2   2   1   2   1   2   2   2   1   2   1   2   1   1   2   2   1   2   1   2   1   2   1   2   1   1   1   2   1   1   1   1   2   2   1   1   2   1   2   1   1   1   2   2   1   1   2   1   2   2   1   2   1   2   2   1   1   2   1   2   1   1   2   1   2   2   1   2   1   2   1   1   2   1   1   2   2   2   1   2   1   2   1   1   1   2   2   2   1   2   1   2   1   2   2   1   2   1   2   2   1   2   2   1   1   1   1   2   1   2   2   2   1   1   1   2   2   2   2   1   2   1   1   1   1   2   2   1   1   1   2   1   1   2   2   1   2   1   1   2   1   2   2   2   1   1   1   2   1   1   1   2   2   1   2   2   2   1   2   1   2   1   1   1   2   1   2   1   2   1   1   1   1   1   2   2   1   1   2   2   1   2   1   2   2   2   1   1   1   1
 MK-3-2                 1   2   2   1   2   1   1   1   1   1   2   1   2   2   1   2   2   2   1   1   1   2   1   1   2   2   1   2   1   2   1   1   1   2   1   1   1   1   1   1   1   1   2   2   1   1   2   1   2   1   1   1   2   2   1   2   2   1   2   2   1   2   1   2   2   1   1   2   1   2   1   1   2   1   2   1   1   2   1   2   1   1   2   1   2   2   2   2   1   2   1   2   1   1   1   2   2   2   1   2   1   2   1   2   2   1   2   1   2   2   1   2   2   1   1   1   1   2   1   2   2   2   1   2   1   2   2   1   1   1   2   1   1   1   2   2   2   1   1   1   2   1   1   2   1   2   1   1   1   2   1   2   1   2   1   2   2   2   1   1   1   2   2   1   2   2   2   1   1   1   2   1   1   1   2   1   2   1   2   1   1   1   1   2   2   1   1   1   2   2   1   2   1   2   1   2   1   1   1   1
 MK-3-3                 1   2   2   1   2   1   1   1   1   1   2   1   2   2   1   2   2   2   1   1   1   2   1   1   2   2   1   2   1   2   1   1   1   2   1   1   1   1   1   1   1   1   2   2   1   1   1   1   2   2   1   1   2   2   1   2   2   1   2   2   1   1   1   2   2   1   1   2   1   1   1   1   2   1   2   1   2   2   1   2   2   1   2   1   2   2   2   2   1   2   1   2   1   1   1   2   2   2   2   2   1   2   1   2   2   1   2   2   2   2   1   2   1   1   1   1   1   2   2   2   2   2   1   2   1   2   2   1   1   1   2   1   1   1   2   2   2   1   1   1   2   1   1   2   1   2   1   1   1   2   1   2   1   2   2   2   2   2   1   1   1   2   2   1   2   2   2   1   1   1   2   1   1   1   1   1   2   1   2   1   2   1   1   2   2   1   1   1   2   2   1   2   1   2   1   2   1   1   1   1
 MK-3-4                 1   2   2   1   2   1   1   1   2   1   1   1   2   2   1   2   2   2   1   1   1   2   1   1   2   2   1   2   1   2   1   1   1   2   2   1   1   1   1   1   1   1   2   2   1   1   1   1   2   2   1   1   2   2   1   2   2   1   2   2   1   2   1   2   2   1   1   2   1   1   1   1   2   1   2   1   2   2   1   2   2   1   2   1   2   2   2   2   2   1   1   2   1   1   1   2   1   2   2   2   1   2   1   2   2   1   2   2   2   2   1   1   1   1   1   1   1   2   2   2   2   1   1   2   1   2   2   1   1   1   2   1   1   1   1   2   2   1   1   1   2   1   1   2   2   2   1   1   2   2   1   2   1   2   2   2   2   2   1   1   2   2   2   2   2   2   2   1   2   2   2   1   1   1   1   1   2   1   2   1   2   1   1   2   2   1   1   1   2   2   1   2   1   2   1   2   1   2   1   2
 MK-3-5                 1   2   2   1   2   1   1   1   2   1   1   1   2   1   1   2   1   2   1   1   2   1   1   1   2   2   1   2   2   2   1   1   1   2   2   1   1   1   1   1   1   1   2   2   1   1   1   1   2   2   1   1   2   2   1   2   2   2   2   2   1   2   1   2   2   1   1   2   1   1   1   1   2   1   2   1   2   2   1   2   2   1   2   1   2   2   2   2   2   1   1   2   1   1   1   2   1   2   2   2   1   2   1   2   2   1   2   2   2   2   1   1   1   1   2   1   2   2   1   2   2   1   1   1   1   2   2   1   1   1   2   1   1   1   1   2   2   1   1   1   2   1   1   2   2   2   1   1   2   2   2   2   1   2   2   2   2   2   2   1   2   2   2   2   2   1   2   1   2   2   2   1   1   1   1   1   2   1   1   1   2   1   1   2   2   2   1   1   2   2   2   1   2   2   2   2   2   2   1   2
 MK-3-6                 1   2   2   1   2   1   1   1   2   1   1   1   2   1   1   2   1   2   1   1   2   1   1   1   2   2   1   2   2   1   1   1   1   2   2   1   1   1   1   1   1   1   2   2   1   1   2   1   2   2   1   2   2   2   1   2   2   1   2   2   2   2   2   2   1   1   1   2   1   1   1   1   2   1   2   1   2   2   1   2   2   1   2   1   2   2   2   1   2   1   1   2   1   2   1   2   1   2   2   2   1   2   1   2   2   1   1   2   2   2   1   1   1   1   2   1   2   2   1   2   2   1   1   1   1   2   2   2   1   1   2   1   1   1   1   2   2   1   1   1   2   1   1   2   2   2   1   1   1   2   2   1   1   2   2   2   2   2   2   1   2   2   2   2   2   1   2   1   2   2   2   1   2   1   1   1   2   1   1   1   2   1   1   2   2   2   1   1   2   2   2   1   2   1   1   2   2   2   1   2
 MK-3-7                 1   2   2   1   2   1   1   2   2   1   2   1   2   1   1   2   1   2   1   1   2   1   1   1   2   2   1   2   2   1   1   1   1   2   2   1   2   1   1   1   1   2   2   2   1   1   2   1   2   2   1   2   1   2   1   2   2   1   2   2   2   2   2   1   1   1   1   1   2   2   1   1   2   2   2   1   2   2   1   2   2   1   2   1   2   2   2   1   2   1   1   2   2   2   1   2   1   1   2   2   1   2   1   2   2   1   1   2   2   2   2   1   1   1   2   2   2   2   1   2   2   1   1   1   1   2   2   2   2   1   2   1   1   1   1   2   2   2   1   1   2   1   2   2   2   2   1   1   1   2   2   1   1   2   2   2   2   2   2   1   2   2   2   2   1   2   2   1   2   2   2   1   2   1   1   1   2   1   2   1   2   1   1   2   2   2   1   1   1   2   2   1   2   1   1   2   2   2   1   2
 MK-3-8                 2   2   2   1   2   1   1   2   1   1   2   1   1   2   1   2   1   2   1   1   2   2   1   1   2   2   1   2   2   1   2   1   1   2   2   2   2   1   1   1   1   2   2   2   1   1   2   1   2   2   1   2   1   2   2   2   1   1   2   2   2   2   2   1   1   1   1   1   2   2   1   2   2   2   2   1   2   2   1   2   2   1   2   1   1   2   2   1   2   1   1   2   2   2   1   2   1   1   2   2   1   2   1   2   2   1   1   2   2   2   2   1   1   1   2   2   2   2   1   1   1   1   1   1   1   2   2   2   2   1   2   1   1   1   1   2   2   2   1   1   2   1   2   2   2   2   1   1   1   2   2   2   1   1   2   2   2   2   2   1   2   2   2   2   1   1   2   1   2   2   2   2   2   1   1   2   2   1   2   1   2   2   1   2   2   2   1   1   1   2   2   1   2   1   1   2   2   2   1   2
 MK-3-9                 1   2   2   1   1   2   1   2   1   2   2   1   1   2   1   1   2   2   1   1   2   2   1   1   2   2   1   2   2   1   2   1   1   1   2   1   2   1   1   1   1   2   2   2   1   1   2   1   2   2   1   2   1   2   2   2   1   1   2   2   2   2   2   1   1   2   1   1   2   2   1   1   2   2   2   1   2   2   1   2   2   1   2   1   1   2   2   1   2   1   1   2   2   2   1   2   1   1   2   2   1   1   2   2   2   1   1   2   2   2   2   1   2   1   2   2   1   2   1   1   1   1   1   1   1   2   2   2   2   1   2   1   1   2   1   2   2   1   1   1   2   1   2   2   2   2   2   1   1   1   2   2   2   1   2   2   2   2   1   1   2   1   1   2   2   1   2   1   2   2   2   2   2   1   1   2   2   1   2   1   2   2   1   2   2   2   1   1   1   2   2   1   2   2   1   2   2   2   1   2
 MK-3-10                1   2   2   1   1   2   1   2   1   2   2   2   1   2   1   2   2   2   1   1   2   2   1   1   2   2   1   2   2   1   2   1   1   1   2   1   1   1   1   1   1   2   2   2   1   1   2   1   2   1   1   2   1   2   2   1   1   1   2   2   2   2   2   1   1   2   2   1   2   2   1   1   2   2   2   2   1   2   1   2   2   1   2   1   1   1   2   1   1   1   1   2   2   2   2   2   1   1   2   2   1   1   1   2   2   1   1   2   1   2   2   2   2   1   2   2   1   2   1   1   1   1   1   2   1   2   2   2   2   1   1   1   1   2   1   2   2   1   1   1   2   1   1   2   2   2   2   2   1   1   2   1   2   1   2   2   2   2   1   1   2   1   1   2   2   1   1   1   2   2   2   2   2   1   1   2   2   1   2   1   2   2   1   2   2   2   2   1   2   2   2   1   2   2   1   2   2   1   1   2
 MK-3-11                2   2   2   1   1   2   1   1   1   2   2   2   1   2   1   1   2   1   1   2   2   2   1   1   2   2   1   2   2   1   2   1   1   1   2   1   1   1   1   1   1   2   2   2   1   1   1   2   2   1   1   2   1   2   2   1   1   1   2   2   2   2   2   1   1   2   2   2   2   2   1   1   2   2   2   2   1   2   1   2   2   1   2   1   1   1   2   1   1   2   1   2   2   2   2   2   2   1   2   1   1   1   1   1   1   1   1   2   1   2   2   2   2   1   2   2   1   2   1   1   1   1   2   2   1   2   1   2   2   1   1   1   1   2   1   2   2   1   1   1   2   1   1   2   2   2   1   2   1   1   2   1   2   1   2   2   1   2   1   1   2   1   1   2   2   1   1   1   2   2   2   2   2   1   1   2   2   1   2   1   2   2   1   2   1   2   2   1   2   2   2   1   2   2   1   2   2   1   1   2
 MK-3-12                2   2   2   1   1   2   1   1   1   1   2   2   1   2   1   1   2   1   1   2   2   1   1   1   2   2   1   2   2   1   1   1   2   1   2   1   1   1   1   1   1   2   2   2   1   1   1   2   2   1   1   2   1   2   2   1   2   1   2   2   2   2   2   1   1   2   2   2   2   2   1   1   2   2   1   2   1   2   1   2   2   1   2   1   1   1   2   1   1   2   1   2   2   2   2   2   2   1   1   1   1   1   1   1   1   1   1   1   1   1   2   2   1   1   2   2   1   1   1   1   1   1   2   2   1   2   1   2   2   1   1   1   1   2   1   2   2   1   1   1   2   1   1   2   2   2   1   2   2   1   2   1   2   2   2   2   1   2   1   1   2   1   1   2   2   2   1   1   2   2   2   2   2   1   2   2   2   1   2   1   2   2   1   2   1   2   2   2   1   2   2   1   2   2   1   2   1   1   1   2
 MK-3-13                2   2   1   2   1   2   2   1   1   2   2   2   1   2   1   1   2   1   1   2   2   1   1   2   2   2   1   2   2   1   2   1   2   1   2   1   1   1   1   1   1   2   2   2   1   1   1   2   2   1   1   2   1   2   2   1   1   1   2   2   2   2   2   1   1   2   2   2   2   2   1   1   1   2   1   2   1   2   1   2   2   2   2   1   1   1   2   1   1   2   1   2   2   2   2   2   2   1   1   2   1   1   1   1   1   1   1   1   1   1   2   2   1   2   2   2   1   1   1   1   1   1   2   2   1   2   1   2   1   1   1   1   1   2   1   2   2   1   1   1   2   1   1   2   2   2   1   2   2   1   2   1   2   2   2   2   1   2   1   2   2   1   2   1   2   2   1   1   1   2   2   2   2   1   2   2   2   1   2   1   2   2   1   2   1   2   1   2   1   2   2   1   2   2   1   2   1   1   1   2
 MK-3-14                1   2   1   2   1   2   2   1   1   2   2   2   1   2   1   1   2   1   1   2   2   1   1   2   2   2   1   1   2   1   2   1   2   1   2   1   2   2   1   1   1   2   1   2   1   1   1   2   2   1   1   2   1   2   2   1   1   1   2   2   1   2   2   1   1   2   2   2   2   2   1   1   1   2   1   2   1   2   1   2   2   2   2   1   1   1   2   1   1   2   1   2   2   2   2   2   2   1   1   1   1   1   1   1   1   1   1   1   1   1   2   2   2   2   2   2   1   1   1   1   1   1   2   2   1   2   1   2   1   1   1   2   1   2   1   2   2   1   1   1   2   1   1   2   2   2   2   2   2   1   1   1   2   2   1   2   1   2   1   1   2   2   2   1   1   2   2   1   1   2   2   2   2   1   2   2   2   1   2   1   2   1   1   2   1   2   1   2   1   2   2   1   2   2   1   2   1   1   1   2
 MK-3-15                1   2   1   2   1   2   2   1   1   2   2   2   1   2   1   1   2   1   2   2   2   1   1   2   2   2   1   1   2   1   2   1   2   1   2   2   2   1   1   1   1   1   1   2   1   1   1   2   2   1   1   1   1   2   2   1   2   1   2   2   1   1   1   1   1   2   2   2   2   2   1   1   1   2   1   2   1   2   1   2   2   1   2   1   1   1   2   1   1   1   1   1   1   2   2   2   2   1   2   1   1   1   2   1   1   1   1   1   1   2   2   2   2   2   2   2   1   1   1   1   1   1   2   2   1   1   1   2   1   1   2   2   1   2   1   2   2   2   1   1   2   1   1   2   2   2   2   2   2   1   1   1   2   2   2   2   1   2   1   1   2   2   2   1   1   2   2   1   1   2   2   1   2   1   2   2   2   1   2   1   2   1   1   2   1   2   1   2   1   2   2   1   2   2   1   2   2   2   1   2
 MK-3-16                1   2   1   2   1   2   2   1   1   1   2   2   1   2   1   2   2   1   2   2   2   1   1   2   2   2   1   2   2   1   2   1   2   1   2   2   2   1   1   1   1   1   1   2   1   1   1   2   2   1   1   1   1   2   1   1   2   1   2   2   1   2   1   1   1   2   2   2   1   2   1   1   1   2   1   2   1   2   1   1   2   1   2   1   1   1   2   1   1   2   1   1   1   2   2   2   2   1   2   1   1   1   2   2   1   1   1   1   1   1   2   2   2   2   2   2   1   1   1   1   1   1   2   2   1   1   1   2   1   1   2   2   1   2   1   2   2   2   1   1   2   1   1   2   2   2   2   2   2   1   1   1   2   2   2   2   1   2   1   1   2   2   2   1   1   2   2   1   2   2   2   2   2   2   2   2   2   1   1   1   2   1   2   2   1   2   1   2   1   2   2   1   2   2   1   2   2   2   1   2
 MK-4-1                 1   1   1   1   1   2   1   2   2   1   2   1   1   1   2   2   1   2   2   2   1   2   2   1   2   2   2   1   2   1   1   2   1   2   2   2   2   1   2   1   1   1   2   1   2   1   1   2   2   1   2   2   1   2   2   1   2   2   1   1   1   1   2   2   1   1   1   1   2   1   1   2   2   1   2   2   2   1   2   2   1   2   1   1   2   2   2   2   1   2   1   1   1   2   2   2   2   1   2   1   2   2   2   1   1   2   1   2   1   1   1   2   2   2   1   2   1   1   2   2   1   2   1   1   1   1   1   1   2   1   1   2   2   2   2   2   2   1   2   1   2   2   1   2   2   1   2   2   2   1   1   2   1   1   2   2   1   1   2   1   1   1   2   1   2   1   2   1   2   1   1   1   1   1   2   1   1   1   2   1   2   1   1   2   2   1   1   1   1   1   2   1   1   2   2   1   1   1   1   1
 MK-4-2                 1   1   1   1   1   2   1   1   2   1   2   1   1   1   2   2   1   2   2   2   1   2   2   1   2   2   2   1   2   1   1   2   1   2   2   2   2   1   2   1   1   2   2   1   2   1   1   2   2   1   2   2   1   2   2   1   2   2   1   1   1   1   2   2   1   2   1   1   2   1   1   1   2   1   1   1   2   1   1   2   1   2   1   1   2   2   1   2   1   2   1   1   1   2   2   2   2   1   2   1   2   1   2   1   1   1   1   2   1   1   1   2   1   2   1   2   1   1   2   2   2   2   1   2   1   1   1   1   2   1   1   1   2   2   2   2   2   1   2   1   2   2   1   2   2   1   2   2   2   1   1   2   1   1   2   2   1   1   2   1   1   2   1   1   1   2   2   1   2   1   1   1   1   1   2   1   1   1   2   1   2   2   1   2   2   1   1   1   1   1   2   1   2   2   2   1   1   1   1   1
 MK-4-3                 1   1   1   1   1   2   1   1   2   1   2   1   1   1   2   2   1   2   2   2   1   2   2   1   2   2   2   1   2   1   1   2   1   2   2   2   2   1   2   1   1   2   2   1   2   1   1   2   2   1   2   2   1   2   2   1   2   2   2   1   1   1   1   2   1   2   1   1   2   1   2   1   2   1   1   1   2   1   1   2   1   2   1   1   1   2   1   2   1   2   1   1   1   2   2   2   2   2   2   1   2   1   2   1   1   1   1   2   2   1   1   2   1   2   1   2   1   1   2   2   2   2   1   2   1   1   1   1   2   1   1   1   2   2   2   2   2   1   2   1   2   2   1   1   2   1   2   2   2   2   1   2   1   1   2   2   1   1   2   2   2   1   1   1   1   2   2   2   2   1   2   1   1   1   2   1   1   1   2   1   2   2   1   2   2   1   1   1   1   2   2   2   2   2   2   1   1   1   1   1
 MK-4-4                 1   1   1   1   1   2   2   2   2   1   2   1   1   1   2   2   1   2   2   1   2   2   2   1   1   2   2   1   2   1   1   2   1   2   2   1   1   1   1   1   1   2   2   1   2   1   1   2   2   1   2   2   2   2   2   1   2   2   2   1   1   1   1   2   1   2   1   1   2   1   2   1   2   1   2   1   2   1   1   2   1   2   1   1   1   2   1   2   1   2   1   1   1   2   2   2   2   2   2   2   2   1   2   1   1   1   1   2   2   1   1   2   1   2   1   2   1   1   2   2   2   2   2   2   1   1   1   1   2   1   1   1   2   2   2   1   2   1   1   1   2   2   1   1   2   1   2   2   2   2   1   2   1   2   2   2   1   2   2   2   2   2   1   1   1   2   2   2   2   1   2   1   1   1   2   1   1   2   2   1   2   2   1   2   2   2   1   2   2   2   2   2   2   2   2   1   1   1   1   2
 MK-4-5                 1   1   1   1   1   2   2   2   2   1   2   1   1   1   2   2   2   2   2   1   2   2   2   1   1   2   2   1   2   1   1   2   1   2   1   1   1   1   1   1   1   2   2   1   2   1   1   2   2   1   2   2   1   2   2   1   2   2   2   1   1   1   1   2   1   1   1   1   2   1   2   1   2   1   2   1   2   1   1   2   1   1   1   1   1   2   2   1   1   2   2   1   1   2   2   2   2   1   2   2   2   1   2   1   1   2   1   2   2   1   1   2   1   2   1   2   1   1   1   1   2   2   2   2   1   1   1   1   2   1   1   1   2   1   2   1   2   1   1   1   2   2   1   1   2   1   2   2   2   2   1   2   1   2   2   2   1   2   2   2   2   2   1   1   1   1   2   2   2   1   1   1   1   1   2   1   1   2   2   1   2   2   2   2   2   2   1   1   2   2   2   2   2   2   2   1   1   1   1   2
 MK-4-6                 1   1   1   1   1   2   2   2   2   2   2   1   1   1   2   2   2   1   2   1   2   1   2   1   1   2   2   1   2   1   1   2   1   2   1   1   1   1   1   1   2   2   2   1   2   1   1   2   2   1   2   2   1   2   2   2   2   2   2   1   1   1   1   2   1   1   1   2   2   1   2   1   2   2   2   1   2   1   1   1   1   1   1   1   1   1   2   2   2   2   2   1   1   2   2   2   2   1   2   2   2   1   2   1   1   2   1   2   2   1   1   2   1   2   1   2   1   1   1   1   2   2   2   2   1   1   1   1   2   1   1   1   2   1   2   2   2   1   1   1   2   2   1   2   1   1   2   2   2   2   1   2   1   2   2   2   1   2   1   2   2   2   1   1   1   1   2   1   2   1   1   1   1   1   2   1   1   2   2   1   1   2   2   2   2   2   1   1   2   2   2   2   2   2   2   1   2   1   1   2
 MK-4-7                 2   1   1   1   1   2   1   2   1   2   2   1   1   2   2   2   2   1   2   1   2   1   2   1   1   2   2   2   2   1   1   2   1   2   1   1   1   1   1   1   2   2   1   1   2   1   2   2   2   1   2   2   1   2   2   2   2   2   2   1   1   1   1   2   1   1   2   2   2   1   1   1   2   2   2   1   2   1   1   1   1   1   1   1   2   1   2   1   1   2   2   2   2   2   2   2   2   1   2   2   2   1   2   1   1   2   1   2   2   1   1   2   1   2   2   2   1   1   1   2   2   2   2   2   1   1   2   1   2   1   1   1   2   1   1   2   2   1   1   1   2   2   1   1   1   1   2   2   1   2   1   2   1   2   2   2   2   2   1   2   1   2   1   1   1   1   2   1   2   1   1   1   1   1   2   1   1   2   2   1   1   2   2   2   2   2   1   1   2   2   2   2   2   2   2   1   1   1   1   2
 MK-4-8                 2   1   1   1   1   2   1   1   1   1   2   1   1   2   2   2   2   1   2   1   1   1   2   1   1   2   2   2   2   2   1   2   1   2   1   1   1   1   1   1   2   2   1   1   1   1   2   2   2   1   2   2   1   2   2   2   2   1   2   1   1   1   1   2   1   1   2   2   2   1   2   1   2   2   2   1   2   1   1   2   1   1   1   1   2   1   2   1   1   2   2   2   2   2   2   2   2   1   2   2   1   1   2   1   1   2   1   2   2   1   2   2   1   2   1   2   1   1   2   2   2   2   2   2   1   1   2   1   2   1   1   1   2   1   1   2   2   1   1   1   2   2   1   1   1   1   2   2   1   2   1   2   1   2   2   2   2   1   1   2   1   2   1   1   1   1   2   1   2   1   2   1   1   1   2   1   1   2   2   1   1   2   2   2   2   2   1   1   2   1   2   1   2   2   2   1   1   1   1   2
 MK-4-9                 1   1   1   1   2   2   1   1   2   1   2   1   1   2   2   2   2   2   2   2   2   1   1   1   1   2   2   2   2   1   1   2   1   2   1   1   1   1   1   1   2   2   2   1   1   1   2   2   2   1   2   2   1   1   1   2   2   1   2   1   1   1   1   2   2   2   2   2   1   1   1   1   2   2   2   2   2   1   1   2   1   1   2   2   2   1   2   1   1   1   2   2   2   2   2   2   2   1   2   2   1   1   2   1   1   2   1   2   2   1   2   2   1   1   1   2   1   1   2   2   2   2   2   2   1   1   2   1   2   1   1   1   2   1   1   2   2   1   1   1   2   2   1   1   1   1   2   2   1   2   1   2   1   2   2   2   2   1   1   2   1   2   2   1   1   1   2   1   2   1   2   1   1   1   2   1   1   2   2   1   1   2   2   1   2   2   1   1   2   1   2   1   2   2   1   1   1   1   1   2
 MK-4-10                1   1   2   1   1   2   1   2   2   1   1   1   2   2   2   2   2   2   2   2   2   1   1   1   1   2   2   2   2   1   1   2   1   2   1   1   1   1   1   1   2   2   2   1   2   1   2   2   2   1   2   2   1   1   1   2   2   1   2   1   1   1   1   1   2   2   2   2   1   1   1   1   2   2   2   2   2   1   1   2   1   1   2   2   2   1   2   1   1   1   2   2   2   2   2   2   1   1   2   2   2   1   2   1   1   2   1   2   2   1   2   2   1   1   1   2   1   1   2   2   2   2   2   2   1   1   2   1   2   1   2   2   2   1   1   2   2   1   1   1   2   1   1   1   1   1   2   1   1   2   1   2   1   1   2   2   2   1   1   2   2   2   2   1   1   1   2   2   2   1   2   1   2   1   2   2   1   2   2   1   1   2   2   1   1   2   1   1   2   1   2   1   2   2   1   1   1   1   1   1
 MK-4-11                1   1   2   1   1   2   1   2   2   1   1   1   2   2   1   2   2   2   2   2   2   1   1   1   1   2   2   1   2   1   1   2   1   2   1   1   1   1   1   1   2   2   2   1   2   1   2   2   2   1   2   2   1   1   2   2   2   1   2   1   1   1   1   2   2   2   2   2   1   1   1   1   2   2   1   2   2   1   2   2   1   1   2   2   2   1   2   1   1   1   2   1   2   1   2   2   1   1   2   2   2   1   1   1   1   2   1   2   2   1   2   2   1   1   1   2   1   2   2   2   2   2   2   2   1   1   2   1   2   1   1   1   2   1   1   1   2   1   1   1   2   1   1   1   1   1   2   1   1   2   2   2   1   1   2   2   2   1   1   2   2   1   2   1   1   1   1   2   2   1   2   1   2   1   2   2   1   2   1   1   1   1   2   1   1   2   1   1   2   2   2   1   2   2   1   1   1   1   1   1
 MK-4-12                1   1   2   1   1   2   1   2   2   1   1   1   2   2   1   2   2   2   2   2   2   1   1   1   1   2   2   1   1   1   1   2   1   2   2   1   1   1   1   2   2   2   2   1   2   1   2   2   2   1   2   2   1   1   2   2   2   1   2   1   1   2   1   2   2   2   2   2   1   1   1   1   2   2   1   2   2   1   2   2   1   1   2   1   2   1   2   1   1   2   2   1   1   2   2   2   1   1   2   2   2   1   1   1   1   2   1   2   2   1   2   2   1   2   1   2   1   2   2   2   2   2   2   2   1   1   2   1   2   1   1   1   2   1   1   1   2   1   1   1   2   1   2   1   1   2   2   1   1   2   2   2   1   1   2   1   2   1   1   2   2   1   2   1   1   1   1   2   1   1   2   2   2   1   2   2   1   2   1   1   1   1   2   1   2   2   1   2   1   2   2   2   2   2   1   1   1   1   2   1
 MK-4-13                1   1   2   1   1   2   1   2   2   1   1   1   2   2   1   2   2   1   2   2   1   1   1   1   1   2   2   2   1   2   1   2   1   2   2   1   1   1   1   2   2   2   2   1   2   1   2   2   2   1   2   2   1   1   2   2   2   1   2   1   1   1   1   2   2   2   2   1   1   1   1   2   1   2   1   2   2   1   2   2   1   1   2   1   2   1   1   1   1   2   1   1   1   2   1   2   1   1   2   2   2   1   1   1   1   2   1   2   2   1   2   2   1   1   1   2   1   2   2   2   2   2   2   2   1   1   2   1   2   1   1   1   2   1   1   1   2   1   1   1   2   1   2   1   1   2   2   1   1   2   2   1   1   1   2   1   2   1   1   2   2   1   2   1   2   1   1   2   1   1   2   2   2   2   2   2   1   2   1   1   1   1   2   1   2   2   1   2   1   2   2   2   2   2   1   1   1   1   2   1
 MK-4-14                1   1   2   1   2   2   1   2   2   1   1   1   2   1   1   2   2   1   2   1   1   1   1   1   1   2   2   2   1   2   1   2   1   2   2   1   1   1   1   2   2   2   2   1   2   1   2   2   2   2   1   2   1   1   2   2   2   1   2   1   1   1   2   2   2   2   2   1   1   2   1   2   1   2   1   2   2   1   2   2   1   1   2   1   2   1   1   1   1   2   2   1   1   2   1   2   1   1   2   2   2   1   1   1   1   2   1   1   2   1   2   2   1   1   1   2   1   2   2   1   2   2   2   2   1   1   2   1   2   1   1   1   1   1   1   2   2   1   1   1   2   1   2   1   1   2   2   1   1   2   2   1   1   1   2   1   2   1   1   2   1   1   1   1   2   1   1   1   1   1   2   2   2   2   2   2   1   2   1   1   1   1   2   1   2   2   1   2   2   2   2   2   2   2   1   1   1   1   2   1
 MK-4-15                1   1   2   1   2   2   1   2   2   1   1   2   1   1   2   2   2   1   2   1   1   1   1   1   1   2   2   2   2   2   1   2   1   2   2   1   1   1   1   2   2   2   2   1   2   2   2   2   2   2   1   2   1   2   2   1   2   1   2   1   1   2   2   2   2   2   2   1   1   2   2   2   1   2   1   2   2   1   2   2   1   2   2   1   2   1   2   1   1   2   2   1   2   2   1   2   1   2   2   2   2   1   1   1   1   2   1   1   2   1   2   2   1   1   1   2   1   2   2   1   2   2   2   2   1   1   2   1   2   1   1   1   1   1   1   2   2   1   2   2   2   1   2   1   1   2   2   1   1   2   2   1   2   1   1   1   2   1   1   1   1   2   1   1   2   1   1   1   1   1   2   2   1   2   2   2   1   2   1   1   1   2   2   1   1   2   1   2   2   2   2   2   2   2   2   1   1   1   2   1
 MK-4-16                1   1   2   1   2   2   1   2   2   1   1   2   1   1   2   2   1   1   2   1   1   1   1   1   1   2   2   2   2   2   1   1   1   2   2   1   2   1   1   2   2   2   2   1   1   2   2   1   2   2   2   2   1   1   2   1   2   1   2   1   1   2   2   2   2   2   2   2   1   2   2   2   1   2   1   2   1   1   2   2   1   2   2   1   2   1   2   1   1   1   2   1   2   2   1   2   1   2   2   2   2   1   1   1   1   2   1   1   2   1   2   1   1   1   1   2   1   2   2   1   1   2   2   2   1   1   2   1   2   2   1   1   1   1   2   2   2   1   2   2   2   2   2   1   1   2   2   1   1   2   1   1   2   2   1   1   2   1   1   1   1   2   1   1   2   2   1   1   1   1   2   1   1   2   2   2   1   2   1   2   1   2   2   2   1   2   1   2   2   1   2   1   2   2   2   1   1   1   2   1
 MK-5-1                 1   1   2   1   1   2   1   1   2   1   1   1   1   2   1   1   2   1   2   2   1   2   2   2   2   2   1   2   2   2   2   1   1   1   2   2   2   2   1   1   2   1   2   1   1   1   2   2   1   2   1   2   2   1   1   1   2   1   1   2   2   1   1   1   1   1   1   1   2   1   2   1   2   1   2   1   1   2   1   1   2   2   2   2   1   1   2   2   2   2   1   2   2   2   2   2   1   2   2   1   1   2   2   2   2   1   2   2   2   1   2   1   2   2   2   2   1   2   1   2   2   2   1   2   1   1   1   2   2   2   1   1   2   2   1   1   2   2   1   2   2   2   1   2   2   1   1   1   2   1   1   1   1   1   1   1   1   1   1   2   1   2   2   1   1   1   2   1   1   1   2   2   1   1   1   2   1   1   1   2   1   1   1   2   2   2   2   1   1   1   2   1   1   1   2   1   1   1   1   1
 MK-5-2                 1   1   2   1   1   2   1   1   2   1   1   1   1   1   1   1   2   1   2   2   1   1   2   2   2   2   1   2   2   2   1   1   1   1   1   2   2   2   1   1   2   1   2   2   1   1   2   2   1   2   1   2   1   1   1   1   2   1   1   2   1   1   1   1   1   1   1   1   2   1   2   1   2   1   1   1   2   2   1   2   2   2   2   2   1   1   2   2   1   1   1   2   1   2   2   2   2   2   2   1   1   2   2   2   2   1   1   2   2   1   2   1   2   2   2   2   1   2   1   2   2   2   1   2   1   2   1   1   2   2   1   1   2   2   1   1   2   2   1   2   2   2   1   2   1   1   1   1   2   1   1   1   1   1   1   1   1   2   1   2   1   2   1   1   1   2   2   1   1   1   2   2   1   1   1   2   1   1   1   2   1   1   1   2   2   2   2   1   2   1   2   2   1   1   1   1   1   2   2   1
 MK-5-3                 1   1   2   1   1   2   1   1   1   2   1   2   2   1   1   1   2   1   2   2   2   1   2   2   2   2   1   2   2   2   1   1   1   1   2   2   2   2   1   1   2   1   2   2   1   1   2   2   1   2   1   2   1   1   1   1   2   2   1   2   1   1   1   1   1   1   1   1   2   2   2   1   2   1   1   1   2   1   1   1   2   2   2   1   1   1   1   2   1   1   1   2   1   2   2   1   2   2   2   1   1   2   2   2   2   1   1   2   2   1   2   1   2   2   2   2   1   2   1   2   2   1   1   2   1   1   2   1   2   2   1   1   2   2   1   1   2   2   1   2   2   1   1   2   1   1   1   1   2   1   1   1   1   1   1   1   1   2   1   2   2   2   1   2   1   2   2   1   1   1   1   2   2   1   1   2   1   1   2   2   1   2   1   2   2   2   2   1   2   1   2   2   2   1   1   2   1   1   2   1
 MK-5-4                 1   1   2   1   1   2   1   1   1   2   1   2   2   1   2   1   2   1   2   2   2   1   1   2   1   2   1   1   2   2   1   1   1   2   2   2   2   2   1   1   2   1   2   2   1   1   2   1   1   2   1   2   1   2   1   2   2   2   1   2   1   1   2   1   1   1   1   1   2   2   2   1   1   1   1   1   2   1   2   1   2   2   1   1   1   1   1   2   1   1   1   2   1   2   2   1   2   1   2   1   1   2   2   2   2   1   1   2   2   1   2   1   2   2   2   2   1   2   1   1   2   1   1   2   1   1   2   1   2   2   1   1   2   2   1   1   2   2   1   2   2   1   1   1   1   1   1   1   2   1   1   1   1   2   1   1   1   2   2   1   2   2   1   2   1   2   1   1   1   2   1   2   2   1   1   1   1   1   2   2   1   2   1   2   2   2   2   1   2   2   2   2   2   1   1   2   1   1   1   1
 MK-5-5                 1   2   2   2   2   1   2   1   1   2   1   2   2   1   2   1   2   1   2   2   2   1   1   2   1   2   1   1   2   2   2   1   1   2   2   2   2   2   1   1   2   1   2   1   1   1   2   1   1   2   1   2   2   2   1   2   2   2   1   2   1   1   2   1   1   1   1   1   2   1   2   1   1   1   2   1   2   1   2   1   2   2   1   1   1   2   1   2   1   1   1   2   1   2   2   1   2   1   2   1   1   2   2   2   2   1   1   2   2   1   2   1   2   1   2   2   1   2   1   1   2   1   1   2   1   1   2   1   2   2   1   1   2   2   1   1   1   2   1   2   2   1   1   1   1   1   1   1   2   1   1   2   1   2   1   1   1   2   2   1   2   2   1   2   1   2   1   1   1   2   1   2   2   1   1   1   1   1   2   2   1   2   2   2   2   2   2   1   2   2   2   2   2   1   1   2   1   1   1   1
 MK-5-6                 1   1   1   2   2   2   2   1   1   2   1   2   1   1   2   1   2   2   2   2   2   1   1   2   1   2   1   1   2   2   2   1   1   2   1   2   2   2   1   1   2   1   2   1   1   1   2   2   1   2   1   2   2   2   1   2   2   2   1   2   1   1   2   1   1   1   1   1   2   1   2   1   1   1   2   1   1   1   2   1   2   2   1   1   1   2   1   2   1   1   1   2   1   2   2   2   2   1   2   1   1   2   2   1   2   1   1   2   2   1   2   1   2   1   2   2   1   1   1   1   2   1   1   2   1   1   1   1   2   2   1   1   2   2   1   1   1   2   1   2   2   1   1   1   1   1   1   1   2   2   1   2   1   2   1   1   1   2   2   1   2   2   1   2   1   1   1   1   1   2   1   2   2   1   1   1   1   2   2   2   2   2   2   2   2   2   2   1   2   2   2   2   2   1   1   2   1   1   1   1
 MK-5-7                 1   1   1   2   2   2   2   1   2   2   1   1   2   2   2   1   2   2   2   2   2   1   1   2   1   2   1   2   2   2   2   1   1   2   2   2   2   2   1   1   2   1   2   1   1   1   2   1   1   2   1   2   2   2   1   2   2   2   1   2   1   1   2   1   1   1   1   1   2   1   2   1   1   1   2   1   1   1   2   1   2   2   1   1   1   2   1   2   1   1   1   2   1   2   2   1   2   1   2   1   1   2   2   1   2   1   1   2   2   1   2   1   2   1   2   2   1   1   1   1   2   1   1   2   2   1   1   1   2   2   1   1   2   2   1   2   1   2   1   2   2   2   1   1   1   1   1   1   1   2   1   2   1   1   1   1   2   2   2   1   2   2   1   2   1   1   1   1   2   2   1   2   2   1   1   1   2   2   2   2   2   2   2   1   2   2   2   1   1   2   2   2   1   1   2   2   1   1   1   1
 MK-5-8                 1   1   1   2   2   2   2   1   2   2   2   1   2   2   2   2   2   2   2   2   2   1   1   2   1   2   1   2   2   2   2   1   1   2   2   2   2   2   1   1   2   2   2   1   2   1   2   1   1   2   1   2   2   2   1   2   2   2   1   2   1   2   2   2   1   1   1   1   1   1   2   1   1   1   2   1   1   1   2   1   2   2   1   1   1   2   1   2   1   1   1   2   1   2   2   1   1   1   2   1   1   2   2   1   2   1   1   1   2   1   2   1   2   1   2   2   1   1   1   1   2   1   1   1   2   1   1   1   2   2   1   1   2   1   1   2   1   2   1   2   2   2   1   1   1   1   1   1   1   2   2   1   1   1   1   1   2   2   2   1   2   2   2   2   1   1   1   1   2   2   1   2   2   1   1   1   2   1   2   2   2   2   2   1   2   2   2   1   1   2   2   2   1   1   2   2   2   1   1   1
 MK-5-9                 1   1   2   2   2   2   2   2   2   2   2   1   2   2   2   2   2   2   2   2   1   1   1   2   2   2   2   2   2   2   1   1   1   2   1   2   2   2   1   1   2   1   2   1   2   1   2   1   1   2   1   1   2   2   1   2   2   2   1   2   1   2   2   2   1   1   1   1   1   1   2   1   1   1   2   1   1   1   2   1   2   2   1   1   2   1   1   2   1   1   1   2   1   2   2   1   1   1   2   2   1   2   2   1   1   1   2   1   2   1   2   1   2   1   2   2   1   1   1   2   2   1   1   1   2   1   1   1   2   2   1   1   2   1   1   2   1   2   1   2   2   2   1   1   1   1   1   2   1   2   2   1   1   1   1   1   1   2   2   1   1   1   2   2   1   1   1   1   2   2   1   2   2   1   1   1   2   1   2   2   1   2   2   1   2   2   2   1   1   2   2   2   1   1   2   2   1   1   2   1
 MK-5-10                1   2   2   2   2   2   2   2   1   2   2   1   2   2   2   2   2   1   2   2   2   1   1   2   2   2   2   2   2   2   2   1   1   2   1   2   2   1   1   1   2   1   2   1   2   1   1   1   1   2   1   1   1   2   1   2   2   2   1   2   1   2   2   2   1   1   1   1   1   1   2   1   1   1   2   1   1   1   2   1   2   2   1   1   2   1   1   2   1   1   1   1   1   2   2   1   1   1   2   2   1   2   2   2   2   1   2   1   2   1   1   1   2   1   2   2   1   1   1   2   2   1   1   2   2   1   1   1   2   2   1   2   2   1   1   2   2   2   1   2   2   2   1   1   2   1   1   2   2   2   2   1   1   2   1   1   1   2   2   1   1   1   2   2   2   1   1   1   2   2   1   2   2   2   1   2   2   1   2   2   1   2   2   2   2   2   2   1   1   1   1   2   1   1   1   2   2   1   2   2
 MK-5-11                1   2   2   2   2   1   2   2   1   2   2   1   2   2   2   2   2   1   2   2   2   2   1   2   2   2   2   2   2   2   2   1   1   2   1   2   2   1   1   1   2   1   2   1   2   1   1   1   2   1   1   1   1   2   1   2   2   1   1   2   1   1   2   2   1   2   1   1   1   2   2   1   2   1   2   1   1   1   2   1   1   2   1   1   2   1   1   2   1   1   1   1   1   2   2   1   1   1   2   2   1   2   1   2   2   1   2   2   2   1   1   1   2   1   1   2   1   1   1   2   2   1   1   2   2   1   1   1   2   2   1   2   2   1   1   1   2   2   1   2   2   2   2   1   2   1   1   2   2   2   1   1   1   2   1   1   1   2   2   1   2   2   2   2   2   1   1   1   2   2   2   1   2   2   1   2   2   1   2   2   1   1   2   2   2   2   2   1   1   1   1   2   1   1   1   2   2   1   2   2
 MK-5-12                1   2   2   2   2   1   2   2   1   2   2   1   2   2   2   2   2   1   2   2   2   2   1   2   2   2   2   1   2   2   2   1   1   2   1   2   2   1   1   1   2   1   2   1   2   1   1   1   2   1   1   1   2   2   1   2   2   2   1   2   1   1   2   2   1   1   1   2   1   2   2   1   2   1   1   1   1   1   2   2   1   2   1   1   2   1   1   2   1   1   2   1   1   2   2   1   1   1   2   2   2   2   1   2   2   1   1   2   2   1   1   1   1   1   1   2   1   1   1   2   2   1   1   2   2   1   1   1   2   2   1   2   2   1   1   1   2   2   1   2   2   2   2   1   2   1   1   2   2   2   1   2   1   2   2   1   1   2   2   1   2   2   2   2   2   1   1   1   2   2   2   1   2   2   1   2   2   1   1   2   1   1   2   2   2   2   2   1   1   1   1   2   1   1   1   2   2   1   2   2
 MK-5-13                1   2   2   2   2   1   2   2   1   2   2   1   2   2   2   2   2   1   2   2   2   2   1   2   2   2   2   1   2   2   2   1   1   2   1   1   2   1   1   1   1   1   2   2   2   1   1   1   2   1   1   1   2   2   1   2   2   2   1   2   1   1   2   2   1   2   1   2   1   2   2   1   2   1   2   1   1   1   2   2   1   2   1   1   2   1   1   2   1   1   2   1   2   2   2   1   1   1   2   2   2   2   1   1   2   1   1   2   2   1   1   1   1   1   1   2   1   1   1   2   2   1   1   2   1   1   2   1   2   2   1   2   2   2   1   1   2   2   1   2   2   2   2   1   2   1   1   2   1   2   1   2   1   1   2   1   1   2   2   1   2   2   2   2   2   2   1   1   2   2   2   1   2   2   1   2   2   1   1   2   2   1   2   2   2   2   1   1   2   1   1   2   2   1   1   2   2   1   2   2
 MK-5-14                1   2   2   2   2   1   2   2   1   2   2   2   2   2   2   2   2   1   2   2   2   2   1   2   2   2   2   1   2   2   2   1   1   2   2   1   2   1   1   1   2   1   2   2   2   2   1   2   2   1   1   1   2   2   1   2   2   2   1   2   1   1   1   2   1   2   1   1   1   2   2   1   2   1   1   1   1   1   2   2   2   2   1   1   2   1   1   2   1   1   2   1   2   2   2   1   1   1   2   2   2   2   2   1   2   2   1   2   2   1   1   1   1   2   2   1   1   1   1   2   2   1   1   2   1   1   2   1   2   2   1   2   2   2   1   1   2   2   1   2   2   2   2   1   2   1   1   2   2   2   1   2   1   1   2   1   2   2   1   1   2   2   2   2   1   2   1   2   2   2   1   1   2   2   1   2   2   1   1   1   2   1   2   2   2   2   1   1   2   2   1   2   2   1   2   2   1   1   2   2
 MK-5-15                1   2   2   1   2   1   2   2   1   2   2   2   2   2   2   2   2   1   1   2   2   2   1   2   1   2   1   1   1   2   2   1   1   2   2   2   2   1   1   1   2   1   2   2   2   2   1   2   1   2   1   1   2   2   1   2   1   2   1   2   1   2   1   2   1   2   1   1   1   2   1   1   2   1   1   1   1   1   2   1   2   2   2   1   2   1   1   2   1   2   2   1   2   2   2   1   1   1   2   1   2   2   2   1   2   2   1   2   1   2   1   1   2   1   2   1   1   1   1   1   2   1   1   2   1   2   2   1   2   2   2   2   2   1   1   1   1   2   1   2   2   2   2   1   2   1   1   2   2   2   1   2   1   1   1   1   2   2   1   1   2   2   2   2   1   2   1   2   2   2   1   1   2   2   1   1   2   1   2   1   2   1   2   2   2   2   1   1   1   2   1   2   2   1   2   2   1   1   2   2
 MK-5-16                1   2   2   1   2   2   2   2   1   2   2   2   2   2   2   2   2   1   1   2   2   1   1   2   1   2   1   1   1   2   2   1   1   2   2   2   2   1   1   1   2   1   2   1   2   2   1   2   1   1   1   1   2   2   1   2   1   2   1   2   1   2   1   2   1   2   1   1   1   2   1   1   2   1   1   1   1   1   2   1   2   2   2   1   2   1   1   1   1   2   2   1   1   2   2   1   1   1   2   1   2   2   2   1   2   2   1   2   1   2   1   1   1   1   2   1   1   2   1   1   2   1   1   1   1   2   2   1   2   2   2   2   1   1   1   1   1   2   1   2   2   2   2   1   2   2   1   2   2   2   1   2   2   1   1   1   2   2   1   1   1   2   2   2   1   1   1   2   2   2   1   1   2   2   1   1   1   1   2   1   2   1   1   2   2   1   1   1   1   2   1   2   2   1   2   1   1   1   2   1
 MK-6-1                 2   1   2   2   1   1   2   2   1   2   1   1   1   2   2   1   1   1   2   1   2   2   2   2   2   1   1   2   1   1   2   1   1   1   2   2   1   1   2   1   2   1   2   2   1   1   1   2   1   1   1   1   1   2   2   1   2   1   2   1   1   1   1   1   2   1   2   1   2   2   2   1   2   2   2   1   2   1   2   1   1   2   1   2   1   1   1   2   2   1   1   1   1   1   1   2   1   1   1   2   2   2   1   2   2   2   2   1   1   1   1   1   1   1   1   1   2   1   2   2   1   1   2   1   1   1   2   1   2   2   2   1   2   2   2   1   1   1   1   1   1   2   1   1   1   2   1   2   2   2   1   2   2   2   1   2   1   1   1   1   1   1   1   1   1   1   1   2   2   1   2   2   2   1   1   1   1   2   1   2   2   1   1   2   1   1   2   1   1   1   2   2   2   1   2   1   2   1   1   1
 MK-6-2                 2   1   2   1   1   1   2   2   1   2   1   1   1   2   1   1   1   1   2   1   2   2   2   2   2   1   1   2   1   1   2   1   2   1   2   2   1   1   2   1   2   2   2   2   1   1   1   2   1   1   1   1   2   2   1   1   2   1   2   1   2   2   1   1   1   1   2   1   1   2   2   1   2   2   2   1   2   1   2   1   1   2   1   2   1   1   1   2   2   1   2   1   1   1   1   2   1   1   1   2   2   2   1   2   2   2   1   1   1   1   2   1   1   1   1   1   2   1   2   2   1   1   2   2   1   1   2   1   1   2   2   1   2   2   2   1   1   1   1   1   1   2   1   1   1   2   1   2   2   2   1   2   2   2   1   2   1   1   1   1   1   1   1   1   1   1   1   1   2   1   2   2   2   1   1   1   1   1   1   2   2   2   2   2   1   1   2   1   1   2   2   2   2   1   2   1   2   1   1   1
 MK-6-3                 2   1   2   1   1   1   2   2   1   2   1   1   1   2   1   1   1   1   2   1   1   2   2   2   1   1   1   2   1   1   2   2   2   1   2   2   1   1   1   1   2   2   2   2   1   1   1   2   1   1   1   1   2   2   1   1   2   1   2   1   2   2   1   1   1   1   2   1   1   2   2   1   2   2   2   1   1   1   2   1   1   1   1   2   1   1   1   2   2   1   2   1   1   1   1   2   1   1   1   2   2   2   2   1   2   2   1   1   1   1   2   1   1   2   1   1   2   1   2   2   1   1   2   2   1   1   2   1   1   2   2   2   2   2   2   1   1   1   1   1   2   2   1   1   1   2   1   2   2   2   1   2   2   2   1   2   2   1   1   2   1   1   1   1   1   1   2   1   2   1   2   2   2   1   1   1   1   1   1   2   2   2   2   2   2   1   2   1   1   2   2   2   2   1   2   1   2   1   1   1
 MK-6-4                 2   1   2   1   1   1   2   2   1   2   1   1   1   1   1   1   1   1   2   1   1   2   2   2   1   1   1   2   1   2   2   2   2   1   2   2   1   1   1   1   2   1   2   2   1   1   1   2   1   1   1   1   2   1   1   1   2   1   2   1   2   2   1   1   1   1   2   1   1   2   2   1   2   1   2   1   1   1   2   1   1   1   1   2   1   1   1   2   2   1   2   2   1   1   1   2   1   2   1   2   2   2   2   1   2   1   1   1   1   1   2   1   1   2   1   1   2   1   2   2   1   1   1   2   1   1   2   1   1   2   2   2   2   2   2   1   1   1   1   1   1   2   1   1   1   2   1   2   2   1   1   2   2   2   1   2   1   1   1   2   2   1   1   1   1   1   2   1   2   1   2   2   2   1   1   1   1   1   1   2   2   2   2   1   1   1   2   1   1   2   2   2   2   1   2   2   2   1   1   1
 MK-6-5                 2   2   2   1   1   1   2   2   1   2   1   1   1   1   2   1   1   1   2   1   1   2   2   2   1   1   1   2   1   2   2   2   2   1   2   2   1   1   1   1   2   1   2   1   1   1   1   1   1   2   1   1   2   1   2   1   2   1   2   2   2   1   1   1   1   1   2   1   1   2   2   1   2   1   2   1   1   1   2   1   2   1   1   2   1   1   1   2   2   1   2   2   2   1   1   2   1   2   1   2   2   2   2   1   2   1   1   1   1   1   2   1   2   2   2   1   1   1   2   2   1   1   2   1   1   1   2   1   1   2   2   2   2   2   2   1   1   1   2   1   1   2   1   1   1   2   1   2   2   1   1   2   2   2   1   2   2   1   1   2   2   1   1   1   1   2   2   1   2   1   2   2   2   1   1   1   1   1   1   2   2   2   1   1   1   1   2   1   1   2   2   2   2   1   2   2   2   1   1   1
 MK-6-6                 2   2   2   1   1   1   2   2   1   2   1   1   1   1   1   1   1   1   2   1   1   1   2   2   1   1   1   2   1   2   2   2   2   1   2   2   1   1   1   1   2   1   2   1   1   1   1   2   1   2   1   1   2   1   2   1   2   1   1   2   2   1   1   2   1   1   2   1   1   2   2   2   2   1   2   1   1   1   2   1   2   1   1   2   2   1   2   1   2   1   2   2   2   1   1   2   1   2   1   2   2   2   2   2   2   1   1   1   1   1   1   1   2   2   2   1   2   1   2   2   1   1   2   1   1   1   2   1   1   2   2   2   2   2   2   1   1   1   2   1   1   2   1   1   1   2   1   1   2   1   1   2   2   2   1   2   2   2   2   2   2   1   1   1   2   2   2   1   2   1   2   2   2   2   1   1   1   1   1   2   2   2   1   1   1   2   2   1   2   2   1   2   2   1   2   2   2   1   1   1
 MK-6-7                 2   2   2   1   1   1   2   2   1   2   1   1   1   1   1   1   1   1   1   1   1   1   2   2   1   1   1   2   1   2   2   2   2   2   2   2   1   1   1   1   2   1   2   1   1   1   1   2   1   2   1   1   2   1   2   1   2   1   1   2   2   1   2   2   1   1   2   1   2   2   2   2   2   1   1   1   1   1   2   1   2   1   1   2   2   2   2   2   2   1   2   2   2   1   1   2   1   2   1   1   1   2   1   2   2   1   1   1   1   1   1   1   2   2   2   1   1   1   2   2   1   1   2   1   1   1   2   1   1   1   2   2   2   2   2   1   1   2   2   1   1   2   1   2   1   2   1   1   1   1   1   2   2   2   1   2   2   2   2   2   2   2   1   2   2   2   2   1   2   1   2   2   1   2   1   1   1   1   1   2   2   2   1   1   1   2   2   1   2   2   1   2   2   1   2   2   2   1   1   1
 MK-6-8                 2   2   2   1   1   1   2   2   1   2   1   2   1   1   1   1   1   1   1   1   1   1   2   2   2   2   1   2   1   2   2   1   2   2   1   2   1   1   1   2   2   1   1   1   1   1   1   1   1   2   1   1   2   1   2   2   2   1   1   2   2   1   1   2   1   1   2   2   2   2   1   2   2   1   1   1   1   2   2   1   2   1   1   2   1   2   2   2   1   1   2   2   2   1   1   2   2   2   1   1   1   2   1   2   2   1   1   1   1   1   1   1   2   2   2   2   1   1   2   2   1   1   2   1   2   1   2   1   1   1   2   2   1   2   2   1   1   2   1   1   1   2   1   2   1   2   1   1   1   1   1   2   2   2   1   2   2   2   2   2   2   2   1   2   2   2   1   1   2   1   2   2   1   2   2   2   1   1   1   2   2   2   1   1   1   2   2   1   2   2   1   1   2   1   2   2   2   2   1   1
 MK-6-9                 2   2   2   2   1   1   2   1   1   1   1   2   1   1   1   1   1   1   1   1   1   1   2   2   2   2   1   2   1   2   2   1   1   2   1   2   1   1   1   2   1   1   1   1   1   1   1   1   1   2   1   1   2   1   2   2   2   1   1   1   2   1   1   2   1   1   2   2   2   2   1   2   2   1   1   1   1   2   2   1   2   1   1   2   1   2   1   2   1   1   2   2   2   1   1   2   2   2   1   1   1   2   1   2   2   1   1   1   1   1   2   1   2   2   2   2   1   1   2   2   1   1   2   1   2   1   2   1   2   1   2   2   2   2   2   1   1   2   1   2   1   2   1   2   1   2   1   1   1   1   1   2   2   2   1   2   2   2   2   2   2   1   1   2   2   1   1   1   2   1   2   2   1   2   2   2   1   1   1   2   2   2   1   1   1   2   1   1   2   1   1   1   2   2   2   2   2   2   1   1
 MK-6-10                2   2   2   2   1   1   2   1   2   1   1   2   1   1   1   2   1   1   1   1   1   2   2   2   2   2   1   2   1   2   2   1   1   2   1   2   1   1   1   2   1   1   1   1   1   1   1   1   1   2   1   1   2   1   2   2   1   1   1   1   2   1   1   2   1   1   2   1   2   2   1   2   2   1   2   1   1   2   2   1   1   1   2   2   1   2   1   2   1   1   2   2   2   1   1   2   2   2   1   1   1   2   1   2   2   1   1   1   1   1   2   1   1   2   2   2   1   1   1   2   2   1   2   1   2   1   2   1   2   1   2   2   2   2   2   1   2   2   1   2   1   2   1   1   2   2   1   1   1   1   1   2   2   2   1   2   2   1   2   2   2   1   1   2   2   1   1   2   2   2   2   2   2   2   2   2   1   1   1   2   2   2   1   1   1   2   1   1   1   1   1   1   2   2   2   2   2   2   1   1
 MK-6-11                2   2   2   2   1   1   2   1   2   1   1   2   1   1   1   2   1   1   1   1   1   2   2   2   2   2   2   2   1   2   2   1   1   1   1   2   1   1   1   2   1   1   1   2   1   1   1   1   2   2   1   1   2   1   2   2   2   2   1   2   2   1   1   2   1   1   2   1   2   2   1   2   2   1   2   1   1   2   2   1   1   1   2   2   1   2   1   1   1   2   2   2   2   1   1   2   1   2   1   1   2   2   1   2   2   1   1   1   1   1   2   1   1   2   2   2   1   1   1   2   2   1   2   1   2   1   2   2   2   1   2   2   2   2   2   1   2   2   1   2   1   1   1   2   2   2   1   1   1   1   1   2   2   2   1   2   2   1   2   2   2   1   1   2   2   1   1   2   2   2   2   2   2   2   1   1   1   1   1   2   2   2   1   1   1   2   1   1   1   1   1   1   2   2   2   2   2   2   1   1
 MK-6-12                2   2   2   2   1   1   2   1   2   1   1   2   1   1   1   2   1   1   1   1   1   2   2   2   2   2   2   1   1   2   2   2   1   1   1   2   1   1   1   2   1   1   1   2   1   1   1   1   2   2   1   1   2   1   2   2   2   2   1   2   1   1   1   2   2   1   2   1   2   2   1   2   2   1   2   1   1   2   2   1   1   1   2   2   1   2   1   1   1   2   2   2   2   1   1   2   1   2   1   1   2   2   1   2   2   1   1   1   1   1   1   1   1   2   1   2   1   1   1   2   2   1   2   1   2   1   2   1   2   1   1   2   2   1   2   1   2   2   1   2   1   2   1   2   2   2   1   1   2   1   1   2   2   2   1   2   2   1   2   2   2   1   1   2   2   1   1   2   2   2   2   2   2   2   1   1   1   1   2   2   2   2   1   2   1   2   1   1   1   1   1   1   2   2   2   2   2   2   2   1
 MK-6-13                2   2   2   2   1   1   2   2   2   1   1   2   1   1   1   2   1   1   1   1   1   2   2   2   2   2   2   2   2   2   2   2   1   1   2   2   1   1   1   2   1   1   1   2   1   1   1   2   2   2   1   1   2   2   2   2   1   2   1   2   1   1   1   2   2   1   2   1   2   2   1   2   2   1   2   1   2   2   2   1   1   1   2   2   1   2   1   2   1   1   1   2   2   2   1   2   1   2   1   1   1   2   1   2   2   2   1   1   1   2   1   1   1   2   1   2   1   1   1   2   2   1   2   1   1   1   2   1   2   1   1   1   2   2   2   1   2   2   1   2   1   2   1   2   2   2   1   1   2   1   1   2   2   2   1   2   2   1   2   2   2   1   1   2   2   1   1   2   2   2   1   2   2   2   1   1   1   1   2   2   2   2   1   1   1   2   1   1   1   1   1   1   1   2   2   2   2   2   2   1
 MK-6-14                2   2   2   2   1   1   2   2   2   1   1   2   1   1   2   2   1   2   1   1   1   2   2   2   2   2   2   2   2   2   2   2   1   1   2   2   1   1   1   2   1   1   1   2   1   1   1   2   2   2   1   1   2   2   2   2   1   2   1   2   1   1   1   2   2   1   2   1   1   2   1   2   2   1   2   2   2   2   2   1   1   1   2   2   1   2   1   2   1   2   1   2   2   2   1   2   1   1   1   1   1   2   2   2   1   2   2   1   1   2   1   1   1   2   2   2   1   1   1   2   2   1   2   1   1   2   2   2   2   1   1   1   2   2   2   1   2   2   1   2   1   2   1   2   2   2   1   1   1   1   1   2   2   2   1   2   2   1   2   2   2   1   1   2   2   1   1   2   2   2   1   2   2   2   1   1   1   1   2   2   2   2   1   1   1   2   1   1   1   1   2   2   1   2   2   1   2   2   2   2
 MK-6-15                2   2   2   2   1   1   2   2   2   1   1   2   1   1   2   2   1   2   1   1   1   2   2   2   2   1   2   2   2   2   2   2   1   1   2   2   1   1   1   2   1   1   1   2   1   1   1   2   2   2   1   1   2   2   2   2   2   2   2   2   1   1   1   2   1   1   2   1   1   2   1   2   2   1   2   2   2   2   2   1   1   1   2   2   1   2   1   2   1   2   1   1   2   2   1   2   1   1   1   1   1   2   2   2   1   2   2   1   1   2   1   1   1   2   2   2   1   1   1   2   2   1   1   1   1   2   2   2   2   1   1   2   2   2   2   1   2   2   1   2   1   2   1   2   2   2   1   2   1   2   1   2   2   2   2   2   2   1   2   2   2   1   1   2   2   1   1   2   2   1   1   2   2   2   1   1   1   1   2   2   2   2   2   1   1   2   1   2   1   1   2   2   1   2   2   1   2   2   1   2
 MK-6-16                2   2   2   2   1   1   2   2   2   1   2   2   1   1   2   2   2   2   1   1   1   2   2   2   2   1   2   2   2   2   1   2   1   1   2   2   1   1   1   2   1   1   1   2   1   1   1   2   2   2   1   1   2   2   2   2   2   2   1   2   2   1   1   2   1   1   2   1   1   2   1   2   2   1   2   2   2   2   1   1   1   1   2   1   1   2   2   2   1   2   1   1   1   2   1   2   1   1   1   1   1   2   1   2   1   2   2   1   1   2   1   1   1   2   2   2   1   1   1   2   1   1   1   1   1   2   2   1   2   1   1   2   2   2   2   1   2   2   1   2   2   2   1   2   2   2   1   2   1   2   2   2   2   2   2   2   2   1   2   2   2   1   1   2   1   1   1   2   2   1   1   2   2   2   1   1   1   1   2   2   2   2   2   1   2   2   1   2   1   1   2   2   1   2   2   1   2   1   1   2
 
!****************************************** Phenotypic Data **********************************************************
!-100.0 is resevred for missing phenotype
SimulatedTrait1         9.9654    8.7847    9.3313   10.4180    9.9308   10.9200   11.5732   10.4668    8.6806   10.0294   10.5435   11.0414   10.0330    9.1176    9.3655    7.8260    8.7749    8.8978   10.7538    9.0901    9.9600   10.4071   10.4323   10.6451   10.9443   10.3060   10.2797    9.9439    8.3368   12.3931    9.7073   10.4438   10.0408    8.9660    9.7295   10.1478    8.4809   10.7669   10.5116   10.0070    9.3906   10.8666   10.4582    9.5666    8.9503    9.9273   10.0792    8.2472   11.9853   12.4452   10.0007    9.3113   11.3766   10.7847   10.6763    8.6347    8.5195   10.8253   11.8570   10.2932   10.9864    8.9455   10.0958    8.2600   10.0944   10.9401    9.3667   10.9108    9.0001   10.9124    9.8116   11.0964    9.4711    8.9668    6.9624   10.1624    8.9169    8.8245    8.0886   11.5684   10.0166    7.6798    9.6904    9.2503    8.2647   10.7551   10.4883    9.1332   13.4931   11.3846   10.7367   12.0329    8.5306    8.4467    9.5139   10.3149   11.5150    9.1803    9.4126   10.0781   10.9966    9.1587    9.3872   11.2658   10.0236    9.3973   10.4256   10.7836   11.2979   10.5542   10.3950    9.7156   10.3530   10.0434   11.2233    9.1887    9.9569    9.9602    9.8338   10.7661   11.7426    8.6005    9.4203    9.5553    8.9830   10.2822   10.7601    9.0913   10.4939    8.5328   10.4941    9.7314    9.6469   10.6152   10.4019   11.1382    9.6763   10.2964   10.3639   11.5931   10.0073    9.8895   11.2592   10.5954    9.9708    8.3462    9.0326    9.3874    9.5535    9.7478    9.7371   10.7511   10.7364   10.3596    8.8346   10.8195   11.5202   10.9433    8.9890   10.6745    7.5086    9.7412    9.9560    9.3994   12.0208    9.9159    9.2576    9.5731   10.8251    9.4181   11.0005    7.9217   12.4415   10.2984   10.7779   10.5690    9.4317    9.1840    8.3466   11.0719    9.9663    9.3953    9.3828    9.3267    8.9325    9.6402    8.7369   10.1932    9.9604    8.8452    9.9748   11.4186    9.1669    8.3971   12.4651    8.6987    9.6612   10.7413   11.0036   10.3752
 
