# Supplementary material for: Inclusive Composite Interval Mapping of QTL by Environment Interactions in Biparental Populations
Source: PLoS One. 2015 Jul 10;10(7):e0132414. doi: 10.1371/journal.pone.0132414 (PMC4498613; doi:10.1371/journal.pone.0132414)
Supplement: S1 File — (ZIP) [file pone.0132414.s001.zip › BC1 population/e=1/run_00164.met]

!**********************Note: lines staring with "!" are remarks and will be ignored in the program********************
!*********************************General Information**********************************
!Assuming F1 = P1 x P2, populations available in QTL IciMapping are: 
!  1, P1BC1F1 = P1 x F1, the first backcrossing where P1 is used as the recurrent parent;
!  2, P2BC1F1 = P2 x F1, the first backcrossing where P2 is used as the recurrent parent;
!  3, F1DH, F1-derived doubled haploids; 
!  4, RIL or F1RIL, recombination inbred lines through the repeated selfing of F1;
!  5, P1BC1RIL, recombination inbred lines through the repeated selfing of P1BC1F1;
!  6, P2BC1RIL, recombination inbred lines through the repeated selfing of P2BC1F1;
!  7, F2, the selfing generation of F1;
!  8, F3, the selfing generation of F2;
!  9, P1BC2F1, the second backcrossing where P1 is used as the recurrent parent; 
! 10, P2BC2F1, the second backcrossing where P2 is used as the recurrent parent;
! 11, P1BC2RIL, recombination inred lines through the repeated selfing of P1BC2F1; 
! 12, P2BC2RIL, recombination inred lines through the repeated selfing of P2BC2F1; 
! 13, P1BC1F2, the selfing generation of P1BC1F1; 
! 14, P2BC1F2, the selfing generation of P2BC1F1; 
! 15, P1BC2F2, the selfing generation of P1BC2F1; 
! 16, P2BC2F2, the selfing generation of P2BC2F1; 
! 17, P1BC1DH, P1BC1F1-derived doubled haploids; 
! 18, P2BC1DH, P2BC1F1-derived doubled haploids; 
! 19, P1BC2DH, P1BC2F1-derived doubled haploids; 
! 20, P2BC2DH, P2BC2F1-derived doubled haploids; 
   1      !Mapping Population (see remarks above)
   2      !Mapping Function (1 for Kosambi; 2 for Haldane; 3 for Morgan)
   2      !Marker Space Type (1 for intervals; 2 for positions)
   1      !Marker Space Unit(1 for centiMorgans; 2 for Morgan)
   6      !Number of Chromosomes (or Linkage Groups)
 200      !Size of the mapping population
   1      !Number of environments
 
!***************************************** Chromosomes and Linkage Maps **********************************************
!Chromosome                 NumMarkers
-CH1                        16
-CH2                        16
-CH3                        16
-CH4                        16
-CH5                        16
-CH6                        16
!Linkage map (Marker name followed by position or the interval length)
 MK-1-1                1     0.000
 MK-1-2                1    10.000
 MK-1-3                1    20.000
 MK-1-4                1    30.000
 MK-1-5                1    40.000
 MK-1-6                1    50.000
 MK-1-7                1    60.000
 MK-1-8                1    70.000
 MK-1-9                1    80.000
 MK-1-10               1    90.000
 MK-1-11               1   100.000
 MK-1-12               1   110.000
 MK-1-13               1   120.000
 MK-1-14               1   130.000
 MK-1-15               1   140.000
 MK-1-16               1   150.000
 MK-2-1                2     0.000
 MK-2-2                2    10.000
 MK-2-3                2    20.000
 MK-2-4                2    30.000
 MK-2-5                2    40.000
 MK-2-6                2    50.000
 MK-2-7                2    60.000
 MK-2-8                2    70.000
 MK-2-9                2    80.000
 MK-2-10               2    90.000
 MK-2-11               2   100.000
 MK-2-12               2   110.000
 MK-2-13               2   120.000
 MK-2-14               2   130.000
 MK-2-15               2   140.000
 MK-2-16               2   150.000
 MK-3-1                3     0.000
 MK-3-2                3    10.000
 MK-3-3                3    20.000
 MK-3-4                3    30.000
 MK-3-5                3    40.000
 MK-3-6                3    50.000
 MK-3-7                3    60.000
 MK-3-8                3    70.000
 MK-3-9                3    80.000
 MK-3-10               3    90.000
 MK-3-11               3   100.000
 MK-3-12               3   110.000
 MK-3-13               3   120.000
 MK-3-14               3   130.000
 MK-3-15               3   140.000
 MK-3-16               3   150.000
 MK-4-1                4     0.000
 MK-4-2                4    10.000
 MK-4-3                4    20.000
 MK-4-4                4    30.000
 MK-4-5                4    40.000
 MK-4-6                4    50.000
 MK-4-7                4    60.000
 MK-4-8                4    70.000
 MK-4-9                4    80.000
 MK-4-10               4    90.000
 MK-4-11               4   100.000
 MK-4-12               4   110.000
 MK-4-13               4   120.000
 MK-4-14               4   130.000
 MK-4-15               4   140.000
 MK-4-16               4   150.000
 MK-5-1                5     0.000
 MK-5-2                5    10.000
 MK-5-3                5    20.000
 MK-5-4                5    30.000
 MK-5-5                5    40.000
 MK-5-6                5    50.000
 MK-5-7                5    60.000
 MK-5-8                5    70.000
 MK-5-9                5    80.000
 MK-5-10               5    90.000
 MK-5-11               5   100.000
 MK-5-12               5   110.000
 MK-5-13               5   120.000
 MK-5-14               5   130.000
 MK-5-15               5   140.000
 MK-5-16               5   150.000
 MK-6-1                6     0.000
 MK-6-2                6    10.000
 MK-6-3                6    20.000
 MK-6-4                6    30.000
 MK-6-5                6    40.000
 MK-6-6                6    50.000
 MK-6-7                6    60.000
 MK-6-8                6    70.000
 MK-6-9                6    80.000
 MK-6-10               6    90.000
 MK-6-11               6   100.000
 MK-6-12               6   110.000
 MK-6-13               6   120.000
 MK-6-14               6   130.000
 MK-6-15               6   140.000
 MK-6-16               6   150.000
!*********************************** Marker Types ********************************************************************
!Co-dominant marker: When heterozygote F1 is present, P1 is coded as 2, F1 is coded as 1, and P2 is coded as 0; Otherwise, P1 is coded as 2, and P2 is coded as 0. 
!Dominant marker: When heterozygote F1 is present, P1 and F1 are coded as 12, and P2 is coded as 0; Otherwise, P1 is coded as 2, and P2 is coded as 0.  
!Recessive markers: When heterozygote F1 is present, P1 is coded as 2, and F1 and P2 are coded as 10; Otherwise, P1 is coded as 2, and P2 is coded as 0. 
!Missing marker is coded as -1. 
 MK-1-1                 1   1   1   2   1   1   1   1   1   2   1   1   2   2   1   1   2   2   1   2   1   1   2   2   1   2   2   2   1   1   1   2   1   2   1   2   2   1   1   2   1   2   1   2   1   2   1   1   2   2   1   2   1   1   1   1   1   1   2   1   2   2   2   1   1   1   1   1   2   1   1   1   1   1   2   1   2   2   1   2   2   1   1   1   1   2   2   1   1   1   2   1   1   2   2   1   2   1   2   2   1   1   1   1   1   2   1   2   2   2   1   1   1   2   1   2   2   2   1   1   1   2   1   2   1   1   1   2   1   2   1   2   1   2   1   2   1   2   2   1   1   2   1   2   1   2   2   1   2   1   1   2   2   2   2   2   2   1   1   2   2   2   2   2   1   2   1   1   2   1   1   2   2   1   2   2   1   1   2   1   2   1   1   2   1   1   2   2   2   2   1   2   2   1   1   2   1   2   1   2
 MK-1-2                 1   1   1   2   1   1   1   1   2   2   1   2   2   1   1   1   2   2   1   2   1   1   2   2   1   2   2   2   1   1   1   2   1   2   1   2   2   1   1   2   1   2   1   2   1   2   1   1   2   2   1   2   1   1   1   1   1   1   2   1   2   2   2   1   1   1   1   1   2   1   1   1   1   1   2   1   2   2   1   2   1   1   1   1   1   2   2   1   1   1   2   1   1   2   2   1   2   2   2   2   1   1   1   1   1   2   1   2   2   2   1   1   1   2   1   2   2   2   1   1   1   1   1   2   2   1   2   1   1   1   1   2   1   2   1   1   1   2   2   1   1   2   1   2   1   2   2   1   2   1   1   2   2   2   2   2   2   1   1   2   2   2   2   2   1   2   1   1   2   1   1   2   2   1   2   2   1   1   2   1   2   2   1   2   2   1   1   2   2   2   1   2   2   1   1   2   1   2   1   2
 MK-1-3                 1   1   1   2   1   1   1   1   2   2   1   2   2   1   1   1   2   2   1   2   1   1   2   2   1   2   2   2   1   1   1   2   1   1   1   2   2   1   1   1   1   2   1   1   1   2   1   1   2   2   1   2   1   1   1   2   1   1   2   1   2   2   2   1   1   2   1   1   2   1   1   1   1   1   2   2   2   2   1   2   1   1   1   1   1   2   2   2   1   1   2   1   1   2   2   1   2   1   2   2   1   1   1   1   1   2   1   2   2   2   1   1   1   2   2   2   2   2   1   1   2   1   2   1   2   1   1   2   1   1   2   2   2   2   1   1   1   2   2   1   2   2   1   2   2   2   2   1   2   1   1   2   2   2   2   1   2   1   2   2   2   2   2   2   1   2   1   1   2   1   2   2   2   1   2   2   2   2   2   1   2   2   1   2   2   2   1   2   2   2   1   2   1   1   1   2   2   2   2   2
 MK-1-4                 1   1   1   2   2   1   1   1   2   2   1   2   2   2   2   1   2   2   1   2   1   2   2   2   1   2   2   2   1   1   1   2   1   1   2   2   1   1   1   1   1   2   1   2   1   2   1   1   2   2   1   2   1   1   1   2   1   1   2   1   1   2   2   1   1   2   1   1   2   1   1   1   1   1   2   2   2   2   1   2   1   2   1   1   1   2   2   2   1   1   1   1   1   2   2   1   2   1   1   2   1   1   1   1   1   2   1   2   1   2   1   2   1   2   2   2   2   2   1   1   2   1   2   1   2   1   1   2   1   1   2   2   2   2   2   1   1   2   2   1   2   2   1   2   2   2   2   1   2   1   1   2   2   2   2   1   2   1   2   2   2   2   2   2   1   2   1   1   2   2   2   2   2   1   2   1   2   2   1   1   1   2   1   2   2   2   1   2   2   2   1   2   1   1   1   2   2   2   2   1
 MK-1-5                 1   1   1   2   2   1   1   1   2   2   1   2   2   2   2   1   2   2   1   2   1   2   2   2   1   2   2   2   1   1   1   2   1   1   2   2   1   1   1   1   1   2   1   2   1   2   2   1   2   2   1   2   1   1   1   2   1   1   2   1   1   2   2   1   1   2   1   1   2   1   1   1   1   1   2   2   2   2   2   2   1   2   1   1   1   2   2   1   1   1   1   1   1   2   1   1   2   1   1   2   1   1   1   1   2   1   1   2   1   2   1   2   1   2   2   2   2   2   1   2   2   1   2   1   2   1   1   2   1   1   2   2   2   2   2   1   1   2   2   1   2   2   1   2   2   2   2   1   2   2   1   1   2   2   2   1   2   1   2   2   2   2   1   2   1   2   1   1   2   2   2   2   2   1   2   1   2   2   2   1   1   2   1   2   2   2   1   2   2   2   1   2   1   1   1   2   2   1   2   1
 MK-1-6                 2   1   1   2   2   1   1   1   2   2   1   2   2   2   2   1   2   2   1   2   1   2   2   2   1   2   2   2   1   2   1   2   1   1   2   2   1   1   1   1   1   2   1   2   1   2   2   1   1   2   1   2   1   2   1   2   1   1   2   1   1   2   2   1   1   2   2   1   2   2   1   1   1   2   2   2   2   2   2   2   1   2   1   1   1   2   2   1   1   1   1   1   1   1   1   2   2   1   1   2   1   1   1   1   2   1   2   2   1   2   1   1   2   2   1   2   2   2   1   2   2   1   2   2   2   1   1   2   1   1   2   2   2   2   1   1   1   2   2   1   2   2   2   2   2   2   2   1   1   2   1   1   2   2   2   1   2   1   1   2   2   2   1   2   1   2   1   1   2   2   2   2   2   1   1   1   2   2   2   1   1   2   1   2   2   2   1   2   2   2   1   2   1   1   2   2   2   2   2   1
 MK-1-7                 2   1   1   2   2   1   1   1   1   1   1   2   2   2   2   2   2   2   1   2   1   2   2   2   1   2   2   2   1   2   1   2   1   1   2   2   1   1   1   1   1   2   1   2   1   2   2   1   1   2   1   2   1   2   1   2   1   1   2   1   1   2   2   1   1   2   2   1   2   2   1   1   1   2   2   2   1   2   2   2   1   2   1   1   1   1   2   1   1   1   1   1   1   1   1   2   2   1   1   2   1   1   1   1   2   1   2   2   1   2   1   1   2   2   1   1   2   2   1   2   2   1   2   2   2   1   1   2   1   1   2   2   2   2   1   1   1   2   2   1   2   2   2   2   2   2   2   1   1   2   1   1   2   2   2   1   2   1   1   2   2   2   1   2   1   2   1   1   2   2   2   2   1   1   1   1   2   2   2   1   1   2   1   2   2   2   2   2   2   2   1   2   1   2   2   2   2   2   2   1
 MK-1-8                 1   1   1   2   1   1   2   1   1   1   1   2   2   2   2   2   2   2   1   2   2   2   2   2   1   2   2   2   1   2   1   2   1   1   2   2   1   1   2   1   1   2   1   2   1   2   2   1   1   2   1   2   1   2   1   2   1   2   2   1   1   2   1   1   1   2   2   1   2   2   1   1   1   2   2   2   1   2   2   2   2   2   1   1   2   1   1   1   1   1   1   1   1   1   1   2   2   1   1   2   1   1   1   1   2   1   1   2   2   2   1   1   2   2   1   1   2   2   1   1   2   1   2   2   2   1   1   2   1   1   2   2   2   2   1   1   1   2   2   1   2   2   2   2   2   2   2   1   1   2   1   1   2   1   2   1   2   1   1   2   2   2   1   2   1   2   1   1   2   2   2   2   1   1   1   1   2   2   2   1   1   2   1   2   2   2   2   2   2   1   1   2   1   2   2   2   2   2   2   1
 MK-1-9                 1   1   1   2   1   1   2   1   1   1   1   2   2   2   2   2   2   1   1   1   2   2   1   2   1   2   2   2   1   2   1   2   1   1   2   2   1   1   2   1   1   2   1   2   1   2   1   1   2   2   1   2   1   2   1   2   1   2   2   1   1   2   1   1   2   2   1   1   2   2   1   1   1   2   2   2   1   2   1   2   2   2   1   1   2   1   1   1   1   1   1   1   1   1   1   2   1   1   1   2   1   1   1   1   2   1   1   1   2   2   1   1   2   1   1   1   2   2   1   1   2   1   2   2   2   2   1   2   1   1   2   2   2   2   1   2   1   2   2   1   2   2   2   2   2   2   2   1   1   2   1   1   2   1   2   1   2   1   1   2   2   2   1   2   1   2   2   1   2   2   2   2   1   1   1   2   2   2   2   1   1   2   1   2   1   2   2   2   2   1   1   2   1   2   2   2   2   2   2   1
 MK-1-10                1   1   1   2   1   1   2   1   1   1   2   2   2   2   2   2   2   1   1   1   2   2   1   2   1   2   2   2   1   2   1   2   1   1   2   2   1   1   2   1   2   2   1   2   1   1   2   2   2   2   1   2   1   2   1   2   1   2   2   1   1   2   1   1   2   2   1   1   2   2   1   1   1   2   2   1   1   2   1   2   1   2   1   1   2   1   1   1   1   1   1   1   1   1   1   2   1   1   1   2   1   1   1   1   2   1   1   1   2   2   1   1   2   1   1   1   2   2   1   1   2   2   2   2   1   2   1   2   1   1   1   2   2   2   1   2   1   2   2   1   2   2   2   2   2   2   2   1   1   2   1   1   1   1   2   2   2   1   1   2   2   2   1   2   1   2   2   1   2   2   2   2   1   1   1   2   2   2   2   1   1   1   1   2   1   2   2   2   2   1   1   2   1   2   2   2   2   2   2   1
 MK-1-11                2   1   1   2   1   1   2   1   1   1   2   2   2   2   2   1   2   1   1   1   2   2   2   2   1   2   2   2   1   2   1   2   1   1   2   1   2   1   1   1   1   2   2   2   2   1   2   2   2   2   1   2   1   2   1   2   1   2   2   1   1   2   1   1   2   2   1   2   2   2   1   1   1   2   2   2   1   2   1   1   1   2   1   1   2   1   1   1   1   1   1   1   1   1   1   2   1   1   1   2   1   1   1   1   2   1   1   1   2   2   1   1   2   1   1   2   2   2   1   1   2   1   2   2   1   2   1   1   1   1   1   2   2   2   1   2   1   1   2   1   2   2   2   2   2   2   2   2   1   2   1   1   1   1   2   2   2   1   1   2   2   2   1   1   1   1   1   1   2   2   2   2   1   1   2   2   2   2   2   1   1   1   1   2   1   2   2   2   2   1   1   1   1   2   2   2   2   2   2   1
 MK-1-12                2   1   1   2   1   1   2   1   1   1   2   1   2   2   2   1   2   1   2   1   2   2   2   2   2   2   2   2   1   2   1   2   2   1   2   1   2   1   1   1   1   2   1   2   2   1   2   2   2   2   1   1   1   2   1   2   1   2   2   1   1   2   1   2   2   2   1   2   2   2   1   1   1   2   2   2   1   1   1   1   1   2   1   1   1   1   1   1   1   1   1   1   1   1   1   2   1   1   1   2   1   2   1   1   1   1   1   1   2   2   1   1   2   1   1   2   1   2   1   1   2   2   2   2   1   2   1   1   1   1   1   2   2   2   1   2   1   1   2   1   2   2   2   2   2   1   2   2   1   2   1   1   1   1   2   2   1   1   1   2   2   2   1   1   2   1   1   2   2   2   2   2   1   1   2   2   2   1   2   1   1   1   1   2   1   2   1   2   2   1   1   2   1   2   2   1   2   2   2   1
 MK-1-13                2   1   1   2   2   1   2   1   1   1   1   1   2   2   2   1   2   1   1   1   2   2   2   2   2   2   2   2   1   2   1   1   2   1   2   1   2   1   1   1   1   1   1   1   2   1   2   2   2   2   1   1   1   2   1   2   2   2   2   1   1   2   1   2   2   2   1   2   2   2   1   1   1   2   2   2   1   1   1   1   1   2   1   1   1   1   1   1   1   1   2   1   1   1   1   2   1   1   1   2   1   2   1   1   1   1   1   1   2   2   1   1   2   1   2   2   1   2   1   1   2   2   1   2   1   2   1   1   1   1   1   2   1   2   1   2   1   1   2   1   2   1   2   2   2   1   2   2   1   1   1   1   1   1   2   2   1   1   1   2   2   2   1   1   2   1   1   2   2   2   1   2   1   1   2   2   1   1   1   2   2   1   1   2   1   2   1   2   2   1   1   2   1   1   2   1   2   2   2   1
 MK-1-14                2   1   1   2   2   1   2   1   1   2   1   1   2   2   2   1   2   1   1   1   1   2   2   2   2   2   2   2   1   1   1   1   2   1   2   2   2   1   1   1   1   1   2   1   2   1   2   2   2   2   1   1   1   2   1   2   2   1   2   1   1   2   1   2   2   2   1   2   2   2   1   1   1   2   2   2   1   1   1   2   1   2   1   2   1   2   1   1   1   1   2   1   1   1   1   2   1   1   1   1   1   2   1   1   1   1   1   2   2   2   1   1   2   1   2   2   1   2   1   1   2   2   1   2   1   2   1   1   1   1   1   2   1   2   1   2   1   2   2   1   2   1   2   1   2   1   2   2   1   1   1   1   1   1   2   1   1   1   1   2   2   2   1   1   2   1   1   2   2   2   1   2   1   1   2   2   1   1   1   2   2   1   1   2   1   1   2   2   1   1   1   2   2   1   2   1   2   2   2   1
 MK-1-15                2   1   1   2   2   1   2   1   1   2   1   1   1   2   2   1   2   2   1   1   1   2   2   2   2   2   2   2   1   1   1   1   2   1   2   2   2   1   1   1   1   1   1   1   2   1   1   2   2   2   1   1   1   2   1   2   2   1   2   1   1   2   1   2   2   1   1   2   2   2   1   1   1   1   2   2   1   1   1   1   1   2   1   2   1   2   1   1   1   1   2   1   1   1   1   2   1   1   1   1   1   2   1   1   1   1   1   2   2   2   1   1   1   1   2   2   2   2   1   1   2   2   1   2   1   2   1   1   1   1   1   2   1   2   1   1   1   2   2   1   2   1   2   1   2   1   2   2   1   1   1   1   1   1   2   1   1   1   1   1   2   2   1   2   2   1   1   2   2   2   1   2   1   1   2   2   1   1   1   2   2   1   1   2   1   1   2   2   1   1   1   2   2   1   2   2   2   2   2   1
 MK-1-16                2   1   1   2   2   1   2   1   1   2   1   1   1   2   1   1   1   2   2   1   1   2   2   2   2   2   2   2   1   1   1   2   2   1   2   2   2   1   1   1   1   1   1   1   1   1   1   2   2   2   1   1   1   2   1   2   2   1   2   1   1   2   1   2   1   1   1   2   2   1   1   1   1   1   2   2   1   1   1   1   1   2   2   2   1   2   1   1   1   1   1   1   1   1   1   2   1   1   1   1   1   2   1   1   1   1   1   2   2   2   1   1   1   1   2   2   2   2   1   1   2   1   1   2   1   2   1   1   2   1   1   2   1   2   1   1   1   2   2   1   2   1   1   1   2   1   2   2   1   1   1   1   1   1   2   1   1   1   1   1   2   2   1   2   2   1   1   2   2   2   1   2   1   1   2   2   1   1   1   2   1   2   2   2   2   1   2   2   2   1   1   2   2   2   2   2   2   2   2   1
 MK-2-1                 2   2   1   2   2   1   1   2   2   1   2   1   1   1   2   1   2   1   2   1   1   2   2   1   2   1   1   1   2   1   2   1   1   1   2   2   2   1   2   1   2   1   1   1   2   2   1   1   2   1   2   2   2   2   2   1   2   2   2   2   1   1   2   2   1   1   2   1   1   1   2   2   1   2   2   2   2   2   1   2   1   2   1   1   1   1   1   1   1   2   2   2   2   1   2   1   1   1   2   1   2   1   1   2   1   1   2   1   1   1   2   1   2   1   2   2   2   1   2   2   1   2   1   2   1   2   2   1   1   1   2   2   1   1   1   2   1   2   1   2   1   1   1   1   1   2   1   2   1   1   1   2   1   1   1   1   2   2   2   2   2   1   2   2   2   1   1   1   1   1   2   1   2   1   2   1   1   2   1   1   2   2   1   2   1   1   1   1   1   1   1   1   2   1   2   2   1   1   1   2
 MK-2-2                 2   2   1   2   2   1   1   2   2   1   2   1   1   1   2   1   2   1   2   1   1   2   2   1   2   1   1   1   1   1   2   1   1   1   2   2   2   1   2   1   2   1   1   1   2   2   1   1   2   1   2   1   2   2   1   1   2   2   2   2   2   1   2   2   1   1   2   1   2   1   2   2   1   2   2   2   2   2   1   2   1   2   1   1   1   1   1   1   1   2   2   2   2   1   2   1   1   1   2   1   2   1   1   2   1   1   2   1   1   1   2   1   2   1   2   2   2   1   2   2   1   2   1   2   1   2   2   1   1   1   2   2   1   1   1   2   1   2   1   2   1   1   1   1   1   2   1   2   1   1   1   2   1   2   1   1   2   2   2   2   1   1   2   2   2   1   1   1   1   1   2   1   2   1   1   1   2   2   1   1   2   2   1   2   1   1   1   1   1   1   1   1   2   1   2   2   1   1   1   2
 MK-2-3                 2   2   1   2   2   1   1   2   2   1   2   2   1   1   2   1   2   1   2   1   1   2   2   1   1   1   1   1   1   1   2   2   1   1   2   2   2   1   2   1   2   1   1   1   2   2   1   1   2   1   2   1   2   2   1   1   2   1   2   1   2   1   2   2   1   1   2   1   2   1   2   2   1   2   2   2   2   2   1   2   1   2   1   1   1   1   1   1   1   2   2   2   1   1   2   1   1   1   2   1   2   1   2   2   2   2   2   1   1   1   2   1   2   1   2   2   2   1   2   2   1   2   1   2   1   2   2   1   1   1   1   1   1   1   1   2   2   2   1   2   1   1   1   1   1   2   1   2   1   1   1   2   1   2   1   1   2   2   2   2   1   1   2   2   2   1   1   1   2   1   2   2   1   1   1   1   2   2   1   1   1   2   1   2   1   1   1   1   1   1   1   1   2   1   1   2   1   1   1   2
 MK-2-4                 2   2   1   2   2   1   2   2   2   1   2   2   1   1   2   2   2   1   2   1   1   2   1   1   1   1   1   1   1   1   1   2   2   1   2   2   2   1   2   1   2   1   1   1   2   2   1   1   2   1   2   1   2   1   1   1   2   1   2   1   2   1   2   2   1   1   2   1   2   1   2   2   1   1   2   2   2   2   1   2   1   1   1   1   2   1   1   1   1   2   2   2   1   1   2   1   1   1   2   1   2   1   2   2   2   2   2   1   1   1   2   1   2   1   2   2   2   2   2   2   1   2   1   2   1   2   2   1   1   1   2   1   1   1   1   2   2   2   1   2   1   1   1   1   1   2   1   2   1   1   1   2   1   2   1   1   2   2   2   2   2   1   2   2   2   1   1   1   2   1   2   2   1   1   1   1   2   1   1   1   1   1   1   1   1   1   1   1   1   1   1   1   1   2   1   2   1   1   1   2
 MK-2-5                 2   2   1   2   2   1   2   2   2   1   2   2   1   1   2   2   2   1   2   1   1   2   1   1   1   1   1   1   1   1   1   2   1   1   2   2   2   1   2   1   2   1   2   1   1   2   1   1   2   1   2   1   2   1   1   1   2   1   2   1   1   1   2   2   1   1   2   1   2   1   2   2   1   1   2   2   2   2   1   2   1   1   1   1   2   1   1   1   1   2   2   2   1   1   2   1   1   1   2   1   2   1   2   2   2   2   2   2   1   1   2   1   2   1   2   2   2   2   2   2   2   2   1   2   1   2   2   1   2   1   2   2   1   1   1   1   2   2   1   2   1   1   1   1   1   2   1   2   2   1   1   2   1   2   1   1   2   2   2   2   2   1   1   2   2   2   1   1   1   1   2   1   2   1   1   1   2   1   1   1   1   1   1   1   1   1   1   1   1   1   1   2   1   2   1   2   1   1   2   2
 MK-2-6                 2   1   1   2   2   1   1   2   2   1   2   1   1   1   2   2   2   1   2   1   1   1   1   1   1   1   1   1   1   1   1   2   1   1   2   2   2   1   2   1   2   1   2   1   1   2   1   2   2   1   2   1   2   1   1   1   2   1   1   1   1   1   2   2   1   1   2   1   2   1   2   2   1   1   2   2   2   2   1   2   1   1   1   1   2   1   1   1   1   2   2   2   1   1   2   1   1   1   2   1   2   1   2   2   1   1   2   2   1   1   2   1   2   1   2   2   2   2   2   2   2   2   1   2   1   2   2   1   2   1   2   2   1   1   2   1   2   1   1   2   1   1   1   1   1   2   1   2   2   1   1   2   1   2   1   1   2   2   2   2   2   1   1   2   1   2   1   1   1   1   2   1   2   1   1   1   1   1   1   1   1   1   1   1   1   1   1   1   1   1   1   2   1   2   1   2   1   1   2   2
 MK-2-7                 2   2   1   2   2   2   1   2   2   2   2   2   1   1   2   2   2   1   2   1   1   1   1   1   1   1   2   2   1   1   1   2   2   1   2   2   2   2   2   1   2   1   2   1   1   2   1   2   2   1   1   1   2   1   1   1   2   1   1   1   1   1   2   2   1   2   2   1   2   2   2   2   1   1   2   2   1   2   1   2   2   1   1   1   2   1   1   1   1   2   1   2   1   1   2   1   1   1   2   1   2   1   2   1   1   1   2   2   1   1   1   1   2   1   2   2   2   2   2   2   2   2   1   2   1   2   2   1   2   2   2   2   1   1   2   1   2   2   1   2   1   1   1   2   1   1   2   2   2   1   1   2   1   2   1   2   2   2   2   2   2   1   1   2   1   2   1   1   1   1   2   1   2   1   1   1   1   1   1   1   1   1   1   1   1   1   1   1   1   1   1   2   1   2   1   2   1   1   2   2
 MK-2-8                 2   2   1   2   1   2   1   2   2   2   2   2   1   1   2   2   1   1   2   1   1   1   1   1   1   1   1   2   1   1   1   1   2   1   2   2   2   2   2   1   2   1   2   1   1   2   1   2   1   1   1   1   2   1   1   2   2   1   1   1   1   1   2   2   1   2   2   1   2   2   2   2   1   1   2   2   1   2   1   2   2   1   1   1   2   1   1   1   1   2   1   2   1   1   1   1   1   1   2   1   1   1   2   1   1   1   2   2   1   1   1   1   2   1   2   2   2   2   2   2   2   2   1   2   1   1   2   1   2   2   2   2   2   1   2   1   2   2   1   2   1   1   1   2   2   1   2   2   2   1   1   2   1   2   1   2   2   1   2   2   1   1   1   2   1   2   1   1   1   2   2   1   2   1   1   1   1   1   1   2   1   1   1   1   1   1   1   1   1   1   1   2   1   2   1   2   1   1   2   2
 MK-2-9                 2   2   1   2   2   1   1   2   1   2   2   2   1   1   1   2   1   1   2   1   1   1   1   1   1   1   1   2   1   1   1   1   2   2   2   2   2   2   2   1   2   1   2   1   1   2   1   2   1   1   1   1   2   1   1   2   2   1   1   1   1   1   2   2   1   2   2   1   2   2   2   2   1   1   2   2   1   2   1   2   2   1   1   1   2   1   2   1   1   2   2   2   1   1   1   1   1   1   2   1   1   1   2   1   1   1   2   2   1   1   1   1   2   1   2   2   2   2   2   2   2   2   1   1   1   1   2   1   2   2   2   2   2   1   2   1   1   2   1   1   1   1   1   2   2   1   2   2   2   1   1   2   1   1   1   2   1   1   2   2   1   1   1   2   1   2   2   1   1   2   2   1   2   1   1   1   2   1   1   2   1   1   1   1   1   2   1   1   1   1   1   2   1   2   1   2   1   1   2   1
 MK-2-10                2   2   1   2   2   1   1   2   1   2   2   2   1   1   1   2   1   1   2   1   1   1   2   1   1   1   1   2   1   1   2   1   2   2   2   2   2   2   2   1   2   1   1   1   1   2   1   2   1   1   1   1   2   1   1   2   2   1   1   2   1   1   2   2   1   1   2   1   2   2   2   2   1   1   2   2   1   2   1   2   2   2   1   2   2   1   2   1   1   2   2   1   1   1   1   1   2   2   2   1   1   2   2   1   1   1   2   2   1   1   1   1   2   1   2   2   2   2   1   2   2   2   1   1   1   1   2   1   1   2   2   2   2   1   1   1   1   2   1   1   1   1   1   2   2   1   2   2   2   1   1   1   1   1   1   2   1   1   2   2   1   1   1   2   1   2   2   1   1   2   2   1   2   1   1   1   2   1   1   2   1   2   1   1   1   2   1   2   1   1   2   2   1   2   1   2   1   1   1   1
 MK-2-11                2   2   1   2   2   2   1   1   1   2   2   2   1   1   2   2   1   1   2   1   1   1   2   1   1   1   1   2   1   1   2   1   2   2   2   2   1   2   2   1   2   1   1   1   1   2   1   2   2   1   1   1   2   1   1   2   2   1   1   2   2   1   2   2   2   1   2   1   2   2   1   2   1   1   2   2   1   2   1   2   2   2   1   1   2   1   2   1   1   2   2   1   1   1   1   1   2   2   2   1   1   2   2   1   1   1   2   2   1   1   1   1   2   1   2   2   2   2   2   2   1   2   1   1   1   1   2   1   1   2   2   2   2   1   1   1   1   2   1   1   2   1   1   2   2   1   2   1   1   1   1   1   1   1   1   2   1   1   1   2   1   1   1   2   1   2   2   1   1   2   2   1   2   1   1   1   2   1   1   2   1   2   1   1   1   2   1   2   1   1   2   2   1   2   1   2   1   1   1   1
 MK-2-12                2   2   1   2   2   2   1   1   1   2   2   2   1   1   2   2   2   1   2   1   1   1   2   1   1   1   1   2   1   1   2   2   2   2   2   2   1   1   2   2   2   1   1   1   1   2   1   2   1   1   1   1   2   1   2   2   2   1   1   2   2   1   2   2   1   1   2   1   2   2   1   2   1   1   2   2   1   1   1   2   2   2   2   1   2   1   2   1   1   2   2   1   1   1   1   1   2   2   2   1   1   2   2   1   1   1   2   1   1   1   1   1   2   1   2   2   2   2   2   2   1   2   1   2   1   1   2   1   1   2   2   2   1   1   1   2   1   2   1   1   2   1   1   1   2   1   1   2   1   1   1   1   1   2   1   2   1   2   1   2   1   1   2   2   1   2   1   1   1   2   2   1   2   1   1   1   2   1   1   2   1   2   1   1   2   2   1   1   1   1   2   2   1   2   1   2   1   1   1   1
 MK-2-13                2   2   1   2   2   2   2   1   2   2   2   2   1   1   1   2   2   1   2   1   1   1   2   1   1   1   1   2   1   1   2   2   2   2   2   2   1   1   2   2   2   1   1   1   2   2   1   2   1   1   1   1   2   1   2   2   2   2   1   2   2   1   2   2   1   1   2   1   2   2   1   2   1   2   2   1   1   1   1   1   2   2   1   1   1   1   2   1   1   2   2   1   1   1   2   1   2   2   2   1   1   2   2   1   1   2   2   1   1   1   1   1   2   1   2   2   2   2   2   2   1   2   1   2   1   1   1   1   1   1   2   2   1   1   2   2   1   2   1   1   2   1   1   1   1   1   1   2   1   1   2   1   1   2   1   2   1   2   1   1   1   1   2   2   1   2   1   1   1   2   2   1   2   1   1   1   2   2   1   1   1   2   1   1   2   2   1   1   1   1   2   2   1   2   1   2   1   2   1   1
 MK-2-14                2   2   1   2   2   2   2   1   2   2   2   1   1   1   1   2   2   1   1   1   2   2   2   1   1   1   1   2   1   1   2   2   2   2   2   2   1   1   2   1   2   1   1   1   2   2   1   2   1   1   1   1   2   1   2   2   2   2   1   2   2   1   1   2   1   1   2   1   2   2   1   1   1   2   2   1   1   1   1   2   2   2   1   2   1   1   2   1   1   2   2   1   1   1   2   1   2   2   2   2   1   2   2   1   1   2   2   1   1   1   1   1   2   1   2   2   1   1   2   2   1   1   1   2   1   1   1   1   2   1   2   2   2   1   2   2   1   1   1   1   2   1   1   1   1   1   1   1   1   1   2   2   1   2   1   2   1   2   1   1   1   1   2   2   1   2   1   1   1   2   2   1   2   1   1   1   2   2   1   1   1   2   1   1   2   2   1   1   1   1   2   2   1   2   1   2   1   2   1   1
 MK-2-15                2   2   2   2   2   2   2   1   2   2   2   1   1   1   2   2   2   1   2   1   2   2   2   1   2   1   1   2   1   1   2   2   2   2   2   2   1   1   2   1   2   1   1   1   2   2   1   2   1   1   1   1   2   1   2   2   2   2   2   2   2   1   1   2   2   1   2   1   2   2   1   2   1   2   1   1   1   2   1   2   2   2   1   2   1   2   2   1   1   2   2   1   1   1   2   1   2   1   2   2   1   2   2   1   1   2   2   1   1   1   1   1   2   1   2   2   1   1   1   2   2   1   1   1   1   1   1   1   1   1   2   2   2   1   2   2   1   1   1   1   2   1   1   1   1   2   1   1   1   1   2   2   1   2   2   2   1   2   1   1   1   1   2   2   1   2   1   1   1   2   2   1   2   1   1   1   2   2   1   2   1   2   1   1   2   2   1   1   2   1   2   2   1   2   1   2   1   2   1   1
 MK-2-16                2   2   2   2   2   2   2   1   2   2   2   1   1   2   2   2   2   1   2   1   1   2   1   1   2   1   1   2   1   1   2   2   2   2   1   1   1   1   2   1   2   1   1   1   2   2   1   2   1   1   1   1   2   1   2   2   2   2   2   2   2   1   1   2   2   1   2   1   2   2   1   2   1   1   1   1   1   2   1   2   2   2   1   2   1   2   2   1   1   2   2   1   1   1   2   1   2   1   2   2   1   2   2   1   1   2   2   1   1   1   1   1   2   1   1   2   1   1   2   2   2   1   2   1   1   1   1   1   1   1   2   2   2   1   2   2   1   1   2   1   2   1   1   1   1   2   1   1   1   1   1   2   1   2   2   2   1   2   1   1   1   1   2   2   2   2   1   1   1   2   2   2   2   1   1   1   2   2   1   2   1   2   1   1   2   2   1   1   1   1   1   2   1   2   1   2   1   2   2   1
 MK-3-1                 2   2   1   1   1   2   2   1   1   2   2   2   2   1   1   1   1   1   1   1   1   2   2   1   2   2   1   1   2   2   1   2   1   2   2   2   1   1   1   1   2   2   2   1   2   2   2   1   2   2   1   1   1   2   2   1   2   2   1   2   1   1   1   2   1   1   2   2   1   2   2   2   2   2   1   1   2   2   2   1   1   2   1   2   1   1   2   1   2   2   1   1   2   2   2   2   1   1   2   1   2   1   2   1   1   2   1   1   2   2   1   1   1   2   1   2   2   2   2   2   1   1   2   2   1   2   2   1   2   2   1   2   2   1   2   2   2   2   1   2   2   1   2   2   1   2   1   2   2   1   1   2   1   1   1   1   1   1   1   2   2   1   2   2   1   2   2   1   1   2   2   2   2   2   2   1   2   2   1   2   2   1   2   2   2   2   1   2   2   2   1   1   2   2   2   1   1   1   1   2
 MK-3-2                 2   2   2   1   1   2   2   1   1   2   2   1   2   1   1   1   1   1   1   1   2   2   2   1   2   2   1   1   1   2   1   2   1   2   2   2   1   1   1   1   2   2   2   2   2   2   2   1   2   2   1   1   1   2   2   1   2   2   1   2   1   1   1   2   1   2   2   2   1   2   2   2   2   2   1   2   2   1   2   1   1   2   1   2   1   1   2   1   2   2   1   1   2   2   2   2   1   1   2   1   2   1   2   1   1   2   1   1   2   2   1   2   1   2   1   2   2   2   2   2   1   1   2   2   1   2   2   2   2   2   1   2   2   1   2   2   2   2   1   2   2   2   2   2   1   2   1   2   2   1   1   2   1   1   1   1   1   1   1   2   2   1   2   2   1   2   2   1   1   2   2   2   2   1   2   1   2   2   1   2   2   1   2   2   2   2   1   2   2   2   2   1   2   2   2   1   1   1   1   2
 MK-3-3                 2   2   2   1   1   2   2   1   1   2   2   1   2   1   1   2   1   1   2   1   2   2   2   1   2   2   1   1   1   2   1   2   1   2   2   2   1   1   1   1   2   2   2   2   2   1   2   1   2   2   1   1   1   2   2   1   2   1   1   2   2   1   1   2   1   2   2   2   1   2   2   2   2   2   1   2   2   1   2   1   1   2   1   2   1   1   2   1   2   2   1   1   2   2   2   2   1   1   2   1   2   2   2   1   1   2   1   1   1   2   2   2   1   2   1   2   2   2   2   2   1   2   2   2   1   2   1   2   2   2   1   2   2   1   2   2   2   2   1   2   2   1   2   2   1   2   1   2   2   1   1   2   1   1   1   1   1   1   1   2   2   1   2   2   1   2   1   1   1   2   1   2   2   1   2   1   1   1   1   2   2   1   2   2   2   2   1   2   1   2   2   1   2   2   1   2   1   2   1   2
 MK-3-4                 2   2   2   1   1   1   2   1   1   2   2   1   1   1   1   1   1   2   2   1   2   2   1   1   2   2   1   1   1   2   1   2   1   2   2   2   1   1   1   1   2   2   2   2   2   1   2   1   2   2   1   1   2   2   2   1   1   1   1   2   2   1   1   2   1   1   2   2   1   2   2   2   2   2   1   2   2   1   2   1   1   2   1   2   1   1   2   1   2   2   1   1   2   2   1   2   2   2   2   1   2   2   2   1   1   2   1   1   2   2   1   2   1   2   1   2   2   2   2   2   1   2   2   2   2   2   1   2   2   2   2   2   2   1   2   2   2   2   1   2   1   1   2   2   1   2   1   2   2   1   1   2   1   1   1   1   1   1   1   2   2   1   1   2   1   2   1   1   1   2   1   2   1   1   2   2   1   1   1   2   2   1   2   2   2   2   1   2   1   2   2   1   2   2   1   2   1   2   1   2
 MK-3-5                 2   2   2   1   1   1   2   1   1   2   2   1   1   2   1   1   1   2   1   1   2   2   1   1   2   2   1   2   1   2   1   2   1   2   2   2   1   1   1   1   2   2   2   2   2   1   2   1   2   2   1   2   1   2   1   1   1   1   1   2   2   1   1   2   1   1   2   2   1   2   2   2   2   2   1   2   2   1   2   1   1   2   2   2   1   1   2   1   2   2   1   1   2   2   1   2   2   2   2   1   2   2   2   1   1   2   1   1   2   2   1   2   1   2   1   2   2   2   1   2   1   2   2   2   2   2   1   2   2   2   1   2   2   1   2   2   2   2   1   2   1   1   2   1   1   2   1   2   2   1   1   2   1   1   1   1   1   1   1   2   2   1   1   2   1   2   1   1   1   2   1   2   1   1   2   2   1   1   1   2   2   1   2   2   2   2   1   2   1   2   2   1   2   2   1   2   1   2   1   2
 MK-3-6                 2   2   2   1   1   1   2   1   1   2   1   1   1   2   1   1   1   2   1   2   1   2   1   1   2   2   1   2   1   2   1   2   1   2   2   2   1   1   1   1   2   2   2   2   2   1   1   1   2   2   2   2   1   2   1   1   1   1   2   2   2   1   2   2   1   1   1   2   1   2   2   2   1   2   1   2   2   1   2   2   1   2   2   2   1   1   2   1   2   2   1   1   2   2   1   2   2   2   2   1   2   2   2   1   1   2   1   1   2   2   1   2   1   2   1   2   2   2   2   2   1   2   2   2   2   1   1   2   2   2   1   2   2   1   2   2   2   2   1   2   1   1   2   1   1   2   1   2   2   1   1   1   1   1   1   1   1   1   1   2   2   1   1   1   1   2   1   1   1   2   1   2   2   1   2   2   1   1   1   2   2   1   2   2   2   2   1   2   2   2   2   1   2   2   1   2   1   1   1   2
 MK-3-7                 2   2   2   1   1   1   2   1   1   2   1   2   1   2   1   1   1   2   1   2   1   2   1   1   2   2   1   1   2   2   1   2   1   2   2   2   1   1   2   2   2   2   2   2   2   1   1   1   2   1   2   2   1   2   1   1   1   1   2   2   2   1   2   2   1   1   1   2   1   2   2   2   1   1   1   2   2   1   2   2   1   2   2   2   1   2   2   1   2   2   1   1   2   1   1   2   2   2   2   1   2   2   2   2   1   2   1   1   2   2   1   2   1   2   1   2   2   2   2   1   1   2   2   2   2   1   1   2   2   2   1   2   2   1   2   2   2   2   1   2   1   1   2   1   1   2   1   1   2   1   1   1   1   1   2   2   2   1   1   2   2   1   1   1   1   2   1   1   1   2   2   2   2   1   1   2   1   1   1   2   1   1   1   2   2   2   1   2   2   2   2   1   2   2   1   2   1   1   1   2
 MK-3-8                 1   2   2   1   1   1   2   1   1   1   1   2   1   2   1   1   1   2   1   2   1   2   1   1   2   2   2   1   2   2   1   2   1   2   2   2   1   1   2   2   2   2   2   2   2   1   2   1   2   1   2   2   1   2   1   1   1   1   2   2   2   1   2   2   1   1   1   1   1   2   2   2   1   1   1   2   2   2   2   2   1   2   2   2   2   2   2   1   2   2   1   1   2   2   1   2   2   2   2   1   2   2   2   2   1   2   1   1   2   2   1   2   1   2   1   2   2   2   2   2   1   2   2   2   1   1   1   2   2   2   1   2   2   1   2   2   2   2   1   2   1   1   2   1   1   2   1   1   2   1   1   1   1   2   2   2   2   1   1   2   2   1   1   1   1   1   1   1   1   2   2   2   2   2   1   1   1   1   1   2   1   1   1   2   2   2   2   2   2   2   2   1   2   2   1   2   1   1   2   1
 MK-3-9                 1   2   1   1   2   1   2   2   1   2   1   2   1   2   1   1   2   2   1   2   1   2   1   1   2   2   2   1   2   2   1   2   1   2   2   2   1   1   2   2   2   2   2   2   2   1   2   1   1   1   2   2   1   2   1   1   1   1   2   2   1   1   2   2   1   1   1   2   1   2   1   2   1   1   1   2   2   2   2   2   1   2   2   2   2   1   2   1   2   2   1   2   2   2   1   2   2   1   1   1   2   1   1   2   1   2   1   1   2   2   1   2   1   2   1   2   2   2   2   2   2   2   2   2   1   1   1   1   1   2   1   2   2   1   2   2   2   2   1   2   1   1   2   1   1   2   1   1   2   1   1   1   1   2   1   2   2   1   1   2   2   1   1   1   1   1   1   1   1   2   2   2   2   2   1   1   1   1   1   2   1   1   1   2   1   2   2   2   2   2   1   1   2   2   1   2   1   1   2   1
 MK-3-10                1   2   1   1   2   1   2   2   2   1   1   2   2   2   1   1   2   2   1   2   1   2   1   1   2   2   2   1   2   2   1   2   1   2   2   2   1   1   2   2   2   2   2   2   2   1   1   1   1   1   2   2   2   2   1   1   2   1   2   2   1   1   2   1   1   1   1   2   1   2   1   2   1   1   1   2   1   2   2   2   1   2   2   2   2   1   2   1   2   2   1   1   2   2   1   2   2   1   1   1   2   1   1   2   1   1   1   2   2   2   1   2   1   2   1   2   2   2   2   2   2   1   2   1   1   1   1   1   1   2   1   2   2   1   2   1   2   2   1   2   2   1   2   1   1   2   1   1   2   1   1   1   1   2   1   2   2   1   1   2   2   1   2   1   1   1   1   1   1   2   2   2   2   2   1   1   1   1   1   2   1   1   1   2   1   2   2   2   2   2   2   1   2   2   1   2   1   1   2   1
 MK-3-11                1   2   1   1   2   1   2   2   2   1   1   1   2   2   1   1   2   2   1   2   1   2   1   1   2   2   2   2   2   2   2   2   1   2   2   2   2   1   2   2   2   2   2   2   2   1   2   1   1   1   2   2   2   2   1   1   2   1   2   2   1   1   2   1   1   1   1   2   1   2   1   2   1   1   1   2   1   2   1   2   2   2   2   2   2   1   1   1   2   2   1   1   2   2   1   2   2   1   2   1   2   1   1   1   1   1   1   1   2   2   1   2   1   2   1   2   1   2   2   2   2   1   2   1   1   1   1   1   1   2   1   2   2   1   2   1   2   2   1   2   2   1   1   2   1   2   1   1   2   1   1   1   1   2   1   2   2   1   1   2   2   1   2   1   1   2   1   1   1   2   2   2   2   2   1   1   1   1   2   2   1   1   1   2   1   1   2   2   2   2   2   1   2   2   2   2   1   1   2   1
 MK-3-12                1   2   1   1   2   1   2   2   2   1   1   1   1   1   1   2   2   2   1   2   2   2   1   1   2   2   2   2   2   2   2   2   1   2   2   2   2   1   2   2   2   2   1   2   2   1   2   1   2   1   2   2   2   2   1   1   2   1   2   1   1   1   2   1   1   1   1   1   1   2   1   2   1   2   1   2   1   2   1   2   2   2   2   2   2   1   1   1   1   2   1   1   2   2   2   2   2   1   2   2   2   1   1   1   1   1   1   2   2   2   1   2   1   2   2   1   2   2   2   2   2   1   2   1   2   2   2   1   1   2   1   2   2   1   2   1   2   2   1   2   2   1   1   2   2   2   2   1   2   2   1   1   1   2   1   2   2   1   1   2   2   1   2   1   1   2   1   1   1   2   2   2   2   2   1   1   1   1   2   2   1   1   1   2   1   2   2   2   2   2   2   1   2   2   2   2   1   1   2   1
 MK-3-13                1   2   1   1   2   1   2   2   2   1   1   2   1   1   1   2   2   2   1   2   1   2   1   1   2   2   1   2   2   2   2   2   1   2   2   2   2   1   2   2   2   2   1   2   2   1   2   1   2   1   2   2   2   2   1   1   2   1   2   1   1   1   2   1   1   1   1   2   1   1   1   2   1   1   1   2   1   2   1   2   2   2   1   2   2   1   1   1   1   2   1   1   2   2   2   2   2   1   2   2   2   2   1   2   1   1   1   2   2   2   1   2   1   2   2   1   2   2   2   2   1   1   2   1   2   2   2   1   1   2   1   2   2   2   2   1   2   2   1   1   2   1   1   1   1   2   1   1   2   2   1   1   1   2   1   2   2   1   1   2   2   1   1   1   1   2   1   1   1   2   2   2   2   2   1   1   1   1   1   2   1   1   1   2   1   2   2   1   2   2   2   1   2   1   2   2   1   1   2   1
 MK-3-14                1   2   1   2   2   1   2   2   2   1   1   2   1   1   1   2   2   2   1   2   2   2   1   2   2   2   1   2   1   2   2   2   1   1   2   2   2   1   2   2   2   2   1   2   2   1   2   1   2   1   2   2   2   2   1   1   1   1   2   1   1   1   2   1   1   1   1   2   1   1   1   1   1   1   1   2   1   2   1   2   2   2   1   2   2   1   1   1   1   2   2   1   2   2   2   2   2   1   2   2   2   2   1   2   1   1   1   2   2   2   1   2   1   2   2   1   2   2   2   2   2   1   2   1   2   2   2   1   1   2   1   2   2   2   2   1   2   2   1   2   2   1   1   1   1   2   2   1   2   2   1   1   1   2   1   2   2   1   1   1   2   2   1   1   1   2   1   1   1   1   2   2   2   2   1   2   1   1   1   2   2   1   1   2   1   2   2   1   2   2   2   1   2   1   2   2   1   1   2   1
 MK-3-15                1   2   1   1   2   1   2   2   2   1   1   2   2   1   1   2   1   1   1   2   2   2   1   2   2   2   1   2   2   2   2   2   1   1   2   2   2   2   2   2   2   2   1   2   2   1   2   1   2   2   2   2   2   2   1   1   1   1   2   1   1   1   2   2   1   2   1   2   2   1   1   1   1   1   1   2   1   1   1   2   2   2   1   2   2   2   1   1   1   2   2   1   2   2   2   2   2   1   1   2   2   2   1   1   1   1   1   2   1   2   1   2   1   2   2   1   2   2   2   2   2   1   2   2   2   2   2   1   1   2   2   2   1   2   2   1   2   2   1   2   2   1   1   2   1   2   2   1   2   2   1   1   1   2   1   2   2   1   1   1   2   2   1   1   1   2   1   1   1   1   2   2   2   1   1   2   1   1   1   2   2   1   1   2   1   2   2   1   2   2   2   1   2   1   2   2   1   1   2   1
 MK-3-16                1   2   1   1   2   1   2   2   2   1   1   2   2   1   1   2   1   1   1   2   2   1   1   2   2   2   1   2   2   2   1   2   1   1   2   2   2   2   2   2   2   2   1   2   2   1   2   1   2   2   2   2   2   2   1   1   1   1   2   1   1   1   2   2   1   2   1   2   2   1   1   1   1   1   1   1   1   2   1   2   2   2   1   2   2   2   1   1   1   2   2   1   2   2   2   2   2   1   1   2   2   2   1   1   1   1   1   1   1   2   1   2   1   2   2   1   2   2   2   2   2   1   2   2   2   2   2   1   1   2   2   2   1   1   2   1   2   2   1   2   2   1   1   2   1   2   2   1   2   2   1   1   1   2   1   2   2   1   1   1   1   2   1   1   1   2   2   1   1   1   2   2   2   1   1   2   1   1   1   2   2   1   1   2   1   2   2   1   2   2   2   1   2   1   1   2   2   1   2   1
 MK-4-1                 1   2   2   2   1   1   1   2   1   1   2   2   2   2   2   1   1   1   1   1   1   1   2   1   2   1   1   1   2   2   1   2   1   2   1   1   1   1   1   1   2   2   1   2   2   2   1   2   2   2   1   2   2   1   1   1   1   2   1   1   1   2   2   1   2   1   1   2   1   1   2   2   1   2   1   2   1   1   1   2   1   2   1   1   2   2   1   2   1   1   2   1   2   2   1   2   2   1   1   1   1   1   2   2   1   1   2   2   1   1   1   2   2   2   1   1   2   2   1   2   2   2   1   2   2   2   2   2   1   1   1   2   2   2   2   1   1   1   2   2   1   2   1   1   2   2   1   2   1   1   2   2   2   2   2   2   2   1   2   2   2   1   1   2   2   2   1   1   1   2   1   1   1   1   2   1   1   2   2   2   2   2   2   1   1   2   1   1   2   1   1   2   1   1   2   1   1   1   2   2
 MK-4-2                 1   2   2   2   1   1   1   2   1   1   2   2   1   2   2   1   1   1   1   1   1   1   2   1   2   1   1   1   2   2   1   2   1   2   1   1   2   1   1   1   2   2   1   2   2   2   1   1   1   2   1   2   2   1   1   1   2   2   1   1   1   2   2   1   1   1   1   2   1   1   2   2   1   2   1   2   1   2   1   2   1   2   1   1   2   1   2   2   1   1   2   1   2   2   1   2   2   1   1   1   1   1   2   2   1   1   2   2   2   1   1   2   2   2   1   1   2   2   1   2   2   2   1   2   2   2   2   2   1   1   1   2   2   2   2   1   1   2   2   2   1   2   1   1   2   1   1   2   1   1   2   2   2   2   2   2   2   1   2   2   2   1   1   2   1   2   1   1   1   2   1   1   1   1   2   1   1   1   2   2   2   2   2   1   2   2   1   1   2   1   1   2   1   1   2   1   1   1   2   2
 MK-4-3                 1   2   2   2   1   1   1   2   1   1   2   2   1   2   2   1   1   1   1   1   1   1   2   1   2   1   1   1   2   2   1   2   1   2   2   1   2   1   1   1   2   2   2   2   2   2   1   2   2   2   1   2   2   1   1   1   2   2   1   1   1   2   2   1   1   1   1   2   1   1   2   2   1   2   2   2   1   2   1   2   1   2   1   1   1   1   2   2   1   1   2   1   2   2   1   2   1   1   1   1   1   1   2   2   1   1   2   2   2   1   1   2   2   2   1   1   1   2   2   2   2   2   2   2   2   2   2   2   1   1   2   2   2   2   2   1   1   2   2   2   1   2   1   1   2   1   2   2   1   1   2   2   2   2   2   2   2   1   2   2   2   1   1   2   1   2   1   1   1   2   1   1   1   1   2   1   1   1   2   2   2   2   2   1   2   2   1   1   2   1   1   2   1   1   2   1   1   1   2   2
 MK-4-4                 1   2   2   2   1   1   1   2   1   1   2   2   1   2   2   1   1   1   1   1   1   1   2   1   2   1   1   1   2   2   1   2   1   2   2   2   2   1   1   1   2   2   2   2   2   2   1   2   2   2   1   1   2   1   1   1   2   1   2   1   1   2   2   1   2   1   1   2   1   1   2   2   1   2   2   2   1   2   1   2   1   2   1   1   1   1   2   2   2   1   2   1   2   2   1   2   1   1   1   1   2   1   2   2   1   1   2   2   2   1   1   2   2   2   1   2   1   2   2   2   2   2   2   2   2   2   2   2   1   1   2   2   2   2   2   1   1   2   2   2   1   2   1   1   2   1   2   2   1   1   1   2   2   2   2   2   2   2   2   2   1   1   1   2   1   2   1   1   1   2   1   1   1   1   1   1   1   1   2   2   2   2   1   1   2   2   1   1   2   1   1   2   1   2   2   1   1   1   2   2
 MK-4-5                 1   2   2   2   1   1   1   2   1   1   2   2   1   2   1   1   1   1   1   1   1   1   2   1   2   1   1   1   2   2   1   2   1   2   2   2   2   1   1   2   2   2   2   2   2   2   1   2   2   2   1   1   2   1   1   1   2   1   2   1   1   2   2   1   2   1   1   2   1   1   2   2   1   2   1   2   1   1   1   2   1   2   1   1   1   1   2   2   2   1   2   1   2   2   1   2   1   1   1   1   2   1   2   2   1   1   2   2   2   1   1   2   2   2   1   2   1   2   2   2   2   2   2   2   2   2   2   2   1   1   2   2   2   2   2   1   1   2   2   2   1   2   1   1   2   1   2   2   1   1   1   2   2   2   2   2   2   2   2   2   1   1   1   2   1   2   1   1   1   2   1   1   1   2   1   1   1   1   2   2   2   2   1   1   2   2   1   1   2   1   1   2   1   2   2   2   1   1   2   2
 MK-4-6                 1   2   2   2   2   1   1   2   1   1   2   2   1   2   2   1   1   1   1   1   1   1   2   1   2   1   1   1   2   2   1   2   1   2   2   1   2   1   1   2   2   2   2   2   2   2   1   2   2   2   1   1   2   1   1   1   2   1   2   1   1   1   2   1   2   1   1   1   1   1   2   2   1   2   1   2   2   2   1   2   1   2   1   1   1   1   2   2   2   1   2   1   2   2   1   2   1   1   1   1   2   2   2   2   1   1   2   2   2   2   1   2   2   2   1   2   1   2   2   2   2   2   2   2   2   2   2   2   2   1   2   2   2   2   2   1   1   2   2   2   1   2   1   1   2   1   2   2   1   1   1   2   2   2   2   2   2   2   2   2   1   1   1   2   1   2   1   1   2   2   1   2   1   1   1   1   1   1   2   2   2   2   1   1   2   2   2   2   2   2   1   2   1   2   2   2   1   2   2   2
 MK-4-7                 1   2   2   2   2   1   1   2   1   1   2   2   1   2   2   1   1   2   1   1   1   1   2   1   2   1   1   1   2   2   1   1   1   2   2   1   2   1   1   2   2   2   2   2   2   2   1   2   2   2   1   1   2   1   1   1   2   1   1   1   1   1   2   1   2   1   1   1   1   1   2   2   1   2   1   2   2   2   2   2   1   2   1   1   1   1   2   2   2   1   2   2   2   2   1   1   1   1   1   1   2   2   2   2   2   2   2   2   2   2   1   2   2   2   1   1   1   2   2   2   2   2   2   2   2   2   2   2   2   1   2   2   2   2   2   2   1   2   2   2   1   2   1   1   1   1   2   2   2   1   1   2   2   2   2   2   2   2   1   2   2   2   1   2   1   2   1   1   2   2   2   1   1   1   2   1   1   1   2   2   2   2   1   1   2   2   2   2   2   2   1   2   1   2   2   1   1   2   2   2
 MK-4-8                 1   2   2   2   2   1   1   2   1   1   2   2   1   2   2   1   1   2   1   1   1   1   2   1   2   2   1   1   2   2   1   1   1   1   2   1   1   1   1   2   2   2   2   1   2   2   1   2   2   2   1   1   1   1   1   1   2   1   1   1   1   1   2   1   2   1   2   1   1   2   2   2   1   2   2   1   2   2   2   2   1   2   1   1   2   1   2   2   2   1   2   2   2   2   2   1   1   1   1   1   2   2   2   2   2   2   2   2   2   2   1   1   2   2   1   2   1   1   2   2   2   2   2   2   2   1   2   2   2   1   2   2   2   2   2   2   1   2   2   2   1   2   1   1   1   1   2   2   2   1   1   2   2   2   2   2   2   2   2   2   2   2   1   2   1   2   1   2   2   2   2   1   1   1   2   1   1   1   2   2   2   2   1   1   2   2   2   2   2   2   1   2   1   2   2   1   2   2   1   2
 MK-4-9                 1   2   1   1   2   1   1   2   1   1   2   2   1   2   2   2   1   2   1   1   1   1   2   2   2   1   1   1   2   2   1   1   1   1   2   2   1   1   1   2   2   2   2   1   1   2   1   2   2   2   1   1   1   1   1   1   2   1   1   1   2   1   2   1   2   1   2   1   2   2   1   2   2   2   2   1   2   1   2   2   1   1   1   1   2   1   2   2   2   1   2   2   2   2   2   1   2   1   1   1   2   2   2   2   2   2   2   2   2   2   1   1   2   2   1   2   1   1   2   1   1   2   2   1   2   2   2   2   2   1   2   2   2   2   2   2   1   2   1   2   1   2   1   1   2   1   2   2   2   2   1   2   2   2   2   2   2   2   2   1   2   2   2   2   1   2   1   2   2   2   2   1   1   1   2   1   1   2   2   2   1   2   1   1   2   2   2   2   2   1   1   1   1   2   2   1   2   2   1   2
 MK-4-10                1   2   1   1   2   1   1   2   1   1   2   2   1   2   2   2   1   2   1   1   2   1   2   2   2   2   1   1   1   2   1   1   1   1   2   2   1   1   1   2   2   2   2   1   1   2   1   2   1   2   1   1   1   1   1   2   2   1   1   1   2   1   2   1   2   1   2   1   2   2   1   2   2   2   2   1   2   1   2   2   1   1   1   1   2   1   2   2   2   2   1   2   2   2   2   1   2   1   1   1   2   2   2   2   2   2   2   2   2   2   1   1   2   2   1   2   1   1   2   1   1   2   1   1   2   2   2   1   2   1   2   2   2   2   2   2   1   2   1   1   1   2   1   1   1   1   2   2   2   2   1   2   2   2   2   1   2   1   2   1   2   2   2   2   1   2   1   2   2   2   2   1   1   1   2   1   1   2   2   2   1   2   1   1   2   2   2   2   2   1   1   1   1   2   2   1   2   2   1   2
 MK-4-11                1   2   1   1   2   1   1   2   1   1   2   2   1   2   2   2   1   2   1   1   2   1   2   2   2   2   1   1   1   2   1   1   1   1   2   2   1   1   1   2   2   1   2   1   1   2   1   1   1   2   1   1   1   1   1   2   2   1   1   1   2   1   2   1   2   1   2   2   2   2   1   2   2   2   2   1   2   1   2   2   1   1   1   1   2   1   2   1   2   2   1   2   2   2   2   1   2   1   2   1   2   2   1   2   1   2   2   1   2   2   1   1   2   2   2   2   1   1   2   1   1   2   1   1   2   2   2   1   2   1   2   1   2   2   2   2   1   2   2   1   1   2   1   1   1   1   2   2   2   2   1   1   2   2   2   1   2   1   2   1   1   2   2   2   1   2   1   2   2   1   2   1   1   1   2   1   1   2   2   2   1   2   1   1   1   1   2   2   2   1   1   1   1   2   2   1   2   2   1   2
 MK-4-12                2   2   1   1   2   1   1   2   1   1   2   2   2   2   2   2   1   1   1   1   2   1   2   2   2   2   1   1   1   2   1   1   1   1   2   2   1   1   1   2   2   1   2   1   1   2   1   1   2   2   1   1   1   1   1   2   2   1   1   1   2   1   2   1   2   1   2   2   2   2   1   2   2   2   2   1   2   1   2   2   2   1   1   1   2   2   2   1   2   2   1   1   2   2   2   1   2   1   2   1   2   2   1   2   1   2   2   1   2   2   1   1   2   2   2   2   2   1   2   1   1   2   1   1   2   2   2   1   2   1   2   1   2   2   2   2   1   2   2   1   1   2   1   1   1   1   2   2   2   1   1   1   2   2   1   1   2   1   2   1   1   2   2   2   1   2   1   2   2   1   2   1   1   1   2   1   1   2   2   2   1   2   1   1   1   1   2   2   2   1   1   1   1   2   2   1   2   2   1   2
 MK-4-13                2   2   1   1   2   1   1   2   1   1   2   2   2   1   2   2   1   1   2   2   2   2   2   2   2   2   1   1   1   2   1   1   1   1   2   2   1   1   1   2   1   1   2   1   1   2   1   1   1   2   1   1   1   2   1   2   2   1   1   1   2   2   2   1   2   1   2   2   2   2   1   2   2   2   2   1   2   1   2   1   2   1   1   1   2   1   2   1   2   2   1   1   2   2   2   1   2   2   2   1   2   2   1   2   1   2   2   1   2   2   1   1   2   2   2   2   2   1   2   2   1   2   1   1   2   2   1   1   2   1   2   1   2   2   2   2   1   1   1   1   1   2   1   1   1   1   2   2   2   1   1   1   2   2   1   2   2   1   2   1   1   2   2   2   1   2   1   2   2   1   2   1   1   1   2   1   1   2   2   2   1   2   1   1   1   1   2   2   2   2   1   2   1   2   2   1   1   2   1   2
 MK-4-14                2   2   1   1   2   1   1   2   1   2   2   2   2   1   2   2   1   1   2   2   2   2   2   2   2   2   1   1   1   2   1   1   2   1   2   2   1   1   1   2   1   1   2   1   1   2   2   1   1   2   1   1   1   2   1   2   1   1   1   1   2   2   2   2   2   1   2   2   2   2   1   2   2   2   2   1   2   1   2   1   2   1   2   1   2   1   2   1   2   2   1   1   2   1   2   1   2   2   1   2   2   1   1   2   1   2   2   1   2   2   1   1   2   2   2   2   2   1   2   2   2   2   1   1   2   2   1   1   2   1   2   1   2   2   2   2   1   1   1   1   1   1   1   1   1   1   2   2   2   1   1   1   2   2   1   2   2   1   2   1   1   2   2   2   1   2   1   2   2   1   1   1   1   1   2   1   1   2   2   1   1   2   1   1   1   1   2   2   2   2   1   1   1   2   2   1   1   2   1   2
 MK-4-15                2   1   2   1   2   1   1   2   1   2   1   2   2   1   2   2   1   1   2   2   1   2   2   2   1   2   1   1   1   2   1   2   2   2   2   2   1   1   1   2   1   1   2   1   1   2   1   1   1   2   1   1   1   2   1   2   1   1   1   1   2   2   2   2   2   1   2   2   2   2   1   2   2   2   1   1   2   1   2   1   2   1   2   1   1   1   2   1   2   2   1   1   2   1   2   1   2   2   1   2   1   1   1   2   1   2   2   1   2   2   1   1   2   2   2   2   2   1   2   2   2   2   1   1   2   2   1   1   2   1   2   1   2   2   2   1   1   1   1   1   1   1   2   1   1   1   2   2   2   2   1   1   2   2   1   1   2   1   2   1   1   1   2   2   1   2   1   2   2   2   1   1   1   1   2   1   1   2   2   1   1   2   1   1   1   1   2   2   2   2   1   1   1   2   2   2   1   2   1   2
 MK-4-16                2   1   2   1   2   1   1   2   2   1   1   2   2   1   2   2   1   1   2   2   1   2   2   2   1   2   1   1   1   2   1   2   2   2   2   2   2   1   1   2   1   1   1   1   1   2   1   2   1   1   1   1   1   2   1   2   2   1   1   1   2   2   1   2   2   1   2   2   2   2   1   2   2   1   1   1   2   1   2   1   2   1   2   1   1   1   2   1   2   2   1   1   2   1   2   1   2   2   1   1   1   2   1   2   1   2   2   1   2   2   1   1   2   2   2   2   2   1   2   2   2   2   1   1   2   2   1   1   1   1   2   1   2   2   1   1   1   1   1   1   1   1   2   1   1   1   2   1   2   2   1   1   1   2   1   1   2   2   1   1   2   1   2   2   1   2   1   2   2   2   1   1   1   1   2   1   1   2   2   1   1   2   1   1   1   1   2   2   1   1   1   1   1   2   2   2   1   2   1   2
 MK-5-1                 1   1   1   1   2   1   1   1   1   1   1   2   1   1   1   2   1   1   1   1   2   1   2   2   1   2   1   2   2   2   1   2   2   2   1   2   2   2   1   2   2   1   2   2   2   2   2   2   2   1   2   1   2   1   1   1   2   1   2   1   2   2   1   1   2   2   1   2   1   1   2   1   1   2   2   1   1   1   2   1   1   2   2   2   1   1   2   1   1   1   1   2   2   2   1   2   2   1   2   2   2   1   2   1   1   2   1   1   2   1   2   2   2   1   1   2   1   2   1   2   1   2   2   1   2   2   1   2   1   1   1   2   1   1   2   1   2   1   2   2   1   1   2   1   2   2   1   2   2   1   2   1   1   2   1   2   1   2   1   1   1   1   2   2   1   1   1   1   1   2   2   1   1   2   1   1   2   1   1   2   1   1   2   2   2   2   2   2   2   1   1   1   2   1   2   2   1   1   1   2
 MK-5-2                 1   1   1   2   2   1   1   1   1   1   1   2   1   1   1   2   1   1   1   2   2   1   2   2   1   2   1   2   2   2   1   2   2   2   1   2   2   2   1   2   2   1   1   2   2   2   2   2   2   1   2   1   2   1   1   1   2   1   2   1   2   2   1   1   2   2   1   2   1   1   2   1   1   2   2   1   1   1   2   1   2   2   2   2   1   1   2   1   1   1   1   2   2   2   1   2   2   1   2   2   2   1   2   1   1   2   1   1   2   1   2   2   2   1   1   1   1   2   1   2   1   2   2   1   2   2   1   2   1   2   1   2   1   1   1   1   1   1   2   2   1   1   2   1   2   2   1   2   2   1   2   1   1   2   1   2   1   2   2   1   1   1   2   2   1   1   1   1   1   2   2   1   1   2   1   1   2   1   1   2   1   2   1   2   2   2   2   2   2   1   1   1   2   1   2   1   1   1   1   2
 MK-5-3                 1   1   1   2   2   1   2   1   1   1   1   1   1   1   1   2   1   1   1   2   2   1   2   2   1   2   1   1   2   2   2   2   2   2   1   2   2   2   1   2   1   1   1   2   1   2   2   2   2   1   2   2   2   1   1   1   2   1   2   2   2   2   1   1   2   2   2   2   1   2   2   1   1   2   2   1   1   1   1   1   2   2   2   2   1   2   2   1   1   1   1   1   2   2   1   2   2   1   2   1   2   1   2   1   1   2   1   1   2   1   2   2   2   1   1   2   1   2   1   2   1   2   2   1   2   2   1   2   1   2   1   2   2   1   1   2   1   1   2   2   2   1   2   2   2   2   2   2   2   1   2   1   1   2   2   2   1   2   2   1   2   1   2   2   1   1   1   1   1   2   2   1   1   2   1   1   2   1   1   2   1   1   2   2   2   2   2   2   2   1   1   1   2   1   2   1   1   1   1   2
 MK-5-4                 2   1   1   2   2   2   2   1   1   1   2   1   1   2   1   2   1   1   1   2   1   1   2   2   1   1   1   1   2   2   2   2   2   2   1   2   2   2   1   2   1   1   2   2   2   2   2   2   2   1   2   1   2   1   1   1   2   1   2   1   1   2   1   1   2   2   2   2   1   2   2   1   1   2   2   1   1   1   1   2   2   2   2   2   1   2   2   1   1   1   1   2   2   2   1   2   2   1   2   2   2   1   2   1   2   2   1   1   2   1   2   2   2   1   1   2   1   2   1   2   1   2   2   2   2   2   1   2   1   2   1   2   2   1   1   2   1   2   2   2   2   1   2   1   2   2   2   2   2   1   2   2   1   2   2   2   1   2   2   1   2   1   2   2   1   1   1   2   1   1   2   1   1   2   1   1   2   1   1   2   1   1   2   2   2   2   2   2   1   1   1   1   2   1   2   1   1   1   1   2
 MK-5-5                 2   1   1   2   2   1   2   1   1   1   2   1   1   2   1   2   2   1   2   2   1   1   2   2   1   1   1   1   2   2   2   2   2   2   2   2   2   2   1   2   1   1   2   2   2   2   2   2   1   2   2   1   1   1   1   1   2   1   2   1   1   2   1   1   2   2   2   2   1   2   2   1   1   2   2   1   1   1   1   2   1   2   2   2   1   2   2   1   1   1   1   2   1   2   1   2   2   1   2   2   2   1   2   1   2   2   1   1   2   1   2   2   1   1   1   2   1   2   1   2   2   2   2   2   1   2   1   1   1   2   1   2   2   1   1   2   1   2   2   1   2   1   2   1   2   2   2   1   2   1   1   2   1   2   2   2   1   2   2   1   1   1   2   2   1   1   1   2   1   1   2   1   1   1   1   1   2   1   1   2   1   1   2   2   2   2   2   2   1   1   1   1   2   1   2   1   1   1   1   1
 MK-5-6                 2   1   1   2   2   1   2   1   1   1   1   1   1   2   1   2   2   1   2   2   1   2   1   2   1   1   1   1   2   2   2   2   2   2   2   2   2   2   2   2   1   1   2   2   2   2   2   2   1   1   2   2   1   1   1   1   2   1   1   1   1   2   1   1   2   2   2   2   1   2   2   1   1   2   2   1   1   1   1   2   1   2   2   2   1   1   2   1   2   1   1   2   1   2   1   1   2   1   2   2   2   1   2   1   1   2   1   1   2   1   2   2   1   1   1   2   1   2   1   2   2   2   1   2   1   2   2   1   1   2   2   2   2   1   1   2   1   2   1   1   2   2   2   1   2   2   2   1   2   2   1   2   1   2   2   2   1   2   2   1   1   1   2   1   1   1   1   2   1   2   2   2   1   1   1   1   2   2   1   2   1   2   1   1   1   2   1   2   1   1   1   1   2   1   2   1   1   2   1   2
 MK-5-7                 2   1   1   2   2   1   2   1   1   1   1   2   1   2   1   2   2   1   2   2   1   1   1   2   1   1   1   1   2   2   2   2   2   2   2   2   2   2   2   2   1   2   2   2   1   2   1   2   1   2   2   2   1   2   1   1   2   1   1   1   1   2   1   1   1   2   2   2   1   2   2   1   1   2   2   1   1   1   1   2   1   2   2   2   1   2   2   1   1   1   1   2   1   2   1   1   2   2   2   1   2   1   2   1   1   2   1   1   2   1   2   1   1   1   1   2   1   2   1   2   2   2   1   2   2   2   2   1   1   2   2   2   1   1   1   2   1   2   1   1   2   2   2   2   2   2   2   1   2   2   1   2   1   2   2   2   1   2   1   1   1   1   2   1   1   1   1   2   1   2   2   2   1   1   1   1   2   2   1   2   1   2   1   1   1   2   1   1   1   1   2   1   2   1   2   1   1   2   1   2
 MK-5-8                 2   1   2   2   2   1   2   2   1   1   1   2   1   2   1   2   2   1   2   2   1   1   1   2   1   1   2   1   2   2   2   2   2   2   2   2   2   2   2   2   1   2   2   1   1   2   1   2   1   2   1   2   1   2   1   2   2   1   1   1   1   2   1   1   1   2   2   2   1   2   2   1   1   2   2   1   1   1   1   2   1   2   2   2   1   2   2   1   1   1   2   2   1   2   1   1   1   2   2   1   2   1   2   1   1   2   1   1   2   1   2   1   1   1   1   2   1   1   1   2   2   2   1   1   2   2   2   1   1   2   2   2   1   1   1   2   1   2   1   1   2   2   2   2   2   2   2   1   2   2   1   2   1   2   2   2   1   2   1   1   1   2   2   1   1   1   1   2   1   2   2   2   1   1   1   1   2   2   1   2   1   2   1   1   1   2   1   1   1   1   2   1   2   1   2   1   1   2   1   1
 MK-5-9                 2   1   2   2   2   1   2   2   1   1   1   2   1   2   1   2   2   1   1   2   1   2   1   2   1   1   2   1   2   2   2   2   2   2   2   2   2   2   2   1   1   2   2   1   2   2   1   2   1   2   2   2   1   2   1   2   2   1   1   1   1   2   2   1   1   2   2   2   1   1   2   1   1   2   2   1   1   1   1   2   1   2   2   2   1   2   2   2   1   1   2   2   1   2   1   1   1   2   2   1   2   1   2   1   1   2   1   1   2   1   2   1   1   1   1   2   1   1   2   2   2   2   1   1   2   2   2   2   1   2   2   2   1   1   1   2   1   1   1   1   2   2   2   2   2   2   2   1   2   2   1   2   1   2   2   2   1   2   1   1   1   2   2   1   1   1   1   2   1   2   2   1   1   1   1   1   2   2   1   2   1   2   1   1   1   1   1   1   1   1   2   1   2   2   2   1   1   2   1   1
 MK-5-10                2   1   1   2   2   1   2   2   1   1   1   2   1   2   1   2   2   1   1   2   1   2   1   2   1   1   2   1   2   2   1   2   1   2   2   2   2   1   1   1   1   2   2   1   2   2   1   2   1   2   2   2   1   2   1   2   2   1   1   1   1   2   1   1   1   2   2   2   1   2   2   1   1   2   2   1   1   1   1   1   1   2   2   2   1   2   2   2   1   1   2   2   1   2   1   1   1   2   2   1   2   1   2   1   2   2   1   1   2   1   2   2   1   1   1   2   1   1   2   2   2   2   1   1   1   2   2   2   1   2   2   2   1   1   1   2   1   1   1   1   2   2   2   2   1   1   2   1   2   2   1   1   1   2   2   2   1   2   1   1   1   2   2   1   2   2   2   2   1   2   2   1   1   1   1   1   2   2   1   2   1   2   1   1   1   1   1   1   1   1   2   1   2   2   2   1   2   2   1   1
 MK-5-11                2   1   1   2   1   1   2   2   2   1   1   2   2   2   1   2   2   1   2   2   1   2   1   2   1   1   2   1   1   2   1   2   1   2   2   1   2   1   1   1   1   2   2   2   2   2   1   2   1   2   2   1   1   2   1   2   2   1   1   1   1   2   1   1   1   2   2   2   1   2   2   1   1   2   2   1   1   1   1   1   1   2   2   2   1   2   1   2   1   1   2   2   1   2   1   1   1   2   2   1   2   1   2   1   2   1   1   1   2   1   2   2   1   1   1   2   1   1   2   2   2   2   1   1   1   2   2   2   2   2   2   2   1   1   1   2   1   1   1   1   2   2   2   1   1   1   2   1   1   2   1   1   1   2   2   2   1   2   1   1   1   2   1   1   2   2   2   2   1   2   2   1   1   1   2   1   2   2   1   1   1   2   1   1   1   1   1   1   1   1   2   1   2   2   1   1   2   2   1   1
 MK-5-12                2   1   1   2   1   1   2   2   2   1   1   2   1   2   1   2   2   1   2   2   1   2   1   2   1   1   2   1   1   2   1   2   1   2   2   1   2   1   1   1   1   2   2   2   2   2   1   2   1   2   2   1   1   2   1   2   2   1   1   1   1   2   1   1   1   2   2   2   1   2   2   1   1   2   2   2   1   1   1   1   2   2   2   2   1   2   1   2   1   1   2   2   1   2   1   1   1   1   2   1   2   1   1   1   2   1   1   1   2   1   2   2   1   1   2   2   1   1   2   2   2   1   2   1   1   2   2   2   1   2   2   2   1   1   1   2   1   1   1   1   2   2   2   1   1   1   2   1   1   2   1   1   1   2   2   2   1   2   1   1   1   2   1   1   2   2   2   1   1   2   1   1   1   1   2   2   2   2   1   1   1   2   1   1   1   1   1   1   1   1   2   1   2   2   1   1   2   2   1   1
 MK-5-13                2   2   1   2   1   1   2   2   2   1   1   2   1   2   1   2   2   1   2   2   1   2   1   2   2   2   2   1   2   2   1   2   1   2   2   1   2   1   1   1   1   2   2   2   2   2   1   2   1   2   2   1   1   2   1   2   2   1   1   2   1   2   1   1   1   2   1   2   1   1   2   1   1   2   2   2   1   1   1   1   2   2   2   2   1   2   1   2   1   1   2   2   1   2   1   2   1   1   2   1   2   1   2   2   2   2   1   1   2   1   2   2   1   1   1   2   1   1   2   1   2   1   2   1   1   2   2   2   1   2   2   2   1   1   1   2   2   1   1   1   2   2   2   1   1   1   2   1   1   2   1   1   1   2   1   2   1   2   1   1   1   2   1   1   2   2   2   1   1   2   2   1   1   1   2   2   2   2   1   1   1   2   1   1   1   1   1   2   1   2   2   1   2   2   1   1   2   2   1   1
 MK-5-14                1   2   1   2   1   1   2   2   2   1   1   2   1   2   1   2   2   1   1   2   2   2   1   2   2   2   2   1   2   2   1   2   1   2   2   1   1   1   1   1   1   2   2   1   2   2   1   2   1   2   2   1   1   2   1   2   2   1   1   2   1   1   1   1   1   2   1   2   1   1   2   1   1   2   2   2   1   1   1   1   2   2   2   1   1   2   1   2   2   1   1   2   1   2   1   1   2   2   2   1   2   1   2   2   2   1   1   1   2   1   2   2   1   2   1   2   2   1   2   1   1   1   2   2   1   2   2   2   1   2   2   2   1   1   1   2   2   1   1   1   2   1   2   1   2   1   2   1   1   2   1   1   1   1   1   2   1   2   1   1   1   1   1   1   2   2   2   1   1   2   2   1   1   1   1   2   2   2   1   1   1   2   1   1   2   1   1   2   1   2   2   1   2   2   1   1   2   2   1   1
 MK-5-15                1   1   1   2   1   2   2   2   1   1   1   2   1   2   1   2   2   2   1   2   2   2   1   2   2   2   2   1   2   2   1   1   1   2   2   1   1   1   1   1   1   1   2   2   2   2   1   2   1   2   2   1   1   2   1   2   2   2   2   2   1   1   1   1   1   2   1   2   1   1   2   1   1   2   2   2   1   1   1   1   2   2   2   1   1   2   1   2   2   1   2   2   1   2   1   1   2   2   2   1   2   1   2   2   2   1   1   1   2   1   2   2   1   2   1   2   1   1   2   1   1   1   2   2   1   2   2   1   1   1   2   2   1   1   1   2   2   1   1   1   1   1   2   1   2   2   2   1   1   2   1   1   1   1   1   2   1   2   1   2   1   1   1   1   2   2   2   1   1   2   2   1   1   1   2   1   2   2   1   1   1   2   1   1   2   2   1   2   1   2   1   1   2   2   1   1   2   1   1   1
 MK-5-16                1   1   1   2   1   2   2   2   1   1   2   2   1   2   1   2   2   1   1   2   2   1   1   1   2   2   2   1   2   2   1   1   1   2   2   1   1   1   1   1   2   2   1   2   2   2   1   2   1   2   2   1   1   2   1   2   2   2   2   2   1   1   1   2   1   2   2   2   1   1   2   1   2   2   2   2   1   1   1   1   2   2   2   2   1   2   1   2   2   1   2   2   2   1   1   1   2   2   1   2   2   1   2   2   2   1   1   1   2   1   2   2   1   2   1   2   1   1   2   1   1   1   2   2   1   2   2   1   1   1   2   2   1   1   1   2   2   1   1   1   1   1   2   1   2   1   2   1   1   2   1   1   1   1   1   2   1   2   1   2   1   1   1   1   2   2   2   1   1   2   2   1   2   1   2   1   2   2   1   1   1   2   1   1   2   2   2   2   1   2   2   1   1   2   1   1   2   1   1   1
 MK-6-1                 1   1   1   2   1   2   1   1   2   2   2   1   1   2   2   1   2   2   1   2   1   1   2   2   1   2   1   1   1   1   2   2   2   1   1   1   2   1   1   1   1   2   1   1   1   1   1   2   2   1   1   1   2   1   2   1   2   2   1   2   1   1   1   2   1   1   2   2   2   2   1   2   2   1   2   1   2   1   2   1   1   2   1   2   2   1   2   2   2   2   2   2   1   2   2   2   2   2   1   2   2   1   2   1   1   1   1   2   1   1   1   2   1   2   2   2   1   2   2   2   1   1   2   2   1   2   1   2   1   2   1   1   1   1   2   2   2   2   1   1   1   2   1   2   2   1   1   1   1   1   1   2   1   2   2   2   2   2   2   2   2   1   2   1   2   2   2   2   2   2   1   1   1   2   1   2   2   2   1   2   1   1   1   2   2   2   2   2   2   2   2   1   1   1   1   1   2   1   1   2
 MK-6-2                 1   1   1   2   1   2   1   1   2   2   2   1   1   2   2   1   2   2   1   2   1   1   2   2   1   1   1   1   1   2   2   2   2   1   1   1   2   1   1   1   1   1   1   1   1   2   1   2   2   1   1   1   2   1   2   1   2   2   1   2   1   1   1   1   1   1   2   2   1   2   1   2   2   1   2   1   2   1   2   1   1   2   1   2   2   1   1   2   2   2   2   2   1   2   2   2   2   2   1   2   2   1   2   1   1   1   1   2   1   1   1   2   1   2   2   2   1   2   2   2   1   1   2   2   1   2   1   2   2   2   1   1   1   1   2   2   2   2   1   1   1   2   1   2   2   1   1   1   1   1   1   2   1   2   2   2   2   2   2   2   1   1   1   1   2   2   2   2   2   2   2   1   1   2   1   2   2   2   1   2   1   1   1   2   1   2   2   2   2   2   1   1   1   1   1   1   2   1   1   2
 MK-6-3                 1   1   1   2   2   2   1   1   2   2   2   1   1   2   2   1   2   2   1   2   1   1   2   2   1   1   2   2   1   2   2   2   2   1   1   1   2   1   1   1   1   1   1   1   1   2   1   2   2   1   1   1   2   1   2   1   2   2   1   2   1   1   1   1   1   1   2   2   1   2   1   2   2   1   2   1   2   1   2   1   1   2   1   2   2   1   1   2   2   2   2   2   1   1   1   2   2   2   2   2   2   1   2   1   1   1   1   2   2   1   1   2   1   2   2   2   1   2   2   2   1   1   2   2   1   2   1   2   2   2   1   1   1   2   2   2   2   2   1   1   1   2   1   2   2   1   1   1   2   1   1   2   1   2   1   2   2   2   2   2   1   1   1   2   2   2   1   2   2   2   2   1   1   2   1   2   2   2   1   2   1   2   2   2   1   2   2   2   2   2   1   1   1   1   1   1   2   1   1   2
 MK-6-4                 1   1   1   2   2   2   1   1   2   2   2   1   1   2   2   1   2   2   1   2   1   1   2   2   1   1   2   2   1   2   2   2   2   1   2   1   1   2   1   1   1   1   1   1   2   1   1   2   2   1   1   1   2   1   1   1   2   2   1   2   1   1   1   1   1   1   2   2   1   2   2   2   2   1   2   2   2   1   2   1   1   2   1   2   2   2   1   2   2   2   2   2   1   1   1   2   2   2   2   2   2   1   2   1   1   1   1   2   1   1   1   2   1   2   2   2   1   2   1   2   1   1   2   2   1   2   1   2   2   2   1   1   1   2   2   2   2   2   1   1   1   1   1   2   2   1   2   2   2   1   1   2   1   2   1   1   2   2   2   2   1   1   1   2   2   2   1   2   2   2   2   1   1   2   1   2   2   2   1   2   1   2   2   2   1   2   2   2   2   2   1   1   1   1   1   1   2   1   1   2
 MK-6-5                 1   1   1   2   2   2   1   1   2   2   2   1   1   2   2   1   2   2   1   2   1   1   2   1   1   1   2   2   1   2   2   2   2   1   1   1   1   2   2   1   1   1   1   1   2   1   1   2   2   1   1   1   2   1   1   1   2   2   1   2   1   1   1   1   1   1   2   2   1   2   2   2   2   1   2   2   2   1   2   1   1   2   1   2   2   2   1   2   2   2   2   1   1   1   1   2   2   2   2   2   2   1   2   1   1   1   1   2   1   1   1   2   2   2   2   2   1   2   1   2   1   1   2   2   1   2   1   2   2   1   1   1   1   2   2   2   2   2   1   1   1   1   1   2   2   1   2   2   2   2   2   2   1   2   1   1   2   2   2   2   1   1   1   2   2   2   1   2   2   2   2   1   1   2   1   2   2   2   1   2   1   2   2   2   1   2   2   2   1   2   1   1   1   1   1   1   2   1   1   2
 MK-6-6                 2   1   1   2   2   2   1   1   1   2   2   1   1   2   2   1   2   2   1   2   1   2   2   1   1   1   2   2   2   2   2   1   2   1   1   1   1   2   2   1   1   1   1   2   2   1   1   2   2   1   2   1   2   1   1   1   1   2   1   2   1   1   1   1   1   1   2   2   1   1   2   1   2   1   2   2   1   1   2   2   1   2   1   2   2   2   1   2   2   1   2   1   1   1   1   1   2   2   2   2   2   1   2   1   1   1   2   2   1   1   1   1   2   2   2   2   1   2   1   2   1   1   2   2   1   2   1   1   2   1   1   1   1   2   2   1   2   2   1   2   1   1   1   2   2   1   2   2   2   2   2   2   1   2   1   1   2   2   2   2   1   1   1   2   2   2   1   2   1   1   2   1   1   2   1   1   2   1   1   2   1   2   2   2   1   2   2   2   2   2   1   1   1   1   1   1   2   1   1   2
 MK-6-7                 2   1   1   2   2   2   1   1   1   2   2   1   1   2   2   1   2   2   1   2   1   2   2   1   1   1   2   2   2   2   2   1   1   1   1   1   1   2   2   1   1   2   1   2   2   1   1   2   2   1   2   1   2   1   1   1   1   2   2   2   2   1   1   1   1   1   2   2   1   1   2   1   2   2   2   2   1   1   2   2   1   2   1   2   1   2   1   2   2   1   2   1   1   1   1   2   2   1   2   2   2   1   2   1   1   1   2   2   1   1   1   1   2   2   2   2   1   2   1   2   1   1   2   2   1   2   1   1   2   1   1   1   1   1   2   1   2   2   1   2   1   1   1   2   2   1   2   2   2   2   2   2   1   2   1   1   2   2   2   1   1   2   1   2   2   2   1   2   1   1   1   1   1   2   1   1   2   1   1   2   1   2   2   2   1   2   2   2   2   2   1   1   1   1   1   1   2   1   1   2
 MK-6-8                 2   1   1   2   2   2   1   1   1   2   2   1   1   2   2   1   2   2   1   2   1   2   2   1   1   1   2   2   2   2   2   1   1   1   2   1   1   2   2   1   1   1   2   2   2   1   1   2   2   1   2   1   2   1   1   1   1   2   2   2   2   1   1   1   1   1   2   2   1   1   2   1   2   2   2   2   1   2   2   2   1   2   1   2   1   1   2   2   2   1   2   1   1   1   1   2   2   1   2   2   2   1   2   1   1   2   1   2   1   1   1   1   2   2   2   1   1   2   1   2   1   1   2   2   1   2   1   1   2   1   1   1   1   1   2   1   2   2   1   2   1   1   1   1   2   1   1   2   2   2   2   2   1   2   1   1   2   2   2   1   2   2   1   2   1   2   1   2   1   1   2   1   1   2   1   1   2   1   1   2   2   1   2   2   1   2   2   2   2   2   1   1   1   2   1   1   2   1   1   2
 MK-6-9                 2   1   2   2   2   2   1   1   1   2   2   1   1   2   2   1   2   2   1   2   1   2   2   1   1   1   2   2   2   2   2   2   1   1   2   1   1   2   2   1   1   1   2   2   2   1   1   2   2   1   2   2   2   1   1   1   1   2   2   2   1   1   2   1   1   1   2   2   1   1   2   2   2   2   1   2   1   2   2   2   1   1   1   2   1   1   2   1   2   1   1   1   2   1   1   2   2   1   1   2   2   1   2   1   1   2   1   2   1   1   1   1   2   2   2   1   1   2   1   2   2   1   1   2   2   2   1   2   2   1   1   1   2   1   2   1   2   2   1   1   1   1   1   1   2   1   2   2   2   2   2   2   1   2   1   1   2   2   2   1   2   2   1   2   2   2   1   1   1   1   1   1   1   2   1   1   2   2   1   2   2   1   2   2   1   2   2   2   2   2   1   1   1   2   2   1   2   1   1   2
 MK-6-10                2   1   2   2   2   2   1   1   1   2   2   1   2   2   2   1   2   2   1   2   1   2   2   1   1   1   2   2   2   2   2   2   1   1   2   2   1   1   2   1   1   1   2   1   1   1   1   2   2   1   1   2   2   1   1   1   2   2   2   2   1   1   2   2   1   1   1   2   1   1   2   2   2   2   1   2   1   2   2   2   1   1   2   2   2   1   2   1   2   1   1   1   2   1   1   2   2   1   1   2   2   1   2   1   2   2   1   2   1   1   1   1   2   2   2   1   1   2   1   2   2   1   1   2   1   2   1   2   2   1   1   1   2   1   2   2   2   2   1   1   1   1   1   1   2   2   2   2   2   2   2   2   2   2   1   2   2   1   2   1   2   2   1   2   2   2   2   1   1   1   1   1   1   2   1   1   2   2   1   2   2   1   1   2   1   2   2   2   1   2   1   1   2   2   2   1   2   1   1   2
 MK-6-11                2   1   2   2   2   2   1   2   1   2   2   2   2   2   2   1   2   2   1   2   1   2   1   1   1   1   1   2   2   1   2   2   2   1   2   2   1   1   2   1   1   1   1   1   1   1   1   2   2   1   1   2   2   1   1   1   2   1   2   1   1   1   2   2   1   1   1   2   1   1   2   2   2   2   1   2   1   1   2   2   1   1   2   2   2   1   2   1   2   1   1   1   1   1   1   2   2   1   1   2   2   1   2   1   2   2   1   2   1   1   1   1   2   2   2   1   1   2   1   2   2   1   1   2   1   2   1   2   2   1   1   1   2   1   2   2   1   2   1   1   1   1   1   1   1   2   2   2   2   2   2   2   2   2   1   2   2   1   2   1   2   2   1   2   2   2   2   2   1   1   1   1   1   2   1   1   2   2   1   2   2   1   1   2   1   2   2   2   1   2   1   1   2   2   2   1   2   1   1   2
 MK-6-12                2   1   2   2   2   2   1   2   1   2   2   2   2   2   1   1   2   1   1   1   2   2   1   1   1   1   1   2   2   1   1   2   1   1   2   2   1   1   2   1   1   1   1   1   1   1   1   2   2   1   1   2   2   1   1   1   2   2   2   1   2   1   2   2   1   1   1   2   1   1   2   2   2   2   1   2   1   2   2   1   1   1   2   2   2   1   2   1   2   1   1   1   1   1   1   2   2   1   1   2   2   1   1   1   2   2   1   2   1   1   2   1   2   2   2   1   1   2   1   2   2   1   1   2   1   2   1   2   1   1   1   2   2   1   1   2   1   2   1   1   1   1   1   1   1   2   2   2   2   2   2   2   2   2   1   2   2   1   2   2   2   2   1   2   2   2   2   2   1   1   1   1   1   2   2   1   2   2   1   1   2   1   1   2   1   1   2   2   1   2   1   1   2   2   2   1   2   1   1   2
 MK-6-13                2   1   2   2   1   2   1   2   1   2   2   2   2   1   1   1   2   1   1   1   2   2   1   1   1   2   1   2   2   1   1   2   1   1   2   2   1   1   2   1   1   1   1   1   1   1   1   2   2   1   1   2   2   1   2   1   2   2   2   1   2   1   2   2   1   1   1   2   1   1   2   2   2   2   1   2   1   2   2   1   1   1   2   2   2   1   2   1   1   1   1   1   1   2   1   2   2   1   1   2   2   1   1   1   2   2   1   2   1   1   2   1   2   2   1   1   1   2   1   2   2   1   1   2   2   2   1   2   2   1   2   2   2   1   1   2   1   2   2   1   1   1   1   1   1   2   2   2   2   2   2   2   1   2   1   2   2   2   2   2   2   2   1   2   1   2   2   2   1   1   1   1   2   2   2   1   2   2   1   1   2   1   1   2   1   1   2   2   1   2   1   1   2   2   2   1   2   1   2   2
 MK-6-14                2   1   2   2   1   2   1   2   1   1   2   2   2   2   1   1   2   1   2   1   1   2   1   1   1   2   1   2   2   1   1   1   1   2   2   2   1   1   2   1   1   1   1   1   1   1   1   2   2   1   1   2   2   1   2   1   1   2   2   1   2   1   2   2   1   2   1   2   1   2   2   2   2   2   2   2   1   2   2   1   1   1   2   2   2   2   2   1   1   1   1   2   1   2   1   2   2   1   1   2   2   1   1   1   2   1   1   1   1   1   2   1   2   2   1   1   1   2   1   2   2   1   1   2   2   2   1   2   1   1   2   1   2   1   1   2   1   2   2   1   1   1   1   1   1   2   2   2   2   2   2   2   1   2   1   2   2   2   2   2   2   2   1   2   1   2   2   2   1   1   1   1   2   2   2   1   2   2   1   1   1   1   1   2   1   1   2   2   1   2   2   1   2   2   2   1   2   1   2   2
 MK-6-15                2   1   2   2   1   2   1   2   1   1   2   2   2   2   1   1   2   1   2   1   1   1   2   1   1   2   1   2   2   1   1   1   2   2   2   2   1   1   2   1   1   1   1   1   2   1   1   2   2   1   1   2   2   1   2   1   1   2   2   1   2   1   2   2   1   2   1   2   1   2   2   2   2   2   2   2   1   2   2   1   1   1   2   2   2   2   2   1   1   1   1   2   1   2   1   2   2   1   1   2   2   1   1   1   2   1   1   1   1   1   2   1   2   1   1   1   1   2   1   2   2   1   1   2   2   2   1   2   1   1   2   1   2   1   1   2   2   2   2   1   1   1   1   1   2   2   2   2   2   2   2   2   1   2   1   1   2   2   2   2   2   2   1   2   1   2   2   2   1   1   1   1   2   2   2   1   2   2   1   1   1   1   1   2   1   1   2   2   1   2   2   1   2   2   2   1   2   1   2   2
 MK-6-16                2   1   2   2   1   1   1   2   1   1   2   2   2   2   2   1   2   1   2   1   1   1   2   1   1   2   1   2   2   1   1   1   2   2   2   2   1   1   2   1   1   1   1   1   2   1   1   2   2   1   1   2   2   1   2   2   2   2   2   1   2   1   1   2   1   2   2   2   1   2   1   1   1   2   2   1   1   2   2   1   1   1   1   1   2   2   2   1   1   1   1   2   1   2   2   2   2   1   1   1   1   1   1   1   1   1   1   1   2   1   2   1   1   1   1   1   1   2   1   2   2   1   1   2   2   2   1   2   1   1   2   1   2   1   1   2   2   2   2   1   1   1   1   2   2   2   2   2   2   2   2   2   1   2   1   1   1   2   2   2   2   2   1   2   1   2   1   2   1   1   1   1   2   2   2   1   2   2   1   1   1   1   1   2   1   1   2   1   1   2   1   1   2   2   2   1   2   1   2   2
 
!****************************************** Phenotypic Data **********************************************************
!-100.0 is resevred for missing phenotype
SimulatedTrait1         9.5878    8.6842   10.5979   10.9665   10.8790   11.3180    8.7908   11.6102   10.1034   10.5176    8.7440    8.9678    7.9211    9.6777   10.1559   10.7148   10.0073   11.6137   10.6938   10.3003   11.7114    8.8260   11.6141    9.3026    9.4871    9.9102   10.2055    9.8854   11.1603   11.2201    8.5191   11.4799   10.9869   11.4623    9.6076   11.5667   10.1260    8.4460   10.0400    9.3362   11.0458    9.4418   11.4408   11.0344    9.3665    9.0195   11.1820    9.8327    9.0486   11.2097    8.3588   10.7144   10.6109    9.8776   10.8337   10.4205   10.2783    9.6771    8.9467    9.8453   10.8759    8.2939   11.2855   11.6294    9.6323    9.7175   10.1580   10.3078    8.8111   11.5315   10.3025    8.6614   10.0081   10.8841   10.7950   11.7950   11.2066   10.5159    9.1272    9.6788    9.0145    9.1376    9.0320    9.3300    9.9567    8.7837    8.9110   11.3509   13.0569    8.6563   12.9152   11.7392    9.9994    8.8296   10.4273   11.5141   12.9045    8.7886    9.1070    7.9829   12.6794   10.1210    9.2308    9.6918    8.6813    9.1445    8.8226    9.8795    9.1629    9.3196   10.5941   10.3335   11.1599   10.0144    9.1922   10.5368    8.0914    8.5968   11.1138    9.5520    9.8146   11.6278   12.0648   10.0170   10.2603   10.7177   10.3880   10.6160   11.2111   10.7958    9.2967    8.0458    8.2390    7.8305   10.6625   11.4755   10.2433    9.5776    9.0272    9.6337   12.3068    8.8528   11.3616   11.0322   10.0054    9.2480   10.3251    9.0251    7.9980   10.0253   11.6270    8.3712   10.8673   11.3429   10.3119   10.1740   11.1104   11.1138   10.9560   12.0535   11.5022    9.5865   10.8266   12.0355    9.7024   11.4340   10.4091    9.4155    8.8997   10.6533    8.9708    9.6504   11.1752    9.5133   11.3391   10.4488    9.6466    8.4827    8.6731    8.9326   10.8599    8.8301    7.5209   10.6653    9.4315    8.5967   10.9288   10.5895    9.7894    9.7056    9.3497   11.3959   10.1734    9.6147    9.9348    9.9429    8.8058    8.1360   10.4017   10.7309
 
