# Supplementary material for: Inclusive Composite Interval Mapping of QTL by Environment Interactions in Biparental Populations
Source: PLoS One. 2015 Jul 10;10(7):e0132414. doi: 10.1371/journal.pone.0132414 (PMC4498613; doi:10.1371/journal.pone.0132414)
Supplement: S1 File — (ZIP) [file pone.0132414.s001.zip › BC1 population/e=1/run_00165.met]

!**********************Note: lines staring with "!" are remarks and will be ignored in the program********************
!*********************************General Information**********************************
!Assuming F1 = P1 x P2, populations available in QTL IciMapping are: 
!  1, P1BC1F1 = P1 x F1, the first backcrossing where P1 is used as the recurrent parent;
!  2, P2BC1F1 = P2 x F1, the first backcrossing where P2 is used as the recurrent parent;
!  3, F1DH, F1-derived doubled haploids; 
!  4, RIL or F1RIL, recombination inbred lines through the repeated selfing of F1;
!  5, P1BC1RIL, recombination inbred lines through the repeated selfing of P1BC1F1;
!  6, P2BC1RIL, recombination inbred lines through the repeated selfing of P2BC1F1;
!  7, F2, the selfing generation of F1;
!  8, F3, the selfing generation of F2;
!  9, P1BC2F1, the second backcrossing where P1 is used as the recurrent parent; 
! 10, P2BC2F1, the second backcrossing where P2 is used as the recurrent parent;
! 11, P1BC2RIL, recombination inred lines through the repeated selfing of P1BC2F1; 
! 12, P2BC2RIL, recombination inred lines through the repeated selfing of P2BC2F1; 
! 13, P1BC1F2, the selfing generation of P1BC1F1; 
! 14, P2BC1F2, the selfing generation of P2BC1F1; 
! 15, P1BC2F2, the selfing generation of P1BC2F1; 
! 16, P2BC2F2, the selfing generation of P2BC2F1; 
! 17, P1BC1DH, P1BC1F1-derived doubled haploids; 
! 18, P2BC1DH, P2BC1F1-derived doubled haploids; 
! 19, P1BC2DH, P1BC2F1-derived doubled haploids; 
! 20, P2BC2DH, P2BC2F1-derived doubled haploids; 
   1      !Mapping Population (see remarks above)
   2      !Mapping Function (1 for Kosambi; 2 for Haldane; 3 for Morgan)
   2      !Marker Space Type (1 for intervals; 2 for positions)
   1      !Marker Space Unit(1 for centiMorgans; 2 for Morgan)
   6      !Number of Chromosomes (or Linkage Groups)
 200      !Size of the mapping population
   1      !Number of environments
 
!***************************************** Chromosomes and Linkage Maps **********************************************
!Chromosome                 NumMarkers
-CH1                        16
-CH2                        16
-CH3                        16
-CH4                        16
-CH5                        16
-CH6                        16
!Linkage map (Marker name followed by position or the interval length)
 MK-1-1                1     0.000
 MK-1-2                1    10.000
 MK-1-3                1    20.000
 MK-1-4                1    30.000
 MK-1-5                1    40.000
 MK-1-6                1    50.000
 MK-1-7                1    60.000
 MK-1-8                1    70.000
 MK-1-9                1    80.000
 MK-1-10               1    90.000
 MK-1-11               1   100.000
 MK-1-12               1   110.000
 MK-1-13               1   120.000
 MK-1-14               1   130.000
 MK-1-15               1   140.000
 MK-1-16               1   150.000
 MK-2-1                2     0.000
 MK-2-2                2    10.000
 MK-2-3                2    20.000
 MK-2-4                2    30.000
 MK-2-5                2    40.000
 MK-2-6                2    50.000
 MK-2-7                2    60.000
 MK-2-8                2    70.000
 MK-2-9                2    80.000
 MK-2-10               2    90.000
 MK-2-11               2   100.000
 MK-2-12               2   110.000
 MK-2-13               2   120.000
 MK-2-14               2   130.000
 MK-2-15               2   140.000
 MK-2-16               2   150.000
 MK-3-1                3     0.000
 MK-3-2                3    10.000
 MK-3-3                3    20.000
 MK-3-4                3    30.000
 MK-3-5                3    40.000
 MK-3-6                3    50.000
 MK-3-7                3    60.000
 MK-3-8                3    70.000
 MK-3-9                3    80.000
 MK-3-10               3    90.000
 MK-3-11               3   100.000
 MK-3-12               3   110.000
 MK-3-13               3   120.000
 MK-3-14               3   130.000
 MK-3-15               3   140.000
 MK-3-16               3   150.000
 MK-4-1                4     0.000
 MK-4-2                4    10.000
 MK-4-3                4    20.000
 MK-4-4                4    30.000
 MK-4-5                4    40.000
 MK-4-6                4    50.000
 MK-4-7                4    60.000
 MK-4-8                4    70.000
 MK-4-9                4    80.000
 MK-4-10               4    90.000
 MK-4-11               4   100.000
 MK-4-12               4   110.000
 MK-4-13               4   120.000
 MK-4-14               4   130.000
 MK-4-15               4   140.000
 MK-4-16               4   150.000
 MK-5-1                5     0.000
 MK-5-2                5    10.000
 MK-5-3                5    20.000
 MK-5-4                5    30.000
 MK-5-5                5    40.000
 MK-5-6                5    50.000
 MK-5-7                5    60.000
 MK-5-8                5    70.000
 MK-5-9                5    80.000
 MK-5-10               5    90.000
 MK-5-11               5   100.000
 MK-5-12               5   110.000
 MK-5-13               5   120.000
 MK-5-14               5   130.000
 MK-5-15               5   140.000
 MK-5-16               5   150.000
 MK-6-1                6     0.000
 MK-6-2                6    10.000
 MK-6-3                6    20.000
 MK-6-4                6    30.000
 MK-6-5                6    40.000
 MK-6-6                6    50.000
 MK-6-7                6    60.000
 MK-6-8                6    70.000
 MK-6-9                6    80.000
 MK-6-10               6    90.000
 MK-6-11               6   100.000
 MK-6-12               6   110.000
 MK-6-13               6   120.000
 MK-6-14               6   130.000
 MK-6-15               6   140.000
 MK-6-16               6   150.000
!*********************************** Marker Types ********************************************************************
!Co-dominant marker: When heterozygote F1 is present, P1 is coded as 2, F1 is coded as 1, and P2 is coded as 0; Otherwise, P1 is coded as 2, and P2 is coded as 0. 
!Dominant marker: When heterozygote F1 is present, P1 and F1 are coded as 12, and P2 is coded as 0; Otherwise, P1 is coded as 2, and P2 is coded as 0.  
!Recessive markers: When heterozygote F1 is present, P1 is coded as 2, and F1 and P2 are coded as 10; Otherwise, P1 is coded as 2, and P2 is coded as 0. 
!Missing marker is coded as -1. 
 MK-1-1                 2   2   1   1   1   2   2   2   2   1   2   1   2   1   1   2   1   1   1   2   1   2   1   1   2   2   1   2   1   1   1   1   1   2   1   1   1   1   1   2   2   2   1   1   2   2   1   1   1   2   2   1   1   2   2   2   1   2   2   2   2   2   1   1   2   2   2   1   1   2   1   1   2   2   1   2   1   2   1   1   2   2   2   1   1   1   2   1   2   1   2   2   2   2   1   2   2   2   2   1   1   2   2   1   2   1   2   2   1   1   2   1   2   2   2   1   2   2   2   2   2   2   1   1   1   1   2   1   1   2   2   2   1   2   2   1   2   2   1   1   1   1   2   1   2   2   1   2   1   1   1   2   1   2   2   1   1   2   2   2   1   2   2   1   2   1   1   2   2   1   1   2   1   2   1   1   1   2   1   1   1   1   2   2   2   1   2   2   1   2   1   2   1   2   2   2   2   2   2   2
 MK-1-2                 2   2   1   1   1   2   1   2   2   1   2   1   2   1   1   2   1   2   1   2   1   2   1   2   2   2   1   2   2   1   1   1   1   2   1   1   1   1   1   2   1   2   2   1   2   2   2   2   1   2   2   1   1   2   2   2   1   2   2   2   2   2   1   1   2   2   2   1   1   2   1   1   1   2   2   2   1   2   1   1   2   2   2   1   1   1   2   1   1   1   2   2   1   2   1   2   2   2   2   1   1   2   2   1   1   1   2   2   1   1   2   1   2   2   2   1   2   2   2   2   2   2   1   1   2   1   2   1   1   2   2   2   1   2   2   1   2   1   1   1   1   1   2   1   2   2   2   2   1   1   1   2   1   1   2   2   2   2   2   2   1   2   2   1   2   1   1   2   1   1   1   2   1   2   1   1   1   2   1   1   1   2   2   2   2   1   2   2   1   2   1   2   2   2   1   2   1   2   1   2
 MK-1-3                 2   2   1   1   2   2   1   2   2   1   2   1   2   1   1   2   1   2   2   1   1   2   1   2   2   2   1   2   2   1   1   1   1   2   1   1   1   1   1   2   1   2   2   1   2   2   2   2   1   2   2   1   1   2   2   2   1   2   1   2   2   2   1   1   2   2   1   1   1   2   1   1   1   2   2   2   2   2   1   1   2   2   2   1   2   2   2   2   1   1   2   2   1   2   1   2   2   1   2   1   1   2   1   2   1   1   2   2   1   1   2   1   2   2   2   1   2   2   2   2   2   2   1   1   2   1   2   1   1   2   2   2   1   2   2   1   2   1   1   1   1   1   2   1   1   2   2   2   2   1   1   2   2   2   2   2   2   2   2   2   1   1   1   1   2   1   1   2   1   1   1   2   1   2   2   1   1   1   1   1   1   1   2   2   2   1   2   2   1   2   2   2   2   2   1   2   1   2   1   2
 MK-1-4                 2   2   1   1   2   2   1   2   2   1   1   2   2   1   1   2   1   2   1   1   1   2   1   2   2   1   1   2   2   1   1   1   1   2   1   1   1   1   1   2   1   1   2   1   2   2   2   2   1   2   2   1   1   2   2   2   1   1   1   2   1   2   1   1   2   2   1   2   1   2   2   1   1   2   2   2   2   2   1   1   2   2   2   1   2   2   2   2   1   1   1   1   2   2   1   2   2   1   1   1   1   2   1   2   1   1   2   2   1   1   2   1   2   2   1   1   2   2   2   2   2   2   1   1   2   1   2   1   1   2   2   2   1   2   2   1   2   1   1   1   1   1   1   2   1   1   1   2   2   1   1   2   1   2   2   2   2   2   2   2   1   1   1   1   2   1   1   2   1   1   1   2   1   2   2   1   1   1   1   1   1   1   2   2   2   1   2   2   1   2   2   2   2   2   1   1   1   2   1   2
 MK-1-5                 2   1   1   1   2   2   1   2   2   1   1   2   2   1   1   2   2   2   1   1   1   2   1   2   2   1   2   2   2   2   1   1   1   2   1   1   1   1   1   2   1   1   2   1   2   2   2   2   1   2   2   1   1   2   2   2   1   1   1   2   1   2   1   2   2   2   1   2   1   2   2   1   2   2   2   2   2   2   2   1   2   2   2   1   2   2   2   2   1   1   1   1   2   1   1   2   2   1   1   1   1   2   1   2   1   1   2   1   2   1   2   1   2   2   1   1   2   2   2   2   2   2   1   2   2   1   2   2   2   2   2   1   2   2   2   1   2   1   1   1   2   1   1   2   1   1   1   2   2   1   2   2   1   2   2   2   2   1   2   2   1   1   1   1   1   1   1   2   1   1   1   2   1   2   2   1   1   1   1   1   1   1   2   2   2   1   2   2   1   2   2   2   2   2   1   1   1   2   1   2
 MK-1-6                 2   1   1   1   2   2   1   1   2   1   1   2   2   1   1   2   2   2   1   1   1   2   1   2   2   1   2   2   2   2   1   1   1   2   1   1   1   1   1   2   2   1   2   1   2   2   2   2   1   2   2   1   1   2   2   2   1   1   2   2   1   2   1   2   2   2   1   2   1   2   2   1   2   2   2   2   2   2   1   2   1   2   1   1   2   2   1   2   1   1   1   1   2   1   1   2   2   1   1   1   1   2   1   2   1   1   1   1   2   1   2   1   2   2   1   1   2   1   2   2   2   2   1   2   2   1   2   2   2   2   2   1   2   2   2   1   2   1   1   1   2   1   1   2   1   1   1   2   2   1   2   2   1   2   2   2   2   1   2   2   1   1   1   1   1   1   1   2   1   1   1   2   1   2   1   1   1   1   1   1   1   1   2   2   1   1   2   2   1   2   2   2   1   2   1   1   1   2   1   1
 MK-1-7                 2   1   1   1   2   1   1   1   2   1   1   2   2   1   1   2   2   2   1   1   1   2   1   2   2   2   2   1   2   1   1   1   1   2   1   2   1   1   1   2   2   1   2   1   2   2   2   2   1   1   2   1   1   2   2   2   1   1   2   2   2   2   1   1   2   2   1   2   1   2   2   1   2   2   2   1   2   2   1   2   1   2   1   1   2   2   1   1   1   1   1   1   2   1   1   2   1   2   1   1   1   2   2   2   1   1   1   1   2   1   2   1   2   2   1   1   2   1   2   2   2   2   1   2   1   1   2   2   2   1   2   1   2   2   1   1   2   1   1   1   2   1   1   2   2   1   2   2   2   1   2   2   1   2   2   2   2   1   2   2   2   1   1   1   1   1   1   2   1   1   1   2   1   2   2   1   1   1   1   1   1   1   2   2   1   1   2   2   1   2   1   2   1   2   1   1   1   2   1   1
 MK-1-8                 2   1   1   1   2   1   1   1   2   1   1   2   2   2   1   2   1   2   1   1   1   2   1   2   2   2   2   1   2   2   1   1   1   2   1   2   1   1   1   2   2   1   2   1   2   2   2   2   1   1   2   2   1   2   1   2   1   1   2   2   2   2   1   1   2   2   1   2   1   2   2   1   2   2   2   2   2   2   2   2   1   2   1   1   2   2   1   1   1   1   1   1   2   1   1   2   1   2   1   1   1   1   2   2   1   1   1   1   2   1   2   1   1   2   1   1   2   1   2   2   2   2   1   2   1   2   2   2   2   1   2   1   2   1   1   1   2   1   1   1   2   1   1   2   2   2   2   2   2   2   2   2   1   2   2   2   2   1   2   2   2   1   1   1   1   1   1   2   1   2   1   2   2   2   2   1   1   1   1   1   1   1   2   2   1   2   2   1   1   2   1   2   1   2   1   1   1   2   1   1
 MK-1-9                 2   2   1   1   1   1   1   1   2   2   1   2   2   2   1   1   1   2   1   1   1   2   1   2   2   2   2   1   2   2   1   1   1   2   1   2   1   1   1   2   2   1   2   2   2   2   2   2   1   1   2   2   1   2   1   2   1   1   2   2   2   1   1   1   2   2   1   2   1   2   2   1   2   2   1   2   2   2   1   2   1   2   1   1   2   2   1   1   1   1   1   1   2   1   1   2   1   2   2   1   1   1   2   2   1   1   1   1   2   1   2   1   1   2   1   1   2   1   2   2   2   2   1   2   1   2   2   1   2   1   2   1   2   1   2   1   2   1   1   1   2   1   1   2   1   2   2   2   2   2   2   2   1   2   2   2   2   1   2   2   2   1   1   1   1   1   1   2   1   2   1   2   2   2   2   1   1   1   1   1   1   1   2   2   1   2   2   1   1   2   1   2   1   2   1   2   1   2   1   1
 MK-1-10                2   2   1   1   1   1   1   1   2   2   1   2   1   2   1   1   2   2   1   1   1   2   1   2   2   2   2   1   2   2   1   2   1   2   1   1   1   1   1   2   2   1   2   2   2   2   2   2   1   1   2   2   1   2   1   2   1   1   2   2   2   1   2   1   2   2   1   2   1   2   2   1   2   2   1   2   2   2   1   2   2   2   1   1   2   2   1   1   1   1   1   1   2   1   1   2   1   2   2   1   1   1   2   1   1   1   1   1   2   1   2   1   1   2   1   1   2   1   2   2   2   2   1   2   1   2   2   1   2   2   2   1   2   1   1   1   2   1   1   1   2   1   1   2   1   2   2   2   2   1   1   2   1   2   2   2   2   2   2   2   2   1   1   1   1   1   1   2   1   2   1   2   2   2   1   1   1   1   1   1   1   1   2   2   1   2   2   1   1   1   1   2   1   2   2   2   1   1   1   1
 MK-1-11                2   1   1   1   1   1   1   1   2   2   1   2   1   1   1   2   2   1   1   1   1   2   1   2   2   2   2   1   2   2   2   2   1   2   2   2   1   1   1   2   2   1   1   2   1   1   2   1   1   1   2   2   1   2   1   2   1   1   2   2   2   1   2   1   2   2   1   2   1   2   2   1   2   2   1   2   2   2   1   2   2   2   1   1   2   2   1   1   1   1   1   1   2   1   1   2   1   2   2   1   1   1   2   2   1   2   1   1   2   1   2   1   1   2   1   1   2   1   2   2   2   2   1   2   1   2   2   1   2   2   2   1   2   2   1   2   2   1   1   2   1   1   1   2   1   2   1   2   2   1   1   2   1   2   2   2   2   2   2   2   2   1   1   1   1   2   1   2   1   2   2   2   2   2   1   1   1   1   1   1   1   1   2   2   1   2   2   1   1   1   2   1   1   2   2   2   1   1   1   1
 MK-1-12                2   1   1   1   1   1   1   1   2   2   1   2   1   2   1   2   2   1   1   1   2   1   1   2   2   2   2   1   2   2   2   2   1   2   2   2   1   1   1   2   2   1   1   2   2   1   1   1   1   1   1   2   1   2   1   2   1   1   1   1   2   1   2   1   2   1   2   2   1   2   2   1   2   2   1   2   2   2   1   2   2   2   1   1   2   2   1   1   1   1   1   1   2   2   1   2   1   2   2   1   1   1   2   2   1   2   1   1   2   1   2   1   1   2   1   1   2   1   2   1   2   1   1   2   1   2   2   1   2   1   2   1   2   2   1   2   2   1   1   2   2   1   1   2   1   1   1   2   2   1   1   2   1   1   2   2   2   2   2   2   2   1   1   1   1   2   1   2   1   2   2   2   2   1   1   1   2   1   1   1   1   1   2   2   1   2   2   1   1   1   2   1   1   2   2   2   1   1   1   1
 MK-1-13                2   2   1   1   1   1   1   1   2   2   1   2   1   2   1   2   1   1   1   1   2   1   1   2   2   2   2   1   2   2   1   2   1   2   1   2   1   1   1   2   2   1   1   2   2   1   2   1   1   1   1   2   1   2   1   2   1   2   2   1   2   1   2   1   2   1   2   2   1   2   2   1   2   2   1   2   2   2   1   1   2   2   1   1   2   2   1   1   1   1   1   1   2   2   1   2   1   2   2   1   2   1   2   2   1   2   1   1   2   1   2   1   1   2   1   1   2   1   2   1   2   1   1   1   1   1   2   1   2   1   2   2   2   2   1   2   2   1   2   2   2   1   1   2   1   1   1   2   2   1   1   1   2   2   1   2   2   2   2   2   2   1   1   1   2   2   1   1   1   2   2   2   2   1   1   1   2   1   1   1   1   1   2   2   1   2   1   1   1   1   2   1   2   2   2   2   1   1   1   2
 MK-1-14                2   2   2   1   1   2   1   1   2   2   2   2   1   2   1   2   1   1   1   1   2   2   2   2   2   2   2   1   2   2   1   2   1   2   2   2   1   1   2   2   2   1   2   2   2   1   2   1   1   1   1   1   1   2   1   2   1   2   2   1   2   1   1   1   2   1   2   2   1   2   2   1   2   2   1   2   2   2   1   1   2   2   1   1   2   2   1   1   1   2   1   1   2   2   1   2   1   2   2   1   2   1   2   2   1   2   1   2   2   1   2   1   1   2   1   1   2   1   2   1   2   1   1   1   1   1   2   1   1   1   2   2   2   2   1   2   1   1   2   2   2   1   1   2   1   1   1   1   2   1   1   1   2   2   1   2   2   2   2   2   1   1   1   1   2   2   1   1   1   2   2   1   2   1   2   1   2   1   1   1   1   2   2   1   1   2   1   1   1   1   2   1   2   2   2   1   1   1   1   2
 MK-1-15                2   2   2   1   1   2   1   1   2   2   2   2   1   2   1   2   1   1   1   1   2   2   2   2   2   2   1   2   2   1   1   2   1   2   2   2   1   1   1   2   2   1   2   2   2   1   2   1   1   1   1   1   1   2   1   2   1   2   2   1   2   1   1   1   2   1   2   2   1   2   2   1   1   2   1   2   2   2   1   1   2   2   1   1   2   2   1   1   1   2   1   1   2   2   1   2   1   2   2   1   2   1   2   2   1   2   1   2   2   1   2   1   1   2   2   1   2   1   1   1   2   1   1   1   1   1   2   1   1   1   2   2   2   2   1   2   1   2   2   2   2   1   1   2   1   2   2   1   2   1   2   1   2   1   1   2   1   2   2   2   1   1   1   1   2   2   1   2   1   2   2   1   2   1   2   1   1   1   1   1   1   1   1   1   2   1   2   1   1   1   2   1   2   2   2   1   2   1   1   2
 MK-1-16                1   1   2   1   1   2   2   1   2   2   2   2   2   2   1   2   1   1   1   1   2   2   2   2   2   2   1   2   1   1   1   2   1   2   2   2   1   1   1   2   2   1   2   2   2   1   2   1   2   1   2   1   1   2   2   2   1   2   2   1   2   1   1   2   2   1   2   2   1   2   2   1   1   2   1   2   2   2   1   2   2   2   2   1   2   2   1   1   2   2   1   1   1   2   2   2   1   2   1   1   2   1   1   2   1   2   1   2   2   1   2   1   1   1   2   1   2   1   2   1   2   1   2   1   1   1   2   2   1   2   2   2   2   2   1   2   2   1   2   2   2   1   1   2   1   2   2   1   2   1   2   1   2   1   1   2   1   1   2   2   1   1   1   1   2   2   2   2   1   2   1   1   2   1   2   1   1   1   1   1   1   1   1   1   2   1   2   1   1   1   2   1   2   2   1   2   2   1   1   1
 MK-2-1                 1   2   1   1   1   2   1   2   2   1   1   2   1   1   1   1   1   2   2   1   1   1   2   1   1   2   1   1   2   1   2   2   2   2   1   1   2   2   1   2   1   1   1   1   1   1   2   2   2   1   2   1   1   2   2   1   1   1   2   1   2   2   1   1   1   2   1   1   2   2   2   1   1   1   2   1   2   1   2   2   1   2   2   2   2   2   2   2   1   1   1   2   2   2   1   1   2   2   1   2   2   1   2   1   2   1   1   1   1   1   2   1   2   1   1   2   2   1   2   2   2   1   1   2   2   1   2   1   1   2   2   2   2   2   1   1   1   1   2   2   1   1   2   1   2   1   1   2   2   2   1   2   1   2   2   2   1   2   1   2   1   2   2   2   2   1   1   2   1   2   1   1   1   2   2   1   2   1   2   2   2   1   1   2   1   2   2   1   1   1   2   1   1   2   1   1   1   2   2   1
 MK-2-2                 1   2   1   1   1   2   2   2   2   1   1   2   1   1   1   1   1   2   2   1   1   1   2   1   1   2   1   1   2   1   2   2   2   2   1   2   2   2   1   2   1   1   1   1   2   1   2   2   2   1   2   2   1   2   2   1   1   1   1   1   2   2   1   1   1   1   1   1   2   2   1   1   1   1   2   1   2   2   2   2   1   2   2   2   2   2   2   2   1   2   1   2   2   2   1   1   2   2   1   2   2   1   1   1   2   1   1   1   1   1   2   1   2   1   1   2   2   1   2   2   2   1   2   2   2   1   2   1   1   2   2   2   2   2   1   1   1   1   2   2   1   1   2   1   2   1   1   2   2   2   1   2   1   2   2   2   1   2   1   2   1   2   2   1   2   2   1   2   1   2   2   1   1   2   2   1   2   1   2   2   2   1   1   1   1   2   2   1   1   1   2   1   1   2   1   1   1   1   2   1
 MK-2-3                 1   2   1   1   1   2   2   2   2   2   1   2   1   1   1   1   1   2   1   1   1   1   2   1   1   2   1   1   2   1   2   2   2   2   1   2   2   2   1   2   1   1   1   1   2   1   2   2   2   1   2   2   1   1   2   1   1   1   1   1   2   2   1   2   1   1   1   1   2   2   1   1   1   1   2   1   2   2   2   2   1   2   2   2   2   2   2   2   1   2   1   2   2   2   1   1   2   2   1   2   2   1   1   1   2   2   1   2   1   1   2   1   2   1   1   2   1   1   2   2   2   1   2   2   2   1   2   1   1   2   2   2   1   2   1   1   1   1   2   2   1   1   2   1   1   1   1   2   2   2   1   2   2   2   2   2   1   2   1   2   1   2   2   1   1   2   2   1   1   2   2   1   1   2   2   1   2   1   2   2   2   1   1   1   1   2   2   1   2   1   2   1   1   2   1   2   1   1   2   1
 MK-2-4                 1   2   1   1   1   2   2   2   1   2   1   2   1   1   1   1   1   2   1   1   1   1   2   1   1   2   2   1   2   1   2   2   2   2   1   2   2   2   1   2   1   1   1   1   2   1   2   2   2   1   2   2   2   1   2   1   1   1   1   1   2   2   1   2   1   1   1   1   2   2   1   1   1   1   2   1   2   2   2   2   1   2   2   2   2   2   2   2   1   1   1   2   2   2   1   1   2   2   2   2   2   1   1   1   2   1   1   2   2   2   2   1   2   1   1   2   1   1   2   2   2   1   2   2   2   1   2   1   1   2   1   2   1   2   1   1   1   1   2   2   1   1   1   1   1   1   1   2   2   2   2   2   2   2   2   1   2   2   1   2   2   2   2   1   1   2   2   1   1   1   2   1   1   2   2   1   2   2   2   2   2   1   1   1   1   2   1   1   2   1   2   1   1   2   1   2   1   2   2   1
 MK-2-5                 1   1   1   1   1   2   2   2   1   2   1   2   1   1   1   1   1   1   1   1   1   1   2   1   1   2   2   1   2   2   1   2   2   1   1   2   2   2   1   2   1   1   1   1   2   1   2   2   2   1   2   2   2   1   2   1   1   1   1   1   1   2   1   2   1   1   1   1   2   2   1   2   1   1   2   1   2   2   2   2   1   2   2   2   2   2   2   2   1   1   1   2   2   2   1   1   2   2   2   2   2   1   1   2   1   1   1   2   2   2   1   1   2   1   1   2   1   1   2   2   2   1   2   2   2   1   2   1   1   2   1   1   1   2   1   2   1   1   2   2   1   1   1   1   1   1   2   1   1   2   2   1   2   2   2   1   2   2   1   2   2   1   2   1   1   2   2   1   1   1   2   1   2   2   2   1   2   2   2   2   2   1   1   1   2   2   1   1   2   2   2   1   2   2   1   2   1   2   2   1
 MK-2-6                 1   2   1   1   2   2   2   2   1   2   1   2   1   1   1   1   1   2   1   1   1   1   2   1   1   2   2   1   2   2   2   2   2   1   1   2   1   2   1   1   1   1   1   1   2   1   2   2   1   1   2   2   2   1   2   2   1   1   1   1   1   2   1   2   1   1   1   1   2   2   1   2   1   1   2   1   2   2   2   2   1   2   2   2   2   2   2   2   2   1   1   2   2   1   1   1   2   2   2   2   2   2   1   2   1   1   1   2   2   2   1   1   2   1   1   2   1   1   2   2   1   1   2   2   2   1   2   1   1   1   1   1   1   1   1   2   1   1   1   2   1   1   1   2   1   1   2   1   1   2   2   1   2   2   2   1   2   2   1   2   2   1   1   1   1   2   2   1   1   1   2   1   2   2   2   1   1   1   2   2   2   2   1   1   2   2   1   1   2   2   2   1   2   2   1   2   1   2   2   2
 MK-2-7                 1   2   1   1   2   2   2   1   1   1   1   2   1   2   1   1   1   2   2   1   2   1   2   2   1   2   2   1   2   2   1   2   2   1   1   2   1   2   1   1   2   2   1   1   2   1   2   1   1   1   2   2   2   1   2   2   1   1   2   1   1   2   1   2   1   1   1   1   2   2   1   2   2   1   2   1   2   2   2   2   1   2   2   2   2   1   2   2   2   1   1   2   2   1   1   1   2   2   2   2   2   2   1   2   1   1   2   2   2   2   1   1   2   1   1   2   1   1   2   2   1   1   2   2   2   1   2   1   1   1   1   1   1   1   1   1   1   1   1   2   1   2   1   1   1   1   2   1   1   2   2   1   2   1   2   1   2   2   1   2   2   1   1   1   1   2   1   1   1   1   2   1   2   2   2   1   1   1   2   2   1   2   1   1   1   2   1   1   2   2   2   1   2   2   1   1   1   2   2   2
 MK-2-8                 1   2   1   1   2   2   1   1   1   1   1   2   1   1   2   1   1   2   2   1   2   1   2   2   1   2   2   1   2   2   1   2   1   1   1   2   2   2   1   1   2   2   1   1   2   1   2   1   1   1   2   2   2   1   2   2   2   1   2   1   1   2   1   2   2   1   1   1   2   1   1   2   2   1   2   1   2   2   2   2   1   2   2   2   2   1   2   2   1   1   1   2   2   1   1   1   2   2   2   2   2   2   1   2   1   1   1   2   2   2   1   1   1   1   2   1   1   1   2   2   1   1   2   1   1   2   2   1   1   1   2   1   1   1   1   1   1   1   1   2   1   2   1   1   1   1   2   1   1   2   2   1   2   1   2   1   2   2   1   2   2   1   1   1   1   2   1   1   1   1   2   1   1   2   2   1   1   1   2   2   1   2   1   1   1   2   1   1   2   2   2   1   2   2   1   1   1   2   2   2
 MK-2-9                 1   2   1   1   2   2   1   1   1   1   1   2   2   1   2   1   1   2   2   2   2   1   2   2   1   2   1   1   1   2   1   2   1   1   2   2   2   2   1   1   2   2   1   2   2   1   2   1   1   1   2   2   2   1   2   2   2   1   2   1   1   2   1   2   2   1   1   1   2   1   1   2   2   1   2   1   2   2   2   2   2   2   2   1   2   1   2   2   1   1   1   2   2   1   1   1   2   2   2   2   2   2   1   2   1   1   1   2   2   2   1   2   1   1   2   1   1   1   2   2   1   1   2   1   1   2   2   2   1   2   2   1   1   1   2   1   2   1   1   2   1   2   1   1   1   1   2   1   1   2   2   1   1   1   2   1   2   2   1   2   2   1   1   2   2   2   1   1   1   1   2   1   1   1   2   2   1   1   2   2   1   2   1   1   2   1   1   1   2   2   1   1   1   2   2   1   1   2   2   2
 MK-2-10                1   1   1   2   2   2   1   1   1   2   1   2   2   1   2   1   1   2   2   2   2   1   2   2   1   2   1   1   1   2   1   2   1   1   2   2   2   2   1   1   2   2   1   2   2   1   2   1   1   1   1   2   2   1   2   2   2   1   2   1   1   2   2   1   2   1   1   1   2   1   1   2   2   2   2   1   2   1   2   1   2   2   2   1   2   1   2   2   1   2   1   2   1   1   1   1   2   2   1   2   2   2   1   2   1   1   1   2   2   1   2   2   1   2   2   2   1   1   2   1   1   1   2   1   1   2   2   2   1   2   2   2   1   1   2   1   2   1   1   2   1   2   1   1   1   1   2   1   1   2   2   1   1   1   2   1   2   2   1   2   2   1   1   2   2   2   1   1   2   1   2   1   1   1   2   2   1   1   1   2   1   1   2   1   1   1   1   1   2   1   2   1   1   1   2   1   1   2   2   2
 MK-2-11                2   1   1   2   2   2   1   1   1   2   2   2   2   2   2   2   1   2   2   2   2   1   2   2   1   2   1   1   1   2   1   1   1   2   2   2   2   2   1   1   2   2   1   2   2   1   2   1   1   1   1   2   2   1   2   2   2   1   2   1   1   2   2   1   2   2   1   1   2   1   1   2   2   2   2   1   2   1   2   1   1   2   2   1   2   1   1   2   1   2   1   2   1   1   1   1   2   2   1   2   2   2   1   2   2   2   1   2   1   1   2   2   1   2   2   2   1   1   2   1   1   1   2   1   1   2   2   2   1   2   2   2   1   1   2   1   1   1   1   2   2   2   1   2   2   1   2   1   1   2   2   1   1   1   2   1   2   2   1   2   2   1   1   2   2   2   2   1   2   1   2   1   1   1   2   2   1   2   1   2   1   1   1   1   1   1   1   1   2   1   2   1   1   1   2   1   1   2   2   2
 MK-2-12                2   1   1   2   2   2   1   1   1   2   2   2   2   2   2   2   1   2   2   2   2   1   1   2   1   2   1   1   1   2   1   1   1   2   2   2   2   2   2   1   2   2   1   2   2   1   2   1   1   2   1   2   1   1   2   1   2   1   2   1   1   2   2   1   2   1   1   1   1   1   1   2   2   2   2   1   2   1   2   1   1   2   2   1   1   1   1   2   1   2   1   2   1   1   2   1   2   1   1   2   2   2   1   2   2   2   1   2   1   1   2   2   2   2   2   2   1   2   2   1   1   1   2   1   1   2   2   2   1   2   2   2   2   1   2   1   1   1   1   2   2   2   1   2   2   1   2   2   1   2   2   1   1   1   2   1   1   2   1   2   2   1   1   2   2   2   2   1   2   2   2   1   1   1   2   2   1   2   1   2   2   1   2   1   1   1   1   1   2   1   2   1   2   1   2   2   1   2   2   2
 MK-2-13                2   1   2   2   2   2   1   1   1   2   2   2   2   2   2   2   1   2   2   2   2   1   1   2   2   2   1   1   1   2   1   1   1   2   2   2   2   2   2   1   2   2   2   2   2   1   2   1   1   2   1   2   1   2   2   1   2   1   2   1   1   2   2   1   2   1   1   1   1   1   1   2   2   2   2   1   2   1   2   1   1   2   2   1   1   1   1   2   1   2   1   2   2   2   2   1   2   1   1   2   2   2   1   2   2   2   1   2   1   1   1   2   2   2   2   2   1   2   2   2   1   1   2   1   1   2   2   2   1   2   2   2   2   1   2   1   1   1   1   2   2   2   1   2   2   1   2   2   2   2   2   1   1   1   2   1   1   2   1   2   2   1   1   2   2   2   1   1   2   1   1   1   1   1   2   2   1   2   1   2   2   1   2   1   1   1   1   1   1   1   2   1   2   1   2   2   1   2   1   2
 MK-2-14                2   1   1   2   2   2   1   1   1   2   2   2   2   2   2   2   1   2   2   2   2   1   1   2   2   2   1   1   1   2   1   1   1   2   2   2   1   2   2   1   2   2   2   2   1   1   1   1   1   2   1   2   1   2   2   1   2   1   2   2   1   2   2   1   2   1   1   1   1   1   1   2   2   2   2   1   2   1   2   1   1   2   2   1   1   1   2   2   1   2   1   2   2   2   2   1   2   1   1   2   2   2   1   2   2   2   1   2   1   1   1   2   2   2   2   2   1   2   2   2   1   1   2   1   1   2   2   2   2   2   2   2   2   2   2   1   1   1   1   2   2   2   1   2   2   2   2   2   2   1   2   1   1   1   2   1   1   2   1   2   1   1   1   2   2   2   1   1   2   1   1   1   1   1   2   2   1   2   1   2   2   1   2   1   1   1   2   1   1   1   2   1   2   1   2   2   1   2   1   2
 MK-2-15                2   1   1   1   1   2   1   2   1   2   2   2   2   2   2   2   1   1   1   2   2   1   1   2   2   2   1   1   2   1   2   1   1   2   2   2   1   2   2   1   2   2   2   2   1   1   1   1   1   2   1   2   1   2   1   1   2   1   2   2   1   2   2   1   2   1   1   1   1   1   1   2   2   2   2   1   2   1   1   1   1   2   2   1   1   1   2   2   2   1   1   2   2   1   2   1   2   1   1   2   2   2   1   2   2   2   1   1   1   1   1   2   2   1   2   2   1   1   2   2   2   2   2   2   1   2   2   2   2   2   2   2   2   2   1   1   1   1   1   2   2   2   1   2   2   2   2   2   2   1   2   1   1   1   2   1   1   2   1   2   1   1   1   2   2   2   1   1   2   1   1   1   1   1   2   2   2   2   1   2   2   1   2   2   1   2   2   1   1   1   2   1   1   1   2   1   1   2   1   2
 MK-2-16                1   1   1   1   1   2   1   2   1   2   2   2   2   2   2   2   1   1   1   2   2   2   1   2   2   2   1   2   2   1   1   1   2   2   2   2   2   2   2   1   2   2   2   2   1   1   1   1   1   2   1   2   1   2   1   1   2   1   2   2   1   2   2   1   2   1   1   1   1   1   1   2   2   2   2   1   2   1   2   1   1   2   2   1   1   1   2   2   2   1   1   2   2   1   2   1   2   2   1   2   2   2   1   2   2   2   1   1   1   1   1   1   1   1   2   2   1   1   2   2   2   2   2   2   1   2   1   2   2   2   2   2   2   1   2   1   1   1   1   2   2   2   1   2   2   2   2   1   2   2   2   1   1   1   1   1   1   1   1   2   1   1   1   2   2   2   1   1   2   1   1   1   1   1   2   2   1   2   1   2   2   1   2   2   1   2   2   1   1   1   2   1   1   1   2   1   1   2   1   2
 MK-3-1                 2   1   1   1   2   1   2   1   1   1   2   1   2   2   2   1   2   1   1   2   1   2   1   1   2   1   2   1   1   2   1   2   2   2   1   1   1   2   2   1   1   2   2   2   1   1   1   1   1   2   1   1   1   2   2   1   2   1   1   1   2   2   1   2   1   2   2   1   1   1   1   1   1   2   1   1   1   1   2   2   1   2   2   1   2   2   1   2   2   1   2   2   1   1   2   2   1   1   2   1   1   2   1   2   1   1   2   1   2   2   1   1   2   2   1   2   1   1   1   2   1   2   2   1   1   2   2   1   1   1   2   1   1   1   1   1   1   2   1   2   1   2   1   2   1   1   1   1   2   2   2   1   2   2   1   1   1   1   2   2   1   1   1   1   2   1   2   2   2   2   1   1   1   2   1   1   2   2   1   1   2   2   2   1   2   1   1   2   2   1   2   1   1   2   2   2   1   2   2   1
 MK-3-2                 2   1   1   1   2   1   1   1   1   2   2   1   2   2   2   1   2   1   1   2   1   1   1   1   2   1   1   1   1   2   1   2   2   1   1   1   1   2   2   1   1   2   2   2   1   2   1   1   1   2   2   1   1   2   2   1   2   1   2   1   2   2   1   2   1   2   2   1   1   1   1   1   1   2   1   1   1   1   2   2   1   2   2   1   2   2   1   2   2   1   2   2   1   1   1   2   1   1   2   1   1   2   1   2   2   1   2   1   2   2   1   1   2   2   1   2   1   1   1   2   1   2   2   1   1   2   2   1   1   1   2   1   1   1   1   2   1   2   1   2   1   2   1   1   1   1   1   1   2   2   2   1   2   2   1   1   1   1   2   2   1   1   1   1   1   1   2   2   1   2   1   1   1   2   1   1   2   2   1   1   2   2   2   1   2   1   1   2   2   1   2   1   2   2   2   2   1   2   2   1
 MK-3-3                 2   1   1   1   2   1   1   1   1   2   2   1   2   2   2   1   2   1   1   2   1   1   1   1   2   1   1   1   1   2   1   2   2   1   1   1   1   2   2   1   1   2   2   1   1   2   1   2   1   2   1   1   1   2   2   1   2   1   1   1   2   2   1   2   1   2   2   2   1   1   1   1   1   2   1   1   1   1   1   2   1   2   2   2   2   2   1   2   2   1   2   2   2   1   1   2   1   2   2   1   1   1   1   2   2   1   2   1   2   2   1   1   2   1   1   2   1   1   1   2   1   2   2   1   1   1   2   2   1   1   2   1   1   1   1   2   2   2   1   2   1   2   1   1   1   1   1   1   2   2   2   1   2   2   1   1   1   1   2   1   1   1   1   1   1   1   2   2   1   2   1   1   1   2   1   1   2   2   1   1   2   2   2   2   2   1   1   2   1   1   2   1   2   2   2   2   1   2   2   1
 MK-3-4                 2   1   1   1   2   1   1   1   1   2   2   1   2   2   2   1   2   1   1   2   1   1   1   1   2   2   1   1   1   2   1   2   2   1   1   1   1   2   2   2   1   2   2   1   1   2   1   2   1   2   1   2   1   2   2   1   2   1   2   1   2   1   1   2   1   2   2   2   1   1   1   1   1   2   1   1   1   1   1   2   1   2   2   2   2   2   1   2   2   1   1   2   2   1   1   2   1   2   2   1   1   1   2   2   1   1   2   1   2   2   1   1   2   1   1   2   2   1   1   2   1   2   1   1   1   1   2   2   1   1   2   1   1   1   1   1   2   2   1   2   1   2   1   1   1   1   1   1   2   2   2   1   2   2   1   1   1   1   2   1   1   1   1   1   1   1   1   2   1   2   1   1   1   2   1   1   2   2   1   1   2   2   2   2   2   1   1   2   1   1   2   1   2   1   2   2   1   2   2   1
 MK-3-5                 2   2   1   1   2   1   1   1   2   2   2   1   2   2   2   1   2   1   1   1   1   1   1   1   2   2   1   1   1   2   1   2   2   1   1   2   1   2   2   2   1   2   2   1   1   2   1   2   1   2   2   2   1   2   2   1   1   1   2   1   2   1   1   2   1   2   2   2   1   1   1   1   1   2   1   2   1   1   1   2   1   2   2   2   1   2   1   2   2   1   1   2   2   1   1   2   1   2   2   1   1   1   1   2   1   2   2   2   2   2   1   1   1   2   1   2   2   1   1   2   1   2   1   2   1   1   2   2   1   1   2   1   1   1   2   1   2   2   1   2   1   2   1   1   1   1   1   1   2   2   2   1   2   2   1   1   2   1   2   1   1   1   1   1   1   1   1   2   1   2   1   1   1   2   1   1   2   2   1   1   1   2   1   2   2   1   1   2   1   1   2   1   2   1   2   2   2   2   2   1
 MK-3-6                 2   2   1   1   2   1   1   1   2   2   2   1   2   2   2   1   2   1   1   1   1   1   1   1   2   2   1   1   1   2   1   2   2   1   1   1   2   2   2   2   1   2   2   1   1   2   1   2   1   2   2   2   1   2   2   1   1   1   2   2   2   1   2   2   1   2   2   2   1   1   1   1   1   2   1   2   1   1   1   2   1   2   2   2   1   2   1   2   2   1   1   2   2   1   1   2   1   2   2   1   1   1   1   2   1   2   2   2   2   2   1   1   1   2   1   2   2   1   1   2   1   2   1   2   1   1   2   2   1   1   2   2   1   1   2   1   2   2   1   2   1   2   1   1   1   1   1   1   2   2   2   1   2   2   1   1   2   1   2   1   1   1   1   1   1   1   1   2   1   2   1   2   1   2   1   2   2   2   1   1   1   2   1   2   2   1   1   2   1   1   2   1   2   1   2   1   2   2   2   2
 MK-3-7                 2   2   1   1   2   1   1   1   2   2   2   1   1   2   2   1   2   1   1   1   2   1   1   2   2   2   1   1   1   2   1   2   2   1   1   1   2   1   2   2   1   2   2   1   1   2   1   2   1   2   2   2   1   1   2   1   1   2   1   2   2   1   2   2   1   2   2   2   1   1   1   1   1   1   1   2   1   1   1   2   2   1   2   2   1   2   1   2   2   2   1   2   2   1   1   2   1   2   2   1   1   1   1   2   1   2   2   2   2   1   1   1   1   2   1   2   2   2   1   2   1   2   1   2   1   1   2   2   1   1   1   2   1   1   2   1   2   2   2   2   1   2   1   1   2   1   1   1   2   2   2   1   2   2   1   1   2   2   2   1   1   1   1   1   1   1   1   1   1   2   2   2   1   2   1   2   1   2   1   1   1   2   1   2   2   1   1   2   1   1   2   1   2   1   2   1   2   2   2   2
 MK-3-8                 2   2   1   1   2   1   1   1   2   2   2   1   1   1   1   1   2   1   1   1   2   1   1   2   2   2   1   1   1   2   1   2   2   1   1   1   2   1   1   2   1   2   2   1   1   2   1   2   1   2   1   2   1   1   2   1   1   2   1   2   2   1   2   2   1   1   2   2   1   1   1   1   1   2   1   2   1   1   1   2   2   1   2   2   1   2   1   2   2   2   1   2   2   2   1   2   1   2   2   1   1   1   1   2   1   2   2   2   2   1   1   2   1   2   1   2   2   2   1   2   1   2   1   2   1   1   2   2   1   1   1   2   1   1   2   1   2   2   2   2   1   2   1   1   2   1   1   2   2   2   2   2   2   2   1   1   2   2   2   1   1   1   1   1   1   1   1   1   1   2   2   2   1   2   1   2   1   2   1   1   1   2   1   2   2   2   2   2   1   1   2   1   2   1   1   1   2   2   2   2
 MK-3-9                 2   2   1   1   2   1   1   1   2   2   2   1   1   1   1   1   2   1   1   1   2   1   2   2   2   2   1   1   1   2   2   2   1   1   1   1   2   1   1   2   1   1   2   1   1   1   1   2   2   2   1   2   1   1   2   1   1   2   1   2   2   2   2   2   1   2   2   2   1   1   1   1   1   2   1   2   1   1   1   2   2   1   2   2   1   2   1   2   2   2   1   2   2   2   1   2   1   1   2   1   1   1   1   2   1   2   2   2   2   1   2   2   1   2   1   2   2   2   1   2   1   2   2   2   1   1   2   2   1   1   1   2   1   1   2   1   2   2   2   2   1   2   1   1   2   1   1   2   2   2   2   2   2   2   1   1   2   2   2   1   2   1   1   1   2   1   1   1   1   2   2   2   1   2   1   1   1   2   1   1   1   2   1   2   2   2   2   2   1   1   2   1   1   1   1   1   2   2   2   2
 MK-3-10                2   1   1   1   2   1   1   1   2   2   2   1   1   1   1   1   1   1   1   1   2   2   2   2   1   2   1   1   1   1   2   2   1   1   1   1   2   1   1   2   1   1   2   1   1   1   2   2   2   2   1   2   1   1   2   1   1   2   1   2   2   2   2   2   1   2   2   2   2   1   1   1   1   2   1   2   1   1   1   2   2   1   2   2   1   2   1   2   1   2   1   2   2   2   1   2   1   1   2   1   1   1   1   2   1   2   2   2   2   1   2   2   1   1   2   2   2   1   2   2   1   2   2   1   2   1   2   2   1   1   1   2   1   1   2   1   2   2   2   2   1   2   1   1   1   1   1   2   2   2   2   2   2   2   1   1   2   2   2   1   2   1   1   1   2   1   1   1   1   2   2   2   1   1   1   1   1   2   1   2   2   2   1   2   1   2   2   2   1   1   2   1   2   1   1   1   2   2   2   2
 MK-3-11                2   1   1   1   2   1   1   2   2   2   2   1   1   1   1   1   1   1   1   1   2   2   2   2   1   2   1   1   1   1   2   2   1   1   1   1   2   1   1   2   1   1   1   1   1   1   2   2   2   2   1   2   1   1   2   1   1   2   1   2   2   2   2   2   1   1   2   2   2   1   1   1   2   2   1   2   1   2   1   2   2   1   1   2   1   2   1   2   1   2   1   2   2   2   1   2   1   1   2   1   1   1   1   2   1   2   2   2   2   1   2   2   1   1   2   1   2   1   2   1   1   2   1   1   1   1   2   2   2   1   1   2   1   2   2   1   2   2   2   2   1   2   1   1   1   1   1   2   2   2   2   2   2   2   1   1   2   2   2   1   2   1   1   1   2   1   1   1   1   2   2   1   1   1   1   1   1   2   1   2   2   2   1   2   1   2   2   2   1   1   1   1   2   1   1   1   2   2   2   2
 MK-3-12                2   1   1   1   2   1   1   2   2   1   2   2   1   1   2   1   1   2   1   1   2   1   1   1   1   2   1   1   1   1   2   2   1   1   1   2   2   1   1   2   1   1   1   1   1   1   2   2   2   2   1   2   1   1   2   1   1   2   1   2   2   2   1   2   1   1   2   1   2   1   1   1   2   2   1   2   1   2   1   2   2   1   1   2   2   2   1   2   1   2   1   2   1   2   1   2   1   1   2   2   1   1   1   2   1   2   2   2   2   1   2   2   1   1   2   2   2   1   2   1   1   2   1   1   1   1   2   2   2   1   1   2   1   2   2   1   2   2   2   2   1   2   1   1   1   1   1   2   2   2   2   2   2   2   1   1   2   1   2   1   2   1   1   1   2   1   1   1   1   2   2   1   1   1   1   1   1   2   1   2   2   2   1   2   1   2   2   1   1   1   1   1   2   1   2   2   1   2   2   2
 MK-3-13                2   1   1   1   2   1   2   2   2   1   2   2   1   1   2   1   1   2   1   1   2   1   1   1   1   2   1   1   1   1   2   2   1   1   1   1   2   1   1   2   2   1   1   1   1   2   2   2   2   2   1   2   1   1   2   1   2   2   1   2   2   1   1   2   1   1   2   1   2   1   1   1   2   2   1   2   1   2   1   2   2   1   1   2   2   2   1   2   1   2   1   2   1   2   1   2   1   1   2   2   1   1   1   2   1   2   1   2   1   1   2   2   1   1   2   2   1   1   2   2   1   2   1   1   2   1   2   2   2   1   1   2   1   2   2   1   2   2   2   1   1   2   1   2   1   1   1   2   2   1   2   2   2   2   1   1   2   1   2   1   2   1   1   1   2   2   1   1   1   2   2   1   1   1   2   1   1   2   1   2   1   2   1   2   1   2   2   1   1   1   1   1   2   1   2   2   2   2   2   2
 MK-3-14                2   1   1   1   2   1   2   2   2   2   2   2   1   2   1   1   1   2   1   1   2   1   1   1   1   2   1   1   1   1   2   2   1   1   1   1   2   1   1   1   2   1   1   1   1   1   2   2   2   2   1   2   1   1   2   1   2   2   1   2   2   1   1   2   1   1   2   1   2   2   1   1   2   2   2   2   1   2   1   2   2   1   1   2   2   2   1   2   1   2   1   2   2   2   1   2   1   1   2   2   1   1   2   2   1   1   1   2   1   1   2   2   1   1   2   2   1   1   2   2   1   2   1   1   2   1   2   2   1   1   1   2   1   2   2   1   2   2   2   1   1   2   2   2   1   1   1   2   2   1   2   1   2   2   1   1   2   2   2   1   2   1   2   1   2   2   1   1   1   2   1   1   2   1   2   1   1   2   1   2   2   2   1   2   1   2   1   1   1   1   1   1   2   1   2   1   2   2   2   2
 MK-3-15                2   1   1   1   2   1   2   2   2   2   2   2   1   2   1   1   1   2   1   1   2   1   2   1   1   2   1   1   1   1   2   2   1   1   1   1   2   1   1   1   2   2   1   1   1   1   2   2   2   2   1   2   1   1   2   1   2   1   1   2   2   1   1   2   2   1   1   1   2   2   1   1   2   2   2   2   1   2   1   1   2   1   2   2   1   2   1   2   1   2   1   2   2   2   1   2   1   1   2   2   1   1   2   2   1   1   2   2   1   1   2   2   1   1   2   2   1   1   2   2   1   2   1   1   2   1   2   2   1   1   1   1   1   2   2   1   2   1   2   1   1   1   2   2   1   1   1   2   2   1   2   1   2   2   1   1   2   2   2   1   1   1   2   1   2   2   1   1   1   2   1   1   2   1   2   1   1   2   1   2   2   1   1   2   1   2   1   1   1   1   1   1   2   2   1   1   2   2   2   2
 MK-3-16                2   1   1   1   2   1   2   2   2   2   2   2   1   2   1   1   1   2   2   1   2   2   2   1   1   2   1   1   1   1   2   2   1   1   1   2   2   1   1   1   1   2   1   1   1   1   2   2   2   2   1   2   1   1   2   2   2   1   1   1   2   1   1   2   2   1   1   1   2   2   1   1   2   2   2   2   1   2   2   1   2   1   2   2   1   2   1   2   1   2   1   2   2   2   1   2   1   1   2   2   1   1   2   2   1   1   2   2   2   1   2   2   1   1   2   2   1   1   2   2   1   2   1   1   2   1   2   2   2   1   1   1   1   2   2   1   2   1   1   1   1   1   2   2   1   1   1   2   2   1   2   1   2   2   1   1   2   2   2   1   1   1   1   1   2   2   1   1   2   2   1   1   2   1   1   1   1   1   1   2   2   1   1   2   1   2   1   2   1   1   1   1   2   2   1   1   2   2   2   2
 MK-4-1                 1   1   2   2   2   2   1   1   1   2   1   2   1   1   1   1   2   2   2   2   1   1   2   1   1   1   1   1   2   1   2   1   2   2   2   2   1   1   1   1   2   2   2   2   2   1   1   2   1   1   2   2   2   1   1   2   2   2   1   2   2   1   1   1   1   1   2   2   2   1   2   2   2   2   2   2   2   1   2   1   1   1   2   2   2   2   1   2   2   1   1   2   1   1   2   1   1   2   1   2   1   2   2   1   1   1   2   2   1   2   1   1   1   1   2   2   2   2   2   1   2   2   2   1   1   2   1   1   2   1   2   1   1   2   1   1   2   2   2   2   1   2   1   1   1   2   2   1   1   1   2   1   2   1   2   2   1   2   2   2   2   1   1   1   1   1   1   2   1   2   2   1   2   1   1   1   1   2   1   1   1   1   1   2   1   1   2   2   1   2   1   1   1   2   2   2   1   2   2   2
 MK-4-2                 1   1   2   2   2   2   1   1   1   2   1   2   1   1   1   1   2   2   1   2   1   1   2   1   1   1   1   1   2   1   2   1   2   2   1   2   1   1   2   1   2   2   1   2   2   1   1   2   1   1   2   2   2   2   1   2   2   2   1   2   2   1   2   1   1   1   2   2   2   1   2   2   2   2   2   2   2   1   2   1   1   1   2   2   2   2   1   2   1   1   1   2   2   1   2   1   2   2   1   2   1   2   2   1   1   1   2   2   1   2   1   1   1   1   2   2   2   2   2   1   2   2   1   2   1   2   2   1   1   1   2   1   1   2   2   1   2   2   2   2   1   2   1   2   1   2   2   1   1   1   2   1   1   1   2   2   1   2   2   2   2   1   1   1   1   2   1   2   1   2   2   2   2   1   1   1   1   2   1   1   1   1   1   1   1   1   2   2   1   2   1   1   1   2   2   1   1   2   2   2
 MK-4-3                 2   1   2   2   2   1   2   1   1   2   1   2   2   1   1   1   2   2   1   2   1   1   2   1   1   1   1   1   2   1   2   1   2   2   1   2   1   1   2   1   2   2   1   2   2   1   1   2   1   2   2   2   2   2   1   2   2   2   1   2   2   1   2   1   1   1   2   2   2   1   2   2   2   2   2   2   2   1   2   1   1   1   2   2   2   1   1   1   1   1   1   2   2   1   2   1   1   2   1   2   1   2   2   1   1   1   2   2   1   2   1   1   1   1   2   2   2   2   2   1   2   2   1   2   1   2   2   1   2   1   2   1   1   2   2   1   2   2   2   2   1   2   1   2   1   2   2   1   1   1   2   1   1   1   2   2   1   2   2   2   2   1   1   2   1   1   1   1   1   2   2   2   2   1   1   1   1   2   2   1   1   1   2   1   1   1   2   2   1   2   1   1   1   1   2   1   1   2   2   2
 MK-4-4                 2   1   2   2   2   1   2   1   1   1   1   2   2   1   1   1   2   2   1   2   1   1   1   1   1   1   1   1   2   1   2   1   2   2   1   2   1   1   2   1   2   2   1   2   2   1   1   2   1   2   2   2   2   2   1   2   2   2   1   2   2   1   1   1   1   1   2   2   2   1   2   2   2   2   2   2   2   1   2   1   1   1   1   2   1   1   1   2   1   1   1   2   2   1   2   1   1   2   1   2   1   2   2   1   1   1   2   1   1   2   1   1   1   1   2   1   2   2   2   1   2   2   1   2   1   2   1   1   2   2   2   1   2   2   2   1   2   2   2   2   1   2   1   2   1   2   2   1   1   1   2   1   1   1   2   2   1   2   2   2   1   1   1   2   1   1   1   1   1   2   2   2   2   2   1   1   1   2   2   1   1   2   2   2   1   1   2   2   1   2   1   1   1   1   2   1   1   1   1   2
 MK-4-5                 2   2   2   2   2   1   2   1   1   1   1   2   2   1   1   1   2   1   1   2   1   1   1   1   1   1   2   1   2   1   2   1   1   2   1   2   1   1   2   1   2   2   1   2   2   1   1   2   2   2   1   2   2   2   1   2   2   1   1   2   2   1   1   1   2   1   2   2   2   2   2   2   2   2   2   2   2   1   2   1   1   1   1   2   1   2   2   2   1   1   1   2   2   1   2   1   2   2   1   2   1   2   2   1   2   1   2   1   1   2   1   1   1   1   2   1   2   2   2   1   2   2   1   2   1   2   1   1   2   2   2   1   2   2   2   1   2   1   2   2   1   2   2   1   1   2   2   1   1   1   2   1   1   1   2   2   1   2   2   2   1   2   1   2   1   1   1   1   1   2   1   2   2   2   2   1   1   2   2   1   1   2   2   2   1   1   2   2   1   2   1   1   1   1   2   1   1   1   1   2
 MK-4-6                 1   2   2   2   2   1   2   1   1   1   1   2   2   1   1   1   2   1   1   1   1   1   1   1   1   1   2   1   2   1   2   1   1   2   1   2   1   2   2   1   2   2   1   2   1   1   1   2   2   2   2   2   2   2   1   1   2   1   1   1   2   1   1   1   2   1   2   2   2   2   1   2   2   2   2   2   2   1   2   1   1   1   1   2   1   2   2   2   1   1   1   2   2   1   2   1   2   2   1   2   1   2   2   1   2   1   2   1   1   2   1   1   1   1   2   2   2   2   2   1   2   2   1   2   1   2   1   1   2   2   2   1   2   2   2   1   2   1   2   2   1   2   2   1   1   2   2   1   1   1   2   1   1   2   1   1   1   2   2   2   1   2   1   2   1   1   1   1   1   2   2   2   2   1   2   1   1   2   2   1   1   2   2   2   1   1   2   2   1   2   1   1   1   1   2   1   1   1   1   2
 MK-4-7                 1   2   1   2   2   1   2   1   1   1   1   2   2   2   1   1   2   1   1   1   1   1   1   2   1   1   2   1   2   1   2   2   1   2   1   2   2   2   1   2   1   2   1   2   1   1   1   2   2   2   2   2   2   2   1   1   2   1   1   1   1   1   1   1   2   1   2   2   2   2   2   2   2   2   2   2   2   1   2   1   1   1   1   2   1   1   2   2   1   2   1   2   2   1   2   2   2   2   1   2   1   2   2   1   2   1   1   1   2   2   1   1   2   1   2   2   2   2   2   1   2   1   1   2   1   2   1   1   2   1   2   1   2   2   2   1   2   1   1   2   1   2   2   1   2   2   1   2   1   1   1   1   2   1   2   2   1   2   2   2   1   2   1   1   1   1   1   1   1   2   2   2   2   1   2   1   1   2   2   2   1   2   2   2   1   1   2   2   1   2   1   1   1   2   2   1   1   2   1   2
 MK-4-8                 1   2   1   2   2   1   2   1   1   1   1   2   2   2   1   1   2   1   1   1   1   1   1   2   1   1   2   1   2   2   2   2   1   2   1   2   2   2   2   2   1   2   1   2   2   1   2   1   2   2   2   1   1   2   1   1   2   1   1   1   1   1   1   1   2   1   2   2   2   2   2   2   2   1   2   2   2   2   2   2   1   1   1   1   1   1   2   2   1   2   2   2   1   1   2   2   2   2   2   2   1   1   2   1   2   1   1   1   1   2   1   1   2   1   2   2   2   2   2   1   2   1   1   2   1   2   1   1   2   2   2   1   2   2   2   1   2   1   1   2   1   2   2   1   2   2   1   2   1   2   1   1   2   2   2   2   1   2   2   2   1   2   1   1   1   1   1   1   1   2   2   2   2   1   2   1   1   2   2   2   1   2   1   2   1   1   2   1   1   2   1   1   1   2   2   1   1   2   1   2
 MK-4-9                 1   2   1   2   2   1   2   1   1   1   1   1   2   2   2   1   1   1   1   1   1   1   1   2   1   1   2   1   2   2   2   2   1   2   1   2   2   1   2   1   1   1   1   2   2   1   2   1   2   2   2   1   1   2   1   1   2   1   1   2   1   1   1   1   2   2   2   2   2   2   1   2   2   1   2   2   2   2   2   2   1   1   2   1   1   1   2   2   1   2   2   2   1   1   2   2   2   2   2   1   2   1   2   1   2   1   1   2   1   2   1   1   2   2   2   2   2   2   2   1   1   1   1   2   1   2   1   1   2   2   2   1   1   1   2   2   2   1   1   2   1   2   2   1   2   2   1   2   1   2   2   1   2   2   2   2   1   2   1   2   1   2   1   1   1   1   1   1   1   2   2   2   2   1   2   1   2   1   2   2   1   2   1   2   1   1   2   1   1   2   2   1   1   2   1   1   2   2   1   2
 MK-4-10                1   1   1   2   2   1   1   1   1   1   1   1   2   2   2   1   1   1   1   2   1   1   1   2   1   1   2   2   2   2   2   2   1   2   1   2   2   1   1   1   1   2   1   2   2   2   2   1   2   2   2   1   1   2   1   1   2   1   1   2   1   1   1   1   2   2   2   2   2   1   1   2   2   1   2   2   1   2   2   2   1   1   2   2   1   1   2   2   1   2   1   2   1   1   2   2   1   1   2   1   2   1   2   1   2   1   1   2   2   2   1   1   2   2   2   2   2   2   2   1   1   1   1   2   1   2   1   1   2   2   2   1   2   1   2   1   2   1   1   1   1   2   2   1   2   2   1   2   2   2   2   1   2   2   2   2   2   2   1   2   1   2   1   1   1   1   1   1   1   2   2   2   2   2   2   2   2   1   2   2   1   2   1   1   1   1   2   1   1   2   2   1   1   2   1   1   2   2   1   1
 MK-4-11                1   1   1   2   2   1   1   2   1   1   1   2   2   2   2   1   1   1   1   2   1   1   1   2   1   1   2   2   2   2   2   2   1   1   1   2   2   1   1   2   1   2   1   2   2   2   2   1   2   2   2   1   1   2   1   1   2   1   1   2   1   1   1   1   2   2   2   2   2   1   1   2   2   1   2   2   1   2   2   2   1   2   2   2   1   1   2   2   1   2   1   2   1   1   2   2   1   1   2   1   2   1   2   1   2   1   1   2   2   2   1   1   2   2   1   2   2   1   1   2   1   1   1   2   1   2   1   1   2   2   2   1   2   1   2   2   2   1   1   1   1   2   2   1   2   2   2   2   2   2   1   1   2   2   1   2   2   2   1   2   1   2   1   1   1   1   1   1   1   2   1   2   2   2   2   2   2   2   2   2   1   2   1   2   1   1   2   1   1   2   2   1   1   2   1   2   2   1   1   1
 MK-4-12                1   1   1   2   2   1   1   1   1   1   1   2   2   2   2   1   1   1   1   2   1   1   1   2   1   1   2   2   2   1   2   2   1   2   1   2   1   1   1   2   1   2   1   2   2   2   2   1   2   2   2   1   1   2   1   1   2   1   1   2   1   1   1   1   2   2   2   2   2   1   1   2   2   1   2   2   1   2   2   2   1   2   2   2   1   1   2   2   1   2   1   2   1   1   2   2   1   1   2   1   1   1   2   2   2   1   1   2   2   2   1   1   2   2   1   2   2   1   1   2   1   2   1   2   1   2   1   1   2   2   2   1   2   1   2   2   2   1   1   1   1   2   1   1   2   1   2   2   2   2   1   1   2   2   1   2   2   2   1   2   1   2   1   1   1   1   2   1   1   2   1   2   2   2   2   2   2   1   1   2   1   2   1   2   1   1   1   1   1   2   2   1   1   2   2   1   2   1   1   1
 MK-4-13                1   1   1   2   2   1   2   1   1   1   1   2   2   2   2   1   1   1   1   2   1   2   1   1   1   1   2   2   1   1   2   2   2   2   1   2   1   1   1   2   1   2   1   2   2   2   2   1   2   2   2   1   1   2   1   1   2   1   1   2   1   1   1   1   2   2   2   2   2   1   1   2   2   1   2   2   1   2   2   2   2   1   2   2   2   1   2   2   1   2   1   1   1   1   2   2   1   1   2   2   1   1   2   1   2   1   1   1   2   2   1   1   2   1   1   2   2   1   1   2   1   2   1   2   1   2   1   1   2   2   2   1   2   1   2   2   1   1   1   1   1   2   1   1   2   1   2   2   2   2   1   1   1   2   1   2   2   2   1   2   1   2   1   1   1   1   2   1   1   2   1   2   2   2   2   2   2   2   1   1   1   2   1   1   1   1   1   1   1   2   2   2   1   2   2   1   2   1   1   1
 MK-4-14                1   1   1   2   2   1   2   1   1   1   2   2   2   2   2   1   1   1   1   2   1   1   1   1   1   1   2   2   1   1   2   2   1   2   1   2   2   1   2   2   1   2   1   2   2   2   2   2   2   2   2   1   1   2   1   1   2   1   1   2   1   1   1   1   2   2   2   2   2   2   1   1   2   1   2   2   1   2   2   2   2   1   2   2   2   1   2   2   2   2   1   1   1   1   2   2   1   2   2   2   1   1   2   1   2   2   1   1   2   2   1   1   1   1   1   2   2   1   1   1   1   1   1   2   1   1   1   1   2   2   2   1   2   1   2   2   1   1   1   2   2   2   1   1   2   1   2   2   2   2   1   1   1   1   1   2   2   2   1   2   1   2   1   1   1   1   2   1   1   2   1   2   2   2   2   2   2   2   1   1   1   2   1   1   1   1   1   1   1   2   1   2   1   2   2   1   2   1   1   2
 MK-4-15                1   1   1   2   2   1   2   1   1   1   2   2   2   2   2   1   1   1   1   2   1   2   1   1   2   2   2   2   1   1   2   2   1   2   1   2   2   1   2   2   1   2   1   2   1   2   2   1   2   2   2   1   1   2   1   1   2   1   1   2   1   1   1   1   2   2   2   1   2   2   2   1   1   1   2   2   1   2   2   2   2   1   2   1   2   1   2   2   2   2   1   1   1   1   2   2   1   1   2   2   1   1   2   1   2   2   1   1   2   2   1   1   1   1   1   2   2   1   2   1   1   1   1   2   1   1   2   1   2   2   2   1   2   1   2   2   1   1   2   2   2   2   1   1   2   1   1   2   2   2   1   1   1   1   1   2   2   2   1   2   1   2   1   1   1   1   1   1   1   2   1   2   2   2   2   2   2   2   1   1   1   2   1   1   1   2   1   1   1   1   1   1   1   1   2   1   2   2   1   2
 MK-4-16                2   1   1   2   2   1   2   1   1   2   2   2   2   2   2   1   1   1   1   2   2   2   1   1   2   2   2   2   1   1   2   2   1   2   1   2   1   1   1   2   1   2   1   2   1   2   2   1   1   2   2   1   1   2   1   1   2   1   1   2   1   1   1   1   2   2   2   1   2   2   2   1   1   1   2   2   1   2   2   2   2   1   2   1   2   1   2   2   2   2   2   1   1   1   2   1   1   1   2   2   1   2   2   1   2   2   1   1   2   2   1   1   1   1   1   2   2   1   2   1   1   1   1   2   1   1   2   1   2   2   2   1   1   1   2   2   1   2   2   1   2   2   1   1   2   1   1   2   2   2   1   2   1   1   1   2   2   2   1   2   1   2   1   2   1   1   1   1   2   2   1   2   2   2   2   2   2   2   1   1   2   2   1   1   1   2   1   1   1   1   1   1   2   2   2   2   2   2   1   2
 MK-5-1                 2   2   1   1   2   2   1   2   2   2   2   2   2   1   2   1   1   2   2   2   1   1   1   2   1   2   2   1   1   2   1   2   1   1   1   1   2   1   1   1   2   1   1   2   2   2   1   1   2   2   2   2   2   2   2   1   1   1   1   1   2   1   1   1   2   2   2   2   1   1   1   2   2   2   1   2   2   1   2   2   2   1   1   2   1   2   1   2   2   2   2   2   2   1   2   2   1   1   2   1   2   2   1   1   2   1   1   1   2   1   2   1   1   1   1   1   1   2   1   2   1   2   1   1   2   2   1   2   1   2   1   2   2   1   2   2   2   1   1   1   2   2   1   2   2   1   2   2   2   1   1   2   2   2   2   2   2   2   1   1   2   1   2   1   1   2   2   1   2   1   1   1   1   2   1   1   2   2   2   1   2   2   2   2   1   2   2   2   1   2   2   2   1   1   2   2   2   1   2   1
 MK-5-2                 2   2   1   1   2   1   1   2   2   2   2   2   2   1   2   1   1   2   2   2   2   1   1   2   1   2   2   1   1   2   2   2   1   1   1   1   2   1   1   1   2   1   1   2   2   2   1   1   2   2   2   2   2   1   2   1   1   1   1   1   2   1   1   1   1   2   2   2   1   1   1   2   2   2   1   1   2   1   2   2   2   1   1   2   1   2   1   2   2   2   2   2   1   1   2   2   1   1   2   1   1   2   1   1   2   1   1   1   2   1   2   1   1   1   1   1   1   2   1   2   1   2   1   1   2   2   1   2   1   2   1   2   2   2   2   2   2   1   1   1   1   2   1   2   2   1   2   2   2   1   1   2   2   1   2   2   2   2   1   1   2   1   2   1   1   1   2   1   2   1   1   1   1   2   2   1   2   2   2   1   2   2   2   2   1   2   1   2   1   2   2   2   1   1   2   2   2   2   2   1
 MK-5-3                 2   2   1   1   2   1   1   2   2   2   2   2   2   1   2   1   1   2   2   2   2   2   1   2   2   2   2   1   1   2   2   1   1   1   2   1   2   1   1   1   2   1   1   2   2   2   1   1   2   2   2   2   2   1   2   1   2   1   1   2   2   1   1   1   2   2   2   2   1   1   2   2   2   2   1   1   2   1   2   2   2   1   1   1   1   2   1   2   2   2   2   2   1   1   2   2   1   1   2   1   1   2   1   1   2   1   1   1   2   1   2   1   1   1   1   1   1   2   1   2   1   2   1   2   2   2   1   2   1   2   1   2   2   2   2   2   2   2   1   1   1   2   1   2   2   1   1   2   2   1   1   2   2   1   2   2   2   2   1   1   2   1   2   1   1   1   2   1   2   1   2   1   1   2   1   1   2   2   1   1   2   2   2   2   1   2   1   1   1   2   2   2   1   1   2   2   2   2   1   1
 MK-5-4                 1   2   2   1   2   1   1   2   2   2   2   2   2   1   2   1   1   2   2   2   2   2   1   2   2   2   2   1   1   2   2   1   1   1   1   1   2   1   1   2   2   1   1   2   2   2   1   1   2   2   2   2   2   1   2   1   1   1   1   2   1   1   1   1   2   2   2   2   1   1   2   2   1   2   1   1   2   1   2   1   2   1   1   1   1   2   2   1   2   2   2   2   1   1   1   1   1   1   2   1   1   2   1   1   1   1   1   1   2   1   2   1   1   1   1   1   1   2   1   2   1   2   1   2   2   2   1   2   1   2   1   2   2   2   2   2   2   2   1   1   1   2   1   2   2   1   1   2   2   1   1   2   2   1   2   2   2   2   1   1   2   1   2   1   1   1   2   1   2   1   2   1   1   2   1   1   2   2   1   1   2   2   2   2   1   1   1   2   1   2   2   2   1   1   2   1   2   2   1   1
 MK-5-5                 1   2   2   1   2   1   1   2   2   2   2   2   2   1   2   1   1   2   2   2   2   2   1   2   2   2   2   1   1   2   2   1   1   1   1   1   2   1   1   2   2   1   1   1   2   2   1   1   2   2   2   2   2   1   2   1   1   1   1   2   1   2   2   1   2   2   2   2   1   1   2   2   2   2   1   2   2   1   2   1   2   1   1   1   2   2   2   1   2   2   2   2   1   1   1   1   1   1   2   1   1   2   1   1   1   1   1   1   2   1   2   1   1   1   1   1   1   2   1   2   1   1   1   2   2   2   1   2   1   2   1   2   2   2   2   2   2   2   1   1   1   2   1   2   2   1   1   2   2   1   2   2   2   1   1   2   2   2   2   1   2   1   1   1   1   1   2   1   2   1   2   2   1   2   2   1   2   2   1   1   2   2   2   2   2   1   1   2   1   2   1   2   1   1   2   1   2   2   1   1
 MK-5-6                 2   2   2   1   2   1   1   2   2   2   1   2   1   1   2   1   1   2   2   2   2   2   1   2   2   2   2   1   1   2   2   1   1   1   1   1   2   1   1   2   2   1   1   1   2   2   1   1   2   2   2   2   2   1   2   1   1   2   1   2   1   2   2   1   2   2   2   2   1   1   2   2   2   2   1   2   2   2   2   1   2   1   1   1   2   2   2   1   2   2   1   2   1   1   1   1   1   1   2   1   2   2   1   1   1   2   1   1   2   2   2   1   1   1   1   1   1   1   1   1   2   1   1   2   2   2   1   2   1   2   1   2   2   2   2   2   2   2   1   1   2   2   1   2   2   1   1   2   1   1   2   2   2   1   1   2   2   2   2   1   2   1   1   1   1   1   2   1   2   1   2   1   1   2   2   2   1   2   1   1   2   1   2   2   1   1   1   2   1   2   1   2   2   1   2   2   1   2   1   1
 MK-5-7                 2   2   2   1   2   1   1   2   2   2   1   1   1   1   2   1   1   2   2   1   2   2   1   2   2   2   2   1   1   2   2   1   1   2   1   1   1   1   1   2   2   1   1   1   2   2   1   1   2   2   2   2   2   1   2   1   1   2   1   2   1   1   2   1   2   2   2   2   1   1   2   2   2   2   1   1   1   2   1   1   2   2   1   1   2   2   2   1   2   2   1   2   1   1   2   1   1   1   2   1   2   2   1   1   1   2   1   1   2   2   2   1   2   1   1   2   1   1   1   1   2   1   1   2   2   2   1   2   1   2   1   2   2   2   2   2   1   2   1   1   2   2   1   2   2   1   2   2   1   1   2   2   2   1   1   2   2   2   2   1   2   1   2   1   1   1   2   1   2   1   2   1   1   2   2   2   1   2   1   1   2   1   2   2   1   1   1   2   1   2   1   2   1   1   2   2   1   2   1   1
 MK-5-8                 2   2   2   1   2   1   1   2   1   1   1   1   1   1   2   1   1   2   2   1   2   2   1   2   2   2   2   1   1   2   2   1   1   2   1   1   1   1   1   2   2   1   1   1   2   2   1   1   2   2   2   2   2   1   2   1   2   2   2   2   1   1   2   1   2   2   2   2   1   2   2   2   2   2   2   1   1   1   1   1   2   2   1   2   1   2   2   1   2   1   1   2   1   1   2   1   1   1   1   2   2   2   1   1   1   2   1   1   2   2   2   1   2   1   1   2   1   1   1   1   1   1   1   2   2   2   1   2   1   2   1   2   2   1   2   2   1   2   1   1   2   2   2   1   2   1   2   2   1   1   2   2   2   1   1   1   2   2   2   1   2   1   2   1   1   1   2   1   2   1   2   1   1   2   2   2   1   2   1   1   2   1   2   2   1   1   1   2   1   2   1   2   1   1   2   2   1   2   1   1
 MK-5-9                 2   2   1   1   2   2   1   2   1   1   2   1   1   1   2   1   1   2   2   1   2   2   1   2   1   2   2   1   1   2   2   1   1   2   1   1   1   1   1   1   2   1   2   1   2   2   1   1   2   2   2   2   2   1   1   1   2   1   2   2   1   1   2   1   2   2   2   2   1   2   1   2   2   2   2   1   1   1   1   2   2   2   1   2   1   2   2   1   2   1   1   1   1   1   2   2   1   1   1   2   2   2   1   1   1   2   1   1   2   2   2   1   2   1   1   2   1   1   1   1   1   1   1   2   2   2   1   2   1   2   1   2   1   1   2   2   1   2   1   1   2   2   2   1   2   1   2   2   1   1   2   2   2   1   1   2   2   2   2   1   2   1   2   1   1   1   2   1   2   1   2   1   1   1   2   2   1   2   1   1   2   1   2   2   1   1   1   2   2   2   1   1   1   1   2   2   1   2   1   1
 MK-5-10                2   2   1   1   2   2   1   2   1   1   2   1   1   1   2   2   2   2   2   1   2   2   1   2   1   2   2   2   2   2   2   1   1   2   1   1   1   1   1   1   2   1   2   1   2   2   1   1   2   1   2   2   1   1   2   1   2   1   2   2   1   1   2   1   1   2   2   2   1   2   1   2   2   2   2   1   1   2   1   2   2   2   1   2   1   2   2   1   2   1   1   1   1   1   1   2   2   1   1   2   2   2   1   1   1   2   1   1   2   2   2   1   2   1   1   2   1   1   1   2   1   1   1   2   2   2   1   2   1   2   1   2   1   1   2   2   1   2   2   1   2   2   2   1   2   1   2   2   1   1   2   2   2   1   1   2   2   2   2   1   2   1   2   1   1   1   2   1   2   1   2   1   1   1   2   2   1   2   1   1   2   1   1   2   1   1   1   2   2   2   1   1   1   1   2   1   1   1   2   1
 MK-5-11                2   2   2   1   2   2   1   2   1   1   2   1   2   1   2   2   2   2   2   1   1   1   1   2   1   2   2   2   2   2   2   1   1   2   2   1   1   1   1   1   2   1   2   1   2   2   1   1   2   1   2   1   1   1   2   1   2   1   2   2   2   1   1   1   1   1   2   2   1   2   1   2   2   2   2   1   1   2   1   1   2   2   1   2   1   2   1   2   2   1   1   1   1   1   1   2   2   1   1   2   2   2   1   1   1   2   1   1   2   2   2   2   2   1   1   2   1   1   1   2   1   1   1   2   2   2   1   2   1   2   1   2   1   1   2   2   1   2   2   1   2   2   2   1   2   1   2   2   1   1   2   2   2   1   1   2   1   1   2   1   2   1   2   1   2   1   2   1   1   1   2   1   2   1   2   2   1   2   1   2   2   1   1   2   1   1   1   2   2   2   1   1   2   1   2   1   2   1   2   1
 MK-5-12                2   2   1   1   2   2   1   2   1   1   2   1   2   2   2   2   2   2   2   1   1   1   1   1   1   2   2   2   2   2   2   1   1   2   2   1   1   1   1   1   2   1   2   2   1   2   1   2   2   1   2   1   1   1   2   1   2   1   2   2   2   1   1   2   1   2   2   2   2   2   1   2   2   2   2   1   1   2   1   1   2   2   1   2   1   1   1   2   2   1   1   1   1   1   2   2   2   1   1   2   1   2   1   1   1   2   1   2   2   2   2   2   2   1   1   1   1   1   2   2   1   1   1   2   2   1   1   1   1   2   1   2   1   1   1   2   1   2   1   1   2   2   2   1   2   1   2   2   1   1   2   2   2   1   1   2   1   1   2   1   2   1   2   1   2   2   2   1   1   1   2   2   2   1   2   2   1   2   1   2   2   1   2   2   1   1   1   2   2   2   1   1   2   1   2   1   2   1   2   1
 MK-5-13                2   2   1   1   2   1   1   2   1   1   2   1   1   2   1   2   2   2   2   1   1   1   1   2   1   1   2   2   2   2   1   1   1   2   2   1   1   1   1   1   1   1   2   2   1   2   1   2   2   1   2   1   1   1   2   1   2   1   2   1   2   1   1   2   1   2   2   2   2   2   1   2   2   2   2   1   1   2   1   1   2   2   1   2   1   1   1   2   2   1   1   2   1   1   2   1   2   1   1   1   1   2   1   1   2   2   2   1   2   2   1   2   1   1   2   2   1   1   2   2   1   1   1   2   2   1   1   1   1   2   1   2   1   1   1   2   1   2   1   1   2   2   2   1   2   1   2   2   1   1   2   2   1   2   1   2   1   1   2   1   2   1   2   1   2   2   2   2   1   1   2   1   2   1   2   2   1   2   1   2   2   2   2   2   1   1   2   2   2   2   1   1   2   1   2   1   2   1   2   1
 MK-5-14                2   2   2   1   2   2   1   2   1   1   2   2   1   2   1   2   2   2   2   1   2   1   1   2   1   1   2   2   2   2   1   1   1   2   2   1   1   2   1   1   1   1   1   2   1   2   1   2   2   1   2   1   1   1   2   1   2   1   1   1   2   1   1   2   1   2   2   1   2   2   2   2   2   2   2   1   1   2   1   1   2   2   1   2   1   1   2   2   2   1   1   2   1   1   2   1   2   1   2   1   1   2   1   1   2   2   2   1   2   2   1   2   1   1   2   2   1   1   2   2   2   1   1   2   2   1   1   1   1   2   1   2   1   1   1   1   1   2   1   1   2   2   2   1   2   1   2   2   1   1   1   2   1   2   1   2   1   1   2   2   1   1   2   1   2   2   2   2   1   1   2   1   2   1   2   2   1   2   1   2   2   2   2   1   1   1   2   2   2   2   1   1   2   1   2   1   2   1   2   1
 MK-5-15                2   2   2   2   2   2   2   2   1   2   2   2   1   2   1   2   2   2   2   1   2   1   1   2   1   1   1   2   2   2   2   1   1   2   2   1   2   2   1   1   1   1   1   2   1   2   2   2   2   1   2   1   1   1   2   1   2   1   1   1   2   1   1   2   1   2   2   1   2   2   2   2   1   2   2   1   1   2   1   1   2   2   1   2   1   1   2   2   2   1   1   2   1   1   2   1   1   1   1   1   1   2   1   1   2   2   2   1   2   2   1   2   1   1   2   2   1   1   2   1   2   1   1   2   2   1   1   1   1   2   1   2   1   1   1   1   1   2   1   1   2   2   2   1   2   2   2   1   1   2   1   2   1   2   1   2   1   1   2   2   1   1   2   1   2   2   2   2   1   1   2   1   2   1   2   1   1   2   1   2   2   2   2   1   2   1   2   2   2   2   1   1   1   1   2   1   2   1   2   1
 MK-5-16                2   2   2   2   2   2   2   2   1   2   2   2   1   1   1   2   2   2   2   1   2   2   1   2   1   1   1   2   2   2   2   1   2   2   2   1   2   2   2   1   1   1   1   2   1   2   2   2   1   1   2   1   1   1   2   1   2   1   1   1   1   1   1   2   1   2   2   1   2   2   2   2   1   2   2   1   1   2   1   1   2   2   1   2   1   1   2   2   2   1   2   2   1   1   2   1   1   1   1   1   1   2   1   1   2   2   2   1   2   2   1   2   1   1   2   2   1   1   2   1   2   1   1   1   2   1   1   1   1   2   1   2   1   1   1   2   1   2   1   1   2   2   2   1   2   1   2   1   1   1   1   2   1   2   1   2   2   1   2   1   1   1   2   1   2   2   2   2   2   1   2   1   2   1   2   1   2   2   1   2   2   2   2   1   2   1   2   2   2   1   1   1   1   1   2   1   2   1   2   1
 MK-6-1                 2   2   1   2   2   2   1   2   2   1   1   2   1   2   2   1   1   2   1   1   1   2   1   1   1   1   2   2   1   1   2   2   1   2   1   1   2   1   1   2   1   2   1   2   1   1   1   2   2   1   1   2   2   2   2   1   2   1   1   1   2   1   2   2   2   2   1   2   2   1   2   1   1   1   1   1   1   2   1   2   2   1   1   1   1   2   2   2   2   2   2   1   2   2   2   1   2   2   2   2   1   1   2   2   1   2   2   2   2   1   2   1   2   1   2   1   2   2   1   1   2   2   2   2   1   1   2   1   1   2   1   2   1   1   1   1   1   1   1   2   2   2   2   2   2   2   2   2   2   2   2   1   1   1   2   1   2   2   2   1   2   1   1   2   2   2   2   2   1   1   1   2   2   1   2   2   2   2   2   2   1   1   2   1   1   1   1   2   2   2   2   1   2   2   1   2   2   2   2   1
 MK-6-2                 2   1   1   2   2   2   1   2   2   1   1   2   2   2   2   1   1   2   1   1   1   2   1   1   1   1   2   2   1   1   2   2   1   2   1   1   2   1   2   2   1   2   1   2   1   2   1   2   2   1   1   2   1   2   2   1   2   1   1   2   2   1   2   2   2   2   1   2   2   1   1   1   1   1   2   1   1   2   1   2   2   1   1   1   1   1   2   1   2   2   1   1   2   2   2   1   2   2   2   2   1   1   2   2   1   1   2   2   2   1   2   1   2   1   1   1   2   2   1   1   2   1   2   2   1   1   2   1   1   2   1   2   1   1   1   1   1   1   1   2   2   2   1   2   2   1   1   2   2   2   2   1   1   1   1   1   2   2   2   1   2   1   1   2   2   2   2   1   1   1   1   2   2   1   2   2   2   2   2   2   1   1   2   1   1   1   1   2   2   2   2   1   2   2   1   2   2   2   2   1
 MK-6-3                 2   1   1   2   2   2   2   2   2   1   1   2   2   1   1   1   1   2   1   1   2   2   1   1   1   1   2   2   1   1   2   2   1   2   1   1   2   1   2   2   1   2   2   2   1   2   2   2   2   1   1   2   2   2   2   1   2   1   1   1   2   1   2   2   2   2   1   2   2   1   1   1   1   1   2   1   1   2   1   2   2   1   1   1   1   1   2   1   2   2   1   1   1   1   2   1   2   2   2   2   1   1   2   2   1   1   2   2   2   1   2   1   2   1   1   1   1   2   1   1   1   1   2   2   1   1   2   1   1   2   1   2   1   1   1   1   1   1   1   1   2   2   1   2   2   1   1   1   2   2   2   2   1   1   2   1   1   2   1   1   1   1   1   2   2   2   2   1   1   1   1   2   2   1   2   2   2   2   2   2   1   1   2   1   1   1   1   2   2   2   1   2   2   2   1   2   2   2   2   1
 MK-6-4                 2   1   1   2   2   1   2   2   2   1   1   2   2   1   1   1   1   2   1   2   2   2   1   1   1   2   2   2   1   1   2   2   2   2   1   1   2   1   2   2   1   2   2   2   2   2   2   2   2   1   1   1   2   2   2   1   2   1   1   1   2   1   2   2   2   2   1   2   2   1   2   1   1   1   2   1   1   2   1   2   2   1   1   1   1   1   2   1   2   2   1   1   1   1   2   1   2   2   2   2   2   1   2   2   1   1   2   2   2   1   2   1   2   2   1   1   1   2   1   1   1   1   2   2   1   1   2   1   1   2   1   2   1   1   1   1   1   1   1   1   2   2   1   2   2   1   1   2   2   2   2   2   1   1   2   1   1   2   1   1   1   1   1   2   1   2   2   1   1   1   1   2   2   1   2   2   2   2   2   1   1   1   2   1   1   2   1   2   1   2   1   2   2   2   1   2   2   2   2   2
 MK-6-5                 2   1   1   2   2   1   2   2   2   1   1   2   2   1   1   1   1   2   1   2   2   2   1   1   1   2   2   2   1   1   2   2   2   2   1   1   2   1   2   2   1   2   2   2   2   2   2   2   2   2   1   1   2   1   2   2   2   1   1   1   1   1   2   2   2   2   1   2   2   1   1   1   1   1   2   2   1   2   1   2   2   1   1   1   1   1   2   1   2   2   1   1   1   1   2   1   2   2   2   2   2   1   2   2   1   1   2   2   2   1   1   1   2   1   1   1   1   2   1   2   1   1   2   2   1   1   2   1   1   2   1   2   2   1   1   2   1   1   1   1   2   2   1   2   1   1   1   2   1   2   2   2   1   1   2   2   1   1   1   1   1   1   1   2   1   1   2   1   1   1   1   2   2   1   2   2   2   2   1   1   1   1   2   1   2   2   1   2   1   2   1   2   2   2   1   2   2   2   2   2
 MK-6-6                 2   1   1   2   2   1   2   2   2   1   1   2   2   2   1   1   1   2   2   2   2   1   1   1   1   2   2   2   1   1   2   2   2   2   1   1   2   1   1   2   1   2   2   2   2   2   2   2   2   2   1   1   2   1   2   2   2   2   1   1   1   1   2   2   2   2   1   2   2   1   1   1   1   1   2   2   1   2   1   2   2   1   1   1   1   1   2   1   2   2   1   1   1   1   2   1   2   2   2   2   2   1   2   2   1   1   2   2   2   1   1   1   2   1   1   1   1   2   1   2   1   1   2   2   1   1   2   1   2   2   1   2   2   2   2   2   1   1   1   2   2   2   1   2   1   1   1   2   1   1   2   2   1   1   2   2   1   1   1   1   1   1   1   2   1   1   2   2   1   1   2   2   2   2   2   2   2   2   1   1   1   1   2   1   2   2   1   2   1   2   2   2   2   2   1   2   2   2   2   2
 MK-6-7                 2   1   1   1   2   1   1   2   2   1   1   1   2   2   1   1   1   2   2   2   2   2   2   2   1   2   2   2   2   1   2   2   2   2   2   1   2   1   1   2   1   2   1   2   1   2   2   2   2   2   1   1   2   1   1   2   2   2   1   1   1   1   2   2   2   2   1   2   2   1   1   1   1   1   2   2   1   2   1   2   2   1   1   1   1   1   2   1   2   2   1   1   1   1   2   1   2   2   2   2   2   1   2   1   1   2   2   2   2   1   1   1   2   2   1   1   1   2   1   2   1   1   2   2   1   1   2   1   2   2   1   2   2   2   2   2   1   1   1   2   2   2   1   2   2   1   1   2   1   1   2   2   1   1   2   2   1   1   1   1   1   1   1   2   1   1   2   2   1   1   1   2   2   2   2   2   2   2   1   2   1   1   2   1   2   2   1   2   1   2   2   2   2   2   1   2   2   2   2   2
 MK-6-8                 2   2   1   1   2   1   1   2   2   1   1   1   2   2   1   1   1   2   2   2   2   2   2   2   1   2   2   2   2   1   2   2   2   2   2   1   2   1   1   2   1   2   1   1   1   2   2   2   2   2   1   1   2   1   1   2   2   2   1   1   1   1   2   2   2   1   1   2   2   1   1   1   1   2   1   2   2   2   1   2   2   1   2   1   1   1   2   1   2   2   1   1   1   1   2   1   2   2   2   2   2   1   2   1   2   2   2   2   2   1   1   1   2   2   1   1   1   2   1   2   1   1   2   2   1   1   2   1   2   2   1   2   2   2   2   2   1   1   1   2   2   2   1   2   2   1   1   2   2   1   2   2   1   1   2   2   1   2   1   1   1   1   1   2   1   1   2   2   1   1   1   1   1   2   2   2   2   2   1   2   1   1   2   1   2   2   1   2   1   2   1   2   2   2   1   2   2   2   2   2
 MK-6-9                 2   2   1   1   2   1   1   2   2   1   1   1   2   2   1   1   1   2   2   2   2   2   2   2   1   2   2   2   2   1   2   2   2   2   2   1   2   1   1   2   1   2   1   1   2   2   2   2   2   2   1   1   2   1   1   2   2   1   1   1   1   1   2   2   2   1   2   2   1   1   1   1   2   1   1   2   2   2   1   2   2   1   2   1   1   1   2   2   2   2   1   1   1   1   2   1   2   2   2   2   2   1   2   1   2   2   2   2   2   1   1   1   2   2   1   1   1   2   1   2   1   1   2   2   1   1   2   1   1   2   2   2   2   2   1   2   1   1   1   2   2   2   2   2   2   1   1   2   2   1   2   2   1   1   2   2   1   2   1   1   1   1   1   1   1   1   2   2   1   1   1   1   1   2   2   2   1   2   1   2   1   1   2   1   2   2   1   2   1   2   1   2   2   2   1   2   2   2   2   1
 MK-6-10                2   2   1   1   2   1   1   2   2   1   1   1   2   2   1   1   1   2   2   2   2   2   2   2   2   2   2   2   2   1   2   2   2   2   2   2   2   2   1   2   1   2   1   1   2   1   2   2   2   2   1   1   2   1   1   2   1   1   1   1   1   1   2   2   2   1   2   2   1   1   1   1   2   1   1   2   2   2   1   2   2   1   2   1   1   1   2   2   1   1   1   2   1   1   2   1   2   2   2   2   1   1   2   1   2   1   2   2   2   1   1   1   2   2   1   2   1   2   1   2   1   1   2   2   1   1   2   1   1   2   2   2   2   2   1   1   1   1   1   2   2   2   2   2   2   1   2   2   1   1   2   2   1   1   2   2   1   2   1   1   1   1   1   1   1   1   2   2   1   1   1   1   1   2   2   2   1   2   1   2   1   1   2   1   2   2   1   2   1   2   1   2   2   2   1   2   2   2   2   1
 MK-6-11                2   2   1   1   2   1   1   2   2   1   1   1   2   2   1   1   1   2   2   2   2   2   2   2   2   2   2   2   2   2   2   2   2   2   1   2   2   2   1   2   1   2   1   1   2   1   2   2   2   1   1   1   2   1   1   2   2   1   1   1   1   1   2   2   2   1   2   2   1   1   1   1   2   1   1   2   2   2   1   2   2   1   2   1   1   1   2   2   1   1   1   2   2   1   2   1   2   2   2   2   1   1   2   1   2   1   2   2   2   2   1   1   1   2   1   2   1   2   1   2   1   1   1   2   1   1   2   1   1   2   2   2   2   2   1   1   1   1   1   2   2   1   2   1   2   1   2   2   1   1   2   2   1   1   2   2   1   1   1   1   1   1   1   1   1   2   1   2   1   1   1   1   1   2   2   2   1   2   1   2   1   1   2   1   2   2   1   2   1   2   1   2   1   2   1   2   2   2   2   1
 MK-6-12                2   2   1   1   2   1   1   2   2   1   1   1   2   2   1   1   1   2   2   2   2   2   2   2   2   2   2   2   2   2   2   2   2   2   1   2   2   2   1   2   1   2   1   2   2   1   2   2   2   1   1   1   2   1   1   2   1   1   1   1   1   2   2   1   2   1   2   2   2   1   1   1   2   1   1   2   2   2   1   2   2   2   2   1   1   1   2   2   1   1   1   1   2   1   2   1   2   2   2   1   1   1   2   1   2   1   2   2   2   2   1   1   2   2   1   2   1   2   1   2   1   1   1   2   1   1   2   1   1   2   2   2   2   2   1   1   1   1   1   2   2   2   2   1   2   1   2   2   1   1   2   2   1   1   2   2   1   1   1   1   1   1   1   1   1   2   1   2   1   1   1   1   1   2   2   2   1   2   2   2   1   1   2   1   2   2   2   2   1   2   1   2   1   2   1   2   2   2   2   1
 MK-6-13                2   2   1   1   2   1   1   2   2   1   2   1   2   2   1   1   1   2   2   2   2   2   2   2   2   2   2   2   2   2   2   2   2   2   1   2   2   2   1   2   1   2   1   2   2   1   2   2   2   1   1   1   2   1   1   2   1   1   1   1   1   2   2   1   2   2   2   2   2   1   1   1   2   1   1   2   2   2   1   2   2   1   2   1   1   1   2   2   1   1   1   1   2   1   2   1   2   2   2   1   1   1   2   1   2   1   2   2   2   2   2   1   2   2   1   2   1   2   1   2   1   2   1   2   1   1   2   1   1   2   2   2   2   2   2   1   1   1   1   2   2   2   2   1   2   1   2   2   2   2   2   2   1   1   1   2   1   1   1   1   1   1   1   1   2   2   1   2   1   1   1   1   1   2   2   2   1   2   2   2   1   1   2   1   2   2   2   2   1   2   1   2   1   2   1   2   2   2   2   1
 MK-6-14                2   2   1   1   2   1   1   2   2   2   2   1   1   2   1   1   1   2   2   2   2   2   2   2   2   2   2   2   2   2   2   2   2   2   1   2   2   2   1   2   2   2   1   2   2   1   2   2   2   1   1   1   2   1   1   2   1   1   1   1   1   2   2   1   2   2   2   2   2   2   2   1   2   1   1   2   1   2   1   2   2   1   1   2   1   1   2   2   2   1   1   1   2   2   2   1   2   2   2   1   1   2   2   1   2   1   2   2   2   2   2   1   2   2   1   2   1   2   1   2   1   2   1   2   1   1   2   1   1   1   2   2   1   2   2   1   1   1   1   2   2   2   1   1   2   1   2   2   2   2   2   2   1   1   1   2   1   2   1   1   1   1   1   1   1   2   1   2   1   1   1   1   1   1   2   2   2   2   2   2   1   1   2   1   2   2   1   2   1   2   1   2   1   2   1   2   1   2   2   1
 MK-6-15                2   2   2   1   1   1   1   2   2   2   2   1   1   2   1   1   1   2   2   2   2   1   2   2   2   2   2   2   2   2   2   2   2   2   1   2   2   1   1   2   2   2   1   2   2   1   2   2   2   1   1   1   2   1   1   2   1   1   1   1   1   2   2   1   2   2   2   2   2   2   2   1   2   2   1   2   1   2   2   2   2   1   1   2   1   1   2   2   2   1   1   1   2   2   2   1   2   2   2   1   1   2   2   1   2   1   2   2   2   2   2   1   2   2   1   2   1   2   1   2   1   2   1   2   2   1   2   2   1   1   2   2   1   2   2   1   1   1   2   1   2   2   1   1   2   1   1   2   2   2   2   2   1   1   1   2   1   2   1   1   1   1   1   1   1   2   1   2   1   1   1   1   1   1   2   2   2   2   2   2   2   1   2   1   1   2   1   2   2   2   1   2   1   2   1   2   2   2   2   1
 MK-6-16                2   2   2   1   1   1   1   2   2   2   2   1   1   2   1   1   1   2   2   2   2   1   2   1   2   2   2   2   2   2   2   2   2   2   1   2   1   2   1   1   2   2   1   2   2   1   2   2   2   1   1   2   2   1   1   1   1   1   1   1   1   2   2   1   2   2   1   2   2   2   2   1   2   2   2   2   1   2   2   2   2   1   1   2   1   1   2   1   2   1   1   1   2   2   2   1   1   2   2   1   1   2   2   1   2   1   2   2   2   2   2   1   2   2   2   2   1   2   1   2   1   2   1   2   2   1   2   2   1   1   2   2   2   2   2   1   1   1   2   1   2   2   1   1   2   1   1   2   2   2   2   2   1   1   1   2   2   2   1   2   1   1   1   1   2   1   1   2   1   1   1   1   1   1   2   2   2   2   2   2   2   1   2   1   1   2   1   2   2   2   1   2   1   1   2   2   2   2   2   1
 
!****************************************** Phenotypic Data **********************************************************
!-100.0 is resevred for missing phenotype
SimulatedTrait1        10.3931   10.1978    8.5147   11.5717   10.0324    9.5932   10.3407    9.3049   11.2863    9.8416   10.9482   10.4152    8.8501    7.8743   10.0986   10.6406   10.4924   10.5000    9.6668   10.3315   10.3938    7.8187    9.3692   10.8864   11.9420   10.3250   10.8188    9.6952   11.0976   10.8230   10.6781   10.1308    9.4527    9.7314   10.6722    8.8497   10.6980   10.1270   10.3465   10.2162   12.0689   11.0157    9.0398    7.4696   10.3708    9.7923    9.9581   10.2517    9.5366    8.9601   11.4495   10.3266    9.2169    8.8995    9.4603   10.0441   10.1024   10.6698    9.9072   11.2709    9.4120    9.6513   10.3813   10.4674   10.8350    9.9748    9.5225   11.4689    8.8684    9.3176   10.5192    8.0483   10.1599    9.9849   12.0314   10.3440   10.3865   11.1524   10.9309   10.5547   10.2916    9.1886    8.8278    9.7571   10.7578    9.3519   10.5667   10.6900   11.7642   10.9136   11.0008    9.8350   10.5612    9.9227   10.3528    9.4965    9.9385   10.6000   10.8910    9.8819   11.0975   11.3193    9.1288   11.3403    9.5755   10.0142   10.1882    9.6704    9.3907    9.5604    9.5264   11.5747   10.3780   11.2254   10.4520   10.0784    8.2925   11.0139    9.9073   10.9043   10.4421   10.0434    9.7296    9.3214    9.3048   10.7951   10.4134   10.0916   10.4165    9.4652   10.5272   11.2245   11.0736   10.5042   10.0687    8.9437   10.1099   10.0020    9.9504   11.7847    9.6710    9.9011   11.0391    8.7226    9.7524    9.6413    9.3331    9.2996   10.0730    9.6845    9.9189   10.9371    9.8508    8.4053    8.4209   10.5920   11.9539    8.9875    9.1227    8.8867    9.8185    9.3662   10.8800    8.6912   11.3233   10.6159   10.4861    8.6718    9.5272    9.5606   10.4126   10.0509    9.4941   10.9601    7.6167   11.2855   10.2206   11.0415   10.3866    9.3935    8.2500   10.9317   10.6469   11.8662   10.3504    9.6653    9.0618    9.1393    9.0927    9.2265   10.5232    9.5402   10.7632   10.4052    7.9989    9.4610   11.0730    9.9770    9.3882    8.5796
 
