# Supplementary material for: Inclusive Composite Interval Mapping of QTL by Environment Interactions in Biparental Populations
Source: PLoS One. 2015 Jul 10;10(7):e0132414. doi: 10.1371/journal.pone.0132414 (PMC4498613; doi:10.1371/journal.pone.0132414)
Supplement: S1 File — (ZIP) [file pone.0132414.s001.zip › BC1 population/e=1/run_00166.met]

!**********************Note: lines staring with "!" are remarks and will be ignored in the program********************
!*********************************General Information**********************************
!Assuming F1 = P1 x P2, populations available in QTL IciMapping are: 
!  1, P1BC1F1 = P1 x F1, the first backcrossing where P1 is used as the recurrent parent;
!  2, P2BC1F1 = P2 x F1, the first backcrossing where P2 is used as the recurrent parent;
!  3, F1DH, F1-derived doubled haploids; 
!  4, RIL or F1RIL, recombination inbred lines through the repeated selfing of F1;
!  5, P1BC1RIL, recombination inbred lines through the repeated selfing of P1BC1F1;
!  6, P2BC1RIL, recombination inbred lines through the repeated selfing of P2BC1F1;
!  7, F2, the selfing generation of F1;
!  8, F3, the selfing generation of F2;
!  9, P1BC2F1, the second backcrossing where P1 is used as the recurrent parent; 
! 10, P2BC2F1, the second backcrossing where P2 is used as the recurrent parent;
! 11, P1BC2RIL, recombination inred lines through the repeated selfing of P1BC2F1; 
! 12, P2BC2RIL, recombination inred lines through the repeated selfing of P2BC2F1; 
! 13, P1BC1F2, the selfing generation of P1BC1F1; 
! 14, P2BC1F2, the selfing generation of P2BC1F1; 
! 15, P1BC2F2, the selfing generation of P1BC2F1; 
! 16, P2BC2F2, the selfing generation of P2BC2F1; 
! 17, P1BC1DH, P1BC1F1-derived doubled haploids; 
! 18, P2BC1DH, P2BC1F1-derived doubled haploids; 
! 19, P1BC2DH, P1BC2F1-derived doubled haploids; 
! 20, P2BC2DH, P2BC2F1-derived doubled haploids; 
   1      !Mapping Population (see remarks above)
   2      !Mapping Function (1 for Kosambi; 2 for Haldane; 3 for Morgan)
   2      !Marker Space Type (1 for intervals; 2 for positions)
   1      !Marker Space Unit(1 for centiMorgans; 2 for Morgan)
   6      !Number of Chromosomes (or Linkage Groups)
 200      !Size of the mapping population
   1      !Number of environments
 
!***************************************** Chromosomes and Linkage Maps **********************************************
!Chromosome                 NumMarkers
-CH1                        16
-CH2                        16
-CH3                        16
-CH4                        16
-CH5                        16
-CH6                        16
!Linkage map (Marker name followed by position or the interval length)
 MK-1-1                1     0.000
 MK-1-2                1    10.000
 MK-1-3                1    20.000
 MK-1-4                1    30.000
 MK-1-5                1    40.000
 MK-1-6                1    50.000
 MK-1-7                1    60.000
 MK-1-8                1    70.000
 MK-1-9                1    80.000
 MK-1-10               1    90.000
 MK-1-11               1   100.000
 MK-1-12               1   110.000
 MK-1-13               1   120.000
 MK-1-14               1   130.000
 MK-1-15               1   140.000
 MK-1-16               1   150.000
 MK-2-1                2     0.000
 MK-2-2                2    10.000
 MK-2-3                2    20.000
 MK-2-4                2    30.000
 MK-2-5                2    40.000
 MK-2-6                2    50.000
 MK-2-7                2    60.000
 MK-2-8                2    70.000
 MK-2-9                2    80.000
 MK-2-10               2    90.000
 MK-2-11               2   100.000
 MK-2-12               2   110.000
 MK-2-13               2   120.000
 MK-2-14               2   130.000
 MK-2-15               2   140.000
 MK-2-16               2   150.000
 MK-3-1                3     0.000
 MK-3-2                3    10.000
 MK-3-3                3    20.000
 MK-3-4                3    30.000
 MK-3-5                3    40.000
 MK-3-6                3    50.000
 MK-3-7                3    60.000
 MK-3-8                3    70.000
 MK-3-9                3    80.000
 MK-3-10               3    90.000
 MK-3-11               3   100.000
 MK-3-12               3   110.000
 MK-3-13               3   120.000
 MK-3-14               3   130.000
 MK-3-15               3   140.000
 MK-3-16               3   150.000
 MK-4-1                4     0.000
 MK-4-2                4    10.000
 MK-4-3                4    20.000
 MK-4-4                4    30.000
 MK-4-5                4    40.000
 MK-4-6                4    50.000
 MK-4-7                4    60.000
 MK-4-8                4    70.000
 MK-4-9                4    80.000
 MK-4-10               4    90.000
 MK-4-11               4   100.000
 MK-4-12               4   110.000
 MK-4-13               4   120.000
 MK-4-14               4   130.000
 MK-4-15               4   140.000
 MK-4-16               4   150.000
 MK-5-1                5     0.000
 MK-5-2                5    10.000
 MK-5-3                5    20.000
 MK-5-4                5    30.000
 MK-5-5                5    40.000
 MK-5-6                5    50.000
 MK-5-7                5    60.000
 MK-5-8                5    70.000
 MK-5-9                5    80.000
 MK-5-10               5    90.000
 MK-5-11               5   100.000
 MK-5-12               5   110.000
 MK-5-13               5   120.000
 MK-5-14               5   130.000
 MK-5-15               5   140.000
 MK-5-16               5   150.000
 MK-6-1                6     0.000
 MK-6-2                6    10.000
 MK-6-3                6    20.000
 MK-6-4                6    30.000
 MK-6-5                6    40.000
 MK-6-6                6    50.000
 MK-6-7                6    60.000
 MK-6-8                6    70.000
 MK-6-9                6    80.000
 MK-6-10               6    90.000
 MK-6-11               6   100.000
 MK-6-12               6   110.000
 MK-6-13               6   120.000
 MK-6-14               6   130.000
 MK-6-15               6   140.000
 MK-6-16               6   150.000
!*********************************** Marker Types ********************************************************************
!Co-dominant marker: When heterozygote F1 is present, P1 is coded as 2, F1 is coded as 1, and P2 is coded as 0; Otherwise, P1 is coded as 2, and P2 is coded as 0. 
!Dominant marker: When heterozygote F1 is present, P1 and F1 are coded as 12, and P2 is coded as 0; Otherwise, P1 is coded as 2, and P2 is coded as 0.  
!Recessive markers: When heterozygote F1 is present, P1 is coded as 2, and F1 and P2 are coded as 10; Otherwise, P1 is coded as 2, and P2 is coded as 0. 
!Missing marker is coded as -1. 
 MK-1-1                 1   1   1   1   1   1   2   1   2   2   2   2   1   1   1   2   1   2   1   2   1   2   1   2   2   2   2   1   1   1   2   2   1   2   1   2   2   2   2   1   1   1   1   1   2   2   1   2   1   2   2   2   2   2   1   2   2   2   2   1   1   2   1   2   1   1   2   1   2   2   2   1   2   2   2   2   1   1   2   1   1   2   1   1   2   1   1   1   1   2   1   1   1   2   1   1   2   2   1   2   1   2   1   2   1   1   1   2   1   1   1   1   1   1   1   2   2   1   1   2   2   2   1   2   1   1   1   1   2   1   1   2   2   1   2   2   2   2   1   2   1   1   1   1   2   2   2   2   2   1   2   1   1   2   2   1   2   2   2   2   2   2   2   1   1   2   1   1   1   1   1   1   2   2   1   2   1   2   2   1   1   2   1   1   1   2   1   1   2   1   2   2   2   1   1   1   1   1   2   1
 MK-1-2                 1   1   1   1   1   1   2   1   2   2   2   2   1   1   1   2   2   2   1   2   1   2   1   2   2   2   2   1   1   1   2   1   1   2   1   1   2   2   2   1   1   1   1   1   2   2   1   2   1   2   2   2   2   2   1   2   2   2   2   1   1   2   1   2   1   1   2   1   2   2   2   1   2   2   2   2   1   1   2   1   1   2   1   1   1   1   1   2   1   2   1   1   1   2   1   2   2   2   1   2   1   2   2   2   1   1   1   2   1   1   2   2   1   1   1   2   2   1   1   1   2   2   1   2   1   1   1   1   2   1   1   2   2   1   2   2   2   1   1   1   1   1   1   1   2   2   2   2   2   1   2   1   1   2   1   1   2   2   2   1   2   2   1   1   2   2   1   1   1   1   1   1   2   2   1   2   1   1   2   2   1   1   1   1   1   2   1   1   2   1   2   2   2   1   1   1   1   1   2   1
 MK-1-3                 1   1   1   2   1   1   2   1   2   2   2   2   1   1   1   2   2   1   1   2   1   2   1   2   2   2   2   1   1   1   2   2   1   2   2   1   2   2   2   1   2   2   1   1   1   2   1   2   1   1   2   2   2   2   1   2   2   2   2   1   1   2   1   2   2   1   2   1   2   2   2   1   2   2   1   2   1   1   2   1   1   2   1   1   1   1   2   2   1   2   1   2   2   2   1   2   2   2   1   2   1   2   2   2   1   1   1   2   1   1   1   2   1   1   1   2   2   1   1   1   2   2   2   2   1   1   1   1   2   1   1   2   2   1   2   2   2   1   1   1   2   1   1   1   1   2   2   2   2   1   2   1   2   2   1   1   2   1   2   1   2   2   1   1   2   2   1   1   1   1   1   1   2   2   1   2   1   1   2   2   1   1   1   1   1   2   1   1   1   1   2   2   2   1   1   1   1   1   2   1
 MK-1-4                 1   1   1   2   1   1   2   1   2   2   2   2   2   1   1   2   2   1   1   2   1   2   1   2   2   2   2   1   1   1   2   2   1   2   2   1   2   2   2   1   2   2   1   1   1   2   1   2   1   1   2   2   2   2   2   2   2   2   2   1   2   2   1   2   1   1   2   1   2   2   2   1   1   2   1   2   1   2   2   1   1   2   1   1   1   2   2   2   1   1   1   2   2   2   1   2   1   2   1   2   1   2   2   2   1   1   1   2   1   1   1   2   2   1   1   2   1   1   1   1   1   2   2   2   1   1   1   1   2   1   1   2   1   1   2   2   2   2   1   1   2   1   1   1   1   2   2   2   2   1   2   1   2   2   1   1   2   1   2   1   2   2   1   2   2   2   1   1   1   1   1   1   2   2   1   2   2   1   2   2   1   1   1   1   2   2   1   1   1   2   2   2   2   1   1   1   1   1   2   1
 MK-1-5                 1   1   1   2   1   1   2   1   2   2   2   2   2   1   1   2   2   1   1   2   1   2   1   2   1   2   2   1   1   1   2   2   1   2   2   1   2   2   1   1   2   2   1   2   1   2   1   2   1   1   2   2   2   2   2   2   2   2   2   1   2   2   1   2   1   1   2   1   2   2   2   2   1   2   1   2   1   2   2   1   1   2   1   1   1   1   2   2   1   1   1   2   1   2   2   2   1   1   1   2   1   2   2   2   2   1   1   2   1   1   1   2   2   1   2   2   1   1   1   1   1   2   2   2   1   1   1   1   2   1   1   2   1   1   2   2   2   2   1   1   2   1   1   1   1   1   2   2   2   1   2   1   2   2   1   1   2   1   2   1   2   2   1   1   2   2   1   1   1   2   2   1   2   2   1   2   1   1   2   2   1   1   1   1   2   2   1   1   1   2   1   2   2   1   1   1   1   1   2   1
 MK-1-6                 1   1   1   2   1   1   2   1   2   2   1   2   2   1   2   2   2   2   1   2   1   2   1   2   1   2   2   1   1   1   1   2   2   2   2   1   2   2   1   1   2   1   1   1   1   2   1   2   1   1   2   2   2   2   2   1   2   2   2   1   2   2   1   2   1   1   2   1   2   2   2   2   1   2   1   2   1   1   2   1   1   2   1   1   1   1   2   2   1   1   1   2   1   2   2   2   1   1   1   2   1   2   2   2   2   2   1   2   1   1   1   2   2   1   2   2   1   1   1   1   1   2   2   2   1   1   1   1   2   1   1   2   1   1   1   2   2   2   1   1   1   1   1   1   1   1   1   2   2   1   2   1   2   2   2   1   1   1   2   1   1   2   1   1   2   2   1   1   1   1   2   1   2   2   1   2   1   2   2   2   1   2   1   2   2   2   1   1   1   1   1   2   2   1   1   1   1   1   2   1
 MK-1-7                 1   1   1   2   1   1   2   1   2   2   1   2   2   1   2   2   2   2   1   2   1   2   1   2   1   2   2   1   1   1   1   2   2   2   2   1   2   2   1   1   2   1   2   1   1   2   1   2   2   1   1   2   2   1   2   1   1   2   2   1   2   2   1   2   1   1   2   2   2   2   2   2   1   2   1   2   1   1   2   1   1   2   1   1   1   1   2   1   1   1   1   2   1   2   2   2   1   1   1   1   1   2   2   2   2   2   1   2   1   1   2   2   1   1   2   2   1   1   1   1   1   2   2   2   1   2   1   1   2   1   1   2   1   1   1   2   2   2   1   1   1   1   1   1   1   2   1   2   2   1   2   1   2   2   2   1   1   1   2   2   1   2   1   1   2   2   1   1   1   1   1   1   2   2   1   2   1   2   2   2   1   1   1   2   2   2   1   1   1   1   1   2   2   1   1   1   2   1   1   1
 MK-1-8                 1   1   1   2   1   1   2   1   2   2   1   2   2   1   2   2   2   2   1   2   1   2   1   2   1   2   2   1   1   1   1   2   2   1   2   1   2   2   1   1   1   1   2   1   1   1   1   2   2   1   1   2   2   1   2   1   1   1   2   1   2   1   1   2   1   1   2   2   1   2   2   2   1   2   1   1   2   1   2   1   1   2   1   1   1   1   2   1   1   1   1   2   1   2   2   2   1   1   1   1   1   2   2   2   2   1   1   2   1   1   2   2   2   1   2   2   1   1   1   1   1   2   2   2   1   2   1   1   2   1   1   2   1   1   2   2   1   2   1   1   1   1   1   2   1   1   1   2   2   1   2   1   2   2   2   1   2   1   2   1   1   2   1   2   2   1   2   1   1   1   1   1   2   1   1   2   1   2   2   2   1   1   1   2   2   2   1   1   1   1   1   2   2   1   1   1   2   1   1   2
 MK-1-9                 1   1   1   2   1   1   2   1   2   2   1   2   2   1   2   2   2   2   1   2   1   2   1   2   1   2   2   1   1   1   2   2   2   1   2   1   2   2   1   2   1   1   2   1   1   1   1   2   2   1   1   2   2   1   2   1   1   1   2   1   2   1   2   2   1   1   2   2   1   2   2   2   1   2   1   1   2   1   2   1   1   2   1   1   1   1   2   1   1   1   1   2   1   2   2   2   1   1   1   1   1   2   2   2   2   1   1   2   1   1   2   2   2   1   2   2   1   1   1   1   1   2   2   2   2   2   1   1   2   1   1   2   1   1   2   2   1   2   1   1   1   2   1   2   1   1   1   2   2   1   2   1   2   2   2   1   2   1   2   1   1   2   1   2   2   1   2   2   1   1   1   1   2   1   1   2   1   2   2   2   1   1   1   2   2   2   1   1   1   1   1   2   2   1   1   1   2   1   1   2
 MK-1-10                1   1   1   1   1   1   2   1   2   2   1   2   1   1   1   2   1   2   1   2   1   2   1   2   1   2   2   1   1   2   2   2   2   1   2   1   2   2   1   2   1   1   2   1   1   1   1   2   2   1   1   2   2   1   1   1   1   1   2   1   2   1   2   2   1   1   2   2   1   2   2   2   1   2   1   1   2   1   2   1   1   1   1   1   1   1   2   1   2   1   1   1   1   2   1   2   1   1   1   1   1   2   2   1   2   1   1   2   1   2   2   1   2   2   2   2   2   1   1   1   1   2   2   2   2   1   1   1   2   1   1   2   1   1   2   1   2   2   1   1   1   2   1   2   1   1   1   2   2   2   2   2   2   2   2   1   2   1   2   1   2   2   1   2   2   1   2   2   1   1   1   1   2   1   1   2   1   2   2   2   2   2   1   1   2   2   1   1   1   1   1   2   2   1   1   1   2   1   1   2
 MK-1-11                1   1   1   1   1   2   2   1   2   1   1   2   1   1   2   2   1   2   1   2   1   1   1   2   1   2   2   1   1   2   2   2   2   1   2   1   1   2   1   2   1   1   2   1   1   1   1   2   2   2   1   2   2   1   1   2   1   1   2   1   2   1   2   2   1   1   2   2   2   2   2   2   1   2   1   1   2   1   2   1   2   1   1   1   1   1   2   1   2   1   1   1   1   2   1   2   1   1   1   1   1   2   2   1   2   1   1   2   1   2   2   1   2   2   2   2   2   1   1   1   1   2   2   2   2   1   1   1   2   2   1   2   1   1   2   2   2   1   2   1   1   1   1   2   1   1   1   2   2   2   2   1   2   1   2   1   2   1   2   1   2   2   1   2   2   1   2   1   1   1   1   1   2   2   2   2   1   2   1   2   2   2   1   2   2   2   1   1   1   1   1   2   1   1   1   1   2   1   1   2
 MK-1-12                1   1   1   1   1   2   2   1   2   1   1   2   1   1   2   2   1   1   1   2   1   1   1   2   1   2   2   1   1   2   2   2   2   1   2   1   1   2   1   2   1   1   2   1   2   1   1   2   2   2   1   2   2   1   1   2   1   1   2   1   2   1   2   2   2   1   2   2   2   2   2   2   2   1   1   2   2   1   2   1   2   1   2   1   1   1   1   1   2   1   1   1   1   2   1   2   1   1   1   2   1   2   2   1   2   1   1   2   1   2   2   1   2   2   2   2   2   1   1   1   1   1   2   2   2   1   1   1   2   2   1   2   1   1   2   2   2   1   2   1   1   1   1   2   1   1   1   1   2   2   2   1   2   1   2   1   2   1   2   1   2   2   1   2   2   1   2   1   1   1   1   1   2   2   2   2   1   2   2   2   2   1   1   2   2   2   1   1   1   1   1   2   1   1   2   1   2   1   1   2
 MK-1-13                1   1   1   1   2   2   2   1   2   1   1   2   1   1   2   2   1   1   1   2   1   1   1   2   1   2   2   1   1   2   2   1   1   1   2   1   1   2   1   2   1   1   2   1   2   1   1   2   2   2   1   2   2   2   1   2   1   1   2   1   2   1   2   2   2   1   2   2   2   2   2   2   2   2   1   2   2   1   2   1   2   1   2   1   1   1   1   1   2   1   1   1   1   2   1   1   1   1   2   2   1   1   2   1   2   2   1   2   1   2   2   1   2   2   2   2   2   1   1   1   1   1   2   2   2   2   1   2   2   2   1   2   1   1   2   1   2   1   2   1   1   1   1   2   1   1   1   1   2   2   2   1   1   1   1   1   2   1   2   1   2   2   2   2   2   1   1   1   1   1   1   1   2   2   2   2   1   2   2   2   2   1   1   2   2   2   1   1   1   1   1   2   1   1   2   1   2   2   1   2
 MK-1-14                1   1   1   1   2   2   2   2   2   1   1   2   1   1   2   2   1   1   1   2   1   1   1   2   1   2   2   1   1   2   2   1   1   1   2   1   1   2   1   2   1   1   2   1   2   1   1   2   2   2   1   2   2   2   1   2   1   1   2   1   2   1   2   2   2   1   2   2   2   2   2   2   2   2   1   1   2   1   2   1   2   1   2   1   1   1   1   2   2   1   1   1   1   2   2   2   1   1   2   2   1   1   2   1   2   2   1   2   1   2   2   1   2   2   2   2   2   1   1   1   1   1   2   2   1   1   1   1   2   2   1   2   2   1   1   2   2   1   2   1   1   1   1   1   1   1   1   1   2   2   2   1   1   1   1   1   2   1   2   2   2   2   2   2   2   1   1   1   1   1   1   1   2   2   2   2   1   2   2   2   2   2   1   2   2   2   1   1   1   1   1   2   1   1   2   1   2   2   1   2
 MK-1-15                1   1   1   1   2   2   2   2   2   1   2   1   1   1   2   2   1   1   1   2   1   1   1   2   1   2   2   1   1   2   2   2   1   1   2   1   1   1   1   2   1   1   2   1   2   1   1   2   2   2   1   2   2   2   1   2   1   1   2   1   2   1   2   2   2   1   2   2   2   2   1   2   2   1   2   1   2   1   1   2   2   1   2   1   1   1   1   2   2   1   1   1   1   2   2   2   1   1   1   1   1   1   2   1   2   2   1   2   2   2   1   1   2   2   2   2   2   1   1   1   1   1   2   2   1   1   1   1   1   2   1   2   2   1   1   2   2   1   2   1   1   1   1   1   1   1   1   1   2   2   2   1   1   1   1   1   2   1   2   2   2   2   2   2   2   1   2   1   1   1   2   1   2   2   1   2   1   2   2   2   2   2   1   2   2   2   1   1   1   2   1   1   1   1   2   1   2   1   1   2
 MK-1-16                1   1   1   1   2   2   2   2   2   1   2   2   1   1   2   2   1   1   1   2   1   1   1   2   1   2   2   2   1   2   2   2   1   1   2   1   1   1   1   2   1   1   2   1   2   1   1   2   2   2   1   2   2   2   1   1   2   1   2   1   1   1   2   2   2   1   1   2   2   2   1   2   2   1   2   1   2   1   1   2   2   1   2   1   1   1   1   2   2   1   1   1   1   2   2   2   1   1   1   1   2   1   2   1   2   2   1   2   2   2   2   1   2   2   2   2   2   1   1   1   1   1   2   2   1   1   1   1   1   2   1   2   2   1   1   2   2   1   2   1   1   1   1   1   1   1   1   1   2   2   2   1   1   1   1   1   2   1   1   2   2   2   2   1   2   1   2   1   1   1   2   1   2   1   1   2   1   2   2   2   1   2   1   2   1   2   2   2   1   2   1   1   1   2   2   1   2   1   1   2
 MK-2-1                 1   2   2   1   1   2   2   2   2   2   1   1   2   2   2   2   1   2   2   2   2   2   1   2   1   2   2   2   1   2   2   1   1   1   1   1   1   1   1   2   1   1   1   1   1   2   1   1   1   2   1   1   2   1   1   1   2   1   1   2   2   1   1   1   1   2   2   2   2   1   1   2   2   2   1   1   1   2   2   2   1   2   1   1   2   1   2   2   1   2   1   2   2   2   2   1   2   2   2   2   1   1   2   2   2   1   2   2   2   2   1   1   2   1   2   2   1   1   1   2   2   2   1   1   1   1   2   1   1   1   2   2   2   2   1   1   1   2   2   2   2   2   2   2   2   2   1   1   2   2   1   1   2   1   2   2   2   1   1   1   2   2   2   1   1   2   1   1   1   2   1   1   1   2   1   2   1   1   1   1   2   2   2   2   1   2   1   2   2   1   2   2   1   1   1   2   1   1   1   1
 MK-2-2                 1   2   2   1   1   2   1   2   2   2   1   2   2   1   1   2   1   2   2   1   2   2   1   2   1   2   2   2   1   2   2   1   2   1   1   2   1   1   1   2   1   1   2   1   1   2   1   1   1   2   1   1   2   1   1   1   2   1   1   1   2   2   1   1   1   2   2   2   1   1   2   2   2   2   2   1   1   2   1   2   1   1   1   1   1   1   2   2   1   2   1   2   1   2   2   1   1   2   2   2   1   1   1   2   2   1   2   2   2   2   1   1   2   1   2   2   1   1   1   2   2   2   1   1   1   1   2   1   1   1   2   2   2   2   1   1   1   2   2   2   1   2   2   2   2   2   2   1   1   2   2   1   2   1   2   2   2   2   1   1   2   2   2   1   2   2   1   1   1   2   1   1   1   2   1   2   1   1   1   1   2   2   2   2   2   2   1   2   1   1   2   2   1   1   1   2   1   1   1   1
 MK-2-3                 1   2   1   1   1   2   1   2   2   2   1   2   2   1   1   2   1   2   2   1   2   2   1   2   1   2   1   2   1   2   2   1   2   1   1   1   1   1   1   1   1   1   2   1   1   2   2   1   1   2   1   1   2   1   1   1   2   1   1   1   2   2   1   1   1   1   2   2   1   1   2   2   2   2   2   2   1   2   1   2   1   1   1   1   1   1   2   2   1   2   2   2   1   1   2   1   1   2   2   2   1   1   2   2   2   1   2   2   2   2   1   1   2   1   2   2   1   1   1   2   2   2   1   1   1   1   2   1   1   1   2   2   2   2   1   1   1   2   2   2   1   2   2   2   2   2   2   1   1   2   2   1   2   1   2   2   2   2   1   1   2   2   2   1   1   2   1   1   1   2   1   1   1   1   1   2   1   1   1   1   2   2   2   2   2   2   1   2   1   1   2   2   1   1   1   2   1   1   1   1
 MK-2-4                 2   1   1   1   1   2   1   1   2   2   1   2   2   1   1   2   1   2   2   1   2   2   1   2   1   2   1   2   1   2   2   1   2   1   1   1   1   1   1   1   1   2   2   1   1   2   2   1   1   2   1   1   2   1   1   1   2   1   1   1   2   2   1   1   1   1   2   2   2   1   2   2   2   2   2   2   2   2   1   2   1   2   1   1   1   1   1   2   2   2   2   2   1   1   2   1   1   2   2   2   1   1   2   2   1   1   2   2   2   2   1   1   2   1   2   2   1   1   1   2   2   2   1   1   1   1   2   1   1   1   2   2   2   2   1   1   1   2   2   2   1   2   2   1   2   2   2   1   1   1   1   1   2   1   2   2   2   2   1   1   2   2   2   1   1   2   1   1   1   2   1   1   1   1   1   2   1   1   1   1   2   2   2   2   2   2   1   2   1   1   2   2   1   1   1   2   1   1   1   1
 MK-2-5                 2   1   1   1   2   2   1   1   2   1   1   2   2   1   1   2   1   2   2   2   2   2   2   2   1   2   1   2   2   1   2   1   2   1   1   1   1   1   1   1   1   2   2   1   1   2   1   1   1   2   1   1   2   1   1   1   2   1   1   1   2   2   1   1   1   1   2   2   1   1   2   2   1   2   1   2   2   2   2   2   1   2   1   1   1   2   1   1   2   2   2   2   1   1   2   1   1   2   2   2   1   1   2   2   1   1   2   2   1   2   1   1   2   1   2   2   1   2   1   2   1   2   1   2   1   1   2   1   1   2   2   2   2   2   1   2   1   2   2   2   1   1   2   1   2   2   2   1   1   1   1   1   2   1   2   2   2   2   1   1   1   2   2   1   1   2   1   1   1   2   1   2   1   1   1   2   1   1   1   1   2   2   2   2   2   2   1   2   1   1   2   1   1   1   1   2   1   1   2   1
 MK-2-6                 2   1   1   1   2   2   1   1   2   1   1   2   2   1   1   2   1   2   2   2   1   2   2   2   1   2   1   2   2   1   2   1   2   1   1   1   1   1   2   1   1   1   2   1   1   1   1   1   1   2   1   1   2   2   2   1   2   1   1   1   2   2   1   1   1   1   1   2   1   1   2   2   1   2   1   2   2   2   2   2   1   2   1   1   1   2   1   1   2   2   2   1   1   2   1   1   1   2   2   2   2   1   2   2   1   1   1   2   1   2   1   2   1   1   2   2   1   2   1   2   1   2   1   2   1   1   2   1   1   2   2   2   2   2   1   2   1   2   2   2   1   1   2   1   2   2   2   1   1   1   1   1   2   1   2   2   2   2   1   1   1   2   2   1   1   2   1   1   1   2   1   1   1   1   1   1   1   1   1   1   2   2   2   2   2   2   1   2   1   1   2   1   1   1   1   2   1   1   2   1
 MK-2-7                 2   1   1   1   2   2   1   2   2   1   1   2   2   1   1   2   1   2   2   2   2   2   2   2   1   2   1   2   2   1   2   1   2   1   1   1   1   1   2   1   1   1   2   2   1   1   1   1   1   2   1   2   2   2   2   1   2   1   1   1   2   2   1   1   1   1   1   2   1   1   2   2   1   2   1   2   2   2   2   2   1   2   1   2   1   2   1   1   2   2   2   1   1   2   1   1   2   2   2   2   2   1   2   2   1   1   1   1   1   2   1   2   1   1   1   2   1   2   1   2   1   2   1   2   1   1   2   1   1   2   2   2   2   2   1   2   1   2   2   2   2   1   2   1   2   2   2   1   1   1   1   2   2   1   2   2   2   2   1   1   1   2   2   1   1   1   1   1   1   2   1   1   1   1   2   1   1   1   1   1   2   1   2   2   2   2   1   2   1   1   2   1   1   1   1   2   1   1   2   1
 MK-2-8                 2   1   1   1   2   2   1   2   2   1   1   2   2   2   1   2   1   2   2   2   2   2   2   2   1   2   2   2   1   1   2   1   2   1   1   1   1   1   2   1   1   1   2   2   1   2   1   1   1   2   1   2   2   2   2   1   2   2   1   1   2   2   1   1   1   1   1   2   1   1   2   2   1   2   1   2   2   2   2   2   1   2   1   2   1   2   1   1   2   2   2   1   1   2   1   1   2   2   2   2   2   1   2   2   1   1   1   1   1   2   1   2   1   1   1   2   1   1   1   2   1   2   1   2   1   1   2   2   1   2   2   1   2   2   1   2   1   2   2   2   2   1   2   1   1   1   2   1   1   1   1   1   2   1   2   2   2   2   1   1   1   1   2   1   2   1   1   1   1   2   1   1   1   1   2   1   1   1   1   1   2   1   2   2   2   2   1   2   1   1   2   1   1   1   1   2   1   1   2   1
 MK-2-9                 2   1   1   2   2   2   1   2   2   2   1   2   2   2   1   2   1   2   2   1   2   2   2   2   1   2   1   2   1   1   2   1   2   1   1   1   1   1   2   1   1   1   2   2   1   1   1   1   1   2   1   2   2   2   2   1   2   2   1   1   2   2   1   1   1   1   1   2   1   1   2   2   1   2   1   2   1   1   2   2   1   2   2   2   1   2   1   1   2   2   2   1   1   2   1   1   2   2   2   2   2   2   2   2   1   1   1   1   1   2   1   2   1   1   1   2   1   1   1   2   2   2   2   2   1   1   2   2   1   2   2   1   2   2   2   2   1   2   2   2   2   1   2   1   1   1   2   1   2   1   1   1   2   2   2   2   2   2   2   1   2   1   2   1   2   1   1   2   1   2   1   2   1   1   2   1   1   1   1   1   2   1   2   2   2   2   1   2   1   1   2   1   1   1   1   2   1   1   2   1
 MK-2-10                2   2   1   2   2   2   1   2   2   2   1   2   2   2   1   2   1   2   2   1   2   2   2   2   1   2   1   2   1   1   2   2   2   1   1   1   1   1   2   1   1   2   2   1   1   1   1   1   1   2   1   2   2   2   2   1   2   2   1   1   1   2   1   1   1   1   1   2   1   1   2   2   1   2   1   2   1   1   2   2   1   2   2   2   1   1   1   2   2   2   2   1   1   2   1   1   2   2   2   2   2   2   2   2   1   1   1   1   1   1   1   2   1   1   1   2   1   1   1   2   2   2   2   2   1   1   2   2   1   2   2   1   2   2   2   2   1   2   2   2   2   1   2   1   1   1   2   1   2   1   1   1   2   2   2   2   2   2   2   1   2   1   1   2   2   1   1   2   1   2   2   1   1   1   1   1   1   1   1   1   2   1   2   2   2   2   1   1   1   1   2   1   1   1   1   2   1   1   2   1
 MK-2-11                2   1   1   2   2   2   1   2   2   2   1   2   2   2   1   2   1   2   1   1   2   2   2   2   1   2   1   2   1   1   2   2   2   1   1   1   1   1   2   1   1   2   2   1   2   1   1   1   1   2   1   2   2   2   2   1   2   2   1   1   1   2   1   1   1   1   1   2   1   1   2   2   1   2   1   2   1   1   2   2   1   2   2   2   1   1   1   2   2   2   2   1   1   2   1   1   2   2   2   1   2   2   2   2   1   1   1   1   1   1   1   2   1   1   1   2   1   1   1   2   2   2   2   2   1   1   2   2   1   2   2   1   2   2   2   2   2   2   2   2   2   1   2   1   2   1   2   1   2   2   1   1   2   2   2   2   2   2   1   1   2   1   1   2   2   1   1   2   1   1   2   1   1   1   1   2   1   1   1   1   2   1   2   2   2   2   1   1   1   2   1   1   1   1   1   2   1   2   2   1
 MK-2-12                2   1   1   2   2   1   1   2   2   1   1   2   2   2   1   2   1   2   1   1   2   2   1   2   1   2   1   2   1   1   2   2   2   1   1   2   2   1   2   1   1   2   2   1   2   1   1   1   1   2   1   2   2   2   2   1   2   2   1   1   1   2   1   1   1   1   1   2   1   1   2   2   1   1   1   2   1   1   2   1   1   2   2   2   1   1   1   2   2   2   2   1   1   2   1   1   2   1   1   1   2   2   2   2   1   1   1   2   1   1   1   2   1   1   1   2   1   1   1   2   2   2   2   2   1   1   2   2   1   2   2   1   2   2   2   2   2   2   2   2   2   1   2   1   2   1   2   1   2   2   1   1   2   2   2   2   2   2   1   1   2   1   1   2   2   1   1   2   1   1   2   1   2   1   1   2   1   1   1   2   1   1   2   2   2   2   1   1   1   2   1   1   1   1   1   2   2   1   2   1
 MK-2-13                2   1   1   2   2   1   1   1   2   2   1   2   2   2   1   1   1   2   2   1   2   2   2   2   2   2   1   2   1   1   2   2   2   1   1   2   1   2   2   1   1   2   2   1   2   1   1   2   1   2   1   1   2   1   2   1   2   2   1   1   1   2   1   1   1   2   1   2   1   1   2   2   1   1   1   2   1   1   2   2   1   2   2   1   1   1   1   2   1   2   1   1   1   2   1   1   2   1   1   1   1   1   2   2   2   1   2   2   1   1   1   2   1   1   2   2   1   2   1   2   1   2   2   2   1   1   2   2   1   2   2   1   2   2   2   1   2   2   2   2   1   1   2   1   2   1   2   1   2   2   1   1   2   2   2   2   2   2   1   1   2   1   1   2   2   1   1   1   1   1   2   1   2   1   1   1   1   2   1   2   1   1   2   2   2   1   1   1   1   2   1   1   2   1   1   2   2   1   2   1
 MK-2-14                2   1   1   1   2   1   1   1   2   2   1   2   2   2   2   1   1   2   1   1   2   2   2   2   2   2   1   2   1   1   2   1   2   1   1   2   1   2   2   1   1   2   1   1   2   1   1   2   1   2   1   2   2   2   2   1   2   2   2   1   1   2   2   1   1   2   1   2   1   1   2   2   1   1   2   2   1   1   2   2   1   2   2   1   1   1   2   2   1   2   1   1   1   2   1   1   2   1   1   1   1   1   2   2   2   1   2   2   2   1   1   2   2   1   2   2   1   2   1   1   1   2   2   2   1   1   2   2   1   2   2   1   2   2   2   1   2   2   2   2   1   1   2   1   2   1   2   1   2   2   1   1   2   2   2   1   2   2   1   1   2   1   1   2   2   1   1   1   1   1   2   1   2   1   1   1   1   2   2   2   1   1   2   2   2   1   2   1   1   2   1   1   2   1   1   2   2   1   2   2
 MK-2-15                2   1   1   1   2   1   1   1   2   2   1   2   2   2   2   1   1   2   1   1   2   2   2   2   2   1   1   2   1   1   2   1   2   1   1   2   2   2   2   1   1   2   1   1   2   2   1   2   1   2   1   1   2   2   2   1   2   2   2   1   1   2   2   1   1   2   1   2   1   1   2   2   1   1   2   2   1   1   2   2   1   2   2   1   1   2   1   2   2   2   1   1   1   2   1   1   1   2   2   2   1   1   2   2   2   1   1   1   2   1   1   2   2   1   1   2   1   2   1   1   1   2   2   2   1   1   2   2   1   1   2   1   2   2   2   1   2   2   2   2   1   1   2   1   2   1   2   1   2   2   1   1   2   2   2   1   1   2   1   1   2   1   1   2   2   1   1   1   1   1   2   1   2   1   1   1   1   2   2   2   1   1   2   2   2   1   1   1   1   1   1   1   2   1   1   2   1   1   2   2
 MK-2-16                1   1   1   1   1   1   1   1   2   2   1   2   1   2   2   1   1   2   1   2   2   1   2   2   2   1   1   2   1   1   2   1   2   1   1   2   2   2   2   1   1   2   1   1   2   2   1   2   1   2   1   1   2   2   2   1   2   2   2   1   1   2   2   1   1   2   1   1   2   1   2   2   1   1   2   2   1   1   2   2   1   2   2   1   2   1   1   2   2   2   1   1   1   1   1   1   1   2   2   2   1   1   2   1   2   1   1   1   2   1   1   2   2   1   1   2   1   2   1   1   1   2   2   2   1   2   2   1   1   1   2   1   2   2   2   1   2   2   2   2   1   1   2   1   2   1   2   1   2   2   1   2   2   2   2   1   1   2   1   1   2   1   2   2   2   1   1   1   1   1   2   1   2   1   1   1   1   2   2   2   1   1   2   2   2   1   1   1   1   1   2   1   2   1   1   2   2   1   2   2
 MK-3-1                 1   1   2   1   2   1   2   1   2   2   2   1   2   1   1   2   1   2   2   2   1   2   1   2   1   2   1   1   1   2   1   2   1   2   1   1   1   1   2   2   2   1   2   2   1   2   1   2   1   1   1   1   2   2   2   1   2   1   2   1   2   1   2   1   1   1   1   1   2   2   1   1   2   2   2   2   1   1   2   1   2   2   2   1   1   2   1   2   2   2   2   1   2   1   2   1   2   2   2   1   1   1   2   2   2   2   2   1   2   1   2   2   1   2   1   2   1   1   2   2   1   1   1   2   2   1   2   1   2   2   1   1   2   1   2   1   2   2   1   2   2   1   2   2   1   1   2   2   2   2   1   2   2   1   2   2   1   1   1   1   2   2   2   2   2   1   2   2   1   1   1   2   2   2   1   1   2   1   1   2   2   1   1   1   2   1   1   2   2   1   1   2   2   2   2   1   1   2   1   2
 MK-3-2                 1   1   2   1   2   1   2   2   1   2   2   1   2   2   2   2   2   2   1   2   1   2   1   2   1   2   1   1   1   2   1   2   1   2   1   1   1   1   2   2   2   1   2   2   1   2   1   2   1   1   1   2   1   2   2   1   2   1   2   1   2   1   2   1   1   1   1   1   2   2   1   1   2   2   2   2   1   1   1   1   2   2   2   1   2   1   1   2   2   1   2   1   2   1   1   1   2   2   2   1   1   1   2   2   2   2   2   1   2   1   2   2   2   2   1   2   1   1   2   2   1   1   1   2   2   1   2   1   2   1   1   1   2   1   2   1   2   2   1   1   2   1   2   1   1   1   2   2   1   2   1   2   2   1   2   2   1   1   1   1   2   2   2   2   2   1   2   2   1   1   1   2   1   2   1   1   2   1   1   2   2   1   1   1   2   1   2   2   2   1   1   2   2   2   2   1   1   2   1   2
 MK-3-3                 1   1   2   1   2   1   2   2   1   2   2   1   2   2   2   2   2   2   1   2   1   1   1   1   1   2   1   1   1   1   1   2   1   2   1   1   1   1   2   2   2   1   2   2   1   2   2   2   1   1   1   2   1   2   2   1   2   1   2   1   2   1   2   1   1   1   1   1   2   2   1   1   2   2   2   2   1   1   1   1   2   2   2   1   2   1   1   2   2   1   2   1   2   1   1   2   2   2   2   1   1   1   2   2   2   2   2   1   2   1   2   2   2   2   1   2   1   1   2   2   1   1   1   2   2   1   2   1   2   1   1   1   1   1   1   1   2   2   1   1   2   1   2   1   1   1   2   2   1   2   1   2   2   1   2   2   1   1   1   1   2   2   2   2   2   1   2   2   1   1   1   2   1   2   2   1   2   1   1   2   2   1   1   1   2   1   2   2   2   1   1   2   2   2   2   1   1   2   1   2
 MK-3-4                 1   1   2   1   2   1   2   2   1   2   2   1   2   2   1   2   1   2   1   2   1   1   1   1   1   2   1   1   1   1   1   2   1   2   2   1   1   1   2   2   2   1   1   2   1   1   2   2   1   1   1   2   1   2   1   1   2   1   1   1   2   1   2   1   1   1   1   1   2   2   1   1   2   2   2   1   1   1   1   2   2   2   2   2   1   1   1   2   2   1   2   1   2   1   1   2   2   2   2   1   1   2   2   2   2   1   2   1   2   1   2   2   2   2   1   2   1   1   1   2   1   1   1   2   2   2   2   1   2   1   1   1   1   1   1   1   2   2   1   1   2   1   2   2   1   1   2   2   1   2   1   2   2   1   2   2   2   1   1   1   2   2   1   2   2   1   2   2   1   1   1   2   1   2   2   1   2   1   2   2   2   1   1   1   2   1   2   2   2   1   2   2   2   2   2   1   1   2   1   1
 MK-3-5                 1   1   2   1   2   1   1   2   2   2   2   1   2   2   1   2   2   2   1   2   1   1   1   1   2   2   1   1   2   1   1   2   1   2   2   1   1   1   2   1   2   1   1   2   1   2   2   2   1   2   1   2   1   2   1   1   2   1   1   1   1   1   2   1   1   1   1   1   2   2   1   1   2   2   2   1   1   1   1   2   2   2   2   1   1   1   1   2   2   1   2   1   2   1   1   2   1   2   2   2   2   2   2   2   1   2   2   1   2   1   2   2   2   2   1   2   1   1   1   2   1   1   1   2   1   2   2   1   2   1   1   1   1   1   1   1   2   2   1   1   2   1   2   2   1   1   2   2   2   2   1   2   1   1   1   2   2   1   1   1   2   2   2   2   2   1   2   2   1   1   1   2   1   2   2   1   2   1   2   2   2   1   1   1   2   2   2   2   1   1   2   2   2   2   2   1   1   2   1   1
 MK-3-6                 1   1   2   1   2   1   1   2   2   2   2   2   2   2   1   2   2   2   1   2   1   1   1   1   2   2   1   1   2   1   1   2   1   2   2   1   1   1   1   1   2   2   1   2   1   2   2   2   1   2   1   2   1   2   1   1   2   1   1   1   1   1   2   1   1   1   1   1   2   2   1   1   2   1   2   1   1   1   1   2   2   2   2   1   1   1   1   2   2   1   2   1   2   1   1   2   1   2   2   2   2   2   2   2   1   2   2   1   2   1   2   2   2   2   1   2   1   1   1   2   2   2   1   2   1   2   2   1   2   1   2   1   1   1   1   1   2   2   1   1   2   1   2   2   1   1   2   2   2   2   1   2   1   1   1   2   2   2   1   1   2   2   2   2   2   1   2   2   1   1   1   2   1   2   2   1   2   1   2   2   2   1   2   1   1   2   2   2   1   1   1   2   2   2   2   1   1   2   1   1
 MK-3-7                 1   1   1   1   2   1   1   2   2   2   2   2   2   2   1   2   2   2   1   2   2   1   1   1   2   2   1   1   2   1   1   2   1   2   2   1   1   2   1   1   2   2   1   2   1   2   2   2   1   2   1   2   1   2   1   1   2   1   1   1   1   1   2   1   2   1   1   1   2   2   1   1   2   1   2   1   2   1   1   2   2   2   2   1   1   1   1   2   2   1   2   1   2   1   2   2   1   2   2   2   2   1   2   2   1   2   2   2   2   1   2   2   2   2   1   2   1   2   1   2   2   1   1   1   1   2   1   1   2   1   2   2   1   1   1   1   2   1   1   1   2   1   2   2   1   1   2   2   2   2   1   2   1   1   1   2   2   2   2   1   2   2   2   2   2   1   2   2   1   1   1   2   1   2   2   1   2   1   1   2   2   1   2   1   1   2   2   2   1   1   1   2   2   2   2   1   2   2   1   1
 MK-3-8                 1   1   1   1   1   1   1   2   2   2   2   2   2   2   1   2   2   2   1   2   2   1   1   1   2   2   1   2   2   2   1   2   2   2   2   2   1   2   1   1   2   2   1   2   1   2   1   2   1   2   1   1   1   2   1   1   2   1   1   1   1   1   2   1   2   1   1   1   2   1   1   1   2   2   2   1   1   1   2   2   2   2   2   1   1   1   1   2   2   1   1   1   2   1   2   2   1   2   2   2   2   1   2   2   1   2   2   2   2   2   2   2   2   2   2   2   1   2   1   2   2   1   1   1   2   2   1   1   2   1   2   2   1   1   1   1   2   1   1   1   2   1   2   2   1   1   2   2   1   2   1   2   1   1   1   2   2   2   2   1   2   1   2   2   2   1   2   2   1   1   1   2   1   2   2   2   2   1   1   2   1   1   1   1   1   2   1   1   1   1   1   2   2   2   2   1   2   2   1   1
 MK-3-9                 1   1   2   1   1   1   1   2   1   2   1   1   2   2   2   2   1   1   1   2   2   1   1   1   2   2   1   2   2   2   1   2   2   2   2   2   1   1   1   2   2   2   1   2   2   2   1   2   1   2   1   1   1   2   1   1   2   1   1   1   1   1   2   1   2   1   1   1   2   1   1   1   2   2   2   1   1   1   2   2   2   2   2   1   1   1   1   2   2   1   1   1   2   1   2   2   1   2   2   2   2   1   2   2   1   1   2   2   2   2   2   2   2   2   1   2   1   1   1   2   2   1   1   1   2   2   1   1   1   1   1   2   1   1   1   1   2   1   1   1   2   1   2   2   1   1   2   2   1   2   1   2   2   1   1   2   2   2   2   1   2   1   2   2   2   1   1   2   1   1   1   2   1   2   2   2   2   1   1   2   1   1   1   1   1   2   1   1   1   1   1   2   2   2   2   1   1   2   1   1
 MK-3-10                1   1   1   1   1   1   1   2   1   2   1   1   2   2   2   2   2   1   1   2   2   1   1   1   2   2   1   2   2   2   1   2   2   1   2   2   1   1   1   2   2   2   1   2   2   2   1   2   1   2   1   1   1   2   1   1   2   1   1   2   1   1   2   1   2   1   1   1   2   1   1   1   2   2   2   1   1   1   2   2   2   1   1   1   1   1   1   2   2   1   1   1   2   1   2   2   1   2   2   1   2   1   2   2   1   1   2   2   2   2   2   2   2   2   2   2   1   1   1   2   2   1   1   1   2   2   1   1   1   1   1   2   1   2   1   1   2   1   1   1   2   1   2   2   1   1   2   2   1   2   1   2   2   1   1   2   2   2   2   1   2   1   2   2   2   1   1   2   1   1   1   2   1   2   2   2   2   1   1   2   1   1   1   1   1   1   1   1   1   1   1   2   2   2   2   1   1   2   1   1
 MK-3-11                1   1   2   1   1   1   1   2   1   1   1   2   2   2   1   2   2   2   1   2   2   1   1   1   2   2   1   1   2   2   1   1   2   1   2   1   1   1   1   1   2   2   1   2   2   2   1   2   1   2   1   1   1   2   1   2   2   2   1   2   1   1   2   1   2   1   1   1   2   1   1   1   2   2   2   1   1   2   2   2   2   1   1   1   1   1   1   1   2   1   1   1   2   1   2   2   1   2   2   1   2   1   2   2   1   1   2   2   2   2   1   2   2   2   2   2   1   1   1   2   2   1   1   1   2   2   2   1   1   1   1   1   1   2   1   1   2   1   1   1   2   1   2   2   1   1   2   2   1   2   1   2   2   1   1   2   2   2   2   1   1   1   2   2   2   1   1   2   1   1   2   2   1   2   2   2   2   1   2   2   1   2   1   1   1   1   1   1   1   1   1   2   2   2   2   1   1   2   1   1
 MK-3-12                1   1   2   1   2   1   1   2   1   1   1   2   2   2   1   2   2   1   1   2   2   1   1   1   2   1   1   2   2   2   1   1   2   2   2   2   1   1   2   1   2   2   2   2   2   2   1   2   1   2   1   1   1   2   1   2   2   2   2   2   1   1   2   1   2   1   1   1   2   1   2   1   2   2   2   1   1   2   2   2   2   1   1   1   1   1   1   1   2   1   1   1   2   1   2   2   1   2   1   1   1   2   2   2   1   1   2   2   2   2   1   2   2   1   2   2   1   1   2   2   2   1   1   1   2   2   1   2   1   2   1   2   1   2   1   1   2   1   1   1   2   1   2   2   1   1   1   2   1   1   1   2   2   1   1   2   2   2   2   1   2   1   2   2   2   1   1   2   2   1   2   2   1   2   2   2   2   1   2   2   1   1   2   1   1   1   1   1   1   1   1   2   2   2   2   1   1   2   1   1
 MK-3-13                2   1   2   1   2   1   2   2   1   1   1   1   2   2   1   2   2   2   1   2   2   1   1   1   2   1   1   2   2   1   1   1   2   2   2   2   1   1   2   2   1   2   2   2   2   2   1   2   2   1   1   1   1   2   1   2   2   2   2   2   1   1   1   1   2   1   1   1   2   1   2   1   2   2   2   1   1   2   2   2   2   1   1   1   1   1   1   1   2   1   1   1   2   1   2   2   1   2   1   1   1   2   2   2   1   1   1   2   2   2   1   2   2   1   2   2   1   1   2   2   2   1   1   1   2   2   1   2   1   2   1   2   1   2   1   1   2   1   1   1   1   1   2   2   1   1   1   2   1   1   1   2   2   1   1   2   2   2   2   2   2   1   2   2   2   1   2   2   2   1   2   2   1   2   2   2   2   1   2   2   1   1   2   1   1   1   1   1   1   1   2   2   2   2   2   1   1   2   1   1
 MK-3-14                2   1   1   1   2   1   2   2   1   1   1   1   2   2   1   2   2   2   1   2   2   1   1   1   2   1   1   2   2   1   1   1   2   2   2   2   1   1   2   2   1   2   2   2   2   2   2   2   1   1   1   1   1   2   1   2   1   2   2   2   1   1   1   1   2   1   1   1   2   1   2   1   2   2   2   1   1   2   2   2   2   1   1   1   1   2   1   1   2   1   2   1   1   1   2   2   1   2   1   1   1   2   2   2   1   1   1   2   1   2   1   2   2   2   1   2   1   1   1   2   2   1   1   1   2   2   1   2   1   2   1   2   1   2   1   1   2   1   1   2   1   1   2   2   2   1   1   2   1   1   1   2   2   1   1   2   2   2   2   2   2   1   2   2   2   1   2   2   2   1   2   2   1   2   2   2   1   1   2   2   1   1   2   1   1   1   1   1   1   2   2   1   2   2   1   1   1   2   1   1
 MK-3-15                2   1   1   1   2   1   2   2   1   1   1   2   2   2   1   2   1   2   1   2   2   1   1   1   2   2   2   2   2   1   1   1   2   2   2   2   1   1   2   2   2   2   2   2   2   2   2   2   1   1   1   1   1   2   1   2   1   2   1   2   1   1   1   1   1   1   2   1   2   1   2   1   2   2   2   1   1   2   2   2   2   1   1   1   1   2   1   1   2   2   2   1   1   1   2   2   1   2   1   1   1   2   2   2   1   1   1   1   1   2   2   2   2   2   1   2   1   1   1   2   2   1   1   1   2   2   1   2   1   2   1   2   1   2   1   1   2   1   1   2   1   1   2   2   2   2   1   1   2   1   1   2   2   2   1   2   2   2   1   2   2   1   2   2   2   1   2   2   2   1   1   2   1   2   2   2   1   1   2   2   1   1   2   1   1   1   1   1   1   2   2   1   2   2   1   2   1   2   1   1
 MK-3-16                2   1   1   1   2   1   2   2   1   1   1   2   2   2   1   2   1   2   1   2   2   1   1   1   2   2   2   2   2   1   1   1   2   2   2   2   1   1   2   1   2   2   2   2   2   2   2   2   1   1   1   1   1   2   2   2   1   2   1   2   1   1   2   1   1   1   2   2   2   1   2   1   2   2   2   1   1   1   2   2   2   1   1   1   2   2   1   1   2   2   1   1   1   1   2   2   1   2   1   2   1   2   2   2   1   1   1   1   1   2   2   2   2   2   1   2   1   1   2   2   2   2   2   1   2   2   2   2   1   2   1   2   1   2   1   1   2   1   1   2   1   1   2   2   2   2   1   1   2   1   1   2   2   2   1   2   2   2   1   2   2   1   2   2   2   1   2   2   2   1   1   2   1   1   2   2   1   1   2   2   1   1   2   1   1   1   1   1   1   2   2   1   2   2   1   2   1   1   1   1
 MK-4-1                 2   2   2   1   1   1   1   1   2   1   2   2   1   1   1   2   2   1   2   2   1   2   1   2   2   1   2   1   1   1   2   2   2   1   1   1   1   2   2   1   2   2   1   1   1   1   2   1   1   1   2   2   2   1   1   2   1   2   1   1   2   2   1   1   1   1   2   2   1   1   1   2   2   2   1   1   1   2   1   1   2   2   2   1   1   2   1   2   1   2   2   2   2   2   1   2   2   1   2   2   1   2   1   2   1   1   2   1   2   1   1   1   2   2   2   1   1   2   2   2   1   1   2   2   2   1   2   2   2   1   1   2   2   2   2   2   1   2   2   2   1   2   1   1   2   1   2   1   2   2   1   1   2   1   2   2   2   2   2   1   1   1   2   1   2   2   1   2   2   1   2   1   2   1   1   1   1   2   2   2   1   1   1   1   2   1   2   1   1   2   1   2   2   1   1   1   2   1   1   1
 MK-4-2                 2   1   2   1   1   1   1   1   2   1   2   2   2   1   1   2   2   1   2   2   1   2   1   2   2   1   1   1   1   1   2   2   2   1   1   1   1   2   2   1   2   1   1   1   1   1   2   1   1   1   2   2   2   1   1   2   1   2   1   2   2   2   2   1   1   1   2   2   1   1   1   2   2   2   1   1   1   2   1   1   2   2   2   1   2   2   1   2   1   2   2   2   2   2   2   2   2   1   2   2   1   2   1   2   1   1   2   1   2   1   1   1   2   2   2   1   1   2   2   2   2   1   2   2   2   2   2   2   2   1   1   2   2   2   2   2   1   2   2   2   1   2   2   2   2   1   2   1   2   2   1   1   2   2   2   2   2   2   2   1   1   1   2   1   2   2   1   2   2   2   2   1   2   1   2   1   2   2   2   2   1   1   1   1   2   1   2   1   1   2   1   2   2   1   1   1   2   2   1   1
 MK-4-3                 2   1   2   1   1   1   1   1   1   1   2   2   2   1   1   2   2   1   2   2   1   2   1   2   2   1   1   2   2   2   2   2   2   1   1   1   1   2   2   1   2   1   1   1   1   1   2   1   2   1   2   2   2   1   1   2   1   2   1   2   2   2   2   1   1   1   2   2   1   1   1   2   2   2   1   1   2   2   1   1   2   2   2   1   2   2   1   1   1   2   1   2   2   2   1   1   2   1   2   2   1   2   2   2   2   1   2   1   2   1   1   1   2   2   2   1   1   2   2   1   2   1   2   2   2   2   2   2   2   1   1   2   2   2   2   2   1   2   2   2   2   2   2   2   2   1   2   1   2   2   1   2   2   2   2   2   2   2   2   1   1   1   2   1   2   2   1   2   2   2   2   1   2   1   2   1   1   2   2   2   1   1   1   1   2   1   2   1   1   2   1   2   2   1   1   1   2   2   1   1
 MK-4-4                 2   1   2   1   1   2   1   1   1   1   2   2   2   1   2   2   2   1   2   2   1   2   1   2   2   1   1   1   2   2   2   2   2   1   1   1   1   2   2   1   2   1   1   1   1   1   2   2   2   1   2   2   2   1   1   2   1   2   1   2   2   2   2   1   1   1   2   2   1   1   2   2   2   2   1   1   2   2   1   1   2   2   2   1   2   2   1   1   1   2   1   2   2   2   2   1   1   2   2   2   1   1   2   2   2   1   2   1   2   1   1   1   1   1   1   1   1   2   1   1   1   2   2   1   2   2   2   2   2   1   2   2   2   2   2   2   2   2   2   1   2   2   2   2   2   1   2   1   2   2   1   2   1   1   2   2   2   2   2   1   1   1   2   1   2   2   1   1   2   2   2   1   2   1   2   1   1   2   2   2   1   1   1   1   1   1   2   1   1   2   1   2   2   1   1   1   2   2   1   1
 MK-4-5                 1   1   2   1   1   2   1   1   1   1   2   2   2   1   2   2   2   1   2   2   1   1   1   2   2   1   1   1   2   2   2   2   2   1   1   1   1   2   2   1   2   1   1   1   1   1   2   2   2   1   2   2   1   1   1   2   1   1   1   2   2   2   2   1   2   1   2   2   1   1   2   2   2   2   1   2   2   2   1   1   2   2   2   1   2   1   1   1   1   2   1   2   2   2   1   1   2   2   2   2   1   1   2   2   2   1   2   1   2   1   1   1   1   1   1   1   2   1   1   1   1   2   2   1   2   2   2   2   2   1   2   2   2   2   2   1   2   2   2   1   2   2   2   2   2   1   2   1   2   2   1   2   1   1   2   2   2   2   2   1   1   1   2   1   2   2   1   1   2   2   2   1   2   1   2   1   1   1   2   2   1   1   1   1   1   1   2   1   1   2   1   2   2   1   1   1   2   2   2   1
 MK-4-6                 1   1   2   1   1   2   1   1   1   2   1   2   2   1   2   2   2   1   2   2   1   1   1   2   2   1   1   1   2   1   2   2   2   1   1   1   1   2   2   1   2   1   1   1   1   1   2   2   2   1   2   2   2   1   1   2   1   1   1   1   2   2   1   2   1   1   2   2   1   1   2   2   2   2   1   2   2   2   1   2   2   2   2   2   2   1   1   1   1   2   1   2   2   2   1   1   2   2   2   2   1   1   2   2   2   1   2   1   2   1   1   1   1   1   1   1   2   1   1   2   1   2   2   1   2   2   2   1   2   1   2   1   2   2   2   1   2   2   2   1   2   2   2   2   1   1   1   1   2   2   1   2   1   1   2   1   2   2   1   1   1   1   2   1   2   2   1   1   2   2   2   2   2   1   2   1   1   1   2   2   1   1   1   1   1   1   2   1   1   2   1   2   2   1   1   1   2   2   2   1
 MK-4-7                 1   1   2   1   1   2   1   1   1   2   1   2   2   1   2   2   2   2   2   2   1   2   1   2   2   1   1   1   2   1   2   2   2   1   2   1   1   2   2   1   2   1   1   2   1   1   1   2   2   1   2   2   2   1   1   2   2   1   1   1   2   2   1   2   1   1   1   2   1   1   2   2   2   2   1   2   2   2   1   2   2   2   2   2   2   1   1   1   1   2   1   1   2   2   1   1   2   2   2   1   1   1   2   2   2   1   2   1   1   1   1   1   1   1   1   1   2   2   1   2   1   2   2   1   2   1   2   1   1   1   2   2   2   2   2   1   2   2   1   1   2   2   2   2   1   1   1   1   2   1   1   2   1   1   2   1   2   2   1   1   1   1   2   1   2   2   1   1   2   2   2   2   2   1   2   1   1   1   2   2   1   1   1   1   1   1   2   1   1   2   1   2   2   1   1   1   2   2   2   1
 MK-4-8                 2   1   2   1   1   2   1   1   1   2   1   1   2   1   1   2   2   2   2   2   1   1   1   2   2   1   1   1   2   1   2   2   2   1   2   1   1   2   2   1   2   1   2   2   1   1   1   2   2   1   2   2   2   1   2   2   2   2   1   1   2   2   1   2   1   1   1   2   1   1   2   2   2   2   1   1   1   2   1   2   2   2   2   2   2   1   1   1   1   2   1   1   2   2   1   1   2   2   2   1   1   2   2   2   2   1   2   1   1   1   1   1   2   1   1   1   2   2   1   2   1   2   2   1   2   1   2   1   1   2   2   1   2   2   2   1   2   1   1   1   2   2   2   2   1   1   1   1   2   2   1   2   1   1   2   1   2   2   1   1   1   2   1   1   2   2   1   1   2   2   2   2   2   1   2   1   1   1   2   2   1   1   1   1   1   1   2   2   1   2   1   1   2   1   1   1   2   2   2   1
 MK-4-9                 2   1   2   1   1   2   1   1   1   2   1   1   2   1   1   1   2   2   2   2   2   1   1   2   2   1   1   1   2   2   2   1   2   1   2   1   1   2   1   1   2   1   2   2   1   1   2   2   1   1   2   2   2   1   2   2   2   2   1   1   2   2   1   2   2   1   1   2   1   1   2   2   2   2   2   1   1   2   1   2   2   2   2   2   1   1   1   1   1   2   1   2   2   2   2   1   2   2   2   1   1   2   2   2   2   1   2   2   1   1   1   1   2   2   1   1   2   2   2   2   1   2   2   1   2   1   1   1   1   2   2   1   2   2   2   1   2   1   1   1   2   2   2   1   2   1   1   1   2   2   1   2   1   1   2   1   1   2   1   1   1   2   1   2   2   2   1   1   2   2   2   2   2   1   2   1   1   2   2   2   1   1   1   1   1   1   2   2   1   2   1   1   1   1   1   1   2   2   2   1
 MK-4-10                2   2   2   1   1   2   1   1   2   2   1   2   2   1   1   1   2   2   2   2   2   1   1   2   1   1   1   1   2   2   2   1   2   1   2   1   2   2   1   1   2   1   2   2   1   1   2   2   1   1   2   2   2   1   2   2   2   2   1   1   2   2   1   2   2   1   1   2   1   1   2   2   2   2   1   1   1   2   1   2   2   2   1   2   1   1   1   1   1   2   1   2   2   2   2   1   2   2   2   1   1   2   1   2   2   1   2   2   1   1   1   1   2   2   1   1   2   2   2   2   1   2   1   1   2   1   1   1   1   2   1   1   2   2   1   1   2   1   1   2   2   2   2   1   2   1   1   1   2   2   1   2   1   1   2   1   1   2   1   1   1   2   1   2   1   2   1   1   2   2   2   1   2   1   2   1   1   2   1   2   1   1   1   1   1   1   2   2   1   2   2   1   1   1   1   1   2   2   2   1
 MK-4-11                1   1   2   1   1   1   1   1   2   2   1   2   2   1   1   1   2   2   2   1   2   1   1   2   1   1   1   1   2   2   2   2   2   1   2   1   2   1   1   1   2   1   2   2   1   1   2   1   1   1   2   2   2   1   2   2   2   2   1   1   2   2   1   2   2   1   1   2   1   2   2   2   2   2   1   1   1   2   1   1   2   2   1   2   1   1   1   1   1   2   2   2   2   2   2   1   2   2   2   1   1   2   1   2   2   1   2   2   1   1   1   1   1   1   1   2   2   2   2   2   1   2   2   1   2   1   1   1   1   2   1   2   1   2   1   1   2   1   1   2   2   2   2   1   2   2   1   1   2   2   1   2   1   1   2   1   1   2   1   1   1   2   1   2   1   2   1   1   2   1   2   1   1   1   2   1   1   2   1   2   1   1   1   2   1   1   2   2   1   2   2   1   1   1   1   1   2   2   2   1
 MK-4-12                1   1   2   1   1   1   1   1   2   1   1   2   2   2   1   1   2   2   2   1   2   1   1   2   1   1   1   2   2   2   2   2   2   1   2   1   2   1   1   1   2   1   2   2   2   1   2   1   1   1   1   2   2   1   1   2   2   2   1   1   2   2   1   2   2   1   1   2   1   2   2   2   1   2   1   1   1   2   1   1   2   2   1   2   1   1   1   1   1   2   2   2   1   2   2   1   2   2   1   1   1   2   2   2   2   1   2   2   1   1   1   1   1   1   2   2   1   2   2   1   1   2   2   1   2   1   1   2   1   2   1   2   2   2   1   1   2   1   2   2   2   2   2   1   2   2   1   1   2   2   1   2   2   1   2   1   1   2   1   1   1   2   1   1   1   2   1   1   2   1   2   1   1   1   2   1   1   1   1   2   1   1   1   2   1   1   2   2   2   2   2   1   1   1   1   1   2   2   2   1
 MK-4-13                1   1   2   1   1   1   1   1   2   1   1   2   2   2   1   1   1   2   2   1   2   1   1   2   1   1   1   2   2   2   2   2   2   2   2   1   2   1   1   1   2   1   2   2   2   1   2   1   1   1   2   2   2   1   1   2   2   2   1   1   2   2   1   2   2   1   2   2   2   1   2   2   1   2   1   1   1   2   1   1   1   2   1   1   1   1   1   1   1   2   2   1   1   2   2   1   2   2   1   1   1   2   2   2   2   1   2   2   1   1   1   1   1   1   2   2   1   1   2   2   2   2   2   1   2   2   1   2   1   2   1   2   2   2   1   1   2   1   2   2   2   2   2   1   2   2   1   1   1   2   1   2   2   1   2   1   1   2   1   2   1   2   1   1   1   2   1   1   2   1   2   1   1   1   1   1   1   1   1   2   1   1   1   2   1   2   2   2   2   2   2   1   1   1   1   1   2   2   1   1
 MK-4-14                1   1   2   1   1   1   2   1   2   1   2   2   2   2   1   1   1   2   2   1   2   1   1   2   1   1   1   2   2   2   2   2   2   2   2   1   2   1   1   1   1   1   2   2   2   1   2   1   1   1   1   2   2   1   1   2   2   2   1   1   2   2   1   2   2   1   2   2   2   1   2   2   1   2   2   1   1   2   1   1   1   2   1   1   1   1   1   1   1   2   2   1   1   2   2   1   2   2   1   1   1   2   2   2   2   1   2   2   1   1   1   1   1   1   2   2   1   1   2   2   2   2   2   1   2   2   1   2   1   2   1   2   2   2   1   1   2   1   2   2   2   2   2   1   2   2   1   1   1   2   1   2   2   1   2   1   1   2   1   2   1   2   1   1   1   2   1   1   2   1   2   1   1   1   1   1   1   1   1   2   1   1   1   1   1   2   2   2   2   2   2   2   1   1   1   1   1   2   2   1
 MK-4-15                1   1   1   1   1   1   2   1   2   1   1   2   2   2   1   2   2   2   2   1   2   1   2   2   1   1   2   2   2   2   2   2   2   2   1   1   1   1   1   1   1   1   2   2   1   1   2   1   1   2   1   2   2   1   1   2   2   2   1   1   2   2   1   2   2   1   2   2   2   1   2   2   1   2   2   1   1   2   1   2   1   2   1   1   1   1   1   1   1   2   2   1   1   2   2   1   2   1   1   1   1   2   2   2   2   1   2   2   1   1   1   2   1   1   2   2   1   1   2   2   2   2   1   1   1   2   1   2   1   2   1   2   2   1   1   1   2   1   2   2   2   2   2   1   2   2   1   1   1   2   1   2   2   1   2   2   1   2   1   2   1   2   1   1   1   2   1   1   1   1   2   1   1   1   1   1   1   1   1   2   1   1   1   2   1   2   2   2   2   2   2   2   2   1   1   1   2   2   2   1
 MK-4-16                1   1   1   1   1   1   2   1   2   1   1   2   2   2   1   2   2   2   2   1   2   1   2   2   1   1   2   2   2   1   2   2   2   2   1   1   2   1   1   1   1   1   2   2   1   1   2   1   1   2   1   2   2   1   1   2   2   2   2   2   2   2   1   2   2   1   2   2   2   1   2   1   1   2   2   1   1   2   1   2   1   2   2   1   1   1   1   1   1   2   2   1   1   2   2   1   2   1   1   1   1   2   2   2   2   1   2   2   1   2   1   2   1   1   2   2   2   1   2   2   2   2   1   1   1   2   1   2   1   1   1   2   2   1   1   1   2   1   2   2   2   2   2   2   2   2   1   1   1   2   1   2   1   1   2   2   1   2   2   2   1   1   1   1   1   2   1   1   1   1   2   1   1   1   1   1   1   1   1   2   1   1   1   2   1   2   2   2   2   2   2   2   2   1   2   1   2   2   2   1
 MK-5-1                 1   2   2   2   2   2   1   2   1   1   1   1   2   1   2   2   2   2   2   2   2   2   2   2   1   1   1   1   1   2   2   2   2   2   1   1   2   2   2   1   2   2   2   2   1   2   2   1   1   1   1   1   2   2   1   2   2   1   1   1   1   1   1   2   2   1   2   1   1   1   1   2   2   2   2   2   1   1   1   2   1   2   1   2   1   2   1   1   1   2   2   2   1   1   2   1   2   2   1   2   2   2   2   1   1   1   1   1   1   2   1   1   1   1   2   2   2   1   1   2   1   2   1   2   1   1   1   1   2   2   2   1   1   1   1   2   1   2   2   1   1   1   1   2   1   2   2   1   1   2   2   2   2   2   1   2   2   2   1   2   2   2   1   1   1   2   2   1   1   1   2   2   1   2   2   2   1   2   2   2   1   1   1   2   2   2   2   1   1   2   2   2   1   1   1   1   1   1   2   1
 MK-5-2                 1   2   2   2   2   2   1   2   1   1   1   1   2   1   2   2   2   2   2   2   2   2   2   2   1   1   1   1   1   2   2   1   2   2   2   1   2   2   2   2   2   2   2   2   1   2   2   1   1   2   1   2   2   2   1   2   1   1   1   1   2   1   1   2   2   1   2   1   1   1   1   2   2   2   2   2   1   1   1   2   1   2   1   2   2   2   1   1   1   1   2   1   1   1   2   1   1   2   1   2   1   2   1   1   1   1   1   1   2   2   1   1   2   1   2   2   2   1   1   1   1   2   2   2   1   1   1   1   2   2   2   1   1   1   1   2   1   2   2   1   1   1   1   2   1   2   2   1   1   2   2   2   2   2   2   2   2   2   2   2   2   2   1   1   1   2   2   1   2   1   2   2   2   2   2   2   1   2   2   2   1   2   2   2   1   2   1   1   1   2   2   2   1   1   1   1   1   1   2   1
 MK-5-3                 1   2   2   2   2   2   1   2   1   1   1   1   2   1   2   2   2   2   2   2   2   2   1   2   2   1   1   1   1   2   2   1   2   2   2   1   2   2   2   2   2   2   2   2   1   2   2   1   1   2   1   2   2   2   1   2   1   1   1   1   2   2   1   2   2   1   2   1   1   1   1   2   2   2   2   2   1   1   1   1   1   2   1   2   2   2   1   1   1   1   2   1   1   1   2   1   1   2   1   2   2   1   1   1   1   1   1   1   1   1   1   2   2   1   2   2   2   1   1   1   1   2   2   2   1   1   1   1   2   2   2   1   1   1   1   2   1   1   2   1   1   1   1   2   1   2   2   1   1   2   2   2   1   2   2   2   2   2   2   2   2   2   1   1   1   2   2   1   2   1   2   2   2   2   2   2   1   2   2   1   1   2   1   2   1   2   1   2   2   2   2   2   1   1   1   1   1   1   2   1
 MK-5-4                 1   2   2   2   2   2   1   2   1   1   1   1   1   1   2   2   2   2   2   1   2   2   1   2   2   1   1   1   1   2   2   1   2   2   2   2   2   1   2   2   2   2   1   2   1   1   2   2   1   2   1   2   2   1   1   2   1   1   1   1   2   2   1   2   2   1   2   1   1   1   1   2   2   2   1   2   1   1   1   1   1   1   1   1   2   1   1   1   1   1   2   1   1   2   2   1   1   2   1   2   2   1   1   1   1   1   1   1   1   1   1   2   2   1   2   2   2   1   1   2   1   2   2   2   1   1   1   1   2   2   2   1   1   1   1   2   1   2   2   1   2   1   1   2   1   2   1   1   1   2   2   2   1   2   2   2   2   2   2   2   2   1   1   1   1   1   2   1   2   1   2   2   2   2   1   1   1   2   2   1   2   2   1   2   1   1   1   1   2   2   2   2   1   1   1   1   1   1   2   1
 MK-5-5                 1   1   2   2   2   2   1   2   1   1   1   1   1   1   2   2   2   2   2   1   2   2   1   2   2   1   2   1   1   2   2   1   2   2   2   2   2   1   2   2   2   2   1   2   1   1   2   2   1   1   1   1   2   1   1   2   1   1   1   1   2   2   1   2   2   1   2   1   1   1   1   2   2   2   1   2   1   1   1   1   1   1   1   1   2   1   1   1   1   1   1   1   1   2   1   1   1   2   1   2   2   2   1   1   1   1   1   1   1   1   1   2   2   1   2   2   2   1   1   2   2   2   2   2   1   1   1   1   2   2   2   1   1   1   1   2   1   2   2   1   2   1   1   2   1   2   2   1   1   2   2   2   1   2   2   2   2   2   2   2   2   1   1   1   1   2   2   1   2   2   1   2   2   2   1   1   1   2   2   1   2   2   1   2   1   1   1   1   2   2   2   2   1   1   1   1   1   2   1   1
 MK-5-6                 1   1   2   2   2   2   2   2   1   1   1   1   1   1   2   1   2   2   2   1   2   2   2   2   2   1   2   1   1   2   2   1   2   2   2   2   2   1   1   2   2   1   1   1   1   1   2   2   1   1   1   1   2   1   1   2   1   1   1   1   2   2   1   2   2   1   2   1   2   1   1   2   2   1   1   2   1   1   1   1   1   1   1   1   1   1   1   1   1   1   1   1   1   2   1   1   1   2   1   2   2   1   1   1   1   1   1   1   2   1   2   2   2   1   2   2   2   1   2   2   1   1   2   2   1   1   1   1   2   2   2   1   1   1   1   2   1   2   2   1   2   1   2   2   1   2   2   1   1   2   2   2   1   2   2   2   2   2   2   2   2   1   1   1   1   2   2   1   2   2   1   2   2   2   1   2   1   2   2   1   2   2   2   2   1   1   1   1   2   2   2   2   1   1   1   1   2   2   1   2
 MK-5-7                 1   1   2   2   2   2   2   2   1   1   1   2   1   1   2   1   2   2   2   1   2   2   2   2   2   1   2   1   1   2   2   1   2   2   2   2   2   1   1   2   2   1   1   1   1   1   2   2   1   1   1   1   2   1   1   2   1   1   1   1   2   2   1   2   2   2   2   1   2   1   1   2   2   1   1   2   1   1   1   1   1   1   1   1   1   1   1   1   1   1   2   1   1   2   1   1   2   2   1   1   2   1   1   1   1   2   1   1   2   1   1   2   2   1   2   2   2   1   2   2   1   1   2   2   1   1   2   1   2   2   1   1   1   1   1   2   2   2   2   1   2   2   2   2   1   2   2   1   2   2   2   2   1   2   2   2   2   2   2   2   2   1   1   1   1   2   2   2   2   2   1   2   2   2   1   2   1   2   2   1   1   2   2   1   1   1   2   1   2   2   2   2   1   1   1   1   2   2   1   2
 MK-5-8                 1   1   2   2   2   2   2   2   1   1   1   2   2   1   2   1   2   2   2   1   2   2   1   2   2   1   2   1   1   2   2   1   2   2   2   1   2   1   1   2   2   1   1   1   1   1   2   2   1   1   1   1   2   1   1   2   1   1   1   1   2   2   1   2   1   2   2   1   2   1   1   2   2   1   1   2   1   1   1   1   1   1   1   1   1   1   1   1   1   1   2   1   1   2   1   1   2   2   2   1   2   1   1   1   1   2   1   1   2   1   1   2   2   1   2   2   2   1   2   2   1   1   2   2   1   1   2   1   1   2   2   1   1   1   2   2   2   2   2   1   2   2   2   2   1   2   2   1   2   1   2   1   1   2   2   2   2   2   2   2   2   1   1   1   1   2   2   2   2   2   2   2   2   2   1   2   2   2   2   1   1   2   2   2   2   1   2   1   2   2   2   2   1   1   1   1   2   2   1   2
 MK-5-9                 1   1   2   2   2   2   2   2   1   1   1   2   2   1   2   1   2   2   2   1   2   2   1   2   2   1   2   1   1   2   2   1   2   2   2   2   2   1   1   2   2   1   1   1   1   1   2   2   1   1   1   1   2   2   1   2   1   1   1   1   2   2   1   2   1   2   2   1   2   1   1   2   2   1   1   2   1   2   1   1   1   1   1   1   1   1   1   1   1   1   2   1   2   2   1   1   2   2   2   1   2   1   1   1   1   2   1   1   2   1   1   1   2   1   2   2   2   2   2   2   1   2   1   2   1   2   2   1   1   2   2   1   1   1   2   2   2   2   2   1   2   2   2   2   1   2   2   1   2   1   2   1   1   2   2   2   1   1   2   2   2   1   1   1   1   2   2   2   2   2   2   2   2   2   2   2   2   2   2   1   1   2   1   2   2   1   2   1   2   2   2   2   1   1   1   1   2   2   1   2
 MK-5-10                1   1   2   2   2   2   2   2   1   1   1   1   2   1   1   1   2   2   2   1   2   2   1   2   2   1   2   1   1   2   1   1   2   2   2   1   2   2   1   2   2   1   1   1   1   2   2   1   1   1   1   1   2   2   2   2   1   1   1   1   2   2   1   2   1   2   2   2   2   1   1   2   1   1   1   1   1   2   1   2   2   1   1   1   1   1   1   1   1   1   2   1   2   2   1   1   2   2   2   1   2   1   1   1   1   2   1   1   2   1   1   1   2   1   2   2   2   2   2   2   1   2   1   2   1   2   2   1   1   2   2   1   1   1   2   2   2   2   2   1   2   2   2   2   1   2   2   1   2   1   1   1   2   2   2   2   1   1   2   2   2   1   1   1   1   2   2   2   2   2   2   2   2   2   2   2   2   1   2   1   1   2   2   2   2   1   2   2   2   1   2   2   1   1   2   1   2   1   1   2
 MK-5-11                1   1   2   2   2   2   2   2   1   1   1   1   2   1   1   1   2   2   1   1   2   2   2   2   2   1   2   1   1   2   1   1   2   2   2   1   2   2   1   1   2   1   1   1   1   2   2   1   1   1   1   1   1   2   2   2   2   1   1   1   1   2   1   2   1   2   2   2   2   1   1   2   1   1   1   1   2   2   1   2   2   2   1   1   1   1   1   1   1   1   2   1   2   2   1   1   1   2   2   1   2   1   1   1   1   2   1   1   2   1   1   1   2   1   2   2   2   2   2   2   1   2   1   2   1   2   2   2   2   2   2   1   1   1   2   2   1   2   1   1   2   2   2   2   1   2   2   1   2   1   1   1   2   2   2   2   1   1   2   2   2   2   1   1   1   2   2   1   2   2   2   2   2   2   2   2   2   1   2   1   1   2   2   2   2   1   2   2   2   1   2   2   1   1   1   1   2   1   1   2
 MK-5-12                2   1   2   2   2   2   2   2   1   1   1   1   2   1   1   1   2   2   1   1   2   2   2   2   2   1   2   1   1   2   1   1   2   2   2   1   2   2   1   1   2   1   1   2   2   2   2   1   1   1   1   1   1   2   2   2   2   1   1   1   1   2   1   2   1   2   2   2   2   1   1   2   1   1   1   1   2   2   1   2   2   2   1   1   1   1   1   1   2   1   2   1   2   2   1   1   1   2   2   1   1   1   1   1   2   2   1   1   2   1   1   1   2   1   2   2   2   2   2   2   1   1   1   2   1   2   2   2   2   2   2   2   1   2   2   2   1   1   1   1   2   2   2   2   1   2   2   1   2   1   1   1   2   2   2   2   1   1   1   2   2   2   1   1   1   2   2   1   2   2   2   2   2   2   2   2   2   1   2   1   1   2   2   2   2   1   2   1   2   1   2   2   1   1   1   1   2   1   1   2
 MK-5-13                2   1   2   2   2   2   2   2   1   1   1   1   2   1   1   1   2   2   1   1   2   2   2   2   2   1   2   1   1   2   1   1   2   2   2   1   2   2   1   1   2   1   1   1   2   1   2   1   2   1   2   1   1   2   2   2   2   1   1   1   1   2   1   2   1   2   2   2   2   1   1   2   1   1   1   1   2   2   1   2   2   2   1   1   1   2   1   1   2   1   2   1   2   2   1   1   1   2   2   1   1   1   1   1   2   2   1   1   2   1   1   1   2   1   2   2   2   1   2   2   1   1   1   2   1   2   2   2   2   2   2   2   1   2   2   2   1   1   1   1   2   2   2   2   1   2   2   1   2   1   1   1   2   2   2   2   1   1   1   2   1   2   2   1   1   2   2   1   2   2   2   2   2   2   1   1   2   1   2   1   2   2   1   2   2   1   2   1   2   1   2   2   1   1   1   1   1   1   1   2
 MK-5-14                2   1   2   2   2   2   2   2   1   2   1   1   1   1   1   1   2   2   1   1   2   2   2   2   2   1   2   1   1   2   1   1   2   2   2   1   2   2   1   1   2   1   1   1   2   1   2   1   2   2   2   1   1   2   2   2   2   2   1   1   1   1   2   2   1   2   2   2   2   2   1   2   1   1   1   1   2   2   1   2   2   2   2   1   1   1   1   1   2   1   2   1   2   2   1   1   1   1   2   1   1   1   1   1   2   1   1   1   1   1   1   1   2   1   2   2   2   2   2   1   1   1   1   2   1   2   2   2   2   2   2   2   1   2   2   1   1   1   1   1   2   2   2   1   1   2   2   1   2   1   1   1   2   2   2   2   1   1   1   2   1   2   2   1   2   2   2   1   2   1   2   2   2   2   1   1   2   1   1   1   2   2   2   2   2   2   2   1   2   1   2   2   1   1   1   1   1   2   1   2
 MK-5-15                2   1   2   2   2   2   2   2   1   2   2   1   1   1   1   1   2   2   1   2   2   2   2   2   2   1   2   1   2   2   1   1   2   2   2   1   2   2   1   1   2   1   1   1   2   1   2   1   2   2   1   1   1   2   2   2   2   2   1   1   2   1   2   2   1   2   2   2   2   2   1   2   1   1   1   1   2   2   1   2   2   2   2   1   1   1   1   1   2   1   1   1   2   2   1   2   1   1   2   1   1   1   1   1   2   1   1   1   1   1   1   1   2   1   2   2   1   2   2   1   1   1   1   2   1   2   2   2   2   2   2   2   1   2   2   1   1   1   1   1   2   2   1   1   1   2   2   1   2   1   1   2   2   2   2   2   1   1   1   2   1   2   2   1   2   2   2   1   2   1   2   2   2   2   1   1   2   1   1   1   2   2   2   2   2   2   2   1   2   1   2   2   1   1   1   1   1   2   2   2
 MK-5-16                2   1   2   1   2   2   2   2   1   2   2   1   1   1   1   2   2   2   1   2   2   2   2   2   2   1   2   1   2   2   1   1   1   2   2   1   2   2   1   1   2   1   2   1   2   1   2   2   2   2   2   1   1   2   2   2   2   2   1   1   2   1   2   2   1   2   2   2   2   2   2   2   1   1   1   1   2   2   1   2   2   2   2   2   2   1   1   1   2   1   1   1   2   2   1   2   2   1   2   1   1   1   1   2   2   1   1   1   1   1   1   1   2   1   2   2   1   2   2   1   1   1   1   2   2   1   2   1   2   2   2   2   1   2   2   1   1   2   1   1   2   2   1   1   2   1   2   1   2   1   1   2   2   1   2   2   1   2   1   2   2   2   2   1   2   2   2   2   2   1   2   1   2   2   1   2   2   2   2   1   2   2   2   1   2   2   2   1   2   1   2   2   1   1   1   1   1   2   2   2
 MK-6-1                 1   1   1   1   1   1   1   2   2   1   2   2   2   1   2   1   2   1   2   2   1   2   2   1   1   1   1   2   1   1   1   1   2   1   1   1   1   1   1   2   1   1   2   1   2   1   1   2   2   1   1   1   2   1   1   1   1   1   1   1   2   2   2   2   2   1   1   2   1   1   1   1   2   2   1   2   1   1   1   1   2   2   2   1   1   1   2   2   2   2   2   2   2   1   2   2   2   2   2   2   1   2   2   2   2   1   2   1   2   2   2   2   1   2   2   2   1   2   1   1   2   1   1   1   1   1   2   2   1   1   2   2   2   1   2   1   1   2   1   2   1   1   2   2   2   2   1   2   1   2   1   1   1   1   1   1   2   1   2   2   1   2   1   1   2   2   2   1   1   1   2   2   2   1   1   2   1   1   2   1   1   1   1   1   2   1   2   2   1   2   2   2   2   2   2   2   2   2   2   2
 MK-6-2                 1   1   1   1   1   1   1   2   2   1   2   2   2   1   1   1   2   1   2   2   1   2   2   1   1   1   1   2   2   1   1   1   2   1   1   1   1   1   1   1   2   1   2   1   2   1   1   2   2   1   1   1   2   1   1   1   1   1   1   1   2   2   2   2   2   1   1   2   1   1   1   1   2   2   1   2   1   1   1   1   2   2   2   1   1   2   2   2   2   2   2   2   2   1   2   2   2   2   2   2   1   2   2   2   2   1   2   1   2   2   2   2   1   2   1   2   1   2   1   1   2   1   2   1   2   1   2   2   1   1   2   2   2   1   1   1   1   2   1   2   1   1   1   2   2   2   1   2   1   1   1   1   1   1   1   1   2   1   2   2   1   2   1   2   2   2   2   1   1   1   1   2   2   1   1   2   1   1   2   1   1   1   1   1   2   1   2   2   1   2   2   2   2   2   1   1   2   2   2   2
 MK-6-3                 1   1   1   1   1   2   1   2   2   1   2   2   2   1   1   1   1   1   2   2   1   2   2   1   1   1   1   2   2   1   1   1   2   1   1   1   1   1   1   1   1   1   2   1   1   1   1   2   1   1   2   1   2   1   1   1   1   1   1   1   2   2   2   2   2   1   1   2   1   2   1   1   2   2   1   2   1   1   1   1   2   2   2   1   2   2   2   2   2   2   2   2   2   1   2   2   2   2   2   2   1   2   1   2   2   1   2   1   2   2   2   2   1   2   1   2   2   2   1   2   2   1   2   1   2   1   2   2   1   1   2   2   2   1   1   1   1   2   1   2   1   1   1   2   2   2   2   2   1   2   1   1   1   1   1   1   2   1   1   2   1   2   1   2   2   2   2   1   2   1   1   2   1   1   2   2   2   1   1   1   1   1   1   1   2   1   2   2   1   1   2   2   2   2   1   1   2   2   2   2
 MK-6-4                 1   1   1   2   1   2   2   1   2   1   2   2   2   1   1   1   1   1   2   2   1   2   2   1   1   1   1   2   2   1   1   1   2   1   1   1   1   1   1   1   1   1   2   1   1   1   1   2   1   1   2   1   2   1   2   1   1   1   1   1   2   1   2   2   1   1   1   2   2   2   1   1   2   2   1   2   1   1   1   1   2   2   2   1   2   2   2   2   2   2   2   2   2   1   2   2   2   2   2   2   1   2   1   2   2   1   1   1   2   1   2   2   1   2   1   2   2   2   1   2   2   1   2   1   2   1   2   2   1   1   1   2   2   2   1   1   1   2   2   2   1   1   1   2   2   2   2   2   1   2   1   1   1   1   1   1   2   2   1   2   1   2   1   2   2   2   2   2   2   1   1   2   2   1   2   2   2   2   1   1   1   1   1   1   2   1   2   2   1   1   2   1   2   1   1   2   2   2   2   2
 MK-6-5                 1   1   1   2   1   2   2   1   2   1   2   2   2   1   1   2   1   1   2   2   1   2   2   1   1   2   1   2   2   1   1   1   2   1   1   1   1   1   1   1   1   1   2   1   1   1   1   2   1   1   2   1   2   1   2   1   1   1   1   1   2   1   2   2   1   1   1   2   2   2   2   1   2   2   2   2   1   1   1   2   2   2   2   1   2   2   1   2   2   2   2   2   2   1   2   2   2   2   2   2   1   2   1   2   2   1   1   1   2   1   2   2   1   2   1   2   2   2   1   2   2   1   2   1   1   1   2   1   1   2   1   2   2   2   1   1   1   2   2   2   1   1   1   2   2   2   2   1   1   2   1   1   1   1   1   1   2   2   1   2   1   2   1   2   2   1   2   2   2   1   1   2   2   1   2   2   2   1   1   1   1   1   1   1   1   1   2   2   1   1   2   1   2   1   1   1   2   2   2   2
 MK-6-6                 1   1   1   2   1   1   2   1   2   1   1   2   2   1   1   2   1   1   2   2   1   2   2   1   1   1   1   2   2   1   1   1   2   1   1   1   1   1   1   2   1   1   2   1   1   1   1   2   1   1   2   1   2   1   2   2   1   1   1   1   1   1   2   2   1   1   1   2   2   2   2   1   2   2   2   2   1   1   1   2   2   2   2   1   2   2   1   2   1   2   2   2   2   1   2   2   2   2   2   2   1   2   1   2   1   1   1   1   2   1   2   2   1   2   1   2   2   2   1   2   2   1   2   1   1   1   2   1   1   2   1   2   2   2   1   1   1   2   1   2   1   1   1   2   2   2   2   1   1   2   1   1   1   1   1   1   2   2   1   2   1   2   1   1   1   1   2   2   2   1   2   2   2   1   2   2   2   1   1   2   1   2   1   1   1   1   2   2   1   1   2   1   2   1   2   1   2   2   2   2
 MK-6-7                 1   1   1   2   1   1   2   1   2   1   2   2   2   1   1   1   1   1   2   2   1   2   2   1   1   2   1   2   2   1   1   1   2   1   1   1   1   1   1   2   1   1   2   1   1   1   1   2   1   1   2   1   2   1   2   2   1   1   1   1   1   2   2   2   1   1   1   1   2   2   2   1   2   2   2   2   1   1   1   2   2   2   2   1   1   2   1   2   1   2   2   2   2   1   2   2   1   2   2   2   1   2   1   2   1   1   1   2   2   1   2   2   1   1   1   2   2   2   1   2   2   1   2   1   1   1   2   1   1   2   1   2   2   2   1   1   1   2   1   1   1   1   1   1   2   2   2   1   1   2   1   1   1   1   1   1   2   2   1   2   1   2   1   1   2   1   2   2   2   1   2   2   2   2   2   2   2   1   1   2   1   2   1   1   1   1   2   2   1   1   2   1   2   1   2   1   2   2   1   2
 MK-6-8                 1   2   1   2   2   1   2   1   2   1   2   2   1   1   1   1   2   1   1   2   1   2   2   1   1   1   1   2   2   1   1   2   2   1   1   1   1   1   1   2   1   1   2   1   1   1   1   1   1   1   2   2   2   1   2   2   1   2   1   1   1   2   2   2   1   1   1   1   2   2   2   2   2   2   2   2   1   1   2   2   2   2   2   1   1   2   1   2   1   2   1   2   2   1   2   2   1   2   2   2   1   1   1   2   1   1   1   2   2   2   2   2   1   1   2   2   2   2   1   1   2   1   2   1   1   1   1   2   1   2   1   2   2   2   1   1   1   2   2   1   1   1   2   1   2   1   2   1   2   1   1   1   1   1   1   1   2   2   1   2   2   2   1   1   2   1   2   2   2   1   2   2   2   2   2   2   2   1   1   2   1   2   1   1   1   1   1   2   1   1   2   1   2   1   2   1   2   2   1   2
 MK-6-9                 1   1   1   2   2   1   2   1   2   1   2   2   1   1   2   1   2   1   1   1   1   2   2   1   1   1   1   2   2   1   1   1   2   1   1   2   1   1   1   2   1   1   2   1   1   1   1   1   1   1   2   2   2   1   2   2   1   2   1   1   1   2   2   2   1   1   2   2   2   2   2   2   2   2   2   2   1   1   1   2   2   2   2   1   1   2   2   2   1   2   1   2   2   1   2   2   1   2   2   2   1   1   2   1   1   1   1   2   1   2   2   2   1   2   1   2   2   2   1   1   2   2   2   1   1   1   1   2   1   2   1   2   2   2   1   1   1   2   2   1   1   1   2   2   2   1   2   1   1   2   1   1   1   1   1   1   2   2   1   2   2   2   1   1   2   1   2   2   2   1   2   2   2   2   2   2   2   1   2   2   1   2   1   1   1   2   2   2   1   1   2   1   2   1   2   1   2   2   1   2
 MK-6-10                2   1   1   1   2   1   2   1   2   1   2   2   1   1   2   1   2   1   1   1   2   1   2   2   1   1   1   2   2   1   1   2   2   1   1   2   1   1   1   2   1   1   2   2   1   1   1   1   2   2   2   2   2   1   2   2   1   2   2   1   2   2   2   2   1   1   2   2   2   1   1   2   2   1   2   2   1   1   1   2   2   2   2   1   1   2   2   2   1   2   1   2   2   1   1   2   1   2   2   2   1   1   2   2   1   1   1   2   1   2   1   2   1   2   2   2   2   2   1   1   2   2   2   1   1   1   1   2   1   2   1   2   2   2   1   2   1   2   2   1   1   1   2   2   2   1   2   1   1   2   1   1   1   1   2   1   2   1   1   2   2   2   1   1   2   1   2   2   2   1   2   2   2   2   2   2   2   1   2   2   2   2   1   1   1   2   2   2   1   1   2   1   2   1   2   1   1   2   1   2
 MK-6-11                2   1   2   1   2   1   2   1   2   1   2   2   1   1   2   2   2   1   1   2   2   2   2   2   1   1   1   2   2   1   1   2   2   1   1   2   1   1   1   2   1   2   2   2   1   1   1   1   2   2   2   2   2   2   2   2   1   2   1   1   2   2   1   2   1   1   2   2   2   1   1   1   2   1   2   2   1   1   1   2   2   1   2   1   2   2   2   2   1   2   1   2   2   1   1   2   1   2   1   2   2   1   2   2   1   2   1   2   1   2   2   1   1   2   2   2   2   2   1   1   2   2   2   1   1   1   1   2   1   2   1   2   1   1   1   2   1   2   2   1   1   1   1   2   2   1   2   1   2   2   1   1   1   1   2   1   2   1   1   2   2   2   1   1   2   1   2   2   2   1   2   1   2   2   2   2   2   1   2   2   2   2   1   1   1   1   2   2   1   1   2   1   2   1   2   1   1   2   1   1
 MK-6-12                2   1   2   1   2   1   2   2   1   1   2   2   1   1   2   2   2   1   1   2   2   2   2   2   1   1   1   2   2   1   1   2   2   1   1   2   1   1   1   2   1   2   2   2   1   1   1   1   2   2   2   1   2   1   2   2   1   2   1   1   2   2   1   2   1   1   2   2   2   1   1   1   2   1   2   2   1   1   1   2   2   1   2   1   2   2   2   2   2   2   1   2   2   1   2   2   1   2   1   2   2   1   2   2   1   2   1   2   1   2   1   2   1   2   2   2   2   2   1   1   1   2   2   1   1   1   1   2   1   2   1   2   1   1   1   2   1   2   2   1   1   1   1   2   2   1   2   1   2   1   1   1   1   1   2   1   1   1   1   2   2   2   1   1   2   1   2   2   2   1   2   1   2   2   2   1   2   1   2   2   1   2   1   1   1   1   2   2   1   1   2   1   1   1   2   1   1   2   1   1
 MK-6-13                2   1   2   2   2   1   2   2   1   1   2   1   1   1   2   2   2   2   1   2   2   2   2   2   1   1   1   2   2   1   1   2   2   1   1   2   1   2   1   2   1   2   2   2   1   1   1   2   2   2   2   1   2   2   2   1   1   2   1   1   2   2   1   2   1   1   2   2   2   1   1   1   2   1   2   2   1   1   2   2   2   1   2   1   2   2   2   2   2   2   1   2   2   1   2   2   1   2   1   2   1   1   2   2   1   2   1   2   1   2   1   2   1   2   1   2   2   2   2   1   1   2   2   1   1   1   1   2   1   2   1   2   1   1   1   2   2   2   2   1   1   1   1   2   2   1   2   1   2   1   1   1   1   1   2   2   1   1   1   2   2   2   1   1   2   1   1   2   2   1   2   1   2   2   2   1   2   1   2   2   2   2   1   1   2   1   2   2   1   1   2   1   1   1   2   1   1   2   2   1
 MK-6-14                1   1   2   2   2   1   2   2   1   1   2   1   1   1   2   2   2   2   1   2   2   2   1   2   1   1   1   2   2   1   1   2   2   1   1   2   1   2   1   2   1   2   2   2   1   1   1   2   2   2   2   1   2   2   2   2   1   2   1   1   2   1   2   2   2   2   2   2   2   1   1   1   2   1   2   2   1   1   2   2   1   1   2   1   2   2   2   2   2   2   1   2   2   1   2   2   1   2   1   2   1   1   2   2   1   2   1   1   2   2   1   2   1   1   1   2   2   1   2   2   1   2   2   2   1   1   1   2   1   2   2   1   1   1   2   2   2   2   2   1   1   1   1   2   2   1   2   1   2   1   1   1   1   1   2   2   1   1   1   2   2   2   1   1   2   1   1   1   2   1   2   1   2   2   2   1   2   1   2   2   2   2   1   1   2   1   2   2   1   1   2   1   1   1   2   2   1   2   2   1
 MK-6-15                1   1   2   2   2   1   2   2   1   1   1   1   1   1   2   2   2   2   1   2   2   2   1   2   1   1   1   2   2   1   1   1   2   1   1   2   1   2   1   2   1   2   2   2   1   1   2   2   2   2   2   1   2   2   2   2   1   2   1   1   2   1   2   2   2   2   2   2   2   1   1   1   2   1   2   2   1   1   1   2   1   1   2   1   2   1   2   2   2   2   1   2   2   1   1   2   1   2   1   2   1   1   2   2   1   2   1   1   2   2   1   2   1   1   1   2   2   1   2   2   1   2   2   2   1   2   1   2   1   2   2   1   1   1   2   2   2   1   2   1   1   1   1   2   1   1   2   1   2   1   1   1   1   1   2   2   1   1   2   2   2   2   1   1   1   1   1   1   2   1   2   1   1   2   2   1   2   2   2   2   2   2   1   1   2   1   2   1   1   1   2   1   1   1   2   2   1   2   2   1
 MK-6-16                1   1   2   2   2   1   2   2   1   1   1   1   1   1   2   2   2   2   1   2   2   2   1   2   1   1   1   2   2   1   1   1   2   1   1   2   1   2   1   2   1   2   2   2   1   1   2   1   2   2   2   2   2   2   2   2   1   2   1   1   2   1   1   2   1   2   2   2   2   1   1   1   2   1   2   2   1   1   1   2   1   1   2   1   2   1   2   2   2   2   1   2   2   1   1   2   1   2   1   2   1   1   2   2   1   2   1   2   2   2   1   2   1   1   1   2   2   1   2   2   2   2   2   2   1   2   1   2   1   2   2   1   1   1   2   2   2   2   2   1   1   1   1   2   1   1   2   1   1   1   1   1   2   1   2   2   1   1   2   2   2   2   1   1   1   1   1   1   2   1   2   2   1   2   2   1   2   2   2   2   2   2   1   1   2   1   2   1   1   1   2   1   1   1   2   2   1   2   2   1
 
!****************************************** Phenotypic Data **********************************************************
!-100.0 is resevred for missing phenotype
SimulatedTrait1        10.4833    9.1294    9.5422    8.1282    9.7724   10.0660    7.2726    9.6829   11.3330    9.2611   11.2963    8.2519   10.9578   10.8487   11.1360    9.5750    9.9441   10.6602   10.7960    8.5013   11.9750   10.2736   10.7935    9.3049    8.6414    9.5137    6.7912   10.6367    9.3669    9.2334    9.5822   10.3010   10.5834    9.7084    9.3076   11.0797   11.0529    8.9036   10.6898    9.7514   10.2101   11.7912   10.0133    9.5809    9.1452    7.8184    9.4373    9.5795    9.7731   10.2489    9.6092    9.8959    8.9527   10.9432   10.0509   10.6525   10.8865    9.9132   11.1660   10.2747   10.2294    9.7907    8.1257    8.2159   10.8329    8.9493   10.4094   11.0347   11.4027    9.5253   10.5118   11.1302   10.5994    9.4840    8.8823   11.1189    9.8532    8.9078    8.8980   11.1465   10.9824   10.8868    9.2105   10.6532    9.9582    9.0089   10.8481    8.8682    9.7602    9.5892    9.6592   10.1584    9.8959   11.0275    8.1948    9.4515    7.8212    9.9343   10.9827   10.0009    8.7723    9.7315    9.6560    8.0713    8.8549   11.5094   10.9264    7.5105    8.4067   11.0852    9.5283    9.5537    9.8831   10.4169    9.5759    9.3388    9.1245   11.1558   10.5599    9.0544   11.2316   10.2468    9.0369   12.8360   10.1424    8.6559   10.5980    8.1414   12.4690    9.3531    9.9827   10.4873    9.9976    9.4388   10.9239   10.7578   10.1734    9.1198    9.8430   10.1848   10.3573    9.9451    9.7179    9.4911   10.2390   11.6392   11.1455    9.3702    9.4500   10.9573    8.4202    9.3904    8.4948   11.1831   10.4880    9.7858   10.0721   10.4223   10.8700   11.1174   10.7071   10.2134    9.3006    8.6650    9.8117    8.4100    8.1569   10.5885   10.7924    9.7563    9.5991   10.1821   10.2845   10.5719   10.6566    9.7674    9.9881    9.9119    9.3802    9.8736   10.2835    8.2142    9.4378    9.8065    9.5083   11.4931   10.2106    8.3775    8.9595   10.4467    8.3651   10.1272    9.7064    9.0525    9.3063   10.6573   10.7417   10.5277    9.3871   11.5307
 
