# Supplementary material for: Inclusive Composite Interval Mapping of QTL by Environment Interactions in Biparental Populations
Source: PLoS One. 2015 Jul 10;10(7):e0132414. doi: 10.1371/journal.pone.0132414 (PMC4498613; doi:10.1371/journal.pone.0132414)
Supplement: S1 File — (ZIP) [file pone.0132414.s001.zip › BC1 population/e=1/run_00167.met]

!**********************Note: lines staring with "!" are remarks and will be ignored in the program********************
!*********************************General Information**********************************
!Assuming F1 = P1 x P2, populations available in QTL IciMapping are: 
!  1, P1BC1F1 = P1 x F1, the first backcrossing where P1 is used as the recurrent parent;
!  2, P2BC1F1 = P2 x F1, the first backcrossing where P2 is used as the recurrent parent;
!  3, F1DH, F1-derived doubled haploids; 
!  4, RIL or F1RIL, recombination inbred lines through the repeated selfing of F1;
!  5, P1BC1RIL, recombination inbred lines through the repeated selfing of P1BC1F1;
!  6, P2BC1RIL, recombination inbred lines through the repeated selfing of P2BC1F1;
!  7, F2, the selfing generation of F1;
!  8, F3, the selfing generation of F2;
!  9, P1BC2F1, the second backcrossing where P1 is used as the recurrent parent; 
! 10, P2BC2F1, the second backcrossing where P2 is used as the recurrent parent;
! 11, P1BC2RIL, recombination inred lines through the repeated selfing of P1BC2F1; 
! 12, P2BC2RIL, recombination inred lines through the repeated selfing of P2BC2F1; 
! 13, P1BC1F2, the selfing generation of P1BC1F1; 
! 14, P2BC1F2, the selfing generation of P2BC1F1; 
! 15, P1BC2F2, the selfing generation of P1BC2F1; 
! 16, P2BC2F2, the selfing generation of P2BC2F1; 
! 17, P1BC1DH, P1BC1F1-derived doubled haploids; 
! 18, P2BC1DH, P2BC1F1-derived doubled haploids; 
! 19, P1BC2DH, P1BC2F1-derived doubled haploids; 
! 20, P2BC2DH, P2BC2F1-derived doubled haploids; 
   1      !Mapping Population (see remarks above)
   2      !Mapping Function (1 for Kosambi; 2 for Haldane; 3 for Morgan)
   2      !Marker Space Type (1 for intervals; 2 for positions)
   1      !Marker Space Unit(1 for centiMorgans; 2 for Morgan)
   6      !Number of Chromosomes (or Linkage Groups)
 200      !Size of the mapping population
   1      !Number of environments
 
!***************************************** Chromosomes and Linkage Maps **********************************************
!Chromosome                 NumMarkers
-CH1                        16
-CH2                        16
-CH3                        16
-CH4                        16
-CH5                        16
-CH6                        16
!Linkage map (Marker name followed by position or the interval length)
 MK-1-1                1     0.000
 MK-1-2                1    10.000
 MK-1-3                1    20.000
 MK-1-4                1    30.000
 MK-1-5                1    40.000
 MK-1-6                1    50.000
 MK-1-7                1    60.000
 MK-1-8                1    70.000
 MK-1-9                1    80.000
 MK-1-10               1    90.000
 MK-1-11               1   100.000
 MK-1-12               1   110.000
 MK-1-13               1   120.000
 MK-1-14               1   130.000
 MK-1-15               1   140.000
 MK-1-16               1   150.000
 MK-2-1                2     0.000
 MK-2-2                2    10.000
 MK-2-3                2    20.000
 MK-2-4                2    30.000
 MK-2-5                2    40.000
 MK-2-6                2    50.000
 MK-2-7                2    60.000
 MK-2-8                2    70.000
 MK-2-9                2    80.000
 MK-2-10               2    90.000
 MK-2-11               2   100.000
 MK-2-12               2   110.000
 MK-2-13               2   120.000
 MK-2-14               2   130.000
 MK-2-15               2   140.000
 MK-2-16               2   150.000
 MK-3-1                3     0.000
 MK-3-2                3    10.000
 MK-3-3                3    20.000
 MK-3-4                3    30.000
 MK-3-5                3    40.000
 MK-3-6                3    50.000
 MK-3-7                3    60.000
 MK-3-8                3    70.000
 MK-3-9                3    80.000
 MK-3-10               3    90.000
 MK-3-11               3   100.000
 MK-3-12               3   110.000
 MK-3-13               3   120.000
 MK-3-14               3   130.000
 MK-3-15               3   140.000
 MK-3-16               3   150.000
 MK-4-1                4     0.000
 MK-4-2                4    10.000
 MK-4-3                4    20.000
 MK-4-4                4    30.000
 MK-4-5                4    40.000
 MK-4-6                4    50.000
 MK-4-7                4    60.000
 MK-4-8                4    70.000
 MK-4-9                4    80.000
 MK-4-10               4    90.000
 MK-4-11               4   100.000
 MK-4-12               4   110.000
 MK-4-13               4   120.000
 MK-4-14               4   130.000
 MK-4-15               4   140.000
 MK-4-16               4   150.000
 MK-5-1                5     0.000
 MK-5-2                5    10.000
 MK-5-3                5    20.000
 MK-5-4                5    30.000
 MK-5-5                5    40.000
 MK-5-6                5    50.000
 MK-5-7                5    60.000
 MK-5-8                5    70.000
 MK-5-9                5    80.000
 MK-5-10               5    90.000
 MK-5-11               5   100.000
 MK-5-12               5   110.000
 MK-5-13               5   120.000
 MK-5-14               5   130.000
 MK-5-15               5   140.000
 MK-5-16               5   150.000
 MK-6-1                6     0.000
 MK-6-2                6    10.000
 MK-6-3                6    20.000
 MK-6-4                6    30.000
 MK-6-5                6    40.000
 MK-6-6                6    50.000
 MK-6-7                6    60.000
 MK-6-8                6    70.000
 MK-6-9                6    80.000
 MK-6-10               6    90.000
 MK-6-11               6   100.000
 MK-6-12               6   110.000
 MK-6-13               6   120.000
 MK-6-14               6   130.000
 MK-6-15               6   140.000
 MK-6-16               6   150.000
!*********************************** Marker Types ********************************************************************
!Co-dominant marker: When heterozygote F1 is present, P1 is coded as 2, F1 is coded as 1, and P2 is coded as 0; Otherwise, P1 is coded as 2, and P2 is coded as 0. 
!Dominant marker: When heterozygote F1 is present, P1 and F1 are coded as 12, and P2 is coded as 0; Otherwise, P1 is coded as 2, and P2 is coded as 0.  
!Recessive markers: When heterozygote F1 is present, P1 is coded as 2, and F1 and P2 are coded as 10; Otherwise, P1 is coded as 2, and P2 is coded as 0. 
!Missing marker is coded as -1. 
 MK-1-1                 2   2   2   1   1   2   2   2   1   2   2   2   1   2   1   2   2   2   2   2   2   1   2   2   1   2   2   2   2   1   2   2   2   2   1   2   1   2   2   1   2   1   2   1   2   2   1   2   2   2   1   2   1   1   2   1   2   1   1   1   2   2   2   2   1   2   2   1   2   1   1   2   1   2   1   2   2   1   1   1   2   1   1   1   1   1   1   1   1   2   2   2   1   2   1   1   1   2   1   2   2   1   2   2   1   1   2   1   1   1   2   2   2   2   1   1   1   1   2   2   1   1   1   1   1   1   2   1   1   2   2   2   2   2   2   1   2   1   1   1   1   1   2   1   2   1   1   2   2   1   1   2   1   1   1   2   2   2   1   1   2   2   1   2   2   1   2   2   1   2   1   2   1   2   2   1   1   1   2   1   1   2   2   1   1   2   1   1   1   2   2   1   1   2   1   2   2   1   2   2
 MK-1-2                 1   2   1   1   1   2   2   2   1   2   2   2   1   2   1   1   2   2   1   2   2   1   2   2   1   2   2   2   2   1   2   2   2   2   1   2   1   2   2   2   2   1   2   1   2   2   1   2   2   2   1   2   1   2   2   1   2   1   2   1   2   2   2   2   1   2   2   1   2   1   1   2   1   2   1   2   2   1   1   1   2   2   1   1   1   1   1   1   1   2   2   2   1   2   1   1   1   2   1   2   2   2   2   2   2   1   2   1   1   1   2   2   2   2   1   1   1   1   2   2   1   1   1   1   1   1   2   1   1   2   1   2   2   2   1   1   2   1   1   2   1   1   2   1   2   1   1   2   2   1   1   2   1   1   2   2   1   2   1   1   2   2   1   2   2   1   1   2   1   2   1   2   1   2   2   1   1   1   2   1   2   2   2   1   1   1   1   1   1   2   2   1   1   2   1   2   2   1   2   2
 MK-1-3                 1   2   1   1   1   2   2   2   1   2   2   2   1   2   2   1   1   2   1   2   2   1   2   2   1   2   2   2   2   1   2   2   2   2   1   1   2   1   2   2   2   1   2   1   2   2   1   1   2   2   1   2   2   2   2   1   2   1   2   1   2   2   2   2   1   2   2   1   2   1   1   2   1   1   1   2   2   1   1   1   2   1   1   1   2   2   1   1   1   2   2   2   1   2   1   1   1   1   1   1   2   2   1   2   2   1   2   1   1   1   2   1   2   2   1   1   1   1   2   2   1   1   1   1   1   1   2   1   1   2   1   2   1   2   1   1   2   1   1   2   1   1   2   1   2   1   1   2   2   1   2   2   1   1   2   2   1   2   1   1   2   2   1   2   1   1   1   2   1   2   1   2   2   2   2   1   1   1   2   1   2   1   2   1   1   1   1   1   1   1   2   1   1   2   1   2   2   1   1   2
 MK-1-4                 1   2   1   1   1   2   2   2   1   2   2   2   1   2   2   2   2   2   2   2   2   1   2   2   1   2   2   2   2   1   2   2   1   2   1   1   2   1   2   2   2   1   2   1   2   2   1   1   2   2   1   2   2   2   2   1   1   2   2   1   2   2   2   2   2   2   2   1   2   1   1   2   1   1   1   1   2   1   1   1   2   1   1   1   2   2   1   1   1   2   2   2   1   2   1   2   1   1   1   1   2   2   1   2   2   1   1   1   1   1   2   1   2   2   2   1   1   1   2   2   2   1   1   1   1   1   2   1   1   1   1   2   1   2   1   1   2   1   1   2   1   1   2   1   2   1   1   2   1   1   2   2   1   1   2   2   1   2   1   1   2   2   1   2   1   1   1   2   1   2   1   2   2   2   2   1   1   1   2   1   2   1   2   1   2   1   1   1   1   1   2   1   1   2   1   2   2   1   1   2
 MK-1-5                 2   2   1   2   1   2   2   2   2   2   2   1   1   1   2   2   2   2   2   2   2   1   2   2   1   2   1   2   2   1   2   2   1   2   1   1   2   1   2   2   2   1   2   1   2   2   1   1   2   2   1   2   2   2   2   1   2   2   2   1   2   2   2   2   2   2   2   1   2   1   1   2   1   2   2   1   2   2   1   1   2   2   1   1   2   1   1   1   1   2   2   2   1   2   1   2   1   1   1   1   2   2   1   2   2   1   1   1   1   2   1   1   2   2   2   2   1   1   2   2   2   1   2   1   1   1   2   1   1   1   1   2   1   2   1   1   2   1   1   2   1   2   2   1   2   1   1   2   1   1   2   2   1   1   2   2   1   2   1   1   2   2   1   2   1   1   1   2   1   2   1   2   2   2   2   1   1   2   2   1   2   1   2   1   2   2   1   1   1   1   2   2   1   1   1   2   2   1   1   2
 MK-1-6                 2   1   1   2   2   1   2   2   2   1   2   1   1   1   2   2   1   2   2   2   2   1   2   2   1   2   1   2   2   1   1   2   2   1   2   1   2   1   2   2   2   1   2   1   2   2   1   1   2   2   1   2   2   2   2   1   2   2   2   1   2   1   2   2   2   2   2   1   1   1   1   2   1   2   2   1   2   2   1   1   2   2   1   1   2   1   1   2   1   2   2   2   1   2   1   2   1   1   1   2   2   2   1   2   2   1   1   1   1   2   1   1   2   2   2   2   1   1   2   2   2   1   1   1   1   1   2   1   1   1   1   2   1   2   1   1   2   1   1   2   1   2   2   1   2   1   1   2   1   1   2   2   1   1   2   2   1   2   1   1   2   1   1   2   1   1   1   2   1   2   1   2   2   2   2   1   1   2   2   1   2   1   2   1   2   1   1   1   1   1   2   2   1   1   1   2   2   1   1   2
 MK-1-7                 2   1   1   2   1   1   2   2   2   1   2   1   1   1   2   2   1   2   2   2   2   1   2   2   1   2   1   2   2   1   1   2   1   1   2   1   2   1   2   2   2   2   2   1   2   2   1   1   2   2   1   2   2   2   1   1   2   1   2   1   2   1   2   2   1   2   2   2   1   1   1   2   1   1   2   1   2   2   1   1   2   2   1   1   2   1   1   2   1   1   2   2   1   2   1   2   1   1   1   2   2   2   1   2   2   1   1   1   1   2   1   1   2   2   2   2   1   2   2   2   2   1   1   1   1   1   2   1   1   1   1   2   1   2   1   1   2   1   1   2   1   1   2   2   2   1   1   2   2   1   1   2   1   1   2   2   1   2   1   1   2   2   1   2   1   1   1   2   1   2   1   2   2   2   2   1   1   2   2   1   2   1   2   1   2   1   2   1   1   1   2   2   1   1   2   2   2   1   1   2
 MK-1-8                 2   1   1   2   1   1   2   2   2   1   2   1   1   1   2   2   1   2   2   2   2   1   2   2   1   2   1   2   2   1   1   2   1   1   2   1   2   1   2   2   2   2   2   1   2   2   1   1   2   2   2   2   2   2   1   1   2   1   2   1   2   1   2   2   1   2   2   2   1   1   1   2   2   1   2   1   2   2   1   2   2   2   1   1   2   1   1   2   1   1   2   2   1   1   1   2   1   1   1   2   2   2   1   2   2   2   1   1   1   2   2   1   2   2   2   2   1   2   2   2   2   1   1   1   1   1   2   1   1   1   1   2   1   2   1   1   2   1   1   2   1   1   2   2   1   1   1   2   2   1   1   2   1   1   2   2   1   2   1   2   2   2   1   1   1   1   1   2   1   2   1   2   2   2   2   1   1   1   2   1   2   2   2   2   2   1   2   1   1   1   2   2   1   1   2   2   2   1   1   2
 MK-1-9                 2   1   1   2   1   2   2   2   2   1   2   1   1   2   2   2   1   1   2   1   2   1   2   2   1   2   1   2   2   1   1   2   1   1   1   1   2   1   2   1   2   2   2   2   1   2   1   1   2   2   2   2   2   2   1   1   2   1   2   1   2   1   2   2   1   2   2   2   1   1   1   2   2   1   2   2   2   2   1   2   2   2   1   1   2   1   1   2   1   1   2   2   1   1   1   1   1   1   1   2   2   2   1   2   1   2   1   1   1   2   2   1   2   2   2   2   1   2   2   2   2   1   1   2   1   1   2   1   1   1   1   2   2   2   1   1   2   1   1   2   1   1   2   2   1   2   2   2   2   1   1   2   1   1   2   1   1   2   1   2   2   1   1   1   1   1   1   2   1   2   1   2   2   2   2   1   1   1   2   1   2   2   2   2   2   1   2   2   1   1   2   2   1   1   2   2   2   1   1   2
 MK-1-10                2   1   1   2   1   2   2   2   2   1   1   1   1   2   2   2   2   1   2   1   2   1   2   2   1   2   1   2   1   1   1   2   1   1   1   1   2   1   2   1   2   2   2   2   1   2   1   1   2   2   2   2   2   2   1   2   2   2   2   1   2   1   2   1   1   2   2   2   1   1   1   2   1   1   1   2   2   2   1   2   2   2   1   1   2   1   2   2   1   1   2   2   2   1   1   1   1   1   1   2   2   2   1   2   1   2   1   1   1   2   2   1   2   2   2   2   1   2   1   2   2   1   1   2   1   1   2   2   1   1   1   2   2   2   1   1   2   1   1   2   1   1   2   2   2   2   2   2   2   1   1   2   1   1   2   1   1   1   2   2   2   1   1   1   1   1   1   2   1   1   2   2   1   2   2   1   2   1   2   1   2   2   2   2   2   1   2   2   1   1   2   2   1   1   2   2   2   2   1   2
 MK-1-11                2   1   1   2   1   2   2   1   2   1   1   1   1   2   2   2   2   1   2   1   2   2   2   2   1   2   1   2   1   2   1   2   1   1   1   1   2   1   2   1   2   2   2   2   1   2   1   1   2   2   2   2   2   2   1   2   2   2   2   1   2   1   2   2   1   2   2   2   1   2   1   2   2   1   1   2   2   2   1   1   2   2   2   1   2   1   2   2   1   1   2   1   2   1   2   1   1   1   1   2   2   1   1   2   1   1   1   1   1   2   2   1   2   2   2   2   1   2   1   1   2   1   1   1   1   1   2   2   1   1   1   2   2   2   1   1   2   1   1   2   1   1   2   2   2   2   2   2   2   1   1   2   2   1   2   1   1   1   2   2   2   1   1   1   1   2   1   2   1   1   2   2   1   2   2   2   2   1   2   1   2   2   2   2   2   1   2   2   1   1   1   2   1   1   2   2   2   2   1   2
 MK-1-12                2   1   1   2   1   2   2   1   2   1   1   1   1   2   2   2   2   1   2   1   2   2   2   2   2   2   1   2   1   1   1   2   1   1   2   1   2   1   2   1   2   2   2   2   1   2   1   1   2   2   2   2   2   2   2   2   2   2   2   1   2   1   2   1   1   2   2   2   1   2   1   2   2   1   1   2   2   2   1   1   2   2   2   1   2   1   2   2   1   1   2   1   2   1   2   1   1   1   1   2   1   1   1   2   1   1   1   1   1   2   2   1   1   2   2   2   1   2   1   1   2   1   1   1   1   1   2   2   1   1   2   2   2   2   1   1   2   1   1   2   1   1   2   2   2   2   1   2   2   1   1   2   2   1   2   2   1   1   2   2   2   1   2   1   2   2   1   2   1   1   2   1   1   2   2   2   2   1   2   1   2   2   2   2   2   1   2   2   1   1   1   2   1   1   2   1   2   2   1   2
 MK-1-13                2   1   1   2   1   2   2   1   2   1   1   1   1   2   2   2   2   1   2   1   2   2   2   2   2   2   1   2   2   1   1   2   1   1   2   1   2   1   2   1   2   2   2   2   1   2   1   1   1   2   2   2   2   2   2   2   2   2   2   1   2   1   2   1   1   2   2   2   1   2   1   2   2   1   1   2   2   2   1   1   2   2   2   1   2   1   2   2   1   1   2   1   2   1   2   1   1   1   1   2   1   1   1   2   1   1   1   1   1   2   2   2   1   2   2   2   1   2   1   1   2   1   1   1   1   1   2   2   1   1   2   2   2   2   1   1   2   1   1   2   1   1   2   2   2   2   1   2   2   1   1   2   2   1   2   2   1   1   2   2   2   1   1   1   2   1   1   2   1   1   2   1   1   2   2   1   2   1   2   1   2   1   2   2   1   1   2   2   1   1   1   2   2   1   2   1   2   1   1   2
 MK-1-14                2   1   1   2   1   2   1   1   2   1   2   1   1   2   2   2   2   1   2   1   2   2   1   2   2   2   2   2   2   1   1   2   1   1   2   1   2   1   2   1   1   2   2   2   1   2   1   1   1   2   2   1   2   2   2   1   2   2   2   1   2   1   2   1   1   2   2   2   1   2   1   2   2   1   1   2   2   2   1   1   2   2   2   1   2   1   1   1   1   2   2   1   2   1   1   1   1   1   1   2   1   1   1   2   1   1   1   1   1   2   1   2   2   2   2   2   1   2   1   1   2   1   1   1   1   1   2   2   1   1   2   2   2   2   1   1   2   2   1   2   1   1   2   1   1   2   1   1   2   1   2   2   2   1   2   2   1   1   2   2   2   1   1   1   2   1   1   2   1   1   2   1   1   2   1   1   2   1   2   1   2   1   2   2   1   2   1   2   1   1   1   2   2   1   2   1   2   1   1   2
 MK-1-15                2   1   2   2   1   1   1   1   2   1   2   1   1   1   2   2   2   2   2   1   2   2   1   2   2   2   2   2   2   1   1   1   1   1   2   1   2   1   2   1   1   2   2   2   1   2   1   1   1   2   2   1   2   2   2   1   2   2   2   1   2   1   2   1   1   2   2   2   1   2   1   2   2   1   1   2   2   2   1   1   2   2   2   1   2   1   1   1   1   2   2   1   2   1   1   1   1   1   1   2   1   1   1   2   1   1   1   1   2   2   1   2   2   2   2   2   1   2   1   1   2   1   1   2   1   1   2   2   1   1   2   2   2   2   1   1   2   2   1   2   1   2   2   1   1   2   1   2   2   1   2   2   2   1   1   1   1   1   2   2   2   1   1   1   2   1   1   2   1   1   2   1   1   1   1   1   2   1   2   1   2   2   2   2   1   2   1   2   1   1   1   1   2   1   2   1   2   1   1   1
 MK-1-16                2   1   2   2   1   1   1   1   2   1   2   2   1   1   2   2   2   2   2   1   2   2   1   2   2   2   2   2   2   1   1   1   1   1   1   1   2   1   2   1   1   2   2   2   1   2   1   1   1   1   2   2   2   2   2   2   1   1   2   1   2   1   2   1   1   2   2   2   2   1   1   2   2   1   1   2   2   2   1   1   2   2   1   1   2   1   1   1   1   2   2   1   2   1   1   1   1   1   1   2   1   1   1   1   1   1   1   1   2   2   1   2   2   2   2   2   1   2   1   1   2   1   1   2   2   1   2   2   1   1   2   2   1   2   1   1   2   2   1   2   1   1   2   1   1   2   1   2   1   1   2   2   2   1   1   1   1   2   2   2   2   1   1   1   2   1   1   2   2   1   1   2   1   1   1   1   2   1   2   1   2   2   2   2   1   2   1   2   1   1   1   2   2   1   2   1   1   1   1   1
 MK-2-1                 1   2   1   2   2   1   1   1   2   1   2   1   1   2   2   1   2   2   2   2   1   1   1   1   1   1   1   2   2   1   2   1   1   1   2   1   2   2   1   1   2   1   1   2   2   1   2   2   2   2   2   2   2   1   1   2   2   1   1   1   2   1   1   1   1   2   2   2   1   2   1   2   1   2   1   1   2   2   2   1   1   2   1   2   1   2   1   1   1   1   1   1   1   1   2   2   2   2   1   1   2   1   1   1   2   1   1   1   2   1   1   1   1   1   1   1   1   2   1   2   1   2   1   1   1   2   1   1   1   1   2   1   2   1   1   1   2   1   1   2   2   2   1   2   2   1   1   2   1   2   1   1   1   1   1   2   1   1   2   2   2   2   2   1   2   1   1   2   1   2   1   2   2   1   2   2   1   1   1   2   1   1   2   2   2   1   1   2   2   1   1   2   2   2   2   2   2   1   1   2
 MK-2-2                 1   2   1   1   2   1   1   1   2   1   2   1   1   2   2   1   2   2   2   2   1   1   1   1   1   1   1   2   2   1   2   1   1   1   2   1   2   2   1   1   2   1   1   2   2   1   1   2   2   2   2   2   2   1   1   2   2   1   1   1   2   1   1   2   1   1   2   2   1   1   1   2   1   2   1   1   2   2   2   1   1   1   2   2   1   1   1   1   1   1   1   1   1   1   1   2   1   2   1   1   2   2   1   1   2   1   1   1   2   1   1   1   1   1   1   1   1   2   1   2   1   2   1   1   1   2   1   1   1   1   2   1   2   1   1   1   2   1   1   2   2   2   1   2   2   2   1   2   2   2   1   1   1   1   1   2   1   1   2   2   2   2   1   1   2   1   1   2   1   2   1   2   2   1   2   2   1   1   1   2   1   1   2   2   2   1   1   2   2   1   1   2   1   2   2   2   2   1   1   2
 MK-2-3                 1   2   1   1   2   1   1   1   1   1   2   1   1   1   1   1   2   2   1   1   1   1   1   1   1   1   1   2   2   1   2   1   1   1   2   2   2   2   1   1   1   1   1   2   2   1   1   2   2   2   2   2   2   1   1   2   2   1   1   1   2   1   1   2   1   1   2   2   1   1   1   1   1   1   1   1   2   2   2   1   1   1   2   2   1   1   1   1   1   1   1   2   1   1   1   2   1   2   1   1   2   2   2   1   2   1   1   1   2   1   1   1   1   2   1   1   1   2   1   2   1   2   1   1   2   2   1   1   2   2   2   1   1   1   1   1   2   1   1   2   2   2   2   2   2   2   1   2   2   2   1   2   1   1   1   2   1   1   2   2   2   2   1   1   2   2   1   2   1   2   1   1   2   1   2   2   1   1   1   2   1   1   2   2   2   1   1   2   2   1   1   2   1   2   1   2   2   1   1   2
 MK-2-4                 1   2   1   1   2   1   1   1   1   1   2   1   1   1   1   2   2   2   1   2   1   1   1   1   1   1   1   2   2   2   1   1   2   1   2   2   1   2   1   1   1   1   1   2   2   1   1   2   2   1   2   2   2   2   1   2   2   1   1   1   2   1   1   2   1   2   1   2   1   1   1   1   1   1   1   1   1   2   2   1   1   1   2   2   2   1   1   2   2   1   1   2   2   1   1   2   1   2   2   1   2   2   1   1   2   2   1   2   2   1   1   1   1   2   2   1   1   2   1   2   1   2   1   1   2   2   1   1   1   2   2   1   1   2   1   1   2   1   1   2   2   2   2   1   2   2   1   2   2   2   1   2   1   1   1   2   1   1   2   2   2   2   1   1   2   2   1   2   1   2   1   1   1   2   2   2   1   1   1   2   1   1   2   2   2   1   1   2   2   2   1   2   1   2   1   2   2   2   2   2
 MK-2-5                 1   2   1   1   2   1   1   1   1   1   2   2   1   1   1   2   2   2   1   2   1   1   2   1   1   1   1   2   2   2   1   1   2   1   2   2   1   2   1   1   1   1   1   2   2   1   1   1   2   1   2   2   2   2   1   2   2   1   1   2   2   1   1   2   1   2   1   2   1   1   1   1   1   2   1   1   1   2   2   1   1   1   2   1   2   1   1   2   2   1   1   2   2   1   2   2   1   1   2   1   2   2   1   1   2   2   2   2   2   1   1   1   1   2   2   1   1   2   2   2   1   2   1   1   2   2   1   1   1   1   2   1   2   2   1   1   2   1   1   2   2   2   2   1   2   2   2   2   2   2   1   2   1   1   1   2   1   1   2   2   2   2   1   1   2   2   1   2   1   2   1   1   1   2   2   2   1   1   1   2   1   1   2   2   2   2   1   2   2   2   1   2   1   2   1   2   2   2   2   2
 MK-2-6                 1   2   1   1   2   1   1   1   1   1   2   2   1   1   1   2   2   2   1   2   1   1   2   1   1   1   1   2   2   2   1   1   2   2   2   2   1   1   1   1   1   1   1   2   2   1   1   1   2   1   2   2   2   2   1   2   2   1   1   2   2   1   2   2   1   2   1   2   1   1   1   1   1   2   1   1   1   2   2   1   1   1   2   2   1   1   1   2   2   1   1   2   2   1   2   2   1   1   2   1   1   2   1   1   2   2   2   2   2   2   1   1   1   2   2   1   1   2   2   2   1   2   1   1   2   2   1   1   1   2   2   1   2   2   1   1   2   1   1   2   2   2   2   1   2   1   2   2   2   2   2   2   1   1   1   1   2   2   2   2   2   2   1   1   2   2   2   2   1   2   1   1   1   2   2   2   1   1   1   2   1   1   2   1   2   2   1   2   2   1   1   2   1   2   1   2   2   2   2   2
 MK-2-7                 1   1   1   1   2   1   1   1   1   1   1   2   1   1   2   1   2   2   1   1   1   2   2   1   1   1   1   2   2   2   1   1   2   2   2   1   1   1   1   1   1   1   1   2   2   1   1   1   2   1   2   2   2   2   1   1   2   1   1   2   2   1   2   2   1   2   1   2   1   1   1   1   1   2   1   1   1   2   2   1   1   1   2   2   1   2   1   2   2   2   1   1   2   1   2   2   1   2   2   1   1   2   1   1   2   2   2   2   2   1   1   1   1   2   2   2   1   2   2   2   1   2   1   1   2   2   1   1   1   2   2   1   2   2   1   1   2   1   1   2   2   2   2   2   2   1   2   2   1   2   2   2   1   1   1   1   2   1   2   2   1   2   2   1   2   2   2   2   1   2   1   1   1   2   2   2   1   1   1   2   1   1   2   1   2   2   1   2   2   1   1   2   1   2   1   2   2   2   1   2
 MK-2-8                 1   1   1   1   2   1   1   1   1   1   1   1   1   1   2   1   2   2   1   1   1   1   2   2   1   1   1   2   2   1   1   1   2   2   2   1   1   1   1   1   1   1   1   2   2   1   1   1   2   1   1   2   2   2   1   1   2   1   1   2   2   1   2   2   1   2   1   2   1   1   1   1   1   2   1   1   1   2   2   1   1   2   2   2   1   2   1   2   2   2   1   2   2   1   1   2   1   2   2   1   1   2   1   1   1   2   1   2   2   1   1   1   1   2   2   2   1   2   2   2   1   2   1   1   2   2   1   1   1   2   2   2   2   2   1   1   2   1   2   2   2   2   2   2   2   1   2   2   1   1   2   2   1   1   2   1   2   1   2   2   1   2   2   1   2   2   2   2   1   2   2   1   1   2   2   2   1   1   1   2   1   1   1   1   2   2   1   2   2   1   1   2   1   2   1   2   2   2   1   2
 MK-2-9                 1   1   1   1   2   1   1   2   1   1   1   1   1   1   2   1   2   2   1   1   1   2   2   2   2   1   1   2   2   1   1   1   2   2   2   1   1   1   1   1   2   2   1   2   2   1   1   1   2   1   1   2   2   2   1   1   2   1   1   2   1   1   2   2   1   2   2   1   2   1   1   2   1   2   1   1   1   2   2   1   1   2   2   2   1   2   1   2   2   2   2   2   2   1   1   2   1   2   2   1   1   2   1   1   1   2   1   1   2   1   1   1   1   1   1   2   1   2   2   2   1   2   1   1   2   1   2   2   1   1   2   2   2   2   1   1   2   1   2   2   2   2   2   1   2   1   2   2   1   1   1   2   1   1   2   2   2   2   2   2   2   2   2   1   2   2   2   2   1   2   2   1   1   2   2   2   1   1   1   2   1   1   1   1   2   2   2   2   2   1   1   2   1   2   1   2   2   2   1   2
 MK-2-10                1   1   1   1   2   1   1   2   1   2   1   2   1   1   2   1   2   1   1   1   1   2   2   2   2   2   2   2   2   1   1   1   2   2   1   1   1   1   2   1   1   2   1   2   2   1   1   1   2   1   1   2   2   2   1   1   2   1   1   2   2   1   2   2   1   2   2   1   2   1   1   2   2   2   1   1   1   2   2   2   2   2   1   2   1   2   1   1   2   2   2   2   2   1   1   2   1   2   2   1   1   2   1   1   1   2   1   1   2   1   1   1   1   2   1   2   1   2   2   2   2   2   1   1   2   1   2   2   1   1   2   2   2   2   1   2   2   1   2   2   2   2   2   1   2   1   2   2   1   1   1   2   1   1   2   2   1   2   2   2   2   2   2   2   2   2   1   2   1   2   2   1   1   2   2   2   2   1   1   2   2   2   1   1   2   2   1   2   2   1   1   2   2   2   1   2   2   2   1   2
 MK-2-11                1   1   1   1   2   1   1   2   1   2   2   1   1   2   2   2   2   1   1   1   1   2   2   2   2   2   2   2   2   1   1   1   2   2   1   1   1   1   2   1   1   2   1   2   2   1   1   1   2   1   1   2   2   2   2   1   1   1   1   2   2   1   2   2   1   1   2   1   2   1   1   2   2   2   1   1   1   2   2   2   2   2   1   1   1   2   1   1   2   2   1   2   2   1   1   2   1   2   2   1   1   1   1   1   1   2   1   1   2   1   1   1   1   2   1   2   1   2   2   2   2   2   1   1   2   1   2   1   1   1   2   1   2   2   1   2   2   1   2   2   2   2   2   1   2   1   2   2   1   1   1   1   1   1   2   2   1   2   2   2   2   2   2   2   2   1   1   1   1   2   2   1   1   2   2   1   2   1   1   2   2   2   1   1   2   1   1   2   2   1   1   2   1   2   1   2   2   2   1   2
 MK-2-12                1   1   1   1   2   1   1   2   1   2   2   1   2   1   2   2   2   1   1   1   1   2   2   2   2   2   2   2   2   2   1   1   1   2   1   2   1   1   2   1   1   2   1   2   2   1   1   1   2   1   1   2   2   2   2   2   1   1   1   2   2   1   2   2   1   1   2   2   2   1   1   2   2   2   1   1   1   2   2   2   2   2   1   1   1   2   1   1   2   2   1   2   2   1   1   2   2   2   2   1   1   1   1   1   1   2   2   1   2   1   1   1   1   2   1   2   1   2   2   2   2   2   1   1   2   1   2   1   1   1   2   1   1   2   1   2   2   1   2   2   2   2   2   1   2   1   2   2   1   1   1   2   1   1   2   2   1   1   2   2   1   2   2   2   2   2   1   1   1   2   2   1   1   2   2   1   2   1   1   2   2   1   1   1   2   1   1   2   2   1   1   2   1   2   1   2   2   1   2   2
 MK-2-13                1   1   1   1   2   1   1   2   1   2   1   1   2   1   1   2   2   1   1   1   1   2   2   2   2   2   2   2   2   2   1   1   1   2   1   2   1   1   2   1   1   2   1   2   2   1   1   2   2   1   1   2   2   2   2   1   1   1   1   2   2   1   2   2   1   1   2   2   2   1   1   2   2   2   1   1   1   2   2   1   2   2   1   2   1   2   1   1   2   2   1   2   2   1   1   1   2   2   2   1   1   1   1   1   1   2   2   1   2   1   1   1   1   2   1   2   1   2   1   2   2   2   1   1   1   1   2   1   1   1   2   1   1   2   1   2   2   1   2   2   2   2   2   1   2   1   2   1   1   1   1   2   1   1   2   1   1   1   2   2   1   2   1   2   2   2   1   2   1   2   2   1   1   2   2   1   2   2   2   2   2   1   1   1   2   1   1   2   2   1   1   2   1   2   1   2   2   1   2   2
 MK-2-14                1   1   1   1   2   1   1   2   1   2   1   2   2   1   1   1   2   2   1   1   1   2   2   2   2   2   2   2   2   2   1   1   1   2   1   2   1   1   2   2   1   2   1   1   2   1   1   2   2   1   1   1   2   2   1   1   2   1   1   2   2   1   2   2   1   1   1   1   2   1   1   1   2   2   1   1   1   2   2   1   2   2   1   2   1   2   1   1   2   2   1   2   2   1   1   1   2   2   2   1   1   1   1   1   1   2   2   1   2   1   1   1   1   2   1   2   1   2   1   2   2   2   2   1   1   1   2   1   1   1   1   1   1   2   1   2   2   1   2   2   2   2   2   1   2   1   2   1   1   1   1   1   2   1   2   1   1   2   2   2   1   2   1   2   2   2   1   2   1   2   2   1   1   2   1   1   2   2   2   2   2   1   1   1   2   1   2   2   1   1   1   2   1   2   1   2   2   2   1   2
 MK-2-15                1   1   1   1   2   2   2   2   1   2   1   2   2   1   1   1   2   2   1   1   1   2   2   2   2   2   2   2   2   1   1   1   1   2   1   2   1   2   2   2   1   2   2   2   2   2   1   2   2   1   1   1   2   1   2   1   2   1   1   2   2   1   1   2   1   1   1   1   2   1   1   1   2   2   1   1   1   2   2   1   2   2   1   2   1   2   1   1   2   2   1   2   2   2   1   1   2   2   2   1   1   1   1   1   1   2   2   1   2   1   1   2   1   1   1   2   1   1   1   1   2   2   2   1   1   1   2   1   2   1   1   1   1   2   1   2   2   1   2   1   2   2   2   1   2   1   2   1   1   2   1   1   2   1   1   1   1   2   2   2   1   2   1   1   2   2   1   2   1   2   2   1   1   2   1   2   2   2   2   2   2   1   1   1   2   1   2   2   1   1   1   2   1   2   1   2   2   1   1   2
 MK-2-16                1   1   1   1   2   2   2   2   1   2   1   2   2   1   1   1   2   2   1   2   1   2   2   2   2   2   2   2   2   1   1   1   1   2   1   2   1   2   2   2   1   2   2   2   2   2   1   2   2   1   1   1   2   2   2   2   2   1   1   2   2   1   1   2   1   1   1   2   2   1   1   2   2   2   1   1   1   2   2   1   1   2   2   2   1   2   1   1   2   2   2   2   2   2   1   1   2   2   2   1   1   1   1   1   1   2   1   1   2   1   1   1   1   1   1   2   1   1   2   1   2   1   2   1   1   1   1   2   2   1   1   1   1   2   1   2   2   1   2   1   2   1   2   1   2   2   2   1   1   2   1   1   2   1   1   1   2   2   2   2   1   2   1   1   2   2   1   2   1   1   2   1   1   2   1   2   2   2   2   2   2   1   1   1   2   2   2   2   1   1   2   2   1   2   1   1   2   2   1   2
 MK-3-1                 2   2   2   2   1   1   1   1   2   2   1   1   2   2   1   1   2   2   2   1   1   1   2   2   1   2   2   2   2   2   2   1   2   2   2   1   2   1   1   1   1   1   1   2   2   2   2   1   1   2   2   1   2   1   1   1   1   1   1   1   2   2   1   1   1   1   2   1   2   1   1   2   2   2   1   2   2   1   2   1   2   1   2   1   1   2   1   1   2   1   2   2   1   2   2   2   1   2   1   1   2   2   2   2   2   2   2   1   2   1   2   2   1   1   1   2   2   2   1   2   2   2   1   1   2   2   1   2   2   1   2   2   2   2   2   1   1   2   2   2   1   1   2   1   1   1   1   2   1   1   2   1   1   2   2   1   1   1   2   1   1   2   2   2   2   1   2   1   2   1   1   2   2   2   2   1   1   2   1   1   1   2   1   2   2   2   2   1   2   1   2   1   1   2   2   1   2   2   2   1
 MK-3-2                 2   2   2   2   1   1   1   1   2   2   1   1   2   2   1   1   2   2   2   1   1   2   2   2   1   2   2   2   2   2   2   1   2   2   2   1   2   1   1   1   1   1   1   2   2   2   2   1   1   2   2   1   2   1   1   1   2   1   2   1   2   2   1   1   1   1   2   1   2   1   1   2   2   2   1   2   1   1   2   2   2   1   2   1   1   2   1   1   2   1   1   1   1   2   2   2   1   2   1   1   2   2   2   2   2   2   2   1   2   2   2   2   1   2   1   2   2   2   1   2   2   2   1   1   2   2   1   2   2   1   2   2   2   2   2   1   1   2   2   2   1   2   2   1   1   1   1   2   1   1   2   1   1   2   2   1   1   1   2   1   1   2   2   2   2   1   2   1   2   1   1   2   2   2   2   1   1   2   1   1   1   2   1   2   2   2   2   1   2   1   2   1   1   2   2   2   2   2   1   1
 MK-3-3                 2   2   2   2   1   1   1   1   2   2   2   2   2   2   1   2   2   1   2   1   1   2   2   2   1   2   2   2   2   2   1   1   2   2   2   2   2   1   1   1   1   1   2   2   2   2   1   1   1   2   1   2   2   1   1   1   2   1   2   1   2   2   1   1   1   1   2   1   2   1   1   2   1   2   1   2   1   1   2   2   2   1   2   1   1   2   1   2   1   1   1   1   1   2   2   2   1   2   1   1   2   2   2   2   1   2   2   1   2   2   2   2   1   2   1   1   2   2   2   2   2   2   1   1   2   2   1   2   1   2   2   2   2   1   2   1   1   2   1   2   1   1   2   1   1   1   1   2   1   2   2   1   1   2   2   1   1   1   2   1   1   2   2   2   2   1   2   1   2   1   1   2   2   2   2   1   1   2   1   2   2   1   1   2   2   2   2   1   2   1   1   1   1   2   2   2   2   2   1   1
 MK-3-4                 1   2   2   2   1   1   1   1   2   2   2   2   2   2   1   2   2   1   2   1   2   2   2   1   1   2   2   2   2   2   1   1   2   2   2   2   2   1   1   1   1   1   2   2   2   2   1   1   2   1   1   1   2   2   1   1   2   1   2   1   2   2   1   1   1   1   2   1   2   1   1   2   1   1   1   2   1   1   2   2   2   1   2   1   1   1   1   2   1   1   1   1   1   1   2   2   1   2   1   1   2   2   1   2   1   2   2   1   1   2   2   2   1   1   1   1   1   2   2   2   2   2   1   1   1   2   1   2   1   1   2   2   2   1   2   1   2   2   1   2   2   1   2   1   1   1   1   2   1   2   2   1   1   2   2   1   1   1   2   2   1   2   2   2   2   2   2   1   2   1   1   1   2   2   1   1   1   2   1   2   2   1   1   2   2   2   2   2   2   1   1   1   2   2   2   2   2   2   1   1
 MK-3-5                 1   2   2   2   1   1   1   1   2   1   2   2   2   2   1   2   2   1   2   1   2   2   2   1   1   1   2   2   2   2   1   1   2   2   2   2   2   1   1   1   1   1   2   2   2   2   1   1   2   1   1   1   2   2   1   1   2   2   1   2   1   2   1   1   1   1   2   1   2   1   1   2   1   1   1   2   1   1   2   2   2   1   2   1   1   1   1   2   1   2   2   1   1   1   2   2   1   2   1   1   1   2   1   2   2   2   2   1   1   2   2   2   1   1   2   1   1   2   2   2   2   2   1   1   1   2   1   2   1   1   2   2   1   1   2   1   2   1   1   2   2   1   2   1   1   1   2   2   1   2   2   1   1   2   2   1   1   1   2   2   1   2   2   2   2   2   2   1   2   1   1   1   2   2   1   1   1   2   1   2   2   1   1   2   1   2   2   2   2   1   1   1   2   2   2   1   1   2   1   1
 MK-3-6                 1   2   1   2   1   1   1   1   2   1   2   2   2   2   1   2   2   1   2   1   2   2   2   1   1   1   2   2   2   1   1   1   2   2   2   2   2   1   1   1   1   1   2   2   2   2   1   1   2   1   1   1   1   2   1   1   2   1   1   2   1   2   1   1   1   2   1   1   2   1   1   2   2   1   1   2   1   1   2   2   2   1   2   1   1   1   1   2   1   2   2   2   1   1   2   2   1   2   2   1   1   2   1   2   2   2   2   1   2   2   2   2   1   1   2   1   1   2   2   2   2   2   1   1   1   2   1   2   1   1   1   2   1   1   2   1   2   1   1   2   2   1   2   1   1   1   2   2   1   1   2   1   1   1   2   1   1   1   2   2   1   2   2   2   2   2   2   1   2   1   1   1   2   2   1   1   1   2   1   2   2   1   1   2   1   2   2   2   1   1   1   1   2   2   2   1   1   1   1   1
 MK-3-7                 1   2   1   2   1   1   1   1   2   1   2   2   2   2   1   2   2   1   2   2   2   2   2   1   1   1   2   2   2   1   1   1   2   2   2   2   2   1   1   1   1   1   2   2   2   2   1   1   1   1   1   2   2   2   1   2   2   1   1   2   1   2   1   1   1   2   1   1   2   1   1   2   2   1   2   2   1   1   2   1   2   1   2   1   1   1   1   2   1   2   2   2   1   1   2   2   1   2   2   1   1   2   2   2   2   2   2   1   2   2   2   2   1   2   1   1   1   2   2   2   2   2   1   1   1   2   1   2   1   1   1   1   1   1   2   1   2   1   1   2   2   1   2   1   1   1   2   2   1   1   2   1   1   2   2   1   2   1   2   2   2   2   2   2   2   2   2   1   2   1   1   1   2   2   1   1   1   2   1   1   2   1   1   2   2   2   2   2   1   2   1   1   2   2   2   1   1   1   1   1
 MK-3-8                 1   2   1   2   1   1   1   1   2   1   2   2   2   2   1   2   2   1   2   2   2   2   2   1   1   1   2   2   2   1   1   1   2   2   2   2   2   1   1   1   1   1   2   2   2   2   2   1   1   2   1   2   2   2   1   2   2   1   1   2   1   2   1   1   1   2   1   1   2   1   1   2   2   1   2   2   1   1   2   1   2   1   2   1   1   1   1   2   1   2   2   2   2   1   2   2   1   2   2   1   1   2   2   2   2   1   2   1   2   2   2   2   2   2   1   1   1   2   1   2   2   2   1   1   1   1   1   2   1   1   1   1   1   1   2   1   2   1   1   2   2   1   2   1   1   1   2   1   1   1   2   1   1   2   2   1   2   1   2   2   2   2   2   2   2   2   2   1   2   1   1   1   2   2   1   1   1   2   1   1   2   2   1   2   2   2   1   2   1   2   1   1   2   2   2   1   1   1   1   1
 MK-3-9                 1   2   2   2   1   1   1   1   2   1   2   2   2   2   2   2   1   1   2   2   2   1   2   1   1   1   2   2   2   1   1   1   2   2   2   2   2   1   1   1   1   1   2   2   2   1   2   1   1   2   1   2   2   2   1   2   2   1   1   2   1   2   1   1   1   1   1   1   1   1   1   2   2   1   2   2   2   1   1   1   2   1   1   2   1   1   2   2   1   2   2   2   2   1   2   2   1   2   2   1   1   2   2   2   2   2   2   1   2   2   1   2   1   2   1   1   1   2   1   2   1   2   1   1   1   1   1   2   1   1   1   1   1   1   2   1   2   1   1   2   2   1   2   1   1   1   2   1   2   1   2   1   2   2   2   1   1   1   2   2   1   2   2   2   1   2   2   1   2   2   1   1   2   2   1   1   1   1   1   1   2   2   1   2   2   2   1   2   1   2   1   1   2   2   2   1   1   1   1   1
 MK-3-10                1   2   2   2   1   1   1   1   2   1   1   2   2   2   2   2   1   1   2   2   2   2   2   1   1   1   1   2   1   1   1   1   2   1   2   2   2   1   1   1   1   1   2   2   2   1   2   1   1   2   1   2   2   2   2   2   2   1   1   2   1   2   1   1   1   1   1   1   1   1   1   2   2   1   2   2   2   1   1   1   1   1   1   2   1   1   2   2   1   2   2   2   2   1   2   2   1   2   1   1   1   2   2   2   2   2   2   1   2   2   1   1   2   2   1   2   1   2   1   2   1   2   1   1   1   1   1   2   1   1   1   1   1   1   2   1   2   1   1   2   2   1   2   1   1   1   2   1   2   2   2   1   2   2   2   1   1   1   2   2   1   2   2   2   1   2   2   1   2   2   1   1   2   1   1   1   1   1   1   1   2   2   1   1   2   2   1   2   1   2   1   1   2   2   2   2   1   1   1   1
 MK-3-11                1   2   2   2   1   1   1   1   2   1   1   2   2   2   1   2   1   1   2   2   2   2   2   1   1   2   1   2   1   2   1   1   2   1   2   2   2   1   1   1   1   1   2   2   2   1   2   1   1   2   1   2   2   2   2   2   2   1   1   2   1   2   1   1   1   1   1   1   1   1   1   2   2   1   2   2   2   1   1   1   1   1   1   2   1   1   1   2   1   2   1   2   2   1   2   2   2   2   1   1   1   2   2   2   2   2   2   1   2   2   1   1   2   2   1   2   2   2   1   2   1   2   1   1   1   1   1   2   1   1   1   1   1   1   2   1   2   1   2   2   2   1   2   1   1   1   1   1   2   2   2   2   2   2   2   1   1   1   2   2   1   2   2   2   1   2   2   1   2   2   1   1   2   1   1   1   1   2   1   1   2   2   1   1   2   2   1   2   1   2   1   1   2   2   1   2   1   1   1   1
 MK-3-12                1   2   2   2   1   1   1   1   2   1   1   1   2   1   1   2   2   1   2   2   1   2   2   1   1   2   1   2   1   2   1   1   2   1   2   2   2   1   1   1   2   1   2   2   2   2   2   1   1   2   1   2   2   2   2   2   2   1   1   2   1   2   1   1   2   1   1   1   1   1   1   2   2   1   2   2   2   1   1   1   2   1   1   2   1   1   1   2   1   2   1   2   2   1   1   2   2   2   1   1   1   2   2   2   2   2   2   1   2   2   1   1   2   2   1   2   1   2   1   2   1   2   1   1   1   1   1   2   2   1   1   1   1   1   2   1   2   1   2   2   2   1   2   1   1   1   1   2   2   2   2   2   2   2   1   1   1   1   2   2   1   2   2   2   1   2   2   1   2   2   1   1   2   1   1   1   2   2   1   1   2   2   1   2   2   2   1   2   1   2   1   1   2   2   1   2   2   1   1   1
 MK-3-13                1   1   2   2   2   1   1   1   2   1   1   1   2   1   1   2   2   1   2   2   1   2   2   1   1   2   1   2   1   2   1   1   2   1   2   2   2   1   1   1   2   2   2   2   2   2   2   1   1   2   1   2   2   2   2   2   2   1   1   2   1   2   1   1   2   1   1   1   1   1   1   2   2   2   2   2   2   1   1   1   2   1   1   2   2   1   1   2   1   2   1   2   2   1   1   1   2   2   1   2   2   2   2   2   2   2   2   1   2   2   1   1   2   2   1   2   1   1   1   2   1   2   1   1   1   1   1   2   2   1   1   1   1   1   2   1   2   1   2   2   2   1   2   1   1   1   1   2   1   2   2   1   2   1   1   1   1   1   2   2   2   2   2   2   1   2   2   1   2   2   1   1   1   1   1   1   2   2   1   1   2   2   1   2   2   2   2   1   1   2   1   1   2   2   1   2   2   1   1   1
 MK-3-14                1   1   2   2   1   1   1   1   2   1   1   1   2   1   1   2   2   1   2   2   1   2   2   1   1   2   1   2   1   1   1   2   2   1   2   2   2   1   1   1   2   2   2   2   2   2   2   2   1   2   1   2   2   1   2   2   2   1   1   2   1   2   1   1   2   1   1   1   1   1   1   2   2   2   2   2   2   2   2   1   1   1   2   2   2   1   1   1   1   2   2   2   2   2   1   1   1   2   1   2   2   2   2   2   2   2   1   1   2   2   1   1   2   2   1   2   1   1   1   2   1   2   1   1   1   1   1   2   2   1   1   1   1   1   2   1   2   1   2   2   2   1   2   1   1   1   1   2   1   2   2   1   1   1   1   1   1   1   1   2   2   2   2   2   1   2   2   1   2   2   2   1   1   1   1   1   2   2   1   1   2   1   1   2   2   2   2   1   1   1   2   1   2   2   1   2   2   1   1   2
 MK-3-15                1   1   2   2   1   1   2   1   2   1   1   1   2   1   1   2   1   1   2   2   2   2   2   1   1   2   1   2   1   1   1   2   2   1   2   2   2   1   1   1   2   2   2   2   1   1   2   2   1   2   1   2   2   1   2   2   2   1   1   2   1   2   1   1   2   1   1   1   1   1   1   2   2   2   2   2   2   2   1   1   1   2   2   2   2   1   2   1   2   2   2   2   2   2   1   1   1   2   1   1   2   2   1   2   2   2   1   1   2   2   1   1   2   2   1   2   1   1   1   2   1   2   1   1   1   1   1   2   2   1   1   1   1   1   1   1   2   2   2   2   2   1   2   1   1   1   2   1   1   2   1   1   1   1   1   1   1   2   1   2   2   2   2   2   1   1   2   1   2   2   2   2   1   1   1   1   2   2   1   1   2   1   2   1   2   2   2   1   1   1   2   1   2   1   1   2   2   1   1   2
 MK-3-16                1   1   2   2   1   1   2   1   2   1   1   1   2   1   1   1   1   1   2   2   2   2   2   1   1   2   1   2   1   1   1   1   2   1   2   2   2   1   1   2   2   2   2   2   1   1   2   2   1   2   1   2   1   1   2   2   2   1   1   1   1   1   1   1   2   1   1   1   1   1   1   2   1   2   2   1   2   2   1   1   1   2   2   2   2   2   2   1   2   2   2   2   2   2   1   1   1   2   1   1   1   2   1   2   1   2   1   1   2   2   1   1   2   2   1   2   1   1   1   2   1   2   1   1   1   1   2   2   2   1   1   1   1   1   1   1   1   2   2   2   2   2   2   1   1   1   2   1   1   2   1   1   1   1   1   1   1   2   1   2   2   1   2   2   1   1   2   1   2   2   2   2   1   2   1   1   2   1   1   1   2   1   2   1   2   2   2   1   1   1   2   1   1   1   1   2   2   1   1   2
 MK-4-1                 2   1   1   1   1   1   2   2   1   2   2   2   1   1   2   2   2   2   1   1   1   1   1   1   1   2   1   1   1   2   1   2   2   1   2   2   2   1   1   2   2   2   2   2   1   2   2   1   2   1   2   2   1   1   1   2   1   1   1   1   2   1   2   1   1   1   1   1   1   2   2   2   2   2   2   1   2   1   1   2   2   1   2   1   1   2   1   2   2   1   2   1   1   1   1   1   1   2   1   1   2   2   1   1   1   2   2   2   1   2   1   1   1   2   1   2   1   2   2   2   1   2   2   2   2   1   2   2   1   1   1   2   1   1   2   2   1   2   2   1   2   2   1   2   2   1   1   1   2   2   2   2   2   1   2   2   2   2   2   2   1   1   1   2   1   1   1   1   1   2   1   1   1   1   2   2   1   1   1   1   2   1   1   2   1   1   2   1   1   1   1   2   1   2   1   2   1   2   1   2
 MK-4-2                 1   1   1   1   1   1   2   2   2   2   2   2   1   1   2   2   2   2   1   1   1   1   1   1   1   2   1   1   1   2   1   2   2   1   2   2   1   1   1   2   2   2   2   2   1   2   2   1   2   1   2   2   1   1   1   2   1   1   1   1   2   1   2   1   1   1   1   1   1   2   2   2   2   1   2   1   2   1   1   2   2   1   2   1   2   2   1   2   2   1   1   1   2   1   1   1   1   2   1   1   2   2   1   1   1   2   2   1   1   2   1   1   1   1   1   2   1   2   2   1   1   1   2   2   2   1   2   2   1   1   1   2   1   1   1   2   1   2   2   1   2   2   1   1   2   1   2   2   2   2   2   2   2   1   2   2   2   2   2   2   1   1   1   2   2   1   1   1   1   2   1   1   1   1   2   2   1   1   1   1   2   2   2   2   1   1   2   1   1   1   1   2   1   2   2   2   1   2   1   2
 MK-4-3                 1   1   2   1   1   1   2   2   2   1   1   2   1   1   2   1   2   2   1   1   1   1   1   1   1   2   1   1   1   2   1   2   2   1   2   2   1   2   1   1   2   2   2   2   2   2   2   1   2   1   2   2   1   1   1   2   1   1   1   1   2   1   2   1   1   1   2   1   1   2   2   2   2   1   2   1   2   1   2   2   2   1   2   1   2   2   2   2   2   1   1   1   2   2   1   1   1   2   1   2   2   2   1   2   1   2   2   1   1   2   1   1   1   1   1   2   2   1   2   1   1   1   2   2   2   1   2   2   1   2   1   2   1   1   1   2   1   2   1   1   2   2   1   1   2   1   2   2   2   2   2   2   2   1   2   1   2   2   2   2   1   1   1   2   2   1   1   1   1   2   1   1   1   1   2   2   1   1   1   1   2   2   1   2   1   1   2   1   1   1   1   2   1   2   2   2   1   2   1   2
 MK-4-4                 1   1   2   1   1   1   2   2   2   1   1   2   1   1   2   1   2   2   1   1   1   1   1   1   1   2   2   1   1   2   2   2   2   1   1   2   1   2   1   1   2   2   2   2   1   2   2   1   2   1   2   2   1   1   1   2   1   1   1   1   2   2   2   2   1   2   2   1   1   2   2   2   2   1   2   1   2   1   2   2   2   2   2   1   2   1   2   2   2   1   1   2   2   2   1   1   1   1   1   2   2   2   2   2   1   2   2   1   1   2   1   1   1   1   1   1   2   1   2   1   1   1   2   2   2   1   2   1   1   2   1   2   2   1   1   2   1   2   1   1   2   2   1   1   2   1   2   2   2   2   2   2   2   1   2   1   2   2   2   1   1   1   1   2   2   1   1   1   2   2   1   1   1   1   2   2   1   1   1   1   2   2   1   2   1   1   2   1   1   1   1   2   1   2   2   2   1   2   1   2
 MK-4-5                 1   1   2   1   1   1   2   2   2   2   1   1   1   1   2   1   2   2   1   1   1   1   1   1   1   2   2   1   1   2   2   1   2   1   1   2   1   2   1   1   2   2   2   2   1   2   2   2   2   1   2   2   1   1   1   2   1   1   1   2   2   1   2   2   1   2   2   1   1   2   1   2   2   1   2   1   1   1   2   2   2   2   2   1   2   1   2   1   2   2   1   2   2   2   1   1   1   1   1   2   2   2   2   2   1   2   2   1   1   1   1   1   1   1   1   1   2   1   2   1   1   1   2   2   2   1   1   1   1   2   1   2   1   1   1   2   1   2   1   1   2   2   1   1   2   1   2   2   2   2   2   2   2   1   2   2   2   2   2   1   1   1   1   2   1   1   1   1   2   2   1   1   1   1   2   2   1   1   1   1   2   2   1   2   2   1   1   1   1   1   1   2   1   2   2   2   1   2   1   2
 MK-4-6                 1   1   2   2   1   1   2   2   2   2   1   2   1   1   2   1   2   2   1   1   1   1   1   1   1   2   2   1   1   2   2   1   2   1   1   2   1   2   1   1   2   2   2   2   1   2   2   2   2   1   2   2   1   1   1   2   1   1   1   2   2   1   1   2   1   1   2   1   2   2   1   2   2   1   1   1   1   1   2   2   2   1   1   1   2   1   1   1   2   2   1   2   1   1   1   1   1   1   1   2   2   2   2   2   1   2   2   1   1   1   1   1   1   1   2   1   2   1   2   1   2   1   2   2   2   1   1   1   1   2   1   1   1   1   1   2   1   2   1   1   2   2   1   1   2   2   1   2   2   2   2   2   2   1   2   2   2   2   1   1   1   1   1   2   1   1   1   1   2   2   1   1   2   1   2   2   1   1   1   1   2   2   2   2   2   1   1   1   1   1   1   2   1   2   2   2   1   2   1   2
 MK-4-7                 1   1   2   2   1   1   2   2   2   2   1   2   1   1   1   1   2   1   1   1   1   1   1   1   1   1   2   1   1   2   2   1   2   1   1   2   2   2   1   1   2   2   2   2   1   2   2   2   2   1   2   2   1   1   1   2   1   1   1   2   2   1   1   2   1   1   2   1   2   1   1   1   2   1   1   1   1   1   2   2   2   1   1   1   2   1   1   1   2   2   1   2   1   2   1   1   1   1   1   2   2   2   2   2   1   2   2   1   1   1   1   1   2   1   2   1   2   1   2   1   2   1   2   2   2   1   1   1   1   2   1   1   1   1   1   2   1   2   1   2   2   2   1   1   2   2   1   2   2   1   2   1   2   1   2   2   2   2   1   1   1   1   2   2   1   1   2   1   2   2   1   1   2   2   2   2   1   1   1   1   2   2   2   2   2   1   2   1   1   1   1   2   1   2   2   2   1   2   1   2
 MK-4-8                 1   1   2   2   1   1   2   2   2   2   1   2   1   1   1   1   2   1   1   1   1   1   1   1   1   2   1   1   1   2   1   1   2   1   1   2   2   2   1   1   2   1   2   1   1   2   2   2   2   1   2   2   1   1   1   2   1   2   1   2   2   1   1   1   1   1   1   1   2   1   1   1   1   1   1   1   1   1   2   2   2   1   1   1   2   1   1   1   2   2   2   2   2   2   1   1   1   1   1   2   2   2   2   2   1   2   2   1   1   1   1   1   2   1   2   1   2   1   2   1   2   1   2   2   2   1   1   2   1   2   1   1   1   2   1   2   1   2   1   2   2   2   1   2   2   2   1   2   2   1   2   1   1   1   2   1   2   2   1   1   2   1   2   2   2   1   2   1   2   2   2   1   2   2   2   2   1   1   2   1   2   1   1   2   2   1   1   2   1   1   1   2   1   2   2   2   1   2   1   2
 MK-4-9                 1   1   2   2   2   1   2   2   2   2   2   2   1   1   1   1   2   1   1   2   2   1   2   1   1   1   1   1   1   2   1   1   2   1   1   2   2   2   1   2   2   2   2   1   1   2   2   2   2   1   2   2   1   1   1   1   1   2   1   2   2   1   1   1   1   2   1   2   2   1   1   1   1   1   1   1   1   1   2   2   2   1   1   1   2   1   1   1   2   2   2   2   2   2   1   2   1   1   2   2   2   2   2   2   2   2   2   1   1   1   1   1   2   1   2   1   2   1   2   1   1   1   2   2   2   1   1   2   1   2   2   1   1   2   1   2   1   2   1   2   2   2   2   2   2   2   1   1   2   1   2   1   1   1   2   1   2   2   1   1   2   1   2   2   2   1   2   1   2   2   2   1   2   2   2   2   1   1   2   1   2   1   1   2   2   1   1   2   1   1   1   2   1   2   2   2   1   2   2   2
 MK-4-10                1   1   2   2   2   2   2   1   2   1   2   2   1   1   1   1   2   1   1   1   2   1   1   1   1   1   2   1   2   2   1   1   2   1   1   2   1   2   1   2   2   2   2   1   1   1   2   2   1   1   2   2   1   1   1   1   1   2   1   1   2   1   1   1   1   2   1   2   2   1   1   1   1   1   2   1   2   1   2   1   2   1   1   1   1   1   1   1   2   1   2   1   2   2   1   2   1   1   2   2   2   2   2   2   2   2   2   1   1   1   1   1   2   1   2   1   2   2   2   1   1   1   2   2   2   1   1   2   1   2   2   1   1   2   1   1   2   2   1   2   2   2   2   2   2   2   1   1   1   1   2   1   1   1   2   1   2   2   1   1   2   1   2   2   2   1   2   1   2   2   2   1   1   1   2   1   1   1   2   1   2   1   1   2   2   1   1   1   1   2   1   2   1   2   1   2   1   2   2   2
 MK-4-11                1   1   2   2   2   2   2   1   2   1   2   2   2   1   1   1   2   1   1   1   2   1   1   1   1   1   1   2   2   2   1   1   2   1   1   2   1   2   1   1   1   2   2   1   1   1   2   2   1   1   2   2   1   1   1   1   1   2   1   1   2   1   1   1   1   2   1   2   1   1   1   1   1   1   2   1   2   1   2   2   1   1   1   1   1   1   1   1   2   1   2   1   2   2   1   1   1   1   2   2   2   2   2   2   2   2   2   1   1   1   1   1   2   1   2   1   1   2   2   1   1   1   2   2   2   1   1   1   1   2   1   1   1   2   2   1   2   2   1   2   1   2   1   1   2   2   1   1   1   1   2   1   2   1   2   1   2   2   1   1   2   1   2   2   2   1   2   1   2   2   2   1   1   1   1   2   1   1   2   1   2   1   1   2   2   1   1   1   1   2   2   2   1   2   1   2   1   2   2   1
 MK-4-12                1   1   2   2   2   2   2   1   2   1   2   2   2   1   1   1   2   1   1   1   2   1   1   1   1   1   1   2   2   1   1   1   2   2   1   2   1   2   1   1   1   2   2   1   1   1   2   2   1   1   2   2   1   1   1   1   1   1   1   1   2   1   1   1   1   2   1   2   1   1   1   1   1   1   2   1   2   1   2   2   1   1   1   1   1   1   1   1   2   1   2   1   2   2   1   1   1   1   2   2   2   2   1   2   2   2   2   1   2   1   1   1   1   1   2   1   1   2   2   1   2   1   2   2   2   1   1   1   1   2   2   1   1   2   2   1   1   2   1   2   2   2   1   1   2   2   1   1   1   1   2   1   2   1   2   2   2   1   1   1   2   1   2   2   2   1   2   1   2   2   2   1   1   1   1   2   2   1   2   1   2   1   1   2   2   1   1   1   1   2   2   2   1   2   1   2   1   2   2   1
 MK-4-13                2   1   2   2   2   2   2   1   2   2   2   2   2   1   1   1   2   2   1   1   2   1   1   1   1   1   1   2   2   1   1   1   2   2   1   2   1   2   1   1   1   2   2   2   1   2   1   2   1   1   2   2   1   1   1   1   1   2   1   1   2   1   1   1   1   2   1   2   1   1   1   1   1   1   2   1   2   1   2   2   1   1   1   1   1   2   1   1   2   1   2   1   1   2   1   1   2   1   2   2   2   2   1   2   2   2   2   1   2   1   1   1   1   1   2   1   1   2   2   2   2   1   2   2   2   1   1   2   1   1   2   1   2   2   2   1   1   2   1   2   2   2   2   1   1   2   1   1   1   1   2   2   2   1   2   2   2   1   1   1   2   1   2   2   2   1   2   1   2   1   2   1   1   1   1   2   2   1   2   1   2   1   1   2   2   1   1   1   1   2   2   2   2   2   1   2   1   2   1   1
 MK-4-14                2   1   2   2   2   2   2   1   2   2   2   2   2   2   1   1   2   2   1   1   2   1   1   1   2   1   1   2   2   1   1   1   2   2   1   2   1   2   1   1   1   2   2   2   1   2   1   2   1   1   2   2   1   1   2   1   1   2   2   1   1   1   1   1   1   2   2   2   1   1   1   1   1   1   1   1   1   1   2   2   2   1   1   1   1   2   1   1   1   2   2   1   1   1   1   1   2   1   2   1   2   2   1   2   1   2   2   1   2   1   2   1   1   1   2   1   1   2   2   2   2   1   2   2   1   1   2   2   1   1   1   2   2   2   2   1   1   2   2   2   2   2   2   1   1   2   2   1   1   1   2   1   2   1   2   2   2   1   1   1   1   1   2   2   2   2   2   1   2   1   2   1   1   1   1   2   2   1   2   1   2   1   1   1   2   1   1   1   1   2   2   2   2   2   1   2   1   2   1   2
 MK-4-15                2   1   2   2   2   2   2   1   2   2   2   2   2   2   1   1   2   2   1   1   2   1   1   1   2   2   1   2   2   2   1   1   2   2   1   2   1   2   1   1   1   2   1   2   1   2   1   2   1   1   2   2   2   1   2   1   1   2   2   1   1   1   1   1   1   2   1   2   1   2   1   1   1   1   1   1   1   1   2   2   2   1   1   1   1   2   1   1   1   2   2   1   1   2   2   2   2   1   2   1   2   2   1   1   1   2   2   1   2   1   2   1   1   1   2   1   1   1   2   2   1   1   1   2   1   1   2   2   1   1   1   2   1   2   1   1   1   2   2   2   2   2   2   1   1   2   2   1   1   1   1   1   2   1   2   2   2   1   1   1   1   1   2   2   2   2   2   1   1   1   2   2   2   1   1   2   2   1   2   1   2   1   1   1   2   1   1   2   1   2   2   2   2   2   1   2   1   2   1   2
 MK-4-16                2   1   2   2   2   2   2   2   2   2   2   1   2   2   1   1   2   2   1   1   2   1   2   1   2   2   1   2   2   2   1   1   2   2   2   2   1   2   1   1   1   2   2   2   2   2   1   2   1   1   2   2   2   1   2   1   1   2   1   1   1   1   1   1   1   2   1   2   1   2   1   1   1   1   1   1   2   1   2   2   2   1   1   1   1   2   1   2   1   2   2   2   1   2   2   1   2   1   2   1   2   2   1   2   1   2   2   1   2   1   2   1   1   2   2   2   1   1   2   2   1   1   1   2   1   1   2   2   1   1   2   2   1   2   2   2   1   2   2   2   2   2   2   1   2   1   1   1   1   1   1   2   2   1   1   2   2   1   1   1   1   1   2   2   2   2   2   1   1   1   2   1   2   1   1   2   1   1   2   1   2   1   1   1   2   1   1   1   1   2   2   2   2   2   1   2   1   2   1   2
 MK-5-1                 1   1   2   2   1   2   1   1   1   2   1   1   1   2   2   2   1   2   1   2   1   1   2   1   1   2   1   1   2   2   1   1   2   1   2   1   1   2   2   2   2   2   2   1   1   1   1   1   2   1   1   2   1   1   2   1   2   2   1   1   2   2   2   1   2   2   2   1   1   1   2   2   2   2   1   2   2   1   2   1   1   2   1   2   1   1   1   2   1   2   2   2   2   1   1   2   1   1   2   2   1   2   1   1   2   1   1   1   2   1   1   2   1   2   1   2   2   1   2   1   1   1   1   2   1   1   1   2   1   1   2   1   1   1   1   1   1   2   1   1   1   2   1   2   2   1   2   1   1   1   1   2   2   2   2   1   2   1   2   2   1   2   1   1   2   2   1   1   1   2   1   2   2   1   2   1   1   2   1   1   2   2   1   2   2   2   2   2   2   1   2   2   1   2   1   2   2   1   2   2
 MK-5-2                 1   1   2   2   1   2   1   1   1   1   1   1   1   2   1   2   1   2   1   2   1   1   2   1   1   2   1   1   2   2   2   1   2   1   1   1   1   2   2   1   2   1   2   1   1   1   1   1   2   1   1   2   1   1   1   1   2   2   1   1   2   2   2   1   2   1   2   2   1   1   2   2   2   2   1   2   2   1   2   1   1   2   1   1   1   1   1   2   1   2   2   2   2   1   1   1   1   1   2   2   1   2   1   1   2   1   1   1   2   1   1   2   1   2   1   2   2   1   2   1   1   1   1   2   2   1   1   2   1   1   2   1   1   1   1   1   1   2   1   1   1   2   1   2   2   1   1   1   1   1   1   2   2   2   1   1   2   1   2   2   1   2   1   1   1   2   1   1   1   2   1   2   2   2   2   1   1   2   2   1   2   2   1   2   2   2   2   2   2   1   2   2   1   2   1   2   2   1   2   2
 MK-5-3                 1   1   1   2   2   2   1   1   1   1   1   1   1   2   1   2   1   2   2   2   1   1   2   1   2   2   1   1   2   2   2   1   2   1   1   1   1   2   2   1   2   1   2   1   1   1   1   1   1   2   1   2   1   1   1   1   2   2   1   1   2   2   2   1   2   1   1   2   1   1   2   2   2   2   1   2   2   1   2   1   2   2   2   1   1   1   1   1   1   2   2   2   2   1   1   1   1   2   2   2   1   2   1   1   2   1   1   1   2   1   1   1   1   2   1   2   2   1   2   1   1   1   1   2   2   1   1   2   1   1   2   1   1   2   1   1   1   1   1   1   1   2   1   2   2   2   1   1   1   1   1   2   2   2   1   2   2   2   2   2   1   2   2   1   1   2   1   1   1   2   1   2   2   2   2   1   1   2   2   1   2   2   1   1   2   2   2   2   2   1   2   2   1   2   1   2   1   1   2   2
 MK-5-4                 1   1   1   2   2   2   1   1   1   1   2   1   1   2   1   2   1   2   2   2   1   1   2   1   1   2   1   1   2   2   2   1   2   2   1   1   1   2   2   1   2   1   2   1   1   2   1   1   1   2   1   2   1   1   1   1   2   2   1   1   2   2   2   2   2   1   1   2   2   1   2   2   2   2   1   2   2   1   2   1   2   1   1   1   1   1   1   2   1   2   1   2   2   1   1   1   1   2   1   2   1   2   1   1   2   1   2   1   2   1   2   1   1   2   1   2   2   1   2   1   1   1   1   1   2   1   1   2   1   1   2   1   1   2   1   1   1   1   1   1   1   2   1   2   2   2   1   2   1   1   1   2   2   2   1   2   2   2   2   2   1   2   2   1   1   2   1   1   1   2   1   2   2   2   2   1   1   2   2   2   2   2   1   1   2   2   2   2   2   1   2   2   1   2   2   2   1   1   2   2
 MK-5-5                 1   1   1   2   1   2   1   1   1   1   2   1   2   2   1   2   1   2   2   2   1   1   1   1   1   2   1   1   2   2   2   1   2   1   1   1   1   2   2   1   2   1   2   1   1   1   1   1   1   2   1   2   2   1   1   1   2   2   1   1   2   2   2   2   2   1   1   2   1   1   2   2   2   1   1   2   2   1   2   1   2   1   1   1   1   1   1   2   1   2   1   2   2   1   1   1   1   2   1   2   1   2   1   1   2   1   2   1   2   2   2   1   1   1   1   2   2   1   2   2   1   1   1   1   2   1   1   2   1   1   2   1   2   2   1   1   1   1   1   1   2   1   1   1   2   2   1   2   1   1   1   1   2   2   1   2   2   2   2   2   1   2   1   1   1   2   1   1   1   2   1   2   2   1   2   1   1   1   2   2   2   2   1   1   2   2   2   2   2   1   2   2   1   2   2   2   1   1   2   2
 MK-5-6                 1   1   1   2   1   2   1   1   1   1   2   1   2   2   1   2   1   2   2   2   1   1   1   1   1   2   1   1   2   2   2   1   2   1   1   1   1   2   2   1   2   1   2   2   1   1   1   1   1   2   1   2   2   1   1   1   2   2   1   1   1   2   2   2   2   1   1   2   1   1   1   1   1   1   1   1   2   1   1   1   2   1   1   1   1   1   1   2   1   2   1   1   2   1   1   1   1   2   1   2   1   2   1   1   2   1   2   1   2   2   2   1   1   1   1   2   1   1   1   2   2   1   1   1   2   1   1   2   1   1   2   1   2   2   1   1   1   2   1   1   2   1   1   1   2   2   1   2   1   1   1   1   2   2   1   2   2   2   2   2   1   2   1   1   2   2   1   1   1   2   1   2   2   1   1   1   1   1   2   2   2   2   1   1   2   2   2   2   2   1   2   2   1   2   2   2   1   1   2   2
 MK-5-7                 1   1   1   2   1   2   1   1   1   1   2   1   2   2   1   2   1   2   2   2   1   1   1   1   1   2   1   1   2   2   2   1   2   1   1   1   1   2   2   1   2   1   2   2   1   1   2   1   1   2   1   1   2   1   2   1   2   2   1   1   1   2   2   2   2   1   2   2   2   2   1   1   1   1   1   1   2   1   2   1   2   2   2   1   1   1   1   2   1   2   1   1   2   1   1   1   1   2   2   2   1   2   1   1   2   1   1   1   2   2   2   1   1   2   1   2   1   1   1   2   2   1   1   1   2   1   1   1   1   1   2   1   2   2   1   1   1   2   1   1   2   1   1   1   2   2   1   2   1   1   1   2   2   2   1   2   2   2   1   2   1   2   1   2   2   2   1   1   1   1   2   2   2   2   1   1   1   1   2   2   2   2   1   1   2   2   2   2   2   1   2   2   1   2   2   2   1   2   2   2
 MK-5-8                 1   1   1   2   1   1   1   1   2   1   2   1   1   2   1   2   1   2   1   2   1   1   1   1   1   2   1   1   2   2   2   2   2   1   2   1   1   2   2   1   2   1   2   2   1   1   2   1   1   2   1   1   2   1   2   1   2   2   1   1   1   2   1   2   2   1   2   2   2   2   1   1   1   1   1   2   2   1   2   1   2   2   2   2   1   1   1   2   1   2   1   1   2   2   1   1   1   2   2   2   1   2   1   1   2   1   1   1   2   2   1   1   1   2   1   2   1   1   1   2   2   1   1   1   2   1   1   1   2   1   2   1   2   1   1   1   2   1   1   1   2   1   1   1   2   2   1   2   1   1   1   2   2   2   1   2   2   2   2   2   1   1   1   2   2   2   1   1   1   1   2   2   2   2   1   1   1   1   1   2   2   2   1   1   2   2   2   2   2   1   2   2   1   2   2   2   1   1   2   1
 MK-5-9                 1   1   1   2   1   1   1   1   2   1   2   1   1   2   1   2   1   2   1   2   1   1   1   1   1   2   1   1   2   1   2   2   2   1   2   1   1   2   2   1   2   1   2   2   1   1   2   1   1   2   1   1   2   1   1   1   1   2   1   1   1   2   2   2   2   1   1   2   1   2   1   1   1   1   1   2   2   1   2   1   2   2   2   2   1   1   1   2   1   2   1   1   2   2   1   1   1   2   2   2   1   1   1   1   2   1   1   1   2   2   1   2   1   2   1   2   1   1   1   1   2   1   1   1   2   1   1   1   2   1   2   2   2   1   1   1   2   1   1   1   2   1   1   1   2   2   1   2   1   1   1   2   2   2   1   2   2   2   2   2   1   1   1   2   2   2   1   1   1   1   2   2   1   2   1   1   1   1   1   2   1   2   1   2   2   2   2   2   2   1   2   2   1   2   2   2   2   1   2   1
 MK-5-10                2   1   1   2   1   1   1   1   2   1   2   1   1   2   1   2   1   2   1   2   1   2   1   1   1   2   1   1   2   1   2   2   2   1   2   1   1   2   2   1   2   1   1   2   1   1   2   1   1   2   1   1   1   1   1   1   1   1   1   1   1   2   2   2   2   1   1   1   1   2   1   1   1   2   1   1   2   1   2   1   2   2   2   2   1   1   1   2   1   2   1   1   2   2   1   1   1   2   2   2   1   1   1   1   2   1   1   1   2   2   1   2   2   2   1   2   1   1   2   1   2   1   1   1   2   1   1   1   2   1   2   2   2   1   1   1   2   2   1   1   2   1   1   1   2   2   1   2   1   1   1   2   2   2   1   2   2   2   2   2   1   1   1   2   2   2   1   1   2   1   2   2   1   2   1   1   1   1   1   2   1   2   1   2   2   1   2   2   2   1   1   2   1   2   2   2   2   1   2   1
 MK-5-11                2   1   1   2   2   1   1   1   1   1   2   1   1   2   1   2   1   2   1   2   1   2   1   1   1   1   1   1   2   1   2   2   2   2   2   1   1   2   1   1   2   1   1   2   1   1   2   1   1   2   1   1   1   1   1   2   1   1   1   1   1   2   2   2   2   1   1   1   1   2   1   1   1   2   1   1   2   1   2   1   2   1   2   2   1   1   1   2   1   2   2   1   2   2   1   1   1   2   2   2   1   1   1   1   1   2   1   1   2   2   1   2   2   2   1   1   1   1   2   1   2   2   1   1   2   1   1   1   1   1   2   2   2   1   1   1   2   2   1   2   2   2   1   1   2   2   1   2   1   1   1   1   2   2   1   2   2   2   2   2   1   1   2   2   2   2   1   1   2   1   1   2   1   2   1   1   1   1   1   2   1   2   1   2   2   1   2   2   2   1   2   2   1   2   1   2   2   1   2   1
 MK-5-12                2   1   1   2   2   1   1   1   1   1   2   1   1   2   1   2   1   2   1   2   1   2   2   1   1   1   2   1   2   1   2   2   2   2   2   1   1   2   2   1   2   1   1   2   1   1   2   1   1   2   1   1   1   1   1   2   1   1   1   1   1   2   2   1   1   1   1   1   1   2   1   1   1   2   1   1   2   1   2   1   2   1   2   2   1   2   1   2   1   2   2   1   2   2   1   1   2   2   2   2   1   1   1   1   1   1   1   1   2   2   2   2   2   1   1   1   1   1   1   1   2   2   1   1   1   1   1   1   1   1   2   2   2   1   2   1   2   2   1   1   2   2   1   2   2   2   1   2   1   1   2   2   2   1   2   2   2   2   2   2   1   1   2   2   2   2   1   1   2   1   1   2   1   2   1   1   1   1   1   2   1   2   1   2   2   1   2   2   2   1   2   2   1   2   1   1   2   2   1   2
 MK-5-13                2   1   1   2   2   1   1   1   1   1   2   1   2   2   1   1   1   2   1   1   1   2   2   1   1   1   2   1   2   1   1   2   2   2   2   1   1   1   2   1   2   1   1   2   1   1   2   1   1   2   1   1   1   1   1   2   1   2   1   1   1   2   2   1   1   1   1   1   1   2   1   1   1   2   1   1   2   2   2   1   2   1   2   2   1   2   1   2   1   2   2   1   2   2   1   1   2   2   1   2   1   2   2   1   1   1   1   1   2   2   2   2   2   1   1   1   1   2   1   1   2   2   1   1   2   2   1   1   1   2   2   2   2   1   2   1   2   2   1   1   2   1   1   2   2   2   1   2   1   1   2   2   2   1   2   2   2   2   2   2   1   1   2   2   1   2   1   1   2   1   1   2   1   2   1   1   1   1   1   2   1   2   1   1   2   1   2   2   2   1   2   2   1   2   1   1   2   2   1   2
 MK-5-14                2   1   1   2   2   1   1   1   1   1   2   1   2   2   1   1   1   2   1   1   1   2   2   1   1   1   2   1   2   1   1   1   2   2   2   1   1   1   2   1   2   1   1   2   1   1   2   1   1   2   1   2   2   1   1   2   1   2   1   1   1   2   2   1   1   1   1   1   1   2   1   1   1   2   1   1   2   2   2   1   2   1   2   2   1   2   1   2   1   1   2   1   2   1   1   1   2   2   1   2   1   2   2   1   1   1   1   1   2   2   1   2   2   1   1   1   1   2   1   1   2   2   1   1   2   2   1   1   1   2   1   2   2   1   2   1   2   2   2   1   2   1   1   2   2   2   1   2   1   2   2   2   2   1   2   2   2   2   2   2   1   1   2   2   1   2   1   1   2   1   1   2   1   2   1   1   1   2   1   1   1   2   1   1   1   1   1   2   2   1   2   2   1   2   1   1   2   2   1   2
 MK-5-15                2   1   1   2   2   1   1   1   2   1   2   1   1   2   2   1   1   2   1   1   1   2   2   1   1   1   2   1   1   1   1   1   2   2   2   1   1   1   2   1   2   1   1   2   1   1   2   1   2   2   1   2   2   1   1   2   1   2   1   2   1   2   2   1   1   2   1   1   1   2   1   1   1   2   1   1   1   2   2   1   2   1   2   2   1   2   1   2   1   1   2   1   2   1   1   1   2   2   1   2   1   2   2   2   1   2   1   1   2   2   1   2   2   1   1   2   1   2   2   1   2   2   1   1   2   2   1   1   1   2   1   2   2   1   2   1   2   2   2   1   2   1   1   1   2   2   1   2   1   2   2   2   2   1   2   2   2   2   2   2   1   1   2   2   1   2   1   1   2   1   1   2   1   2   1   1   1   2   2   1   1   2   1   1   1   1   1   2   2   1   2   2   2   2   1   1   2   2   1   2
 MK-5-16                2   1   1   2   2   1   1   1   2   2   2   1   1   1   2   1   1   2   1   1   2   2   2   1   1   1   2   1   1   1   1   1   2   1   2   1   1   1   1   1   2   1   1   2   2   1   2   1   2   2   1   2   2   1   1   2   1   2   1   2   1   2   1   1   1   2   1   1   1   1   1   1   1   1   1   1   2   2   1   1   1   1   1   2   1   2   1   2   1   1   2   1   2   1   1   1   2   2   1   2   1   1   1   2   1   2   2   1   1   2   2   2   2   1   1   2   1   2   2   1   2   2   1   2   2   2   1   1   1   2   1   2   2   1   2   1   2   2   1   1   2   1   1   1   1   2   1   2   1   2   2   2   1   1   2   2   2   2   2   2   1   1   2   2   1   2   1   1   2   1   1   2   2   2   1   1   1   2   2   1   1   2   1   1   1   1   2   2   2   1   2   2   1   2   1   2   1   2   1   2
 MK-6-1                 2   2   1   1   2   1   1   2   2   1   2   1   1   1   2   1   1   2   2   1   2   2   1   2   2   1   2   1   2   1   2   2   2   1   2   1   1   1   2   2   1   2   2   1   1   2   2   2   2   1   1   1   1   2   2   1   2   2   2   1   2   1   2   2   2   1   2   1   2   1   1   2   2   1   2   1   1   1   1   2   2   1   2   1   1   2   1   1   2   2   2   1   2   2   2   1   1   1   2   1   1   2   1   2   1   1   2   2   1   2   2   1   1   1   2   2   1   1   2   1   1   2   2   1   2   2   2   1   1   2   1   2   2   1   1   2   1   1   1   1   1   2   1   1   2   1   1   2   1   1   2   1   2   1   2   1   1   1   1   1   2   2   1   2   1   2   2   2   1   1   2   1   1   2   1   1   1   1   1   2   2   2   2   2   1   1   1   1   2   1   2   2   1   1   1   2   1   1   2   1
 MK-6-2                 2   2   1   1   2   1   1   2   1   1   2   1   1   2   2   1   2   2   2   1   2   2   1   2   2   1   2   1   2   1   2   2   2   1   2   1   1   2   2   2   1   2   2   1   1   2   2   2   2   1   1   1   1   2   2   1   2   2   2   1   2   1   2   2   2   1   2   1   2   1   1   2   1   1   1   1   1   1   1   1   2   2   2   1   1   2   1   1   2   2   2   1   2   2   2   1   2   1   1   1   2   2   2   2   1   2   2   2   1   2   2   2   1   1   2   2   1   1   1   1   1   2   2   2   2   2   2   1   1   2   2   2   2   1   1   2   1   1   1   2   1   1   1   1   2   1   2   2   1   1   2   1   2   1   2   1   1   1   1   1   2   2   1   2   1   2   2   1   1   1   2   1   1   1   1   1   1   1   2   2   1   1   2   2   1   1   1   1   2   2   2   2   1   1   1   2   1   2   2   1
 MK-6-3                 2   2   1   1   2   1   1   2   1   2   2   2   1   2   1   1   1   2   2   1   2   2   1   2   2   2   2   1   2   1   2   2   2   1   2   1   1   2   2   2   1   2   1   1   1   2   1   2   2   1   1   1   1   1   2   1   2   2   2   2   2   1   2   2   2   1   2   1   2   1   1   2   1   2   1   1   1   1   1   1   2   2   2   1   1   2   1   1   2   2   2   2   2   2   2   1   2   1   1   1   2   2   2   2   2   2   2   2   1   2   2   2   1   1   2   2   1   1   1   1   1   2   2   2   1   2   2   1   1   2   2   1   2   1   1   2   1   1   1   2   1   1   1   1   2   2   2   2   1   1   2   1   2   1   2   1   2   1   1   1   2   2   2   2   1   2   2   1   1   1   2   1   1   1   1   1   1   1   2   1   1   1   2   2   1   1   1   1   2   2   1   2   1   1   1   2   1   2   2   1
 MK-6-4                 2   2   1   1   2   1   1   2   2   1   2   2   1   2   1   1   1   2   1   1   2   2   1   1   2   2   2   1   2   1   2   2   2   1   2   1   1   2   2   2   1   2   1   1   1   2   1   2   2   1   1   1   1   1   1   1   2   2   2   2   2   1   2   2   2   2   2   1   2   1   1   2   1   2   1   1   1   1   1   1   2   2   2   1   1   1   1   1   2   2   2   2   2   2   2   1   2   1   1   1   2   2   2   2   2   2   1   2   1   2   2   2   1   1   2   2   1   1   1   1   1   2   2   2   1   2   2   1   1   2   2   1   2   2   1   2   1   1   1   2   1   1   1   1   2   2   2   2   1   1   2   1   2   1   2   1   2   1   1   1   2   2   2   1   2   2   2   1   1   1   2   1   1   1   1   1   1   1   2   1   1   1   2   2   1   1   1   1   2   2   1   2   1   1   1   2   1   1   2   1
 MK-6-5                 2   2   1   1   2   1   1   2   2   2   2   2   1   2   1   1   1   2   1   1   2   2   1   2   2   2   2   1   2   1   2   2   2   1   2   1   1   2   2   2   1   2   1   1   1   2   1   2   2   1   1   1   1   2   1   1   2   2   2   2   2   1   2   2   2   2   2   1   2   1   1   2   1   2   1   1   1   1   1   1   2   1   2   1   1   1   1   1   2   2   2   1   2   2   2   1   2   1   1   1   2   2   2   2   2   2   1   2   1   2   2   2   1   1   2   2   1   1   1   1   1   2   2   2   1   2   1   1   2   1   2   1   2   2   1   2   2   1   1   2   1   1   2   1   2   1   2   1   1   1   2   1   2   1   2   1   2   1   1   1   2   2   2   2   2   2   2   1   2   1   2   1   1   1   1   1   1   1   2   1   1   1   2   1   1   1   1   1   2   2   1   2   1   1   1   1   1   1   2   1
 MK-6-6                 2   2   1   1   2   1   1   2   2   2   2   2   1   2   1   1   1   2   1   1   2   2   1   1   1   2   2   1   2   1   2   2   2   1   2   1   1   1   2   2   2   2   1   1   1   2   1   2   2   1   1   1   2   2   1   1   2   2   2   2   2   1   2   2   2   2   2   1   1   1   1   2   1   2   1   1   1   1   1   1   2   1   2   1   1   1   1   1   2   2   2   1   2   1   2   1   2   1   1   1   2   2   2   2   2   2   1   2   1   2   2   2   1   1   2   2   1   1   1   2   1   2   2   1   1   2   2   1   2   1   2   2   1   2   1   2   1   1   1   2   1   1   2   1   2   1   2   1   2   1   1   1   2   2   2   1   2   1   1   1   1   2   2   2   2   2   2   1   2   2   1   1   1   1   1   1   1   1   2   1   1   1   2   1   1   1   1   1   2   2   1   2   2   1   1   1   2   1   2   1
 MK-6-7                 2   2   1   1   2   1   1   2   1   2   2   2   1   2   1   2   1   2   1   1   2   2   2   1   1   2   2   1   2   1   2   2   2   1   2   1   2   1   2   1   2   2   1   1   1   1   1   2   2   1   2   2   2   2   1   1   2   2   1   1   1   1   2   2   2   2   2   1   1   1   1   2   2   2   1   1   1   1   1   1   2   1   2   1   1   1   1   1   2   2   2   1   2   1   2   1   2   1   1   1   2   2   2   1   2   2   2   2   1   2   2   2   1   1   2   2   1   1   2   2   1   2   1   1   1   2   2   1   2   1   2   2   1   2   1   2   1   1   1   1   1   1   1   1   2   1   1   1   1   1   1   1   2   2   2   1   2   1   1   1   2   1   2   2   2   2   2   1   2   2   1   1   1   1   1   1   1   1   2   1   1   1   2   1   1   1   1   1   2   2   1   2   2   1   1   1   2   1   2   1
 MK-6-8                 2   2   1   1   2   1   1   2   1   2   2   2   1   2   1   2   1   2   1   1   2   2   2   1   1   2   2   1   2   1   2   1   2   1   2   1   2   2   2   1   2   2   1   1   1   1   1   2   2   1   2   2   2   2   1   1   2   2   1   1   1   1   2   2   2   2   2   1   1   1   1   2   2   2   2   1   2   1   1   1   2   1   2   1   1   1   1   1   2   1   1   1   1   1   2   1   2   1   2   1   2   2   1   1   2   2   2   2   1   2   2   2   1   1   1   2   1   1   2   2   1   2   1   1   1   2   2   1   2   1   2   2   1   2   1   2   1   1   1   1   1   2   1   1   2   1   1   1   1   1   1   1   2   2   2   1   2   1   1   1   2   1   1   1   2   2   2   1   2   1   1   1   1   1   1   1   1   1   2   1   1   1   2   1   1   2   1   1   2   2   1   2   2   1   2   2   2   1   2   1
 MK-6-9                 2   2   1   1   2   1   1   2   1   2   2   2   1   2   1   2   2   2   1   1   2   2   2   1   1   2   2   2   2   1   2   1   2   2   2   1   2   2   1   1   2   2   1   1   1   1   2   2   1   1   2   2   2   2   2   1   2   2   1   1   1   1   2   2   2   2   2   1   1   1   1   2   2   2   2   1   2   1   1   1   2   1   2   2   1   1   1   1   2   1   1   1   1   2   2   2   2   1   2   1   2   2   1   2   2   2   2   2   1   2   2   1   1   1   1   1   1   1   2   2   1   2   1   1   1   2   2   1   2   2   2   2   2   2   1   2   1   2   1   1   1   2   1   1   1   1   1   1   1   1   1   2   2   2   2   1   2   1   1   1   2   1   1   1   2   2   2   1   2   1   1   1   1   1   1   1   1   1   2   1   1   1   2   1   1   2   1   1   1   2   1   2   2   1   2   2   2   1   2   1
 MK-6-10                2   2   1   1   2   1   1   1   1   2   2   2   1   2   1   2   1   2   1   1   1   2   2   1   2   2   2   2   2   1   2   1   2   2   2   1   2   2   1   1   2   2   1   1   1   1   2   2   1   1   2   2   2   2   2   1   2   2   1   1   1   1   2   2   2   2   2   1   2   1   1   2   2   2   2   1   2   1   1   1   2   1   2   1   1   1   1   1   2   1   1   1   1   2   2   2   2   1   2   1   2   2   1   2   2   2   2   2   1   2   2   1   1   1   1   1   2   1   2   2   1   2   1   1   1   2   2   1   2   2   1   2   2   2   1   2   1   2   1   1   1   2   1   1   1   1   1   1   1   1   1   2   2   2   1   1   2   1   1   2   2   1   1   1   2   2   2   2   1   1   2   1   1   1   1   1   1   1   2   1   1   2   1   1   1   2   1   2   1   2   2   2   2   1   2   2   2   1   2   2
 MK-6-11                2   2   1   1   2   1   1   1   1   2   2   2   1   1   1   2   1   2   1   1   1   2   2   1   2   2   2   2   2   2   2   1   2   1   2   2   2   2   1   1   2   2   2   1   1   1   2   2   1   1   2   2   2   2   2   1   2   2   1   1   1   2   2   2   2   2   2   1   2   1   1   2   1   2   2   1   2   1   1   1   1   1   2   1   1   1   1   2   2   1   1   1   1   2   2   2   2   1   2   1   2   1   1   2   2   2   1   2   1   2   2   1   1   1   1   1   2   1   2   2   1   2   2   1   1   2   1   1   2   2   1   2   2   2   1   2   1   1   1   1   1   2   1   1   1   1   1   1   1   1   1   2   2   2   1   1   2   1   1   2   1   1   1   1   2   2   2   2   1   1   2   1   1   1   1   1   1   1   2   1   1   2   1   1   1   2   1   2   1   2   2   1   2   1   2   2   2   1   2   1
 MK-6-12                2   2   1   1   2   1   1   1   1   1   2   2   1   1   1   2   1   2   1   1   1   2   2   1   2   2   2   2   2   2   2   1   2   1   2   2   2   2   1   1   2   2   2   1   1   1   2   2   1   1   2   2   2   2   2   1   2   2   1   1   1   2   2   2   2   1   2   1   2   1   1   2   1   2   2   1   2   1   1   1   1   1   2   1   1   1   1   2   2   1   1   1   1   1   2   2   2   1   1   1   2   1   1   2   2   2   1   2   1   2   2   1   1   1   1   1   2   1   2   2   2   1   2   1   1   2   1   1   2   1   1   2   2   2   1   2   2   1   1   1   1   2   1   1   2   1   1   1   1   1   1   2   2   2   1   1   1   2   2   2   1   1   1   1   2   2   2   1   1   1   2   1   1   2   1   1   1   1   2   1   1   2   1   1   1   2   1   2   1   2   2   1   2   1   2   2   2   1   2   1
 MK-6-13                2   2   1   1   2   1   1   1   1   1   2   2   1   1   1   2   1   2   1   1   1   2   2   1   2   2   2   2   2   2   2   1   2   1   2   2   2   2   1   1   2   2   2   1   1   1   2   2   1   1   1   2   2   2   2   1   1   2   1   1   1   2   2   2   2   1   2   1   2   1   1   2   1   2   2   1   2   2   1   2   1   1   1   1   1   1   1   2   2   1   1   1   1   1   2   2   1   1   1   1   2   1   1   2   2   1   1   2   1   2   2   1   1   1   1   1   2   1   2   2   2   1   2   1   1   2   1   1   2   1   1   2   2   2   1   2   2   1   2   1   1   2   1   1   2   1   1   1   1   1   1   2   2   2   1   1   2   2   2   2   1   1   1   1   2   1   2   1   1   1   2   1   2   2   2   1   1   1   2   1   1   2   1   1   1   2   1   2   1   2   2   1   2   1   2   1   2   1   2   1
 MK-6-14                2   2   1   2   1   1   1   1   1   1   2   2   1   1   1   2   1   2   1   1   1   2   2   2   2   2   2   2   2   2   2   1   2   2   2   2   2   2   1   1   2   2   1   1   1   1   2   2   1   1   1   2   2   2   2   1   1   2   1   1   1   2   2   2   2   1   2   1   2   1   1   2   1   2   2   1   2   2   1   2   1   1   1   1   1   1   1   2   2   1   2   1   1   1   2   1   1   1   1   1   2   1   1   2   1   1   1   2   1   2   2   1   1   1   1   1   2   1   2   2   2   1   1   1   1   2   1   1   2   1   1   2   2   1   1   2   2   1   2   1   1   2   1   1   2   1   2   1   1   1   1   2   2   2   1   1   2   1   2   2   1   1   1   1   2   1   2   1   1   1   2   1   2   2   2   1   1   1   2   1   1   2   2   1   1   2   1   2   1   2   2   1   1   1   2   1   2   1   2   1
 MK-6-15                2   1   1   1   1   1   1   1   2   1   2   2   2   1   1   2   1   2   1   1   1   1   2   2   2   2   2   2   2   2   2   1   2   2   2   2   2   2   1   1   2   2   1   1   1   1   2   2   1   1   2   2   2   2   2   1   1   2   1   2   1   2   2   2   1   1   2   1   2   1   1   2   1   2   2   1   2   2   1   2   1   1   1   1   1   1   2   2   2   1   2   1   2   1   2   1   1   1   1   1   2   1   1   2   1   1   1   2   1   2   2   1   1   1   1   1   2   1   2   2   2   2   1   1   1   2   1   1   2   1   1   2   2   1   1   2   2   1   2   2   1   2   1   1   2   2   2   1   1   1   2   2   2   2   1   1   2   1   2   2   1   2   1   1   2   1   2   1   1   1   2   1   2   2   2   1   1   1   2   1   1   1   2   1   1   2   1   2   1   2   2   1   1   1   2   1   2   1   2   1
 MK-6-16                2   1   1   2   1   1   1   1   2   1   2   2   1   2   1   2   1   2   1   1   1   1   2   2   2   2   2   2   2   1   2   1   2   2   2   2   2   2   1   1   2   2   1   1   1   1   2   2   1   1   2   2   2   2   2   1   1   2   1   2   2   2   2   2   1   1   2   1   2   1   1   2   2   2   2   1   2   2   1   2   1   1   1   1   1   1   2   2   2   1   2   1   2   1   2   1   1   1   1   1   2   1   1   2   1   1   1   2   2   2   2   1   1   1   1   1   2   1   2   2   2   2   1   1   1   2   1   1   2   1   2   2   1   1   1   2   2   1   2   2   1   2   2   1   2   2   2   1   1   1   2   2   2   2   1   1   2   1   2   2   2   2   1   1   2   1   2   1   1   1   2   2   2   2   2   1   1   1   2   2   1   1   1   1   1   2   1   2   1   2   2   1   1   1   1   1   2   1   2   1
 
!****************************************** Phenotypic Data **********************************************************
!-100.0 is resevred for missing phenotype
SimulatedTrait1        10.0062   10.5670    9.0884   10.6582   10.4362   11.1838   10.4465   10.6250   11.6456   10.2753   10.9426   10.1094    9.9746    9.4644   10.3355    8.8802   10.1951    9.8073    8.6590   10.7220   10.8067    9.1486    8.6334   10.5362   10.7200   10.1186   10.5125    9.8853   10.6305   10.6409    9.2792    9.3214   11.1191    9.8005    8.7704    8.3500   10.5576   10.7618    9.8574    7.5107    8.5092    8.6824   10.9008   10.5590    9.2440    9.7746    9.7504    9.7372    9.6117   11.1653    9.4674   10.5525   12.0982    8.7124    9.6303    9.5350   10.3440   10.2787   10.1676   10.0845   10.4420    9.1306   13.0508    8.9655   10.3260   10.0375    9.1012   10.8269    9.0449    9.8501   10.5434    9.6465    9.9646    8.8064    9.3372   10.1409   10.3544   10.4491   10.7996    9.5667   10.7831    9.2073   10.9129    9.5253   10.0260   10.4126    8.7569   12.1531   10.4296    6.7344   10.4501    9.5220   10.0502    8.8122   11.1212   11.5484   10.4267   10.4476   10.1251   10.0397   11.1414   11.4791   10.1029   10.1708   11.4321    9.4780   11.3326   10.4033    9.2504    7.7382    9.6224   10.4253    9.5865    9.6837   10.6101    9.2169   10.8764   10.9464    9.2683   11.6813    8.3915    9.2177    9.9958    9.8959   11.1711   10.9096    9.7239   10.7221    7.0838    8.7767    9.0724   10.4984    9.4106   11.1525    8.6473    8.9113    9.1052    7.6518   11.5654   10.6487    9.0151   10.1732    9.1938    9.3259   10.0149   10.9906    9.3901   10.6850   10.4220   10.9419    9.3636    9.9685    8.6908    8.8295   10.4634   10.3503   11.4813    8.6823   11.2692   10.6258    9.9195    9.4587    8.8396   10.0680    9.5254    9.6177   10.5539    9.2144    9.8432   10.3001   10.6888    9.0208   11.5806   10.2604   10.1242   10.0024    8.1344    8.8962   10.6011   11.0364   10.8870    7.8150   11.5696   11.0144    9.2733   11.5550   10.2113   10.8762   10.1419   10.4981   12.6777   10.4095   10.1627   10.0181   11.1317    9.2340   11.8280    9.1872   11.6876   11.0398
 
