# Supplementary material for: Inclusive Composite Interval Mapping of QTL by Environment Interactions in Biparental Populations
Source: PLoS One. 2015 Jul 10;10(7):e0132414. doi: 10.1371/journal.pone.0132414 (PMC4498613; doi:10.1371/journal.pone.0132414)
Supplement: S1 File — (ZIP) [file pone.0132414.s001.zip › BC1 population/e=1/run_00168.met]

!**********************Note: lines staring with "!" are remarks and will be ignored in the program********************
!*********************************General Information**********************************
!Assuming F1 = P1 x P2, populations available in QTL IciMapping are: 
!  1, P1BC1F1 = P1 x F1, the first backcrossing where P1 is used as the recurrent parent;
!  2, P2BC1F1 = P2 x F1, the first backcrossing where P2 is used as the recurrent parent;
!  3, F1DH, F1-derived doubled haploids; 
!  4, RIL or F1RIL, recombination inbred lines through the repeated selfing of F1;
!  5, P1BC1RIL, recombination inbred lines through the repeated selfing of P1BC1F1;
!  6, P2BC1RIL, recombination inbred lines through the repeated selfing of P2BC1F1;
!  7, F2, the selfing generation of F1;
!  8, F3, the selfing generation of F2;
!  9, P1BC2F1, the second backcrossing where P1 is used as the recurrent parent; 
! 10, P2BC2F1, the second backcrossing where P2 is used as the recurrent parent;
! 11, P1BC2RIL, recombination inred lines through the repeated selfing of P1BC2F1; 
! 12, P2BC2RIL, recombination inred lines through the repeated selfing of P2BC2F1; 
! 13, P1BC1F2, the selfing generation of P1BC1F1; 
! 14, P2BC1F2, the selfing generation of P2BC1F1; 
! 15, P1BC2F2, the selfing generation of P1BC2F1; 
! 16, P2BC2F2, the selfing generation of P2BC2F1; 
! 17, P1BC1DH, P1BC1F1-derived doubled haploids; 
! 18, P2BC1DH, P2BC1F1-derived doubled haploids; 
! 19, P1BC2DH, P1BC2F1-derived doubled haploids; 
! 20, P2BC2DH, P2BC2F1-derived doubled haploids; 
   1      !Mapping Population (see remarks above)
   2      !Mapping Function (1 for Kosambi; 2 for Haldane; 3 for Morgan)
   2      !Marker Space Type (1 for intervals; 2 for positions)
   1      !Marker Space Unit(1 for centiMorgans; 2 for Morgan)
   6      !Number of Chromosomes (or Linkage Groups)
 200      !Size of the mapping population
   1      !Number of environments
 
!***************************************** Chromosomes and Linkage Maps **********************************************
!Chromosome                 NumMarkers
-CH1                        16
-CH2                        16
-CH3                        16
-CH4                        16
-CH5                        16
-CH6                        16
!Linkage map (Marker name followed by position or the interval length)
 MK-1-1                1     0.000
 MK-1-2                1    10.000
 MK-1-3                1    20.000
 MK-1-4                1    30.000
 MK-1-5                1    40.000
 MK-1-6                1    50.000
 MK-1-7                1    60.000
 MK-1-8                1    70.000
 MK-1-9                1    80.000
 MK-1-10               1    90.000
 MK-1-11               1   100.000
 MK-1-12               1   110.000
 MK-1-13               1   120.000
 MK-1-14               1   130.000
 MK-1-15               1   140.000
 MK-1-16               1   150.000
 MK-2-1                2     0.000
 MK-2-2                2    10.000
 MK-2-3                2    20.000
 MK-2-4                2    30.000
 MK-2-5                2    40.000
 MK-2-6                2    50.000
 MK-2-7                2    60.000
 MK-2-8                2    70.000
 MK-2-9                2    80.000
 MK-2-10               2    90.000
 MK-2-11               2   100.000
 MK-2-12               2   110.000
 MK-2-13               2   120.000
 MK-2-14               2   130.000
 MK-2-15               2   140.000
 MK-2-16               2   150.000
 MK-3-1                3     0.000
 MK-3-2                3    10.000
 MK-3-3                3    20.000
 MK-3-4                3    30.000
 MK-3-5                3    40.000
 MK-3-6                3    50.000
 MK-3-7                3    60.000
 MK-3-8                3    70.000
 MK-3-9                3    80.000
 MK-3-10               3    90.000
 MK-3-11               3   100.000
 MK-3-12               3   110.000
 MK-3-13               3   120.000
 MK-3-14               3   130.000
 MK-3-15               3   140.000
 MK-3-16               3   150.000
 MK-4-1                4     0.000
 MK-4-2                4    10.000
 MK-4-3                4    20.000
 MK-4-4                4    30.000
 MK-4-5                4    40.000
 MK-4-6                4    50.000
 MK-4-7                4    60.000
 MK-4-8                4    70.000
 MK-4-9                4    80.000
 MK-4-10               4    90.000
 MK-4-11               4   100.000
 MK-4-12               4   110.000
 MK-4-13               4   120.000
 MK-4-14               4   130.000
 MK-4-15               4   140.000
 MK-4-16               4   150.000
 MK-5-1                5     0.000
 MK-5-2                5    10.000
 MK-5-3                5    20.000
 MK-5-4                5    30.000
 MK-5-5                5    40.000
 MK-5-6                5    50.000
 MK-5-7                5    60.000
 MK-5-8                5    70.000
 MK-5-9                5    80.000
 MK-5-10               5    90.000
 MK-5-11               5   100.000
 MK-5-12               5   110.000
 MK-5-13               5   120.000
 MK-5-14               5   130.000
 MK-5-15               5   140.000
 MK-5-16               5   150.000
 MK-6-1                6     0.000
 MK-6-2                6    10.000
 MK-6-3                6    20.000
 MK-6-4                6    30.000
 MK-6-5                6    40.000
 MK-6-6                6    50.000
 MK-6-7                6    60.000
 MK-6-8                6    70.000
 MK-6-9                6    80.000
 MK-6-10               6    90.000
 MK-6-11               6   100.000
 MK-6-12               6   110.000
 MK-6-13               6   120.000
 MK-6-14               6   130.000
 MK-6-15               6   140.000
 MK-6-16               6   150.000
!*********************************** Marker Types ********************************************************************
!Co-dominant marker: When heterozygote F1 is present, P1 is coded as 2, F1 is coded as 1, and P2 is coded as 0; Otherwise, P1 is coded as 2, and P2 is coded as 0. 
!Dominant marker: When heterozygote F1 is present, P1 and F1 are coded as 12, and P2 is coded as 0; Otherwise, P1 is coded as 2, and P2 is coded as 0.  
!Recessive markers: When heterozygote F1 is present, P1 is coded as 2, and F1 and P2 are coded as 10; Otherwise, P1 is coded as 2, and P2 is coded as 0. 
!Missing marker is coded as -1. 
 MK-1-1                 2   2   2   2   2   2   1   2   1   2   1   1   2   2   1   2   1   2   2   2   2   2   2   1   2   1   1   2   1   2   2   2   1   1   1   2   2   1   1   1   1   1   2   2   2   1   1   2   1   1   2   2   2   1   2   1   2   2   1   1   1   1   1   2   2   2   2   2   1   2   1   2   2   1   1   1   1   2   1   2   1   2   1   1   1   1   1   2   1   1   2   1   1   2   2   2   2   1   2   2   1   2   2   2   1   2   1   2   1   2   2   2   2   1   2   1   2   1   1   2   1   1   1   2   2   1   2   2   1   2   2   2   1   1   1   2   2   1   1   1   2   2   2   2   1   2   2   1   2   2   1   1   1   2   2   1   2   1   2   1   1   2   1   1   2   2   2   1   1   1   1   2   2   1   2   2   1   1   1   1   1   1   2   2   1   1   2   1   2   2   1   1   2   1   1   2   2   2   2   1
 MK-1-2                 2   2   2   2   2   2   2   2   1   2   1   1   2   2   1   2   1   2   2   2   2   2   2   1   2   1   1   2   1   2   2   1   1   1   1   1   2   1   1   1   1   2   2   2   2   1   1   2   1   1   2   1   2   1   2   1   2   2   1   1   2   1   2   1   2   2   2   2   1   2   1   2   2   1   1   2   1   1   1   2   1   2   1   2   1   1   2   2   1   2   2   2   1   2   2   2   2   1   2   2   2   2   2   2   1   2   1   2   1   2   2   2   2   1   1   1   2   1   1   1   1   1   1   2   2   1   2   2   1   2   2   2   1   1   1   1   2   1   1   1   2   1   2   2   1   2   2   1   2   2   1   1   1   2   2   1   2   1   2   1   1   2   1   1   2   2   2   1   1   1   1   2   2   1   2   2   1   1   1   1   1   1   2   2   1   1   2   1   2   2   1   1   2   1   1   2   2   2   2   1
 MK-1-3                 2   2   2   1   2   2   2   1   1   2   1   1   2   2   1   2   1   2   2   2   2   2   2   1   1   1   1   2   1   2   2   1   1   1   1   1   2   1   1   1   1   2   2   2   2   1   1   2   1   2   2   2   2   1   2   1   2   2   1   1   2   1   2   1   2   2   2   2   1   2   1   2   2   1   1   2   1   1   1   2   1   2   1   1   2   1   2   2   1   2   2   2   1   2   2   2   2   1   2   2   2   2   2   2   2   2   1   2   1   1   1   2   2   1   1   1   2   1   1   1   1   1   1   2   2   1   2   2   1   2   2   2   2   1   1   1   2   1   2   1   2   1   2   2   2   2   2   1   2   2   2   1   1   2   2   1   2   2   2   1   1   2   1   1   2   2   2   1   1   1   1   2   2   1   2   2   1   2   1   1   1   1   2   2   1   2   2   1   2   2   1   1   2   1   1   2   2   2   2   1
 MK-1-4                 2   2   2   2   2   1   2   1   1   2   1   2   2   2   1   2   1   2   2   2   2   2   1   1   1   1   1   2   1   2   2   1   1   1   1   1   2   1   1   1   1   1   2   1   2   2   1   2   1   1   2   2   2   1   2   1   2   2   2   1   2   1   1   1   2   2   2   2   1   2   1   2   2   1   1   2   1   1   1   2   1   2   2   1   2   1   2   2   1   2   2   2   1   2   2   2   2   1   2   2   2   2   2   2   2   2   1   2   2   1   1   2   2   1   1   1   2   1   1   1   1   1   1   2   2   1   2   2   2   2   2   2   2   1   1   2   1   1   2   1   1   1   2   2   2   1   2   1   2   2   2   1   1   2   2   1   2   2   2   1   1   2   1   1   2   2   2   2   1   1   1   2   1   1   2   2   1   2   1   1   1   2   1   1   1   2   1   1   2   2   1   1   2   1   1   2   2   2   2   1
 MK-1-5                 2   2   2   2   2   1   2   2   2   2   1   2   2   2   1   1   1   2   2   2   2   2   1   1   2   1   1   2   1   2   2   1   1   1   1   1   1   1   1   1   1   2   2   1   2   2   1   2   1   1   1   2   2   1   2   1   2   2   2   1   2   2   1   1   2   2   2   2   1   2   1   2   2   1   1   2   1   1   1   2   1   2   2   1   2   1   2   1   1   2   2   2   1   2   2   2   2   1   2   2   2   2   2   2   2   2   1   2   2   1   1   2   1   1   1   1   2   1   1   1   1   2   1   2   2   1   2   2   2   2   2   2   2   1   2   2   1   1   1   1   1   1   2   2   2   1   1   1   2   2   2   1   1   2   2   1   1   2   2   1   1   2   1   1   2   2   2   2   1   1   1   2   1   1   2   2   1   2   1   1   1   2   1   1   1   2   1   1   2   2   1   1   2   1   1   2   2   2   2   1
 MK-1-6                 2   2   2   2   2   1   1   2   2   2   1   2   2   2   1   1   1   2   2   2   1   2   1   2   2   1   1   2   1   2   2   1   1   1   1   1   1   1   1   1   1   2   2   1   2   1   1   1   2   1   1   2   1   1   2   2   2   2   1   1   2   2   1   1   1   1   2   2   1   2   1   2   2   1   1   2   1   1   1   2   1   2   2   1   2   1   2   1   1   2   2   2   1   2   2   2   2   1   2   2   2   1   2   1   2   2   1   2   2   1   1   2   1   1   1   1   2   1   1   1   1   2   1   2   2   1   2   2   2   2   2   2   2   2   2   2   1   1   1   1   1   1   2   2   2   1   1   2   2   2   2   1   1   2   2   1   1   2   2   1   1   1   2   1   2   2   2   2   1   1   1   2   1   1   2   2   1   2   1   1   1   2   1   1   1   2   1   1   1   2   1   1   2   1   1   2   2   2   2   1
 MK-1-7                 2   2   2   2   2   1   1   2   2   2   1   2   2   2   1   1   1   2   1   2   1   2   1   2   2   1   1   2   1   2   2   1   1   1   1   1   1   1   1   1   1   2   2   2   2   1   1   1   2   1   1   2   1   1   2   1   2   2   1   1   2   2   2   1   1   1   2   1   1   2   1   2   2   1   1   2   1   1   1   2   1   2   1   1   2   1   2   1   1   2   2   2   1   2   2   2   2   1   2   2   2   1   2   1   2   2   1   2   2   1   2   2   1   1   1   1   2   2   1   1   1   2   1   2   2   1   2   2   2   2   2   2   2   2   2   2   1   1   1   1   1   1   2   2   2   1   1   1   2   2   2   1   1   2   1   1   1   2   2   1   1   1   2   1   2   2   2   2   1   1   2   2   1   1   1   2   1   2   1   1   1   2   1   1   1   2   1   1   1   2   1   1   2   1   1   1   1   1   2   1
 MK-1-8                 2   2   2   1   2   1   1   2   2   1   2   2   2   2   1   1   1   2   1   2   1   2   1   2   2   1   1   2   1   2   2   1   2   1   1   1   1   1   1   2   1   1   2   2   2   1   1   1   2   1   1   2   1   1   2   2   2   2   1   1   2   2   2   1   1   1   2   1   1   2   1   2   2   1   1   2   1   1   1   2   2   2   1   2   2   1   2   1   1   2   2   2   1   2   2   2   2   1   2   2   2   1   2   1   2   2   2   2   2   1   2   2   1   1   1   1   2   2   1   1   1   2   1   2   2   1   2   2   2   2   2   1   2   2   2   2   2   2   1   1   1   1   2   2   2   1   2   1   2   2   2   1   1   2   1   1   1   2   1   1   1   1   2   1   2   2   2   2   1   1   1   2   1   1   1   2   1   2   1   1   1   2   1   1   1   2   1   1   1   1   1   1   2   1   1   1   1   1   2   1
 MK-1-9                 2   2   2   2   2   1   1   2   2   1   2   1   2   2   1   1   1   2   1   2   2   2   1   2   1   1   1   2   1   2   2   1   2   1   1   1   1   1   1   2   1   2   2   2   2   1   1   1   1   1   1   2   1   1   2   2   2   2   1   1   2   2   2   1   1   1   1   1   1   2   2   2   2   1   1   1   2   1   1   2   2   2   1   2   2   1   2   2   1   2   2   2   2   2   2   1   1   2   1   2   2   1   2   1   2   2   2   2   2   1   2   2   1   1   1   1   2   1   2   1   1   2   1   2   2   1   2   2   2   2   2   1   2   2   2   2   2   1   1   1   1   1   2   2   2   1   2   1   2   2   2   1   1   2   1   2   1   2   1   1   1   2   2   1   2   2   2   2   1   1   1   2   1   1   1   1   1   2   1   1   1   2   2   1   1   2   1   1   1   1   1   1   2   1   2   1   1   1   2   1
 MK-1-10                1   2   2   2   2   1   1   2   2   1   2   1   2   2   1   1   1   2   2   1   2   2   1   2   1   1   1   2   1   2   1   2   2   1   1   1   1   1   1   2   1   2   2   2   2   1   1   1   1   1   1   2   1   1   2   2   2   2   1   2   2   2   2   1   1   1   1   2   1   2   1   2   2   1   1   1   2   1   1   2   2   2   1   2   2   1   2   2   1   2   2   2   2   2   2   1   1   2   1   2   2   1   2   1   2   2   2   2   1   1   2   2   1   2   1   1   2   1   2   2   1   2   1   2   1   1   2   2   2   2   2   1   2   2   2   1   2   2   1   1   2   1   2   2   2   1   2   2   2   2   2   1   1   2   2   2   1   2   1   1   1   2   2   1   2   2   2   2   1   1   1   1   1   1   1   1   1   2   1   1   1   2   2   1   1   2   1   1   1   1   1   1   2   1   2   1   1   2   2   1
 MK-1-11                1   2   2   2   2   1   1   2   2   1   2   1   2   2   1   1   1   2   2   1   2   2   1   2   2   1   1   2   1   2   1   1   2   1   1   1   1   2   2   1   1   2   2   2   2   1   1   1   1   1   1   2   1   1   2   2   2   2   1   2   2   2   2   1   1   1   1   2   1   2   1   2   2   1   1   1   2   1   1   1   2   2   1   2   2   1   2   2   1   2   2   2   1   2   2   1   1   2   1   2   1   1   2   1   1   2   2   2   1   1   2   2   1   2   1   2   2   1   2   2   1   2   1   2   1   1   2   2   2   1   2   1   2   2   2   1   2   2   1   1   2   1   2   2   2   1   2   1   2   2   2   1   1   2   2   1   1   2   1   1   1   2   2   1   2   1   2   2   1   1   1   1   1   1   1   1   1   2   2   2   1   2   2   1   1   2   1   1   1   1   1   1   2   1   2   1   1   2   2   1
 MK-1-12                1   2   2   2   2   1   1   2   2   1   2   1   2   2   1   1   1   2   2   1   2   2   1   2   2   1   1   2   1   2   1   1   2   1   1   1   1   2   2   1   1   1   2   2   2   1   1   1   1   1   2   1   1   1   2   2   2   2   1   2   2   1   1   1   1   1   1   2   1   2   1   2   2   1   1   1   2   1   1   2   2   2   1   2   2   1   2   2   1   2   2   2   1   2   2   1   1   2   1   2   1   1   2   2   1   2   2   2   1   2   2   2   1   2   1   2   1   1   2   2   1   2   1   2   1   1   2   2   2   1   1   1   2   2   2   1   2   2   1   2   2   1   2   2   2   1   1   1   2   2   2   2   1   2   1   1   1   2   1   1   1   2   2   1   2   2   2   2   1   1   1   1   2   1   1   1   1   2   2   2   1   2   2   1   1   2   1   2   1   1   1   2   2   1   2   1   1   2   1   1
 MK-1-13                1   2   2   2   2   1   1   2   1   1   2   1   1   2   1   1   1   2   2   1   2   2   1   2   2   1   1   2   1   2   1   1   2   1   1   1   1   2   2   1   1   1   2   2   2   1   1   2   1   1   2   1   1   1   2   2   2   2   1   2   2   1   1   1   1   1   1   1   1   2   1   2   2   1   1   1   1   1   1   2   2   2   1   2   2   1   2   2   1   2   2   2   1   2   2   1   1   2   1   2   2   1   2   2   1   2   2   2   1   2   2   2   1   2   1   1   1   1   1   2   1   1   2   2   1   1   2   2   2   1   1   1   2   2   2   1   2   2   1   2   2   1   2   2   2   1   1   1   2   1   2   1   1   2   1   1   2   2   1   1   2   1   2   1   2   2   2   2   1   1   1   2   2   2   1   1   1   2   2   2   1   2   2   1   1   2   1   2   1   1   1   2   2   1   2   1   1   2   1   1
 MK-1-14                1   2   2   1   2   1   1   2   1   1   2   1   1   2   1   2   1   1   2   1   2   1   1   1   1   1   1   2   1   2   1   1   2   1   1   1   1   2   2   1   1   1   2   2   2   1   1   2   1   1   2   1   1   1   2   2   2   2   1   2   1   2   1   1   1   2   1   1   1   1   2   2   2   1   1   1   1   1   1   2   2   2   1   1   2   1   2   2   1   2   2   1   1   2   2   1   1   2   1   2   1   1   2   1   2   2   2   2   1   2   2   2   1   2   1   1   2   1   2   2   1   1   1   2   1   1   2   2   2   1   1   1   2   1   2   1   2   2   1   2   2   1   2   2   2   1   1   1   2   1   2   1   1   2   1   2   2   2   2   1   2   1   2   1   2   2   2   2   1   1   1   2   2   2   1   1   1   2   2   2   1   2   2   1   1   2   1   2   1   1   1   2   2   2   1   1   1   2   1   1
 MK-1-15                1   2   1   1   2   1   2   2   1   1   2   1   1   2   1   2   1   1   2   1   2   1   1   1   1   1   1   2   1   2   1   1   2   1   1   1   1   2   2   1   1   2   2   2   2   1   1   2   1   1   2   1   1   1   2   2   2   2   1   2   1   2   1   1   1   1   1   1   1   1   2   2   2   1   1   1   1   1   1   2   2   2   1   1   2   1   1   2   1   2   2   1   1   2   2   1   2   2   1   1   1   2   2   1   2   2   2   2   1   1   2   2   1   2   1   1   2   1   2   2   1   1   1   2   1   1   2   2   2   1   1   1   1   1   2   1   2   2   1   2   2   1   2   2   1   1   1   1   2   1   2   1   1   2   1   2   2   2   2   1   2   1   2   1   2   2   2   2   1   1   1   2   2   2   1   2   1   1   2   1   1   2   2   1   1   2   1   2   1   1   1   2   2   2   1   2   1   2   1   1
 MK-1-16                1   2   1   2   2   1   2   2   1   1   2   1   1   2   2   2   1   1   2   1   2   1   1   1   1   1   1   2   1   2   1   1   2   1   1   1   1   2   2   1   1   2   2   2   1   1   1   2   1   1   2   1   1   1   2   2   2   2   1   2   1   2   1   1   1   1   1   1   1   1   2   2   2   1   1   1   2   1   1   2   2   1   1   1   2   1   1   2   1   2   2   1   1   2   2   1   2   2   1   1   1   2   2   1   2   2   2   2   1   1   2   2   2   2   1   1   1   1   2   2   1   1   2   2   1   1   2   1   2   1   1   1   1   1   2   1   1   2   1   2   1   1   2   2   1   1   2   1   2   1   2   1   1   2   2   2   2   2   2   1   2   1   2   1   1   2   2   2   1   1   1   1   2   2   1   2   1   1   1   1   1   2   2   1   1   2   1   2   1   1   1   2   2   2   1   2   1   2   1   1
 MK-2-1                 1   1   2   1   2   1   1   2   2   1   1   2   2   2   1   2   1   1   1   2   2   2   2   1   1   1   1   2   2   1   2   1   2   1   2   2   1   1   1   2   1   2   2   1   1   2   2   1   2   2   1   1   2   2   2   2   2   2   1   2   2   1   2   2   1   1   2   2   2   2   1   2   1   1   1   1   1   1   2   1   2   1   2   2   2   1   2   1   2   1   1   1   1   1   1   2   2   1   2   2   2   2   1   2   1   1   1   2   2   1   1   1   2   1   2   1   2   1   2   1   1   2   1   1   1   1   2   2   1   2   1   2   2   2   2   2   2   1   1   2   2   1   1   2   2   2   1   1   2   1   1   1   1   2   1   1   1   2   2   2   2   2   2   1   2   2   2   2   1   2   2   2   1   2   2   2   2   1   1   1   1   1   2   2   1   2   1   1   2   2   1   2   2   1   2   2   2   2   1   2
 MK-2-2                 1   2   2   1   2   1   1   2   2   1   1   2   2   2   1   2   1   1   1   2   1   2   2   1   1   1   1   2   2   1   2   1   2   1   2   2   1   2   2   2   1   2   1   1   1   2   2   1   2   2   2   1   2   2   2   2   2   2   1   2   2   1   2   2   1   1   2   2   2   2   1   2   2   1   1   1   1   1   2   1   2   1   2   2   2   1   2   1   2   1   1   1   1   1   1   2   1   1   2   2   1   2   1   2   1   1   1   2   2   1   1   1   2   1   2   2   2   1   1   1   1   2   1   1   1   1   2   2   1   2   1   2   2   2   2   2   2   1   1   2   2   1   1   2   2   2   1   1   2   1   1   1   1   2   1   1   1   2   2   2   2   2   2   1   2   2   2   2   1   2   2   2   1   2   2   2   2   1   1   1   1   1   2   2   1   2   1   1   2   2   1   2   2   1   2   1   2   2   1   2
 MK-2-3                 1   2   2   1   2   1   1   2   2   1   1   2   2   1   1   2   1   2   1   2   2   2   2   1   1   1   1   2   2   1   2   1   2   1   2   2   1   2   2   2   1   2   1   1   1   2   2   1   2   1   2   1   2   2   2   1   2   2   1   2   2   1   2   2   2   1   2   2   2   2   1   1   2   1   2   1   1   1   2   2   2   1   2   2   2   1   2   1   1   1   1   1   1   1   1   2   1   2   2   2   1   1   1   2   1   1   1   2   2   1   1   1   2   1   2   2   2   1   1   1   1   2   1   1   1   1   1   2   1   2   1   1   2   2   2   2   1   2   1   2   2   1   1   2   2   2   1   1   2   1   1   1   1   2   1   1   2   2   2   2   2   2   1   1   2   2   2   2   1   2   1   2   1   2   2   2   2   1   1   1   1   1   2   2   1   2   1   1   2   2   1   2   2   1   2   1   2   2   1   1
 MK-2-4                 1   2   1   1   2   1   1   2   2   2   1   2   2   1   1   2   1   2   1   2   2   2   1   1   1   1   1   2   2   1   2   1   2   1   2   2   1   2   2   2   1   2   1   1   1   2   2   1   2   1   2   1   2   1   2   1   2   2   1   2   2   1   2   2   2   1   2   2   2   2   1   1   2   1   2   1   1   1   2   2   2   1   2   1   2   1   2   1   1   1   1   1   1   1   1   2   1   1   2   2   1   1   1   2   1   2   1   2   2   1   1   1   2   1   2   2   2   2   1   2   1   2   1   1   2   2   1   2   1   2   1   1   2   2   2   2   1   2   1   2   2   1   1   2   2   2   1   1   2   1   1   1   1   2   1   1   2   2   2   1   2   2   1   1   2   2   2   2   1   2   1   1   2   2   2   2   1   1   1   1   1   1   2   2   1   2   1   1   2   2   1   2   2   1   2   1   2   1   2   1
 MK-2-5                 1   2   1   1   2   1   1   2   2   2   2   2   2   1   2   2   1   2   2   2   1   2   1   1   2   1   1   2   2   1   2   1   2   1   2   2   1   1   2   2   1   2   1   1   1   2   2   1   2   1   2   1   2   1   2   1   2   2   1   2   2   1   2   2   2   1   2   2   1   2   1   1   2   1   2   1   1   1   2   2   2   1   2   1   2   1   1   1   1   1   1   1   1   1   1   2   1   1   2   1   1   1   1   2   1   2   1   2   2   1   2   1   2   1   2   2   2   2   1   2   1   1   1   1   2   1   1   2   1   2   2   1   2   2   2   2   1   2   1   2   2   1   1   2   2   2   2   1   2   1   1   1   1   2   1   1   2   2   2   1   2   2   1   1   2   2   2   2   1   2   1   2   2   2   2   2   1   1   1   1   1   1   2   2   2   2   1   1   1   2   1   2   2   1   2   2   2   1   2   2
 MK-2-6                 1   2   1   1   2   1   1   2   2   2   2   2   2   1   2   2   1   1   2   2   1   2   2   1   2   2   1   2   1   1   2   1   2   1   2   2   1   1   2   2   2   2   2   2   1   1   2   1   2   1   2   1   2   1   2   1   2   2   2   2   2   1   1   2   2   1   2   2   1   2   1   1   2   1   2   1   1   2   2   2   2   1   2   1   2   1   1   1   1   1   1   1   1   1   1   1   1   1   2   1   1   1   1   2   1   2   1   2   1   2   2   1   2   1   2   2   1   2   1   2   1   1   1   1   2   1   1   2   1   2   2   1   2   2   2   2   1   2   1   2   2   1   1   2   2   1   2   1   2   1   1   1   1   2   1   1   1   2   2   1   2   2   1   1   2   2   2   2   1   2   1   2   2   2   2   1   1   1   1   1   1   1   2   2   2   1   1   1   1   2   1   2   2   2   2   2   2   1   2   2
 MK-2-7                 1   2   1   1   2   1   1   2   2   1   2   2   2   1   2   2   1   1   2   2   1   2   2   1   2   2   1   1   1   1   2   1   2   1   2   2   1   1   2   2   2   2   2   2   1   1   2   1   2   1   2   1   2   1   2   1   2   2   2   2   2   1   1   2   2   1   2   2   1   2   1   1   2   1   2   1   1   2   1   2   2   1   2   1   1   1   1   2   1   1   1   1   2   1   2   1   2   1   2   1   1   1   1   2   1   2   1   2   1   2   1   1   2   1   2   2   1   2   1   2   1   1   1   1   2   1   2   2   1   1   1   1   2   2   2   2   1   2   1   2   1   1   1   2   2   1   2   1   2   1   1   1   1   2   1   1   1   1   2   1   2   2   1   2   2   2   2   1   1   2   1   2   2   2   2   1   2   1   1   2   1   1   2   2   2   1   1   1   1   2   1   2   2   2   2   1   2   1   2   1
 MK-2-8                 1   2   1   1   1   1   2   2   2   1   2   2   2   1   2   2   1   1   2   2   1   2   1   1   2   2   1   1   1   1   2   1   2   1   2   2   1   2   1   2   2   2   2   2   1   1   2   1   2   1   2   1   2   1   2   2   2   2   2   1   2   1   1   2   2   1   2   2   1   2   1   1   2   1   2   1   1   2   1   2   2   1   2   1   1   1   1   2   2   1   1   1   2   1   2   2   2   1   2   1   1   1   1   1   1   2   1   2   1   2   1   1   2   1   2   2   1   2   1   2   1   2   1   1   2   1   2   2   1   1   1   1   2   2   2   2   1   2   1   2   1   2   1   2   1   1   2   1   2   1   1   2   1   2   1   1   1   1   1   1   2   2   1   2   2   2   2   1   1   2   1   2   1   2   1   1   2   1   1   2   1   2   2   2   2   1   1   2   1   2   1   2   2   2   2   2   2   1   2   1
 MK-2-9                 1   2   1   1   1   1   2   2   2   2   2   2   2   1   2   2   1   1   2   2   1   2   1   1   2   2   1   1   1   1   1   1   2   1   1   2   1   2   1   2   2   2   2   2   1   1   2   1   2   1   1   1   2   1   2   2   2   2   2   1   2   2   1   2   2   1   2   2   1   2   1   1   2   1   2   1   1   2   1   1   2   1   2   1   2   1   1   1   2   1   1   2   2   1   1   2   1   1   2   2   1   1   1   1   1   2   1   2   2   2   1   1   2   1   2   2   1   2   1   2   2   2   1   1   2   1   2   1   1   2   1   1   2   2   2   2   1   2   1   2   1   2   1   2   1   1   2   1   1   1   1   2   1   2   1   1   2   1   1   1   2   2   1   2   2   2   2   1   1   2   1   2   1   2   1   1   2   1   1   2   1   2   2   2   2   1   1   2   1   2   1   2   2   2   2   2   2   1   2   1
 MK-2-10                1   2   1   1   1   1   2   2   2   2   2   2   2   2   2   1   1   1   2   2   1   2   1   2   2   2   1   2   1   1   1   1   2   2   1   2   1   2   1   2   2   2   2   2   1   1   2   1   2   1   1   1   2   1   2   2   1   2   2   1   2   2   1   2   2   1   1   2   1   2   1   1   2   1   2   2   1   2   2   1   2   1   2   1   1   1   1   1   2   1   1   2   2   1   1   2   2   1   1   2   1   2   1   1   1   2   2   2   2   2   1   1   2   1   2   2   1   2   1   2   2   1   1   1   2   1   2   2   1   2   1   1   1   2   2   2   1   2   2   2   1   2   1   2   1   1   2   1   2   1   1   2   1   1   1   1   2   1   1   1   2   2   1   2   2   2   2   1   1   1   1   2   1   2   1   1   1   1   1   2   1   2   2   2   2   2   1   2   1   2   1   2   2   2   2   2   2   2   2   1
 MK-2-11                1   2   1   2   1   1   2   2   2   2   2   2   2   2   2   1   1   1   1   2   2   2   1   2   2   2   1   2   1   1   1   1   2   2   1   2   1   2   1   2   2   2   2   2   1   1   2   1   2   1   1   1   2   1   2   2   1   2   1   1   2   2   1   2   2   1   1   1   1   1   2   1   2   1   2   2   1   2   2   1   2   1   2   1   1   1   1   1   2   1   1   2   2   1   1   2   1   1   2   2   1   2   1   1   1   2   2   1   2   2   1   1   2   1   2   2   1   2   2   2   2   1   1   1   2   1   2   2   1   2   1   1   1   2   2   2   1   2   2   2   1   2   1   2   1   1   2   1   2   1   1   2   1   1   1   1   2   1   1   2   2   2   1   2   2   2   1   1   1   1   1   2   1   2   1   2   1   1   1   2   1   1   1   2   2   2   1   2   1   2   1   2   2   2   2   2   2   1   2   1
 MK-2-12                1   2   1   2   1   1   2   2   2   2   2   2   2   2   2   1   1   2   1   2   2   2   1   2   2   2   1   2   1   1   1   1   2   2   1   2   2   2   1   1   2   2   2   1   1   1   2   1   1   1   1   1   2   1   2   2   1   2   2   1   2   2   1   2   1   2   1   1   1   1   2   1   2   1   2   2   1   1   1   1   2   1   2   1   1   1   1   2   2   1   1   2   2   1   1   2   1   1   2   2   1   2   1   1   1   2   2   1   2   2   1   1   2   1   2   2   1   2   2   2   2   1   1   1   2   1   2   2   1   2   1   1   1   2   2   2   1   2   2   2   1   2   1   2   1   1   2   1   2   1   1   2   1   1   2   2   2   1   1   2   2   2   1   2   2   1   1   2   1   2   1   2   1   2   1   2   1   1   1   2   1   1   1   2   2   2   1   2   1   2   1   1   2   1   2   2   2   1   2   1
 MK-2-13                1   2   1   2   1   1   2   2   2   2   2   2   2   1   1   1   1   2   1   1   2   1   1   2   2   2   1   1   1   1   1   1   2   2   1   2   2   2   1   2   2   2   2   1   1   1   2   1   1   1   1   1   2   1   2   2   1   2   2   1   2   2   1   2   1   2   1   1   1   2   2   1   1   1   2   2   1   1   1   1   2   1   1   1   1   1   1   2   1   1   1   2   2   1   1   2   1   1   1   2   1   2   1   1   1   2   2   1   2   2   1   1   2   1   2   2   1   2   2   2   2   1   1   1   2   1   2   2   1   2   1   1   1   2   2   2   1   2   2   2   1   2   1   2   1   1   2   1   2   1   1   2   1   1   2   2   2   2   1   2   2   2   1   2   2   1   1   1   1   2   1   2   1   2   1   2   1   1   1   2   1   1   1   2   2   2   1   2   2   2   1   1   2   1   2   2   2   1   2   1
 MK-2-14                2   2   1   2   1   1   2   2   2   2   2   2   2   1   1   1   1   2   1   1   2   1   1   2   2   2   1   1   1   2   2   1   2   2   1   2   2   1   1   2   2   2   2   1   1   1   2   1   1   1   1   1   2   1   2   2   1   2   2   1   2   2   1   2   1   2   1   1   1   2   1   1   2   1   2   2   1   1   2   1   2   1   1   1   1   1   1   2   1   1   1   2   2   1   1   2   2   2   1   2   2   2   1   1   1   2   2   1   2   2   1   1   1   2   1   1   1   2   2   2   2   1   1   1   2   1   2   2   1   2   1   1   1   2   2   1   1   2   2   2   2   2   1   2   1   1   2   1   1   1   1   2   1   1   1   2   2   2   1   2   2   2   1   2   2   1   1   1   1   2   1   2   1   1   1   2   1   1   1   2   1   1   1   1   2   2   1   2   2   2   1   1   2   1   2   2   2   1   2   1
 MK-2-15                2   2   1   2   1   1   2   2   1   2   2   2   1   1   2   1   1   2   1   1   2   1   1   2   2   2   1   1   1   2   2   1   2   2   1   2   2   1   1   2   2   2   2   1   1   1   1   1   1   1   1   1   2   1   2   2   1   2   2   1   2   2   1   2   2   1   1   1   1   2   1   1   2   1   2   1   1   1   2   2   2   1   1   1   1   1   1   2   1   1   2   1   2   1   2   1   1   2   1   2   2   2   1   1   1   2   2   1   2   2   1   1   1   2   1   1   2   2   2   2   2   1   1   1   2   1   2   2   1   2   1   1   1   2   2   2   1   2   2   2   2   2   1   2   1   1   2   1   2   1   1   2   1   2   1   2   2   2   1   2   1   2   1   2   2   2   1   1   2   1   1   2   1   1   1   2   1   2   1   2   1   1   1   1   2   2   1   2   1   2   1   1   2   1   2   2   2   1   2   1
 MK-2-16                2   2   2   2   1   1   2   2   1   2   2   1   1   1   2   2   1   2   1   2   2   1   1   2   2   2   2   1   1   1   2   1   2   1   1   2   2   1   1   2   2   2   2   1   1   1   1   1   1   1   1   1   2   1   2   2   1   2   2   1   2   2   1   1   2   1   1   1   1   2   1   1   2   1   2   1   1   1   2   2   2   2   1   1   2   1   1   2   2   1   2   1   2   1   2   1   1   2   2   2   2   2   1   1   1   2   2   1   2   1   2   1   1   2   2   1   2   2   1   2   2   1   1   1   2   1   1   2   1   2   1   1   1   2   2   2   2   2   2   2   2   2   1   2   1   1   2   1   2   1   1   2   1   2   1   2   2   2   1   2   1   2   1   2   2   2   1   1   2   1   1   2   1   1   1   2   1   2   1   2   1   2   1   1   2   2   1   2   1   2   1   1   2   1   2   2   2   1   1   2
 MK-3-1                 2   1   2   2   1   1   2   1   1   1   2   1   1   1   1   1   1   1   1   1   1   1   2   2   2   1   1   2   1   2   1   1   1   2   1   1   1   1   1   2   1   2   1   1   1   1   2   2   1   1   2   2   2   1   2   2   1   2   1   2   1   2   2   1   1   1   1   2   2   2   1   2   2   2   1   2   1   1   1   2   2   1   2   1   2   1   1   1   1   2   2   1   1   1   2   1   1   1   2   1   2   2   1   1   1   2   2   1   2   2   2   1   1   1   1   1   2   1   2   1   2   1   1   1   2   1   1   1   2   1   1   2   1   2   1   1   1   2   2   1   2   2   2   2   1   2   2   2   1   2   1   1   2   1   1   1   1   2   2   2   2   2   2   2   1   1   2   2   2   2   1   2   2   1   1   1   1   1   2   2   1   1   2   1   2   2   2   1   1   2   1   1   1   1   2   1   2   2   2   1
 MK-3-2                 1   1   2   2   2   1   2   1   1   1   2   1   1   1   1   1   1   1   1   1   1   1   2   2   2   1   1   2   2   2   1   1   1   2   1   1   1   1   1   2   1   1   1   1   1   1   2   2   1   1   2   2   2   1   2   2   1   2   1   2   2   2   2   1   1   1   1   2   2   2   1   2   2   2   1   2   1   1   1   2   2   1   2   1   2   1   1   1   1   1   2   1   1   1   2   1   1   1   2   1   2   2   1   1   1   2   1   1   2   2   2   1   1   1   1   1   2   1   2   1   2   1   1   1   2   1   1   1   2   1   1   2   1   2   1   1   2   2   2   1   1   2   2   2   1   2   2   2   1   2   1   2   2   1   1   1   1   2   2   2   2   2   2   2   1   1   2   2   2   2   1   2   1   1   1   1   2   1   2   2   1   1   2   1   2   2   2   1   1   2   1   1   1   1   2   1   2   1   1   1
 MK-3-3                 2   2   2   2   2   1   2   1   2   1   2   1   1   2   1   1   1   1   1   1   1   1   2   2   2   1   2   2   2   2   1   1   1   2   1   1   1   1   1   2   1   2   1   1   1   2   2   2   2   1   2   2   2   1   2   2   1   2   1   2   2   2   2   1   1   1   1   2   2   2   1   2   2   1   1   2   1   1   1   2   2   1   2   1   2   1   1   1   1   1   2   1   1   1   2   1   1   1   2   1   2   2   1   1   1   2   1   1   2   2   2   1   1   1   1   1   2   1   2   2   2   1   1   1   2   1   1   2   2   1   2   2   1   2   1   1   2   2   2   2   1   2   2   2   1   2   2   2   1   2   1   1   2   1   1   1   1   2   2   1   2   2   2   2   1   1   2   2   2   2   1   1   2   1   1   1   2   1   2   2   1   1   2   1   2   2   2   1   1   2   1   1   1   2   2   1   2   1   1   1
 MK-3-4                 2   1   2   2   2   1   2   1   2   1   2   1   2   2   1   1   1   1   1   1   1   1   2   2   2   1   2   2   2   2   1   1   1   2   1   1   1   1   1   2   2   2   1   1   1   2   2   2   1   1   2   2   2   1   2   1   2   2   1   2   2   1   1   1   1   1   1   2   2   2   1   2   2   1   1   2   2   1   2   2   2   1   2   1   2   1   1   1   1   1   2   1   1   1   2   2   1   1   1   1   1   2   1   1   1   2   1   1   2   2   2   1   1   1   1   1   2   1   2   2   2   1   1   1   2   2   1   2   2   1   2   2   1   2   1   2   1   2   2   2   1   1   2   2   1   2   2   2   1   2   1   1   2   1   2   1   1   2   2   1   2   2   2   2   1   1   2   2   2   2   1   1   2   1   1   1   2   1   2   2   1   1   2   1   2   2   1   1   1   1   1   1   1   2   2   1   2   1   1   1
 MK-3-5                 2   2   2   2   2   1   2   1   2   1   1   1   2   2   1   1   1   1   1   1   1   1   2   2   2   1   2   2   2   2   1   1   1   2   1   2   1   1   1   2   2   2   1   1   1   2   2   2   1   1   2   2   1   1   2   1   2   2   1   2   2   2   1   1   1   1   1   2   2   2   1   1   2   1   1   2   2   1   2   2   2   1   2   1   2   1   1   1   1   1   2   1   1   1   2   2   1   1   1   1   1   2   1   1   1   2   1   1   2   2   2   1   2   1   1   1   2   1   2   2   2   1   1   1   2   2   1   1   2   1   2   2   1   2   1   2   1   2   2   2   1   1   2   2   1   2   1   2   1   2   1   1   2   1   2   1   1   2   1   2   2   2   2   1   1   1   2   2   1   1   1   1   2   1   1   1   2   1   1   2   1   1   2   1   2   1   1   2   1   1   1   1   1   2   2   2   2   1   1   1
 MK-3-6                 2   2   2   2   2   1   2   1   2   1   1   1   2   1   1   2   1   1   1   1   1   1   2   2   2   1   2   1   2   2   1   1   2   2   1   2   1   2   2   2   2   2   1   1   1   2   1   1   1   2   2   2   1   1   2   1   2   2   1   2   2   2   1   2   1   1   1   1   2   2   2   2   2   1   1   2   2   1   2   2   2   1   2   1   2   1   1   1   1   1   2   1   1   1   2   2   1   1   2   1   1   1   1   1   1   2   1   1   2   1   2   1   2   2   1   1   2   1   2   2   2   1   1   1   2   2   1   1   2   1   2   2   1   2   1   2   2   2   2   2   1   1   2   2   1   2   1   2   1   1   1   2   2   1   1   2   1   2   1   2   2   2   2   1   1   1   2   2   1   1   1   1   2   1   1   2   2   1   1   2   1   1   2   1   2   1   1   2   1   1   1   1   1   2   2   2   2   2   1   1
 MK-3-7                 2   2   2   2   2   1   2   1   2   1   1   1   2   1   1   1   1   1   2   1   1   1   2   2   2   1   2   1   2   2   1   1   2   2   1   2   1   2   2   2   2   2   1   1   1   2   1   1   1   2   2   2   1   1   2   1   2   2   1   2   2   2   1   2   1   1   1   1   2   2   2   2   2   1   1   2   2   1   2   1   2   1   2   1   2   1   1   2   2   1   2   2   1   1   1   2   1   1   1   1   1   1   1   1   1   2   1   1   2   1   2   1   2   2   1   2   2   1   2   2   2   1   1   2   2   2   1   1   2   1   2   2   1   2   1   2   2   2   2   2   1   1   2   2   1   2   1   2   1   1   1   2   2   1   1   2   1   2   1   2   2   2   2   1   1   1   2   2   1   1   1   1   2   1   1   2   2   2   2   2   1   1   1   1   2   1   1   2   1   1   1   1   1   2   2   2   2   2   1   1
 MK-3-8                 2   2   2   2   1   1   1   2   2   1   1   1   2   1   1   1   1   1   2   1   1   1   2   2   2   1   2   1   2   2   1   1   2   2   1   2   1   2   2   2   2   1   1   1   1   1   1   1   1   2   2   2   1   1   2   1   2   2   1   2   2   2   2   2   1   1   1   1   2   2   2   2   2   1   1   2   2   1   2   1   2   1   2   2   2   1   2   2   2   1   2   2   1   1   1   2   1   1   1   1   2   1   1   1   1   2   1   2   2   1   2   1   2   2   1   1   2   1   2   2   2   1   1   2   2   1   2   1   1   1   2   2   1   1   1   1   2   2   2   2   2   1   2   1   1   2   1   2   1   1   1   2   2   1   1   2   1   2   1   2   2   2   2   1   1   1   2   2   1   1   1   2   2   1   1   2   2   2   2   2   1   1   1   1   2   1   1   2   1   1   1   1   1   2   2   2   1   2   1   1
 MK-3-9                 2   2   2   2   1   1   1   2   2   1   1   1   2   1   1   1   1   2   2   1   1   1   2   2   2   1   2   1   2   2   1   1   2   2   1   2   1   2   2   2   2   2   1   1   1   2   1   1   1   2   2   2   1   1   2   1   2   1   1   2   2   2   2   2   1   1   1   1   2   1   2   2   1   1   1   2   2   1   1   1   2   1   2   2   2   1   2   2   2   1   2   2   1   1   2   2   1   1   1   1   2   1   1   2   1   2   1   2   2   1   2   1   1   2   1   1   1   1   1   2   2   1   1   2   2   1   2   1   1   1   2   2   1   1   1   1   2   2   2   2   2   1   2   1   1   2   1   2   1   1   1   2   2   1   1   2   1   2   1   1   2   1   1   1   1   1   2   2   1   1   1   1   2   2   1   2   2   2   2   2   1   1   1   1   2   1   2   2   2   2   1   1   1   2   2   2   1   2   1   1
 MK-3-10                2   2   2   2   1   1   1   2   2   1   1   1   2   1   1   1   1   2   2   1   1   1   2   2   2   1   2   1   2   1   1   1   2   2   1   2   1   2   2   1   2   2   2   1   1   2   1   1   1   2   2   2   1   1   2   1   2   1   1   2   2   2   2   2   1   1   1   1   2   1   2   2   1   1   1   2   2   1   1   1   2   1   2   2   2   1   2   2   2   1   2   2   1   1   2   2   1   1   1   1   2   1   1   2   1   2   1   2   2   1   2   1   1   2   1   1   1   1   1   2   2   1   1   2   2   1   2   1   1   1   2   2   1   1   1   1   1   2   2   2   2   1   2   2   1   2   1   2   1   1   1   2   2   1   1   2   1   2   1   1   2   1   1   1   1   1   2   2   1   1   1   1   2   2   1   2   2   2   1   2   1   1   1   1   2   2   2   2   2   2   1   2   1   2   2   2   2   2   1   1
 MK-3-11                1   2   2   2   1   1   2   1   2   1   2   1   2   1   1   1   1   2   2   1   1   1   2   2   2   1   2   1   2   1   1   1   1   1   1   2   1   2   2   2   2   1   2   1   1   2   1   1   2   2   2   2   1   1   1   1   2   1   1   2   2   2   2   2   1   1   1   1   2   1   2   2   1   1   2   2   2   1   1   1   2   1   2   2   2   1   2   2   2   1   2   2   1   1   2   1   1   1   1   1   2   1   1   2   2   2   1   2   2   1   2   1   1   2   1   1   1   1   1   2   2   1   1   2   2   1   2   1   1   1   2   2   1   1   1   1   2   2   2   2   1   1   2   2   1   2   1   2   1   1   1   2   2   1   1   2   1   2   2   1   2   1   1   1   1   1   2   2   1   1   1   1   2   2   1   2   2   2   1   2   1   1   1   1   2   2   2   2   2   2   1   2   1   2   2   2   2   2   1   1
 MK-3-12                1   2   2   2   1   1   2   1   2   1   2   1   2   1   1   1   1   2   2   1   1   1   2   1   2   1   2   1   2   1   1   2   1   1   1   2   1   2   2   2   2   1   2   1   2   2   1   2   2   2   2   2   1   1   1   2   2   1   1   2   2   2   2   2   1   1   1   1   2   1   2   2   1   2   2   2   2   1   1   1   2   1   1   2   2   1   1   2   1   1   2   2   1   1   2   1   1   1   1   1   2   1   1   2   2   2   1   2   2   1   2   1   1   2   1   2   1   1   1   2   2   1   1   2   2   1   2   1   2   1   2   2   1   1   1   1   2   2   2   2   1   1   2   2   1   2   1   1   1   1   1   2   2   1   1   2   1   2   2   1   2   1   1   1   1   1   2   2   1   1   1   1   2   1   1   2   1   2   1   2   1   1   1   1   2   2   2   2   1   2   1   2   1   1   2   2   2   2   1   1
 MK-3-13                1   2   2   2   1   1   2   1   2   1   2   1   2   1   1   1   1   2   2   1   1   1   2   1   2   1   2   2   1   1   1   2   1   1   1   1   1   2   2   1   2   1   2   1   2   2   2   2   2   2   2   1   1   1   1   2   2   1   1   2   2   2   2   2   1   1   1   1   2   1   2   2   1   2   2   2   2   1   1   1   2   1   2   2   2   1   1   2   2   1   2   1   1   1   1   1   1   1   1   1   2   1   1   2   2   2   1   2   2   1   2   2   1   2   1   2   1   1   1   2   2   1   1   2   2   2   1   1   2   1   2   2   1   1   1   1   2   2   2   2   1   1   2   2   2   1   2   1   1   1   1   2   2   1   1   2   1   2   2   1   2   1   2   1   1   1   2   2   1   1   1   1   2   1   1   2   2   1   1   2   1   1   1   1   2   2   2   1   1   2   1   2   1   1   2   2   2   2   1   1
 MK-3-14                2   2   2   2   1   1   2   1   2   1   2   1   2   1   1   1   1   1   2   2   1   1   2   1   2   1   2   2   1   1   1   1   1   1   1   1   1   2   2   1   2   1   2   1   2   2   2   2   2   2   1   1   1   1   1   2   2   1   1   2   1   2   2   1   2   1   1   1   2   2   2   2   1   2   2   2   2   2   2   1   2   1   2   2   2   1   1   2   1   2   2   2   1   1   1   1   1   2   1   1   2   1   1   1   1   2   1   2   2   1   2   2   1   1   1   2   1   1   1   2   2   1   1   2   2   2   1   1   2   2   2   2   1   1   2   1   2   2   2   1   1   1   2   2   2   1   2   2   1   1   1   2   2   1   1   1   1   1   2   1   2   1   2   1   1   1   2   2   2   1   1   1   2   1   1   2   2   1   1   2   1   2   1   1   2   2   2   1   2   2   1   1   1   1   2   2   2   2   1   1
 MK-3-15                2   2   2   2   1   1   2   1   2   1   2   1   2   1   1   1   1   1   2   2   1   1   2   1   2   1   2   2   1   1   2   1   1   1   2   1   1   2   2   1   2   1   2   1   2   2   2   2   2   2   1   1   1   1   1   2   2   1   1   1   1   2   2   1   2   1   1   1   2   2   2   2   1   2   2   2   2   2   2   1   2   1   1   2   2   1   1   2   1   2   2   2   1   1   1   1   1   2   1   1   2   1   1   1   1   2   1   2   2   1   2   2   1   1   1   2   1   1   1   2   2   2   1   2   2   2   1   1   1   1   2   2   1   1   2   1   2   2   2   1   1   1   2   2   2   1   2   1   2   1   1   2   2   1   1   1   1   1   2   1   2   1   2   1   1   1   2   1   2   1   1   1   1   1   1   2   2   1   1   2   1   2   1   1   2   1   2   1   2   1   1   1   1   1   2   2   1   2   1   1
 MK-3-16                2   2   2   1   1   1   2   1   2   1   2   1   2   1   1   1   1   1   2   2   1   1   2   1   2   1   2   2   2   1   2   1   1   1   2   1   1   2   2   1   2   1   2   1   2   2   2   2   2   2   1   1   1   1   1   2   2   1   1   1   1   2   2   1   2   1   1   1   2   2   2   2   1   1   2   2   2   2   2   1   2   1   2   2   2   1   1   2   1   2   2   2   1   1   1   1   1   2   1   1   2   1   1   1   1   2   1   2   2   1   2   2   1   1   1   2   1   1   1   2   2   1   1   2   2   2   1   1   1   1   2   2   1   1   2   1   2   2   2   2   1   1   2   2   2   1   1   1   2   1   2   2   2   1   1   2   1   1   1   1   2   1   2   1   1   1   2   2   1   1   1   1   1   1   1   2   2   1   1   2   1   2   1   2   2   1   2   2   2   1   1   2   1   1   2   2   1   2   1   1
 MK-4-1                 1   2   1   2   2   2   2   1   1   2   1   2   1   2   1   1   1   2   1   1   2   1   2   1   1   2   1   2   2   1   1   1   2   2   1   1   2   1   2   1   2   1   1   2   1   2   2   2   2   1   2   1   1   1   2   1   2   2   1   1   2   2   1   1   1   1   2   1   2   2   1   1   1   2   1   2   1   1   1   1   1   2   1   1   1   2   2   1   2   1   1   2   2   2   1   1   2   2   1   2   1   1   2   2   1   2   1   1   1   1   1   1   2   1   1   1   2   2   1   2   1   1   1   2   1   1   2   1   1   1   2   2   2   2   1   2   1   1   1   2   1   1   2   1   2   2   1   2   2   1   2   1   1   1   2   2   2   1   1   2   1   1   2   1   2   1   2   2   1   1   1   1   2   1   2   1   2   1   1   2   2   1   1   2   2   1   1   2   2   1   2   1   1   2   1   2   2   1   1   1
 MK-4-2                 2   2   1   2   2   2   1   1   1   2   2   2   1   2   1   1   1   2   1   1   2   1   1   1   1   2   1   2   2   1   1   1   2   2   1   1   1   1   2   1   2   1   1   2   1   2   2   2   2   1   2   1   1   2   2   1   2   2   1   1   2   2   1   1   1   1   2   1   2   2   2   1   1   2   1   2   1   1   1   1   1   2   1   1   1   2   2   1   2   1   1   2   2   2   1   1   2   2   1   2   1   1   2   2   1   2   1   1   1   2   1   1   2   1   1   1   2   2   1   2   1   1   1   2   2   1   2   1   1   1   2   2   2   2   2   2   1   1   1   2   1   1   2   2   2   2   1   2   2   1   2   1   1   1   2   2   2   1   1   2   1   1   2   1   2   1   2   2   1   1   1   1   2   1   1   1   2   1   1   2   2   1   1   2   2   1   1   2   2   1   2   1   1   2   1   2   2   1   1   1
 MK-4-3                 2   2   1   2   2   2   1   1   1   2   2   2   1   2   1   2   1   2   1   1   2   1   1   1   1   2   1   1   2   1   1   2   2   2   1   1   1   1   2   1   2   1   1   2   2   2   2   2   2   1   2   1   1   2   1   1   2   2   1   1   2   2   1   1   1   1   2   1   2   2   1   2   1   2   1   2   1   1   1   1   1   2   1   1   1   2   2   1   2   1   1   2   2   2   2   1   2   2   1   2   1   1   2   2   1   1   1   1   1   2   1   1   2   1   1   2   1   2   1   2   1   1   1   2   2   1   2   1   1   1   2   2   2   2   2   2   1   1   2   2   1   1   2   1   2   2   1   2   2   1   2   1   2   1   2   1   2   1   1   2   2   1   1   1   2   1   2   2   1   1   1   1   1   2   1   1   2   1   1   1   2   1   1   2   2   1   1   2   2   1   2   1   1   2   1   2   2   1   1   1
 MK-4-4                 2   1   1   2   2   2   1   1   1   2   2   2   1   2   2   2   1   2   1   1   2   1   1   1   1   2   1   1   2   1   1   1   2   2   1   1   1   1   2   1   2   1   1   2   2   2   2   2   2   1   2   1   1   2   1   1   2   2   1   1   2   2   1   1   1   1   1   1   2   2   1   2   1   2   1   2   1   2   1   1   1   2   1   1   2   2   2   1   2   1   2   2   2   2   1   1   2   2   1   2   2   1   1   2   1   1   1   1   1   2   1   1   2   1   1   2   1   2   1   1   1   1   1   2   2   1   2   1   1   1   2   2   2   2   2   2   1   1   2   2   1   1   2   1   2   2   1   2   2   1   2   1   2   1   2   1   2   2   1   2   2   1   1   1   2   1   2   2   1   1   1   2   1   2   1   1   2   1   1   1   2   1   2   2   2   1   1   2   2   1   1   1   1   1   1   2   2   1   1   1
 MK-4-5                 2   1   1   2   2   2   1   1   1   2   2   2   1   2   2   2   1   2   1   1   2   1   1   1   2   2   1   1   2   1   1   2   2   2   1   2   1   1   2   1   2   1   1   2   2   2   2   2   2   2   1   1   1   2   1   1   2   2   1   1   2   2   1   1   1   1   1   1   2   2   1   2   1   2   1   1   1   2   1   1   1   1   1   2   2   2   2   1   2   1   2   2   2   2   1   1   2   2   1   2   2   1   1   2   1   1   1   1   1   2   1   2   2   1   1   2   2   2   1   1   1   1   1   2   2   1   2   1   1   1   1   2   1   2   2   2   1   1   2   2   1   1   2   1   2   2   1   2   2   1   2   1   2   1   2   2   2   2   1   2   2   1   2   1   2   1   2   2   1   1   1   2   1   2   1   1   2   1   1   1   2   1   2   2   2   2   1   2   2   1   1   1   1   1   1   2   2   1   1   1
 MK-4-6                 2   1   1   2   2   2   2   1   1   2   2   2   1   2   1   2   1   2   2   1   2   1   1   1   2   2   1   1   2   1   1   2   2   2   1   2   1   1   2   1   2   2   1   2   2   2   2   2   2   2   1   1   2   2   1   1   2   2   2   1   2   2   1   1   1   1   1   1   2   2   1   2   1   2   1   1   1   2   1   1   1   1   1   2   2   2   2   2   2   1   2   2   2   2   1   1   2   2   1   2   2   1   1   2   1   1   1   1   1   2   1   2   2   2   1   2   2   2   1   1   1   1   1   2   2   1   1   1   1   2   2   2   1   2   2   1   1   1   2   2   2   1   2   1   2   2   1   1   2   1   2   1   2   1   2   2   2   2   1   2   2   1   2   1   2   1   2   2   1   1   1   2   1   1   1   1   2   1   1   1   2   1   2   2   2   2   1   2   2   2   1   1   1   1   1   2   2   1   1   2
 MK-4-7                 2   1   1   2   2   2   2   1   1   2   2   2   1   2   1   2   1   2   2   1   2   2   1   1   1   2   2   1   2   1   1   2   1   2   1   2   1   1   2   1   2   2   1   2   2   2   1   2   2   2   1   1   2   2   1   1   2   2   2   1   2   1   1   1   1   2   1   1   1   2   1   2   1   2   1   2   1   2   1   1   1   2   1   2   1   2   2   2   1   1   2   2   2   2   1   1   2   2   1   2   2   1   1   2   1   1   1   1   1   2   1   2   2   2   1   2   2   1   1   1   1   1   1   1   2   1   1   1   1   2   2   2   1   2   2   1   1   1   2   2   2   1   1   2   2   2   1   1   2   1   2   1   2   1   2   2   2   2   1   2   2   1   1   1   2   1   2   2   1   1   1   2   1   1   1   1   2   1   1   1   2   1   2   2   2   2   2   2   2   2   1   1   1   2   1   2   1   1   1   2
 MK-4-8                 2   1   1   2   2   2   2   1   1   2   2   2   1   2   2   2   1   2   2   1   2   2   1   1   2   2   2   1   2   1   1   2   1   2   1   2   1   1   2   1   1   2   1   2   1   2   1   2   2   2   1   1   2   1   1   1   2   2   2   1   2   1   1   1   1   2   1   1   1   2   1   2   1   2   1   2   1   2   1   1   1   2   1   2   1   2   2   2   1   1   2   2   2   2   1   1   2   2   1   2   2   1   1   2   1   1   1   1   1   2   1   2   2   1   1   2   2   1   1   1   1   2   1   1   2   1   2   1   1   2   2   2   1   2   1   1   1   1   2   2   2   1   1   2   1   1   1   1   2   1   2   1   2   1   2   2   1   2   1   2   2   1   1   1   2   1   2   2   1   1   1   2   1   2   1   1   2   2   1   1   1   1   2   2   2   2   2   2   2   2   1   1   1   2   1   2   1   1   1   2
 MK-4-9                 2   1   1   2   2   2   2   1   1   2   2   2   1   2   2   1   1   1   2   1   2   2   2   1   2   2   2   1   1   1   1   2   1   2   1   2   1   1   2   1   1   2   1   2   1   1   1   2   2   2   1   1   2   1   1   1   2   2   2   1   2   1   2   1   1   2   1   1   1   2   2   2   1   2   1   2   1   2   1   2   1   2   1   1   1   2   2   2   1   1   2   2   2   2   1   1   2   2   1   2   2   1   1   1   1   1   1   1   1   2   1   2   2   1   2   2   2   1   1   1   2   2   1   1   2   1   2   1   1   2   2   2   1   2   1   1   1   1   2   2   2   1   1   1   1   1   1   1   2   1   2   1   2   1   2   2   1   2   1   2   2   1   1   1   1   1   2   2   1   1   1   2   1   1   1   1   2   2   1   1   1   1   2   2   2   2   1   2   2   2   1   1   1   2   1   2   1   1   2   2
 MK-4-10                2   1   1   2   2   2   2   1   1   1   2   2   1   1   2   1   2   1   2   1   2   2   2   1   2   2   2   1   1   1   1   2   1   2   1   2   1   1   1   1   2   2   2   1   1   1   1   2   2   2   1   1   2   1   1   1   2   2   2   1   2   1   2   1   1   2   1   1   1   2   2   1   1   2   1   2   1   2   1   2   1   2   2   1   1   2   2   2   1   1   2   2   2   2   1   1   2   2   1   2   2   2   1   2   1   1   1   1   1   2   1   2   2   1   2   2   2   1   1   1   2   2   1   2   2   1   2   1   1   2   2   2   1   2   1   1   1   1   2   2   1   1   1   1   1   1   1   1   2   1   2   1   2   1   2   2   1   2   1   2   2   1   1   1   1   1   2   2   1   1   1   2   1   1   1   1   2   2   1   1   1   1   2   2   2   1   1   2   2   2   1   1   1   1   1   2   1   1   2   2
 MK-4-11                2   1   1   2   2   2   2   1   1   1   2   2   1   1   2   1   2   1   2   1   2   2   2   1   2   2   2   1   1   1   1   2   1   2   1   2   1   1   1   1   2   2   2   1   1   1   1   2   2   2   1   1   2   1   1   1   2   2   2   1   2   1   2   1   1   2   1   1   1   2   2   1   1   2   1   2   1   2   1   2   1   2   2   1   1   2   2   2   1   1   2   2   2   2   1   1   1   2   1   2   2   2   1   2   1   1   1   2   1   2   1   2   2   1   2   2   2   2   1   2   2   2   1   2   2   1   2   1   1   2   2   2   1   2   1   1   1   1   2   2   1   1   2   2   1   1   1   1   2   1   2   1   2   1   2   2   1   2   1   2   2   1   1   1   1   1   2   2   1   1   1   2   1   1   1   1   2   2   1   1   1   1   1   2   2   1   1   2   2   2   1   1   1   1   1   2   1   1   2   2
 MK-4-12                2   1   1   1   2   2   2   1   1   1   2   2   1   1   2   2   2   1   2   1   2   2   2   1   2   2   2   1   1   2   1   2   1   2   1   2   1   1   2   2   2   1   1   1   1   1   1   2   1   2   1   1   2   1   1   1   2   2   2   1   2   1   2   1   1   2   1   1   1   2   2   2   1   2   1   2   2   2   1   1   1   1   2   1   1   1   2   2   1   1   2   2   2   2   1   1   1   2   1   2   2   1   1   2   2   1   1   2   1   2   1   1   2   1   2   2   2   2   1   2   1   2   1   2   2   1   2   1   1   2   2   2   1   2   1   1   1   1   2   2   1   1   2   1   1   1   1   1   2   1   2   1   2   1   2   2   2   2   1   2   2   1   2   1   1   1   2   2   1   1   1   2   1   1   1   2   1   2   1   1   1   1   1   2   2   1   1   2   2   2   2   1   1   1   1   2   1   2   2   2
 MK-4-13                2   1   1   1   2   2   2   1   1   1   2   2   1   1   2   2   2   1   1   1   2   2   2   2   2   2   2   1   1   2   2   2   1   2   1   2   1   1   2   1   2   1   1   2   1   1   1   2   1   2   1   1   2   1   1   1   2   2   2   1   2   1   1   1   2   2   1   1   1   2   1   2   1   1   1   2   2   2   1   1   1   1   2   1   1   1   2   2   1   1   2   2   2   2   1   1   1   2   1   2   2   2   1   2   2   1   1   2   2   2   1   1   2   1   2   1   1   2   1   2   1   2   1   2   2   1   2   1   1   2   2   2   1   2   1   1   1   1   2   2   1   1   2   2   1   1   1   1   2   1   1   1   2   1   2   2   2   2   1   2   2   1   2   1   1   2   2   2   1   1   1   2   1   1   1   2   1   1   1   1   1   1   1   2   2   1   1   1   2   2   2   1   1   1   1   2   1   1   2   2
 MK-4-14                2   1   1   1   2   2   2   1   1   1   2   2   1   2   2   2   2   1   1   1   2   2   2   2   2   2   2   1   1   2   1   2   1   1   1   2   1   1   1   1   2   1   1   2   1   2   1   2   1   2   1   1   2   1   1   1   2   2   2   1   2   1   2   1   2   2   1   1   1   2   1   2   1   1   1   2   2   2   1   1   1   1   2   1   1   1   1   2   1   1   2   2   2   2   1   1   1   2   1   2   2   2   1   2   2   1   1   2   2   2   1   1   2   1   2   1   1   1   1   2   1   2   1   2   2   1   2   1   1   2   2   2   1   2   1   1   2   1   2   2   2   1   1   2   1   1   1   2   2   1   1   1   2   2   1   2   2   2   1   2   2   1   2   1   1   1   2   2   1   1   1   2   1   1   2   2   1   1   1   1   1   1   1   2   2   1   1   1   2   2   2   1   1   1   1   2   2   1   2   2
 MK-4-15                2   1   1   1   2   2   2   1   1   1   2   2   1   2   2   2   2   1   1   1   2   2   2   2   2   2   2   1   1   2   1   2   1   1   1   2   1   1   1   1   2   2   1   2   1   2   1   2   1   2   1   1   2   1   1   1   2   1   2   2   2   1   2   1   2   2   1   1   1   2   1   2   1   2   1   2   2   2   1   1   1   1   2   1   1   1   1   2   2   1   2   1   2   1   1   1   1   2   2   2   2   1   2   2   2   1   1   2   2   1   1   2   2   1   1   1   1   1   1   2   1   2   1   2   2   1   2   1   1   2   2   2   1   2   2   2   2   1   2   2   2   1   1   2   1   1   1   2   2   1   1   2   1   2   2   2   2   2   1   2   2   2   2   1   1   1   1   2   1   1   2   2   1   1   2   2   1   1   1   1   1   1   1   2   2   1   1   1   2   2   2   1   1   1   1   2   2   1   2   2
 MK-4-16                2   1   1   1   2   2   2   2   1   1   2   2   1   2   2   2   1   1   1   1   2   2   2   2   2   2   2   1   1   2   1   2   1   1   1   2   1   1   1   1   2   2   1   2   1   2   2   2   1   2   1   1   2   1   1   1   2   1   2   2   2   1   2   1   2   2   1   1   1   2   1   2   2   2   2   1   2   2   2   1   2   1   2   1   1   1   1   2   2   1   2   1   2   1   1   1   2   2   2   2   2   1   2   2   2   2   1   2   2   1   1   2   2   1   1   1   1   1   1   2   1   2   1   2   2   1   2   1   1   2   2   1   1   2   2   2   2   1   2   2   2   1   1   2   1   1   1   2   2   1   1   2   2   2   2   2   2   2   1   2   2   2   2   1   1   1   1   2   1   1   2   2   1   1   2   2   1   1   2   1   1   1   1   2   2   2   1   1   2   2   2   1   2   1   1   2   2   1   2   2
 MK-5-1                 2   2   2   2   1   1   1   2   1   1   1   1   2   1   2   1   1   2   2   2   1   1   1   1   1   1   2   2   2   2   1   2   2   1   2   1   1   2   2   2   1   1   2   2   2   2   1   2   2   2   1   1   1   1   2   1   2   2   2   1   1   2   1   1   2   1   2   1   2   2   1   1   1   2   1   2   1   1   1   2   1   1   1   2   1   2   1   1   2   1   2   1   2   2   1   2   1   1   1   1   1   2   2   2   2   2   2   2   1   2   1   1   1   1   1   2   2   1   1   1   1   1   1   1   2   1   2   2   2   2   2   2   1   2   2   2   2   2   1   2   1   2   1   1   2   2   1   2   2   1   1   1   1   2   1   2   1   1   2   1   2   1   1   2   1   2   1   1   1   1   1   2   1   2   2   2   1   2   2   1   1   2   2   1   2   1   2   1   1   1   2   2   1   2   1   2   2   1   1   2
 MK-5-2                 1   2   2   2   1   1   1   2   1   1   1   2   2   1   2   1   1   2   2   2   1   1   1   1   1   1   2   2   2   2   2   2   2   1   2   1   1   2   2   2   1   2   2   2   2   2   1   2   2   2   2   2   1   1   2   1   2   1   1   1   1   2   1   1   2   1   2   1   2   2   1   1   1   2   1   2   1   1   1   2   2   1   2   2   1   2   1   1   2   1   2   1   2   2   1   2   1   1   1   1   1   2   2   2   2   2   2   1   1   2   1   1   1   2   1   2   2   1   1   1   1   1   1   2   2   1   2   2   2   2   2   1   1   2   2   2   2   1   1   2   1   2   2   1   2   2   1   2   2   1   1   1   1   2   1   2   1   1   1   1   2   2   1   2   1   2   1   1   1   1   1   2   2   2   1   2   1   1   2   1   1   2   1   1   2   1   2   1   1   1   2   2   2   1   1   2   2   1   1   2
 MK-5-3                 1   2   2   2   1   1   1   2   2   1   1   2   2   1   1   1   1   2   2   2   2   1   1   1   1   1   2   1   2   2   1   2   2   1   2   2   1   2   2   2   1   2   2   1   2   2   1   2   2   2   2   2   1   1   2   1   2   1   1   1   1   2   1   1   2   1   2   1   2   2   2   1   1   2   1   2   1   1   1   2   1   2   2   2   1   2   1   1   2   1   2   1   1   2   1   2   1   2   1   1   1   2   2   1   2   2   2   1   1   2   1   1   1   2   2   2   2   1   1   2   1   1   1   2   2   1   2   2   2   2   2   1   1   2   2   2   2   1   1   2   1   2   2   1   2   2   1   2   2   1   2   1   1   2   2   2   1   1   1   1   2   2   2   2   1   2   1   1   1   1   1   2   2   1   1   2   1   1   2   1   1   2   1   1   2   1   2   1   2   1   2   2   2   2   1   2   2   1   1   2
 MK-5-4                 1   2   2   2   1   1   1   2   2   1   1   2   2   1   1   1   1   1   2   2   2   1   1   1   2   1   2   1   2   1   2   2   2   1   2   2   1   2   2   1   1   1   2   1   2   2   1   2   2   2   2   1   1   1   2   1   2   1   1   1   2   2   1   1   2   1   2   1   2   2   2   1   1   2   1   1   1   1   1   2   1   1   1   2   1   2   1   1   2   1   2   1   1   2   1   2   1   2   1   1   1   2   1   1   2   2   2   1   1   2   1   1   1   2   2   2   2   1   2   2   1   1   1   2   2   1   2   2   2   2   2   1   1   2   2   2   2   2   1   2   1   2   2   1   2   2   1   2   2   1   2   1   1   2   2   2   1   1   1   1   2   2   2   1   1   1   1   1   1   1   2   2   2   1   1   2   1   1   2   1   1   2   1   1   2   1   1   1   2   1   2   2   2   2   1   1   2   1   1   1
 MK-5-5                 1   2   1   2   1   2   1   2   2   1   1   2   1   1   2   1   1   1   2   2   2   1   1   1   2   1   2   1   2   1   2   2   1   1   2   2   2   1   2   1   2   1   2   1   2   2   1   2   2   2   2   1   1   1   1   1   2   1   1   1   2   2   1   1   2   1   2   1   2   2   2   1   1   1   2   1   1   1   1   2   1   1   1   2   1   2   1   1   2   1   2   1   1   1   1   2   1   2   1   1   1   2   1   1   2   2   2   1   2   2   1   1   1   2   2   2   2   1   1   2   1   1   1   2   2   1   2   2   2   2   2   1   1   2   2   2   2   2   1   2   1   2   2   2   2   2   2   2   2   2   2   1   1   2   2   2   1   1   1   1   1   2   2   1   1   1   1   1   1   1   2   2   2   1   1   2   1   1   2   2   2   2   1   1   2   1   1   1   2   1   2   1   2   2   2   1   1   1   1   1
 MK-5-6                 1   2   1   2   1   2   1   2   2   1   1   2   1   1   2   1   1   1   2   2   2   1   1   1   2   1   2   1   2   1   2   2   1   1   2   2   2   1   2   1   2   1   2   2   2   2   1   2   2   2   1   1   2   1   1   1   2   1   1   1   2   2   1   1   2   1   2   1   2   2   2   2   1   1   1   1   1   1   1   2   1   1   1   2   1   2   1   1   2   1   2   1   1   1   1   2   1   2   1   1   1   2   1   1   2   1   1   1   2   2   1   1   1   2   2   2   2   1   1   2   1   1   1   2   2   1   2   2   2   2   2   1   1   2   2   2   2   2   1   2   1   2   2   2   2   2   1   2   2   2   2   1   1   2   2   2   1   1   1   1   1   2   2   1   1   1   1   2   1   1   2   2   2   1   1   2   1   1   2   2   2   1   1   1   2   1   1   1   2   2   2   1   2   2   2   1   1   1   1   1
 MK-5-7                 1   2   1   2   1   2   1   1   2   2   1   2   1   1   1   1   1   1   2   2   2   1   1   1   2   1   2   1   2   2   2   2   1   1   1   2   2   1   2   1   2   1   2   1   2   2   1   1   2   2   1   1   2   1   1   1   2   1   1   1   1   2   1   1   1   2   2   1   2   2   2   2   1   1   1   1   1   1   1   2   1   2   1   2   1   2   1   2   2   1   2   2   1   1   1   2   1   2   1   1   1   2   1   1   2   2   1   1   1   2   1   1   1   2   2   2   2   1   1   2   1   2   1   2   2   1   2   2   1   2   2   1   2   2   2   2   2   2   1   2   1   2   2   2   2   1   1   2   2   2   2   1   1   2   2   2   1   1   1   1   2   2   2   1   1   1   1   2   1   2   2   2   2   1   1   2   1   1   2   1   2   1   1   2   2   1   1   1   2   2   2   1   2   2   2   1   1   1   2   1
 MK-5-8                 1   1   1   1   1   2   1   2   2   2   1   2   2   1   1   1   1   1   2   2   2   1   1   1   2   1   1   1   2   2   2   2   1   1   1   2   2   1   2   2   2   1   2   1   2   1   1   1   2   2   1   1   2   1   1   1   2   1   1   1   1   2   1   1   1   2   2   1   2   1   2   2   1   1   1   1   1   1   1   2   1   2   1   2   1   2   1   2   2   1   2   2   1   1   1   2   1   2   1   1   1   1   1   2   2   2   1   1   1   1   2   1   1   2   2   2   2   1   1   2   1   2   1   1   2   1   2   1   2   1   2   1   2   2   2   2   2   2   1   2   1   2   1   2   2   1   1   2   2   2   2   1   1   2   2   2   1   1   1   1   2   2   2   1   1   1   1   2   1   2   2   2   2   2   1   1   1   1   2   1   2   1   1   2   2   1   1   1   2   2   2   1   2   2   1   1   1   2   2   1
 MK-5-9                 1   1   1   1   1   2   1   2   1   2   1   2   2   1   1   1   1   1   2   1   1   1   1   1   1   1   1   1   2   2   2   2   1   1   1   2   1   1   1   1   2   1   2   1   2   2   1   1   2   2   1   1   2   1   1   1   2   1   1   1   1   2   2   1   1   2   2   1   2   1   2   2   1   1   2   1   1   1   1   2   2   2   1   2   1   2   1   2   2   1   2   1   1   1   1   2   1   2   2   1   1   1   1   2   2   2   1   1   1   2   2   2   1   2   2   2   2   1   1   2   1   2   2   1   2   1   2   1   2   1   2   1   2   2   2   1   2   2   1   2   1   2   1   2   1   1   1   2   2   2   2   1   2   2   2   2   1   1   1   1   2   2   2   1   1   1   1   2   1   1   2   1   2   2   1   1   1   1   2   1   2   1   1   2   2   1   1   1   2   2   2   1   2   2   1   1   1   2   2   1
 MK-5-10                1   1   1   1   1   2   1   2   2   2   1   2   2   1   2   1   1   1   1   1   1   1   2   1   1   1   1   1   2   2   2   1   1   1   1   1   1   1   1   1   2   2   2   1   1   2   1   1   2   2   1   1   2   1   1   1   2   1   1   1   1   2   2   2   1   2   2   1   2   1   2   2   1   1   2   1   1   1   2   2   2   2   1   1   1   2   1   1   2   1   2   1   1   1   1   2   1   2   1   2   1   1   1   2   2   2   1   1   1   2   2   2   1   2   2   2   2   2   1   2   1   2   2   1   2   1   2   1   2   1   2   1   1   2   2   2   2   2   1   2   1   2   1   2   2   2   2   2   1   2   2   1   2   2   2   2   2   1   1   1   2   2   2   1   1   1   1   2   1   1   2   1   2   2   1   1   1   1   2   2   2   2   1   2   2   1   1   1   2   2   2   1   2   2   1   1   1   2   2   1
 MK-5-11                1   1   2   2   1   2   1   2   2   2   1   2   2   1   2   1   1   1   1   1   1   2   2   1   2   1   2   1   2   2   2   1   1   1   1   1   1   1   1   1   1   2   2   1   1   2   2   1   2   2   1   1   2   1   1   1   2   1   1   1   1   2   2   2   2   2   1   1   2   1   2   2   2   1   2   1   1   1   2   2   2   2   1   1   1   2   1   1   2   1   2   2   1   1   1   2   1   1   1   2   1   1   1   2   1   2   1   1   1   2   2   2   1   2   2   2   2   2   1   2   1   2   2   1   2   1   1   1   2   1   2   1   1   2   2   2   2   2   1   2   1   2   1   2   2   2   2   2   1   2   2   1   2   2   2   2   2   1   1   1   2   2   2   2   1   2   1   2   2   1   1   1   2   2   1   1   1   1   2   1   2   2   1   2   2   1   2   1   2   2   2   2   2   2   1   1   2   2   2   1
 MK-5-12                1   1   2   2   1   2   1   2   2   2   1   2   2   1   2   1   1   2   1   1   1   1   2   1   2   1   2   1   2   1   2   2   1   1   1   1   1   1   1   1   1   2   2   1   1   2   2   1   2   2   1   1   2   1   1   2   2   1   1   1   1   1   2   2   2   2   2   1   2   1   2   2   2   1   1   1   1   1   2   2   2   2   1   1   1   2   1   1   2   1   2   2   1   1   1   2   1   1   1   2   2   1   1   2   1   2   1   1   1   2   2   2   1   2   2   2   2   2   1   2   1   2   2   1   2   1   2   1   2   1   2   1   1   2   2   2   2   2   1   2   1   2   1   2   2   2   2   2   1   2   1   1   2   2   2   2   2   1   1   1   2   2   2   2   1   2   1   2   2   1   1   1   2   2   1   1   1   1   2   1   2   1   1   2   2   1   1   1   2   2   1   2   2   2   1   1   2   2   2   1
 MK-5-13                1   1   1   2   2   2   1   1   2   2   1   2   2   1   2   1   1   1   1   1   1   1   1   1   2   1   2   1   2   1   2   2   1   1   2   1   1   1   1   1   2   2   2   1   1   2   2   1   2   2   1   1   2   1   1   2   2   1   1   1   2   1   2   2   1   2   2   1   2   1   1   2   2   1   1   1   1   1   2   2   2   2   1   1   1   2   2   1   2   1   2   2   1   1   1   2   1   1   1   2   2   1   1   1   1   2   1   1   1   1   2   2   1   2   2   1   1   2   1   1   1   1   2   1   2   1   1   1   2   1   2   1   1   2   2   2   2   2   1   2   2   2   1   2   2   2   2   2   1   2   1   1   2   2   2   2   2   1   1   1   2   2   2   2   1   2   1   2   2   1   2   1   2   2   1   1   1   2   2   1   2   1   1   2   2   1   1   1   2   2   1   2   2   2   2   1   2   2   2   1
 MK-5-14                1   1   1   2   2   2   1   1   2   2   2   2   2   1   2   1   1   1   1   1   1   1   1   1   1   1   2   1   2   2   1   2   1   1   2   1   1   1   1   1   2   2   2   1   1   2   2   1   2   2   1   1   2   1   1   2   1   1   1   1   2   1   2   2   1   2   2   1   2   1   1   2   2   1   1   2   2   1   2   2   2   2   1   1   1   2   2   1   2   1   2   2   1   1   1   2   1   1   1   2   2   1   1   2   1   2   1   1   1   1   2   2   1   2   2   1   1   2   1   1   1   1   2   1   2   1   1   1   1   1   2   1   1   2   2   2   2   2   1   2   2   2   1   1   2   2   2   1   1   2   1   2   1   2   2   1   2   1   1   2   2   2   2   2   1   2   1   2   2   1   2   1   1   2   2   1   1   2   2   1   2   1   1   2   2   1   1   1   2   2   2   2   2   2   2   1   2   2   2   1
 MK-5-15                1   1   1   2   1   2   1   1   2   2   2   1   2   1   2   1   1   1   1   1   1   1   1   1   1   1   2   1   1   2   1   2   1   1   2   1   1   1   1   1   2   1   2   1   2   2   2   1   2   1   1   1   2   1   1   2   1   1   2   1   2   1   2   2   1   2   2   1   2   1   1   2   2   1   1   2   2   1   2   2   2   2   1   1   1   2   2   1   2   1   2   2   1   1   1   2   1   2   1   2   2   1   1   2   1   2   1   1   1   1   1   2   1   2   2   1   1   2   1   1   1   1   1   1   2   1   1   2   1   1   2   1   2   1   2   2   2   2   2   2   2   2   1   1   2   2   2   1   1   2   1   2   1   1   2   1   2   2   2   2   2   2   2   2   1   2   1   2   2   1   2   1   1   2   2   1   1   2   2   2   2   1   2   2   2   1   1   1   2   2   2   2   1   1   2   1   1   1   2   1
 MK-5-16                1   1   1   2   1   2   2   1   2   2   2   1   2   1   2   1   1   1   1   1   1   1   1   1   1   1   2   1   1   2   1   2   1   1   2   1   1   1   1   1   2   1   2   2   1   2   2   1   2   1   1   1   2   1   1   2   1   1   2   1   2   1   1   2   1   2   2   1   2   2   1   2   2   1   1   2   2   1   2   1   1   2   1   1   1   2   2   2   2   1   2   2   1   1   1   1   1   2   1   2   2   1   1   2   1   2   1   1   1   2   1   1   2   2   2   1   1   2   1   1   1   1   1   2   2   1   1   2   1   1   2   1   2   1   2   2   2   2   2   2   2   2   1   1   2   1   2   1   1   2   1   2   1   1   2   1   1   2   2   2   2   2   2   2   1   2   1   2   1   1   1   1   1   2   2   1   1   2   2   2   2   2   2   2   2   1   1   1   2   2   2   2   1   1   2   1   1   1   2   1
 MK-6-1                 2   2   1   1   2   2   2   2   2   1   2   1   2   2   2   1   2   2   1   2   1   2   1   1   2   2   2   2   2   2   2   1   2   1   2   1   1   2   1   1   1   2   1   2   2   2   1   1   1   1   2   1   1   1   2   1   1   2   1   1   2   1   2   2   1   1   2   1   2   1   2   2   2   2   2   1   1   1   1   2   1   2   2   1   2   2   1   1   1   2   1   2   1   2   2   2   2   2   1   1   2   1   2   1   2   1   2   2   1   2   1   2   1   2   2   1   1   2   1   1   2   1   2   1   1   2   1   2   2   1   2   1   2   1   1   2   2   1   1   1   2   1   2   1   2   1   1   2   2   2   2   1   1   2   1   1   1   2   1   2   2   2   2   1   1   2   1   2   1   1   2   2   1   1   1   2   1   1   1   1   2   2   2   1   2   2   2   1   2   1   1   1   1   1   2   1   1   1   2   2
 MK-6-2                 2   2   1   1   2   2   2   2   2   1   2   1   1   2   2   1   2   2   1   2   1   2   2   1   2   2   2   2   2   2   1   2   2   1   2   1   1   2   1   1   1   2   1   2   2   2   2   1   1   1   2   1   1   1   2   1   1   2   1   1   1   1   2   2   1   1   2   1   1   1   2   2   2   2   2   1   1   1   1   2   1   2   2   1   2   2   1   1   1   2   1   2   1   2   2   2   2   2   1   1   2   1   2   1   2   1   2   2   1   2   1   2   1   2   2   1   1   2   1   1   2   1   1   1   1   2   1   2   2   1   2   2   2   1   1   2   2   1   1   1   2   1   1   1   2   1   1   1   2   2   2   1   1   2   1   1   1   2   1   2   2   2   2   1   1   2   1   2   1   1   2   2   2   1   1   1   1   1   1   1   2   2   2   1   1   2   2   1   2   2   2   1   1   2   2   2   1   1   2   2
 MK-6-3                 2   2   1   1   2   2   2   2   2   1   2   1   1   2   2   1   2   2   1   2   1   2   2   1   2   2   2   2   2   2   1   2   2   1   2   2   1   2   1   1   1   2   1   2   2   2   2   1   1   1   2   1   1   1   2   1   1   1   1   1   1   1   2   1   1   1   2   1   1   1   2   2   2   2   2   2   1   1   1   2   1   2   2   1   2   2   1   2   1   2   2   2   1   2   2   2   1   2   1   1   2   1   2   1   2   1   2   2   2   2   1   2   1   1   2   1   1   2   1   1   2   1   1   1   1   2   1   2   2   1   2   2   2   1   1   2   2   1   1   2   2   1   1   1   2   2   1   1   2   2   2   1   2   2   1   1   1   2   1   2   2   2   2   1   1   2   1   2   1   1   2   2   2   1   1   1   2   2   1   1   2   2   2   1   2   2   2   1   2   2   2   1   1   2   2   2   1   1   2   1
 MK-6-4                 2   2   1   1   2   2   2   2   2   1   2   1   1   2   2   1   2   2   1   2   1   2   2   1   2   2   2   2   1   2   1   1   2   1   1   2   1   2   1   2   1   2   1   2   2   2   2   1   2   1   2   1   1   1   2   1   1   1   1   1   2   1   2   1   2   1   2   1   1   2   2   2   2   2   2   1   1   1   1   2   1   2   2   1   2   2   1   2   1   2   2   2   1   2   2   2   1   2   1   1   2   1   2   1   2   1   2   2   2   2   1   2   1   1   2   1   1   2   1   1   1   1   1   1   1   2   1   2   1   1   1   2   2   1   1   2   2   1   1   2   2   1   1   1   2   2   1   1   2   2   2   1   2   2   1   1   1   2   1   2   2   2   2   1   1   2   2   2   1   1   2   2   2   1   1   2   2   2   1   1   2   1   2   1   2   2   2   1   2   2   2   1   1   2   1   1   1   1   2   1
 MK-6-5                 1   2   1   1   2   2   1   1   2   1   2   1   1   2   2   1   2   2   1   2   1   2   2   1   2   2   2   1   1   2   1   1   2   1   1   2   1   2   1   2   1   2   1   2   2   2   2   1   2   1   2   1   2   1   2   1   1   1   1   1   1   2   2   1   2   1   2   1   1   2   2   1   1   2   2   1   1   1   1   2   1   2   2   1   2   2   1   2   2   2   2   2   2   2   2   2   1   2   1   1   2   2   2   1   2   1   2   2   2   1   1   2   1   1   2   1   1   2   1   2   1   1   1   1   1   2   1   2   1   1   1   2   2   1   2   2   1   1   2   2   1   1   1   1   2   2   1   1   2   2   2   1   2   2   1   2   1   2   1   2   2   2   2   2   1   2   2   2   1   1   2   2   2   1   1   2   2   2   1   2   1   1   2   1   2   2   2   1   2   2   2   2   1   2   1   1   1   1   2   1
 MK-6-6                 1   2   1   1   2   2   1   1   2   1   2   1   1   2   2   1   2   2   1   2   1   2   2   1   2   2   2   1   1   2   1   1   1   1   1   2   1   2   1   2   1   1   1   2   2   2   2   1   2   1   2   1   1   1   2   1   1   1   1   1   1   2   2   1   2   1   2   1   1   2   2   1   1   2   1   1   1   2   1   2   1   1   1   2   2   2   2   2   2   2   2   1   2   2   2   2   1   2   1   1   2   2   2   1   2   1   2   2   2   1   1   2   1   1   2   1   1   2   1   2   1   1   1   1   1   2   1   2   1   1   1   2   2   1   2   2   1   1   2   2   1   1   1   1   2   2   1   2   2   2   2   1   2   2   1   2   1   2   1   2   2   1   2   2   1   2   2   2   1   1   2   2   2   1   1   1   2   2   1   2   1   1   2   1   2   2   2   1   2   2   2   2   1   2   1   1   1   1   2   2
 MK-6-7                 1   2   1   1   2   2   1   1   2   1   2   1   1   1   2   1   2   2   1   1   1   2   2   2   2   2   2   1   2   2   1   1   1   1   1   2   1   2   1   2   2   2   1   2   2   2   2   1   2   1   2   1   1   2   2   1   2   1   1   1   1   2   2   1   2   1   2   1   1   2   2   1   2   1   1   1   1   2   1   2   1   2   1   2   2   2   2   1   2   2   2   1   2   2   2   2   1   2   1   1   2   2   2   1   2   1   2   2   2   1   1   2   1   1   2   1   1   1   1   1   1   1   1   1   1   2   2   2   1   1   1   2   2   1   1   2   1   1   2   2   1   1   1   1   2   2   1   1   2   2   2   1   2   2   1   2   1   2   1   2   2   1   2   2   1   2   2   2   1   1   2   2   2   1   1   1   2   2   1   2   1   1   2   1   2   1   1   1   2   1   2   2   1   2   2   1   1   1   2   2
 MK-6-8                 1   2   1   1   2   2   1   1   2   1   2   2   1   1   2   1   2   2   1   1   1   2   2   2   2   2   2   1   2   2   1   1   1   2   1   2   1   2   1   2   2   2   1   2   2   2   2   1   2   1   2   1   1   2   2   2   2   1   1   1   1   2   2   1   2   2   1   2   1   2   2   1   2   1   1   1   1   2   1   2   1   1   1   2   2   2   1   1   2   2   2   1   2   2   2   2   1   2   1   1   2   2   2   1   2   1   2   2   2   1   1   2   1   1   2   1   1   1   1   1   1   2   1   1   1   2   2   1   1   1   1   2   2   1   1   2   1   2   2   2   1   1   1   2   2   1   2   1   2   2   2   1   2   2   2   2   1   2   1   2   2   1   2   2   1   2   2   2   1   1   2   2   2   1   1   1   2   2   2   1   1   1   2   2   2   1   1   1   2   1   2   2   1   2   2   1   1   1   2   2
 MK-6-9                 1   2   1   1   2   2   1   1   2   1   2   2   1   1   2   1   2   2   1   1   1   2   2   2   2   1   2   1   1   2   1   1   1   2   1   2   1   2   2   2   2   1   1   2   2   2   1   1   2   1   2   1   1   2   2   2   2   2   1   1   1   2   2   1   2   2   1   1   1   2   2   1   2   1   1   1   1   2   1   2   2   1   1   2   1   2   1   1   2   2   2   2   2   2   2   2   1   1   1   2   2   2   2   1   2   1   2   2   2   1   1   2   1   1   2   1   1   1   1   1   1   2   1   1   1   2   1   1   1   1   2   2   2   1   1   2   1   1   2   2   1   1   1   2   2   1   2   1   2   2   2   1   2   1   2   1   1   2   1   2   2   2   2   2   1   2   2   2   1   2   2   1   2   2   1   1   2   2   2   1   1   1   2   2   2   1   1   1   2   1   2   2   1   2   2   1   1   1   2   2
 MK-6-10                1   1   1   1   2   2   1   1   2   1   2   2   1   1   2   1   2   2   1   1   1   2   2   2   2   1   2   1   1   2   1   1   1   2   1   2   1   2   2   2   2   1   1   2   1   2   1   1   2   2   2   1   1   2   2   2   2   2   1   1   2   2   2   1   2   2   1   1   1   1   2   1   2   1   1   1   1   2   1   2   2   1   1   2   1   2   1   1   2   2   2   2   2   2   1   2   2   2   1   2   2   2   2   1   2   1   1   2   2   1   1   1   1   1   2   1   1   1   1   1   1   2   1   2   1   2   2   1   1   1   2   2   2   1   1   1   1   1   1   1   1   1   1   2   2   1   2   1   2   2   2   1   2   1   2   1   1   2   1   2   2   2   1   2   1   2   2   2   1   2   2   1   2   2   1   2   2   2   2   1   1   1   2   2   2   1   1   1   2   1   2   2   1   2   1   1   1   1   1   2
 MK-6-11                1   1   1   1   2   2   1   1   2   1   2   2   1   1   2   1   2   2   1   1   1   2   1   2   2   1   2   1   1   2   1   1   1   2   1   2   1   2   2   2   2   1   1   2   1   2   1   1   2   2   2   1   1   2   2   2   2   2   1   1   2   2   1   1   2   2   1   1   1   1   2   2   2   1   2   1   1   2   2   2   2   1   1   2   1   2   1   1   2   2   2   2   2   2   1   1   2   2   1   2   2   1   2   1   2   1   2   2   2   1   1   2   1   1   2   1   1   2   1   1   1   1   1   2   1   2   2   1   1   1   2   2   2   1   2   2   1   1   1   1   1   2   1   2   2   1   1   1   2   2   2   1   2   1   2   1   1   2   1   2   1   1   1   2   1   1   2   2   1   2   2   1   2   2   1   2   1   2   2   1   1   1   2   2   2   1   1   1   2   1   2   2   1   2   1   1   1   1   1   2
 MK-6-12                1   1   1   1   2   2   1   1   2   1   2   2   1   1   2   2   2   1   1   1   1   2   1   2   2   1   2   1   1   2   1   1   1   1   1   2   1   2   2   2   2   2   2   2   1   2   1   1   2   2   1   1   1   2   2   2   2   2   1   1   2   2   1   1   2   2   1   1   1   1   2   2   2   1   2   2   2   2   2   2   2   1   1   2   1   2   1   1   2   2   2   2   2   2   1   1   2   2   1   1   1   1   2   2   2   1   2   2   2   2   1   2   1   2   1   1   1   2   1   1   1   1   2   2   1   2   2   1   1   1   1   2   2   2   2   2   1   1   1   1   2   2   1   2   2   1   1   1   1   2   2   1   2   2   2   2   1   2   1   2   1   1   1   2   1   2   2   2   1   2   1   1   2   2   1   1   1   2   2   1   1   2   2   2   2   1   1   2   2   1   2   2   1   2   1   1   1   2   1   2
 MK-6-13                1   2   1   1   2   2   1   1   2   1   2   2   1   1   2   2   2   1   1   1   1   2   1   2   2   1   2   2   1   1   1   1   1   1   1   2   1   2   2   2   1   2   2   2   1   2   1   1   2   2   1   1   1   2   2   2   2   2   1   1   2   2   1   1   2   2   1   1   2   1   2   2   2   1   2   2   2   2   2   2   2   1   1   2   1   2   1   1   2   2   2   2   2   2   1   1   2   2   1   1   2   1   2   2   2   1   2   2   2   2   1   2   1   2   1   1   1   2   1   2   2   1   2   2   1   2   2   1   1   1   2   2   2   2   2   2   1   1   2   1   2   1   1   2   2   1   1   1   2   2   2   2   2   2   2   2   2   2   1   2   1   1   1   2   1   2   2   2   1   2   2   1   2   2   1   1   2   2   2   1   1   2   2   2   2   1   1   2   2   1   2   2   2   2   1   1   1   2   2   2
 MK-6-14                1   2   1   1   2   2   1   2   2   1   2   1   1   1   1   2   2   1   1   1   1   2   2   2   2   1   2   2   1   1   1   1   1   1   1   2   1   2   2   2   1   1   2   2   1   2   1   1   2   2   1   1   1   2   2   2   2   2   1   1   2   2   1   1   2   2   1   2   2   2   2   2   1   1   2   2   2   2   2   2   2   1   1   2   1   2   1   1   2   2   2   2   2   2   1   1   2   2   1   2   2   1   1   1   2   1   2   2   2   2   1   2   1   2   2   1   1   2   1   2   2   1   2   2   1   2   2   1   1   1   2   1   2   2   2   2   1   1   2   1   2   2   1   2   2   1   1   1   2   2   2   2   2   2   2   2   2   2   1   2   2   1   1   2   1   2   1   2   1   2   1   1   2   2   1   1   2   2   2   1   1   1   2   1   2   1   1   2   1   1   2   2   2   2   1   1   1   2   2   2
 MK-6-15                1   2   1   2   2   2   1   2   2   1   1   1   1   1   1   2   2   1   1   1   1   2   2   2   2   1   2   2   1   1   1   1   1   1   1   1   1   2   1   2   1   1   2   2   1   2   1   1   2   2   1   1   1   2   2   2   2   2   1   1   2   2   1   1   1   2   1   2   2   2   2   2   1   1   2   2   2   2   2   2   2   1   1   2   1   2   2   2   2   2   2   2   2   2   1   1   2   1   1   2   2   1   1   2   2   1   2   2   2   2   1   2   1   2   2   1   2   2   1   2   2   1   2   2   1   2   2   1   1   1   2   1   2   2   2   2   1   1   2   1   2   2   2   2   2   1   1   1   2   2   2   2   2   2   2   2   2   2   1   2   2   1   1   2   1   2   1   2   1   2   1   1   2   2   1   1   2   2   2   1   1   1   2   1   2   1   1   2   1   1   1   2   2   2   2   1   1   2   2   2
 MK-6-16                1   2   2   2   2   2   1   2   2   1   1   1   1   1   1   2   2   1   1   1   1   2   2   2   2   1   2   2   2   2   1   1   1   1   1   1   1   2   1   2   1   1   2   2   1   2   1   2   2   2   1   1   2   2   2   2   2   2   1   1   1   2   1   1   1   2   1   2   2   2   2   2   1   1   2   2   2   2   2   2   2   1   1   2   1   2   2   2   2   2   2   2   2   2   1   1   2   1   1   2   2   1   1   2   2   1   2   2   2   2   1   2   1   1   2   1   2   2   1   2   2   1   2   2   1   2   2   1   1   1   1   1   2   2   2   2   1   1   2   1   2   2   2   2   2   1   1   1   2   2   2   1   2   2   2   2   2   2   1   2   2   1   1   2   1   2   1   2   1   2   1   1   2   2   1   1   2   2   2   1   2   1   2   1   2   1   1   2   1   1   1   2   1   2   1   1   1   2   2   2
 
!****************************************** Phenotypic Data **********************************************************
!-100.0 is resevred for missing phenotype
SimulatedTrait1        12.3126   11.7769   10.4454    9.4865   10.4178    8.5875   10.4849   10.1232   10.7605   10.6968   10.2091   10.1389    8.8802    9.0319    9.0180    8.0576   10.4013   10.9745   11.8913   11.8871   10.8091   10.5786   10.0557    9.9870   10.6301    8.2740   10.0503   11.1662   10.2245   11.6825   10.1910    8.7499    9.6934   10.0780    9.5003    9.7910   11.3068   10.1841    6.9573   11.2438    9.7144    8.7803   10.9568    8.3745   10.3861    8.5160    9.9930    9.7441    9.5272   12.4089    8.1239   10.4648   10.5687   10.8083    9.9386    9.7661    9.3523   11.0966   10.0176   10.1516    9.0472   10.3242   10.9828    9.0482    9.8911    8.7630    9.3185    9.4424   10.1578    9.7695    9.3998   10.0319   10.3783    8.7719   10.0545    9.3392   10.8466   12.0680    9.9944   10.8513    8.3655    8.9851   10.5182    8.3121   10.3394    9.1763    8.3828    9.9489    8.9507   10.5263   12.3952   10.9096   11.0281    9.2747   10.2665   10.5200   10.0525   11.2390   12.6081    9.4725    8.9770    9.8099    9.2444   10.2493   11.4133   10.0681    9.7121   10.5009   11.2924   10.8435    9.3557   10.4139    9.1172   11.3465   10.0277    9.8085    9.2466   11.6412   11.0258   10.0375   10.2888    9.4050    9.3624   11.6145    9.2607    9.1264    9.1959    9.8334   10.0004    8.6912   11.1709    9.2357    9.1672   10.8598   10.5077    9.3529    8.8692    9.4165   10.5983    8.0096    9.8228   10.6536   10.8090   10.9291   10.5889   10.8587   10.6561    8.6817    9.5273   11.0697    9.6103   11.8095   10.2842   11.9456   10.3076    9.5688    9.9383   10.5026   10.4370   11.2175    8.8078   11.6055    9.9470    9.7977    8.3714    8.5102   10.9578    9.3610   10.5959   11.2656    9.9279   11.0204   10.8269   10.0473    9.8352    9.2068   10.5999   10.2769   12.2010    8.6016    8.7562   10.1949    9.8416    9.3019    7.9093    9.3371    9.9190   10.4697    8.8121    9.7630   10.0218   10.4386   11.7702    9.0463   12.4759    9.9935   10.4726    9.1296   11.2563    9.9293
 
