# Supplementary material for: Inclusive Composite Interval Mapping of QTL by Environment Interactions in Biparental Populations
Source: PLoS One. 2015 Jul 10;10(7):e0132414. doi: 10.1371/journal.pone.0132414 (PMC4498613; doi:10.1371/journal.pone.0132414)
Supplement: S1 File — (ZIP) [file pone.0132414.s001.zip › BC1 population/e=1/run_00169.met]

!**********************Note: lines staring with "!" are remarks and will be ignored in the program********************
!*********************************General Information**********************************
!Assuming F1 = P1 x P2, populations available in QTL IciMapping are: 
!  1, P1BC1F1 = P1 x F1, the first backcrossing where P1 is used as the recurrent parent;
!  2, P2BC1F1 = P2 x F1, the first backcrossing where P2 is used as the recurrent parent;
!  3, F1DH, F1-derived doubled haploids; 
!  4, RIL or F1RIL, recombination inbred lines through the repeated selfing of F1;
!  5, P1BC1RIL, recombination inbred lines through the repeated selfing of P1BC1F1;
!  6, P2BC1RIL, recombination inbred lines through the repeated selfing of P2BC1F1;
!  7, F2, the selfing generation of F1;
!  8, F3, the selfing generation of F2;
!  9, P1BC2F1, the second backcrossing where P1 is used as the recurrent parent; 
! 10, P2BC2F1, the second backcrossing where P2 is used as the recurrent parent;
! 11, P1BC2RIL, recombination inred lines through the repeated selfing of P1BC2F1; 
! 12, P2BC2RIL, recombination inred lines through the repeated selfing of P2BC2F1; 
! 13, P1BC1F2, the selfing generation of P1BC1F1; 
! 14, P2BC1F2, the selfing generation of P2BC1F1; 
! 15, P1BC2F2, the selfing generation of P1BC2F1; 
! 16, P2BC2F2, the selfing generation of P2BC2F1; 
! 17, P1BC1DH, P1BC1F1-derived doubled haploids; 
! 18, P2BC1DH, P2BC1F1-derived doubled haploids; 
! 19, P1BC2DH, P1BC2F1-derived doubled haploids; 
! 20, P2BC2DH, P2BC2F1-derived doubled haploids; 
   1      !Mapping Population (see remarks above)
   2      !Mapping Function (1 for Kosambi; 2 for Haldane; 3 for Morgan)
   2      !Marker Space Type (1 for intervals; 2 for positions)
   1      !Marker Space Unit(1 for centiMorgans; 2 for Morgan)
   6      !Number of Chromosomes (or Linkage Groups)
 200      !Size of the mapping population
   1      !Number of environments
 
!***************************************** Chromosomes and Linkage Maps **********************************************
!Chromosome                 NumMarkers
-CH1                        16
-CH2                        16
-CH3                        16
-CH4                        16
-CH5                        16
-CH6                        16
!Linkage map (Marker name followed by position or the interval length)
 MK-1-1                1     0.000
 MK-1-2                1    10.000
 MK-1-3                1    20.000
 MK-1-4                1    30.000
 MK-1-5                1    40.000
 MK-1-6                1    50.000
 MK-1-7                1    60.000
 MK-1-8                1    70.000
 MK-1-9                1    80.000
 MK-1-10               1    90.000
 MK-1-11               1   100.000
 MK-1-12               1   110.000
 MK-1-13               1   120.000
 MK-1-14               1   130.000
 MK-1-15               1   140.000
 MK-1-16               1   150.000
 MK-2-1                2     0.000
 MK-2-2                2    10.000
 MK-2-3                2    20.000
 MK-2-4                2    30.000
 MK-2-5                2    40.000
 MK-2-6                2    50.000
 MK-2-7                2    60.000
 MK-2-8                2    70.000
 MK-2-9                2    80.000
 MK-2-10               2    90.000
 MK-2-11               2   100.000
 MK-2-12               2   110.000
 MK-2-13               2   120.000
 MK-2-14               2   130.000
 MK-2-15               2   140.000
 MK-2-16               2   150.000
 MK-3-1                3     0.000
 MK-3-2                3    10.000
 MK-3-3                3    20.000
 MK-3-4                3    30.000
 MK-3-5                3    40.000
 MK-3-6                3    50.000
 MK-3-7                3    60.000
 MK-3-8                3    70.000
 MK-3-9                3    80.000
 MK-3-10               3    90.000
 MK-3-11               3   100.000
 MK-3-12               3   110.000
 MK-3-13               3   120.000
 MK-3-14               3   130.000
 MK-3-15               3   140.000
 MK-3-16               3   150.000
 MK-4-1                4     0.000
 MK-4-2                4    10.000
 MK-4-3                4    20.000
 MK-4-4                4    30.000
 MK-4-5                4    40.000
 MK-4-6                4    50.000
 MK-4-7                4    60.000
 MK-4-8                4    70.000
 MK-4-9                4    80.000
 MK-4-10               4    90.000
 MK-4-11               4   100.000
 MK-4-12               4   110.000
 MK-4-13               4   120.000
 MK-4-14               4   130.000
 MK-4-15               4   140.000
 MK-4-16               4   150.000
 MK-5-1                5     0.000
 MK-5-2                5    10.000
 MK-5-3                5    20.000
 MK-5-4                5    30.000
 MK-5-5                5    40.000
 MK-5-6                5    50.000
 MK-5-7                5    60.000
 MK-5-8                5    70.000
 MK-5-9                5    80.000
 MK-5-10               5    90.000
 MK-5-11               5   100.000
 MK-5-12               5   110.000
 MK-5-13               5   120.000
 MK-5-14               5   130.000
 MK-5-15               5   140.000
 MK-5-16               5   150.000
 MK-6-1                6     0.000
 MK-6-2                6    10.000
 MK-6-3                6    20.000
 MK-6-4                6    30.000
 MK-6-5                6    40.000
 MK-6-6                6    50.000
 MK-6-7                6    60.000
 MK-6-8                6    70.000
 MK-6-9                6    80.000
 MK-6-10               6    90.000
 MK-6-11               6   100.000
 MK-6-12               6   110.000
 MK-6-13               6   120.000
 MK-6-14               6   130.000
 MK-6-15               6   140.000
 MK-6-16               6   150.000
!*********************************** Marker Types ********************************************************************
!Co-dominant marker: When heterozygote F1 is present, P1 is coded as 2, F1 is coded as 1, and P2 is coded as 0; Otherwise, P1 is coded as 2, and P2 is coded as 0. 
!Dominant marker: When heterozygote F1 is present, P1 and F1 are coded as 12, and P2 is coded as 0; Otherwise, P1 is coded as 2, and P2 is coded as 0.  
!Recessive markers: When heterozygote F1 is present, P1 is coded as 2, and F1 and P2 are coded as 10; Otherwise, P1 is coded as 2, and P2 is coded as 0. 
!Missing marker is coded as -1. 
 MK-1-1                 1   2   1   1   2   1   2   1   1   2   1   1   1   2   1   1   2   1   1   1   2   2   2   2   2   2   1   2   1   1   2   2   1   1   2   1   1   1   2   2   1   1   1   2   2   2   2   1   1   1   1   2   2   1   2   1   1   1   2   1   2   2   2   1   2   1   2   2   2   1   1   2   1   2   2   2   2   2   2   2   2   1   1   1   2   1   2   2   1   1   1   2   2   1   1   2   1   1   2   1   2   1   2   1   2   2   1   1   2   2   2   2   1   2   2   2   1   2   1   1   1   2   1   1   1   1   2   1   1   1   2   1   1   1   1   2   2   1   1   2   2   2   1   1   1   2   2   2   2   1   2   1   1   1   2   1   1   2   1   2   1   1   1   1   2   2   2   2   2   2   2   1   1   1   2   2   1   2   1   2   2   1   2   1   2   2   1   2   2   1   2   1   1   1   1   2   1   2   1   2
 MK-1-2                 1   2   1   1   2   1   2   1   1   2   1   1   1   2   1   2   2   1   1   1   2   1   2   2   2   2   1   2   1   1   2   2   1   1   2   1   1   1   2   2   1   1   2   2   2   2   2   1   1   1   1   2   1   2   2   1   2   2   2   1   2   2   2   2   2   1   2   2   2   1   1   2   1   2   2   2   2   2   1   1   2   1   1   1   1   2   2   2   1   1   1   2   2   2   2   2   1   1   2   1   2   2   2   2   2   2   2   1   2   2   2   2   1   1   1   2   1   2   1   1   1   2   1   1   1   1   2   1   1   1   2   2   1   1   1   2   2   1   1   2   2   2   1   1   1   1   2   1   2   1   2   1   2   1   2   1   1   2   1   2   1   1   1   2   2   2   2   1   2   2   2   1   1   1   1   2   1   2   1   2   2   1   2   1   2   2   1   2   2   2   2   1   1   1   1   2   1   2   1   2
 MK-1-3                 1   2   1   1   1   1   1   1   1   2   1   1   2   1   1   1   2   1   1   1   2   1   2   2   1   2   1   2   2   1   2   2   1   1   2   1   1   1   2   1   1   1   2   1   2   2   2   2   1   1   1   2   1   2   2   1   2   2   2   1   2   2   2   2   1   1   2   2   2   1   1   2   1   2   2   2   2   2   1   1   2   1   1   1   2   2   2   2   1   1   1   2   1   2   2   2   1   1   2   1   2   2   2   2   2   2   1   1   2   2   2   1   1   1   1   2   1   2   1   1   1   2   1   1   2   1   2   1   1   1   2   2   1   1   2   2   2   1   1   2   1   2   1   1   1   1   2   1   2   2   2   1   2   2   2   2   1   2   1   1   1   1   1   2   2   2   2   1   2   2   2   1   1   1   1   2   1   2   1   1   2   1   2   1   2   1   1   2   2   2   2   1   1   1   1   2   1   2   1   2
 MK-1-4                 1   2   1   1   1   1   1   1   1   2   1   1   2   1   1   1   2   1   1   1   2   2   2   2   1   2   1   2   1   1   2   2   1   1   2   1   2   1   2   1   1   1   2   1   2   2   2   2   1   1   1   2   1   2   2   1   2   2   2   1   2   2   2   2   1   1   2   2   2   2   1   2   1   2   2   2   2   2   1   1   2   1   1   1   2   2   2   2   1   1   1   2   1   2   2   1   1   1   2   1   2   1   2   2   2   2   1   1   2   2   2   1   1   1   1   2   1   2   1   1   1   2   1   2   2   1   1   1   1   1   2   2   1   1   2   2   2   1   1   2   1   2   1   2   1   1   2   1   2   2   2   1   2   2   2   2   1   2   1   1   1   1   1   2   2   2   2   1   2   2   2   1   1   1   1   2   1   2   1   1   2   1   2   1   2   1   2   2   2   2   2   1   1   1   2   2   1   1   1   2
 MK-1-5                 1   2   1   1   1   1   1   1   1   2   1   1   1   1   1   1   2   1   1   1   2   1   2   2   1   2   1   2   1   1   2   2   1   1   2   1   1   1   2   1   1   1   2   1   2   2   2   2   1   1   1   2   1   2   2   1   2   2   2   1   2   2   2   2   2   1   2   1   2   1   1   2   1   1   2   2   2   2   1   1   2   1   2   1   2   2   2   2   1   1   1   2   1   2   2   1   1   1   2   1   2   1   2   2   2   2   1   1   2   2   2   1   1   1   1   2   1   2   1   1   1   2   1   2   2   1   2   2   1   1   2   2   1   1   2   2   2   1   1   2   2   2   1   2   1   1   2   1   2   2   2   1   2   2   2   2   1   2   1   1   1   1   1   2   2   2   2   1   2   2   2   1   1   1   2   2   2   2   1   1   2   1   2   1   2   1   2   2   2   2   1   1   1   1   2   2   1   1   1   2
 MK-1-6                 1   1   1   1   1   1   1   1   1   2   1   1   1   1   1   1   2   1   1   1   2   1   2   2   1   2   2   2   1   1   2   2   1   1   2   1   1   1   2   1   1   1   2   1   2   2   2   2   1   1   1   2   1   2   2   1   1   2   2   2   2   1   2   2   2   1   2   1   2   1   1   2   1   1   1   2   1   2   1   1   2   1   2   1   2   2   2   2   1   1   1   2   1   2   2   1   1   2   2   1   2   1   2   1   2   2   1   1   2   2   2   2   1   1   1   2   1   2   1   1   1   2   1   2   2   1   2   2   1   1   2   2   1   1   2   2   2   1   1   2   2   2   1   2   1   1   2   1   2   2   2   1   2   2   2   2   2   2   1   1   1   1   1   2   2   2   2   1   2   2   2   1   1   1   2   2   1   2   1   1   2   1   2   1   1   1   2   2   2   2   1   1   2   1   2   2   1   1   1   2
 MK-1-7                 1   1   1   1   1   1   1   1   1   2   1   1   1   2   1   1   2   1   1   1   2   2   2   2   2   2   2   2   1   1   2   2   1   1   2   1   2   2   2   1   1   1   2   1   2   2   2   2   1   2   1   2   1   2   2   1   1   2   2   2   2   1   2   2   2   1   1   1   2   1   1   2   1   1   1   1   1   2   1   1   1   1   2   1   1   2   2   2   1   1   1   2   2   2   2   1   1   2   2   1   2   1   2   1   2   1   2   1   2   2   2   2   1   1   1   2   1   2   1   1   1   1   2   2   1   1   2   2   1   1   2   2   1   1   2   2   2   1   1   2   2   2   1   2   1   1   1   1   2   2   2   1   2   2   2   2   2   2   1   1   1   1   2   2   2   2   2   1   2   2   2   1   1   1   2   1   1   2   1   1   2   1   2   1   1   1   2   2   2   2   1   1   2   1   2   2   1   1   1   2
 MK-1-8                 1   1   1   1   1   2   1   1   1   2   1   1   1   2   1   1   2   1   1   1   2   2   2   2   2   2   2   2   1   1   2   2   1   1   2   1   2   2   2   1   2   1   2   1   2   2   2   1   1   2   1   2   1   2   2   1   1   2   2   2   2   1   2   1   2   1   1   1   2   1   1   2   1   1   1   1   1   2   2   1   1   1   2   1   1   2   2   2   1   1   1   2   2   2   2   1   1   2   2   1   2   1   2   2   2   1   2   1   2   1   2   2   1   1   1   2   1   1   1   1   1   1   2   2   1   1   2   2   1   1   2   2   1   1   2   2   2   1   1   2   2   2   1   2   1   1   1   1   2   2   2   1   2   2   2   2   2   2   1   1   1   1   2   2   2   2   2   1   2   2   2   1   1   1   2   1   1   2   1   1   2   1   2   1   1   1   2   2   2   2   1   1   2   1   2   2   2   1   1   2
 MK-1-9                 1   1   1   1   1   2   1   1   1   1   1   1   1   1   1   1   2   1   1   1   2   2   2   2   2   1   2   1   1   1   2   2   1   1   2   1   2   1   2   1   2   1   2   1   2   2   2   1   1   2   1   2   1   2   2   1   1   2   1   2   2   1   2   1   2   1   1   1   1   1   1   2   1   1   1   1   1   1   1   1   1   1   2   1   1   2   2   2   1   1   1   1   2   2   2   1   1   2   2   1   2   1   2   2   1   2   1   2   2   1   2   2   1   2   1   2   1   1   1   1   1   1   2   2   1   1   2   2   2   1   2   2   1   2   2   2   2   1   1   2   1   2   1   2   1   1   1   1   2   2   2   1   2   2   1   2   2   2   1   1   1   1   2   2   2   2   1   1   2   2   2   1   1   1   2   1   1   2   1   1   2   1   2   1   1   2   2   2   2   2   1   1   2   1   1   2   2   1   1   2
 MK-1-10                1   1   1   1   1   1   1   1   1   1   1   1   2   1   1   2   2   1   1   1   2   2   2   2   2   1   2   1   1   1   2   2   1   1   2   1   2   1   2   1   2   1   2   1   2   2   1   1   1   2   1   2   1   2   2   1   1   2   1   2   2   1   2   1   1   2   2   1   1   1   1   2   1   1   1   2   1   1   1   1   1   1   2   2   1   1   2   2   1   1   1   1   2   2   2   1   2   2   2   1   2   2   2   2   1   2   1   2   2   2   2   2   1   2   1   2   1   1   1   1   2   1   2   2   1   1   2   2   2   1   2   2   2   1   2   2   2   1   1   2   2   2   1   2   1   1   1   1   2   2   2   1   2   2   1   2   2   2   1   1   1   1   2   2   2   2   1   1   2   2   2   1   1   1   2   1   1   1   1   1   1   1   2   1   1   1   2   2   2   2   1   1   2   1   1   2   1   1   1   2
 MK-1-11                1   1   1   1   1   1   1   1   1   1   2   1   2   1   1   1   2   1   1   1   2   2   2   2   2   1   2   1   1   1   2   2   1   1   2   1   2   1   1   1   1   1   2   1   2   2   1   1   1   1   1   2   1   2   2   1   1   2   1   2   2   1   2   1   1   2   2   1   1   1   1   2   1   1   1   2   1   2   2   1   1   1   2   2   1   1   2   1   1   1   1   1   2   2   2   1   2   2   2   1   2   2   2   2   1   2   2   2   2   2   2   2   1   2   1   2   1   1   1   1   2   1   2   2   2   1   2   2   2   1   2   2   1   1   2   2   2   1   1   2   2   2   2   2   1   1   1   1   2   2   1   2   2   2   1   2   2   2   1   1   2   1   2   2   2   2   1   1   2   2   2   1   2   1   2   1   1   1   1   1   1   1   2   1   2   1   2   2   2   2   1   1   2   1   1   2   1   1   1   2
 MK-1-12                1   1   1   1   1   1   1   1   1   1   2   1   2   1   1   2   2   1   1   1   2   2   2   2   2   2   2   1   1   1   2   2   1   2   2   1   2   1   1   1   1   1   2   1   2   1   1   1   1   1   1   2   1   2   2   1   1   2   1   2   2   1   2   1   1   2   2   1   1   2   1   2   2   1   1   1   1   2   2   1   1   1   2   2   1   1   2   1   1   1   1   1   2   2   2   1   2   2   2   1   2   1   2   2   1   2   2   2   2   1   2   2   1   2   1   2   2   1   1   1   1   1   2   2   1   1   2   2   2   2   2   2   1   1   2   2   2   1   1   2   2   1   2   2   1   1   1   1   2   2   1   2   2   2   1   2   2   2   1   1   2   1   2   1   2   2   1   1   2   2   2   1   2   1   2   1   2   1   1   2   1   1   2   1   2   1   2   2   2   2   1   1   2   1   2   2   1   1   1   2
 MK-1-13                1   1   1   1   1   1   1   1   1   1   2   1   2   1   1   2   2   1   1   1   2   2   2   2   2   2   2   2   1   1   2   2   1   2   2   1   2   1   1   1   1   1   2   1   2   1   1   1   1   1   1   2   1   2   1   1   1   2   1   2   2   1   2   1   1   2   2   1   2   2   1   2   2   1   1   1   2   2   2   2   2   1   2   2   1   1   2   1   2   1   1   1   2   2   2   1   2   2   2   1   2   1   2   1   1   2   2   2   1   1   2   2   1   1   2   2   2   1   1   1   1   1   1   2   1   1   2   2   2   2   2   2   1   1   2   2   2   1   1   2   2   1   2   2   2   1   1   2   1   2   1   2   2   1   1   2   2   2   1   1   1   1   2   2   2   2   1   2   2   2   2   1   2   1   2   1   2   1   1   2   1   2   2   2   2   1   2   2   2   2   1   1   2   2   2   2   1   1   1   2
 MK-1-14                1   1   1   1   1   1   1   1   1   1   2   1   2   1   2   2   2   1   1   1   2   2   2   2   2   2   2   2   1   1   2   2   1   2   2   2   2   1   1   2   1   1   1   1   2   1   1   1   1   1   1   2   1   2   1   1   1   2   1   2   2   1   2   1   1   2   2   1   2   2   1   2   2   1   1   2   2   2   2   2   2   1   2   2   1   1   2   1   2   1   1   1   2   2   2   1   2   2   2   1   1   2   2   1   2   2   2   1   1   1   2   1   1   1   2   2   2   1   1   1   1   1   1   1   1   1   2   1   2   2   2   2   1   1   2   2   2   1   2   2   1   1   2   2   2   1   1   2   1   1   1   2   1   1   1   2   2   2   2   1   1   1   2   2   1   2   1   2   2   2   2   1   2   2   2   1   2   1   1   2   1   2   2   1   2   1   2   2   2   2   1   2   2   2   2   2   2   1   1   2
 MK-1-15                1   1   2   1   1   1   1   1   1   1   2   1   2   2   2   2   2   1   1   1   2   2   2   2   2   2   2   2   2   1   2   2   1   2   2   2   2   1   1   2   1   2   1   1   2   1   1   1   1   1   2   1   1   2   1   1   1   2   1   2   2   1   2   1   1   2   2   1   2   2   1   1   2   1   1   2   2   2   2   2   2   1   2   1   1   1   1   1   2   1   1   1   2   2   2   1   2   2   2   1   1   2   2   1   2   2   2   1   2   1   2   1   1   1   1   2   2   2   1   1   1   1   1   1   1   1   2   1   2   2   2   2   2   2   2   2   2   2   2   2   1   1   2   2   2   1   1   2   1   1   1   1   1   1   1   2   2   2   2   1   1   1   2   2   2   2   1   2   2   2   1   1   2   2   2   1   2   1   1   2   1   1   2   1   2   1   2   2   2   2   1   2   2   2   1   2   2   1   1   2
 MK-1-16                1   1   2   1   1   1   1   1   1   1   2   1   2   2   1   2   2   1   1   2   1   2   1   2   2   2   2   2   2   1   2   2   1   2   2   2   2   1   1   2   1   2   1   1   2   1   1   1   2   1   2   1   1   2   1   1   1   2   1   2   2   1   2   1   2   2   2   1   2   2   2   1   2   1   1   2   2   2   2   2   2   1   2   1   1   1   1   1   2   1   1   1   2   2   2   1   2   2   2   1   1   2   2   1   2   2   2   1   1   1   2   1   1   1   1   2   2   2   2   2   1   1   2   1   1   1   2   1   2   2   2   2   2   2   2   2   2   2   2   2   2   1   2   2   2   2   1   2   1   1   1   1   1   1   1   2   2   2   2   1   1   1   2   2   2   2   1   2   2   2   1   1   2   2   2   1   2   1   1   2   1   1   2   2   2   1   2   2   2   2   1   1   2   2   1   1   1   2   1   2
 MK-2-1                 2   1   1   2   1   2   2   2   2   1   2   1   1   2   2   1   2   1   2   1   1   1   2   1   2   2   1   1   2   2   2   1   2   2   2   2   1   2   2   2   1   1   1   1   1   2   2   2   1   2   2   1   2   2   2   2   2   2   2   2   1   2   1   2   2   1   2   2   2   2   1   2   2   2   1   2   1   2   2   1   1   2   2   2   2   1   1   1   1   1   1   1   2   1   1   1   2   1   2   2   1   2   1   1   2   1   1   1   1   1   2   2   1   2   2   2   2   1   1   1   1   2   2   1   2   2   1   2   1   2   2   2   2   2   2   2   1   1   1   1   2   1   1   2   1   2   2   2   1   2   2   1   1   2   1   2   2   1   1   2   1   1   1   2   2   1   2   2   1   2   2   1   1   1   2   2   2   1   1   1   1   1   1   1   1   1   2   1   2   1   1   1   2   2   2   1   1   2   2   1
 MK-2-2                 2   2   1   2   1   2   2   1   2   1   2   1   1   2   2   1   2   1   2   1   1   1   2   1   1   2   1   1   2   2   2   1   2   2   2   2   1   2   2   2   1   1   1   1   1   2   2   2   1   2   2   1   2   2   2   2   2   2   2   2   1   2   1   2   2   1   2   2   2   2   1   2   1   2   1   1   1   2   2   1   1   2   2   2   2   1   1   2   1   1   1   1   2   1   1   2   2   1   2   2   1   2   1   1   2   1   1   1   2   1   2   2   1   2   2   2   2   1   1   1   1   2   2   1   2   2   1   2   1   2   2   1   2   2   2   2   1   1   1   1   2   1   2   1   1   2   1   2   1   2   2   1   1   2   1   1   2   1   1   2   1   1   1   2   2   1   2   2   1   1   1   1   2   1   2   2   2   2   1   1   1   1   1   1   2   2   2   1   2   1   2   1   2   2   2   1   1   2   2   2
 MK-2-3                 2   2   1   2   1   2   2   1   2   1   2   1   1   2   2   1   2   1   2   1   1   1   2   1   1   2   1   2   2   2   2   1   2   2   2   2   1   2   1   2   1   1   1   1   1   2   2   2   1   2   2   1   2   2   2   2   2   2   2   1   2   2   1   2   2   1   2   2   2   2   1   2   1   1   1   1   1   2   2   1   1   2   2   1   1   1   1   2   1   1   1   2   2   1   1   2   2   1   2   2   1   2   2   1   2   1   2   1   1   2   2   2   1   2   2   2   2   1   1   1   2   2   2   1   2   2   1   2   1   2   2   1   2   2   2   1   1   1   1   2   2   1   2   2   1   2   1   2   1   2   2   1   1   2   1   1   2   1   1   2   1   1   1   2   2   1   2   2   1   1   1   1   2   1   2   2   2   2   1   1   1   1   1   1   2   2   2   1   2   1   2   1   2   2   2   1   1   2   2   2
 MK-2-4                 2   2   1   2   1   2   2   1   2   1   2   2   1   2   2   1   2   1   1   1   1   1   2   1   1   2   1   2   2   1   2   1   2   1   2   2   1   2   1   2   1   1   1   1   1   2   2   2   1   2   2   1   2   2   2   2   2   2   2   1   2   2   1   2   2   2   1   1   2   2   1   2   1   1   1   1   1   2   2   1   1   2   2   1   1   1   1   2   1   1   1   2   2   1   1   2   1   1   1   2   1   2   2   1   2   1   2   1   1   2   2   2   1   1   2   2   2   2   1   1   2   1   2   1   1   2   1   2   1   2   2   1   1   2   2   2   2   1   2   2   2   1   2   2   1   2   1   2   1   2   2   1   1   2   1   1   2   1   1   2   1   1   1   2   2   1   2   2   1   2   1   1   2   1   2   2   2   2   1   1   2   1   1   1   2   2   2   2   2   2   2   1   2   1   2   1   1   2   2   2
 MK-2-5                 1   2   1   2   1   2   2   2   2   2   2   2   1   1   1   1   2   1   2   1   1   1   2   1   1   2   1   1   2   1   2   1   2   1   2   2   1   2   1   2   1   1   1   1   1   2   2   2   2   2   2   1   2   2   2   2   2   2   2   1   2   2   2   2   2   2   1   1   2   2   1   2   2   1   1   2   1   2   2   1   1   2   1   1   1   1   1   2   1   1   2   2   2   1   1   2   1   1   1   2   1   2   2   2   2   1   2   1   2   2   2   1   1   1   2   2   1   2   2   1   2   1   2   1   1   2   1   2   1   2   2   2   1   1   2   2   2   1   2   2   2   1   2   2   1   2   1   2   1   2   2   1   1   2   1   1   2   1   2   2   1   1   1   2   2   2   2   2   1   2   2   1   2   1   2   1   2   2   1   2   2   2   2   2   2   2   2   2   2   2   2   1   1   1   2   1   1   2   2   2
 MK-2-6                 2   1   1   2   1   2   2   2   2   2   2   2   1   1   1   1   2   1   2   2   1   1   2   1   2   2   1   2   2   1   2   1   2   1   2   1   1   2   1   2   1   1   1   1   2   2   2   2   1   2   1   1   2   2   2   1   2   2   2   1   2   2   2   1   2   2   1   1   2   2   1   2   1   1   1   1   1   2   2   1   1   2   2   1   1   1   1   2   1   1   2   2   2   1   1   2   1   1   1   2   1   2   2   2   2   2   2   1   2   2   2   1   1   1   2   2   1   2   2   1   2   1   2   1   1   2   1   2   1   2   2   2   1   1   2   2   2   2   2   2   2   1   2   2   1   2   1   2   1   2   2   1   1   2   1   2   2   1   2   2   1   1   1   2   2   2   2   2   1   2   2   1   2   1   2   1   2   2   1   2   2   2   2   2   2   2   1   2   2   2   2   2   1   1   2   1   2   2   2   2
 MK-2-7                 2   1   1   2   1   2   2   2   2   2   2   2   2   2   1   2   2   1   2   2   2   1   2   1   2   2   1   2   2   1   2   1   2   1   2   2   1   2   1   2   1   2   1   1   2   2   2   2   1   2   2   1   2   2   2   1   2   1   2   1   2   2   2   1   2   2   1   1   2   2   1   2   1   1   1   1   1   2   1   1   2   2   2   1   1   1   1   2   1   1   2   2   2   1   1   2   2   1   1   2   1   2   1   2   2   2   2   1   2   2   2   1   1   1   2   2   1   2   2   1   2   1   2   1   2   2   1   2   1   2   2   2   1   1   2   2   2   2   2   2   2   1   2   2   1   2   1   2   1   2   2   1   1   2   1   2   2   1   2   2   1   1   1   2   1   2   2   2   1   2   2   1   2   1   2   1   2   2   1   2   2   2   2   2   2   2   1   2   2   2   2   2   2   1   2   1   2   1   2   2
 MK-2-8                 2   1   1   2   1   2   2   2   1   1   2   2   2   2   1   1   2   1   2   2   2   1   2   1   2   2   1   2   2   1   2   1   2   1   2   2   2   2   1   1   1   2   1   1   2   2   2   2   1   2   2   1   2   2   2   1   1   1   2   1   2   2   1   1   1   2   1   1   2   2   1   2   1   1   1   1   1   2   1   1   1   2   2   2   1   1   1   2   1   1   2   2   2   1   1   2   2   1   1   1   1   2   1   1   2   2   2   1   2   2   2   1   1   1   2   2   1   2   1   1   2   1   2   2   2   2   2   2   1   2   2   2   1   1   2   1   2   2   2   2   2   1   1   2   1   2   1   2   1   2   2   1   1   2   1   2   2   1   2   2   1   1   1   1   2   2   2   2   1   2   2   1   2   1   2   1   2   2   1   2   2   2   2   1   2   2   1   1   1   2   2   2   2   1   2   1   2   1   2   2
 MK-2-9                 2   1   2   2   1   2   2   2   1   1   2   2   2   2   1   1   2   2   2   2   1   1   2   1   2   2   1   2   2   1   2   2   2   1   2   2   2   2   1   1   1   2   1   1   2   2   2   2   1   2   2   1   2   1   2   1   1   1   2   1   2   2   1   1   1   2   2   1   2   2   2   2   1   1   1   1   1   2   1   1   1   2   2   2   1   1   1   2   1   1   2   2   2   1   1   2   2   1   1   1   1   2   1   1   2   2   2   1   2   2   2   1   1   1   2   1   1   2   1   1   2   1   2   2   2   2   2   2   1   2   2   2   1   1   2   1   2   2   2   2   2   1   1   2   1   2   1   2   1   2   2   1   2   2   1   2   2   1   2   2   1   1   2   1   2   2   2   1   2   1   2   1   2   1   2   1   2   2   1   2   2   2   2   2   2   2   1   1   1   2   2   2   2   1   2   1   2   1   2   2
 MK-2-10                2   2   2   2   1   2   2   2   1   1   1   2   2   2   1   1   2   2   1   2   1   1   2   1   2   1   1   2   2   1   2   2   2   1   1   2   2   2   1   1   1   2   1   1   2   2   1   2   1   2   2   1   2   1   2   1   1   1   2   1   2   2   1   1   1   2   2   1   2   2   2   2   1   1   1   1   1   2   1   1   1   2   2   2   1   1   2   2   1   1   2   2   2   1   2   2   2   1   1   1   1   2   1   1   2   2   2   1   2   2   2   1   1   1   2   1   1   2   1   1   2   1   2   2   2   2   2   2   2   2   2   2   1   1   2   1   1   2   2   2   1   2   1   1   1   2   1   2   1   2   2   1   2   2   1   1   2   1   2   2   1   1   2   1   2   2   2   1   2   1   2   1   2   1   2   1   2   2   1   2   2   2   2   2   2   2   2   1   1   2   2   2   2   1   2   1   2   1   2   2
 MK-2-11                1   2   2   2   1   2   1   1   1   1   1   2   2   2   1   1   2   2   1   2   1   1   2   1   2   1   1   2   2   1   1   2   1   1   1   2   2   2   1   1   1   2   1   1   1   2   2   2   1   2   2   1   2   1   2   1   1   1   2   1   2   2   1   1   1   2   2   1   2   2   2   2   1   2   1   1   1   2   1   1   1   2   2   2   1   1   2   2   1   1   2   2   2   1   2   2   2   1   1   1   1   2   1   1   2   2   2   1   2   2   2   1   1   1   2   1   1   2   1   1   2   1   1   2   2   2   2   2   2   2   2   2   1   1   2   2   1   2   2   2   1   2   1   2   2   1   1   2   1   2   2   1   2   2   1   1   2   1   2   2   1   1   2   1   2   2   2   1   2   1   2   1   2   2   2   2   2   2   1   2   1   2   2   2   1   2   2   1   1   1   2   2   2   1   2   2   2   1   2   2
 MK-2-12                1   2   2   2   1   2   1   1   1   1   1   2   2   2   1   1   2   2   1   2   1   1   2   2   2   1   1   2   2   1   1   2   1   1   1   2   2   2   1   1   1   2   2   1   1   2   2   2   1   2   2   1   2   1   2   1   1   1   2   1   2   2   1   1   1   2   1   1   2   2   2   2   1   2   1   1   1   2   1   1   1   1   2   2   2   1   2   2   1   1   2   2   2   1   2   2   2   1   1   1   1   1   1   1   2   2   2   1   2   2   2   1   2   1   2   1   1   2   1   1   2   1   1   1   2   2   2   2   2   2   2   2   1   1   2   2   1   2   2   2   1   2   1   2   2   1   1   2   1   1   2   1   2   2   1   1   2   2   2   2   1   1   2   2   2   2   2   1   2   1   2   1   2   2   1   1   2   2   1   1   1   2   2   2   1   2   2   1   1   2   2   2   2   1   2   2   2   1   2   2
 MK-2-13                2   2   2   2   1   2   1   1   1   1   2   2   2   2   1   1   2   2   1   2   1   1   2   2   2   1   1   2   2   1   1   2   2   2   2   2   2   2   2   1   2   2   2   1   2   2   2   2   1   2   2   2   2   1   2   1   1   2   1   1   2   2   1   1   1   2   1   1   2   2   2   2   1   2   1   1   1   2   1   1   1   1   2   2   2   1   2   2   1   1   2   2   2   1   2   2   2   1   1   1   1   1   1   1   1   1   2   1   2   2   2   1   2   1   1   1   1   2   1   1   2   1   1   1   2   2   2   2   2   2   2   2   1   1   1   2   1   1   2   2   1   2   1   2   2   1   1   2   1   1   2   1   1   2   1   1   2   2   2   2   1   1   2   2   2   2   2   1   2   2   2   1   2   2   1   2   2   2   1   2   1   2   2   2   1   1   2   1   1   2   2   2   2   1   2   2   2   1   2   2
 MK-2-14                2   2   2   2   1   2   1   1   2   1   2   2   2   2   1   1   2   2   1   2   1   1   2   2   2   1   1   2   2   1   1   2   2   2   2   2   1   2   2   1   2   2   2   1   2   2   2   2   1   2   2   2   2   1   2   1   1   2   1   1   2   2   1   1   1   2   1   1   2   2   2   2   1   2   1   1   1   2   1   1   1   1   1   2   2   1   2   2   1   1   2   2   2   1   2   2   2   1   1   1   1   2   1   1   1   1   2   1   2   2   2   1   2   1   1   1   1   2   2   1   2   1   1   1   2   2   2   2   1   2   2   2   1   1   1   2   1   1   2   2   1   2   2   2   2   1   1   2   1   1   2   1   1   2   1   1   2   2   2   2   1   1   2   2   2   2   2   1   2   2   2   1   2   2   1   2   2   2   1   2   1   2   2   2   2   1   2   1   1   2   2   2   2   1   2   2   2   1   2   2
 MK-2-15                2   2   2   2   1   2   1   2   2   1   2   2   2   2   1   1   2   2   1   2   1   1   2   2   1   1   1   2   2   1   1   1   2   1   2   2   1   2   2   1   2   2   2   1   1   2   2   2   1   2   2   2   2   1   2   1   1   2   1   1   2   2   1   1   1   2   2   1   2   2   2   2   1   2   1   1   1   2   1   1   1   1   1   2   2   1   2   2   1   2   2   2   1   1   2   2   2   2   1   1   1   2   1   1   1   1   2   1   2   2   2   1   2   1   1   1   1   2   2   1   2   1   1   1   2   2   2   2   1   2   2   2   1   1   1   2   1   1   2   1   2   2   2   2   2   1   1   2   1   1   2   1   1   2   1   1   2   2   1   2   1   1   2   2   2   1   2   1   1   2   2   1   2   2   1   2   2   1   1   2   1   2   2   2   2   1   2   1   1   2   2   1   2   1   2   2   2   1   2   2
 MK-2-16                2   2   2   2   2   2   1   2   2   1   1   1   2   2   1   1   2   2   1   2   2   1   2   2   1   1   1   2   1   1   1   1   2   1   2   2   1   2   2   1   2   2   2   2   1   2   2   2   1   2   2   2   2   1   2   1   1   2   2   1   2   2   1   1   1   2   2   1   2   2   2   2   1   2   1   1   1   2   1   1   1   1   2   2   2   1   2   1   1   2   2   2   1   1   1   2   2   2   1   1   1   2   1   1   1   1   2   1   2   2   2   1   2   1   2   2   1   1   2   2   2   1   1   1   2   2   2   2   1   2   2   2   1   1   1   2   1   1   2   2   2   2   2   2   2   1   1   1   1   1   2   2   1   2   1   1   2   2   1   2   1   1   2   2   2   1   2   1   1   2   2   1   2   2   1   2   2   1   2   2   1   2   2   2   2   1   2   1   1   2   2   1   2   1   2   2   1   1   2   2
 MK-3-1                 2   1   2   1   2   2   2   2   2   1   1   1   2   1   1   1   1   2   1   1   2   1   2   2   1   1   2   1   2   2   1   2   2   1   1   2   2   1   1   1   1   1   2   1   1   2   2   2   2   1   1   2   2   1   1   1   1   1   1   1   2   2   2   2   2   2   2   1   2   1   2   2   2   2   1   2   1   2   2   2   2   1   1   2   2   2   2   2   1   1   2   1   1   2   2   1   2   1   1   1   1   1   2   1   2   2   1   2   2   2   2   1   2   2   2   1   1   2   2   1   1   1   1   2   2   2   1   1   1   2   1   1   1   2   2   1   2   1   2   2   2   2   2   1   1   1   1   2   2   2   1   2   2   2   1   2   1   2   1   1   2   1   1   2   2   1   1   1   1   1   1   1   1   2   1   1   2   1   2   1   2   1   1   2   2   1   1   2   1   2   2   1   1   1   2   2   2   2   1   2
 MK-3-2                 2   1   2   1   1   2   2   2   1   1   1   1   1   1   1   1   1   2   1   1   2   1   2   2   2   2   2   1   2   2   1   2   2   1   1   2   2   1   1   1   1   1   2   1   2   2   2   2   1   1   1   2   2   1   2   1   1   1   1   2   1   2   2   2   2   2   1   1   2   1   2   2   2   2   1   2   1   2   2   2   2   1   1   2   2   2   2   2   1   1   2   2   1   2   1   2   2   1   1   1   2   1   2   2   2   2   2   2   2   2   2   1   2   1   2   1   1   2   2   1   1   1   1   2   2   2   1   1   1   2   1   1   1   2   2   1   2   1   1   2   2   2   2   1   1   1   1   2   2   2   1   2   2   2   1   2   1   2   1   1   2   1   1   2   2   2   1   1   1   1   1   1   1   2   1   1   2   1   1   1   2   1   1   1   2   1   2   2   2   2   2   1   1   1   2   2   2   2   1   2
 MK-3-3                 2   1   2   1   1   2   2   1   1   1   1   1   2   1   1   1   1   1   1   1   2   1   2   2   2   2   2   1   2   1   1   2   2   1   1   2   2   1   1   1   2   1   2   1   2   2   2   2   1   1   1   2   2   1   2   1   1   1   1   2   1   2   1   2   2   2   1   1   2   1   2   2   2   2   1   2   2   2   2   2   2   1   1   2   2   2   1   2   1   1   2   2   1   2   1   2   2   1   1   1   2   1   2   2   2   1   2   2   2   2   2   1   2   2   2   1   1   2   2   1   1   1   1   2   2   2   1   1   1   2   1   1   1   2   2   1   2   1   1   2   2   2   2   1   1   1   1   2   1   2   1   2   2   2   1   2   1   2   1   1   1   1   1   2   2   2   1   1   1   1   1   1   1   2   1   1   2   1   2   2   2   1   1   1   2   1   2   1   2   2   2   1   1   1   2   2   2   2   2   2
 MK-3-4                 2   1   2   1   1   2   2   1   1   1   1   1   2   1   1   1   1   1   1   1   2   1   2   1   2   2   2   1   2   1   1   2   1   1   1   2   2   1   1   2   2   1   2   1   2   2   2   2   1   1   1   2   1   1   2   1   1   1   1   2   1   2   1   2   2   2   1   1   2   1   2   2   2   2   1   2   2   2   2   2   2   1   1   2   2   2   1   2   1   1   2   2   1   2   1   2   2   1   1   1   2   1   2   2   2   1   2   2   2   2   2   1   2   2   1   1   1   2   2   1   1   1   1   2   2   2   1   1   1   2   1   1   1   2   2   1   2   1   1   2   2   1   2   1   1   1   1   2   1   2   1   2   2   2   1   2   1   2   2   1   1   1   1   1   2   2   2   1   1   1   1   1   1   2   1   1   2   1   2   2   2   1   2   1   2   1   2   1   2   2   2   1   1   1   2   2   2   2   2   2
 MK-3-5                 1   1   1   1   1   2   2   1   1   1   1   1   2   2   2   1   1   1   1   1   2   1   2   1   2   2   2   1   2   1   1   2   1   1   1   2   2   1   1   2   2   1   2   1   2   2   1   1   1   1   1   2   1   1   2   1   1   2   1   2   1   2   1   2   2   2   1   1   1   1   2   2   2   2   1   2   2   2   2   1   2   1   2   2   2   2   1   2   1   1   2   2   1   2   1   2   2   1   2   1   2   1   2   1   2   2   2   2   1   2   2   1   2   2   2   1   1   2   2   1   1   1   1   2   2   2   1   1   1   2   1   1   1   2   2   1   1   1   1   2   2   1   2   1   1   1   1   2   1   2   1   2   2   2   2   2   1   2   2   1   1   2   1   1   2   2   2   1   1   1   1   1   1   2   1   2   2   1   2   2   2   1   2   1   2   1   2   1   2   2   2   1   1   1   2   2   1   2   2   2
 MK-3-6                 1   1   1   1   1   2   2   1   1   2   1   1   2   2   2   1   1   1   1   1   2   1   2   1   2   2   2   1   2   2   1   2   1   2   1   2   2   1   1   2   2   1   2   1   2   2   1   1   1   1   1   2   1   1   2   2   1   2   1   2   1   2   2   2   1   2   1   1   1   1   1   2   2   2   1   2   2   2   2   1   2   1   2   2   2   2   1   2   1   1   2   2   1   2   1   2   2   1   2   1   2   1   2   1   2   2   2   2   1   2   2   1   2   2   2   1   1   2   1   1   1   1   1   2   2   2   1   2   1   1   1   1   1   2   2   1   1   1   1   2   1   1   2   1   1   1   1   2   1   2   1   1   2   2   2   2   1   2   1   1   2   2   1   1   2   2   1   1   1   1   1   1   1   2   1   2   2   1   2   2   2   2   2   1   2   1   2   2   2   2   2   1   1   1   2   2   1   2   2   2
 MK-3-7                 1   1   1   1   1   2   2   1   1   2   1   1   2   1   2   1   1   1   2   1   2   1   2   1   2   1   2   1   2   2   1   2   1   2   1   2   2   1   1   2   2   1   2   1   2   2   1   1   1   1   1   2   1   1   2   2   1   2   2   1   1   2   2   2   1   2   1   1   1   1   1   2   2   2   1   2   2   1   2   1   2   1   2   2   2   2   1   2   1   2   2   2   1   2   1   2   2   2   2   1   2   2   1   1   2   2   2   2   1   2   2   1   2   2   2   2   1   2   1   1   1   1   1   2   2   2   1   2   2   1   1   1   1   2   2   1   1   1   1   2   1   1   1   1   1   1   1   2   1   1   1   1   2   2   2   2   1   2   1   1   2   2   1   1   2   2   1   1   1   1   1   1   1   2   1   1   2   1   2   1   2   2   2   2   2   1   2   2   2   2   2   1   1   1   2   2   1   2   2   2
 MK-3-8                 1   1   1   2   1   2   2   2   1   2   1   1   2   1   2   2   1   1   2   1   2   1   1   2   2   1   2   1   2   2   2   2   1   2   1   2   2   1   1   2   2   1   1   1   2   2   2   2   1   1   1   2   1   2   2   2   1   2   2   1   1   2   2   2   1   2   1   1   1   1   2   2   2   2   1   2   2   1   2   1   2   1   2   1   2   2   1   2   1   2   2   2   1   2   1   2   2   2   2   1   2   2   1   1   2   2   2   2   1   2   2   1   2   1   2   1   1   2   1   1   1   2   1   2   1   2   1   2   2   1   1   1   1   2   2   1   1   1   1   2   1   1   1   1   1   1   1   2   1   1   1   1   2   2   2   2   1   2   1   1   2   2   1   1   2   2   1   1   1   1   1   2   1   2   1   1   2   1   2   1   2   2   2   2   2   1   2   2   2   2   2   1   1   1   2   2   1   2   2   2
 MK-3-9                 1   2   1   2   1   2   2   2   1   2   1   1   1   1   2   2   1   1   2   1   2   2   1   2   2   1   2   2   2   2   2   2   1   2   1   2   2   1   1   2   2   2   1   1   2   2   2   2   1   1   1   2   1   2   2   2   1   2   2   1   1   2   2   2   1   2   1   1   1   1   2   2   2   1   1   2   2   1   1   1   2   2   2   1   2   2   1   2   1   2   1   2   1   2   1   2   2   2   2   1   2   2   2   1   2   2   1   2   1   1   2   1   2   1   1   1   1   2   1   1   1   2   2   1   1   2   1   2   2   2   1   1   1   2   2   2   1   1   2   2   1   1   1   1   1   1   1   2   1   1   1   1   2   2   2   2   1   2   1   1   2   2   1   1   2   2   1   1   1   1   1   2   2   2   1   1   2   2   2   1   2   2   2   2   2   2   2   2   2   2   2   1   1   1   2   2   1   2   1   2
 MK-3-10                2   1   1   2   1   2   2   2   1   2   1   1   1   1   2   2   1   1   2   1   2   2   1   2   2   1   2   2   1   2   2   2   1   2   1   2   1   1   1   2   2   2   1   1   2   2   2   2   1   2   1   2   1   2   2   2   1   2   2   1   1   2   2   2   1   2   1   1   2   1   2   2   2   1   2   2   2   1   1   1   2   2   2   1   2   2   2   2   1   2   1   2   1   2   1   2   1   2   2   1   2   2   2   1   2   2   1   2   1   1   2   1   2   1   1   1   1   2   1   1   1   2   2   1   1   2   1   2   2   2   1   1   2   2   2   2   1   1   2   2   1   1   1   1   1   1   1   2   1   1   1   1   2   1   2   1   1   2   1   2   2   2   1   1   2   2   1   1   1   1   1   1   2   2   1   1   2   2   2   1   2   1   1   2   2   2   2   2   2   2   2   1   1   1   2   2   1   2   1   2
 MK-3-11                2   1   1   2   1   2   2   2   1   2   1   1   1   1   1   2   1   1   2   1   2   2   1   1   2   1   2   2   1   2   2   2   1   2   1   2   1   1   1   2   2   2   1   1   2   2   1   2   1   2   2   2   1   2   2   2   1   2   2   1   2   2   2   2   1   2   1   1   2   1   2   1   2   1   2   1   2   1   1   1   2   2   2   1   2   2   2   2   1   2   2   2   1   2   1   1   1   2   2   1   1   2   2   1   2   2   1   2   1   1   2   1   2   2   1   1   1   2   1   1   1   2   2   1   1   2   1   2   2   2   1   1   1   2   2   1   1   1   2   2   1   1   1   1   1   1   1   2   1   1   1   1   2   1   2   1   1   2   1   2   2   2   1   1   2   2   1   1   1   1   1   1   2   2   1   1   2   2   2   1   2   1   1   2   2   2   1   2   2   1   2   1   1   1   1   2   1   2   1   2
 MK-3-12                2   1   1   2   1   2   2   2   1   2   1   1   1   1   1   2   1   1   2   1   2   2   1   1   1   1   2   2   1   2   2   2   1   2   1   2   1   1   1   2   1   2   1   1   2   2   1   1   1   2   1   2   1   2   2   2   1   2   2   2   2   2   2   2   1   2   1   1   2   1   2   1   1   1   2   2   2   1   1   1   2   2   1   1   2   2   2   2   1   2   2   1   1   2   1   1   2   2   2   1   1   2   2   1   2   2   1   2   1   1   2   1   2   2   1   1   2   2   1   1   1   2   2   2   1   2   1   2   2   2   1   1   1   1   2   1   1   1   2   1   2   1   1   1   1   1   1   2   1   1   1   1   2   1   2   2   1   2   1   2   1   2   1   1   2   2   1   1   1   1   1   1   2   2   1   2   2   2   2   1   2   1   1   2   2   2   1   2   2   1   2   1   2   1   1   2   2   2   1   2
 MK-3-13                2   1   1   2   1   2   2   2   1   2   1   1   1   1   1   2   1   1   2   1   2   2   1   1   1   1   2   2   1   2   2   2   1   1   1   2   1   1   1   2   1   2   1   1   2   2   1   1   1   2   1   2   2   2   2   1   1   2   2   2   2   2   2   2   2   2   1   2   2   1   2   1   1   1   2   2   2   1   1   1   2   2   1   2   2   2   2   2   1   2   2   1   1   2   1   1   2   1   2   1   2   2   2   2   1   1   1   2   1   1   1   1   2   2   1   1   2   2   1   1   1   2   2   2   1   2   1   2   2   2   1   2   1   1   2   1   1   1   2   1   2   2   1   1   1   1   1   2   1   1   1   1   2   1   2   2   1   2   1   2   1   2   1   1   2   2   1   1   1   1   1   1   2   2   1   2   2   2   2   1   2   1   1   1   2   2   1   2   1   1   1   1   2   1   1   1   2   2   1   2
 MK-3-14                2   1   1   2   1   2   2   2   1   2   1   1   1   1   1   2   1   1   2   1   2   2   1   1   1   1   2   2   1   2   2   2   1   1   1   2   1   1   1   2   2   2   1   1   2   2   1   1   1   2   1   2   2   2   2   1   1   2   2   2   2   2   2   2   2   2   1   2   2   1   1   1   1   1   2   2   2   1   2   1   2   2   1   1   1   2   2   2   1   2   2   1   1   2   1   2   2   1   2   1   2   1   2   2   1   1   1   2   1   1   1   1   2   2   1   1   2   2   1   1   1   2   2   2   1   2   1   2   2   2   1   2   1   1   2   1   1   1   2   1   1   2   1   1   1   1   1   2   1   1   1   1   2   2   2   2   1   1   1   2   1   2   1   1   2   2   1   1   1   1   1   1   2   2   1   2   2   2   2   1   2   1   1   1   2   2   1   2   1   1   1   1   2   2   2   1   2   2   2   2
 MK-3-15                2   1   1   2   1   2   2   2   2   2   1   1   1   1   2   2   1   1   1   1   2   2   1   1   1   1   1   2   1   2   2   1   1   2   1   2   1   1   1   2   2   2   1   1   2   2   1   1   1   2   1   2   1   2   1   1   1   2   2   2   2   2   2   2   2   2   1   2   2   2   1   1   1   1   2   2   2   1   2   1   2   2   1   1   1   2   1   2   2   2   2   1   1   2   1   2   2   1   2   1   2   1   2   2   1   2   1   2   1   1   1   1   2   2   2   2   2   2   1   1   1   1   2   2   1   2   1   2   2   2   1   2   1   1   1   1   1   1   2   1   1   2   1   1   1   1   1   2   1   1   1   1   2   2   2   2   2   1   1   2   1   2   1   1   2   2   1   1   1   1   1   1   2   2   1   2   2   2   2   1   2   2   1   1   1   2   1   2   1   1   2   1   2   2   2   1   2   2   2   2
 MK-3-16                2   1   2   2   2   2   2   2   2   2   1   1   1   1   2   2   1   2   2   1   2   2   1   1   1   1   1   2   2   2   2   2   1   2   1   2   1   1   1   2   2   2   1   1   2   2   1   2   1   2   1   1   1   2   2   1   1   2   2   2   2   1   2   2   2   2   1   2   2   1   1   2   1   2   2   2   2   1   2   1   2   2   1   1   1   2   1   2   1   2   2   1   1   1   1   2   2   1   2   1   2   1   2   2   1   2   1   1   1   1   1   1   2   2   2   2   2   1   1   1   1   1   2   2   1   2   1   2   1   2   1   2   1   2   1   1   1   1   2   1   1   2   1   1   1   1   1   2   1   2   1   1   2   2   2   2   2   1   1   2   1   1   1   1   2   2   1   1   1   1   1   2   1   2   1   2   1   2   2   1   2   1   1   2   1   1   2   2   1   1   2   1   2   2   2   1   2   1   2   2
 MK-4-1                 1   2   1   2   2   2   1   2   2   1   2   1   2   2   1   1   2   2   2   2   2   1   2   2   1   1   2   1   2   1   2   1   2   1   1   1   1   1   2   2   1   1   1   2   2   1   2   1   2   2   2   1   1   2   2   1   2   1   2   1   2   2   2   2   2   1   2   2   1   2   1   1   1   2   2   1   1   2   2   2   1   1   2   2   2   2   2   2   1   2   1   1   2   2   1   1   2   1   1   1   2   2   2   2   2   1   1   1   1   1   2   1   1   2   2   1   1   2   2   2   2   1   1   2   2   1   1   2   2   2   2   2   2   1   1   2   1   2   2   2   1   1   2   1   2   2   1   1   2   1   1   2   2   2   1   2   2   1   2   2   2   2   1   2   2   1   2   2   2   1   2   2   2   2   2   2   2   1   2   1   2   1   1   2   1   1   2   2   1   1   1   2   1   2   2   2   1   2   1   2
 MK-4-2                 1   2   1   2   2   2   1   2   2   1   2   1   2   2   1   1   2   2   1   1   2   1   2   2   1   1   1   1   2   1   2   1   2   1   1   1   1   2   2   1   1   1   1   2   2   1   2   1   2   2   2   2   1   2   2   2   2   1   1   1   2   2   2   2   2   2   1   2   1   2   1   1   1   2   2   2   1   2   2   2   1   1   2   2   2   2   1   2   1   2   1   1   2   2   1   2   2   1   1   1   2   2   1   2   2   1   1   2   2   1   2   1   1   2   2   2   1   2   2   2   2   1   1   2   2   1   2   2   2   1   2   2   2   1   1   2   1   2   2   2   1   1   2   2   2   2   1   1   2   1   1   1   2   2   1   2   2   1   2   2   2   2   1   2   2   1   2   2   2   1   2   1   2   2   2   2   2   2   2   1   2   1   1   2   2   1   2   2   1   1   1   2   1   2   2   2   1   2   1   2
 MK-4-3                 1   2   1   2   2   2   1   2   2   1   2   2   2   2   1   1   2   2   1   1   2   1   2   2   1   1   1   1   2   1   2   1   2   1   1   1   1   2   1   2   1   1   1   2   2   1   1   1   2   2   2   2   1   2   1   2   2   1   1   1   2   1   1   2   1   2   1   2   1   2   1   1   1   2   2   2   1   2   2   2   1   1   1   2   2   2   1   1   1   2   1   2   2   2   1   2   2   1   1   1   2   2   1   2   2   2   1   2   2   1   2   1   1   2   2   2   1   2   2   1   2   1   1   2   2   1   2   2   2   1   2   2   2   1   1   2   1   2   2   1   1   2   2   2   2   2   1   1   2   1   1   1   2   2   1   2   2   2   1   2   2   2   1   2   2   1   2   2   1   1   2   1   2   2   2   2   2   2   2   1   2   1   2   2   2   1   2   2   1   1   1   2   1   2   2   2   1   1   2   1
 MK-4-4                 1   1   1   2   2   2   1   2   2   1   2   2   2   2   1   1   2   2   1   1   2   1   2   2   1   1   1   1   2   1   1   1   2   1   1   1   1   2   1   2   2   1   1   2   2   1   1   1   2   2   2   1   1   2   1   2   2   1   1   1   2   1   2   2   2   2   1   2   1   2   1   1   1   2   2   2   1   2   2   2   1   1   1   2   2   2   1   1   1   1   1   2   2   2   1   2   2   2   1   1   2   2   1   2   2   2   1   2   2   1   2   1   1   2   2   2   1   2   2   1   2   2   1   2   2   1   2   2   1   1   2   2   2   1   1   2   1   2   2   1   1   2   2   2   2   2   1   1   2   1   1   1   2   2   1   2   2   2   1   2   2   2   1   2   1   1   2   2   1   1   2   1   2   2   2   2   2   2   2   1   2   1   2   1   2   1   2   2   1   1   1   2   1   2   2   2   1   1   2   1
 MK-4-5                 1   1   1   2   2   2   1   2   2   1   2   2   2   2   2   1   2   2   1   1   2   1   2   2   1   1   2   1   2   1   1   2   2   1   1   1   1   2   1   2   2   1   1   2   2   1   2   1   2   2   1   1   1   2   1   2   2   1   1   1   2   1   2   2   2   2   1   2   1   2   1   1   1   1   2   1   1   2   2   2   1   2   1   2   2   2   1   1   1   1   1   2   2   2   1   2   1   2   2   1   2   2   1   2   2   2   1   2   2   1   2   2   1   2   2   2   1   2   2   2   2   1   1   2   2   1   2   2   2   1   2   2   2   2   1   2   1   2   2   1   1   2   2   2   1   2   1   1   2   1   1   1   2   2   1   1   2   2   1   2   2   1   1   2   1   1   1   2   1   1   2   1   2   2   2   2   2   2   2   2   2   1   2   1   2   1   2   2   1   1   1   2   1   2   2   2   1   1   2   1
 MK-4-6                 1   1   1   2   2   1   1   1   2   1   2   1   2   2   2   1   2   2   2   1   2   1   2   2   1   1   2   2   1   1   2   2   2   1   1   1   1   2   1   2   2   1   1   2   2   1   2   1   2   2   1   1   1   2   1   2   2   1   1   1   2   1   2   1   2   2   1   2   1   1   1   1   1   1   2   1   1   2   2   2   1   2   1   2   1   2   1   1   1   1   1   2   1   1   1   2   1   2   2   1   2   2   2   2   2   1   1   2   1   1   2   2   1   2   2   2   1   2   2   2   2   1   1   2   2   1   2   2   2   1   2   2   2   2   1   2   1   2   2   1   1   2   2   2   1   2   1   1   2   1   1   1   2   1   1   1   2   2   1   2   2   1   2   2   1   1   1   2   1   1   2   1   1   2   2   2   2   2   2   1   2   1   2   1   1   1   2   2   1   1   1   2   2   2   2   2   1   1   2   1
 MK-4-7                 1   1   1   2   2   1   1   1   2   1   2   2   2   2   2   1   2   2   2   1   2   1   2   2   1   1   2   1   1   1   2   2   2   1   1   1   1   2   1   2   2   1   1   2   1   1   2   2   2   2   1   1   1   2   1   2   2   1   1   1   2   1   2   1   2   1   1   2   1   1   1   1   1   1   2   1   1   2   2   2   1   2   1   2   1   2   1   1   1   1   2   2   1   1   1   2   1   2   2   1   2   2   2   2   2   1   1   2   1   1   2   2   1   2   2   2   1   2   2   2   2   1   1   2   2   1   2   2   2   1   2   1   2   2   1   2   1   2   2   1   1   2   2   2   1   2   2   1   2   1   1   1   1   1   1   1   2   2   1   2   2   1   2   2   1   1   1   2   1   1   2   1   1   2   2   2   2   2   1   1   1   1   2   1   1   2   2   2   1   1   1   2   2   2   2   2   1   1   2   1
 MK-4-8                 1   1   1   2   2   1   1   1   2   1   2   2   2   2   2   1   2   1   2   2   2   1   2   2   1   1   2   1   1   1   2   2   2   1   1   1   1   2   1   2   2   1   1   2   1   1   2   2   2   2   1   1   2   1   1   2   2   1   1   2   1   1   2   1   2   1   2   2   1   1   1   1   2   1   2   1   1   2   2   2   1   2   1   2   1   1   1   1   1   1   2   2   1   1   1   2   1   2   2   1   2   2   2   2   2   1   1   2   2   1   2   1   1   2   2   2   1   2   2   2   2   1   1   1   2   1   2   2   2   1   2   1   2   2   1   2   1   2   2   1   1   2   2   1   1   2   2   2   2   2   1   1   2   1   1   1   2   2   1   2   2   1   2   2   1   1   1   2   1   1   2   2   1   2   2   2   2   2   2   1   1   1   2   1   2   2   1   2   2   1   1   1   2   2   2   2   1   1   2   1
 MK-4-9                 1   1   1   2   2   2   1   1   2   1   2   2   2   2   2   1   2   1   2   2   2   1   2   2   1   1   1   1   1   1   2   2   2   1   1   1   1   2   1   2   2   1   2   2   1   1   2   2   1   2   1   1   2   2   1   2   1   1   1   2   1   1   1   1   2   1   2   2   1   1   2   1   2   1   2   1   1   2   2   2   2   2   1   2   1   1   1   1   1   2   2   2   1   1   2   2   1   2   2   1   2   2   2   2   2   2   1   2   2   1   2   2   1   2   2   2   1   2   1   2   2   1   1   1   2   1   2   2   2   1   2   1   2   2   2   2   1   2   2   1   1   2   2   1   1   2   2   1   2   2   1   1   1   1   1   1   2   1   1   2   2   1   1   2   1   2   1   2   1   1   2   2   1   2   2   2   2   2   1   1   1   1   1   1   2   2   1   1   2   1   1   2   2   2   1   2   1   1   2   1
 MK-4-10                1   1   1   2   2   2   2   1   2   1   2   2   2   1   2   1   2   1   2   2   2   1   2   2   1   1   1   1   1   1   2   2   2   1   2   1   1   2   1   2   2   1   2   2   1   1   2   2   1   2   1   1   2   2   2   2   1   1   1   2   1   1   1   2   2   1   2   2   1   1   2   1   2   2   2   1   1   2   2   1   2   2   2   2   1   1   2   1   1   2   2   2   1   1   2   2   1   2   2   2   2   2   2   2   2   2   1   1   2   2   2   2   1   2   2   2   1   2   1   2   1   1   1   1   2   1   2   2   2   1   2   1   1   2   2   2   1   2   2   1   1   2   2   1   1   2   2   1   1   2   1   2   1   1   1   1   2   1   1   2   2   1   1   2   1   2   1   2   1   1   2   2   1   2   2   2   2   2   1   2   1   1   1   1   1   1   2   1   2   1   1   2   2   2   1   2   1   1   2   1
 MK-4-11                2   2   1   2   2   2   2   1   2   2   2   2   2   2   2   1   2   1   2   2   1   1   2   2   1   1   1   1   1   1   2   2   1   1   2   2   1   2   1   2   2   1   2   2   1   1   2   2   1   2   1   1   2   2   2   2   1   1   1   2   1   1   1   2   2   1   2   2   1   1   2   1   2   2   2   1   1   2   2   1   2   2   1   2   1   1   2   1   1   2   2   2   1   1   2   2   1   2   2   2   2   2   2   2   2   2   1   1   2   2   2   2   1   2   2   2   1   2   1   2   1   1   1   1   2   2   2   1   2   1   1   1   1   2   2   2   1   1   2   1   1   2   2   2   1   2   2   1   1   2   1   2   1   1   1   1   2   1   1   2   2   1   1   2   1   2   1   1   1   1   2   2   1   2   2   2   2   2   1   2   1   1   1   1   1   1   2   2   2   1   1   2   2   2   1   2   1   1   2   1
 MK-4-12                2   2   1   2   2   2   2   1   2   1   2   2   2   2   2   2   2   1   2   2   1   1   2   2   1   1   2   1   1   1   2   2   1   1   2   2   2   2   1   2   2   1   2   2   1   1   2   1   1   2   1   1   2   2   1   1   1   1   1   1   1   1   1   1   2   1   2   2   1   1   2   1   2   2   2   1   1   2   2   1   2   2   1   2   2   1   2   1   1   2   2   1   1   1   2   2   1   2   2   2   2   2   2   1   2   2   1   1   2   2   2   1   1   2   2   2   1   2   1   2   1   1   1   1   2   2   2   1   1   1   1   1   1   2   2   2   1   1   2   1   1   2   2   2   1   2   2   1   2   2   2   2   1   1   1   1   2   1   1   2   2   1   2   2   1   1   1   1   1   1   2   2   1   2   2   2   2   2   1   2   1   1   1   1   1   1   2   2   2   1   2   2   2   2   1   2   1   1   2   1
 MK-4-13                2   2   1   2   1   2   2   1   1   2   2   2   2   2   2   2   2   1   2   1   1   1   1   2   1   1   2   1   1   2   2   2   2   1   2   2   2   2   1   2   2   1   2   2   1   1   2   1   2   2   1   1   2   2   1   1   1   1   2   1   1   1   1   1   2   1   2   2   1   1   2   1   2   1   1   1   1   2   1   1   2   2   1   2   2   1   1   1   1   2   2   1   1   1   2   2   2   2   2   2   2   2   2   1   2   2   1   1   2   2   2   1   1   2   2   2   1   1   1   2   1   1   1   1   2   2   2   1   1   1   1   1   1   2   2   2   1   1   2   1   1   2   1   2   1   2   2   1   1   1   2   2   1   1   2   1   2   1   1   2   2   2   2   2   1   1   1   1   1   1   2   2   1   2   2   2   2   2   1   2   1   1   1   1   1   1   2   2   2   1   2   2   2   2   1   2   1   1   2   1
 MK-4-14                2   2   1   2   2   2   2   1   1   2   2   2   1   2   2   2   2   1   2   1   1   1   1   2   1   1   2   1   1   2   2   2   2   2   2   2   2   2   1   1   2   1   2   2   1   1   2   1   2   2   2   1   2   2   1   2   1   2   2   1   1   2   1   1   2   1   2   2   1   1   2   1   2   1   1   1   1   2   1   1   1   2   1   2   2   1   1   1   1   2   2   1   1   2   2   2   2   2   2   2   2   2   2   1   2   2   1   1   2   1   2   1   1   2   2   2   1   1   1   2   1   1   1   1   2   2   2   1   2   1   1   1   1   2   2   2   1   1   2   1   1   2   1   2   1   2   2   1   2   1   2   2   1   1   2   1   2   1   1   2   1   2   2   2   1   1   1   1   1   1   2   2   1   2   2   2   2   2   1   2   1   1   1   1   2   1   2   2   2   1   2   2   2   1   1   2   1   1   2   1
 MK-4-15                2   2   1   2   2   2   2   2   1   2   2   2   1   2   2   2   1   1   2   1   1   1   1   2   1   1   2   1   1   1   2   2   2   2   2   2   2   2   1   1   2   1   2   2   1   1   2   1   2   2   2   1   2   1   1   2   1   2   2   1   1   2   1   1   2   1   2   2   1   1   2   1   2   1   1   1   1   2   1   1   2   2   1   2   2   1   1   1   1   2   1   1   1   2   2   2   2   2   2   2   2   1   2   1   2   2   1   1   2   1   2   1   1   2   2   2   1   1   1   2   1   1   1   1   2   2   2   1   2   1   1   1   1   2   2   2   1   2   2   1   1   2   1   2   1   2   2   1   2   1   2   2   1   1   2   1   2   1   2   2   1   2   2   2   1   1   1   1   1   1   1   1   1   2   2   1   2   2   1   2   1   1   1   1   1   1   2   2   2   1   2   2   2   1   1   2   1   2   2   1
 MK-4-16                2   2   1   2   2   2   2   2   1   2   2   2   1   2   1   2   1   1   2   1   1   1   1   2   1   1   2   1   1   1   2   2   2   1   2   2   2   2   1   1   2   1   2   2   1   1   2   2   2   2   2   1   2   1   2   2   1   2   2   1   1   2   2   2   2   1   2   2   2   1   2   1   2   1   1   1   1   2   1   1   2   2   1   2   1   1   1   1   1   2   1   1   2   2   2   2   2   2   2   2   2   1   2   1   2   2   1   1   2   1   2   1   1   2   2   2   1   1   1   2   1   1   1   1   1   2   2   1   2   2   1   1   1   2   2   2   1   2   1   1   1   2   1   2   1   2   2   1   2   2   1   2   1   1   2   1   2   1   2   2   1   2   2   2   1   1   1   1   1   1   1   1   1   2   2   1   2   2   1   1   1   1   1   2   1   1   1   2   2   1   2   2   2   1   1   2   1   1   1   1
 MK-5-1                 1   2   2   2   2   2   1   1   2   2   1   1   1   2   1   1   2   1   1   1   1   1   1   2   1   1   2   2   1   2   1   2   1   1   2   2   2   2   2   2   2   2   1   1   2   2   2   2   2   2   2   2   1   2   2   1   1   1   2   1   1   1   2   2   2   1   1   1   2   2   2   2   1   1   2   2   2   2   2   2   2   2   1   2   2   2   2   2   1   2   2   2   2   1   2   1   1   1   1   1   2   2   1   2   2   2   1   1   2   2   2   1   1   1   2   1   1   2   2   1   1   2   1   2   2   2   2   2   2   2   2   1   2   2   1   1   1   2   2   1   1   1   2   2   2   1   2   1   2   1   2   1   1   2   1   1   2   1   2   2   2   2   1   1   2   2   2   1   2   2   2   1   1   1   2   2   2   1   2   1   1   2   2   2   1   1   2   1   2   2   2   1   2   1   1   1   1   2   2   1
 MK-5-2                 1   1   2   2   2   2   1   2   2   2   1   1   1   2   1   1   2   1   1   1   1   1   1   2   1   1   2   2   1   2   1   2   1   1   2   2   2   2   1   2   2   2   1   1   2   1   2   2   1   2   2   2   1   2   2   1   1   1   2   1   1   2   2   1   2   1   1   1   1   2   2   2   1   1   2   2   2   2   2   2   2   2   1   2   2   2   1   2   1   1   2   2   2   2   2   1   1   1   1   1   2   2   1   2   1   2   2   1   2   2   2   1   1   1   2   1   1   2   2   1   1   2   2   2   2   2   2   2   2   2   2   1   2   2   2   1   1   2   2   1   1   1   2   2   2   1   2   2   2   1   2   1   1   2   1   1   2   1   2   2   2   2   1   1   2   2   1   1   2   2   1   1   1   2   2   2   2   1   2   1   1   2   2   2   1   1   2   2   2   2   2   1   2   1   1   1   1   2   2   1
 MK-5-3                 1   1   2   2   2   2   1   2   2   2   2   1   1   2   2   2   2   1   1   1   1   1   1   2   2   1   2   2   2   2   1   2   2   2   2   2   2   2   1   2   2   2   1   1   1   1   2   2   1   2   2   2   1   2   2   1   1   1   1   2   1   2   2   1   2   1   1   1   2   2   2   1   1   1   2   1   2   2   2   2   1   1   1   2   2   2   1   2   1   1   1   2   2   1   2   1   1   1   1   2   2   1   1   2   1   2   2   1   2   2   2   1   1   1   2   1   1   1   2   1   1   2   2   2   2   2   2   2   2   2   1   1   2   2   2   1   1   2   2   1   1   1   2   2   2   1   2   2   2   1   2   1   2   2   2   1   2   1   2   2   2   2   2   1   2   2   2   1   2   2   1   1   1   2   2   2   2   2   2   1   1   2   2   2   1   1   1   2   2   2   2   1   2   1   1   1   1   1   2   1
 MK-5-4                 1   1   2   2   2   2   1   1   2   2   2   1   1   2   2   2   2   1   1   1   1   1   1   2   2   1   2   2   2   1   1   2   2   2   2   2   2   2   1   2   2   2   1   1   1   1   2   2   2   2   2   2   1   2   2   1   1   1   1   2   1   2   2   1   2   1   1   1   2   2   2   1   1   1   2   1   2   2   2   2   1   1   1   2   2   2   1   2   1   1   1   1   2   1   2   1   1   1   2   2   2   2   1   2   1   2   2   1   2   2   2   1   1   1   2   1   1   1   2   1   1   1   1   2   2   2   2   1   2   2   1   1   2   2   2   1   1   2   2   1   1   1   1   2   2   1   2   2   2   1   2   2   2   2   2   1   2   1   2   2   2   2   2   1   2   2   2   1   2   2   1   1   2   2   2   2   2   2   2   1   1   2   2   2   1   1   2   2   2   2   2   1   2   1   1   1   1   1   2   1
 MK-5-5                 1   1   2   2   2   2   1   1   2   1   2   1   1   2   2   2   1   1   1   1   2   1   2   2   2   1   2   2   2   1   1   1   1   2   2   1   2   2   1   2   2   2   1   1   1   1   2   1   2   2   2   2   1   2   2   1   1   1   2   2   1   2   2   2   2   1   2   1   2   2   2   1   2   1   2   1   2   2   2   1   1   1   1   2   2   2   1   2   1   1   1   1   2   1   2   1   2   2   2   2   2   2   1   2   1   1   2   1   2   2   2   1   1   1   1   1   1   2   2   1   1   1   1   2   2   2   2   1   2   2   1   1   2   2   2   1   1   2   1   1   1   1   2   2   2   2   2   2   2   1   2   2   2   2   2   1   2   1   2   2   2   2   2   1   2   2   2   1   2   2   1   1   2   2   2   2   2   2   1   2   1   2   2   1   1   2   2   2   2   2   1   1   2   1   1   1   1   1   2   1
 MK-5-6                 2   1   2   2   2   2   1   1   2   1   2   1   1   2   2   1   1   1   1   1   1   1   2   2   2   2   2   2   1   1   1   1   1   2   2   1   2   2   1   2   2   2   1   1   2   1   2   1   2   2   2   2   2   2   2   1   1   1   2   2   1   2   2   1   2   1   2   1   2   2   1   1   2   1   2   1   1   2   2   2   1   1   1   2   2   2   1   2   2   1   1   1   2   1   2   1   1   2   2   2   2   2   2   2   1   1   2   2   1   2   1   1   1   1   2   1   1   2   2   1   1   1   1   2   1   2   2   1   2   2   2   1   2   2   2   1   2   2   1   1   1   1   2   2   2   2   2   2   2   1   2   2   2   2   2   1   2   1   2   2   2   2   2   1   2   2   2   1   2   2   1   1   2   2   2   2   2   2   1   2   1   2   2   1   1   2   2   2   2   2   1   1   2   1   1   1   1   1   2   1
 MK-5-7                 2   1   2   2   2   1   1   1   2   1   2   1   1   2   2   1   1   1   1   1   2   1   2   2   2   2   2   2   1   1   1   1   1   2   1   1   2   2   1   2   2   2   1   1   2   2   2   1   2   2   2   2   1   2   2   1   1   1   2   2   1   2   2   1   2   1   2   1   2   1   1   2   2   1   2   1   1   2   2   2   1   1   1   2   2   2   1   2   2   1   1   1   2   1   2   1   1   2   2   2   2   2   2   1   1   1   2   2   1   2   1   1   1   1   2   1   1   2   1   1   1   1   1   1   1   2   2   1   2   2   2   1   1   2   1   1   2   2   1   1   1   1   2   2   2   2   2   2   2   1   2   2   2   1   2   1   2   1   1   2   2   2   2   1   2   2   2   2   2   2   1   1   2   2   2   2   1   2   1   2   1   2   2   1   1   2   2   2   2   2   1   1   2   2   1   1   1   1   2   1
 MK-5-8                 2   1   2   2   1   1   1   1   2   1   2   1   1   2   2   1   1   1   1   1   2   1   2   2   2   2   2   2   1   1   1   1   2   2   1   1   2   2   1   2   2   2   1   1   2   1   2   1   2   2   2   2   1   2   2   1   1   1   2   2   1   2   2   1   2   1   2   1   2   1   1   2   2   1   2   1   1   2   2   2   1   1   2   2   1   2   1   2   2   1   1   2   1   1   2   1   1   2   2   2   2   2   2   1   1   1   2   2   1   2   1   1   1   1   2   1   1   2   1   1   1   1   1   1   1   2   2   1   1   1   2   1   1   1   1   1   2   2   1   2   1   1   1   2   2   2   2   2   2   1   2   2   2   1   2   1   2   1   1   2   2   2   2   1   1   2   2   2   2   2   1   1   2   1   2   2   2   2   1   2   1   2   2   1   1   1   2   2   2   2   1   2   1   2   1   1   1   1   2   1
 MK-5-9                 2   1   2   2   1   2   1   1   2   1   2   1   1   1   2   1   1   1   1   1   2   1   2   2   2   2   2   1   1   1   1   1   2   2   1   1   2   2   1   2   1   2   1   1   2   1   2   1   2   2   2   2   1   2   2   1   1   1   2   2   1   1   2   1   2   1   2   1   1   1   1   2   2   1   2   1   1   2   2   2   1   1   2   2   1   2   1   2   2   1   1   2   1   1   2   1   1   2   2   2   2   2   2   1   1   1   2   2   1   2   1   1   1   1   2   2   1   2   2   1   1   1   1   1   1   2   2   1   1   1   2   1   1   1   1   1   2   2   1   2   1   2   1   2   1   2   2   2   2   1   1   1   2   1   2   1   2   1   1   2   2   2   1   1   1   2   2   1   2   2   1   1   1   1   2   2   2   2   1   2   1   2   2   1   1   1   2   2   2   2   1   2   1   2   1   1   1   1   2   1
 MK-5-10                2   1   2   2   1   1   1   1   2   1   2   1   1   1   2   1   1   1   1   1   2   1   2   2   2   2   2   1   1   1   1   1   1   2   1   1   2   1   1   2   1   2   1   1   2   1   2   1   2   2   2   2   1   2   2   1   1   1   2   2   1   1   2   1   2   1   2   2   1   1   1   2   2   1   2   1   1   2   2   2   2   1   2   2   1   2   1   2   2   1   1   2   1   2   2   1   1   2   2   2   2   2   2   1   1   1   2   2   1   2   1   1   1   1   2   2   1   1   2   1   1   1   1   2   1   2   1   1   1   1   1   2   2   1   1   1   2   1   1   2   1   2   1   2   1   2   2   2   2   1   1   1   2   1   2   1   2   1   1   2   2   2   1   1   1   2   1   1   2   2   1   1   1   1   2   2   2   2   1   2   1   1   2   1   1   1   2   2   2   2   1   2   1   2   1   1   1   2   2   1
 MK-5-11                2   1   2   2   1   1   1   1   2   1   2   1   1   1   2   1   1   1   1   1   2   1   2   2   2   2   2   1   1   2   1   1   1   2   1   1   2   1   2   2   1   2   1   1   2   1   1   1   2   1   2   2   1   2   2   1   1   2   2   2   1   1   2   1   2   1   2   2   1   1   1   2   2   1   2   1   1   2   2   2   2   1   2   2   1   2   1   2   2   2   1   2   1   2   2   1   1   2   2   2   2   2   1   1   2   1   2   2   1   2   1   1   1   2   2   2   1   1   2   1   1   1   1   2   2   1   1   1   1   1   1   2   2   1   2   1   2   1   1   2   1   2   1   1   1   2   2   2   2   1   1   1   2   1   2   1   2   1   1   2   2   2   1   1   1   2   1   1   1   2   1   1   1   1   2   2   2   2   2   1   1   1   2   1   1   1   1   2   2   2   1   2   1   2   1   1   1   2   2   1
 MK-5-12                2   2   2   2   1   1   1   1   2   1   2   1   1   1   2   1   1   1   1   1   2   1   2   2   2   2   2   1   1   2   1   1   1   2   1   1   2   2   2   1   1   2   1   1   2   1   1   1   2   2   2   2   1   2   2   1   1   2   2   2   1   1   2   1   2   1   2   2   1   1   1   2   2   1   2   2   1   2   2   2   2   1   2   2   1   2   2   2   2   2   1   2   1   2   2   1   1   2   2   2   2   2   1   1   2   1   2   2   1   2   1   1   1   2   2   2   1   1   2   1   1   1   1   2   1   1   1   1   1   1   1   2   2   2   2   1   2   2   1   2   1   2   1   1   1   2   2   2   2   1   1   1   2   1   2   1   2   1   1   2   2   2   1   1   1   2   2   1   1   2   1   1   1   1   2   2   2   1   2   1   1   1   2   1   1   1   1   2   2   2   1   2   1   2   1   1   1   2   2   1
 MK-5-13                2   2   2   2   1   1   1   1   2   1   2   2   1   1   1   1   1   1   1   2   2   1   2   2   1   2   1   2   1   2   1   1   1   2   1   1   2   2   2   1   1   2   1   1   2   1   2   1   1   2   2   2   1   2   2   1   1   2   2   2   1   1   2   1   1   2   2   2   1   1   1   2   2   2   2   2   2   2   2   2   1   1   2   2   1   1   2   2   2   2   1   1   1   2   2   1   1   2   2   2   2   1   1   1   2   1   2   2   1   2   1   2   1   2   2   2   1   1   1   2   1   1   1   2   1   1   1   1   1   1   1   2   2   1   2   1   2   2   1   2   1   2   1   1   1   2   2   1   2   1   1   1   2   1   1   1   2   1   1   2   1   2   1   1   1   2   2   1   1   2   1   1   1   1   2   2   2   2   2   1   1   1   2   1   1   1   1   2   2   2   1   2   1   2   1   1   1   2   2   1
 MK-5-14                2   2   2   2   1   1   1   1   2   2   2   2   1   1   1   2   1   1   1   2   1   1   2   2   1   2   1   2   2   2   1   1   1   2   1   1   1   2   2   1   1   2   1   1   2   1   2   1   2   2   2   2   1   2   2   1   1   2   2   2   1   1   2   2   2   2   2   2   1   1   1   2   2   1   2   2   2   2   2   2   1   1   2   2   2   1   2   2   2   2   1   1   1   2   1   1   1   2   2   2   2   1   1   1   2   1   2   1   1   2   1   2   1   2   1   2   1   1   1   2   1   1   1   2   1   1   1   1   1   1   1   1   2   1   2   1   2   2   1   2   1   2   1   1   1   2   2   2   2   1   1   1   2   1   1   1   1   1   1   2   1   2   1   1   1   2   2   1   2   2   1   1   1   1   2   2   2   1   2   1   1   1   2   1   1   1   1   2   2   1   1   2   1   2   1   1   1   2   2   1
 MK-5-15                2   2   2   2   1   1   1   1   2   1   2   2   1   1   1   2   1   2   1   2   1   1   1   2   1   2   1   2   1   1   2   1   1   2   1   1   2   2   2   1   1   2   1   1   2   1   2   1   2   2   1   2   1   2   1   1   1   2   1   2   1   1   2   2   2   2   2   2   2   1   1   2   2   1   2   2   2   2   2   2   2   1   2   2   2   1   2   2   2   2   1   1   1   2   1   1   1   2   2   2   2   2   2   1   2   2   2   1   1   2   1   2   1   2   1   2   1   1   1   2   1   1   1   1   1   1   1   1   1   1   1   1   2   1   2   1   2   2   1   2   1   1   1   1   1   2   2   2   2   2   2   1   2   2   1   1   1   1   1   2   1   2   1   2   2   2   2   1   2   2   1   1   1   2   2   2   1   1   1   1   1   1   2   1   1   1   1   2   2   1   1   2   1   2   1   1   1   1   2   1
 MK-5-16                1   2   2   2   1   2   1   1   1   1   2   2   1   1   1   1   1   2   1   1   1   1   1   2   1   1   1   2   1   1   2   2   2   2   1   1   2   2   2   1   1   2   1   1   2   1   2   1   2   2   1   2   1   2   1   1   1   2   1   2   1   1   2   2   1   2   2   2   2   1   1   2   1   1   2   2   2   2   2   2   2   1   2   2   2   1   2   2   2   2   1   1   1   2   1   1   1   2   1   2   2   1   2   1   2   2   2   1   1   2   1   2   1   2   1   2   1   1   1   2   2   1   2   1   1   1   1   1   1   1   1   1   2   2   2   1   2   2   1   2   2   1   1   1   1   2   2   2   2   2   2   1   2   2   1   1   1   1   1   2   1   2   1   2   2   2   2   1   2   2   1   2   1   2   2   2   1   1   1   1   1   1   2   1   1   1   1   2   2   1   2   2   1   2   2   1   1   1   2   1
 MK-6-1                 1   1   2   1   2   1   2   1   1   2   1   2   1   1   2   1   2   2   2   1   2   1   2   1   2   2   2   1   2   1   1   2   1   1   2   2   2   1   2   1   2   2   2   1   1   2   2   2   1   1   1   2   1   1   1   2   1   2   1   1   2   2   1   1   1   1   1   2   1   1   2   1   1   1   2   1   1   2   2   1   2   2   1   2   1   1   1   1   1   1   2   1   2   1   1   1   1   1   1   1   1   2   1   1   1   1   1   2   1   2   1   1   1   2   2   2   1   2   2   2   2   2   1   2   1   1   2   2   2   1   2   2   1   2   1   1   1   1   2   1   2   2   1   1   2   1   2   2   2   1   2   1   1   1   1   2   2   1   2   2   1   1   2   1   1   2   1   1   1   1   2   2   2   1   2   1   1   2   1   2   2   1   1   1   2   1   1   2   2   1   2   1   1   1   2   1   1   1   1   2
 MK-6-2                 1   1   2   1   2   1   2   1   1   2   1   2   1   1   2   1   2   2   2   1   2   2   2   1   2   2   2   1   2   1   1   2   1   1   2   2   1   1   2   1   2   2   2   1   1   2   2   2   1   1   1   2   2   1   1   2   1   1   1   1   2   2   1   1   1   1   1   2   1   1   2   1   1   1   2   2   1   2   2   1   2   2   1   2   1   2   1   1   1   1   2   1   2   1   1   1   2   1   1   1   1   2   1   2   1   1   1   2   1   1   2   1   1   2   2   2   1   1   2   2   2   1   1   2   1   1   2   1   2   1   2   2   1   2   1   1   1   1   2   1   2   2   2   1   2   1   2   2   2   2   2   1   1   1   1   2   2   1   2   2   1   1   2   1   1   2   1   1   1   1   2   2   2   1   2   1   1   2   1   2   2   1   1   1   2   1   1   2   2   1   2   1   1   1   2   1   2   1   1   2
 MK-6-3                 2   1   2   1   2   1   2   2   1   2   1   2   1   1   2   1   2   2   2   1   2   2   2   1   2   2   2   1   1   1   2   2   1   1   2   2   1   1   2   1   2   2   2   1   1   2   1   2   2   1   2   2   2   1   1   2   1   1   1   2   1   2   1   1   1   1   1   2   1   1   2   1   1   1   2   2   1   2   2   2   2   2   1   2   1   2   2   1   2   1   1   1   2   1   1   1   2   1   1   2   1   2   2   1   1   1   1   2   1   1   2   1   1   2   2   2   1   2   1   2   2   1   1   2   1   1   2   1   2   2   2   2   1   2   1   2   1   1   2   1   2   2   2   1   2   1   2   1   2   2   2   1   2   1   1   2   2   2   2   2   1   1   2   1   1   2   1   1   1   1   2   2   2   1   2   1   1   2   1   2   2   1   1   1   2   2   1   2   2   1   2   1   1   1   2   1   1   1   1   2
 MK-6-4                 2   1   2   2   2   1   2   1   1   2   1   2   1   1   2   1   2   2   2   1   2   2   2   1   2   1   2   1   1   1   2   2   1   1   2   2   1   1   2   1   2   1   2   1   1   2   1   2   2   1   2   2   1   1   1   2   1   2   1   2   1   2   1   1   2   1   1   2   1   1   2   1   1   1   2   2   1   2   2   2   2   2   1   1   1   2   2   1   2   1   1   1   2   1   1   1   2   1   1   2   1   2   2   1   1   1   1   2   1   2   2   2   1   2   2   2   1   2   2   2   2   1   1   1   1   1   2   1   2   2   2   2   1   2   2   2   1   1   1   1   2   2   2   1   2   1   2   1   2   2   2   1   1   1   1   2   1   2   2   2   1   1   2   1   2   2   1   1   1   1   2   2   1   2   1   2   1   2   1   2   2   1   2   1   2   2   1   2   2   1   2   1   1   1   2   1   1   1   2   2
 MK-6-5                 1   2   2   2   2   1   2   1   1   2   1   2   1   1   2   1   2   2   2   1   2   2   2   1   2   1   2   1   1   1   2   2   1   1   2   1   1   1   2   1   2   1   2   1   1   2   1   2   2   1   2   2   2   1   1   2   1   2   1   1   1   2   1   1   2   1   1   2   1   1   2   2   1   1   2   2   1   2   2   2   2   2   1   1   1   2   2   1   2   1   2   1   2   1   1   1   2   2   2   2   1   2   2   1   1   1   1   2   1   2   2   2   1   2   2   2   1   2   2   2   2   2   1   1   1   1   2   1   2   2   2   1   1   2   1   2   1   1   1   1   2   2   2   1   2   1   2   1   2   2   2   1   1   1   1   2   1   2   2   2   1   1   2   1   2   2   1   2   1   1   2   2   1   2   1   2   1   2   1   2   2   1   2   1   2   2   1   2   2   1   2   1   1   1   2   1   1   1   2   2
 MK-6-6                 1   2   2   2   1   2   2   1   1   2   1   2   1   1   2   1   2   2   2   1   2   2   1   2   2   1   2   1   1   2   2   2   1   2   2   1   1   1   2   1   2   1   2   1   1   1   1   2   2   1   2   2   2   1   1   2   1   2   2   2   1   2   1   1   2   1   1   2   1   1   2   2   1   1   2   2   1   2   2   2   2   2   1   1   1   2   2   2   2   1   2   1   2   1   1   2   2   2   2   2   1   2   2   2   1   1   1   2   1   2   2   2   1   2   2   2   1   2   2   2   2   2   1   1   1   2   2   1   2   2   2   1   1   2   2   2   1   2   1   1   2   2   2   1   1   1   2   1   2   2   2   1   1   1   1   2   1   2   2   2   1   1   2   1   2   2   1   2   1   2   1   2   1   2   1   2   1   2   1   2   2   2   2   1   2   2   1   2   2   1   2   1   1   2   2   1   1   1   2   2
 MK-6-7                 1   2   1   2   1   2   1   1   1   2   1   2   1   1   2   1   2   2   2   1   2   1   2   2   2   1   2   1   1   2   2   2   1   2   2   1   2   1   2   1   2   1   2   1   1   1   1   2   2   1   2   2   2   1   1   2   2   2   2   2   1   2   1   1   2   2   1   2   1   1   2   2   1   1   2   2   1   1   2   1   2   2   1   1   1   2   2   2   2   1   2   1   2   1   1   1   2   2   2   2   1   2   2   2   1   2   1   2   1   2   2   2   1   2   2   2   1   2   2   2   2   1   1   1   2   2   2   1   2   2   2   1   1   2   2   2   1   2   1   2   2   2   2   1   1   1   2   1   2   2   2   1   1   1   1   2   1   2   2   2   1   2   2   1   2   2   1   2   1   2   1   2   1   2   1   2   1   2   1   2   2   2   2   1   2   2   1   2   2   1   2   1   1   2   2   1   1   1   2   2
 MK-6-8                 1   1   1   2   1   2   1   1   1   2   2   2   1   2   2   1   2   2   2   1   2   2   2   2   2   1   2   1   1   2   2   2   1   1   2   1   2   1   2   1   2   1   1   1   1   1   2   1   2   1   2   2   2   1   1   2   2   2   2   2   1   2   1   1   2   2   1   2   1   1   2   2   1   1   2   2   1   1   2   1   2   2   1   1   1   2   2   2   2   1   2   1   1   1   1   1   2   1   2   2   1   2   2   2   1   2   1   2   1   2   2   2   1   2   2   1   1   2   2   2   2   1   1   1   1   2   2   1   2   2   2   1   1   2   2   2   2   2   1   2   2   2   2   1   1   1   2   1   2   2   2   1   1   1   1   2   1   2   2   2   1   2   2   1   2   2   1   2   1   2   1   2   2   2   1   2   1   2   1   2   2   2   2   1   2   2   2   2   2   1   2   1   1   2   2   1   1   1   1   2
 MK-6-9                 1   1   2   2   1   2   1   1   1   2   2   2   1   1   2   1   2   2   1   1   2   2   1   2   2   1   2   1   1   2   2   2   1   1   2   1   2   2   2   1   2   1   1   1   1   2   2   2   2   1   2   2   1   1   1   2   2   2   2   2   1   2   1   1   2   2   1   2   1   1   2   2   1   1   2   2   1   1   2   1   2   2   1   1   1   2   2   2   2   1   2   1   1   1   1   1   2   1   2   2   1   2   2   2   1   2   1   2   1   2   2   2   1   2   2   1   1   2   2   2   2   1   1   1   1   2   2   1   2   2   2   1   1   2   2   2   2   2   1   2   2   2   2   1   1   1   2   1   2   1   2   1   1   1   1   2   1   2   1   2   1   2   2   1   2   2   1   2   1   2   1   2   1   2   1   2   1   2   1   2   2   2   2   1   2   2   2   2   2   1   2   1   1   2   2   1   2   1   1   2
 MK-6-10                1   1   2   2   1   2   1   1   1   1   1   2   1   1   2   1   2   2   1   1   1   2   1   2   2   1   2   1   1   2   2   2   2   1   2   1   2   2   2   1   2   1   1   1   1   2   2   2   2   1   2   2   1   1   1   2   2   2   2   2   1   1   1   1   2   2   1   2   1   2   2   2   1   1   2   2   1   1   1   2   2   2   1   1   1   2   2   2   2   2   2   1   1   1   1   1   2   1   2   2   1   2   2   1   1   2   1   2   1   2   2   2   1   2   2   1   1   2   2   2   2   1   1   1   1   2   2   1   2   2   1   1   1   2   2   2   2   2   1   2   2   2   2   1   1   2   2   1   2   1   2   1   1   1   1   2   1   2   1   2   1   2   2   1   2   1   1   2   1   2   1   2   1   2   1   2   1   2   1   2   2   2   2   1   2   2   2   2   2   1   1   1   1   2   2   2   2   2   1   2
 MK-6-11                1   1   2   2   1   2   1   1   1   1   1   2   2   1   2   1   2   2   1   1   1   2   1   2   2   1   2   1   1   2   2   2   2   1   2   2   2   2   2   1   2   1   1   1   1   2   2   2   2   1   2   2   1   1   1   2   2   2   1   2   1   2   1   2   2   2   1   1   2   1   2   2   1   1   2   2   2   1   1   2   2   2   1   1   1   2   2   2   2   2   2   1   1   1   1   2   2   1   2   2   1   2   1   1   1   1   1   2   1   2   2   2   1   2   2   1   2   1   2   1   2   1   1   1   1   2   2   1   2   2   1   1   1   1   2   2   2   2   1   2   2   2   2   1   1   1   2   1   2   1   2   1   1   1   1   2   2   2   1   2   1   2   1   1   2   1   1   2   1   2   1   2   1   2   1   2   1   2   2   2   2   2   2   1   2   2   1   2   2   1   1   1   1   2   2   2   2   2   1   2
 MK-6-12                1   1   2   2   1   2   1   1   1   1   2   1   2   1   1   1   2   2   1   1   1   2   1   1   2   1   2   1   1   2   2   2   2   1   2   2   2   1   2   1   2   1   1   1   1   2   2   2   2   1   2   2   1   1   1   2   2   2   1   2   1   2   1   2   2   2   1   1   2   1   2   2   1   1   2   2   2   1   1   2   2   1   1   1   2   2   2   2   1   2   2   1   1   1   1   2   1   1   2   1   1   2   1   1   1   1   1   2   2   2   2   2   1   1   2   1   2   1   2   1   2   1   1   1   1   2   2   1   1   2   1   1   1   1   2   2   2   2   1   2   2   2   2   1   1   1   2   1   2   1   2   1   1   1   1   2   2   1   1   2   1   2   1   2   2   2   1   2   1   2   2   2   1   2   1   2   1   2   2   2   2   2   2   1   2   2   1   2   2   1   1   1   1   2   2   1   2   2   1   2
 MK-6-13                1   1   2   2   1   2   1   1   1   1   2   1   2   1   1   1   2   2   2   1   1   2   2   1   2   1   2   2   1   2   2   2   2   1   2   2   2   2   2   1   2   1   1   1   2   2   2   2   2   1   2   2   1   1   1   2   2   2   1   2   2   2   1   2   2   2   1   1   2   1   2   2   1   1   2   2   2   1   1   2   2   1   1   1   2   2   2   1   1   1   2   2   1   1   1   2   1   1   2   2   1   2   1   1   1   1   1   2   2   2   2   2   1   1   2   1   2   2   2   1   2   1   1   1   1   2   2   2   1   2   1   1   1   1   2   2   2   2   1   2   2   2   2   1   1   1   1   1   2   2   2   1   1   1   1   2   1   1   1   1   1   2   1   2   1   2   1   2   1   2   2   2   1   2   2   1   2   2   2   2   2   2   2   1   2   2   1   2   2   1   1   1   1   2   2   2   2   2   2   2
 MK-6-14                1   1   2   2   1   2   1   1   1   1   2   1   1   1   1   1   2   2   2   1   1   2   2   1   2   1   2   2   1   2   2   2   2   1   2   1   2   2   2   1   2   1   1   1   1   2   2   2   2   1   2   1   1   1   1   2   2   2   1   2   2   2   1   2   2   2   1   1   2   1   2   2   1   1   1   2   2   1   1   2   2   1   1   1   2   2   2   1   1   1   2   2   1   1   1   2   1   1   2   2   1   1   1   1   1   1   1   2   2   1   2   2   1   1   2   1   2   2   2   1   2   1   1   1   2   2   1   2   1   2   1   1   1   1   2   2   2   2   1   2   2   2   2   1   1   1   1   1   2   2   2   1   1   1   1   2   1   1   1   2   1   1   1   2   2   2   1   2   1   2   2   2   1   2   1   1   2   2   2   2   1   2   2   1   2   2   1   2   2   1   1   1   1   2   2   2   2   2   2   2
 MK-6-15                1   1   2   2   2   1   2   1   1   1   2   1   1   1   1   1   2   1   2   2   1   2   2   1   2   1   2   2   1   2   2   2   2   1   2   1   2   2   2   1   2   1   1   1   1   1   2   2   2   1   2   1   1   2   1   2   2   2   1   2   2   2   2   2   2   2   1   1   2   1   2   1   1   1   1   2   2   1   1   2   2   1   1   1   2   2   2   1   1   1   2   2   1   1   2   2   1   1   2   2   1   1   1   1   1   1   1   2   2   1   2   2   1   1   2   1   1   2   2   1   1   1   1   1   2   2   1   2   1   2   1   1   1   1   2   2   2   2   1   1   2   2   2   1   1   1   1   1   2   2   2   1   1   1   1   2   1   1   1   2   2   1   1   2   2   1   1   2   1   2   1   2   1   2   1   1   2   1   2   2   1   2   2   1   2   2   1   1   2   1   1   1   1   1   2   2   2   2   2   2
 MK-6-16                1   1   2   2   2   1   2   1   1   1   2   1   1   1   1   2   2   1   2   2   1   2   2   1   2   1   2   1   1   2   2   2   1   1   2   1   2   2   2   1   2   1   2   1   1   1   2   2   2   2   2   2   1   2   1   2   2   2   2   2   2   2   2   2   2   2   1   1   2   1   1   1   1   1   1   2   2   1   1   2   2   1   1   1   2   1   2   1   1   1   2   2   1   1   2   2   1   1   2   2   2   1   1   1   1   1   1   2   2   1   2   2   1   1   2   1   1   2   2   1   1   1   1   1   2   2   1   2   2   2   1   1   2   1   2   2   2   2   2   1   2   2   2   2   1   2   2   1   2   1   1   1   1   1   1   2   1   1   1   2   2   1   1   1   2   1   1   2   1   2   1   2   1   2   1   2   2   2   2   2   1   2   2   2   2   2   1   1   2   1   1   1   1   1   2   2   2   2   2   1
 
!****************************************** Phenotypic Data **********************************************************
!-100.0 is resevred for missing phenotype
SimulatedTrait1         9.1031    9.6218   10.4956   11.0483    9.9092    8.9220   11.2440   10.4825    9.9834   10.6850    9.5133    9.7326   10.0153   11.1523   10.1071   10.4677   10.3306    9.9736    9.4521   10.0207    8.9654   11.5258    9.2734    8.7178   10.3858   10.3074    9.3980    8.8930   11.7505    8.7620    8.0835    8.7200   10.4002    9.7299    9.8634   11.2109   10.7904    9.3047    9.1904   10.7928   10.5955    9.6703   10.9988    9.6678   11.6378   10.3683   10.4604   10.4222   10.9795   10.7941    9.9498    9.5853    8.5652    9.6517    9.8461   10.8476   11.2006    9.6873   10.1852   11.1860   11.2305    8.5283   10.1254   11.5731    9.6768    9.6668    9.3183    9.6362   10.5891   10.3087   10.4914    8.7788    9.2840    9.7461   10.9733    8.7562   10.8920   10.0900   10.0917    9.7517    9.3718    9.2255   10.9232   10.2272    8.3591    8.2937    9.9380    9.9967    9.9355    9.1113   11.2503    9.9057   10.1081    9.5768    8.7725    9.5707    9.7085   12.3489    8.6718    9.9093    9.1179    8.1060   10.3465    9.4344   10.1037   10.5908    9.9117    9.5741    9.6396   13.4021   11.2426   10.6668    9.0772    9.8592   11.0115   10.4185   11.2852    9.9351   10.7121    9.7466   11.1969   10.4068   10.4334   10.6738   10.1251    9.9907   10.7112    9.1693   11.3253    9.6289   10.8840    8.8248   10.0151   10.2230   10.3270    8.9151   10.5009    8.9315    7.9433    8.8829    9.8144   10.8013   10.1114   10.3225    9.2387    8.7831   10.7219   10.1737   10.6793   11.1101    9.3523    9.3711    9.9777   11.3714   11.6972    9.9417   10.7360    7.6976    8.9206    9.0111    9.1800    9.4935   10.8336    8.9669   11.7224   10.1337    9.6892    9.9935    9.8489    7.8900    9.9841   10.6337   10.2500    8.8966    9.6007    9.2356    8.7676   10.7304    8.8342    9.9875   10.0605   10.4767    9.5114    8.8748   10.3095    8.2909    9.4260   11.6203   10.4698    7.8089   10.7164    9.4950    8.9465   10.0016   11.7157   10.2339    9.9249    9.7242    9.9214   10.0922
 
