# Supplementary material for: Inclusive Composite Interval Mapping of QTL by Environment Interactions in Biparental Populations
Source: PLoS One. 2015 Jul 10;10(7):e0132414. doi: 10.1371/journal.pone.0132414 (PMC4498613; doi:10.1371/journal.pone.0132414)
Supplement: S1 File — (ZIP) [file pone.0132414.s001.zip › BC1 population/e=1/run_00170.met]

!**********************Note: lines staring with "!" are remarks and will be ignored in the program********************
!*********************************General Information**********************************
!Assuming F1 = P1 x P2, populations available in QTL IciMapping are: 
!  1, P1BC1F1 = P1 x F1, the first backcrossing where P1 is used as the recurrent parent;
!  2, P2BC1F1 = P2 x F1, the first backcrossing where P2 is used as the recurrent parent;
!  3, F1DH, F1-derived doubled haploids; 
!  4, RIL or F1RIL, recombination inbred lines through the repeated selfing of F1;
!  5, P1BC1RIL, recombination inbred lines through the repeated selfing of P1BC1F1;
!  6, P2BC1RIL, recombination inbred lines through the repeated selfing of P2BC1F1;
!  7, F2, the selfing generation of F1;
!  8, F3, the selfing generation of F2;
!  9, P1BC2F1, the second backcrossing where P1 is used as the recurrent parent; 
! 10, P2BC2F1, the second backcrossing where P2 is used as the recurrent parent;
! 11, P1BC2RIL, recombination inred lines through the repeated selfing of P1BC2F1; 
! 12, P2BC2RIL, recombination inred lines through the repeated selfing of P2BC2F1; 
! 13, P1BC1F2, the selfing generation of P1BC1F1; 
! 14, P2BC1F2, the selfing generation of P2BC1F1; 
! 15, P1BC2F2, the selfing generation of P1BC2F1; 
! 16, P2BC2F2, the selfing generation of P2BC2F1; 
! 17, P1BC1DH, P1BC1F1-derived doubled haploids; 
! 18, P2BC1DH, P2BC1F1-derived doubled haploids; 
! 19, P1BC2DH, P1BC2F1-derived doubled haploids; 
! 20, P2BC2DH, P2BC2F1-derived doubled haploids; 
   1      !Mapping Population (see remarks above)
   2      !Mapping Function (1 for Kosambi; 2 for Haldane; 3 for Morgan)
   2      !Marker Space Type (1 for intervals; 2 for positions)
   1      !Marker Space Unit(1 for centiMorgans; 2 for Morgan)
   6      !Number of Chromosomes (or Linkage Groups)
 200      !Size of the mapping population
   1      !Number of environments
 
!***************************************** Chromosomes and Linkage Maps **********************************************
!Chromosome                 NumMarkers
-CH1                        16
-CH2                        16
-CH3                        16
-CH4                        16
-CH5                        16
-CH6                        16
!Linkage map (Marker name followed by position or the interval length)
 MK-1-1                1     0.000
 MK-1-2                1    10.000
 MK-1-3                1    20.000
 MK-1-4                1    30.000
 MK-1-5                1    40.000
 MK-1-6                1    50.000
 MK-1-7                1    60.000
 MK-1-8                1    70.000
 MK-1-9                1    80.000
 MK-1-10               1    90.000
 MK-1-11               1   100.000
 MK-1-12               1   110.000
 MK-1-13               1   120.000
 MK-1-14               1   130.000
 MK-1-15               1   140.000
 MK-1-16               1   150.000
 MK-2-1                2     0.000
 MK-2-2                2    10.000
 MK-2-3                2    20.000
 MK-2-4                2    30.000
 MK-2-5                2    40.000
 MK-2-6                2    50.000
 MK-2-7                2    60.000
 MK-2-8                2    70.000
 MK-2-9                2    80.000
 MK-2-10               2    90.000
 MK-2-11               2   100.000
 MK-2-12               2   110.000
 MK-2-13               2   120.000
 MK-2-14               2   130.000
 MK-2-15               2   140.000
 MK-2-16               2   150.000
 MK-3-1                3     0.000
 MK-3-2                3    10.000
 MK-3-3                3    20.000
 MK-3-4                3    30.000
 MK-3-5                3    40.000
 MK-3-6                3    50.000
 MK-3-7                3    60.000
 MK-3-8                3    70.000
 MK-3-9                3    80.000
 MK-3-10               3    90.000
 MK-3-11               3   100.000
 MK-3-12               3   110.000
 MK-3-13               3   120.000
 MK-3-14               3   130.000
 MK-3-15               3   140.000
 MK-3-16               3   150.000
 MK-4-1                4     0.000
 MK-4-2                4    10.000
 MK-4-3                4    20.000
 MK-4-4                4    30.000
 MK-4-5                4    40.000
 MK-4-6                4    50.000
 MK-4-7                4    60.000
 MK-4-8                4    70.000
 MK-4-9                4    80.000
 MK-4-10               4    90.000
 MK-4-11               4   100.000
 MK-4-12               4   110.000
 MK-4-13               4   120.000
 MK-4-14               4   130.000
 MK-4-15               4   140.000
 MK-4-16               4   150.000
 MK-5-1                5     0.000
 MK-5-2                5    10.000
 MK-5-3                5    20.000
 MK-5-4                5    30.000
 MK-5-5                5    40.000
 MK-5-6                5    50.000
 MK-5-7                5    60.000
 MK-5-8                5    70.000
 MK-5-9                5    80.000
 MK-5-10               5    90.000
 MK-5-11               5   100.000
 MK-5-12               5   110.000
 MK-5-13               5   120.000
 MK-5-14               5   130.000
 MK-5-15               5   140.000
 MK-5-16               5   150.000
 MK-6-1                6     0.000
 MK-6-2                6    10.000
 MK-6-3                6    20.000
 MK-6-4                6    30.000
 MK-6-5                6    40.000
 MK-6-6                6    50.000
 MK-6-7                6    60.000
 MK-6-8                6    70.000
 MK-6-9                6    80.000
 MK-6-10               6    90.000
 MK-6-11               6   100.000
 MK-6-12               6   110.000
 MK-6-13               6   120.000
 MK-6-14               6   130.000
 MK-6-15               6   140.000
 MK-6-16               6   150.000
!*********************************** Marker Types ********************************************************************
!Co-dominant marker: When heterozygote F1 is present, P1 is coded as 2, F1 is coded as 1, and P2 is coded as 0; Otherwise, P1 is coded as 2, and P2 is coded as 0. 
!Dominant marker: When heterozygote F1 is present, P1 and F1 are coded as 12, and P2 is coded as 0; Otherwise, P1 is coded as 2, and P2 is coded as 0.  
!Recessive markers: When heterozygote F1 is present, P1 is coded as 2, and F1 and P2 are coded as 10; Otherwise, P1 is coded as 2, and P2 is coded as 0. 
!Missing marker is coded as -1. 
 MK-1-1                 1   2   2   2   1   2   2   2   2   1   2   1   2   2   2   2   2   1   2   1   2   1   1   1   2   1   1   2   2   1   2   1   2   1   2   1   1   2   1   2   2   1   1   1   1   2   2   2   1   2   2   2   2   2   2   2   2   1   2   2   2   2   1   1   1   1   2   2   2   2   2   1   2   2   2   2   2   1   1   1   2   2   2   1   2   2   2   2   2   2   2   2   2   1   2   2   2   1   2   1   2   2   2   2   2   2   2   1   2   1   1   1   1   2   2   2   1   2   2   2   1   1   1   2   2   1   2   2   1   2   2   1   1   1   2   1   2   2   1   2   2   2   2   2   2   1   2   2   2   1   1   1   1   2   1   1   1   1   2   2   1   1   1   2   1   1   2   1   1   2   2   2   2   1   1   2   2   2   1   2   1   2   1   2   2   2   2   2   1   2   1   2   1   2   1   1   2   1   1   2
 MK-1-2                 1   2   2   1   1   2   2   2   2   1   2   1   2   2   2   2   1   1   2   1   2   1   1   1   1   1   1   2   2   1   2   1   2   1   2   1   1   2   2   2   2   1   1   1   1   2   2   2   1   2   2   2   2   2   2   2   1   1   2   2   2   2   1   1   1   1   2   2   2   2   2   1   2   2   2   1   2   1   1   1   2   2   2   1   1   2   1   1   2   2   2   2   2   1   1   2   1   1   2   1   1   2   2   2   2   2   2   1   2   1   1   1   1   2   2   2   1   1   2   2   1   1   1   2   2   1   2   2   1   2   2   1   1   1   2   1   2   2   1   2   2   2   2   2   2   1   2   2   2   1   1   1   1   2   1   1   1   1   2   2   2   1   2   1   1   1   2   1   1   2   2   2   2   1   1   2   2   2   1   2   1   2   1   2   2   2   2   2   1   2   1   2   1   2   1   1   2   1   1   2
 MK-1-3                 1   2   1   1   1   2   2   2   2   1   2   1   2   2   2   2   1   1   2   1   2   1   1   1   1   2   1   1   2   2   2   1   2   1   2   1   1   2   2   2   2   1   1   1   1   2   2   2   1   2   2   2   2   2   2   2   1   1   2   2   2   2   1   1   1   2   2   2   2   2   2   1   2   2   2   1   2   1   1   1   2   2   2   2   1   2   1   1   2   1   2   2   2   1   1   2   1   1   2   1   1   2   2   2   1   2   2   2   2   1   1   1   1   2   2   2   1   2   2   2   1   1   1   2   2   1   2   2   1   1   2   1   1   1   2   1   2   2   1   2   2   2   2   2   2   1   2   2   2   1   1   1   1   2   1   1   1   1   2   2   2   1   2   1   1   1   2   1   2   2   2   2   2   1   1   2   2   2   1   2   1   2   1   2   2   2   2   2   1   2   1   2   1   1   1   1   2   1   1   2
 MK-1-4                 1   2   2   1   1   2   2   2   2   2   2   1   2   2   2   2   1   1   2   1   2   1   1   1   2   2   1   1   2   2   2   1   1   1   2   1   1   2   2   1   2   2   1   1   1   2   2   2   2   2   2   2   2   2   2   2   1   1   2   2   2   2   1   1   2   2   2   2   2   2   1   2   2   2   2   1   2   1   2   2   2   2   2   2   1   2   1   1   2   2   2   2   2   1   1   2   1   1   2   1   1   2   1   2   1   2   2   2   1   1   1   1   1   2   2   2   1   2   2   2   1   1   1   2   2   1   2   2   1   1   2   1   1   1   1   1   2   2   1   2   2   2   2   2   2   1   2   2   2   1   1   1   1   1   1   1   1   1   2   2   2   1   2   1   1   1   2   1   2   2   2   2   2   1   1   2   2   2   1   2   1   1   1   2   2   2   2   2   1   2   1   2   1   1   1   1   2   1   1   2
 MK-1-5                 1   2   1   1   2   2   2   2   2   2   2   1   2   2   2   2   1   1   2   2   2   1   1   1   2   2   1   1   2   2   2   1   1   1   2   1   1   2   2   1   2   2   1   1   1   2   2   2   2   2   2   2   1   2   2   2   1   1   2   2   2   2   1   2   2   1   2   2   2   2   1   2   2   2   2   1   2   1   2   2   2   2   2   2   1   2   2   1   2   1   2   2   2   1   1   2   1   1   2   1   1   2   1   2   1   2   2   2   1   1   1   1   1   2   1   2   1   2   2   2   1   1   1   2   2   1   1   1   1   1   2   1   1   1   1   2   2   2   1   2   2   2   2   2   2   1   2   2   2   1   1   1   1   1   1   1   1   1   2   2   2   1   2   1   1   2   2   1   2   2   2   2   2   1   1   2   2   2   1   2   1   1   1   2   2   1   2   2   1   2   1   2   1   1   1   1   2   2   1   2
 MK-1-6                 1   2   1   1   2   2   2   2   2   2   2   1   2   1   2   2   1   1   2   1   2   1   1   1   2   2   1   1   2   2   2   1   1   1   2   1   1   2   2   1   1   2   1   1   1   2   2   1   2   2   2   1   1   2   2   2   1   1   2   2   2   2   2   1   2   1   2   2   2   2   2   2   1   2   2   1   2   1   2   2   2   2   2   1   1   2   1   1   2   1   2   2   2   1   1   2   1   1   2   1   1   1   1   2   1   2   2   2   1   1   1   1   1   2   1   2   1   2   2   1   1   1   1   2   2   1   1   1   1   1   2   1   1   1   2   2   2   2   1   2   2   2   2   2   2   1   2   1   2   1   1   1   2   2   1   1   1   2   1   2   1   2   2   1   2   2   2   1   2   2   2   2   2   1   1   2   2   1   1   2   1   1   2   2   2   1   2   2   1   2   1   1   1   2   1   1   1   2   1   2
 MK-1-7                 1   2   1   1   2   2   2   2   2   2   1   1   2   1   2   2   1   2   2   1   2   1   1   1   1   2   1   1   2   2   2   1   1   1   2   1   1   2   2   1   2   2   1   1   1   2   1   1   2   2   2   1   1   2   2   2   1   1   2   1   1   2   2   2   2   1   2   2   2   2   2   2   1   2   2   1   2   1   2   2   2   2   2   1   1   2   1   1   1   1   2   2   2   1   1   2   1   1   2   1   2   1   1   2   1   2   1   2   1   1   1   1   1   2   1   1   1   2   1   1   1   1   1   1   2   1   1   1   1   1   2   1   1   1   1   2   2   2   1   2   2   2   2   2   2   1   2   2   2   1   2   1   2   2   1   1   1   2   1   2   1   2   2   1   2   2   2   1   2   2   2   2   2   2   1   1   2   1   1   2   1   1   2   2   2   1   2   2   1   2   1   1   1   2   1   1   1   2   1   2
 MK-1-8                 1   2   1   1   2   1   2   2   2   2   1   1   2   1   2   2   1   2   2   1   2   1   1   1   1   2   2   1   1   2   2   1   1   1   2   1   1   2   2   1   2   1   1   1   1   2   1   2   2   2   2   1   1   2   2   2   1   2   1   1   1   2   2   1   2   1   2   1   2   2   2   1   1   2   2   1   2   1   2   1   2   2   2   1   1   2   2   1   1   1   2   2   2   1   1   2   1   1   2   1   1   2   1   1   1   2   1   2   1   1   1   1   1   2   1   1   2   2   1   1   1   1   2   1   2   1   1   1   1   1   2   1   1   1   1   2   2   2   1   2   1   2   2   2   2   1   2   2   2   1   2   2   2   2   1   1   1   2   1   2   1   2   2   1   2   2   2   1   2   2   2   2   2   2   1   2   2   1   1   2   1   1   2   2   2   1   2   2   1   2   1   1   2   2   1   1   1   2   1   2
 MK-1-9                 1   2   1   1   2   1   1   2   2   2   1   1   2   1   2   2   1   2   2   1   2   1   1   1   1   2   2   1   1   2   2   1   1   1   2   1   1   2   2   1   2   1   1   2   1   2   1   2   2   2   2   1   1   2   2   2   2   2   1   1   1   2   2   1   2   1   2   1   2   2   2   1   1   2   2   1   2   1   2   1   2   2   2   1   1   1   2   1   1   1   2   2   2   1   1   2   1   1   2   1   1   1   1   1   1   2   1   2   1   1   1   1   1   1   1   1   2   2   1   1   1   1   2   1   2   2   1   1   1   1   2   1   1   1   1   2   2   2   1   2   1   1   2   2   2   1   2   2   2   1   2   2   2   2   1   1   1   2   1   2   1   2   1   1   2   2   2   1   2   2   2   2   2   2   1   2   2   1   1   2   1   1   2   2   2   1   2   2   1   2   1   1   2   2   1   1   1   2   1   2
 MK-1-10                1   2   1   2   2   1   2   2   2   2   1   2   2   1   2   2   2   2   2   1   2   1   1   1   1   2   2   1   1   2   2   1   2   1   2   1   1   2   2   2   2   1   1   2   1   2   1   2   2   2   1   1   2   2   2   2   2   2   1   1   2   2   2   1   2   1   2   1   2   2   2   1   1   2   2   2   1   1   2   1   2   2   2   1   1   1   2   1   1   1   2   1   2   1   1   2   1   1   2   1   1   1   1   1   1   1   1   2   1   1   1   1   1   1   1   1   1   2   1   1   1   1   2   1   2   2   1   1   1   1   2   1   1   1   1   2   2   2   1   2   2   1   2   2   2   1   2   2   2   1   2   2   2   2   1   1   1   2   1   2   1   2   1   1   2   2   2   2   2   2   2   2   2   2   1   2   2   1   1   2   1   1   2   2   2   1   2   2   1   2   1   1   2   2   2   2   2   2   1   2
 MK-1-11                1   2   1   2   2   1   2   2   2   2   1   2   2   1   2   2   2   2   2   1   2   1   1   1   1   2   2   1   1   2   2   1   2   1   2   1   1   2   2   2   2   1   1   2   2   2   1   2   1   2   1   1   2   2   2   2   2   2   1   1   2   2   2   2   2   1   2   1   2   2   2   1   1   2   2   2   1   1   2   1   2   2   1   1   1   1   2   1   1   1   2   1   2   1   1   2   1   1   2   1   1   1   1   1   2   2   1   2   1   1   1   1   1   1   2   1   1   2   1   1   2   1   1   2   2   2   1   1   1   1   2   1   1   1   1   1   2   2   1   2   2   1   2   2   2   1   2   2   2   1   2   2   2   2   1   1   1   2   2   2   1   2   1   1   2   2   2   1   2   2   2   2   2   2   1   2   1   1   1   2   2   1   2   2   2   1   2   1   1   2   1   1   2   2   1   2   1   2   1   2
 MK-1-12                1   2   1   2   2   1   2   2   2   2   1   2   2   1   2   1   2   2   2   1   2   2   1   1   1   2   2   1   1   2   2   1   2   1   2   1   1   1   2   2   2   1   1   2   2   1   1   2   1   2   1   2   2   2   1   2   2   2   1   1   2   2   2   1   1   2   2   1   2   2   2   1   1   2   2   2   1   1   2   1   2   2   1   1   1   1   2   1   1   1   2   1   2   1   1   2   1   1   1   1   1   1   1   1   2   2   1   2   1   2   1   1   1   1   2   1   1   2   1   2   2   2   1   2   2   2   1   1   1   1   2   1   1   1   1   1   2   2   1   2   2   2   2   2   1   1   1   2   2   1   2   2   2   2   1   1   1   2   2   1   1   2   1   1   2   2   2   1   2   2   1   2   2   2   1   2   1   1   1   2   2   1   2   2   2   1   2   1   1   2   2   1   2   2   2   2   1   2   1   2
 MK-1-13                1   2   1   2   2   1   2   1   2   2   1   2   2   1   1   1   2   2   2   1   1   2   1   1   1   2   2   1   1   2   2   1   2   1   2   1   1   1   2   2   1   1   1   1   2   1   1   2   1   1   1   1   2   2   1   2   2   2   1   1   2   2   2   1   1   2   2   1   2   2   2   1   1   2   2   1   1   1   2   1   2   2   1   1   1   1   2   1   1   1   2   1   2   2   1   2   1   1   1   1   1   2   1   1   2   2   2   1   1   2   1   1   1   1   2   1   1   2   1   2   2   2   1   2   2   2   1   1   1   1   2   1   1   1   1   1   1   2   1   1   2   2   1   2   1   1   1   2   2   1   2   2   2   2   1   1   1   2   2   1   1   2   1   1   2   2   2   1   2   2   1   2   2   2   1   2   1   1   1   2   2   1   2   2   2   1   2   1   1   2   2   1   2   2   2   2   1   2   1   2
 MK-1-14                1   2   1   2   2   1   2   2   2   2   1   2   2   2   1   1   2   2   2   1   1   2   1   1   1   2   2   1   1   2   2   1   2   1   2   1   1   2   1   2   1   1   1   1   2   1   1   2   1   1   1   1   2   2   1   2   2   2   1   1   2   1   2   1   1   1   2   1   2   2   2   2   2   2   2   1   1   1   2   1   2   2   2   1   1   1   2   2   1   1   2   1   2   2   1   2   1   1   1   2   1   1   1   1   2   2   2   1   2   2   1   1   1   1   2   1   2   1   1   2   2   2   1   2   2   2   1   1   1   1   2   1   1   1   1   2   1   2   1   1   2   2   1   2   2   2   1   2   2   1   2   2   2   2   1   1   1   2   2   1   1   2   1   1   1   1   2   1   2   2   1   2   1   2   1   2   1   1   1   2   2   1   2   2   2   1   1   1   1   2   2   1   2   2   2   2   1   2   1   2
 MK-1-15                1   2   1   2   1   1   2   1   2   2   1   2   2   2   2   1   2   2   2   1   2   2   1   2   1   2   2   1   1   2   2   1   2   1   2   1   1   2   2   2   1   1   1   1   2   1   2   2   1   1   1   1   2   1   1   2   2   2   1   1   2   1   2   1   1   1   2   1   2   2   2   2   1   2   2   1   1   1   2   1   2   2   2   1   1   1   2   2   1   1   2   2   2   2   1   2   1   1   1   1   1   1   1   1   2   2   2   1   1   2   1   1   1   1   2   1   2   1   1   2   1   2   1   2   2   2   1   2   1   2   2   1   1   1   1   2   1   2   1   1   2   2   1   2   2   2   1   2   2   2   2   2   2   2   1   1   1   2   2   1   1   2   1   2   1   1   2   1   2   2   1   2   1   1   1   2   1   1   1   2   2   1   2   2   1   1   1   1   1   1   2   1   2   2   2   2   1   2   1   1
 MK-1-16                1   2   1   2   1   2   2   1   2   2   1   2   1   2   2   1   2   2   2   1   2   2   1   2   1   1   2   1   1   2   2   1   2   1   2   2   1   2   1   2   1   1   2   1   2   1   2   2   1   1   1   1   2   1   1   2   2   2   1   1   2   1   2   1   1   1   2   1   2   2   2   2   1   2   2   1   1   1   2   1   1   2   2   1   1   2   2   2   1   1   2   1   2   2   1   2   1   1   1   1   1   1   1   1   2   2   2   1   2   2   1   1   1   1   2   1   2   1   1   2   1   2   1   2   2   2   2   2   1   2   2   1   1   1   1   2   1   2   1   1   2   2   2   2   2   2   1   2   2   2   2   1   2   2   1   1   1   2   2   2   2   2   1   2   1   1   2   1   2   1   2   2   1   1   1   2   1   1   1   2   2   1   2   2   1   1   1   1   1   1   2   1   2   2   2   1   1   1   1   1
 MK-2-1                 2   1   1   1   1   2   1   1   2   2   1   1   2   1   1   1   2   2   1   2   1   2   2   1   1   2   1   1   1   1   2   2   1   1   1   2   1   1   1   2   1   1   2   1   2   2   2   1   2   2   1   2   2   2   2   2   2   2   2   1   1   1   2   2   2   1   2   2   2   2   2   1   1   2   1   1   1   1   2   2   2   2   1   1   1   2   1   2   1   1   2   2   2   2   1   2   2   2   1   2   2   2   2   1   1   2   2   2   2   1   2   2   1   1   1   2   1   1   1   1   1   2   1   1   1   1   1   1   1   1   1   2   2   2   2   2   1   1   2   1   2   2   1   2   2   2   1   1   1   2   2   2   1   1   1   1   2   1   1   1   2   1   1   2   2   2   1   1   2   2   1   1   1   2   2   1   1   1   2   1   2   2   2   1   2   1   1   2   1   1   2   1   1   1   1   1   2   1   2   1
 MK-2-2                 1   1   1   1   1   2   1   1   1   2   1   1   2   1   1   1   2   2   1   2   1   2   2   1   1   2   1   1   1   1   1   2   1   2   2   2   1   1   1   2   1   1   2   1   2   2   2   1   2   2   1   2   1   2   2   2   2   2   2   1   1   1   2   2   2   1   2   2   2   2   2   1   1   2   1   2   1   1   2   2   2   2   1   1   1   2   1   2   2   1   2   2   2   2   1   2   2   2   1   2   2   2   2   1   1   1   2   2   2   1   1   2   1   1   1   2   2   1   1   1   1   2   1   1   1   2   1   1   1   1   2   2   2   2   2   2   1   1   2   1   2   2   1   2   2   2   1   1   1   2   2   2   1   1   1   1   1   1   2   1   2   2   1   2   1   2   1   1   2   2   1   1   2   2   2   1   1   1   2   1   2   1   2   1   2   2   1   2   1   1   2   1   1   1   2   2   2   1   2   1
 MK-2-3                 1   1   1   1   1   2   1   1   1   2   2   1   2   1   1   1   2   2   1   2   1   2   2   1   1   2   1   1   1   1   1   2   2   2   2   2   1   2   1   2   1   1   2   2   2   2   2   1   2   2   1   2   1   2   2   2   2   2   2   1   1   1   2   2   2   1   2   2   1   2   2   1   1   2   1   2   1   1   2   1   2   2   1   1   1   1   1   2   2   1   2   2   2   2   1   2   2   2   1   2   2   1   2   1   1   1   2   2   2   1   1   1   1   1   1   1   1   1   1   1   1   2   1   1   1   2   1   1   1   1   2   2   2   2   2   2   1   1   1   1   2   2   1   2   2   2   2   2   1   2   2   2   1   1   1   2   1   1   2   1   2   2   1   2   1   2   1   1   2   2   1   1   2   2   2   1   1   1   2   1   2   1   2   1   2   2   1   2   1   1   2   1   1   1   2   2   2   1   2   1
 MK-2-4                 1   1   1   1   1   2   1   1   1   2   2   1   2   1   1   1   2   1   1   2   1   2   2   1   1   2   1   1   1   1   1   2   1   2   2   2   1   2   1   2   1   1   2   2   2   2   2   1   2   2   1   2   1   2   2   2   2   2   2   1   2   1   2   2   2   1   2   2   1   2   2   1   1   2   1   2   1   1   2   1   2   2   1   2   2   1   1   2   1   1   2   2   2   2   2   2   2   2   1   2   2   1   2   1   1   1   2   2   2   1   1   1   1   1   1   1   1   1   1   1   1   2   1   1   1   2   1   1   1   1   2   2   2   2   2   2   1   1   1   1   1   1   2   2   1   2   1   2   1   2   2   2   1   1   1   2   1   1   2   1   2   2   1   2   1   2   1   1   2   2   1   1   2   2   2   1   1   1   2   1   2   1   2   1   2   1   2   2   1   1   2   1   1   1   2   2   2   1   2   2
 MK-2-5                 1   1   1   1   1   1   1   1   1   2   2   2   1   1   1   1   2   1   1   2   1   2   2   1   1   2   2   1   1   1   1   2   1   2   2   2   1   2   1   2   1   1   2   2   2   2   2   1   2   2   1   2   1   2   2   2   2   2   2   1   2   1   2   2   2   1   2   2   1   2   2   1   1   2   2   2   1   1   2   1   2   2   1   2   2   1   1   2   1   1   2   1   2   2   2   2   2   2   1   2   2   1   1   1   2   1   2   1   2   1   2   2   2   1   1   1   2   1   1   1   1   2   1   1   1   2   1   1   1   1   2   2   2   2   2   2   1   1   1   1   1   1   2   2   1   2   1   2   1   2   2   2   1   1   2   2   1   1   2   1   2   2   1   2   1   2   1   1   2   2   1   1   2   1   2   1   1   1   2   1   2   1   2   1   1   1   2   2   1   2   2   2   1   1   2   2   2   1   2   2
 MK-2-6                 1   1   1   1   1   1   1   1   1   2   2   2   1   1   1   1   2   1   1   2   1   2   2   1   1   2   2   1   1   1   1   2   1   2   2   2   1   2   1   2   1   2   2   2   2   2   1   1   2   1   1   2   1   2   2   2   2   1   2   1   2   1   2   2   1   1   2   2   1   2   2   1   2   2   2   2   1   1   1   2   2   2   1   2   2   1   1   2   2   1   1   1   1   2   2   2   2   2   1   1   2   2   1   1   2   1   2   1   2   1   2   2   2   1   1   1   2   1   1   1   1   2   1   1   1   2   1   1   1   2   1   2   2   2   1   2   1   1   1   1   1   2   2   1   1   2   2   1   1   2   2   2   1   1   2   2   1   1   2   1   1   2   1   2   2   2   1   1   2   2   1   1   2   1   2   1   2   1   2   1   2   1   2   1   1   1   2   2   1   2   2   2   1   1   2   2   2   1   2   2
 MK-2-7                 1   1   1   1   2   2   1   1   1   2   2   2   1   1   1   1   2   1   1   2   1   2   1   1   1   2   2   2   1   1   2   2   2   2   2   2   1   2   1   2   1   2   2   2   2   2   1   2   2   1   1   2   1   2   1   2   2   1   2   1   2   1   2   1   1   1   2   2   1   2   2   1   2   2   2   2   1   1   1   2   2   1   1   2   2   1   1   2   2   1   1   1   1   2   2   2   2   1   1   1   2   2   1   1   2   1   2   1   2   1   2   2   2   1   1   1   2   1   1   1   1   2   1   1   1   2   1   1   1   2   1   2   2   2   1   2   2   1   1   1   1   2   2   1   1   2   2   1   1   2   2   2   1   1   2   2   1   1   2   1   1   2   1   2   2   2   1   1   2   2   1   1   2   1   2   1   2   1   2   1   2   1   2   2   1   1   2   2   1   2   2   1   1   1   2   2   2   1   2   2
 MK-2-8                 1   2   1   1   2   2   2   1   1   2   2   2   1   1   1   1   2   1   1   2   1   2   1   1   1   2   2   2   1   2   2   2   2   2   2   2   1   2   1   2   1   2   1   2   2   2   1   2   2   1   1   2   1   2   1   2   2   1   2   2   2   1   2   1   1   1   2   2   1   2   2   1   2   2   2   2   1   2   1   2   2   1   1   2   2   1   1   2   2   1   2   1   1   2   2   2   2   1   1   1   1   2   1   1   2   1   2   1   2   1   2   2   2   1   1   1   2   1   1   1   1   2   1   1   1   2   1   2   2   2   1   2   2   2   1   2   2   2   1   1   2   2   2   1   1   2   2   1   1   2   2   2   1   1   2   1   1   1   2   1   1   2   1   2   2   2   1   1   2   2   1   1   1   1   2   1   2   1   1   1   2   1   1   2   1   1   2   2   1   2   2   1   1   1   2   2   2   1   2   1
 MK-2-9                 1   2   2   1   2   2   2   1   1   2   2   2   2   1   1   1   2   1   1   2   1   2   1   1   1   2   2   2   1   2   2   2   1   2   2   2   1   2   2   2   1   2   1   2   2   2   1   2   2   1   1   2   1   2   1   2   2   1   2   2   2   1   2   1   1   1   2   1   1   2   2   1   2   2   2   2   1   2   1   2   2   2   1   2   2   1   1   2   2   1   1   1   2   2   2   2   2   1   1   1   1   2   2   1   2   1   2   1   2   1   1   2   2   1   1   1   2   1   1   1   1   2   1   2   1   1   1   2   2   2   1   2   2   2   1   2   2   2   1   1   2   2   2   1   1   2   2   1   1   2   2   2   1   1   2   1   1   1   2   1   1   2   1   1   2   2   1   1   2   2   1   2   1   1   2   1   2   1   2   1   2   1   1   2   1   1   2   2   1   2   2   1   1   1   2   2   2   1   2   1
 MK-2-10                1   2   2   2   2   2   1   1   1   2   2   2   2   1   1   1   2   1   1   2   2   2   1   1   1   2   2   2   1   2   1   2   1   2   2   2   1   2   2   2   2   2   1   2   2   2   1   2   2   2   1   2   1   2   1   2   2   1   2   2   2   2   1   1   1   1   2   1   1   2   2   1   2   2   2   2   1   2   1   2   2   2   1   2   2   1   1   2   2   1   1   1   2   2   2   1   2   1   1   1   1   2   2   1   2   1   2   1   2   1   1   2   2   1   1   1   2   1   1   1   1   2   1   1   1   1   1   2   2   2   1   2   2   2   1   2   1   2   1   1   2   2   2   1   1   2   2   1   1   2   2   2   1   1   2   1   1   1   1   1   1   2   2   1   2   2   1   1   2   2   1   2   1   1   2   1   2   1   2   1   2   1   1   2   1   1   2   2   1   2   2   1   1   1   2   2   2   1   2   1
 MK-2-11                1   2   2   2   1   2   1   1   1   1   2   2   2   1   1   1   2   1   1   1   2   1   1   1   1   2   2   2   1   2   1   2   1   1   2   2   1   2   2   2   2   1   1   2   2   2   1   2   2   2   1   2   1   2   1   2   2   1   2   2   2   2   1   1   2   1   2   1   2   2   2   1   2   1   2   2   1   2   2   2   2   1   1   2   1   1   1   2   2   1   1   1   2   2   2   1   2   1   1   1   1   2   2   1   2   1   2   1   2   1   1   2   2   1   1   1   2   1   1   1   1   2   1   1   2   2   1   1   2   2   1   2   2   1   2   2   1   2   1   1   2   2   2   2   1   2   2   1   1   1   2   2   1   1   2   1   1   1   1   1   1   2   2   1   2   2   1   1   2   2   1   2   1   1   2   1   2   1   2   1   2   1   1   2   1   1   2   2   1   2   2   1   1   1   2   2   2   1   2   1
 MK-2-12                1   2   2   2   1   2   1   1   1   1   2   2   1   1   1   2   2   1   1   1   2   1   1   1   1   2   2   2   1   2   1   2   1   1   2   2   1   2   2   2   2   1   1   2   2   2   1   2   2   2   1   1   1   2   1   2   2   1   2   2   2   2   1   2   2   1   2   1   2   2   2   1   2   1   2   2   2   2   2   2   1   1   1   2   1   1   1   2   2   1   1   1   2   1   2   1   1   1   1   1   1   2   2   1   2   1   2   2   2   2   2   2   2   1   1   1   2   1   1   1   1   2   1   1   2   2   1   1   2   2   1   2   2   2   2   2   2   2   1   2   2   1   2   2   1   2   2   1   1   1   2   2   1   1   2   1   1   1   1   1   1   2   2   1   2   2   1   1   2   2   1   2   1   1   2   1   2   1   2   1   2   1   1   2   1   1   2   2   1   2   2   1   1   1   2   2   2   1   2   1
 MK-2-13                1   2   2   2   1   2   1   1   1   1   2   2   1   1   1   1   2   1   1   2   2   1   1   1   1   2   2   2   1   2   1   2   1   1   2   1   1   2   2   2   2   1   1   2   2   2   1   2   2   1   1   1   1   1   1   2   2   1   2   2   2   2   1   2   2   2   1   1   2   2   2   1   2   1   1   2   2   2   2   2   2   1   1   2   1   1   1   2   2   2   1   1   2   1   2   1   1   1   1   1   1   2   2   1   2   1   2   2   2   2   2   2   2   1   2   1   2   1   1   1   1   2   1   2   1   2   1   1   2   2   1   2   2   1   1   2   2   2   1   2   2   1   2   2   1   2   2   1   1   1   2   2   1   1   2   1   1   1   1   1   2   2   2   1   2   2   1   1   2   2   1   2   1   1   1   1   2   1   2   1   2   1   1   2   1   1   2   2   1   2   2   1   1   1   2   2   2   1   2   1
 MK-2-14                2   2   2   2   1   2   1   1   1   1   2   2   2   1   1   1   2   1   1   2   2   1   1   2   1   2   1   2   1   2   1   2   1   1   2   1   1   2   2   2   2   1   1   2   1   1   1   2   2   2   1   1   1   1   1   2   2   1   2   2   2   2   1   1   2   2   1   1   2   2   2   1   2   1   1   2   2   2   2   1   2   1   2   2   2   1   1   2   2   2   1   2   2   1   2   1   2   1   1   1   1   2   2   1   2   2   1   2   1   2   2   2   2   1   2   1   2   1   1   1   1   2   1   2   1   2   1   2   2   1   1   2   1   1   1   2   2   2   1   2   2   1   2   2   2   2   2   1   1   1   2   2   1   1   2   1   1   1   1   1   2   2   2   1   2   2   2   1   2   2   1   2   1   1   1   1   2   1   2   1   2   1   1   2   1   1   2   2   1   2   2   2   1   2   2   2   1   2   2   1
 MK-2-15                2   1   2   2   1   2   1   1   1   1   2   2   2   1   1   1   1   1   2   2   2   1   1   2   1   2   1   2   1   2   1   2   1   1   2   1   1   2   2   2   2   1   1   1   1   1   1   2   2   2   1   1   1   1   1   2   1   1   2   2   2   2   1   1   2   1   1   1   2   2   2   1   2   1   1   2   2   2   2   1   2   1   2   1   2   1   1   2   2   2   1   2   2   2   2   1   2   1   1   1   1   2   2   2   1   2   1   2   1   1   2   2   2   1   2   1   2   1   1   1   1   2   1   2   1   2   1   2   2   1   1   2   1   1   1   2   2   2   1   2   2   1   2   2   2   2   2   1   1   1   2   2   2   1   1   1   1   1   1   1   2   1   2   1   2   2   2   1   2   2   1   2   1   2   1   1   2   1   2   1   1   1   1   2   1   1   2   2   1   2   2   2   1   2   1   2   1   1   2   1
 MK-2-16                2   1   2   2   1   2   1   1   1   1   2   2   2   1   1   1   1   1   2   2   2   1   1   2   1   2   1   2   1   2   1   2   1   2   2   1   1   2   2   2   2   1   2   2   1   1   1   2   2   2   1   1   1   1   1   2   1   1   1   2   2   2   1   2   2   2   1   1   2   2   2   1   2   1   1   2   2   2   2   1   2   1   2   1   2   1   1   2   1   2   1   2   2   2   2   1   2   1   1   1   1   2   2   2   1   2   1   2   1   1   2   2   2   1   2   1   2   1   1   1   1   2   2   2   1   2   1   2   2   1   2   2   1   1   2   2   2   2   1   2   2   1   2   2   2   2   2   1   1   2   2   2   2   1   1   1   1   1   1   2   2   1   2   1   2   2   2   1   2   2   1   1   1   2   1   2   2   1   2   1   1   1   1   2   1   1   2   2   1   2   2   2   1   2   1   2   1   1   2   2
 MK-3-1                 2   2   1   1   1   1   1   2   1   1   2   2   1   1   2   1   2   1   1   1   2   1   1   1   2   1   1   1   2   1   1   1   2   1   1   2   2   1   1   2   2   1   1   1   2   2   1   2   2   2   2   1   2   2   1   1   1   1   1   1   2   2   2   2   1   1   1   2   1   2   1   2   1   1   1   1   1   1   2   1   1   1   2   1   1   1   1   1   2   2   2   1   1   1   2   2   2   2   2   1   2   2   1   2   1   2   1   2   2   1   1   1   1   1   2   1   2   2   1   2   1   1   1   1   2   2   2   2   1   1   1   1   1   1   1   2   1   2   2   2   2   1   2   2   2   2   1   1   2   2   2   2   2   1   2   1   2   2   1   1   1   1   2   2   2   1   1   1   2   1   2   1   1   1   2   1   1   2   2   2   1   1   2   1   1   1   2   2   1   2   1   1   1   1   1   2   2   2   2   2
 MK-3-2                 2   2   1   1   2   1   1   1   1   1   2   2   1   1   2   1   2   2   2   1   2   1   1   1   1   2   1   1   2   1   1   1   2   1   1   1   2   1   1   2   2   1   1   1   2   2   2   2   2   2   2   1   1   2   1   2   1   2   1   1   2   2   2   2   1   1   1   2   1   2   1   2   2   1   2   1   1   1   2   2   1   2   2   1   1   1   1   1   2   2   2   1   1   1   2   2   2   2   2   1   2   2   1   2   1   1   1   1   2   2   2   1   1   1   2   1   2   1   1   2   1   1   1   1   2   2   2   2   1   2   1   1   1   1   1   2   1   2   1   2   2   1   2   2   2   2   1   1   2   2   2   2   2   2   2   1   2   2   1   1   1   1   2   1   2   1   1   1   2   1   2   1   1   1   2   1   1   2   2   2   1   1   2   1   1   1   2   2   1   2   1   1   1   1   1   2   2   2   2   2
 MK-3-3                 2   2   1   1   1   1   1   1   1   1   1   2   1   2   2   1   2   2   2   1   2   1   1   2   1   2   1   1   2   1   1   1   2   1   1   1   2   1   1   2   2   1   1   1   2   2   2   2   2   2   2   1   1   2   1   2   1   2   1   1   2   1   2   2   1   2   1   2   1   2   1   2   2   1   2   1   1   1   2   2   1   2   2   1   1   1   2   1   1   2   2   2   2   1   1   2   2   2   1   2   2   2   1   1   1   1   1   1   2   2   2   1   1   1   2   1   2   1   1   2   1   1   2   1   2   2   2   2   1   2   1   1   1   1   2   2   1   2   1   2   1   1   2   2   1   2   1   1   1   2   2   2   2   2   2   1   2   2   1   1   1   1   2   1   2   1   1   1   2   1   2   1   1   1   2   2   1   2   2   2   1   1   2   1   1   1   2   2   1   2   1   1   1   1   1   2   2   2   2   1
 MK-3-4                 2   1   1   1   1   1   1   1   1   1   1   2   1   2   2   1   2   2   2   1   2   1   1   2   1   2   1   1   2   1   1   1   2   1   1   1   2   1   1   2   2   1   2   1   2   2   2   2   1   2   2   2   1   2   1   2   2   2   1   1   2   1   2   2   1   1   1   2   1   2   1   1   2   1   2   1   1   1   2   2   1   2   2   1   1   1   2   1   1   2   2   2   2   1   1   2   2   2   1   2   2   1   1   1   1   1   1   1   2   2   2   1   1   1   1   1   2   1   1   2   1   1   2   1   2   2   2   2   1   1   1   1   1   1   2   2   1   2   1   2   1   1   2   2   1   2   1   1   1   2   2   2   2   2   2   1   2   2   1   1   1   1   2   1   2   1   1   2   1   1   2   1   1   1   2   1   1   2   2   2   1   1   2   2   1   1   2   2   1   2   1   1   1   2   1   2   2   2   2   1
 MK-3-5                 2   1   1   1   1   1   1   1   1   1   1   2   1   2   2   1   2   2   2   1   2   1   1   2   1   2   2   1   2   1   1   1   2   1   1   1   2   1   1   2   2   1   2   1   2   2   2   2   2   2   2   2   2   2   1   2   2   2   1   1   2   1   2   2   1   1   1   2   1   2   1   1   2   2   2   1   1   1   2   2   1   2   2   1   1   1   2   1   1   2   1   2   2   1   1   2   2   2   1   2   2   1   2   1   1   1   1   1   2   2   2   1   1   1   1   1   2   1   1   2   2   1   2   1   2   2   1   2   1   1   1   1   1   1   1   2   1   1   1   2   1   1   2   2   1   2   1   1   1   1   2   2   2   2   2   1   2   2   1   1   1   2   2   1   1   1   1   2   1   1   1   1   1   1   2   1   1   2   2   2   1   1   2   2   1   1   2   2   1   1   2   1   1   2   1   1   1   2   2   1
 MK-3-6                 2   1   1   2   1   1   1   2   1   2   1   2   1   2   2   1   1   2   2   1   1   1   1   2   1   2   2   1   2   1   1   1   2   1   1   1   2   1   1   2   2   1   2   1   2   2   2   2   2   2   2   2   2   2   1   2   2   2   1   1   1   1   2   2   1   1   1   2   1   2   1   1   2   2   1   1   1   1   2   2   1   1   2   1   1   1   2   2   1   2   2   2   2   1   1   2   2   2   1   2   2   1   2   1   1   2   1   1   2   2   2   2   1   1   2   1   2   1   1   2   2   1   2   1   2   2   1   2   1   1   1   1   1   1   1   2   1   1   1   2   1   2   1   2   1   2   1   1   1   1   2   1   2   2   2   1   2   2   1   1   1   2   2   1   1   1   1   1   1   1   1   1   1   1   2   1   1   2   2   2   2   1   2   1   1   1   2   2   1   1   2   1   1   2   1   1   1   2   2   1
 MK-3-7                 2   1   1   2   1   2   1   2   2   2   1   2   1   2   2   1   1   2   1   1   1   2   1   2   1   2   2   1   2   1   1   1   2   1   1   1   2   1   1   2   2   1   2   1   2   2   2   2   2   2   2   2   2   2   1   2   2   1   1   1   1   1   2   2   1   1   1   1   1   2   2   2   2   1   1   1   1   1   2   2   1   1   2   1   1   1   2   2   1   2   2   2   2   1   1   2   2   1   1   1   2   1   2   1   1   1   1   1   2   2   2   1   1   1   2   1   2   1   1   1   2   1   2   1   2   2   1   2   1   1   1   1   1   1   2   2   1   1   1   2   1   1   1   1   1   2   1   1   1   1   2   1   2   2   2   1   2   2   1   1   1   2   2   1   1   1   1   1   1   1   1   2   1   1   2   1   1   2   2   2   2   1   2   1   1   2   2   1   1   1   2   1   2   2   1   1   1   2   2   1
 MK-3-8                 2   1   1   2   1   2   1   2   2   2   1   2   1   2   2   1   1   2   1   1   1   1   1   1   1   2   2   1   1   1   1   1   2   1   1   1   2   1   1   2   2   1   2   1   2   2   2   2   2   2   2   2   2   2   1   2   2   1   1   1   1   1   2   2   1   1   2   1   1   2   1   2   2   1   1   1   1   1   2   2   1   1   2   1   1   1   2   2   2   2   2   2   2   1   1   2   2   1   1   1   2   1   2   1   1   1   1   1   2   2   2   1   1   1   2   1   2   1   2   1   2   1   2   1   2   2   1   2   1   1   2   1   1   1   2   2   1   1   1   2   1   1   1   1   1   1   1   1   1   1   2   1   2   2   2   1   2   2   2   1   1   2   2   2   1   2   1   1   1   1   1   2   1   1   2   1   1   2   2   2   2   1   2   1   1   2   2   1   2   1   2   1   2   2   1   1   2   2   2   1
 MK-3-9                 2   1   1   2   2   2   1   2   2   2   1   2   1   2   2   1   1   2   1   1   1   1   1   1   1   2   2   1   2   1   1   1   2   1   1   1   2   1   2   2   2   1   2   1   2   2   2   2   2   2   2   2   2   2   1   2   2   1   1   1   1   1   2   2   1   1   2   1   2   2   2   2   2   1   1   1   1   1   2   1   1   1   2   1   1   2   2   2   2   2   2   2   2   1   1   2   2   1   1   1   2   1   2   1   1   1   1   2   2   2   2   1   1   1   2   1   2   2   1   1   2   1   2   1   2   1   1   2   1   1   2   1   1   1   2   2   1   1   1   2   1   1   1   1   1   1   1   1   1   1   2   1   2   2   2   1   2   2   2   1   1   2   2   2   1   1   1   1   1   1   1   2   1   1   2   1   1   2   2   1   2   1   2   1   1   2   2   1   2   1   2   1   2   2   1   1   2   2   2   1
 MK-3-10                2   1   2   2   1   2   2   2   2   2   2   2   1   2   2   1   1   1   1   1   1   1   1   1   2   2   2   1   2   1   1   1   2   1   1   1   2   1   2   2   2   1   2   1   2   2   2   2   2   2   2   1   2   2   1   2   2   1   1   1   1   1   2   1   1   1   2   1   2   2   2   2   2   1   1   1   1   1   2   1   1   1   2   1   1   2   2   2   2   2   2   2   1   1   2   2   2   1   1   1   2   1   2   1   1   1   1   2   2   2   2   1   1   1   2   1   2   2   1   1   2   1   2   2   2   1   1   2   1   1   2   1   1   1   2   2   1   2   1   2   1   1   1   1   2   1   1   1   1   1   2   1   2   1   2   1   2   2   2   1   1   2   2   2   2   1   1   1   1   1   1   2   1   1   2   1   1   2   1   1   2   1   2   1   1   2   2   2   2   1   2   1   1   2   1   1   2   2   2   1
 MK-3-11                2   1   2   2   1   2   2   2   1   2   1   2   1   2   2   1   1   1   1   1   1   1   1   1   2   2   2   2   2   1   1   1   2   1   1   1   2   1   2   2   1   1   1   1   2   2   2   2   1   2   2   1   1   2   1   2   2   1   1   1   1   1   2   1   1   1   2   1   2   2   2   2   2   1   2   1   1   1   2   1   1   1   2   1   1   2   2   2   2   1   2   2   1   1   2   2   2   1   1   1   2   2   2   1   1   1   1   2   2   1   2   1   1   1   2   1   2   1   2   1   2   1   2   2   2   2   1   2   1   2   2   1   1   1   2   2   1   2   1   2   1   1   1   2   2   2   1   1   1   1   2   1   2   1   2   1   2   2   2   1   1   2   2   2   2   1   1   1   1   1   1   2   1   1   2   1   1   2   1   1   2   1   2   2   1   2   2   2   1   1   2   1   1   2   1   1   2   2   2   1
 MK-3-12                2   1   2   1   1   2   2   2   1   2   1   1   1   1   2   1   1   1   1   1   1   1   1   2   2   2   2   2   2   1   1   1   2   1   2   1   2   1   2   2   1   1   1   1   2   2   2   2   1   2   2   1   1   2   1   2   2   1   1   1   1   1   2   1   1   2   2   1   2   2   2   2   2   1   2   2   1   1   2   1   1   2   2   1   1   2   2   2   2   1   2   2   1   1   2   1   2   1   1   2   2   2   2   1   1   1   1   2   2   1   2   1   1   2   1   1   2   1   2   1   2   1   2   2   2   2   1   2   2   2   1   1   1   1   2   2   1   2   1   2   1   1   1   2   2   2   1   1   1   1   2   1   2   1   2   1   2   2   1   1   1   2   1   2   1   1   2   1   1   1   1   2   1   1   2   1   1   2   1   1   1   2   2   2   1   2   2   2   1   1   2   1   1   2   1   1   2   2   2   1
 MK-3-13                2   1   2   1   1   2   2   2   1   2   1   1   1   1   2   1   1   1   1   1   1   1   1   2   2   2   2   2   2   1   1   1   2   2   2   1   2   1   2   2   1   1   1   1   2   2   2   2   1   2   2   1   1   2   1   2   2   1   1   1   1   1   2   2   1   2   2   1   2   2   2   1   2   1   2   2   1   1   1   1   1   2   1   1   1   2   1   2   2   1   2   2   1   1   2   1   2   1   1   2   2   2   2   1   1   1   1   2   2   1   2   2   1   2   1   1   2   1   2   2   2   1   2   2   1   2   1   2   2   2   1   1   1   1   2   1   1   2   1   2   1   1   1   2   2   2   1   1   1   1   2   1   2   1   2   1   2   2   1   1   1   2   1   1   1   1   2   1   1   1   1   2   1   1   2   1   1   2   1   2   1   2   2   2   1   2   2   2   1   1   1   1   1   2   1   1   2   2   2   1
 MK-3-14                2   1   2   1   1   2   2   2   1   2   1   1   1   1   2   1   1   1   2   1   1   1   1   2   2   2   2   2   2   1   1   1   2   1   2   1   2   1   2   2   1   1   1   1   2   2   2   2   1   2   2   1   1   2   1   2   2   2   1   1   1   1   2   2   1   2   2   1   1   2   2   1   2   1   2   2   1   1   1   2   1   2   1   1   1   2   1   2   2   1   2   2   1   1   2   1   2   1   1   2   2   2   2   1   1   1   1   2   2   1   2   2   1   2   1   1   2   1   2   2   2   1   2   2   1   2   1   2   2   2   1   1   1   1   2   1   1   2   1   2   1   1   1   2   2   2   2   1   1   1   2   1   2   1   2   1   2   2   1   1   1   2   1   1   1   1   2   1   1   2   1   2   1   1   2   1   1   2   1   2   1   1   2   2   1   2   2   2   1   1   1   1   1   2   2   1   1   2   2   1
 MK-3-15                2   1   2   1   1   2   2   2   1   1   1   1   1   1   2   1   1   1   2   1   1   1   2   2   2   2   1   2   2   1   1   1   2   1   2   1   2   1   2   1   1   1   1   1   2   2   1   2   1   2   2   1   1   2   1   2   2   2   1   1   1   1   1   2   2   2   2   1   1   2   2   2   1   1   2   1   1   1   1   2   1   2   1   1   1   2   1   2   2   1   2   2   1   1   2   1   2   1   1   2   2   1   2   1   1   2   1   2   2   1   2   2   1   2   1   2   2   1   1   2   2   2   2   2   1   2   1   2   2   2   1   1   1   1   2   1   1   2   1   2   1   1   1   2   2   2   2   2   1   1   2   2   2   2   2   1   2   2   2   1   1   2   1   1   1   1   2   2   1   2   1   1   1   1   2   1   1   1   1   2   1   1   1   2   1   2   2   2   1   1   2   1   1   2   2   1   1   2   1   1
 MK-3-16                2   1   2   1   2   2   2   2   1   2   1   1   1   1   2   2   1   1   2   1   2   1   2   2   2   2   1   2   2   1   1   2   2   2   2   1   2   2   2   1   1   1   1   1   2   2   1   2   1   2   2   2   1   2   1   2   2   2   1   1   1   1   1   2   2   2   2   1   1   2   2   2   1   1   2   1   1   1   1   2   1   2   1   1   1   2   1   2   2   1   2   2   1   2   2   1   1   1   1   2   2   1   2   1   1   2   1   2   1   1   2   2   1   2   1   2   2   1   1   2   2   2   2   1   1   2   1   2   1   2   1   1   1   1   2   1   1   2   1   2   1   1   1   1   2   2   2   2   1   1   1   2   2   2   2   1   2   2   1   1   1   2   1   1   1   1   2   2   2   2   1   1   1   1   2   1   1   1   1   2   1   1   1   2   1   2   2   2   1   2   2   1   2   2   2   1   2   1   1   1
 MK-4-1                 2   1   2   2   1   1   2   2   2   1   2   1   1   1   2   2   1   1   1   1   2   2   1   1   1   1   2   1   1   1   2   2   1   2   2   2   2   1   2   2   2   1   2   1   2   1   2   1   1   2   1   1   1   1   1   1   2   2   1   2   2   1   2   1   2   1   1   2   2   2   2   1   2   2   1   1   2   1   1   2   1   2   2   1   2   1   1   1   1   2   2   2   1   2   2   2   2   1   2   1   1   1   1   2   2   2   1   1   2   2   2   1   1   2   2   1   1   2   2   2   1   2   1   2   1   2   1   2   2   2   2   2   1   1   1   1   2   2   2   1   1   2   1   1   2   1   1   2   1   1   1   2   2   2   1   2   2   2   2   1   1   2   1   1   2   1   2   2   2   2   2   1   2   2   2   1   2   2   1   2   1   2   2   1   2   1   2   2   2   1   1   1   2   2   2   2   1   2   1   2
 MK-4-2                 2   1   1   2   1   1   2   2   1   1   2   1   1   1   2   2   1   2   1   1   2   2   1   1   1   1   2   1   1   1   2   1   1   2   2   2   2   1   2   2   2   2   2   1   1   1   2   1   1   2   1   1   2   1   1   1   2   2   1   2   2   1   2   1   2   1   1   2   2   2   2   1   2   2   1   1   2   1   1   2   1   2   2   1   2   1   1   1   1   1   2   2   1   2   2   1   2   1   1   1   1   1   1   2   2   2   1   1   2   2   2   1   2   2   2   1   1   2   2   2   1   2   1   2   1   2   1   2   2   2   2   2   1   1   1   1   2   2   2   1   1   2   2   1   2   2   1   2   1   1   1   2   2   2   1   2   2   2   2   2   1   2   1   1   2   1   2   2   1   1   2   1   2   2   2   1   2   2   1   2   1   2   2   1   2   1   1   2   2   1   1   2   2   2   2   2   1   2   1   2
 MK-4-3                 2   1   1   2   1   2   2   2   1   1   2   1   1   1   2   1   1   2   1   1   2   2   1   1   1   1   2   1   1   1   2   1   1   2   2   2   2   1   2   2   2   2   2   1   1   1   2   1   1   2   1   1   1   1   1   1   2   2   1   2   2   1   2   1   2   1   1   2   2   2   2   1   2   2   1   1   2   1   1   2   1   2   2   1   2   1   1   1   1   1   2   2   1   2   2   1   2   1   1   1   1   1   1   2   2   2   1   1   2   2   1   1   2   2   2   1   1   2   2   2   1   2   1   1   1   2   1   2   2   2   2   2   1   1   1   1   2   2   2   1   1   2   2   2   2   2   1   2   1   1   1   2   2   2   1   2   2   2   2   2   1   2   2   1   2   1   2   2   1   1   2   1   1   2   2   1   1   2   2   2   1   2   2   1   2   1   1   2   2   1   1   2   2   2   2   2   1   2   1   2
 MK-4-4                 2   1   1   2   1   2   2   2   1   1   2   1   1   1   2   1   1   2   1   1   2   2   1   1   1   1   2   1   1   1   2   1   1   2   2   2   2   1   2   2   2   1   2   1   1   1   2   1   1   2   1   1   1   1   1   1   2   2   1   2   2   1   2   1   2   1   2   2   2   2   1   1   2   2   1   1   2   1   1   2   1   2   2   1   2   1   2   1   1   1   2   2   1   2   2   1   2   1   1   1   1   1   1   2   2   1   1   1   2   2   1   1   2   2   2   2   1   2   2   2   1   2   1   1   2   2   1   2   2   2   2   2   2   2   1   1   2   2   2   1   2   2   2   2   2   2   1   2   1   1   1   2   2   2   2   2   2   2   2   2   1   2   2   1   2   1   2   2   2   1   2   1   1   2   2   2   1   2   2   2   1   2   2   1   2   1   1   2   2   1   1   2   2   2   1   2   1   2   1   2
 MK-4-5                 2   1   1   2   1   2   1   2   1   1   2   1   1   1   2   1   2   2   1   1   1   2   1   2   1   1   2   1   1   1   2   1   1   2   2   2   2   1   2   2   2   1   2   1   2   1   2   2   1   2   1   1   2   1   1   1   2   2   1   2   2   1   2   1   2   1   2   2   2   2   1   1   2   2   1   1   2   1   2   2   1   2   2   1   2   2   2   1   2   1   2   2   1   2   2   1   2   1   2   1   2   1   1   2   2   1   1   1   2   2   1   1   2   2   1   1   1   2   2   2   1   2   2   1   2   2   1   2   2   2   2   2   2   2   1   1   2   2   2   1   2   2   2   2   2   2   1   2   1   1   2   2   2   2   2   2   2   2   2   2   1   2   1   1   2   1   2   2   1   1   2   2   1   1   2   2   1   1   1   1   2   2   2   1   2   1   1   2   2   1   1   2   2   2   1   2   1   2   1   2
 MK-4-6                 2   1   1   2   1   2   1   2   1   1   2   1   1   1   1   1   2   2   2   1   1   2   1   2   1   1   2   1   1   1   2   1   1   2   2   2   1   1   2   2   1   1   2   1   2   1   2   2   1   2   1   1   2   1   1   1   2   2   1   2   1   1   1   1   1   1   2   2   2   2   1   1   2   2   1   1   2   1   2   2   2   2   2   1   2   2   2   2   2   1   2   2   1   2   2   1   2   1   2   1   2   1   1   2   2   1   1   1   2   1   1   1   2   2   1   1   1   2   2   2   1   2   1   1   2   2   1   2   2   2   2   2   2   2   1   1   2   2   2   1   1   2   2   2   2   2   1   2   1   1   2   1   2   2   2   2   2   2   2   1   1   2   1   1   2   1   2   2   1   1   2   2   1   1   2   2   1   1   1   1   2   2   2   1   2   1   1   2   2   1   2   2   2   2   1   2   1   2   1   2
 MK-4-7                 2   1   1   2   1   2   1   2   1   1   2   1   2   1   1   1   2   2   2   1   2   2   1   2   1   1   2   1   1   1   2   1   1   2   2   2   1   1   2   2   1   2   2   1   2   1   2   2   1   2   1   1   2   1   1   1   2   1   1   2   1   1   1   1   1   1   2   2   2   1   1   1   2   2   1   1   2   1   2   2   2   1   2   1   2   2   2   2   2   1   2   2   1   2   2   1   2   1   2   1   2   1   1   2   2   1   1   1   2   1   1   1   2   2   1   1   1   2   2   2   1   2   1   1   2   2   1   2   2   1   2   2   2   2   1   1   2   2   2   1   1   2   2   2   2   2   1   2   1   1   2   1   2   2   2   2   2   2   2   1   1   2   1   1   2   1   2   2   1   1   2   2   1   1   2   2   1   1   1   1   2   2   2   1   2   2   1   2   2   1   1   2   2   1   1   2   1   2   1   2
 MK-4-8                 2   1   1   2   1   2   1   2   1   1   2   1   2   1   2   1   1   2   2   1   2   2   1   2   1   1   2   1   1   2   2   1   1   2   2   2   1   2   2   2   1   2   2   1   2   1   2   2   1   2   1   1   1   1   1   1   1   1   1   2   1   1   1   1   1   1   2   2   2   1   1   1   2   1   1   1   2   1   2   2   2   2   2   1   2   1   2   2   2   1   2   2   1   2   2   1   2   1   2   1   1   2   1   2   2   1   1   1   2   1   1   1   2   1   1   1   1   2   2   2   1   2   1   1   2   2   1   2   2   1   2   2   2   2   1   1   2   2   2   1   1   2   2   2   2   2   1   2   1   1   2   1   1   2   2   2   2   1   2   1   1   1   2   1   2   1   2   1   1   1   2   2   1   1   2   2   2   1   1   1   2   2   2   2   2   2   1   2   2   2   1   2   1   1   1   2   2   2   1   2
 MK-4-9                 2   1   1   2   2   2   1   2   1   1   2   2   2   1   2   1   1   2   2   1   2   2   1   2   1   2   2   1   1   2   2   1   1   2   2   1   1   2   2   2   1   2   2   1   1   1   2   1   1   2   1   2   1   1   1   1   1   1   1   2   1   1   1   1   1   1   2   2   2   1   1   1   2   1   1   1   2   1   2   1   2   2   2   2   2   1   2   2   2   1   2   2   1   2   1   1   2   1   2   2   1   2   1   1   2   1   1   1   2   1   1   1   2   1   1   1   1   2   2   2   1   1   1   1   2   2   1   2   2   1   2   1   2   2   1   1   2   2   2   1   1   2   1   2   2   2   1   2   1   1   2   1   1   2   2   2   2   2   2   1   1   1   2   1   2   1   2   2   1   1   2   2   1   1   2   2   2   1   1   2   2   2   2   2   2   2   1   2   2   2   1   2   1   1   1   2   2   2   1   2
 MK-4-10                2   1   1   2   2   2   1   2   1   1   2   2   1   1   2   1   1   2   2   1   2   2   1   2   1   2   2   1   1   2   2   1   1   2   2   1   1   2   2   2   1   2   2   1   1   1   2   1   1   2   1   2   1   1   1   1   1   1   1   2   1   1   1   2   1   1   2   2   2   1   1   1   2   1   1   1   2   1   2   1   2   2   2   2   1   1   2   2   2   1   2   2   1   2   1   1   2   2   2   2   1   2   1   1   1   1   1   1   2   1   1   1   2   1   1   1   1   2   2   2   1   1   1   1   2   2   1   2   2   1   2   1   2   2   1   1   2   2   2   1   1   2   1   2   2   2   1   2   1   1   2   1   1   2   2   1   2   2   2   1   1   2   2   1   2   1   2   2   1   1   2   2   1   1   2   2   2   1   1   2   2   2   2   2   2   2   2   2   2   2   2   2   1   2   2   2   2   2   1   2
 MK-4-11                2   1   1   1   2   2   1   2   1   1   2   2   1   1   2   1   1   2   2   1   2   2   1   2   1   1   2   2   1   2   1   1   1   2   2   1   1   2   2   2   2   2   2   1   1   1   2   1   2   2   1   2   1   1   1   2   1   1   1   2   1   1   1   2   1   1   2   2   2   1   1   1   2   1   1   1   2   1   2   1   2   2   2   2   1   1   1   2   2   1   2   2   1   2   1   1   2   2   2   2   1   2   1   1   2   1   1   1   2   1   1   1   2   1   1   1   1   2   2   2   1   1   1   1   2   2   1   2   2   1   2   2   2   2   1   1   2   2   2   1   1   2   1   2   2   2   1   2   1   1   2   1   1   2   2   2   2   2   2   1   1   2   2   1   2   1   2   2   1   1   1   2   1   1   2   2   2   1   1   2   2   2   2   2   2   2   2   2   2   2   2   1   1   2   2   2   2   1   1   2
 MK-4-12                2   1   1   1   2   2   1   2   1   1   1   2   1   1   2   1   1   1   2   1   2   2   1   2   1   1   2   2   1   2   1   1   1   2   2   1   1   2   2   2   2   2   2   1   2   1   2   1   2   2   1   2   2   1   1   2   1   1   2   2   1   1   1   2   1   1   1   2   2   2   1   1   2   1   1   1   1   1   2   1   2   2   2   2   1   1   1   2   2   1   2   2   1   2   1   1   2   2   2   2   1   2   1   2   2   1   1   1   2   1   1   1   2   1   1   1   2   2   1   2   1   1   1   1   2   2   2   2   1   1   2   2   2   2   1   1   2   2   1   1   1   2   1   2   2   2   1   2   1   1   1   1   1   2   2   2   2   1   2   1   1   2   2   1   2   1   2   2   1   1   1   1   1   1   2   2   2   1   1   2   1   2   2   2   1   2   2   2   2   1   2   2   1   2   2   2   2   2   1   2
 MK-4-13                2   1   1   1   2   2   1   2   1   2   1   2   1   1   2   1   1   1   2   1   2   2   1   2   1   1   2   2   1   2   1   1   1   2   2   1   1   2   2   2   2   2   2   1   2   1   2   1   2   2   1   2   2   1   1   2   2   1   2   1   1   1   1   2   1   1   1   2   2   2   1   1   2   1   1   1   2   1   2   1   2   2   2   2   1   1   2   2   2   1   2   2   1   2   2   1   2   2   1   2   1   2   1   2   2   1   1   2   2   1   1   1   2   1   1   1   2   2   1   2   2   1   1   2   2   2   2   2   1   2   2   1   2   2   1   1   2   1   1   1   1   1   1   2   2   2   2   2   1   1   1   1   1   2   2   2   2   2   2   1   1   1   2   1   2   1   2   2   1   1   1   1   1   2   2   2   1   1   1   2   1   2   2   2   1   2   2   2   2   1   2   2   1   2   2   1   2   2   1   2
 MK-4-14                2   1   1   1   2   2   1   2   1   2   2   2   1   1   2   1   1   1   1   1   2   2   1   2   1   1   2   2   1   2   1   1   1   2   2   1   1   2   2   2   2   2   2   1   2   1   2   1   2   2   1   2   2   1   1   2   2   1   1   1   1   1   1   1   1   1   1   2   2   2   1   1   1   1   1   1   2   2   2   1   2   1   2   2   1   1   2   2   2   1   2   2   1   2   2   1   2   2   1   2   1   2   1   1   2   1   1   2   2   2   1   1   2   1   1   1   2   2   1   2   2   1   1   2   2   2   2   2   1   2   2   1   2   2   2   1   1   1   1   1   1   1   1   2   2   2   2   2   1   1   1   1   1   2   2   2   2   2   2   1   1   1   2   1   2   1   2   2   1   1   2   2   1   2   2   2   1   1   1   2   1   2   2   2   1   2   2   2   2   1   2   2   1   1   2   1   2   2   1   2
 MK-4-15                2   1   1   1   1   1   1   2   1   1   2   2   1   1   2   1   1   1   1   2   2   2   1   1   1   2   2   2   1   2   1   1   1   1   2   2   1   2   2   2   2   2   2   1   2   1   2   1   2   1   1   2   2   1   1   1   2   1   1   1   1   1   1   1   1   1   1   2   2   2   1   1   1   1   1   1   2   2   2   1   2   1   2   2   1   2   2   2   2   1   2   2   1   2   2   1   2   1   1   2   2   2   1   1   2   1   1   2   2   1   1   1   2   1   1   1   2   2   1   2   2   1   1   2   2   2   2   2   1   2   2   1   2   2   1   1   1   1   1   1   1   1   1   2   1   2   2   1   1   1   1   1   1   2   2   2   2   2   2   2   1   1   2   1   2   1   2   2   2   1   2   2   1   2   2   2   2   1   1   2   1   2   2   2   1   2   2   2   2   1   2   2   1   1   2   1   2   2   1   2
 MK-4-16                2   2   1   1   1   1   1   2   1   1   2   2   1   1   2   1   1   1   1   2   2   2   1   1   2   2   2   2   1   2   1   1   1   1   2   2   1   2   2   2   2   2   2   1   2   1   2   1   2   1   1   2   2   1   1   1   2   1   1   1   1   1   1   1   1   1   1   2   2   2   1   1   1   1   1   2   2   2   2   1   2   1   2   2   1   2   2   2   2   1   2   2   1   2   2   1   2   1   1   2   2   2   1   1   2   1   1   2   2   1   1   1   2   1   1   1   1   2   1   2   2   1   1   2   2   2   2   2   1   1   2   1   2   2   1   1   2   1   2   1   1   1   1   2   1   2   2   1   1   1   2   1   1   2   1   1   2   2   2   2   1   1   1   1   1   1   2   2   2   1   2   1   1   2   2   2   2   1   1   2   1   2   2   2   1   2   2   2   2   1   2   2   1   1   2   1   2   2   1   2
 MK-5-1                 1   1   1   1   1   2   2   2   1   1   1   1   1   1   2   2   2   2   2   2   1   2   1   1   2   2   2   1   2   1   1   1   2   1   1   2   1   1   2   1   1   2   1   1   2   2   1   2   2   2   1   2   1   1   1   1   1   1   2   2   1   1   2   2   1   2   1   1   1   2   1   2   2   1   1   2   2   1   2   2   2   1   2   2   1   1   1   1   1   1   1   2   1   2   2   1   1   2   1   2   2   1   1   2   1   2   1   1   1   2   2   2   1   1   1   1   1   2   2   2   1   1   2   1   2   2   2   2   2   1   2   1   2   2   1   1   1   1   1   2   1   2   2   2   1   2   2   2   1   1   2   1   2   2   1   1   2   1   2   2   1   2   2   2   2   1   2   1   2   2   2   2   1   1   1   1   2   2   1   2   2   2   2   2   1   2   1   1   1   2   1   1   1   2   2   2   2   1   1   1
 MK-5-2                 1   1   1   1   1   2   2   2   1   1   1   1   1   1   2   2   2   2   2   2   1   2   1   1   2   1   2   1   2   1   1   1   2   1   1   2   1   1   2   1   2   2   1   1   2   1   1   2   2   2   1   2   1   1   2   1   2   1   2   2   1   1   2   1   2   2   1   1   1   2   1   2   2   2   1   2   2   1   2   2   2   1   2   2   1   1   1   1   2   1   1   2   1   2   2   1   2   2   1   2   2   1   1   2   1   2   1   1   1   2   2   2   1   1   1   1   1   2   2   2   1   1   2   1   2   2   2   1   1   1   2   1   2   1   1   1   2   1   1   2   1   1   2   1   1   2   2   2   1   1   2   1   2   2   1   1   2   1   2   2   1   2   2   2   2   1   2   1   2   1   2   2   1   1   1   1   2   2   1   2   2   2   2   2   1   2   1   1   1   2   1   1   1   2   2   2   2   1   1   1
 MK-5-3                 1   2   1   1   2   2   2   2   1   1   1   1   1   1   2   2   2   2   2   2   1   2   1   1   2   1   1   1   2   1   1   1   2   1   1   2   1   1   2   1   1   1   1   1   2   1   1   2   2   2   1   2   1   1   2   1   2   1   2   2   1   1   2   1   2   2   1   1   1   1   1   2   2   2   1   1   2   1   1   2   2   1   1   2   1   1   1   1   1   1   1   2   2   2   2   1   2   2   1   2   2   1   1   2   1   1   1   1   1   2   2   2   1   1   1   1   1   2   2   2   1   1   2   1   2   2   2   1   1   1   2   1   2   1   2   1   2   1   1   2   1   1   2   1   1   1   2   2   1   1   2   1   2   2   2   1   2   1   2   2   1   2   2   2   2   1   2   1   2   1   2   2   1   1   1   2   2   2   1   1   2   2   2   2   1   2   1   1   1   2   1   1   2   2   2   2   2   1   1   2
 MK-5-4                 1   2   1   1   1   2   2   2   1   1   1   1   1   1   2   2   2   1   2   2   1   2   1   1   2   1   1   2   2   1   1   1   1   2   1   2   1   1   2   1   1   1   1   2   2   1   1   2   2   2   1   2   1   1   2   1   2   1   2   2   1   2   2   1   2   2   1   1   1   1   1   2   2   2   1   1   2   1   1   2   2   1   1   1   1   1   1   1   1   1   1   2   2   2   1   1   2   2   1   2   2   1   1   2   1   1   1   2   1   2   2   1   1   2   1   1   1   2   2   2   1   1   2   1   2   1   2   1   1   1   2   1   2   1   2   1   2   1   2   2   1   1   2   1   1   1   2   2   1   1   2   1   2   2   2   1   2   1   2   2   1   1   2   1   2   1   1   1   2   1   2   2   1   1   1   2   2   2   1   1   2   2   2   2   1   2   1   1   1   2   1   1   1   2   2   2   2   2   1   2
 MK-5-5                 1   2   1   1   1   2   2   2   1   1   1   1   1   1   2   2   2   1   2   2   1   2   1   2   2   1   2   2   2   1   1   1   1   2   1   2   1   1   2   1   1   1   1   2   2   1   1   2   2   2   1   2   1   1   2   1   2   1   2   2   1   2   2   1   2   2   1   2   1   1   1   2   2   2   1   1   2   1   1   2   2   1   1   2   1   1   1   1   1   1   1   2   1   2   1   1   2   2   1   2   1   1   2   2   1   1   1   2   1   2   2   2   1   2   2   1   2   2   2   2   2   1   2   1   2   2   2   1   1   1   2   1   2   1   2   1   2   1   2   2   1   1   2   1   1   1   2   2   1   1   2   1   2   2   1   1   2   1   2   2   1   1   2   1   1   1   1   1   2   1   2   2   2   2   1   2   1   2   1   1   2   2   2   2   1   2   1   1   1   2   1   2   1   1   2   2   2   2   1   2
 MK-5-6                 1   2   1   1   1   2   2   2   1   1   1   1   1   1   2   2   2   1   2   2   2   2   1   2   2   1   2   2   2   1   1   1   1   2   1   2   1   1   2   1   1   1   1   2   2   2   1   2   2   2   1   2   1   1   2   1   2   1   2   1   1   2   2   1   2   2   1   2   1   1   1   2   2   2   1   1   2   1   1   2   2   1   1   1   1   1   1   1   1   1   1   2   1   2   1   1   2   2   1   2   1   1   2   2   1   1   1   2   1   2   1   2   1   2   2   1   2   2   2   2   1   1   2   1   2   2   2   1   1   1   2   2   2   1   1   1   2   1   2   2   1   1   2   1   1   1   2   2   1   1   2   1   2   2   1   1   2   1   2   2   1   2   2   1   1   1   2   1   2   1   2   2   2   2   1   2   1   2   1   1   2   2   2   2   1   2   1   1   1   2   1   2   1   1   2   2   2   2   1   2
 MK-5-7                 1   2   2   1   1   1   2   2   1   1   1   2   1   1   2   2   2   1   2   2   2   2   1   2   1   1   2   2   2   1   1   2   2   2   1   2   1   1   2   1   1   1   1   2   2   2   1   2   2   2   1   2   1   1   2   1   2   1   2   1   1   2   2   1   2   2   2   2   1   1   1   2   2   2   1   1   2   1   1   2   2   2   1   1   2   1   1   1   1   1   1   2   1   2   1   1   2   2   1   2   1   2   2   2   1   1   1   2   2   2   1   2   1   2   2   2   2   2   2   2   1   1   2   1   2   2   2   1   1   1   2   2   2   1   1   1   2   1   2   2   2   1   2   1   1   1   2   2   1   1   2   1   1   2   1   1   2   2   2   2   1   2   2   1   1   1   2   1   2   2   1   2   2   2   1   2   1   2   1   1   2   2   1   2   1   2   1   1   1   2   1   2   1   1   2   2   2   1   1   2
 MK-5-8                 1   2   2   1   1   1   2   2   1   1   1   2   1   1   2   2   2   2   2   2   2   2   1   2   1   1   1   2   2   1   1   2   2   2   1   2   1   1   2   1   1   1   2   2   2   2   1   1   2   2   2   2   1   1   2   1   2   1   2   2   1   2   1   1   2   2   2   2   1   1   1   2   2   2   1   1   2   1   1   2   2   2   1   1   2   1   1   1   1   1   1   1   1   2   1   1   2   2   2   2   1   2   2   2   1   1   2   2   2   2   1   1   1   2   2   2   2   2   2   2   1   1   2   1   2   2   2   1   1   1   2   2   2   1   1   1   2   1   2   2   2   1   2   1   1   2   2   2   1   2   2   1   1   1   1   1   2   2   2   2   1   2   2   1   1   1   2   1   2   2   1   2   2   2   1   1   1   2   1   1   2   2   1   2   2   1   1   1   1   2   1   2   2   1   2   2   2   1   1   2
 MK-5-9                 1   2   2   1   1   1   2   2   1   1   1   2   1   1   2   2   2   2   2   2   2   1   1   2   1   1   1   2   2   1   1   2   1   2   1   2   1   1   2   1   1   1   2   2   2   2   1   1   2   2   2   2   1   1   2   2   2   1   2   2   1   2   2   1   2   2   2   2   2   1   1   1   2   1   1   1   2   1   1   1   2   2   1   1   2   1   1   2   1   1   1   1   1   2   1   1   2   2   2   2   1   2   2   2   1   1   2   1   2   2   1   1   1   2   1   2   2   2   2   2   1   1   2   1   2   2   2   1   1   1   2   2   2   1   1   1   1   2   1   2   2   1   2   1   1   2   2   1   1   2   2   1   1   1   1   1   2   2   2   2   1   2   2   1   1   1   2   1   2   2   1   1   2   1   1   1   1   2   1   1   2   2   1   2   2   2   1   1   1   2   1   2   2   1   2   2   2   1   1   2
 MK-5-10                1   2   2   2   1   1   2   2   1   1   1   2   1   1   2   2   2   2   2   2   2   2   2   2   1   1   1   2   2   1   1   2   1   2   1   2   1   1   2   2   1   1   2   2   2   2   1   1   2   2   1   2   1   1   2   2   2   1   2   2   2   2   2   1   1   2   2   2   2   1   1   1   2   1   1   1   2   1   1   1   2   1   1   1   2   1   1   2   1   1   1   1   1   2   1   1   2   2   2   2   1   2   2   2   2   1   2   2   2   2   1   1   1   2   1   2   2   2   2   2   1   1   2   1   2   2   1   2   1   1   2   2   2   1   1   2   1   2   1   2   2   1   2   1   1   1   1   1   1   2   2   1   1   1   1   2   2   2   2   2   1   2   2   1   1   1   2   1   2   2   1   1   2   1   1   2   1   2   2   1   2   2   1   2   2   1   1   1   1   2   1   2   2   1   2   1   1   1   2   2
 MK-5-11                2   2   2   2   1   1   2   2   1   1   2   2   1   1   2   2   2   2   2   2   2   2   2   2   1   1   1   2   2   1   1   2   1   2   1   2   1   1   2   2   1   1   2   1   2   2   1   1   2   2   1   1   1   1   2   2   2   1   1   2   2   1   2   1   1   2   2   2   2   1   2   1   2   1   1   2   2   2   1   1   1   1   1   1   2   1   2   2   1   1   1   1   1   2   1   1   2   2   2   2   1   2   2   2   2   1   2   2   2   2   2   1   1   2   1   2   2   2   2   2   1   2   2   1   1   2   1   2   2   2   1   2   2   1   1   2   1   2   1   2   2   2   2   1   1   2   1   2   1   2   2   1   1   1   1   2   2   2   2   1   1   2   2   1   1   1   2   1   2   2   1   2   2   1   1   2   2   2   2   1   1   2   1   2   2   1   1   1   1   2   1   2   2   1   2   1   1   1   2   2
 MK-5-12                2   2   2   1   1   1   2   2   1   1   2   2   1   1   2   2   2   1   1   2   2   2   1   1   1   1   1   2   2   1   1   2   1   2   1   2   1   2   2   2   1   1   2   1   2   2   2   1   2   2   2   1   1   1   2   2   1   1   1   2   2   1   2   1   1   1   2   2   1   1   2   1   2   1   1   2   2   2   1   1   2   1   1   1   2   1   2   2   1   1   1   1   1   2   1   2   2   2   2   2   1   2   2   2   2   1   2   1   2   2   2   1   1   2   1   2   2   2   2   2   1   2   2   2   1   1   2   2   1   2   1   2   2   1   2   2   1   2   1   2   2   2   1   1   1   2   1   2   1   2   2   1   1   1   1   2   2   2   2   1   2   2   2   1   1   1   2   2   2   2   1   2   2   1   1   2   2   1   2   1   2   2   1   2   2   1   1   1   1   2   1   2   2   1   2   1   1   1   2   2
 MK-5-13                2   2   2   1   1   1   2   2   2   1   2   2   1   1   1   1   2   1   1   2   2   2   1   1   1   1   1   2   2   1   2   2   1   1   1   2   1   2   2   2   1   1   2   1   2   1   1   1   2   2   1   1   1   1   2   2   1   1   1   2   2   1   2   1   1   1   2   2   1   1   2   1   2   1   1   1   2   2   1   1   2   1   1   2   2   1   2   2   1   1   1   1   1   2   1   2   2   2   2   2   1   2   2   2   2   1   2   1   2   2   2   1   1   2   1   1   2   2   2   2   1   2   2   2   1   1   2   2   1   2   1   2   2   1   2   2   1   2   1   2   2   2   1   1   1   2   1   2   1   2   1   1   1   1   1   2   1   2   2   1   2   2   2   1   1   1   2   2   2   1   1   2   2   1   1   2   2   1   2   1   2   2   1   2   2   1   1   1   1   2   1   2   2   1   1   1   1   1   2   2
 MK-5-14                2   2   2   1   1   1   2   2   2   1   2   2   2   1   1   1   2   1   2   2   2   2   1   1   1   1   1   2   1   1   1   2   2   1   1   2   1   2   2   2   1   1   2   1   2   1   1   1   2   2   1   1   1   1   2   2   1   1   1   2   2   1   1   1   1   1   2   2   1   1   2   1   2   1   1   1   2   2   1   1   2   1   1   2   2   1   2   2   1   1   2   2   1   2   1   2   2   2   2   2   1   2   2   2   2   1   2   1   2   2   2   1   1   2   1   1   2   2   2   2   1   2   2   2   1   1   2   2   1   2   1   2   2   1   1   1   1   2   1   1   2   2   1   1   1   2   1   2   1   2   1   1   1   1   1   2   1   2   2   1   2   2   2   1   2   1   2   2   1   2   1   2   2   1   2   2   2   1   2   1   2   2   1   2   2   1   1   1   1   2   1   2   2   1   1   1   1   1   2   2
 MK-5-15                1   2   2   1   1   1   2   2   2   1   2   1   2   1   1   1   2   2   2   1   2   2   1   1   1   1   1   2   1   1   1   2   2   1   2   2   1   2   2   2   1   1   2   1   2   1   1   1   2   2   1   1   1   1   2   2   1   2   1   2   2   1   2   1   1   1   2   2   1   1   2   1   2   1   1   1   2   2   2   2   2   2   1   2   2   1   2   1   2   1   2   1   1   2   1   2   2   2   2   2   1   2   2   1   1   1   2   1   2   2   2   1   1   2   1   2   2   2   2   2   1   2   2   2   1   1   2   2   1   1   1   2   2   1   1   2   2   2   1   1   2   2   1   1   1   2   1   2   1   2   1   1   1   2   1   2   2   2   1   1   2   2   2   1   2   1   2   2   1   2   1   2   2   1   2   2   2   1   2   1   2   2   1   2   2   2   1   1   1   2   2   2   2   1   1   1   1   1   2   2
 MK-5-16                2   2   2   1   1   1   2   2   2   1   2   2   2   1   1   1   2   2   2   1   2   2   1   2   1   1   1   2   1   1   1   2   2   1   2   2   1   1   2   2   1   1   2   1   1   1   1   1   2   2   1   1   1   1   2   2   1   1   1   2   2   1   2   1   1   1   2   2   1   1   1   1   2   1   2   1   2   2   2   1   2   2   1   2   2   1   1   1   2   1   2   1   1   2   1   2   2   2   2   2   2   2   1   1   1   1   2   1   2   2   2   1   1   2   1   2   1   2   2   2   1   2   2   2   1   1   2   2   1   1   1   2   2   1   2   2   2   2   1   1   2   2   2   1   2   2   1   2   1   2   1   1   1   2   1   2   2   2   1   1   2   2   2   1   2   1   2   2   1   2   1   2   2   2   2   2   2   1   2   1   2   2   1   2   2   2   1   1   1   2   2   2   2   1   1   1   1   1   2   2
 MK-6-1                 1   2   2   1   2   1   2   2   1   1   2   1   2   2   1   2   2   1   2   1   1   1   2   1   2   1   2   2   1   1   2   1   2   1   2   1   2   1   2   1   2   2   2   2   1   1   1   2   1   1   2   1   2   2   2   1   1   1   2   2   2   1   2   1   2   1   2   2   2   1   2   2   1   2   2   2   2   1   2   1   1   2   1   1   2   1   2   1   2   2   2   1   1   2   2   1   1   2   1   1   2   2   2   2   2   2   1   1   2   1   2   2   1   1   2   2   1   2   2   1   2   1   2   1   2   2   1   2   1   2   1   2   1   1   2   1   1   2   2   1   1   2   2   1   2   1   2   1   2   2   1   2   1   1   1   2   1   1   2   1   1   2   2   1   2   2   2   1   1   2   2   1   2   1   2   2   1   2   1   1   2   2   1   1   2   1   1   1   1   1   1   2   2   2   1   1   1   1   2   2
 MK-6-2                 1   1   1   1   2   1   2   2   1   1   2   1   2   1   1   2   2   1   2   1   1   1   1   1   2   1   2   2   1   1   2   1   2   1   2   1   2   1   2   1   2   2   2   2   1   1   1   2   1   1   2   1   2   2   2   1   1   2   2   2   2   1   2   1   1   1   2   1   2   1   2   2   1   2   2   2   2   1   2   1   1   2   1   1   2   1   2   1   2   2   2   1   1   2   2   1   2   2   1   1   2   2   2   2   2   2   1   1   2   1   2   1   1   1   2   2   1   2   2   1   2   1   2   1   2   2   1   2   1   2   1   2   2   1   2   1   1   2   2   1   1   2   2   1   1   1   1   2   2   2   1   2   1   1   1   2   1   1   2   1   1   2   2   1   2   2   2   2   1   2   2   1   2   2   2   1   1   2   1   1   2   2   1   1   2   1   1   1   1   1   1   2   2   2   2   1   1   1   2   2
 MK-6-3                 1   1   1   1   2   1   2   2   1   1   2   1   2   1   1   2   2   1   2   1   1   1   2   1   2   1   2   2   1   1   2   1   2   1   2   1   2   2   2   1   1   2   2   2   1   1   1   2   1   1   2   1   2   2   2   1   1   1   2   2   2   1   2   1   1   1   2   1   1   1   2   2   1   2   2   2   2   1   1   1   1   2   1   1   1   1   2   1   2   2   2   1   1   2   2   1   2   2   1   1   1   2   2   2   2   2   1   1   2   1   2   1   1   1   2   2   1   2   2   1   2   1   2   1   2   2   1   2   1   2   1   2   2   1   2   1   1   2   2   1   2   2   2   1   1   1   1   2   2   2   1   2   1   1   1   2   1   1   2   1   1   2   2   1   2   2   2   2   1   2   2   1   1   2   2   1   1   2   1   1   2   2   1   2   2   1   1   1   1   1   1   2   2   2   2   1   1   1   2   2
 MK-6-4                 1   1   1   1   2   1   2   2   1   1   2   1   2   1   1   2   2   1   2   1   1   1   1   1   2   1   2   2   1   1   2   1   2   2   2   1   2   2   2   1   1   2   2   2   1   1   1   1   1   1   2   1   2   2   1   1   1   2   2   2   2   1   2   1   1   2   2   1   2   1   2   2   1   2   2   2   2   1   1   1   1   2   1   1   2   1   2   1   2   2   2   1   1   2   1   1   2   2   2   1   2   2   2   2   2   2   1   2   2   1   2   1   1   1   1   2   1   2   2   1   2   1   1   1   2   2   1   2   1   2   1   2   2   1   2   1   1   2   1   1   2   2   2   1   1   1   1   2   2   2   1   2   1   1   1   1   1   1   2   1   1   2   2   1   2   2   2   2   1   2   2   1   1   2   2   1   1   2   1   1   2   2   1   2   2   1   1   1   1   2   1   2   2   1   2   1   1   1   2   2
 MK-6-5                 2   1   1   1   2   1   2   2   1   1   2   1   2   1   1   2   2   1   2   1   1   1   1   1   2   1   2   2   1   1   2   1   2   2   2   1   2   2   2   1   1   1   2   2   1   1   1   1   1   1   2   1   2   2   2   1   1   2   2   2   2   1   2   1   1   2   2   1   2   1   2   2   1   2   1   2   2   1   1   1   1   2   1   1   2   1   2   1   2   2   2   1   1   2   1   1   2   2   2   1   2   2   2   2   2   2   1   1   2   1   2   1   2   1   1   2   1   2   2   1   2   1   1   1   2   1   1   2   1   2   1   2   2   1   2   2   1   2   1   1   2   2   2   1   1   1   1   2   2   2   1   2   1   1   2   1   1   1   2   1   1   2   2   1   2   2   2   2   1   2   2   1   1   2   2   1   1   2   1   1   2   2   1   2   2   1   1   1   1   2   1   2   2   1   2   1   1   2   2   2
 MK-6-6                 2   1   1   1   2   1   2   2   1   1   2   2   2   2   1   2   2   1   2   1   1   1   1   1   2   2   1   2   1   1   2   1   2   2   2   1   2   2   2   1   1   1   1   2   1   1   1   1   1   1   1   1   1   2   1   1   1   1   2   2   1   1   2   1   1   2   2   1   2   2   2   2   1   2   1   2   2   1   1   1   1   2   1   2   2   1   2   1   2   2   2   1   1   2   1   1   2   2   2   1   2   2   2   2   2   2   1   2   2   1   2   2   2   1   1   2   1   2   2   1   2   1   1   1   2   1   1   2   1   2   1   2   2   1   1   2   1   2   1   1   2   2   2   1   1   1   1   2   2   1   1   2   1   1   2   2   1   1   2   1   2   1   2   1   2   1   2   2   1   2   2   1   1   2   2   1   1   2   1   1   1   1   1   2   2   1   1   1   1   2   1   1   2   1   2   1   1   2   2   2
 MK-6-7                 2   1   1   1   2   1   2   1   1   1   2   2   1   1   1   2   2   1   2   1   1   1   1   1   2   2   1   2   1   1   1   1   2   2   2   1   1   2   2   1   1   1   1   2   1   1   1   1   1   2   1   1   1   2   1   1   2   1   2   2   1   1   2   1   1   2   2   1   2   2   2   2   1   2   1   1   2   1   1   1   1   1   2   2   2   1   2   1   2   2   2   1   1   2   1   1   2   2   2   1   2   2   2   2   2   2   1   2   2   1   2   2   2   2   1   2   1   1   2   1   2   1   1   1   2   1   1   2   1   2   1   2   2   1   1   2   1   2   1   1   2   2   2   1   2   1   1   2   2   1   1   2   1   1   2   2   1   1   2   2   2   1   2   1   2   1   2   2   1   2   2   1   1   2   2   1   1   2   1   1   1   1   1   2   2   1   1   1   1   2   1   1   2   1   2   1   1   2   2   2
 MK-6-8                 2   1   1   1   2   1   2   1   1   1   2   2   1   1   1   2   2   1   2   1   1   1   1   1   2   2   1   2   1   1   1   1   2   2   1   1   1   2   2   1   1   1   1   2   2   2   1   1   1   2   1   1   1   2   1   1   2   1   2   2   1   1   2   1   1   2   2   1   1   2   2   2   1   2   1   1   1   1   1   1   1   1   2   2   2   1   2   1   2   2   1   1   1   1   1   1   1   2   2   1   2   2   2   2   2   2   1   2   2   1   2   2   2   2   1   1   1   1   2   2   2   1   1   1   2   1   1   2   1   2   1   2   2   1   1   2   1   2   1   1   2   1   2   1   2   1   1   2   2   2   1   2   1   1   2   2   1   2   2   2   2   1   2   2   2   1   2   2   1   2   2   1   1   2   2   1   1   2   1   1   1   1   1   2   2   1   1   1   1   2   1   1   1   1   2   1   1   2   2   2
 MK-6-9                 2   1   1   1   2   1   2   1   1   1   2   2   1   1   1   2   2   1   2   2   1   1   1   1   2   2   1   2   1   1   2   1   2   2   1   1   1   2   2   1   1   1   1   2   2   2   1   1   1   2   1   1   1   2   1   1   2   1   2   2   1   1   2   2   1   2   2   1   1   2   2   1   1   2   1   1   1   1   1   1   1   1   2   2   2   1   2   2   2   2   1   1   1   1   1   1   1   2   2   1   2   2   2   2   2   2   1   2   2   1   1   1   2   2   1   1   1   1   1   2   2   1   1   1   2   1   1   2   1   2   1   2   2   1   1   2   1   2   1   1   2   1   2   1   2   1   1   2   2   2   1   2   1   1   1   2   1   2   2   2   2   1   2   1   1   1   2   2   1   2   2   1   1   2   2   1   1   2   1   1   2   1   1   2   2   1   1   1   2   2   1   1   1   1   2   1   1   2   1   2
 MK-6-10                1   1   1   1   1   1   1   1   1   1   2   2   2   1   1   2   1   1   2   2   1   1   1   1   2   2   1   2   1   1   2   1   2   2   1   1   2   2   2   1   1   2   1   2   2   2   1   1   2   2   1   1   1   2   1   1   2   1   2   2   1   1   2   2   1   2   2   1   1   1   1   1   1   2   2   1   1   1   1   1   2   1   2   2   2   1   2   2   2   2   1   1   1   1   1   1   1   2   2   1   2   2   2   2   2   2   1   2   2   1   1   2   2   2   1   1   1   1   1   2   2   1   1   1   2   1   1   2   1   2   1   2   2   1   2   2   1   2   1   1   2   1   2   2   2   1   1   2   2   2   1   2   1   1   1   2   1   2   2   2   2   1   2   1   1   1   2   2   1   1   2   1   1   2   2   1   1   1   1   1   2   1   1   2   2   1   1   1   2   2   1   1   2   2   2   1   1   2   1   2
 MK-6-11                1   1   1   2   1   1   2   2   1   2   2   2   1   1   1   2   1   1   2   2   1   1   1   1   2   2   1   2   1   1   2   1   1   2   1   1   2   2   2   1   1   2   1   2   2   2   1   1   2   2   1   1   1   1   1   1   2   1   2   2   1   1   2   2   1   2   2   1   2   1   1   1   1   2   2   1   1   1   1   1   2   1   2   2   2   1   2   2   2   2   1   1   1   1   1   1   1   2   2   1   2   2   2   1   2   2   2   2   2   1   1   2   2   2   1   1   1   1   2   2   2   1   1   1   1   1   1   2   1   2   1   2   2   1   2   2   1   2   1   1   2   1   2   2   2   1   1   2   2   2   1   2   1   1   1   2   1   2   2   2   1   1   2   1   1   1   2   2   1   1   2   1   1   2   2   1   1   1   1   1   2   1   1   2   1   1   1   1   2   1   2   2   1   1   2   1   1   1   2   2
 MK-6-12                1   1   1   2   1   1   2   2   1   2   2   2   2   1   1   2   1   2   2   2   1   1   1   1   1   2   1   2   1   1   2   1   1   2   1   2   2   1   2   1   1   2   1   2   2   2   1   1   2   2   1   1   2   2   1   1   2   1   2   2   1   1   2   1   1   2   2   2   1   1   1   1   1   2   2   1   1   1   2   1   2   1   2   2   2   1   2   2   2   2   1   1   1   1   1   1   1   2   2   1   2   2   2   1   2   2   2   2   2   1   1   2   2   2   2   1   1   1   2   2   2   1   2   1   1   1   1   2   1   2   1   2   2   1   2   2   1   2   1   1   2   1   2   2   2   1   1   2   2   1   1   1   1   1   1   2   1   2   2   2   1   1   2   1   1   1   2   2   1   2   2   1   1   2   1   1   2   2   1   1   2   1   1   1   1   1   1   1   2   1   2   2   1   1   2   1   1   1   1   2
 MK-6-13                1   1   1   2   2   1   2   2   2   2   2   2   2   1   1   2   1   2   2   2   1   1   1   1   1   2   1   2   1   1   2   1   1   2   1   2   2   2   2   1   1   2   1   2   2   2   1   1   2   2   1   1   1   2   1   1   2   1   2   2   1   1   2   1   1   2   2   2   1   1   1   1   1   2   2   1   2   1   2   1   2   1   2   2   2   1   2   2   1   2   1   2   2   1   1   1   1   2   2   1   2   2   2   1   2   2   2   2   2   1   1   2   2   2   2   1   1   1   2   2   2   1   2   2   1   1   1   2   1   2   1   2   2   1   2   2   1   2   2   1   1   1   2   2   1   1   2   2   1   1   1   1   1   1   1   2   1   2   2   2   1   1   2   1   1   1   2   2   1   2   2   1   1   2   1   2   2   2   1   2   2   1   1   1   1   1   1   1   2   1   2   2   1   2   2   1   1   1   1   2
 MK-6-14                1   1   1   2   2   1   2   2   2   2   2   2   2   1   1   2   1   2   2   2   1   1   1   1   1   2   1   1   1   1   2   1   1   1   1   2   2   2   2   1   1   2   1   2   2   2   2   1   2   2   1   1   1   2   1   1   1   1   2   2   2   1   2   1   1   2   2   2   1   1   1   1   1   2   2   1   2   1   2   1   2   1   2   2   2   1   2   2   1   2   1   2   2   1   1   1   1   2   2   1   2   2   2   1   2   2   2   2   2   1   1   1   2   2   2   2   2   1   2   2   2   1   2   2   1   1   1   2   1   2   1   2   2   1   2   2   1   2   2   1   1   2   2   2   1   1   2   2   1   1   1   1   1   1   1   2   1   2   1   2   1   1   2   1   1   2   2   2   1   2   2   1   1   2   1   2   2   1   1   2   2   1   1   1   1   2   1   1   2   1   2   2   2   2   2   1   1   1   1   2
 MK-6-15                1   1   1   2   1   1   2   2   2   2   2   2   2   1   1   1   1   2   2   2   1   1   1   1   1   2   1   1   1   1   2   2   1   1   1   2   2   2   2   1   2   2   1   2   2   2   2   1   2   2   1   1   1   2   1   1   1   1   2   2   2   1   2   1   1   2   2   2   1   1   1   1   1   2   1   1   2   1   2   1   2   1   2   2   2   1   2   2   1   2   1   2   2   1   2   1   1   2   2   1   1   2   2   1   2   1   2   2   2   1   1   1   2   2   2   2   2   1   2   2   2   1   2   1   1   1   2   2   2   2   1   2   2   1   2   2   1   2   1   1   1   2   2   2   1   1   2   2   1   1   1   1   1   1   1   2   1   2   1   2   1   1   2   1   1   2   2   2   2   2   2   1   1   2   1   2   2   1   1   2   2   1   1   1   1   2   1   1   2   1   2   2   1   2   2   1   1   1   1   2
 MK-6-16                1   1   1   2   1   1   2   1   2   2   2   2   2   1   1   1   2   2   2   2   2   1   1   1   1   2   1   2   1   1   1   2   1   2   1   2   2   2   2   1   1   2   1   2   2   2   2   2   1   2   1   1   1   2   1   1   1   1   2   2   2   1   2   1   2   2   2   2   1   1   1   1   1   2   1   1   2   1   2   1   2   1   2   1   2   1   2   1   1   2   1   2   2   1   2   1   1   2   2   1   1   1   2   1   2   1   2   2   2   1   1   1   2   2   2   2   2   1   2   2   2   1   1   2   1   1   2   2   2   2   1   2   2   1   2   2   1   2   1   2   1   2   2   2   1   1   2   2   2   1   1   1   1   1   1   2   1   2   2   2   1   1   2   1   2   2   2   2   2   2   2   1   1   2   1   2   2   1   2   2   2   1   1   2   1   2   1   1   2   1   2   2   1   2   2   2   1   1   1   2
 
!****************************************** Phenotypic Data **********************************************************
!-100.0 is resevred for missing phenotype
SimulatedTrait1        10.7224    9.1920    9.6161   11.0820   10.4425   10.0348    9.6179   10.7051    8.5663    8.8672   10.1537   10.4615    9.8865   10.6569    9.3238    9.7292    8.7155    9.2771    9.7105    9.3391   10.0118   11.3132    9.8589   10.3402   10.0810   10.4476    9.0429   10.1271   10.1732    9.2568   11.2512   10.6534    9.9070    9.7330    8.2906    8.8889    9.6893   10.8068   10.6913   10.0570   10.4534    8.9839   10.8256    9.1259   10.7310   11.4476    9.8085   11.0098   10.5423    9.2420   10.7135    9.7799    8.7712   10.3599   12.0802   11.3497    9.1874    7.3683   10.1236   10.2779   12.2863    8.2676    9.8069   10.7358    9.2080   10.0779   10.2496    8.1875   10.0740    9.5145   10.3631    9.9321   10.8794    9.9180    9.0443   11.0698   10.3818    9.6198   10.3092    7.9943    8.7395    8.4985    7.0400   10.3618   10.3900   10.0436    8.8056   10.2140   10.0939   10.8124    9.4220    9.2471    9.9011    9.6891   10.0502    9.4017   10.0923   11.0269    9.8078    9.1708    9.9977   10.3290   10.0440    7.3806    8.9031   12.1861   11.3590   11.2006    9.4235   11.0511   10.4865    9.1392   10.7556   10.9377   10.1109    9.7992    9.5289    8.7692   10.0635   10.4660   11.3449   11.2734   11.0782   12.3645    9.9350    9.7799    9.1668    9.9382    9.2219    9.8832   10.6285    9.5001    9.8009    9.8310    7.8217   10.1913   10.9403    9.1463    9.0798    9.9039   11.6970   10.2899    9.4544   10.1740   10.8040   10.2824    9.3967   10.3715   10.6482   10.1704   10.7481    9.6845    8.9069   10.8667   10.1610   10.4699    7.7675    9.8219   10.0655   11.5615   10.7514   10.5631    9.9944    9.3265   11.8903    9.8610   10.2089   10.3814    9.4924   10.5611   12.2809    8.1216   10.1992   10.4887    9.8653    8.9587    9.9915    9.3249   11.1766   10.5768   10.2387   10.5845    8.6778    9.2017   10.6780    9.2168   11.0591   10.4058   11.7121    9.2681    8.7459   10.6320   10.3570    9.1943   10.1085   10.3992   10.7896    9.0450    9.1315   10.2984
 
