# Supplementary material for: Inclusive Composite Interval Mapping of QTL by Environment Interactions in Biparental Populations
Source: PLoS One. 2015 Jul 10;10(7):e0132414. doi: 10.1371/journal.pone.0132414 (PMC4498613; doi:10.1371/journal.pone.0132414)
Supplement: S1 File — (ZIP) [file pone.0132414.s001.zip › BC1 population/e=1/run_00171.met]

!**********************Note: lines staring with "!" are remarks and will be ignored in the program********************
!*********************************General Information**********************************
!Assuming F1 = P1 x P2, populations available in QTL IciMapping are: 
!  1, P1BC1F1 = P1 x F1, the first backcrossing where P1 is used as the recurrent parent;
!  2, P2BC1F1 = P2 x F1, the first backcrossing where P2 is used as the recurrent parent;
!  3, F1DH, F1-derived doubled haploids; 
!  4, RIL or F1RIL, recombination inbred lines through the repeated selfing of F1;
!  5, P1BC1RIL, recombination inbred lines through the repeated selfing of P1BC1F1;
!  6, P2BC1RIL, recombination inbred lines through the repeated selfing of P2BC1F1;
!  7, F2, the selfing generation of F1;
!  8, F3, the selfing generation of F2;
!  9, P1BC2F1, the second backcrossing where P1 is used as the recurrent parent; 
! 10, P2BC2F1, the second backcrossing where P2 is used as the recurrent parent;
! 11, P1BC2RIL, recombination inred lines through the repeated selfing of P1BC2F1; 
! 12, P2BC2RIL, recombination inred lines through the repeated selfing of P2BC2F1; 
! 13, P1BC1F2, the selfing generation of P1BC1F1; 
! 14, P2BC1F2, the selfing generation of P2BC1F1; 
! 15, P1BC2F2, the selfing generation of P1BC2F1; 
! 16, P2BC2F2, the selfing generation of P2BC2F1; 
! 17, P1BC1DH, P1BC1F1-derived doubled haploids; 
! 18, P2BC1DH, P2BC1F1-derived doubled haploids; 
! 19, P1BC2DH, P1BC2F1-derived doubled haploids; 
! 20, P2BC2DH, P2BC2F1-derived doubled haploids; 
   1      !Mapping Population (see remarks above)
   2      !Mapping Function (1 for Kosambi; 2 for Haldane; 3 for Morgan)
   2      !Marker Space Type (1 for intervals; 2 for positions)
   1      !Marker Space Unit(1 for centiMorgans; 2 for Morgan)
   6      !Number of Chromosomes (or Linkage Groups)
 200      !Size of the mapping population
   1      !Number of environments
 
!***************************************** Chromosomes and Linkage Maps **********************************************
!Chromosome                 NumMarkers
-CH1                        16
-CH2                        16
-CH3                        16
-CH4                        16
-CH5                        16
-CH6                        16
!Linkage map (Marker name followed by position or the interval length)
 MK-1-1                1     0.000
 MK-1-2                1    10.000
 MK-1-3                1    20.000
 MK-1-4                1    30.000
 MK-1-5                1    40.000
 MK-1-6                1    50.000
 MK-1-7                1    60.000
 MK-1-8                1    70.000
 MK-1-9                1    80.000
 MK-1-10               1    90.000
 MK-1-11               1   100.000
 MK-1-12               1   110.000
 MK-1-13               1   120.000
 MK-1-14               1   130.000
 MK-1-15               1   140.000
 MK-1-16               1   150.000
 MK-2-1                2     0.000
 MK-2-2                2    10.000
 MK-2-3                2    20.000
 MK-2-4                2    30.000
 MK-2-5                2    40.000
 MK-2-6                2    50.000
 MK-2-7                2    60.000
 MK-2-8                2    70.000
 MK-2-9                2    80.000
 MK-2-10               2    90.000
 MK-2-11               2   100.000
 MK-2-12               2   110.000
 MK-2-13               2   120.000
 MK-2-14               2   130.000
 MK-2-15               2   140.000
 MK-2-16               2   150.000
 MK-3-1                3     0.000
 MK-3-2                3    10.000
 MK-3-3                3    20.000
 MK-3-4                3    30.000
 MK-3-5                3    40.000
 MK-3-6                3    50.000
 MK-3-7                3    60.000
 MK-3-8                3    70.000
 MK-3-9                3    80.000
 MK-3-10               3    90.000
 MK-3-11               3   100.000
 MK-3-12               3   110.000
 MK-3-13               3   120.000
 MK-3-14               3   130.000
 MK-3-15               3   140.000
 MK-3-16               3   150.000
 MK-4-1                4     0.000
 MK-4-2                4    10.000
 MK-4-3                4    20.000
 MK-4-4                4    30.000
 MK-4-5                4    40.000
 MK-4-6                4    50.000
 MK-4-7                4    60.000
 MK-4-8                4    70.000
 MK-4-9                4    80.000
 MK-4-10               4    90.000
 MK-4-11               4   100.000
 MK-4-12               4   110.000
 MK-4-13               4   120.000
 MK-4-14               4   130.000
 MK-4-15               4   140.000
 MK-4-16               4   150.000
 MK-5-1                5     0.000
 MK-5-2                5    10.000
 MK-5-3                5    20.000
 MK-5-4                5    30.000
 MK-5-5                5    40.000
 MK-5-6                5    50.000
 MK-5-7                5    60.000
 MK-5-8                5    70.000
 MK-5-9                5    80.000
 MK-5-10               5    90.000
 MK-5-11               5   100.000
 MK-5-12               5   110.000
 MK-5-13               5   120.000
 MK-5-14               5   130.000
 MK-5-15               5   140.000
 MK-5-16               5   150.000
 MK-6-1                6     0.000
 MK-6-2                6    10.000
 MK-6-3                6    20.000
 MK-6-4                6    30.000
 MK-6-5                6    40.000
 MK-6-6                6    50.000
 MK-6-7                6    60.000
 MK-6-8                6    70.000
 MK-6-9                6    80.000
 MK-6-10               6    90.000
 MK-6-11               6   100.000
 MK-6-12               6   110.000
 MK-6-13               6   120.000
 MK-6-14               6   130.000
 MK-6-15               6   140.000
 MK-6-16               6   150.000
!*********************************** Marker Types ********************************************************************
!Co-dominant marker: When heterozygote F1 is present, P1 is coded as 2, F1 is coded as 1, and P2 is coded as 0; Otherwise, P1 is coded as 2, and P2 is coded as 0. 
!Dominant marker: When heterozygote F1 is present, P1 and F1 are coded as 12, and P2 is coded as 0; Otherwise, P1 is coded as 2, and P2 is coded as 0.  
!Recessive markers: When heterozygote F1 is present, P1 is coded as 2, and F1 and P2 are coded as 10; Otherwise, P1 is coded as 2, and P2 is coded as 0. 
!Missing marker is coded as -1. 
 MK-1-1                 1   2   1   1   2   1   2   1   2   2   1   1   1   2   1   1   2   1   2   2   1   1   2   1   1   2   2   2   1   2   1   2   1   1   1   1   2   2   1   2   2   1   2   1   2   1   1   2   1   1   1   2   1   1   1   1   2   1   2   1   2   2   1   1   2   1   1   1   2   2   2   2   2   2   1   1   2   2   2   2   2   1   2   2   1   2   2   2   1   2   2   2   1   2   1   2   1   1   1   1   1   2   2   2   2   1   1   2   1   2   2   1   2   1   2   2   1   1   2   1   1   1   1   2   2   1   1   2   2   1   2   1   2   1   2   1   2   1   1   2   1   1   2   1   1   2   2   2   1   1   1   1   2   2   2   2   2   1   1   1   2   2   1   2   2   2   1   2   1   1   1   1   1   1   1   1   1   1   2   2   1   2   2   1   1   2   1   1   1   2   2   1   1   1   1   1   2   2   2   1
 MK-1-2                 1   2   1   1   1   2   2   1   1   1   1   1   1   2   1   1   2   1   2   2   1   1   2   1   1   2   2   2   1   2   1   1   1   1   1   1   2   2   1   2   2   1   2   1   2   2   1   2   1   1   2   2   1   1   1   1   2   1   2   1   2   2   1   1   2   1   1   1   2   2   2   2   2   1   1   1   2   2   2   2   2   1   2   2   1   2   2   2   1   2   2   2   1   2   2   2   1   1   1   1   1   2   2   1   2   1   2   2   1   2   2   1   2   1   2   2   1   1   2   1   2   1   1   2   2   1   1   2   2   1   2   2   2   1   2   1   2   1   1   2   1   1   1   2   1   2   1   2   1   1   2   1   2   2   2   2   1   1   1   1   2   2   1   2   2   2   1   2   1   1   1   1   1   1   1   1   1   1   2   2   1   2   2   1   1   2   1   1   1   1   2   1   1   2   1   1   2   1   2   1
 MK-1-3                 1   2   1   1   1   2   2   1   1   1   1   1   1   2   1   1   2   1   2   2   2   1   2   1   1   2   2   2   2   2   1   1   1   1   1   1   2   1   1   2   2   1   2   1   1   2   1   2   1   1   2   2   1   1   1   1   2   1   2   1   2   2   1   1   2   1   1   2   2   2   1   2   2   1   1   1   2   2   2   1   2   1   2   2   1   2   2   2   1   2   2   2   1   2   2   2   1   1   1   1   2   2   1   1   2   1   2   2   1   2   2   1   2   1   2   2   1   2   2   1   2   1   1   2   2   1   1   1   2   1   2   2   1   1   2   1   2   1   1   2   1   1   1   2   1   2   1   2   1   2   2   1   2   1   2   2   1   1   1   1   2   2   1   2   2   1   2   2   1   1   1   1   2   1   1   1   1   1   2   2   2   2   2   1   2   2   1   1   1   1   2   1   1   2   1   1   2   1   2   1
 MK-1-4                 1   2   1   1   1   2   2   1   2   1   1   1   1   2   1   1   2   1   2   2   1   1   2   1   1   1   2   2   1   2   1   2   1   1   1   1   2   1   1   2   2   1   2   1   1   2   1   2   1   1   2   1   1   1   1   1   2   2   2   1   2   2   1   1   2   1   1   2   2   2   1   2   2   1   2   1   2   2   2   1   2   1   2   2   1   2   2   2   1   2   2   2   1   2   2   2   1   1   1   1   2   2   1   1   1   1   2   2   1   2   2   1   2   2   2   2   1   2   2   1   2   1   1   2   2   1   1   1   2   1   1   2   1   2   2   1   2   1   1   2   1   1   2   2   1   2   1   2   1   2   2   1   2   1   2   2   1   1   1   1   2   2   2   2   2   1   2   2   1   1   1   1   2   2   2   1   1   2   2   2   2   1   2   1   1   2   1   1   1   1   2   1   1   2   1   1   2   2   2   2
 MK-1-5                 1   2   1   1   1   1   2   1   2   2   1   1   1   2   1   1   2   1   2   2   1   1   2   1   1   1   2   2   1   2   1   2   1   1   1   1   2   1   1   2   2   1   2   1   1   2   1   2   1   1   2   1   1   1   1   1   2   1   2   1   2   2   1   1   2   1   1   2   1   1   1   2   2   1   1   1   2   2   2   1   2   1   2   2   1   2   2   2   1   2   2   2   1   2   2   2   1   1   1   1   2   2   1   2   1   1   2   2   2   2   2   2   2   2   2   2   1   2   2   1   1   2   1   2   2   1   1   1   2   1   1   2   1   2   2   1   2   1   1   2   1   1   2   2   1   2   1   2   1   2   2   1   2   1   2   2   2   1   1   1   2   2   2   2   2   1   2   1   1   1   1   1   2   2   2   1   1   1   2   2   2   1   1   1   1   2   1   1   1   1   2   1   2   2   1   1   2   2   2   2
 MK-1-6                 2   2   1   1   1   1   2   1   2   2   1   1   1   2   1   1   2   1   2   2   1   1   2   1   2   1   1   2   1   2   1   2   1   1   2   1   2   1   1   2   2   1   2   1   1   2   1   2   1   1   2   1   1   1   2   1   2   2   2   1   2   2   1   1   2   1   1   2   1   1   1   2   2   2   1   1   2   2   2   2   2   1   2   2   1   2   2   1   1   2   2   1   1   2   2   2   1   1   1   1   2   2   1   2   1   1   2   2   2   2   2   2   2   2   2   2   1   2   2   1   1   2   1   2   2   2   1   1   2   1   2   2   1   2   2   1   2   1   1   2   1   1   2   2   1   2   1   2   1   1   2   1   2   1   2   2   2   1   1   2   2   2   2   2   2   1   2   1   1   1   1   1   2   2   2   1   1   1   2   2   2   1   1   2   1   2   1   1   1   1   2   1   2   2   1   1   2   2   2   2
 MK-1-7                 2   2   1   2   1   1   1   1   2   2   1   1   1   2   1   1   2   1   2   2   2   1   2   1   2   2   1   2   1   2   1   2   1   1   2   1   2   1   1   2   2   1   2   1   1   2   1   2   1   1   2   2   1   1   2   1   2   2   2   2   2   1   1   1   2   1   1   2   1   1   1   2   2   1   1   2   2   2   1   2   2   1   2   2   1   2   2   1   1   2   2   1   1   1   2   2   1   1   1   1   2   2   1   2   2   1   2   2   1   2   2   2   2   2   2   2   1   2   2   1   1   2   1   2   2   2   1   1   2   1   2   2   2   2   2   1   1   2   1   2   1   1   2   2   1   2   1   2   1   2   2   1   2   1   2   2   2   1   1   2   1   2   2   1   2   1   2   1   1   1   1   1   2   2   1   1   1   1   2   2   2   1   1   2   1   2   1   1   2   1   2   1   2   2   2   1   2   2   1   2
 MK-1-8                 2   2   1   2   1   1   1   1   2   2   1   1   2   2   1   1   2   1   2   2   1   1   2   1   2   2   1   2   1   2   1   2   1   1   2   1   2   1   2   2   2   1   2   1   1   2   1   1   2   1   2   2   1   1   2   1   2   2   2   2   2   1   1   2   2   1   1   2   2   1   1   2   2   1   1   2   2   2   1   2   2   1   2   2   1   2   1   1   1   2   2   1   1   1   2   2   1   1   1   1   2   2   1   2   1   1   2   2   1   2   2   2   2   2   2   1   2   2   2   1   1   2   1   2   2   2   1   1   2   1   2   2   1   2   2   1   1   2   1   2   1   1   2   2   1   2   1   2   2   2   2   1   2   1   2   2   2   1   1   2   1   1   2   2   2   2   2   2   2   1   1   1   2   2   1   2   1   1   2   2   1   1   1   2   1   2   1   1   2   1   2   2   2   2   2   2   2   2   1   2
 MK-1-9                 2   2   1   2   1   1   1   1   2   2   1   1   2   2   1   1   2   1   2   1   1   1   2   2   2   2   1   2   1   2   1   2   1   1   2   1   2   1   1   2   2   1   2   1   1   2   1   1   2   1   2   2   1   1   2   1   2   2   2   2   2   1   1   2   2   1   1   2   2   1   1   2   2   1   1   2   2   2   1   2   2   1   2   2   1   2   1   1   1   2   2   1   1   1   2   2   1   1   1   1   2   2   1   2   2   1   2   2   1   2   2   2   2   2   1   1   2   2   2   1   1   2   1   2   2   2   1   1   2   1   2   2   1   2   2   1   1   2   1   2   2   1   1   2   2   1   1   2   2   2   2   1   2   1   2   2   2   1   1   2   1   1   2   2   2   2   1   2   2   1   1   1   2   2   1   2   1   1   2   2   1   1   1   2   1   2   1   1   1   2   2   1   2   2   2   2   2   2   2   2
 MK-1-10                2   1   1   1   1   1   1   1   2   2   1   1   2   2   1   1   2   1   2   1   1   1   2   2   2   2   2   2   1   2   1   2   1   2   2   2   2   1   1   2   2   1   2   1   1   2   1   1   2   1   2   1   1   1   2   2   2   1   2   2   2   1   1   2   2   1   1   2   2   2   1   1   1   1   2   2   2   2   1   2   2   1   2   1   1   2   1   1   1   2   2   1   1   1   2   2   1   1   1   1   2   2   1   1   2   1   2   2   1   2   2   2   2   2   1   1   1   2   2   1   1   2   1   1   2   2   1   1   2   1   2   2   1   2   2   1   1   1   2   2   1   1   1   2   2   1   1   2   2   2   1   1   2   1   2   2   2   2   1   1   1   1   2   2   2   2   1   2   2   1   1   1   2   2   1   2   1   1   2   2   1   1   1   2   1   1   1   1   1   2   2   1   2   2   2   2   2   2   2   2
 MK-1-11                2   1   1   1   1   1   1   1   2   2   1   1   2   2   1   1   2   1   2   1   1   1   2   2   2   2   1   2   1   2   1   2   1   2   2   2   2   1   1   2   1   2   2   2   1   2   1   1   2   1   2   1   1   1   2   2   2   1   1   2   2   1   1   2   2   1   1   1   2   2   1   1   2   1   2   2   2   2   1   2   1   1   2   1   1   2   1   1   1   2   2   1   1   1   2   2   1   1   1   1   2   2   1   2   2   1   2   1   1   2   2   2   2   2   1   1   1   2   2   1   1   2   1   1   2   2   1   1   2   1   2   2   1   2   2   1   1   1   2   2   1   1   1   2   2   1   1   2   2   2   1   1   2   1   2   2   2   2   1   1   1   1   2   2   2   2   1   1   2   2   2   1   2   2   1   2   2   1   2   2   1   1   1   2   1   2   1   1   1   2   2   1   1   2   2   2   2   2   2   2
 MK-1-12                2   1   1   1   1   1   2   1   2   2   1   1   1   2   1   1   2   1   1   1   2   1   2   2   1   2   1   1   1   2   1   2   1   2   2   2   2   1   1   2   1   1   2   2   2   2   1   1   2   2   2   1   1   1   1   2   2   2   2   2   2   1   1   2   2   1   1   1   2   2   2   1   2   1   2   2   2   2   2   2   2   1   2   1   1   2   1   2   1   2   2   1   2   1   2   2   1   1   1   2   2   2   1   2   1   1   2   1   2   2   2   2   2   2   1   1   1   2   2   1   1   2   1   1   2   2   1   2   2   2   2   2   1   2   2   1   1   1   2   2   1   1   1   2   2   1   1   2   2   2   1   1   2   1   2   2   2   2   1   1   1   1   2   2   2   2   1   1   2   2   2   1   2   1   1   2   2   1   2   2   1   1   1   2   1   2   1   1   1   1   2   1   1   2   2   2   2   2   2   2
 MK-1-13                2   1   1   1   1   1   2   1   1   2   1   1   1   2   1   2   2   1   1   2   2   1   2   2   1   2   2   1   1   2   1   1   1   2   2   2   2   1   1   2   1   2   2   2   2   2   1   1   2   2   2   1   1   1   1   1   2   2   2   2   2   1   1   2   2   1   1   1   2   2   2   1   2   1   2   2   2   2   2   2   2   1   2   1   1   2   1   2   1   2   2   1   2   1   2   2   1   1   1   2   2   2   1   1   1   2   2   1   2   1   2   1   2   2   1   1   2   2   2   1   1   1   1   1   2   1   1   2   2   2   2   2   1   1   2   1   1   1   2   2   1   1   1   2   2   1   1   2   2   2   1   2   2   1   2   2   2   2   1   1   1   1   2   2   2   2   1   1   2   2   2   1   2   1   1   2   2   1   2   1   1   1   1   2   1   2   1   1   2   1   2   1   1   2   2   2   1   2   2   1
 MK-1-14                2   1   1   1   1   1   1   1   1   2   1   1   1   2   2   2   2   1   2   2   1   1   2   2   1   2   2   1   2   2   2   1   1   2   2   2   2   1   1   2   1   1   2   2   2   2   2   1   2   2   2   1   1   1   1   1   2   2   2   1   2   1   1   2   2   1   1   2   2   2   2   1   1   2   2   2   2   2   2   2   2   1   2   1   1   2   1   2   1   1   2   1   2   2   2   2   1   1   1   2   2   2   1   1   1   2   2   1   2   1   2   1   2   1   2   1   2   2   2   1   1   1   1   1   2   1   1   2   2   2   1   2   1   1   2   1   1   1   2   2   1   1   1   2   2   1   1   2   2   1   1   2   2   1   2   2   2   2   1   1   1   1   2   2   2   2   1   1   2   1   2   1   2   1   1   2   2   1   2   1   1   1   1   2   1   2   1   1   2   1   2   2   1   1   2   2   1   2   2   1
 MK-1-15                2   1   1   1   1   1   1   1   1   2   1   1   1   2   2   2   2   1   2   2   1   2   2   2   1   2   2   1   2   2   2   1   1   2   2   2   2   1   1   2   1   2   2   2   2   2   1   2   2   2   2   1   1   1   1   2   2   1   2   2   2   1   1   2   2   1   1   2   2   2   2   1   1   2   1   2   2   2   2   2   2   1   2   1   2   2   1   2   1   1   2   1   1   2   2   2   1   2   1   2   1   2   1   1   1   2   2   1   2   1   2   2   2   1   2   1   2   2   2   2   1   1   1   2   2   1   1   2   2   2   1   2   1   1   2   1   2   1   1   2   1   1   1   2   2   1   1   2   2   1   1   1   2   1   2   2   2   2   1   1   1   1   1   2   2   2   1   1   2   1   2   1   2   1   1   2   2   2   2   1   1   1   1   2   1   2   2   1   2   1   1   2   1   1   2   2   1   1   2   1
 MK-1-16                2   1   1   1   1   1   1   1   1   2   1   1   1   2   2   2   2   1   2   2   1   2   2   2   1   2   2   1   2   2   2   1   1   2   1   2   2   1   1   2   2   2   2   2   2   2   1   2   2   2   2   1   2   1   1   2   2   1   2   2   2   1   1   2   2   1   1   2   2   2   2   1   1   2   1   2   2   2   2   2   1   1   2   1   2   2   1   2   1   1   2   1   1   2   2   2   1   2   1   2   1   1   1   1   1   2   2   1   2   1   2   2   2   1   2   1   2   2   2   2   1   1   2   2   2   1   2   2   2   2   1   2   1   1   2   1   2   1   1   2   1   1   1   2   2   1   1   2   2   1   1   1   2   1   2   2   1   2   1   1   1   1   1   2   2   2   1   1   2   1   2   1   2   1   1   2   2   1   2   1   1   1   2   2   1   2   1   1   2   1   1   2   1   1   2   2   1   1   2   1
 MK-2-1                 1   1   1   1   1   2   2   2   2   1   2   1   2   1   2   2   2   1   1   1   2   2   1   1   1   2   2   1   2   2   1   2   1   1   2   2   1   2   1   1   2   2   2   2   1   2   1   1   1   2   2   2   2   2   2   1   1   2   1   2   1   1   2   2   2   2   1   2   2   2   2   2   2   1   1   1   2   2   2   2   2   1   2   1   2   1   1   1   2   2   2   2   2   2   1   2   2   2   2   1   2   2   2   1   2   1   1   1   2   2   2   1   2   1   2   1   1   2   2   2   2   2   2   1   2   1   1   1   1   2   2   2   2   2   2   2   2   2   1   1   2   1   1   2   2   1   2   1   1   1   1   2   2   2   2   2   1   2   1   2   1   2   1   1   1   1   1   1   1   2   2   1   1   2   1   2   2   1   1   2   1   1   2   2   2   2   1   1   2   1   1   1   2   2   2   1   2   2   1   1
 MK-2-2                 1   1   1   1   1   2   2   2   2   1   2   1   1   1   2   2   2   1   1   1   2   2   1   1   1   2   2   1   2   2   1   2   1   1   2   2   1   2   1   1   1   2   2   2   1   2   1   1   1   2   2   2   2   2   2   1   1   2   1   2   1   1   1   2   2   1   1   2   2   2   2   1   2   1   2   1   2   2   2   2   2   1   2   1   2   1   1   1   2   2   2   2   2   1   1   2   2   1   2   1   2   2   2   1   2   1   1   1   2   2   2   2   2   1   2   1   1   2   2   2   2   2   2   1   2   1   1   2   1   1   2   2   2   2   2   2   2   2   1   1   2   1   1   2   2   1   2   1   1   1   1   2   2   2   2   2   1   2   2   2   1   2   1   1   1   1   1   1   1   2   2   1   1   1   1   1   2   1   1   2   1   2   2   2   2   2   1   1   2   1   1   2   1   1   2   1   2   1   1   1
 MK-2-3                 1   1   1   1   1   2   2   2   2   1   1   1   1   1   2   2   1   1   1   1   2   2   1   1   1   2   2   1   2   2   1   2   1   1   2   2   1   2   1   1   1   2   2   1   1   2   1   1   1   2   2   2   2   2   2   1   1   2   2   2   1   1   1   2   2   1   1   2   2   1   2   1   2   1   2   1   2   2   2   2   2   1   2   1   2   1   1   1   2   2   2   2   2   1   1   2   2   1   2   1   2   2   1   1   2   1   1   1   1   2   1   2   2   1   2   1   1   2   2   2   2   2   1   1   2   1   1   2   1   1   2   2   2   2   2   2   2   2   1   1   2   1   1   2   2   1   2   1   1   1   1   2   2   2   2   2   1   2   2   2   1   2   1   1   1   1   1   1   1   2   2   1   1   1   1   1   2   1   1   2   1   2   2   2   2   2   1   1   2   1   1   1   1   2   2   1   1   1   1   1
 MK-2-4                 1   1   1   1   1   1   2   2   2   1   1   1   1   1   2   2   1   1   1   1   2   2   1   1   1   2   2   1   2   2   1   2   1   2   2   2   1   2   1   1   1   2   2   1   1   2   1   1   1   1   2   2   2   2   2   1   1   2   2   2   1   2   1   2   2   1   1   2   2   1   2   1   2   1   2   1   2   2   2   2   2   1   1   1   2   1   1   1   2   2   2   2   2   1   1   2   2   1   2   1   2   2   1   1   2   1   2   1   1   2   1   2   2   1   2   1   1   2   2   2   2   1   1   1   2   1   2   2   1   1   2   2   2   2   2   2   2   2   1   1   2   2   1   2   2   1   2   1   1   1   2   2   2   2   2   2   1   2   2   2   1   2   1   1   2   1   1   1   1   1   2   1   1   1   1   1   2   1   1   2   1   1   2   2   2   2   1   1   2   1   1   1   1   2   2   1   1   1   1   1
 MK-2-5                 2   1   1   1   1   2   2   2   2   1   1   1   1   1   2   2   1   1   1   1   2   2   1   1   1   2   2   1   2   2   1   2   1   2   2   2   1   2   1   1   1   2   2   1   1   2   1   1   2   1   2   2   2   2   2   1   1   2   2   2   1   2   1   2   1   1   1   2   2   1   2   1   2   1   2   1   1   2   2   2   2   1   2   1   1   1   2   1   2   2   2   2   2   1   1   2   2   1   2   1   2   2   1   1   2   1   1   1   1   2   1   2   2   1   2   1   1   2   2   1   2   1   1   1   2   2   1   2   1   1   2   2   2   2   2   2   2   2   1   1   2   2   1   2   2   1   2   1   1   1   2   2   2   2   2   2   1   2   2   2   2   2   1   1   2   1   1   1   1   2   1   2   2   1   1   1   2   1   1   2   1   2   2   2   2   2   1   1   2   1   1   2   1   2   2   1   1   1   1   1
 MK-2-6                 2   1   2   1   1   1   1   2   2   1   1   1   1   1   1   2   1   2   2   1   2   2   1   1   1   2   2   1   2   2   1   2   2   2   2   2   1   2   2   1   1   2   1   1   1   2   1   1   2   1   2   2   2   2   2   1   1   2   1   2   1   2   1   1   1   1   1   2   2   1   2   1   2   1   2   1   1   2   2   1   2   1   2   1   1   1   2   1   2   2   2   2   2   1   1   2   2   1   2   1   2   2   1   2   2   2   1   1   1   2   1   2   2   1   2   1   1   2   2   1   2   1   1   1   2   2   1   2   1   1   2   2   1   2   2   2   2   2   2   1   2   2   1   2   2   2   2   1   2   1   2   2   2   2   2   1   1   2   2   2   2   2   1   2   1   1   1   1   1   2   1   2   2   1   1   1   1   1   1   2   1   2   2   2   2   2   2   1   2   1   1   2   1   2   2   1   1   2   1   1
 MK-2-7                 2   1   2   1   1   1   1   1   2   1   1   1   1   1   1   2   1   2   2   1   2   2   1   1   1   2   2   1   2   2   1   2   2   1   2   2   1   1   2   1   2   2   1   1   1   2   1   1   2   2   1   1   2   1   2   1   2   2   1   2   1   1   1   1   1   1   1   2   2   1   2   1   2   2   2   1   1   2   2   1   1   1   2   1   1   1   2   1   1   2   1   2   2   1   1   2   2   1   2   1   2   2   1   2   2   2   2   1   1   2   1   2   2   1   2   1   2   2   2   1   2   1   1   1   2   2   1   2   2   1   1   2   1   2   2   2   2   2   2   1   2   2   1   2   2   2   2   1   2   1   2   2   2   2   2   1   1   2   2   2   2   2   1   2   1   1   1   1   1   2   1   2   1   1   1   1   1   1   1   2   1   2   2   2   2   2   2   1   2   1   1   2   1   2   2   1   1   2   1   1
 MK-2-8                 2   1   2   1   1   1   1   1   2   1   1   1   1   1   1   2   1   2   2   1   2   2   1   1   2   2   2   1   2   2   1   2   2   1   2   2   1   1   2   1   2   1   1   1   1   2   2   1   2   2   1   1   1   1   2   1   2   1   1   2   1   1   1   1   1   1   1   2   2   1   2   1   2   2   2   1   1   2   2   1   1   1   1   1   1   1   2   1   1   2   1   1   2   1   1   2   2   1   2   1   2   2   1   2   2   2   2   1   1   1   1   2   2   1   1   2   2   2   2   1   2   1   1   1   2   1   2   2   2   1   1   2   1   2   2   2   2   1   2   1   2   2   1   2   2   2   2   1   2   1   2   2   2   2   2   1   1   2   2   2   2   2   1   2   1   1   1   1   1   2   1   2   1   1   1   1   1   1   1   2   1   2   2   2   2   2   2   1   2   1   1   2   1   2   2   1   1   2   1   1
 MK-2-9                 2   1   2   1   1   2   1   1   2   1   1   2   1   1   1   2   1   1   2   1   2   2   2   1   2   2   2   1   2   2   1   2   2   1   2   2   1   1   2   1   2   1   1   1   1   2   2   1   2   2   1   1   1   1   2   1   2   1   1   2   1   1   1   1   1   2   1   1   2   1   1   1   2   2   2   1   1   2   2   1   1   1   1   1   1   1   2   1   1   2   1   1   2   1   1   2   1   1   2   2   2   1   1   2   2   2   1   1   1   1   1   2   2   1   1   2   2   2   2   1   2   1   2   1   2   1   1   2   2   1   1   2   2   2   2   2   1   1   1   1   2   2   1   2   2   2   2   1   2   1   2   1   2   2   2   2   1   2   1   2   1   2   1   1   1   1   1   1   1   2   1   2   1   1   1   1   1   1   1   1   1   2   2   2   2   2   2   1   2   2   1   2   1   1   2   1   1   2   1   1
 MK-2-10                2   1   2   1   1   2   1   1   2   1   1   2   1   1   1   2   1   1   2   1   2   2   2   1   2   1   2   1   2   2   1   2   2   1   2   2   1   1   2   1   2   1   1   1   1   2   2   1   2   2   1   1   1   1   1   1   2   1   1   2   1   1   1   1   1   1   1   1   2   1   1   1   2   2   1   1   1   2   2   1   1   1   1   1   1   1   2   1   1   2   1   1   2   1   1   2   1   1   1   2   2   1   1   2   1   2   1   1   1   1   1   2   2   1   1   2   2   2   2   1   2   1   2   1   2   1   1   2   2   1   1   2   2   2   2   2   1   1   2   1   2   2   1   2   2   2   2   1   2   1   2   1   2   2   2   2   1   2   1   2   1   2   1   2   1   2   1   1   1   2   1   2   1   1   1   1   1   1   1   1   1   2   2   2   2   2   2   1   1   2   1   1   1   1   2   1   1   2   1   1
 MK-2-11                1   1   2   1   1   2   1   1   2   1   1   2   1   1   1   2   1   2   2   1   2   2   2   1   2   1   2   2   2   2   1   2   1   1   2   2   1   1   1   1   2   1   1   1   1   2   2   1   2   2   1   1   1   1   1   1   2   1   1   2   1   1   1   1   1   1   1   1   2   1   1   1   2   2   1   1   1   2   2   1   1   1   1   2   1   2   2   1   1   2   1   1   2   1   1   2   1   2   2   2   2   1   1   2   1   2   1   1   1   1   1   2   2   1   1   2   2   1   2   1   2   1   2   1   2   1   2   2   2   1   1   2   2   2   2   2   1   1   2   2   2   2   1   1   2   1   2   1   2   2   2   2   2   2   2   2   1   2   1   2   1   1   1   2   1   1   1   1   1   2   1   2   2   1   1   1   1   1   1   1   1   1   2   2   2   2   2   1   1   2   1   1   1   1   2   1   1   2   1   1
 MK-2-12                1   1   2   1   1   2   1   1   2   1   1   2   1   1   1   2   1   2   2   1   1   1   2   1   2   1   2   2   1   2   1   2   1   1   2   2   1   1   1   1   2   1   1   1   1   2   2   1   2   2   2   1   2   1   1   1   2   1   1   2   1   1   1   1   2   1   1   1   2   2   1   1   2   2   1   1   1   2   2   1   2   1   1   1   1   2   2   1   2   2   1   2   1   1   1   2   1   2   2   2   2   1   1   2   1   2   1   1   2   1   1   2   2   1   1   1   2   1   2   1   2   1   2   1   2   1   2   2   1   2   1   2   2   1   2   2   1   1   1   2   2   2   1   1   2   2   2   1   2   2   2   2   2   2   1   2   1   2   1   2   1   1   1   2   1   1   2   1   2   2   1   2   2   1   1   1   1   1   1   1   1   1   2   2   1   2   2   1   1   2   1   1   1   1   2   1   1   2   1   1
 MK-2-13                1   1   2   1   1   2   1   1   2   1   1   2   2   1   1   2   1   2   2   1   1   1   2   2   2   1   2   2   1   2   1   1   1   1   2   2   1   1   1   1   2   1   1   1   1   2   2   1   2   2   2   1   2   2   1   1   2   1   1   2   1   1   1   1   2   1   1   1   2   2   1   1   2   2   1   1   1   2   2   1   2   1   1   1   1   2   2   1   2   2   1   2   1   1   1   2   1   2   2   2   2   1   1   2   1   2   2   1   2   1   1   2   2   1   2   1   2   2   2   1   2   1   1   1   2   1   2   2   1   2   1   2   2   1   2   2   1   1   1   2   2   2   1   1   2   1   2   1   2   2   2   1   2   2   2   2   1   2   1   1   1   1   1   2   1   2   2   1   2   2   1   2   1   1   1   1   1   1   1   1   2   1   2   2   1   1   2   1   1   2   1   1   1   1   2   1   1   2   1   1
 MK-2-14                1   1   2   1   2   2   2   1   2   1   1   2   2   1   2   2   1   2   1   1   1   1   1   2   2   1   1   2   1   2   1   1   1   1   2   2   1   1   1   1   2   1   1   1   1   2   2   1   2   2   2   1   2   2   1   1   2   1   1   2   1   1   1   1   1   1   1   1   2   1   1   1   2   2   1   1   1   2   2   1   2   1   1   1   1   2   2   1   2   2   1   2   1   1   1   1   1   2   2   2   2   1   1   2   1   1   2   1   2   1   1   2   2   1   2   1   2   2   2   1   2   1   1   1   2   1   1   2   1   2   1   2   1   1   2   1   1   1   1   2   2   2   2   1   2   1   2   2   2   2   2   1   2   2   2   2   2   2   1   1   1   1   1   1   1   2   2   1   1   2   1   1   1   1   2   1   1   1   1   1   2   1   2   2   1   1   2   1   2   2   2   1   1   1   2   1   1   2   1   1
 MK-2-15                1   1   2   1   2   2   2   1   2   1   1   2   2   1   2   2   1   2   1   1   1   1   1   2   2   1   2   2   1   2   1   1   1   1   2   2   1   1   1   1   2   1   1   2   1   2   2   1   1   2   2   1   2   2   1   1   2   1   2   2   1   2   1   1   1   1   1   2   2   1   1   1   2   2   1   1   1   2   2   1   2   1   1   1   1   2   2   1   2   2   1   2   1   1   1   1   1   2   2   1   2   1   1   2   1   1   2   1   2   1   1   1   2   1   2   1   2   2   2   1   2   1   1   1   2   1   1   2   1   2   1   2   1   1   2   1   1   1   1   2   2   2   2   1   2   1   2   2   2   2   2   1   2   2   2   2   2   2   1   1   2   1   1   1   1   2   2   2   1   2   1   2   1   1   2   1   1   1   1   1   2   1   2   1   1   1   2   2   2   2   2   2   1   1   2   1   1   2   1   1
 MK-2-16                2   1   2   1   2   2   2   1   2   2   1   2   2   2   2   2   1   2   1   1   1   1   2   2   2   1   2   2   1   2   1   1   1   2   2   2   1   1   2   1   1   1   1   2   1   2   2   1   1   2   2   1   2   2   1   1   2   1   2   2   1   2   1   1   1   1   1   2   2   1   1   1   1   2   1   1   1   2   2   1   2   1   1   1   1   2   1   1   2   2   1   2   1   1   1   1   1   2   2   1   2   1   1   2   1   1   2   1   2   1   1   1   2   2   2   1   2   1   2   1   2   1   1   2   2   1   2   2   1   2   1   2   2   1   2   1   1   1   1   2   2   2   2   2   2   1   2   2   2   2   2   2   2   2   2   2   2   2   1   1   2   1   1   1   1   2   2   2   1   2   1   2   1   1   2   1   1   1   1   1   2   1   2   1   1   1   2   2   2   1   2   2   1   1   2   1   1   2   1   1
 MK-3-1                 2   2   1   2   1   1   2   1   2   1   1   2   2   2   1   2   2   1   2   1   1   2   2   2   1   1   2   1   2   2   1   2   1   2   2   2   2   1   2   1   2   2   1   1   2   1   2   1   1   2   1   2   1   1   1   1   1   2   1   2   1   1   2   2   2   1   2   2   1   1   2   2   2   2   2   2   1   1   1   1   1   2   1   2   2   2   1   2   2   1   2   2   2   1   1   2   2   1   2   2   2   2   2   1   2   2   2   2   2   1   2   1   1   1   1   2   2   2   2   1   2   2   1   2   1   1   2   2   1   2   2   1   2   2   2   2   2   1   2   2   1   2   1   2   1   1   2   2   1   1   1   1   2   2   2   2   1   1   2   2   2   2   1   2   2   2   2   1   1   1   2   2   1   2   2   1   2   1   2   2   2   2   2   2   1   1   2   2   2   2   2   2   2   2   2   1   1   1   1   1
 MK-3-2                 1   2   1   2   1   1   2   1   2   1   1   2   2   2   1   2   2   1   2   1   1   2   2   2   2   1   2   1   2   2   1   2   1   2   2   2   2   1   2   1   2   2   1   1   2   1   2   1   1   2   1   2   2   1   1   1   2   2   1   2   1   2   2   2   2   1   2   2   1   1   2   2   2   2   2   2   1   1   1   2   1   2   1   2   2   2   1   2   2   1   2   2   1   1   2   2   2   1   2   2   1   2   2   1   2   2   2   2   2   1   2   1   2   1   1   1   2   2   1   1   1   2   1   2   1   1   2   2   1   2   2   1   2   2   1   2   2   1   2   2   1   2   1   2   1   1   2   1   1   1   1   1   2   2   2   2   1   1   1   2   2   1   2   2   2   2   2   1   2   1   2   2   1   2   2   2   2   1   2   2   2   2   2   2   1   2   2   2   2   2   1   1   2   2   2   2   1   2   1   1
 MK-3-3                 1   2   1   2   1   1   2   1   2   1   2   2   2   2   1   2   2   1   2   2   1   2   2   2   2   1   2   2   2   2   1   2   1   2   2   2   2   1   2   1   2   2   1   1   2   1   2   1   1   2   1   2   2   1   1   1   2   2   1   1   1   2   2   2   2   1   2   2   1   2   2   2   2   2   2   2   1   1   1   2   1   2   1   2   2   2   1   2   2   1   2   2   1   1   2   2   2   1   2   2   1   1   2   1   2   2   2   2   2   1   2   1   2   1   1   1   2   2   1   1   1   2   2   2   1   1   1   2   1   2   2   1   1   2   2   2   2   1   2   1   1   2   1   2   1   1   2   1   2   1   1   1   2   2   2   2   1   1   1   2   1   1   1   2   2   1   2   1   2   1   2   2   1   2   1   2   2   1   2   1   1   2   2   2   1   2   2   2   2   2   1   1   2   2   2   2   1   2   1   1
 MK-3-4                 1   1   1   2   1   1   2   1   1   1   2   2   2   2   1   1   2   2   1   2   1   2   2   2   2   1   2   2   2   2   1   1   1   2   2   1   2   1   1   1   2   2   1   1   2   1   2   1   1   2   1   2   2   1   2   1   2   2   1   1   1   2   2   2   2   1   2   1   1   2   2   2   2   2   2   2   1   1   1   2   1   2   1   2   2   2   1   2   2   1   2   2   1   1   2   2   2   1   2   2   2   2   2   2   2   2   2   2   2   1   2   1   1   1   1   2   2   2   1   2   1   2   2   1   1   1   1   2   1   2   1   1   2   2   2   1   2   1   2   1   1   2   2   2   1   1   2   1   2   1   1   1   2   2   2   2   1   1   1   1   1   1   1   2   2   1   2   1   2   1   2   2   1   2   2   2   2   1   2   1   1   2   2   2   2   2   2   2   2   2   1   1   2   2   2   2   1   2   1   1
 MK-3-5                 1   1   1   2   1   2   2   1   1   1   2   2   2   1   1   1   2   2   1   2   1   2   2   2   2   1   2   2   2   1   1   1   1   2   2   1   2   1   1   1   1   2   1   1   2   1   2   1   1   2   1   1   2   1   2   1   2   1   2   1   1   2   2   2   2   1   2   1   1   2   2   2   2   2   2   1   1   1   1   2   1   2   1   2   2   2   1   2   2   1   2   2   1   1   2   2   2   1   2   2   2   1   2   2   2   2   2   2   2   1   2   1   1   1   1   1   2   2   1   2   1   2   2   2   1   1   1   2   1   2   1   1   2   2   2   2   2   1   2   1   1   2   2   2   1   1   2   1   2   1   1   1   2   2   2   2   1   1   1   1   1   1   1   2   2   1   2   1   2   1   2   2   1   2   2   1   2   1   2   1   1   1   2   2   2   2   2   2   2   2   2   1   2   2   2   2   2   2   1   1
 MK-3-6                 1   1   1   2   1   2   2   1   2   1   2   2   1   1   1   1   2   1   1   2   1   2   2   2   2   2   2   2   2   1   1   1   1   2   2   1   2   1   1   1   1   2   1   1   2   1   2   2   1   2   1   1   2   1   2   1   2   1   1   1   1   2   2   2   2   1   2   1   1   2   1   2   2   2   2   1   1   1   1   2   1   2   1   2   2   2   1   2   2   1   2   2   1   1   2   2   2   1   1   2   2   1   1   2   2   2   2   1   2   1   2   1   1   1   1   1   1   2   1   2   1   2   2   2   1   1   1   2   1   2   2   1   2   1   1   2   2   1   1   1   1   1   2   1   1   1   2   1   1   1   1   1   2   2   2   2   1   1   1   1   2   1   1   2   2   1   2   1   2   1   2   2   1   2   2   1   2   1   2   1   1   1   2   2   2   1   2   2   2   2   2   1   2   2   2   2   2   2   1   1
 MK-3-7                 1   1   1   2   1   2   2   2   2   1   2   2   1   1   1   1   2   1   1   2   1   2   2   2   2   2   1   1   2   1   1   1   1   2   2   1   2   2   1   1   1   2   1   1   2   1   2   2   1   2   1   1   2   1   2   1   2   2   2   1   1   2   2   2   2   1   2   1   2   2   1   2   1   1   2   1   1   1   1   2   1   2   1   2   2   2   1   2   2   1   2   2   2   1   2   2   2   1   1   2   2   2   1   2   2   2   2   1   2   1   2   1   2   1   1   1   1   2   1   2   1   2   2   2   1   1   1   2   2   2   2   1   2   1   2   2   2   1   1   1   1   1   2   1   1   1   2   1   1   1   1   2   2   2   1   2   1   1   1   1   2   1   1   2   2   1   2   1   1   1   1   2   1   2   2   1   2   1   1   1   1   1   2   2   2   1   2   2   2   2   2   1   2   2   2   2   2   2   2   1
 MK-3-8                 1   2   1   2   1   2   2   2   2   1   2   2   1   1   1   1   1   1   1   2   1   1   2   2   2   2   2   1   2   2   1   1   1   2   2   1   2   2   1   1   1   2   1   1   2   2   2   2   1   2   1   1   2   1   1   1   2   2   2   2   1   2   2   2   2   1   2   1   2   2   1   2   1   1   2   1   1   1   1   2   1   2   1   2   2   2   1   2   2   1   2   2   1   1   2   2   2   1   1   2   2   2   1   2   2   2   2   1   2   1   2   1   2   1   1   1   1   2   1   2   1   2   2   2   2   1   1   2   2   1   2   1   2   1   1   2   2   2   1   1   1   1   2   2   1   1   2   1   1   2   1   2   2   1   1   2   1   1   1   1   2   1   1   2   2   1   2   1   2   1   1   2   1   1   2   1   1   1   1   1   1   1   2   2   2   1   2   2   2   2   2   1   2   2   2   1   2   2   2   1
 MK-3-9                 1   2   1   2   1   2   2   2   2   1   2   2   1   1   1   2   1   1   1   2   1   1   2   2   1   2   2   2   2   1   1   1   1   2   2   1   2   2   1   2   1   2   1   2   2   2   2   2   2   2   1   2   2   1   1   1   2   2   2   2   1   2   2   2   2   1   2   1   2   2   1   2   1   1   2   1   1   1   1   2   2   1   1   2   2   2   1   2   2   1   2   2   1   1   2   2   2   1   1   2   1   2   1   2   1   2   2   1   2   1   2   2   2   1   1   1   1   2   1   2   1   2   2   2   2   1   1   2   2   1   2   1   2   1   1   2   2   2   1   1   1   1   2   2   1   1   2   1   2   1   1   2   2   1   2   2   1   1   1   1   2   1   1   2   2   1   2   1   2   1   2   2   1   1   2   1   1   1   2   1   1   1   2   2   2   1   2   2   2   2   2   1   2   2   2   1   2   2   2   1
 MK-3-10                2   2   1   1   2   1   2   2   2   1   2   2   1   1   2   1   1   1   1   2   1   1   2   2   1   1   2   2   2   1   1   1   1   2   2   1   2   2   1   2   1   2   1   2   2   2   2   2   1   2   1   2   2   1   1   1   1   2   2   2   1   2   2   2   1   1   2   1   2   2   1   2   1   1   1   1   1   1   1   2   2   1   1   2   2   2   1   2   2   1   2   2   1   1   2   2   2   1   1   2   1   2   1   1   1   1   2   1   2   1   2   2   2   1   1   1   1   2   1   2   1   2   2   2   2   1   1   1   2   1   2   1   2   1   1   2   2   2   1   1   1   1   2   2   1   1   2   1   2   2   1   2   2   1   2   2   1   2   1   1   2   1   1   2   2   1   2   1   2   1   2   2   1   1   2   1   1   1   2   1   1   2   2   2   2   1   2   2   2   2   2   2   2   2   2   1   2   2   2   1
 MK-3-11                2   2   1   1   2   1   2   2   2   1   2   2   1   1   2   1   1   1   1   2   1   1   2   2   1   1   1   2   2   1   1   1   1   2   2   1   2   2   1   1   1   2   1   2   2   1   2   2   1   2   1   2   2   1   1   1   1   2   2   2   1   2   2   2   1   1   2   2   2   1   1   2   1   1   1   1   1   1   1   2   2   1   1   2   2   2   1   2   1   1   2   2   1   1   2   1   2   1   1   2   1   2   1   1   1   1   2   1   2   1   2   2   2   1   1   1   1   2   1   2   1   2   2   1   2   1   1   2   2   1   2   1   2   1   2   2   1   2   2   1   1   1   2   2   1   1   2   1   2   2   1   2   2   1   2   2   1   2   1   1   1   1   1   2   2   2   2   1   2   1   2   2   1   1   2   1   1   1   2   1   1   2   2   1   2   1   2   2   2   2   2   2   2   1   2   1   2   2   2   1
 MK-3-12                2   1   1   1   2   1   2   2   2   1   2   1   1   1   1   1   1   1   1   2   1   1   2   2   1   1   1   2   2   1   1   1   1   2   2   1   2   2   1   1   2   2   1   2   1   1   2   2   1   2   1   2   2   1   1   1   1   2   2   2   1   2   1   2   1   1   1   2   2   1   1   2   2   1   1   1   2   2   1   2   2   1   1   2   2   2   1   2   1   1   2   2   1   1   2   1   2   1   1   2   1   2   1   1   1   1   2   1   1   1   2   2   2   1   1   1   1   2   1   2   1   2   1   1   2   1   1   2   2   1   2   1   1   1   2   2   1   2   2   1   2   1   2   2   1   1   2   1   2   2   1   2   2   1   2   2   2   2   1   1   1   1   1   2   2   2   2   1   2   1   2   2   2   2   2   1   2   1   2   1   1   2   2   1   2   1   2   2   2   2   2   2   2   1   2   1   2   2   2   1
 MK-3-13                2   1   1   1   2   1   2   2   2   1   2   1   1   1   1   2   1   1   1   2   1   2   1   2   2   1   1   2   2   1   1   1   1   2   2   1   2   2   1   1   2   2   1   2   1   1   2   2   1   2   1   2   2   1   1   1   1   2   2   2   1   2   1   2   1   1   1   2   2   1   1   2   2   1   1   2   2   2   1   1   1   1   1   2   2   2   1   2   2   1   2   2   1   1   2   1   2   1   1   2   1   2   1   1   1   1   2   1   1   1   2   2   2   1   1   1   1   2   2   2   1   1   1   1   2   1   1   2   2   1   2   1   1   1   1   2   1   2   2   1   2   1   2   2   1   1   2   1   2   1   1   2   2   1   2   2   2   2   2   1   1   1   2   2   2   1   2   1   2   1   2   2   2   1   2   1   2   1   2   1   1   2   2   1   2   1   2   2   2   2   1   2   2   1   2   1   2   2   2   1
 MK-3-14                2   1   1   1   2   1   2   2   2   1   2   1   1   1   2   1   1   1   1   1   1   2   1   2   2   2   1   1   2   1   1   1   1   2   2   1   2   2   1   1   2   2   1   2   1   1   2   2   1   2   1   2   2   1   1   2   1   2   2   2   1   2   2   2   1   1   1   2   2   1   1   2   2   1   1   2   1   2   1   1   1   2   1   2   2   1   1   2   2   1   2   2   1   1   2   1   2   1   1   2   1   2   2   1   2   1   1   1   2   1   2   2   2   2   1   1   1   2   2   2   1   2   1   2   2   1   2   2   2   1   2   1   1   1   1   2   1   2   2   1   2   1   2   2   1   1   2   2   2   2   1   2   2   1   2   2   2   1   2   1   1   1   2   2   2   1   2   1   1   1   2   2   1   1   2   1   2   1   2   1   1   2   2   1   2   1   2   2   2   2   1   1   1   1   2   2   1   2   2   1
 MK-3-15                2   1   1   1   2   1   2   2   2   1   1   1   1   1   2   1   1   1   1   1   1   2   1   2   2   2   1   1   2   2   2   1   1   2   2   1   2   2   1   1   2   2   1   2   1   2   2   2   1   2   1   2   2   1   1   2   1   2   2   1   1   2   2   2   1   1   1   2   2   1   1   2   2   1   1   2   2   2   1   1   1   2   1   2   2   1   1   2   2   1   2   2   1   1   2   1   2   1   1   2   1   2   2   1   2   1   1   1   2   1   2   2   2   2   1   1   1   2   2   2   1   2   1   2   2   1   2   1   2   1   2   1   1   1   1   2   1   2   2   1   2   1   2   1   1   1   2   2   2   2   1   2   2   1   2   2   1   1   2   1   1   1   2   2   2   1   2   1   1   1   2   2   1   2   2   1   2   1   2   1   1   2   1   1   2   1   1   2   1   2   1   1   1   1   2   2   1   2   2   1
 MK-3-16                2   2   1   1   2   2   2   2   2   1   1   1   1   1   2   2   1   1   1   1   1   1   2   2   2   2   1   1   2   2   2   1   1   2   2   1   2   2   1   1   2   2   1   2   2   2   2   2   1   2   1   2   2   1   1   2   1   2   2   2   2   2   2   2   1   1   1   2   2   1   1   2   2   1   1   2   2   2   1   1   1   2   1   2   2   1   1   2   2   1   2   2   1   1   2   1   2   1   1   2   1   2   2   1   2   1   1   1   1   1   2   2   2   2   1   1   1   2   2   2   1   2   1   2   1   1   2   1   2   2   2   2   1   1   1   2   1   2   1   1   2   1   2   1   1   1   2   1   2   2   1   2   2   1   2   2   1   1   2   1   1   1   2   2   2   1   2   2   1   2   2   2   1   2   2   1   2   1   2   1   1   2   1   1   2   1   1   2   1   2   1   2   1   1   2   2   1   2   2   1
 MK-4-1                 2   2   2   1   2   1   2   1   1   1   1   2   2   2   1   2   2   1   2   1   1   1   1   2   2   1   1   2   1   1   1   1   1   1   2   2   1   2   2   1   1   2   1   1   2   2   1   1   2   2   2   2   1   2   1   2   2   2   2   2   2   1   2   1   2   2   1   1   2   2   2   2   2   1   1   1   1   2   1   1   1   2   2   1   2   1   2   1   2   2   1   1   1   1   1   2   1   1   1   1   2   2   2   2   1   1   1   1   2   2   2   2   1   2   2   2   1   2   2   1   1   1   1   1   1   1   1   1   2   2   1   1   2   1   2   2   2   2   1   2   2   2   1   1   2   2   1   1   1   2   1   2   2   2   1   1   2   1   2   1   1   1   1   1   2   1   2   2   1   1   1   2   1   1   1   1   1   2   2   1   1   2   1   1   2   1   2   1   1   1   1   2   2   1   1   2   1   2   2   1
 MK-4-2                 2   2   2   1   2   1   2   1   2   1   1   2   2   2   1   1   2   2   2   1   1   1   1   2   2   2   1   2   1   1   1   1   1   2   2   1   1   2   2   2   1   2   1   1   2   2   1   1   2   2   2   2   1   2   1   2   2   2   2   2   2   1   2   1   2   2   1   1   2   2   2   2   2   1   1   1   1   2   1   1   1   2   2   1   2   1   2   1   2   2   1   1   1   1   1   2   2   2   1   1   2   2   2   2   2   1   1   1   2   2   2   2   1   2   2   2   1   2   2   1   1   1   1   1   1   1   1   1   2   2   1   1   2   1   2   2   2   2   1   2   2   2   1   1   2   2   1   1   1   2   1   2   1   2   1   1   2   1   2   1   1   1   1   1   2   2   2   2   1   1   1   2   1   1   1   1   1   2   2   1   1   2   1   1   2   1   2   1   1   1   1   2   2   1   1   2   1   2   2   1
 MK-4-3                 2   1   2   1   2   1   2   1   2   2   1   2   2   2   1   1   2   2   2   1   1   1   1   2   2   2   1   2   1   1   1   1   1   2   2   1   1   2   1   2   1   2   2   2   1   2   1   1   2   2   2   1   1   2   1   2   2   2   2   2   2   1   1   1   2   2   1   1   2   1   2   2   2   2   1   1   1   2   1   1   1   2   2   1   1   2   1   1   2   2   1   1   1   1   1   2   2   2   1   1   2   2   2   2   2   1   1   1   2   2   1   1   1   2   2   2   1   2   2   1   1   1   1   1   1   2   1   1   2   2   1   1   2   1   2   2   2   2   1   2   2   2   1   1   2   2   1   1   1   2   1   2   1   2   1   2   2   1   2   1   1   1   1   1   2   2   2   2   1   1   1   1   1   1   1   1   1   2   2   1   1   2   1   1   2   1   2   1   1   1   1   2   2   1   1   2   1   2   2   1
 MK-4-4                 2   1   1   1   2   1   2   1   2   2   1   2   2   2   2   1   2   2   1   1   1   1   1   2   2   2   2   2   1   1   1   1   1   2   2   1   1   2   1   2   1   2   2   2   1   2   1   1   2   2   2   1   1   2   1   2   1   2   2   2   2   1   1   1   2   2   1   1   2   1   2   2   2   2   1   1   1   2   1   1   1   2   2   2   1   2   1   1   2   2   1   1   1   1   1   2   2   1   1   1   2   2   2   2   2   1   1   1   2   2   2   1   1   2   2   2   1   2   2   1   1   1   1   1   1   2   2   1   2   2   1   1   2   1   2   2   2   2   1   1   2   2   2   1   2   2   1   1   1   2   1   2   2   2   1   2   2   1   2   1   1   1   1   1   2   2   2   2   1   2   1   1   1   1   1   1   1   2   2   1   1   1   1   1   1   1   2   1   1   1   1   2   2   1   2   1   1   2   2   1
 MK-4-5                 2   1   2   1   2   1   1   1   2   2   1   2   2   2   2   1   2   2   2   1   1   1   1   2   2   2   2   2   1   1   1   1   1   2   2   1   1   2   1   2   1   2   2   1   2   2   1   1   2   2   2   1   1   2   1   2   1   2   2   2   2   1   1   1   2   2   1   2   2   1   2   2   2   2   1   1   1   2   1   1   1   1   2   2   1   2   1   1   2   2   1   1   1   2   1   2   2   1   1   1   2   2   2   2   2   1   1   1   2   2   1   1   1   2   2   2   1   2   2   1   1   1   1   1   1   2   2   1   2   2   1   1   2   2   2   2   2   2   1   1   2   2   2   1   2   2   1   1   2   2   1   2   2   2   1   2   2   2   2   1   2   1   1   1   2   2   2   2   1   1   1   1   1   1   2   1   1   2   2   1   1   1   1   1   1   1   2   1   1   1   1   2   1   1   2   1   2   1   2   1
 MK-4-6                 2   1   2   1   2   1   1   1   2   2   1   2   2   2   2   1   2   2   2   1   1   1   1   1   2   2   2   2   1   1   1   1   1   2   2   1   1   2   1   2   1   2   2   1   2   2   1   1   2   2   2   1   1   2   1   2   1   1   2   2   1   1   1   1   2   2   1   2   2   2   2   2   2   2   1   1   1   2   1   1   2   1   2   1   1   2   1   1   2   2   1   1   2   2   1   2   2   1   1   1   2   2   2   2   2   1   1   2   2   2   1   1   1   2   2   2   1   2   2   1   1   1   1   1   1   2   2   1   2   2   1   1   2   2   2   1   2   2   2   1   1   2   1   1   2   2   1   1   2   2   1   1   2   2   1   2   1   2   2   1   2   1   1   1   2   2   2   1   2   1   1   1   1   1   2   1   1   2   2   1   1   1   1   1   1   1   2   1   1   1   1   2   1   1   2   1   2   1   2   1
 MK-4-7                 1   1   1   1   2   1   1   1   2   2   1   2   2   2   2   1   2   2   2   1   1   1   1   1   2   2   2   2   1   1   1   1   1   2   2   1   1   1   1   2   1   1   2   1   2   2   2   1   2   1   2   1   1   2   1   2   1   1   2   2   1   2   1   1   2   2   1   2   2   2   1   2   2   2   1   1   1   2   1   1   2   1   2   1   1   2   1   1   2   2   1   1   2   2   1   2   2   1   1   1   2   2   2   2   2   1   1   2   1   2   1   1   1   2   2   2   1   2   1   1   1   1   1   1   1   2   2   1   2   1   1   1   2   2   2   1   2   2   2   1   1   2   1   1   2   2   2   1   2   2   1   1   2   2   1   2   1   2   2   1   2   1   2   1   2   2   2   1   2   2   1   2   1   1   2   1   1   2   2   1   1   2   1   1   2   1   1   1   1   1   1   2   2   1   2   2   2   1   2   1
 MK-4-8                 1   1   1   1   2   1   2   1   2   2   1   2   2   2   2   1   2   2   2   1   1   1   1   1   2   2   2   2   1   1   1   1   1   2   2   1   1   1   1   1   1   1   2   1   2   2   2   1   2   1   2   1   2   2   1   2   1   1   2   2   1   2   1   1   2   1   1   1   2   2   1   2   2   2   1   1   1   1   1   2   2   1   2   1   1   2   1   1   2   2   1   1   2   2   2   2   2   1   1   1   2   1   2   2   2   1   1   2   2   2   1   2   1   2   2   2   1   2   1   1   1   1   1   1   1   2   2   1   2   1   1   1   2   2   2   1   2   2   2   1   1   2   1   1   2   2   2   1   2   2   1   1   2   1   1   2   1   2   2   1   2   1   2   1   2   2   2   1   2   2   1   2   1   2   2   1   1   2   2   1   1   2   2   1   2   1   1   1   1   1   2   2   2   2   1   1   2   1   1   1
 MK-4-9                 2   1   1   2   2   1   2   1   2   2   1   2   2   2   2   1   2   2   2   1   1   1   1   1   2   2   2   2   1   1   2   1   1   2   1   1   1   1   1   2   1   1   2   1   1   2   2   1   2   1   2   1   2   2   1   2   1   1   2   2   1   2   1   2   2   1   1   1   2   2   1   2   2   2   1   1   1   1   1   2   2   1   2   1   1   2   2   1   2   2   1   2   2   2   2   2   2   1   1   1   2   1   2   2   2   1   1   2   2   2   1   2   1   2   2   2   1   2   1   2   1   1   1   1   1   2   2   2   2   2   1   1   2   2   2   1   2   2   2   1   1   2   1   2   2   2   1   1   2   2   1   1   2   1   1   2   1   2   2   1   1   1   2   2   2   2   2   1   2   2   1   2   1   2   2   1   1   1   2   2   2   2   2   1   2   2   1   1   1   2   2   1   2   2   1   1   1   1   1   1
 MK-4-10                2   1   1   2   2   1   2   1   2   2   1   2   2   2   2   2   1   2   2   2   1   1   1   2   2   2   2   2   1   1   2   1   1   2   1   1   1   1   1   2   1   1   2   1   1   1   2   2   2   1   1   1   2   2   1   1   2   1   2   2   1   2   1   2   2   1   1   1   1   2   1   2   2   2   1   1   1   1   1   2   2   1   2   1   1   2   2   1   2   1   1   2   2   2   2   2   2   1   1   1   2   1   2   1   1   2   1   2   2   2   1   2   1   2   2   1   1   2   1   2   1   1   1   1   1   2   2   2   2   2   1   1   2   2   2   1   2   2   2   1   1   2   1   2   2   2   1   1   2   2   1   1   2   2   1   1   1   2   2   1   1   1   2   2   2   2   2   1   2   2   1   2   1   2   1   1   1   1   2   2   2   2   2   1   2   2   1   1   2   2   2   1   2   2   1   1   2   1   1   2
 MK-4-11                1   1   1   2   2   1   2   2   2   2   1   2   2   2   2   2   1   2   2   2   1   1   1   2   2   2   2   2   1   1   2   1   2   2   2   1   1   2   1   2   1   1   2   1   1   1   2   2   2   2   1   1   2   2   1   1   2   1   2   2   1   2   1   2   2   1   1   1   1   2   1   2   2   2   1   1   1   1   1   2   2   1   2   1   1   2   2   2   2   1   1   2   2   2   1   2   2   1   1   1   2   1   2   1   2   2   1   2   2   2   1   2   1   2   2   1   1   2   1   2   1   1   1   1   1   2   2   2   2   2   1   1   2   2   2   1   2   2   2   1   2   2   1   2   2   2   1   1   2   2   1   1   2   1   1   1   1   2   2   1   1   1   2   2   2   2   2   1   2   2   1   2   1   2   1   1   1   1   2   1   2   2   2   1   2   2   1   1   2   1   2   1   2   2   1   1   2   1   1   2
 MK-4-12                1   1   1   2   1   1   2   1   2   2   1   2   2   2   2   2   1   2   2   2   1   2   2   2   2   2   2   2   1   1   2   1   2   2   2   1   2   2   1   2   2   1   1   1   1   1   2   2   2   2   1   1   2   2   1   1   2   1   2   2   1   2   1   2   1   1   1   2   1   2   1   2   2   2   2   1   1   1   1   1   2   1   1   1   1   2   2   2   2   1   1   1   2   2   1   2   2   1   1   1   2   1   2   1   2   2   1   2   2   2   1   2   1   2   2   1   1   2   1   2   1   1   1   2   1   2   2   2   2   2   1   1   1   2   2   1   2   2   1   2   2   1   1   2   2   2   1   1   1   2   1   1   2   1   1   2   1   2   2   1   1   1   2   2   2   2   2   1   2   2   1   2   1   1   1   1   2   1   2   1   1   2   2   1   2   2   1   1   2   1   2   1   1   2   1   1   2   1   1   2
 MK-4-13                1   1   1   2   1   2   2   1   2   2   1   2   2   2   2   2   1   1   2   2   1   2   1   2   2   2   2   2   1   2   2   1   2   2   2   1   2   2   1   2   2   1   1   1   1   1   2   2   2   2   1   2   2   2   2   1   2   1   1   2   1   2   1   2   1   1   2   2   1   2   1   2   2   2   2   1   1   1   1   1   2   1   1   1   2   2   2   2   2   2   1   1   2   2   1   2   2   1   1   1   2   1   2   1   2   2   1   1   2   2   1   2   1   2   2   1   1   2   1   2   1   1   1   2   1   2   2   2   2   2   1   1   1   2   2   1   2   2   1   2   2   1   1   2   2   2   1   1   1   2   1   1   2   1   1   2   1   1   2   1   1   1   2   2   2   1   2   1   2   2   1   2   1   1   1   1   2   1   1   1   1   2   2   1   2   2   1   1   1   1   1   1   1   2   1   1   2   1   2   2
 MK-4-14                1   1   1   2   2   2   2   1   2   2   1   2   2   2   2   2   1   1   2   2   1   2   1   2   1   2   2   2   1   2   2   1   2   1   2   1   2   2   1   2   2   1   1   1   1   1   2   2   2   2   1   2   1   2   2   1   2   1   2   2   1   1   2   2   2   1   2   2   1   2   1   2   2   2   2   1   1   1   1   1   2   2   1   1   2   2   2   2   2   2   2   1   2   2   1   2   2   1   2   1   2   2   2   1   2   2   1   1   2   2   1   2   1   2   1   1   1   2   1   2   1   2   1   2   1   2   2   2   2   1   1   1   1   2   2   1   2   2   1   2   2   1   1   1   2   2   1   1   1   2   1   2   2   1   1   2   1   1   2   2   1   1   2   2   2   1   2   1   2   2   1   1   1   1   1   1   1   1   1   1   1   2   2   1   2   2   1   1   1   1   1   1   1   2   1   1   1   1   2   2
 MK-4-15                1   1   1   2   2   2   2   1   2   2   1   2   2   2   2   2   1   2   1   2   1   2   1   2   2   2   2   2   1   2   2   1   2   2   1   2   2   2   1   2   2   1   1   1   1   2   2   2   2   2   1   2   1   2   2   1   2   1   2   2   1   1   2   2   2   1   2   2   1   2   1   2   2   2   2   1   1   1   1   1   2   2   1   1   2   2   2   2   2   2   2   1   2   2   1   2   2   1   2   1   2   2   2   1   2   2   1   1   1   2   1   2   1   1   1   1   1   2   1   2   1   2   1   2   1   2   2   2   2   1   1   1   1   2   1   1   2   2   1   2   2   1   1   1   2   2   1   1   1   2   1   2   2   1   1   2   1   1   2   2   1   1   1   2   2   1   2   1   2   2   1   1   1   1   1   1   1   1   1   1   1   2   2   1   2   2   1   1   1   1   1   1   1   2   1   1   1   1   2   2
 MK-4-16                1   1   1   2   1   2   2   1   2   2   1   1   2   2   2   1   1   2   1   2   2   2   1   2   2   2   2   2   1   2   2   1   2   2   1   2   2   2   1   2   2   1   1   1   1   2   2   2   2   2   1   2   1   2   2   1   2   1   2   2   1   2   2   2   2   1   2   2   1   2   1   2   2   1   2   1   1   1   2   1   2   2   1   1   2   1   2   2   2   2   2   2   2   2   1   2   1   1   2   1   2   1   2   2   2   2   1   1   1   2   1   2   2   1   1   1   1   2   1   2   1   2   1   2   1   2   2   2   2   1   1   1   1   2   1   1   2   2   1   1   1   1   1   1   2   2   1   2   1   2   1   2   2   1   1   2   1   1   2   2   1   1   1   2   2   1   2   1   2   2   1   1   1   1   1   1   1   2   1   1   2   2   2   1   2   2   1   1   1   1   1   1   1   2   1   1   1   1   2   2
 MK-5-1                 1   1   1   2   2   2   1   2   2   2   1   1   2   2   1   2   2   1   2   1   1   1   2   2   1   1   1   2   2   2   2   1   2   2   1   1   1   2   1   1   2   2   2   2   2   1   1   1   1   2   1   1   1   1   1   2   1   1   2   1   2   2   1   2   2   2   1   1   1   2   1   2   1   1   2   1   1   2   1   2   2   2   2   2   2   2   2   1   2   1   2   1   2   2   1   2   1   1   1   2   1   2   1   1   1   1   1   1   1   1   1   2   2   2   1   2   2   2   2   1   1   2   1   1   1   1   2   2   2   1   2   2   2   2   2   2   2   2   1   2   2   1   2   1   2   1   2   1   1   1   1   1   1   2   1   1   2   2   2   1   2   1   1   2   2   2   1   2   1   1   2   1   1   1   2   2   1   2   1   2   1   2   1   1   1   1   1   2   1   1   2   1   2   1   2   2   2   2   1   1
 MK-5-2                 1   1   1   2   2   2   1   2   2   2   1   2   2   2   1   2   1   1   2   1   1   1   2   2   1   1   1   2   2   2   2   1   2   2   1   1   2   1   1   1   2   2   2   1   1   2   1   1   1   2   1   2   1   1   1   2   1   1   2   1   2   2   1   2   2   2   1   1   1   2   1   2   2   1   2   1   1   2   1   2   1   2   2   2   2   2   2   1   2   1   2   1   2   2   1   2   1   1   1   1   1   2   1   1   1   2   2   1   1   1   1   2   2   2   1   1   2   2   2   1   1   2   1   1   1   1   2   2   2   1   2   2   2   2   1   2   2   2   1   2   2   2   2   1   2   1   2   1   1   1   1   1   1   2   1   1   2   2   2   1   2   1   1   2   2   2   1   2   1   1   2   2   1   1   2   2   1   2   1   2   1   2   1   1   1   1   1   2   1   1   2   1   2   1   2   2   2   2   1   1
 MK-5-3                 2   1   1   2   2   2   1   2   2   2   1   1   2   1   1   1   1   1   2   1   1   1   2   2   1   1   1   2   2   2   2   1   2   2   2   1   2   1   2   1   2   2   2   1   2   2   1   1   2   2   1   2   1   1   1   2   1   1   2   1   2   2   1   2   2   1   1   1   1   2   1   2   2   1   2   1   1   2   1   2   1   2   2   2   2   2   2   1   2   1   2   1   2   2   1   2   2   2   1   1   1   2   1   1   1   2   2   1   1   1   2   2   2   2   1   1   2   2   2   1   1   2   1   1   1   1   2   2   2   1   2   2   2   2   1   2   1   2   1   2   2   2   1   1   2   1   2   1   1   1   1   1   1   2   1   1   2   2   2   1   2   1   1   2   2   2   1   1   1   1   2   1   1   1   2   2   1   2   1   2   1   2   1   1   2   1   1   2   1   1   2   1   2   1   2   2   2   2   1   2
 MK-5-4                 2   2   1   2   2   2   1   2   2   2   2   1   2   1   2   1   1   1   1   1   1   1   2   2   1   1   1   2   2   2   2   1   2   2   2   1   2   2   2   1   2   2   2   1   2   2   1   1   2   2   1   2   1   1   1   2   1   1   2   1   2   1   1   2   2   1   1   1   1   2   1   2   2   1   2   2   1   2   1   2   1   2   1   2   2   2   2   1   2   1   2   1   2   2   1   2   2   2   1   1   1   2   1   1   1   2   2   1   1   1   2   2   2   2   1   1   2   2   2   1   1   2   1   1   1   2   1   2   2   1   2   2   1   2   1   2   1   2   1   1   2   2   1   1   2   1   2   1   1   1   1   1   1   2   1   1   2   2   2   1   2   1   1   2   2   2   1   1   1   1   2   1   1   1   2   2   1   2   1   2   2   2   1   1   2   1   1   2   1   1   2   1   2   1   1   2   2   2   1   2
 MK-5-5                 2   2   1   2   2   2   1   2   2   2   2   1   2   1   2   1   1   2   1   1   1   1   2   2   1   2   1   1   2   2   2   1   2   2   1   1   2   2   2   1   2   2   2   1   2   2   2   1   2   2   1   2   2   1   1   2   1   1   2   1   2   1   1   2   2   1   1   1   1   2   1   2   2   1   2   2   1   2   1   2   2   2   1   2   2   1   2   1   2   2   1   1   2   1   1   2   2   2   1   1   1   2   1   1   1   2   2   1   1   1   2   2   2   2   1   1   2   2   2   1   1   2   1   1   1   2   1   2   1   1   2   2   1   2   2   2   2   2   1   1   2   2   1   1   2   1   2   1   1   1   1   1   2   2   1   1   2   2   2   1   2   1   1   2   2   1   1   1   1   1   2   1   1   1   2   2   1   2   1   2   2   1   1   1   2   1   1   2   1   1   1   1   2   1   1   2   2   2   2   2
 MK-5-6                 2   2   2   2   1   2   1   2   2   2   2   1   2   1   2   1   1   2   1   1   1   1   2   2   1   2   1   1   2   2   2   1   2   1   1   1   2   2   2   1   2   2   2   1   2   2   2   1   2   2   1   2   2   2   2   2   2   1   2   1   2   1   1   2   2   1   2   2   1   2   1   2   2   1   2   1   1   2   1   2   2   2   1   2   2   1   2   1   2   2   1   2   2   1   1   2   2   2   1   1   1   2   1   1   1   2   2   1   1   1   2   2   1   2   1   1   2   2   2   1   1   2   1   2   2   2   1   2   1   1   2   2   1   2   2   2   2   1   1   2   2   2   1   1   2   1   2   1   1   1   1   1   2   2   1   1   2   2   2   1   2   1   1   2   2   1   1   1   1   1   2   1   1   1   2   2   1   1   1   2   2   1   1   1   2   1   1   2   1   1   1   1   2   1   1   2   2   2   2   2
 MK-5-7                 2   2   2   2   1   2   1   2   2   2   2   1   2   1   2   1   1   2   1   1   1   1   2   2   1   2   1   1   2   2   2   1   2   1   2   1   2   2   2   1   1   2   2   1   2   2   2   1   2   2   2   2   2   2   2   2   2   1   2   1   2   1   2   2   1   1   2   2   1   2   1   1   2   1   2   1   1   1   1   2   2   2   1   2   2   1   2   1   2   2   1   2   2   1   2   2   2   1   1   1   1   2   1   1   1   2   2   1   1   1   2   2   1   1   2   2   2   2   2   1   2   2   1   2   1   2   1   2   1   1   2   2   1   2   2   2   2   1   1   2   2   2   2   1   2   1   2   1   2   1   1   1   2   2   1   1   2   2   2   1   2   2   1   2   2   1   1   1   1   1   2   1   1   1   2   2   1   1   1   2   2   1   1   1   1   1   1   2   2   1   1   2   2   1   1   2   1   2   2   1
 MK-5-8                 2   2   2   2   1   2   1   2   2   2   2   1   2   1   2   2   1   2   1   1   1   1   2   2   1   2   1   2   1   2   2   1   2   1   2   1   2   2   2   1   1   2   2   1   2   2   2   1   2   2   2   2   2   2   2   2   2   1   2   1   2   1   2   2   1   1   2   1   1   2   1   1   2   1   1   1   1   1   1   2   2   2   1   2   2   1   2   2   2   2   1   2   2   1   2   2   2   1   1   1   1   2   1   1   1   2   2   1   1   1   2   2   1   1   1   2   2   2   2   1   2   2   1   2   1   2   1   2   1   1   2   2   1   2   2   1   2   1   1   2   2   2   2   1   2   1   2   1   2   1   1   1   2   2   1   1   2   2   2   1   2   2   1   2   2   1   1   1   1   1   1   1   2   2   2   2   1   1   1   2   2   1   1   1   2   1   1   1   2   1   1   2   2   1   1   2   2   2   2   1
 MK-5-9                 2   2   1   2   1   2   1   2   2   2   2   1   2   1   2   2   1   2   1   1   1   1   2   2   1   2   1   2   2   2   2   1   2   1   2   1   2   2   2   1   1   2   2   1   2   2   2   1   2   2   2   2   2   2   2   2   2   1   2   1   1   1   2   1   1   1   2   1   1   2   1   1   2   1   1   1   1   1   1   2   2   2   1   2   2   1   2   2   2   2   1   2   1   1   2   2   2   1   1   1   1   2   1   1   1   2   2   1   1   1   2   2   2   1   1   2   2   2   2   1   2   2   1   2   1   2   1   1   1   1   1   2   1   2   2   1   2   1   1   2   2   2   1   2   2   1   2   1   1   1   1   1   1   2   1   1   2   2   2   1   2   2   1   2   2   1   1   1   1   1   1   1   2   1   2   2   1   1   1   2   2   1   1   1   2   1   1   2   2   1   1   2   2   1   1   2   2   2   2   1
 MK-5-10                2   2   1   2   1   2   1   2   2   2   2   1   2   1   1   2   1   2   1   1   1   1   2   2   2   2   1   2   2   1   2   2   2   1   2   1   2   1   2   1   1   2   2   2   2   2   2   1   2   2   2   2   2   2   2   2   2   1   2   1   2   1   2   1   1   1   2   1   1   1   1   1   2   1   1   1   1   1   1   2   2   2   1   2   1   1   2   2   2   2   2   2   1   1   2   2   1   1   1   2   1   2   1   1   2   2   2   1   1   1   2   2   2   1   1   2   1   2   1   1   2   2   1   2   1   2   2   1   1   1   1   2   1   2   2   1   2   1   1   2   2   2   1   2   2   1   2   2   1   1   1   1   1   2   1   1   2   2   2   1   2   2   1   2   2   1   1   1   1   1   1   1   2   2   2   2   1   1   1   2   2   1   2   1   2   1   1   2   2   1   1   2   1   1   1   2   2   2   2   1
 MK-5-11                2   2   1   2   1   2   2   1   2   1   2   1   2   2   1   2   1   2   1   1   1   1   2   2   2   2   1   2   2   1   2   2   2   1   2   1   2   1   2   1   1   2   2   2   2   2   2   1   2   2   2   2   2   2   2   1   2   1   2   1   2   1   2   1   1   1   2   1   1   1   1   1   2   1   1   1   1   1   1   2   2   2   1   2   1   1   2   2   2   2   2   2   1   1   2   2   1   1   1   1   1   2   1   1   2   2   2   2   1   1   2   2   2   1   1   2   1   2   1   2   2   2   1   2   1   2   2   1   1   1   1   2   1   2   2   1   2   1   1   1   2   2   1   2   2   1   2   2   1   1   1   2   1   2   1   1   2   2   2   1   2   2   1   2   2   1   1   1   1   1   1   1   2   2   2   2   1   2   1   2   2   1   2   1   2   2   1   2   2   1   1   2   1   1   1   2   2   2   2   1
 MK-5-12                2   2   2   2   1   2   2   1   1   2   2   1   2   2   2   2   2   2   1   1   1   2   2   2   2   2   1   2   2   1   2   1   2   1   2   1   2   2   2   1   1   2   2   2   2   2   2   1   2   2   2   2   1   2   2   1   2   1   2   1   2   1   2   1   2   1   2   1   1   1   1   1   2   1   1   1   1   2   1   2   2   1   1   2   1   1   2   2   2   2   1   2   1   1   2   2   1   2   2   1   1   2   1   1   2   2   2   1   1   1   2   2   1   1   1   2   1   2   1   2   2   2   1   2   1   1   2   1   1   1   1   2   1   2   2   1   1   1   1   1   2   2   1   2   2   1   2   2   1   1   1   2   2   2   1   1   2   2   2   1   2   2   1   2   2   2   1   1   1   1   1   1   2   2   2   2   1   2   1   2   2   1   2   1   2   1   2   2   2   1   1   2   1   1   1   1   2   2   2   1
 MK-5-13                2   2   2   2   1   2   2   1   1   2   2   1   2   2   2   2   2   2   1   1   1   2   2   2   2   2   1   2   2   1   2   1   1   1   1   1   2   1   2   1   1   2   2   2   2   2   2   1   2   1   2   2   1   1   2   1   2   1   2   1   2   1   2   1   2   1   2   1   1   1   1   1   2   1   1   1   1   2   1   2   2   1   1   2   1   2   2   2   2   2   1   2   1   1   2   2   1   2   2   1   1   2   1   1   2   1   2   2   1   1   2   2   1   1   1   2   1   1   1   2   2   2   1   2   1   1   2   1   1   2   1   1   1   2   2   1   1   1   1   1   2   2   1   2   2   1   2   2   2   1   1   1   2   2   1   1   2   2   2   1   2   2   1   2   1   2   2   1   1   1   1   1   2   2   2   2   1   2   1   2   2   1   2   1   2   1   2   2   2   1   1   2   1   2   1   1   1   2   2   1
 MK-5-14                2   2   2   2   1   2   2   1   1   2   2   1   2   2   2   2   2   2   1   1   1   2   2   2   2   2   1   2   2   1   2   1   1   1   2   1   2   1   2   1   1   2   1   2   2   1   2   1   2   1   2   2   1   1   2   1   2   1   2   1   2   1   2   1   1   1   2   1   1   1   2   2   2   1   2   1   2   2   1   2   2   1   1   2   1   2   2   2   2   2   1   2   1   1   2   2   1   2   2   1   1   2   1   2   1   1   2   2   1   1   2   2   1   1   1   2   1   1   1   2   2   2   1   2   1   1   2   1   1   2   2   1   1   2   2   2   1   1   1   1   2   2   1   2   2   1   2   2   2   1   1   1   2   2   1   2   2   2   2   1   2   2   1   2   1   2   2   1   1   1   1   1   2   2   2   2   1   2   1   2   2   1   2   2   2   1   2   2   2   1   2   2   1   2   1   1   1   2   2   1
 MK-5-15                2   2   2   2   1   2   2   1   1   2   2   1   2   2   1   2   2   2   1   1   1   1   2   2   2   2   1   2   2   1   2   1   1   1   2   1   2   1   2   1   1   2   1   2   2   1   2   1   2   2   2   2   1   1   2   1   2   1   2   1   2   1   2   1   1   1   2   1   1   1   2   2   2   1   2   1   2   2   1   2   2   1   1   2   1   2   2   1   2   2   1   2   1   1   2   2   1   1   2   1   1   2   1   2   1   1   2   2   1   1   2   2   1   1   1   2   1   1   1   2   2   2   1   2   1   1   2   1   1   2   2   1   1   2   2   2   1   1   2   1   2   2   1   2   1   1   2   2   2   1   1   1   2   2   2   2   1   2   2   1   2   2   1   2   2   2   2   1   1   1   1   1   2   2   2   2   1   2   1   2   2   2   2   2   2   1   2   2   2   2   2   2   2   2   1   1   2   2   2   1
 MK-5-16                2   2   2   2   1   2   2   1   1   2   2   1   2   2   2   2   2   1   1   1   1   1   2   2   2   2   1   2   2   1   2   2   1   1   2   1   2   1   2   2   1   2   1   2   2   1   2   1   2   2   2   2   1   1   2   1   2   1   2   1   2   1   2   1   1   1   1   1   1   1   2   2   2   1   2   1   2   2   1   2   2   1   1   2   1   2   2   1   1   2   1   2   1   1   2   2   1   1   2   1   1   2   2   2   1   1   2   2   1   1   2   2   1   1   1   2   1   1   1   2   2   2   2   2   1   2   2   1   1   2   2   1   1   2   2   2   1   1   2   1   2   2   1   2   1   1   2   2   2   1   1   2   2   2   2   2   1   1   2   1   2   2   1   2   2   2   2   1   1   1   1   1   2   2   2   2   1   2   1   2   2   2   2   2   2   1   2   2   2   2   2   2   1   1   1   1   2   2   2   1
 MK-6-1                 1   2   1   1   1   1   1   2   1   2   2   2   1   1   2   2   2   2   2   2   2   2   1   1   1   1   1   1   2   2   2   2   1   1   2   2   2   1   1   1   1   2   2   1   2   2   2   2   1   2   2   2   1   2   2   1   1   1   1   1   2   2   1   1   1   2   2   2   1   1   1   1   1   1   2   1   1   1   1   1   1   1   2   1   1   2   2   1   1   2   2   1   1   1   1   2   1   1   1   2   1   2   2   1   2   1   2   1   2   1   2   2   2   1   2   2   2   2   1   2   2   2   2   2   1   2   2   1   2   1   1   2   2   1   1   1   2   2   1   2   2   2   2   2   1   1   2   2   2   1   2   2   1   1   2   2   2   1   1   2   2   1   1   1   1   1   1   2   1   2   2   2   1   2   2   1   2   1   1   1   2   1   2   1   1   1   2   2   1   1   1   1   2   2   2   1   2   2   2   1
 MK-6-2                 2   2   2   1   1   1   1   2   1   2   2   1   1   1   2   2   2   2   2   2   2   2   1   1   2   1   1   1   2   2   2   2   1   1   2   1   2   1   1   1   1   2   2   1   1   2   2   2   1   2   2   2   1   2   2   1   1   1   1   1   2   2   2   1   1   2   2   2   1   1   1   1   1   1   2   1   1   1   1   1   1   1   2   1   1   2   2   1   1   2   2   1   1   1   1   2   1   1   1   2   2   1   2   1   2   1   2   1   2   1   2   2   2   1   2   2   1   2   2   2   2   1   2   2   2   2   2   1   2   1   1   2   2   1   2   1   2   2   1   2   2   2   2   2   1   1   2   1   2   2   2   2   1   1   2   1   2   1   1   2   2   1   1   1   1   1   1   2   1   2   2   2   2   2   2   1   1   1   1   1   1   1   2   1   1   1   2   2   1   1   1   1   2   2   2   1   2   2   2   1
 MK-6-3                 2   2   1   2   1   1   1   2   1   2   2   1   1   1   2   2   2   2   2   2   2   2   1   1   2   1   2   2   2   2   1   2   1   1   2   1   2   2   1   1   1   2   2   1   1   2   2   2   1   2   2   2   1   2   2   1   1   1   1   1   2   2   2   1   1   2   2   2   1   1   1   1   1   1   2   1   1   1   1   1   1   1   2   1   1   2   2   1   1   2   2   1   1   1   1   1   1   1   1   2   2   1   1   1   2   1   2   1   2   1   2   1   2   1   2   1   1   2   2   2   2   1   2   2   2   2   2   1   2   1   1   1   2   1   2   1   2   2   1   2   2   2   2   2   1   1   2   1   2   2   2   2   1   1   2   1   1   2   1   2   2   1   1   1   1   1   2   2   1   1   2   2   2   2   2   1   1   1   1   1   1   1   2   1   1   1   2   1   1   2   1   1   2   2   2   1   2   2   2   1
 MK-6-4                 2   2   1   2   1   1   1   2   1   2   2   1   1   1   2   2   2   2   2   2   2   2   1   1   2   1   2   2   2   2   1   2   1   1   2   1   2   2   1   1   1   2   2   1   1   2   2   2   2   2   2   2   1   2   2   1   1   1   1   1   2   2   2   1   1   2   2   2   1   1   2   1   2   1   2   1   1   1   1   1   1   1   2   1   1   2   2   1   1   2   2   1   1   1   1   1   1   1   1   2   2   1   1   2   2   1   2   1   2   1   2   1   2   1   1   1   1   2   2   2   1   1   2   2   2   2   2   1   2   1   1   1   2   1   2   1   2   2   1   2   2   2   2   2   1   1   2   1   1   2   2   2   2   1   2   1   1   2   1   2   2   1   1   1   1   1   2   2   1   1   2   2   2   2   2   1   1   1   1   1   1   1   2   1   1   1   2   1   1   2   2   1   2   2   1   1   2   2   2   1
 MK-6-5                 2   2   1   2   1   1   1   2   1   2   2   1   1   2   2   2   2   2   2   2   2   2   1   1   2   1   2   2   2   2   1   2   1   1   2   1   2   2   1   1   1   2   1   1   1   2   2   2   2   1   2   2   1   2   2   1   1   1   1   1   1   2   2   1   1   2   2   2   1   1   2   1   2   1   2   1   1   1   1   1   1   1   1   1   1   1   2   1   1   2   2   1   1   1   1   1   1   1   1   2   2   1   1   2   1   1   2   1   2   1   2   1   1   1   1   1   1   2   2   2   1   1   2   2   2   2   2   1   2   1   1   2   2   1   2   1   2   2   1   2   2   2   2   2   2   1   2   1   1   2   2   2   2   1   2   1   1   2   1   2   2   1   1   1   1   1   2   2   1   1   2   2   2   2   2   1   1   1   2   1   1   1   2   1   1   1   2   1   2   2   2   1   2   2   2   1   1   2   2   1
 MK-6-6                 2   2   1   2   1   1   1   1   1   2   2   2   1   2   2   2   2   2   2   2   2   2   2   1   2   1   2   2   2   2   1   2   1   1   2   1   2   2   1   1   1   2   1   1   1   2   2   2   2   1   2   2   1   2   2   1   1   2   1   1   1   2   2   1   1   2   2   2   1   1   2   1   2   1   2   1   1   1   1   1   1   1   1   1   1   1   2   1   1   2   2   1   1   1   1   1   1   1   1   2   2   1   2   2   1   1   2   1   2   1   2   1   1   1   1   1   1   2   2   2   1   1   2   2   2   2   2   1   2   1   1   2   2   1   2   1   2   2   1   2   2   2   2   2   2   1   1   1   1   2   2   2   2   1   2   2   1   2   1   1   2   1   1   1   1   1   1   2   1   1   2   2   2   2   1   1   1   1   2   1   1   1   2   1   1   1   1   1   2   2   2   1   2   2   2   1   1   2   2   2
 MK-6-7                 2   2   1   2   1   1   1   1   1   2   1   2   1   2   2   2   2   2   2   2   2   2   2   1   2   1   1   2   2   1   1   2   1   1   2   1   2   2   1   1   1   2   1   1   1   2   2   2   2   1   2   2   1   1   2   1   1   2   1   1   1   1   2   1   1   2   2   2   1   1   2   1   2   2   2   1   2   1   1   1   1   1   1   1   2   1   2   1   1   2   2   1   1   1   1   1   1   1   1   2   2   1   2   2   1   1   2   1   2   1   2   1   1   1   1   1   1   2   2   2   1   1   2   2   1   2   2   1   2   1   1   2   2   1   2   1   1   2   1   2   2   2   2   2   2   1   1   1   1   2   1   2   2   2   2   1   2   2   1   2   1   1   1   1   1   1   1   2   1   1   2   2   2   2   1   2   1   1   2   1   1   1   1   1   1   2   1   1   2   2   2   1   2   2   2   1   1   2   2   2
 MK-6-8                 1   2   1   2   1   1   1   1   1   2   1   2   1   2   2   2   2   2   2   2   2   2   2   1   1   1   2   2   2   1   1   2   1   1   1   1   2   1   1   1   1   2   1   1   1   2   2   2   2   1   2   2   1   2   2   1   1   2   1   1   1   1   2   1   1   2   2   2   1   1   2   1   2   2   2   1   2   1   1   2   1   1   1   1   2   1   2   2   1   2   2   1   1   1   1   1   1   1   1   2   2   1   2   2   1   1   2   1   2   1   2   1   1   1   1   2   2   2   2   2   1   1   2   2   1   2   2   2   2   1   1   2   2   1   2   1   1   2   1   2   2   2   2   2   2   1   1   1   1   1   1   2   2   2   2   1   2   2   1   2   1   1   1   1   1   1   2   2   1   1   2   2   2   2   1   2   1   1   2   1   1   1   1   1   1   2   1   1   2   2   2   1   2   2   1   1   1   2   2   1
 MK-6-9                 1   2   1   2   1   1   1   1   1   2   1   2   1   2   2   2   2   2   2   2   2   1   2   2   1   1   2   2   1   1   2   2   1   1   1   1   2   1   1   1   1   2   1   1   1   2   2   2   2   1   2   2   1   2   2   1   1   2   1   1   1   1   2   1   1   2   2   2   1   1   2   1   2   2   2   1   1   1   1   2   1   1   1   1   2   1   2   2   1   2   2   1   1   1   1   1   1   1   1   2   2   1   2   1   1   1   2   1   1   1   2   2   1   1   1   2   2   2   2   2   1   1   2   2   1   2   2   1   2   1   1   2   2   1   2   1   1   2   1   2   2   2   2   2   2   1   1   1   1   1   1   2   2   1   2   1   2   2   2   2   2   1   1   1   1   1   2   2   1   1   2   2   1   2   1   2   1   1   2   1   2   1   1   1   1   1   1   1   1   2   2   1   2   2   2   1   1   1   2   1
 MK-6-10                1   1   1   2   1   2   1   1   1   2   1   2   1   2   2   2   1   1   2   2   2   1   1   2   1   1   2   2   1   1   2   2   1   1   1   1   2   1   1   1   1   2   1   1   1   2   1   2   2   1   2   2   1   2   2   1   1   2   1   1   1   1   2   1   1   2   2   1   1   1   2   1   2   2   2   1   1   1   1   2   1   1   1   1   2   1   2   2   1   2   1   1   1   1   1   1   1   1   1   2   2   2   2   1   1   1   2   1   1   1   2   2   1   1   1   2   2   2   2   2   1   1   2   2   1   2   2   1   2   1   1   1   2   1   1   1   1   2   1   2   2   2   2   2   1   1   1   2   1   1   1   2   2   1   2   2   2   2   2   2   2   2   1   1   1   1   2   2   1   1   2   2   1   2   1   2   1   1   2   1   2   1   1   1   1   1   1   1   1   2   2   1   2   2   2   1   1   2   2   1
 MK-6-11                1   1   1   2   1   2   1   1   1   2   2   2   1   2   2   2   2   1   2   2   1   1   1   2   1   1   2   2   1   1   2   2   1   1   1   1   2   1   1   2   1   2   1   1   1   2   1   2   2   1   2   2   1   2   2   1   1   2   1   1   1   1   2   2   1   2   2   2   1   1   2   1   2   2   2   1   1   1   1   2   1   1   2   1   2   1   1   1   1   2   1   2   1   1   1   2   1   1   1   2   2   2   2   1   1   1   1   1   1   1   2   1   1   1   1   2   2   2   2   1   1   1   1   2   1   2   1   1   2   1   1   1   2   1   1   1   1   2   1   2   2   2   2   2   2   1   1   2   2   1   1   2   2   1   2   2   2   2   2   2   2   2   1   1   1   1   2   2   1   1   2   2   1   2   1   2   2   1   2   1   2   1   1   1   1   1   1   1   1   2   2   1   2   2   1   1   1   2   2   1
 MK-6-12                1   1   1   2   1   2   1   1   1   2   2   2   1   2   1   2   2   1   2   1   1   1   2   2   1   1   2   2   1   1   2   2   1   1   1   1   2   1   1   2   1   2   1   2   1   2   1   2   2   1   2   2   1   2   2   1   1   2   1   1   1   1   2   2   2   2   2   1   1   1   2   1   2   1   2   1   1   1   1   2   1   1   2   1   2   1   1   1   1   2   1   2   1   1   1   2   2   1   1   2   2   2   2   1   1   1   1   1   1   1   2   1   1   1   1   2   2   2   2   1   1   1   1   2   1   2   1   1   2   1   1   1   2   1   1   1   1   2   1   2   2   2   2   2   2   1   1   2   2   2   1   2   1   1   2   2   2   2   2   2   2   2   1   1   2   1   1   2   1   1   2   2   1   2   1   2   2   1   2   1   2   1   1   1   2   1   1   1   1   2   2   1   1   2   1   1   1   2   2   1
 MK-6-13                2   1   1   2   1   2   1   1   1   2   2   2   1   2   1   2   2   1   2   1   1   1   2   2   2   1   2   2   1   1   2   2   1   1   1   1   2   1   1   2   1   2   1   2   1   2   1   2   2   1   1   2   1   2   2   1   2   2   1   1   1   1   2   2   2   2   1   1   1   1   2   1   2   1   2   1   1   1   1   2   1   1   2   1   2   1   1   1   1   1   1   2   1   1   1   2   2   1   1   2   2   2   2   1   1   1   1   1   1   1   2   1   1   1   1   2   2   2   2   1   1   1   1   2   1   2   1   1   2   1   1   1   2   1   1   1   1   2   1   2   2   2   2   2   1   1   1   2   2   2   1   2   1   2   2   2   1   2   2   2   1   2   1   1   2   1   1   1   1   1   2   2   1   2   2   2   1   1   2   1   2   1   1   2   1   1   1   1   1   2   2   1   1   1   1   1   1   2   2   1
 MK-6-14                1   1   2   2   1   2   1   1   1   2   2   2   2   2   2   2   2   1   2   1   1   1   2   1   1   1   2   2   2   1   2   2   1   1   1   1   2   1   2   2   1   2   1   2   1   2   1   2   1   1   1   2   1   2   2   1   2   2   1   2   1   1   2   2   2   2   2   1   1   1   2   1   2   1   2   1   1   1   1   1   2   1   2   1   2   1   1   1   1   1   1   2   1   1   1   2   2   1   1   2   2   2   1   1   1   1   1   1   1   1   2   1   1   1   1   2   2   1   2   1   1   1   1   2   2   2   1   1   2   1   1   1   2   1   1   2   1   2   1   2   2   2   2   2   1   1   2   2   2   2   1   2   1   2   2   2   1   2   1   2   1   2   1   1   2   1   2   1   1   1   2   2   1   2   2   2   1   1   2   1   2   1   1   2   1   1   1   1   1   2   2   1   1   1   1   1   1   2   2   1
 MK-6-15                1   1   2   2   2   2   1   1   1   2   2   1   2   2   1   2   2   1   2   1   1   1   2   1   1   1   2   1   2   1   2   2   1   1   1   1   2   1   1   2   1   2   1   1   1   2   1   1   1   1   1   2   1   2   2   1   2   1   2   2   1   1   2   1   2   2   2   1   1   1   2   2   2   1   2   1   1   1   1   1   2   1   2   1   2   1   1   1   1   1   1   2   1   1   1   2   2   1   1   2   1   2   1   1   1   1   1   1   2   1   2   1   1   1   1   2   1   1   2   1   1   1   1   2   2   2   1   1   2   1   1   1   2   1   1   2   1   2   1   2   2   2   2   2   1   1   1   2   1   2   1   2   2   2   2   2   1   2   1   2   1   2   1   2   2   1   2   1   1   1   2   2   2   2   1   2   1   1   2   1   2   1   1   2   1   1   1   1   1   2   2   2   1   1   1   1   1   2   1   1
 MK-6-16                1   1   2   1   2   2   1   1   1   2   2   1   2   2   1   2   2   1   2   1   1   1   2   1   1   1   2   1   2   1   2   2   1   1   1   2   2   1   1   2   1   1   1   1   1   2   1   1   1   1   1   2   1   2   2   1   2   1   2   2   1   1   2   1   2   2   2   1   1   1   2   2   2   1   2   1   2   1   1   1   2   1   2   1   2   1   1   1   1   1   1   2   1   1   1   2   2   1   1   2   1   2   1   1   1   1   1   1   2   2   2   1   2   1   1   2   1   1   2   1   1   1   1   2   2   2   1   1   2   1   1   1   2   1   1   2   1   2   1   2   2   2   2   2   1   1   1   2   1   2   1   2   2   2   2   2   1   2   2   2   1   2   1   2   2   1   2   1   1   1   2   2   1   2   1   2   1   1   2   1   2   1   1   2   1   2   1   2   1   2   2   2   1   1   1   1   1   2   1   1
 
!****************************************** Phenotypic Data **********************************************************
!-100.0 is resevred for missing phenotype
SimulatedTrait1        10.2826   11.0433   11.0679    8.2884    9.6198   11.2493    9.8091   10.7454   10.4001   10.7309    9.3162   10.6917   10.4454   10.1695    9.9823    9.4717   11.3624   10.9965    9.8404   10.6075    9.2632   10.9137   10.1656    9.4500   10.5045    8.5768    9.0201    7.5679    9.7090   10.5501   11.1412   10.8218    9.2080    9.6523   10.2691    9.7061   10.5963   11.3602   11.0255   10.2044    8.6521   11.4424    8.4260   11.1627   10.1234   10.6302   11.6587   12.1050   12.3852   10.2532    9.3035   11.5887    8.9556   10.5385   10.5291    9.6087   10.6911    9.9630   11.0269   10.1268   10.6369   10.0570   10.3223   10.2895   11.0483    7.9905    8.6973   10.5809   10.9274    8.5722   10.7068    9.2844    9.4997   10.3836    9.6132   10.7434    9.9648    9.1809    9.7061   11.7027    9.6896    9.8474   10.0011    8.9930    8.3338   10.7245   10.2377   10.5485    8.5961    8.9471   11.6193    8.9771   11.8069   10.4551   10.3962    9.9247    7.8240   10.6218   10.3584    8.2394    9.0974    9.7932   11.3076   10.6325    9.0804   10.2045    9.5015    9.5698   10.2061    8.0053   11.3698    9.5261    9.4295   10.4079   10.2826    8.5899    8.6074    9.9834    9.4521    9.5288    9.2240    8.6602   10.0174    8.9445    9.5874    9.1665    9.2548    9.8122   10.1717    7.6552   10.5513    8.9376    8.7790    9.1458   10.1741    9.4245    9.5195   11.8905   10.0627    9.5812   10.6044    9.6241   10.2656    9.2036   11.5755    8.7820    9.3336   11.2065    9.4250    9.0267    9.6487    9.2207    9.7317   10.2297   11.4356   10.1302    9.7663    7.7098   10.0045   10.2042   11.0855   11.5191    9.4834    8.2666    9.0133   10.1445   11.5341    8.2510   10.7628   11.4435    9.8134    8.9562    9.7725    8.5364    9.8147   11.6782    9.7966   10.9435   10.3704    9.6873   10.5976   11.3638   11.3117   10.9602   10.1014    9.9120   10.7741    9.5887   11.0763   11.2221    9.3378   10.2550    9.8217   10.7478   11.6774   10.9744   11.3477    9.8394    9.6352   10.2189
 
