# Supplementary material for: Inclusive Composite Interval Mapping of QTL by Environment Interactions in Biparental Populations
Source: PLoS One. 2015 Jul 10;10(7):e0132414. doi: 10.1371/journal.pone.0132414 (PMC4498613; doi:10.1371/journal.pone.0132414)
Supplement: S1 File — (ZIP) [file pone.0132414.s001.zip › BC1 population/e=1/run_00172.met]

!**********************Note: lines staring with "!" are remarks and will be ignored in the program********************
!*********************************General Information**********************************
!Assuming F1 = P1 x P2, populations available in QTL IciMapping are: 
!  1, P1BC1F1 = P1 x F1, the first backcrossing where P1 is used as the recurrent parent;
!  2, P2BC1F1 = P2 x F1, the first backcrossing where P2 is used as the recurrent parent;
!  3, F1DH, F1-derived doubled haploids; 
!  4, RIL or F1RIL, recombination inbred lines through the repeated selfing of F1;
!  5, P1BC1RIL, recombination inbred lines through the repeated selfing of P1BC1F1;
!  6, P2BC1RIL, recombination inbred lines through the repeated selfing of P2BC1F1;
!  7, F2, the selfing generation of F1;
!  8, F3, the selfing generation of F2;
!  9, P1BC2F1, the second backcrossing where P1 is used as the recurrent parent; 
! 10, P2BC2F1, the second backcrossing where P2 is used as the recurrent parent;
! 11, P1BC2RIL, recombination inred lines through the repeated selfing of P1BC2F1; 
! 12, P2BC2RIL, recombination inred lines through the repeated selfing of P2BC2F1; 
! 13, P1BC1F2, the selfing generation of P1BC1F1; 
! 14, P2BC1F2, the selfing generation of P2BC1F1; 
! 15, P1BC2F2, the selfing generation of P1BC2F1; 
! 16, P2BC2F2, the selfing generation of P2BC2F1; 
! 17, P1BC1DH, P1BC1F1-derived doubled haploids; 
! 18, P2BC1DH, P2BC1F1-derived doubled haploids; 
! 19, P1BC2DH, P1BC2F1-derived doubled haploids; 
! 20, P2BC2DH, P2BC2F1-derived doubled haploids; 
   1      !Mapping Population (see remarks above)
   2      !Mapping Function (1 for Kosambi; 2 for Haldane; 3 for Morgan)
   2      !Marker Space Type (1 for intervals; 2 for positions)
   1      !Marker Space Unit(1 for centiMorgans; 2 for Morgan)
   6      !Number of Chromosomes (or Linkage Groups)
 200      !Size of the mapping population
   1      !Number of environments
 
!***************************************** Chromosomes and Linkage Maps **********************************************
!Chromosome                 NumMarkers
-CH1                        16
-CH2                        16
-CH3                        16
-CH4                        16
-CH5                        16
-CH6                        16
!Linkage map (Marker name followed by position or the interval length)
 MK-1-1                1     0.000
 MK-1-2                1    10.000
 MK-1-3                1    20.000
 MK-1-4                1    30.000
 MK-1-5                1    40.000
 MK-1-6                1    50.000
 MK-1-7                1    60.000
 MK-1-8                1    70.000
 MK-1-9                1    80.000
 MK-1-10               1    90.000
 MK-1-11               1   100.000
 MK-1-12               1   110.000
 MK-1-13               1   120.000
 MK-1-14               1   130.000
 MK-1-15               1   140.000
 MK-1-16               1   150.000
 MK-2-1                2     0.000
 MK-2-2                2    10.000
 MK-2-3                2    20.000
 MK-2-4                2    30.000
 MK-2-5                2    40.000
 MK-2-6                2    50.000
 MK-2-7                2    60.000
 MK-2-8                2    70.000
 MK-2-9                2    80.000
 MK-2-10               2    90.000
 MK-2-11               2   100.000
 MK-2-12               2   110.000
 MK-2-13               2   120.000
 MK-2-14               2   130.000
 MK-2-15               2   140.000
 MK-2-16               2   150.000
 MK-3-1                3     0.000
 MK-3-2                3    10.000
 MK-3-3                3    20.000
 MK-3-4                3    30.000
 MK-3-5                3    40.000
 MK-3-6                3    50.000
 MK-3-7                3    60.000
 MK-3-8                3    70.000
 MK-3-9                3    80.000
 MK-3-10               3    90.000
 MK-3-11               3   100.000
 MK-3-12               3   110.000
 MK-3-13               3   120.000
 MK-3-14               3   130.000
 MK-3-15               3   140.000
 MK-3-16               3   150.000
 MK-4-1                4     0.000
 MK-4-2                4    10.000
 MK-4-3                4    20.000
 MK-4-4                4    30.000
 MK-4-5                4    40.000
 MK-4-6                4    50.000
 MK-4-7                4    60.000
 MK-4-8                4    70.000
 MK-4-9                4    80.000
 MK-4-10               4    90.000
 MK-4-11               4   100.000
 MK-4-12               4   110.000
 MK-4-13               4   120.000
 MK-4-14               4   130.000
 MK-4-15               4   140.000
 MK-4-16               4   150.000
 MK-5-1                5     0.000
 MK-5-2                5    10.000
 MK-5-3                5    20.000
 MK-5-4                5    30.000
 MK-5-5                5    40.000
 MK-5-6                5    50.000
 MK-5-7                5    60.000
 MK-5-8                5    70.000
 MK-5-9                5    80.000
 MK-5-10               5    90.000
 MK-5-11               5   100.000
 MK-5-12               5   110.000
 MK-5-13               5   120.000
 MK-5-14               5   130.000
 MK-5-15               5   140.000
 MK-5-16               5   150.000
 MK-6-1                6     0.000
 MK-6-2                6    10.000
 MK-6-3                6    20.000
 MK-6-4                6    30.000
 MK-6-5                6    40.000
 MK-6-6                6    50.000
 MK-6-7                6    60.000
 MK-6-8                6    70.000
 MK-6-9                6    80.000
 MK-6-10               6    90.000
 MK-6-11               6   100.000
 MK-6-12               6   110.000
 MK-6-13               6   120.000
 MK-6-14               6   130.000
 MK-6-15               6   140.000
 MK-6-16               6   150.000
!*********************************** Marker Types ********************************************************************
!Co-dominant marker: When heterozygote F1 is present, P1 is coded as 2, F1 is coded as 1, and P2 is coded as 0; Otherwise, P1 is coded as 2, and P2 is coded as 0. 
!Dominant marker: When heterozygote F1 is present, P1 and F1 are coded as 12, and P2 is coded as 0; Otherwise, P1 is coded as 2, and P2 is coded as 0.  
!Recessive markers: When heterozygote F1 is present, P1 is coded as 2, and F1 and P2 are coded as 10; Otherwise, P1 is coded as 2, and P2 is coded as 0. 
!Missing marker is coded as -1. 
 MK-1-1                 1   2   2   1   1   1   1   1   1   2   1   1   1   1   1   1   1   2   1   2   1   1   2   1   1   1   2   2   1   1   1   2   2   1   2   1   1   1   1   1   2   2   2   1   1   1   1   2   1   2   2   1   2   2   2   1   2   2   1   1   1   1   2   1   1   2   1   2   1   2   1   2   2   1   2   1   1   1   2   2   2   1   1   2   2   2   1   1   2   1   1   2   1   1   2   2   1   1   2   1   1   1   1   2   1   2   2   2   2   2   1   2   1   2   1   2   1   2   1   2   1   2   1   2   2   1   1   2   2   2   1   1   1   1   1   2   1   1   2   1   1   1   1   1   1   1   1   1   2   2   2   1   1   2   1   1   1   2   2   1   2   2   2   1   2   2   2   1   2   2   1   2   2   2   1   1   1   2   1   2   1   1   2   2   2   1   2   1   1   1   1   2   1   1   2   2   2   2   2   2
 MK-1-2                 1   2   2   1   1   1   1   1   1   2   1   1   1   1   1   1   1   2   1   2   1   1   2   1   1   2   2   2   1   2   1   2   2   1   2   1   1   1   1   1   2   2   2   1   1   1   1   2   1   1   2   1   2   2   2   1   1   2   1   1   1   1   2   1   1   2   1   2   1   2   1   2   2   1   2   1   1   1   2   2   2   1   1   2   2   2   1   1   2   2   1   2   1   1   2   2   1   1   2   1   1   1   1   2   2   1   2   2   2   2   1   2   1   2   2   1   1   2   1   1   1   2   1   2   2   1   1   2   1   2   2   1   1   1   2   2   1   1   2   1   1   1   1   1   1   1   1   1   2   2   1   1   1   2   1   1   1   2   2   1   2   2   2   2   2   2   2   1   2   2   1   1   2   2   1   1   1   2   1   2   1   1   2   2   2   1   2   1   1   1   1   2   1   2   2   2   2   2   2   2
 MK-1-3                 1   2   2   1   1   1   2   1   1   1   1   1   1   1   1   1   1   2   1   2   1   1   2   1   1   2   2   2   1   2   1   2   2   1   2   1   1   1   1   1   2   2   2   1   1   1   1   2   1   1   2   1   2   2   2   1   1   2   1   1   1   1   2   1   1   2   1   2   1   2   1   2   2   1   2   1   1   1   2   2   2   1   1   2   2   2   1   1   2   2   2   2   1   1   2   2   1   1   2   1   1   1   1   2   2   1   2   2   1   1   1   2   1   2   2   1   1   2   1   1   1   2   1   2   2   1   1   1   1   2   2   1   1   1   1   2   1   1   2   1   1   1   1   1   1   1   1   1   2   2   1   1   1   2   1   2   1   2   2   1   2   2   2   2   2   2   2   1   2   2   1   1   2   2   2   1   1   2   1   2   1   1   2   2   2   2   2   1   1   1   2   2   1   2   2   2   2   2   2   2
 MK-1-4                 1   2   2   1   1   1   2   1   1   2   1   2   1   1   1   1   1   2   1   2   1   1   2   1   1   2   2   2   1   2   1   2   1   1   2   1   1   1   1   1   2   2   2   1   1   1   1   2   1   1   1   1   1   2   1   1   1   2   1   1   1   1   2   1   1   2   1   2   1   2   1   2   2   1   2   1   1   1   2   2   2   1   1   2   2   2   1   1   2   2   2   2   1   1   2   2   1   1   2   1   1   1   1   2   2   1   2   2   1   1   1   2   1   1   2   1   1   2   1   1   1   2   2   2   2   1   1   1   2   1   2   1   1   1   1   2   1   1   2   2   1   1   1   1   2   2   1   1   2   2   1   2   1   2   1   2   1   2   2   1   2   2   2   2   2   2   2   1   2   2   1   1   1   2   2   1   1   2   1   2   1   1   2   2   2   2   2   1   1   1   2   2   1   2   2   2   2   2   2   2
 MK-1-5                 2   2   2   1   1   1   2   2   1   1   1   2   1   1   1   1   1   2   1   2   1   1   2   1   1   2   2   2   1   2   1   2   2   1   2   1   1   2   1   1   2   2   2   1   1   1   2   2   1   1   1   1   1   2   1   1   1   2   1   1   1   1   2   1   1   2   1   2   1   2   1   2   2   1   2   1   1   1   2   2   2   1   2   2   2   2   1   1   2   2   2   2   1   1   2   2   1   2   2   1   2   1   1   2   2   2   2   2   1   1   1   2   1   2   2   1   1   2   1   1   1   2   2   2   2   1   1   1   2   1   2   1   1   1   1   2   1   1   2   2   1   1   1   1   2   2   1   1   2   2   1   2   1   1   1   2   1   2   2   1   2   2   2   2   2   2   2   1   2   2   1   1   1   2   2   1   1   1   1   2   1   1   2   2   2   2   2   1   1   1   2   2   1   2   2   2   2   1   2   2
 MK-1-6                 2   2   2   1   1   1   2   2   1   1   1   2   1   1   1   1   1   2   1   2   1   1   2   1   1   2   2   2   1   2   1   2   2   1   2   1   1   2   1   2   2   2   2   1   1   1   2   2   1   1   1   1   1   1   1   2   1   2   2   1   1   1   2   1   1   2   1   2   1   2   1   2   2   1   1   1   1   1   2   1   2   1   2   2   2   2   1   1   2   2   2   2   1   1   2   2   1   2   2   2   2   2   1   2   2   2   2   2   1   1   1   2   1   2   2   1   1   2   1   1   1   2   2   2   2   1   1   1   2   1   2   1   1   1   1   2   1   1   2   1   1   2   1   1   2   2   1   1   2   2   1   2   1   1   1   2   1   2   2   1   2   2   2   2   2   2   2   1   2   2   1   2   1   2   2   1   1   1   2   2   1   1   2   1   2   2   2   1   1   1   2   2   1   2   2   2   2   1   2   2
 MK-1-7                 2   2   2   1   1   1   2   2   1   1   1   2   1   1   1   1   1   2   1   2   1   1   1   1   1   2   2   2   1   2   1   1   2   1   2   1   1   2   2   2   2   2   2   1   1   1   2   2   2   2   2   1   1   1   1   2   1   2   2   1   1   2   2   1   1   1   1   2   1   2   1   1   2   1   1   1   1   1   1   1   2   1   2   2   2   2   1   1   2   1   1   1   1   1   2   2   1   2   2   2   2   2   1   1   2   2   2   2   1   1   1   2   1   2   2   1   1   2   1   2   1   2   2   1   1   1   1   2   2   2   2   1   1   1   1   1   1   1   2   1   2   2   1   1   2   2   1   1   2   2   1   2   1   1   1   1   2   2   2   1   2   2   2   2   2   2   2   1   2   2   1   1   1   2   2   2   1   1   2   2   2   1   2   1   1   1   2   1   1   1   2   2   1   2   2   2   2   1   1   2
 MK-1-8                 2   2   2   1   1   1   2   1   1   1   1   2   1   2   1   1   1   2   1   2   1   1   1   1   2   2   2   2   1   1   1   1   2   1   2   1   1   2   2   2   2   2   2   1   1   1   1   1   2   2   2   1   1   1   2   2   2   2   2   2   1   2   1   2   1   1   1   2   1   2   1   1   2   1   1   2   1   1   2   1   2   1   2   2   2   2   1   1   2   1   1   1   1   1   2   2   1   2   2   1   2   2   1   2   2   2   2   2   2   1   1   2   2   2   2   1   2   1   1   2   1   2   2   1   1   1   2   2   2   2   1   1   1   1   2   1   1   1   2   1   2   2   1   1   2   2   1   1   2   2   1   1   2   2   1   1   2   2   2   1   2   2   1   2   2   2   2   1   2   2   1   1   1   2   2   2   1   1   2   2   2   1   2   1   1   1   2   1   1   1   2   2   1   1   2   2   1   1   1   2
 MK-1-9                 2   2   2   1   1   1   2   1   1   1   1   2   1   2   1   1   1   2   1   2   1   1   1   1   2   2   2   2   1   1   1   1   2   1   1   1   1   2   2   2   2   2   2   1   1   1   1   1   2   2   2   1   1   1   2   2   1   2   2   2   2   2   2   2   1   1   1   1   1   2   1   1   2   1   1   2   1   2   2   1   2   1   2   2   2   2   1   1   2   1   1   1   2   2   2   1   1   2   2   2   2   1   1   2   2   2   2   2   2   1   1   2   2   2   2   2   2   1   1   2   1   2   1   1   1   2   2   2   2   2   1   1   1   1   2   1   1   1   2   1   2   2   1   1   2   2   1   1   2   2   1   1   2   2   2   1   2   2   2   1   2   2   1   2   2   2   2   1   2   1   1   1   1   2   2   2   1   1   2   2   2   1   2   1   1   1   2   2   1   1   2   2   1   1   2   2   1   2   1   1
 MK-1-10                2   2   2   1   1   1   2   1   1   1   1   2   1   2   2   1   2   2   2   2   2   1   2   1   2   2   2   2   1   1   1   1   1   1   1   1   1   2   2   2   2   2   2   1   1   1   1   1   2   2   2   1   1   1   2   2   1   2   2   2   2   2   2   2   1   1   1   1   1   2   1   1   2   1   1   2   1   2   2   1   2   1   2   2   2   2   1   2   2   1   1   1   2   1   2   1   1   2   2   2   2   1   1   2   2   2   2   2   2   1   1   1   2   2   2   2   1   1   1   2   1   2   1   1   1   2   2   2   1   2   1   1   1   2   2   1   1   1   2   1   2   2   2   2   2   2   1   2   2   2   1   1   2   2   2   1   2   2   2   1   2   2   1   1   2   2   2   1   2   1   1   1   1   2   2   2   1   1   2   2   2   1   2   1   1   1   2   2   1   2   2   2   1   1   2   2   2   1   1   1
 MK-1-11                2   2   2   1   1   1   2   1   1   1   1   1   1   2   2   1   2   2   2   2   2   1   2   1   2   2   2   2   1   1   1   1   1   1   1   1   1   2   2   2   2   2   2   1   1   1   1   1   2   2   2   2   1   1   2   2   1   2   2   2   2   2   2   2   1   1   1   1   1   2   1   1   2   1   1   1   1   2   2   1   2   1   2   2   2   2   1   2   2   1   1   1   2   1   2   1   1   2   2   2   2   1   1   2   2   2   2   2   2   2   1   1   2   2   2   2   1   1   1   2   2   2   1   1   1   2   1   2   1   2   1   1   1   2   2   1   1   1   2   1   2   2   2   2   2   1   1   2   2   2   1   1   2   2   2   1   2   2   1   1   2   2   1   1   2   2   2   1   2   1   1   1   1   2   2   1   1   1   1   2   2   1   2   1   1   1   2   2   1   2   2   2   1   1   2   2   1   1   1   1
 MK-1-12                2   2   2   1   1   2   2   1   1   1   1   1   1   1   2   1   2   1   2   2   2   2   2   1   2   2   2   2   1   1   2   1   1   1   1   1   1   2   2   2   1   2   2   1   2   1   1   1   2   2   2   2   1   1   2   1   1   2   2   2   2   2   2   2   1   1   1   1   1   1   1   1   2   1   1   1   1   2   2   1   2   1   2   2   2   2   1   2   2   1   1   1   2   1   2   1   1   2   2   1   2   1   1   1   1   2   1   1   1   2   1   1   2   1   2   1   2   1   1   2   2   2   1   1   1   2   1   2   1   2   1   1   1   2   1   1   1   1   2   1   2   2   1   2   2   2   1   1   2   2   1   1   2   2   1   1   2   2   1   1   2   1   2   2   2   2   2   1   2   1   1   1   1   1   2   1   1   1   1   2   2   1   2   1   2   1   1   2   1   2   2   2   1   1   2   2   1   1   1   1
 MK-1-13                2   2   2   1   1   2   2   1   1   1   1   1   1   1   2   1   2   2   2   2   2   2   2   1   2   2   2   2   1   1   2   1   1   1   1   1   2   2   2   2   1   2   2   1   2   1   1   1   2   1   2   2   1   1   2   1   1   1   2   2   2   2   2   2   1   1   2   1   1   1   1   1   2   2   1   1   1   2   2   1   2   1   2   2   1   2   1   2   2   1   1   1   1   1   2   1   1   2   2   1   2   1   1   1   1   2   1   1   1   2   1   1   2   1   2   1   2   1   2   2   2   2   1   1   1   2   1   2   1   1   2   1   1   2   1   1   1   1   2   1   2   2   1   2   2   2   1   1   2   1   1   1   1   2   1   1   2   2   1   1   1   1   2   2   2   2   2   1   2   1   1   1   1   1   2   1   1   1   1   2   2   1   2   1   2   1   1   2   1   2   1   2   1   1   2   2   1   1   1   2
 MK-1-14                2   2   2   1   2   2   1   1   2   1   1   1   1   1   1   1   2   2   2   1   2   2   2   1   2   1   2   2   1   1   2   1   1   1   1   1   2   2   2   2   1   2   2   1   2   1   1   1   2   1   2   2   1   1   1   1   1   1   2   2   2   2   2   2   1   2   2   1   1   1   1   1   2   2   1   1   1   2   2   1   2   1   2   2   1   2   1   2   2   1   1   1   1   1   2   1   1   2   2   1   2   1   1   1   1   2   1   2   1   2   1   1   2   1   2   1   2   1   2   2   2   2   1   1   1   2   1   2   1   1   2   1   1   2   1   2   1   1   2   1   1   2   1   2   2   2   1   1   2   1   1   1   1   2   1   1   2   2   1   1   1   1   2   1   2   2   2   1   1   1   1   1   1   1   2   1   1   1   1   2   2   1   2   1   2   1   1   2   1   2   1   2   1   1   2   2   1   2   1   2
 MK-1-15                2   2   1   1   2   2   1   1   2   1   1   1   1   1   1   1   2   2   2   1   2   2   2   1   2   1   2   2   1   1   2   1   1   1   2   2   2   2   2   2   1   2   2   1   2   1   1   1   2   1   2   2   1   1   1   1   1   1   2   2   1   2   2   2   1   2   2   1   1   1   1   1   2   2   1   1   1   2   2   1   2   1   2   2   1   2   1   2   2   2   1   1   2   1   2   1   1   1   2   1   2   1   1   1   1   2   1   2   1   2   1   1   1   1   2   1   2   1   2   2   1   2   1   1   1   2   1   2   1   1   2   2   1   2   1   2   1   1   1   1   1   2   1   2   2   2   1   1   2   1   1   1   1   2   1   1   2   2   1   1   1   1   1   1   2   1   2   1   1   1   1   1   1   1   2   2   2   1   1   1   2   1   2   1   2   1   1   2   1   2   1   2   1   2   2   2   1   2   1   2
 MK-1-16                2   2   1   1   2   2   1   1   2   2   1   1   1   1   1   1   2   2   2   1   2   1   2   1   2   1   2   2   1   1   1   1   1   1   2   2   2   2   2   2   1   2   2   1   2   1   1   1   2   1   2   2   1   1   1   1   1   1   2   2   1   1   2   2   1   2   2   1   1   2   1   1   2   2   1   1   1   2   1   1   2   1   2   2   1   2   1   2   2   2   1   1   1   1   1   1   1   2   2   1   2   2   1   1   1   2   1   2   1   2   1   2   1   1   1   1   2   1   2   2   1   2   1   1   1   2   1   2   1   1   2   2   1   2   1   2   1   1   1   2   1   2   1   2   2   1   1   1   2   2   1   1   1   2   1   1   2   2   1   1   1   1   1   1   2   1   1   1   1   1   2   1   1   1   2   2   2   1   1   1   2   1   2   1   2   1   1   2   1   2   1   2   2   2   2   2   1   2   1   2
 MK-2-1                 1   2   2   2   1   2   2   2   2   2   2   1   1   1   2   1   1   1   1   2   1   1   2   1   1   1   1   2   2   1   2   2   1   1   2   1   1   2   2   1   2   1   1   1   1   2   1   2   1   2   2   1   1   2   2   2   1   1   2   1   1   2   2   1   1   1   2   1   2   2   1   1   1   2   1   1   1   1   1   1   1   1   1   1   2   2   1   2   1   2   2   1   2   2   1   2   2   1   2   1   2   1   2   1   2   2   1   1   1   2   2   1   1   2   2   1   1   1   1   1   2   1   1   1   1   1   1   2   2   1   2   2   2   2   2   1   2   1   2   2   2   2   1   2   2   2   2   1   1   2   2   2   2   2   2   2   1   2   1   1   1   2   1   1   1   2   2   1   2   1   2   1   2   2   1   1   1   2   2   1   2   2   1   1   2   2   1   1   1   1   1   2   1   1   1   1   2   1   2   2
 MK-2-2                 1   2   2   2   1   2   2   2   2   2   2   1   2   1   2   1   1   1   1   2   1   1   2   1   1   1   2   1   2   1   2   2   1   1   2   1   1   2   2   1   2   1   1   1   1   2   1   2   1   2   2   1   1   2   2   1   1   1   2   1   1   2   2   1   1   2   2   1   2   2   1   1   1   2   2   1   1   1   1   1   1   1   1   1   2   2   1   2   1   2   2   1   1   2   1   2   2   1   2   1   2   1   2   1   2   2   1   1   1   2   2   1   1   1   2   1   1   1   1   1   2   1   1   1   1   1   1   2   2   1   2   2   2   2   2   1   2   1   1   2   2   2   1   2   2   2   2   1   1   2   2   2   2   2   1   2   1   2   1   1   1   2   1   2   2   2   2   1   2   1   1   1   2   1   1   1   1   2   2   1   2   2   1   1   2   2   1   1   1   1   1   1   1   1   1   1   2   1   2   2
 MK-2-3                 1   2   2   2   1   2   2   2   2   2   2   1   2   1   2   1   1   1   1   2   1   1   2   1   1   1   2   1   1   1   2   2   1   1   1   1   2   2   2   1   1   1   1   1   1   2   1   2   1   2   2   2   1   2   2   1   1   1   1   1   1   2   2   1   1   2   2   1   2   2   1   1   2   2   2   1   1   1   1   1   1   1   1   1   2   2   1   2   1   2   2   1   1   2   1   2   2   1   2   1   2   1   2   1   2   2   1   1   1   2   1   1   1   1   2   1   1   1   2   1   2   1   1   1   1   1   1   2   1   1   2   2   2   2   2   2   2   1   1   2   2   2   1   2   2   2   2   1   1   2   2   2   2   2   2   2   1   2   1   1   1   2   1   2   1   2   2   1   2   1   1   1   2   1   1   2   1   1   2   1   2   2   1   1   2   2   1   1   1   1   1   1   1   1   1   1   2   1   2   2
 MK-2-4                 2   2   2   2   1   2   2   2   2   2   2   1   2   1   2   1   1   2   1   2   1   1   2   1   1   1   2   1   1   1   2   2   1   1   1   1   2   2   2   2   1   1   1   1   1   2   1   2   1   2   2   2   1   2   2   1   1   1   1   1   1   1   2   1   1   2   2   1   2   2   1   1   2   2   2   1   1   2   1   1   1   2   1   1   2   2   2   2   1   2   2   1   1   2   1   2   1   1   2   1   2   1   2   1   2   2   1   1   1   2   2   1   1   1   2   1   1   1   2   1   1   1   1   2   1   2   1   2   1   1   2   2   2   2   2   1   2   1   1   2   2   2   1   2   2   2   1   1   1   2   2   2   2   1   2   2   1   2   1   1   1   2   1   1   1   2   1   1   2   1   1   1   2   1   2   2   1   1   2   1   2   2   2   1   2   2   1   1   1   1   1   1   2   1   2   1   2   1   2   2
 MK-2-5                 2   2   2   2   1   2   2   2   2   2   1   2   1   1   2   1   1   2   1   2   1   1   2   1   1   1   2   2   1   1   2   2   1   2   2   1   2   2   2   2   1   1   1   1   1   2   1   1   1   2   2   2   1   2   2   1   1   1   1   1   1   1   2   1   1   2   2   2   2   2   1   1   2   2   1   1   1   2   1   1   1   2   2   1   2   2   2   2   1   2   2   1   1   2   1   2   1   1   2   1   2   1   2   1   2   2   1   1   1   2   2   1   1   1   2   1   1   1   2   1   1   1   1   2   1   2   1   2   1   1   2   2   2   2   2   1   2   1   1   2   1   2   1   2   2   2   1   1   1   2   2   1   2   1   2   2   1   2   1   1   1   2   1   2   1   2   1   2   1   1   1   1   2   1   2   2   1   1   2   1   2   2   2   1   2   2   1   1   1   2   1   1   2   1   2   1   2   1   2   2
 MK-2-6                 1   2   2   2   1   2   2   2   2   2   1   2   1   1   1   1   1   2   1   2   1   1   2   2   1   2   2   2   1   1   2   2   1   1   2   1   2   1   2   2   1   1   1   2   1   1   1   1   1   2   2   2   1   2   2   1   1   2   1   1   1   1   2   1   1   2   1   2   2   2   1   1   2   2   1   1   1   2   1   1   1   2   2   2   2   2   2   2   1   2   1   1   1   2   1   2   1   1   2   1   2   1   1   1   2   2   1   2   1   1   2   1   1   1   2   1   1   1   2   1   1   1   1   2   2   2   1   2   1   1   2   2   2   2   2   1   2   1   1   2   2   1   1   2   2   2   1   1   1   2   1   1   2   1   2   2   1   2   1   1   1   2   1   2   1   2   1   2   1   1   1   1   2   1   2   2   1   1   2   1   2   2   2   1   2   1   1   1   2   2   1   1   2   1   2   1   2   1   2   2
 MK-2-7                 1   2   2   1   1   2   2   2   2   2   1   2   1   1   1   1   1   2   1   1   1   1   2   1   1   2   2   2   1   1   2   2   1   1   2   1   2   1   2   2   1   1   1   1   1   1   1   2   2   2   2   2   1   2   2   1   1   2   1   1   1   1   2   1   1   2   1   2   2   2   1   1   2   2   2   1   1   2   1   1   2   1   2   2   2   2   2   1   1   2   1   1   1   2   1   2   1   1   2   1   2   1   1   2   2   2   1   2   1   1   2   1   1   1   2   1   1   1   2   1   1   2   1   1   2   2   1   1   1   1   2   2   2   2   2   1   2   1   1   2   2   1   2   2   2   2   2   1   1   2   2   1   2   1   2   2   1   2   1   1   1   1   1   2   1   2   1   2   1   1   1   1   2   1   2   2   1   1   2   1   2   2   2   1   2   1   1   1   2   2   1   1   2   1   2   1   2   1   2   2
 MK-2-8                 2   2   2   1   2   2   2   2   2   2   1   2   2   1   1   1   1   2   1   1   1   1   2   1   1   2   2   2   1   1   2   2   1   1   2   1   1   1   2   2   1   1   1   2   1   1   1   2   2   2   2   2   1   2   2   1   1   2   1   1   1   1   2   1   1   2   1   2   2   2   1   1   2   2   2   1   1   2   1   1   2   1   2   2   2   2   2   1   2   2   1   1   2   2   1   2   1   1   1   1   2   1   1   2   2   2   2   2   1   1   2   1   1   1   2   1   1   1   2   1   1   2   1   1   2   2   1   2   1   1   2   2   2   2   2   1   2   1   1   2   2   1   2   2   2   2   2   2   1   2   2   1   1   1   2   2   1   2   1   1   1   1   1   2   1   1   1   2   1   1   1   1   2   1   2   1   1   1   2   1   2   1   2   1   2   1   1   1   2   2   1   1   2   1   2   1   2   1   2   2
 MK-2-9                 1   1   2   1   2   2   2   2   2   2   1   1   2   1   2   1   1   2   2   1   1   1   2   1   2   2   2   2   1   1   2   2   2   1   1   1   1   1   2   2   1   1   1   2   1   1   1   2   2   2   2   2   1   2   2   1   2   2   1   1   2   1   2   1   1   2   1   2   2   2   1   1   2   2   2   1   1   2   1   2   2   1   2   2   2   1   2   1   2   2   1   1   1   2   1   2   1   1   1   1   1   1   1   1   1   2   2   2   1   1   2   1   1   1   2   1   1   1   2   2   2   1   1   1   2   2   2   2   1   1   2   2   2   2   1   1   2   1   2   2   2   1   2   2   2   2   2   2   1   2   2   1   1   1   1   2   1   2   1   1   2   1   1   2   2   1   1   2   1   1   1   1   2   1   2   2   1   1   2   2   2   2   2   1   2   1   1   1   2   2   1   1   2   1   2   1   1   1   2   2
 MK-2-10                1   1   2   1   2   2   2   2   2   2   1   1   2   1   2   2   1   1   2   1   1   1   2   1   2   2   2   2   1   1   2   2   2   1   1   1   1   1   2   2   1   1   1   2   1   1   2   1   2   2   1   2   1   2   2   1   2   2   1   1   2   1   2   1   1   2   2   2   2   1   1   2   2   2   1   1   1   2   1   2   2   1   2   2   2   1   2   1   2   2   1   1   1   2   1   2   1   1   1   1   1   1   1   1   1   2   2   2   2   1   2   1   1   1   2   1   1   1   2   2   2   1   1   1   2   2   2   2   1   1   2   2   2   2   1   1   2   1   2   2   2   1   2   2   2   2   2   2   1   2   2   1   1   1   1   2   1   1   1   1   2   1   2   2   2   1   1   2   1   1   1   1   2   1   2   1   1   1   1   2   2   2   2   1   2   1   1   1   2   2   2   1   2   1   1   1   1   1   2   2
 MK-2-11                1   1   2   1   2   2   2   2   2   2   1   1   2   1   2   1   1   1   2   1   1   1   2   2   1   2   2   2   1   1   2   2   1   1   1   1   2   1   1   2   1   1   1   2   1   1   1   1   2   2   1   2   1   2   2   1   2   2   2   1   2   1   2   1   1   2   2   2   2   1   1   2   2   2   2   1   2   2   1   2   1   1   2   2   2   1   2   1   2   2   1   1   1   2   1   2   1   1   1   1   1   1   1   1   1   2   2   2   2   1   1   1   1   2   2   1   1   1   2   1   2   1   1   1   2   2   2   2   1   1   2   2   2   2   1   1   2   1   2   2   2   1   2   2   2   2   2   2   1   2   2   1   1   1   1   2   1   1   1   1   2   1   2   2   2   1   1   2   1   1   1   1   1   2   2   1   2   1   1   2   2   2   2   1   2   1   1   1   1   1   2   1   2   1   1   1   1   1   2   2
 MK-2-12                1   1   2   1   2   2   2   2   2   2   1   1   2   1   1   1   1   1   2   1   2   1   2   2   1   2   2   2   1   1   2   2   1   1   1   1   2   1   1   2   1   1   1   2   1   1   2   1   2   2   1   2   1   2   2   1   2   2   1   1   2   1   2   2   1   2   2   2   2   1   1   2   2   2   2   1   2   2   1   1   2   1   2   2   2   1   1   1   1   2   2   1   1   2   1   2   2   1   1   1   1   1   1   2   1   2   1   2   2   1   1   1   1   2   2   1   1   1   2   1   2   2   1   1   1   2   2   2   1   1   2   2   2   2   1   1   2   1   2   2   2   1   2   2   2   2   2   2   1   2   2   1   1   1   1   2   1   2   2   1   2   1   2   2   2   1   1   2   1   1   1   1   1   2   2   2   2   1   2   2   2   2   2   2   2   1   1   1   1   1   1   1   2   1   1   1   1   2   2   2
 MK-2-13                1   1   2   1   2   2   2   2   2   2   1   1   2   1   1   1   1   1   2   1   2   1   2   1   1   2   2   2   1   1   2   2   1   1   1   1   2   1   1   2   1   1   1   2   1   1   2   1   2   2   1   2   1   2   2   1   2   2   2   1   2   1   2   2   1   2   2   2   2   1   1   2   2   1   2   1   2   2   1   1   2   1   2   2   2   1   1   1   1   2   2   1   1   2   1   2   2   1   1   1   2   1   2   2   1   2   1   2   2   1   1   1   2   1   2   1   1   1   2   1   2   2   1   1   1   1   2   2   1   1   2   2   2   2   1   1   2   1   1   2   2   1   2   2   2   1   2   2   1   2   2   1   1   1   1   2   1   2   2   1   2   1   2   2   2   1   1   2   1   1   1   2   1   2   2   2   2   1   2   2   2   2   2   2   2   1   1   1   1   1   1   2   2   1   1   1   1   2   2   2
 MK-2-14                1   1   2   1   2   2   2   2   2   2   1   1   2   1   1   1   1   1   2   1   2   1   2   1   1   2   2   1   1   1   2   2   1   1   1   1   2   1   1   2   1   1   1   1   1   2   2   1   2   2   1   2   1   2   2   1   2   1   2   1   2   1   2   1   1   2   2   2   2   1   1   2   2   1   1   1   2   2   1   1   1   1   2   2   1   1   2   1   1   2   1   1   1   2   1   2   2   1   1   1   2   1   2   2   1   2   1   2   2   1   1   1   2   1   2   1   1   1   2   1   2   2   1   1   2   1   2   2   1   1   2   2   2   2   2   1   2   2   1   2   2   2   2   2   2   1   2   2   1   2   2   1   1   1   1   1   1   2   2   1   2   1   2   2   2   1   1   2   1   1   1   2   1   2   2   2   2   1   2   2   2   2   2   2   2   1   1   1   1   1   1   2   2   1   1   1   1   2   1   2
 MK-2-15                1   1   2   1   2   2   2   2   2   2   1   1   2   1   1   1   1   1   2   1   2   1   2   1   1   2   2   1   1   1   2   2   1   2   1   1   2   1   2   2   1   1   2   2   1   2   2   1   2   2   1   2   1   2   2   1   2   2   1   1   2   1   2   1   1   2   2   2   1   1   1   2   2   1   1   1   2   1   1   1   1   1   2   2   1   1   2   1   2   1   1   1   1   2   1   2   2   1   1   1   2   1   2   2   1   2   1   2   2   1   2   1   2   1   2   1   1   1   2   1   2   2   1   1   2   2   2   2   1   1   2   2   2   2   2   2   2   2   1   2   2   2   1   2   2   1   2   2   1   2   1   1   1   1   1   1   2   2   2   1   2   1   2   2   2   1   1   1   1   1   1   2   1   2   2   2   2   1   2   2   1   2   1   2   1   1   1   1   1   1   1   1   2   1   1   1   1   2   1   2
 MK-2-16                1   1   2   1   2   2   2   2   2   2   1   1   2   1   1   1   1   1   2   2   2   1   2   1   1   2   2   1   1   1   2   2   2   2   1   1   2   1   2   2   1   1   2   2   1   2   2   1   2   2   1   2   1   2   2   1   2   2   1   1   1   1   2   1   1   2   2   2   1   1   1   2   1   1   1   1   2   1   1   1   1   1   2   2   1   1   2   1   2   1   1   1   1   2   1   2   2   1   1   1   1   1   2   2   1   2   1   2   2   2   2   1   2   1   2   1   1   2   2   2   2   2   1   1   2   2   2   2   1   1   2   2   2   2   2   2   1   2   1   2   2   2   1   2   2   1   2   2   1   2   1   1   1   1   1   1   2   1   2   1   2   1   1   2   2   1   1   1   1   1   1   2   1   2   2   2   2   2   2   2   1   2   1   2   1   1   1   2   1   1   2   1   2   1   1   1   1   1   1   2
 MK-3-1                 1   1   1   2   2   2   2   1   1   2   1   1   2   1   1   2   2   1   1   2   1   2   2   1   2   2   2   1   2   1   1   2   2   1   1   1   2   2   2   2   2   2   2   2   2   1   2   2   2   2   1   1   1   1   1   2   2   2   1   1   1   2   1   2   1   1   1   1   1   1   1   1   1   1   1   1   1   1   1   2   1   1   2   1   1   2   1   2   2   2   1   2   1   2   2   2   2   2   1   2   2   2   1   2   1   1   2   1   1   2   2   1   2   2   2   1   1   2   1   1   2   2   1   2   1   1   1   1   2   2   1   2   1   2   2   1   1   2   2   2   1   2   2   2   1   1   2   2   1   1   2   1   2   2   1   1   1   2   1   1   2   2   1   2   1   1   1   1   2   1   1   2   1   1   2   1   2   2   1   1   2   2   1   1   2   2   2   2   1   2   1   1   2   1   1   2   1   2   2   2
 MK-3-2                 1   1   1   1   2   2   2   1   1   2   1   1   2   1   1   2   2   1   1   2   1   2   1   1   2   2   2   1   2   1   1   2   2   1   2   1   2   2   2   2   2   2   1   2   2   1   2   1   2   2   1   1   1   1   1   2   2   2   1   1   1   2   1   2   1   1   1   1   2   2   1   1   1   1   1   1   1   2   2   2   1   2   2   1   1   2   1   2   2   2   1   2   1   2   2   2   2   2   1   2   2   2   1   2   1   1   2   1   1   2   2   2   2   2   1   1   1   2   1   1   2   2   1   2   1   1   1   1   2   2   1   2   1   2   2   1   2   2   1   2   1   2   2   2   1   1   2   2   1   1   2   1   2   2   1   1   1   2   1   1   2   2   1   1   1   1   1   1   1   1   1   2   2   1   2   1   2   2   1   1   2   2   2   1   2   2   2   2   1   2   1   1   2   1   1   2   1   2   2   2
 MK-3-3                 1   1   1   2   2   2   2   1   1   2   1   1   2   1   1   2   2   1   1   2   1   2   1   1   2   2   2   1   1   1   1   2   2   1   2   1   2   2   2   2   2   2   1   2   2   1   2   1   2   2   1   1   1   1   1   2   2   2   1   1   1   2   1   2   1   2   1   2   2   2   1   1   1   1   1   1   1   1   2   1   1   2   2   1   1   2   1   2   2   2   2   2   1   2   2   2   2   2   1   2   2   2   1   2   1   1   2   1   1   2   2   1   2   2   1   1   1   2   1   1   2   2   1   1   1   1   2   1   2   2   1   2   1   2   2   1   2   2   1   2   1   2   2   2   1   1   2   2   1   1   2   1   2   2   1   1   1   2   1   1   1   2   1   1   1   1   1   1   2   1   1   2   2   1   2   1   2   2   1   1   1   2   2   1   2   2   2   1   1   2   1   2   2   2   1   2   1   2   2   2
 MK-3-4                 1   1   1   1   2   2   2   1   2   1   1   1   2   2   1   2   2   1   1   2   1   2   1   1   2   2   1   1   1   2   1   2   2   1   2   2   2   2   2   2   2   2   1   2   2   1   1   1   2   2   1   2   1   1   1   2   2   2   1   1   1   2   1   2   1   2   1   2   2   2   1   2   1   1   1   1   1   1   2   1   1   2   2   1   1   2   2   2   1   2   2   2   1   2   2   2   2   2   1   2   2   2   1   2   1   1   2   2   1   2   2   1   2   2   1   1   1   2   1   1   2   2   1   1   1   1   2   1   2   2   1   2   2   2   2   1   1   1   1   2   1   2   2   2   1   2   2   2   1   1   2   1   2   2   1   1   1   2   1   1   1   1   1   1   1   1   1   1   2   1   1   2   2   1   2   1   2   2   2   1   1   2   1   1   2   2   2   1   2   2   1   2   2   1   1   2   1   2   2   2
 MK-3-5                 2   1   1   2   2   2   2   1   2   1   1   1   2   2   2   2   2   2   1   2   1   2   1   1   2   2   1   1   1   2   1   2   1   1   2   2   2   1   2   2   2   2   1   2   1   1   1   1   2   2   2   2   1   1   1   2   2   2   1   1   1   2   1   2   1   2   1   2   1   2   1   2   1   1   1   1   1   1   2   1   1   2   2   1   1   2   1   1   1   2   2   2   1   2   2   2   2   2   1   2   2   2   1   2   1   1   2   1   1   2   2   1   2   2   1   1   1   2   2   1   2   2   1   1   1   1   2   1   1   2   1   2   2   2   2   1   1   1   1   2   1   2   2   2   2   1   2   1   1   1   2   1   2   2   2   1   1   1   1   1   2   1   1   1   1   1   1   1   2   1   1   2   2   1   2   2   1   2   2   1   1   2   2   1   1   2   2   1   2   2   2   2   2   1   1   2   2   2   2   2
 MK-3-6                 2   1   2   2   2   2   1   1   2   1   2   1   2   1   2   2   2   2   1   2   1   2   1   1   2   2   1   1   1   2   1   2   1   1   2   2   2   1   2   2   2   2   2   2   1   1   1   1   2   2   2   2   1   1   1   2   2   2   1   2   1   1   1   2   1   2   1   2   1   2   1   2   1   1   1   1   1   1   2   1   1   2   2   1   1   2   1   1   1   2   2   2   1   2   2   2   1   2   1   1   2   2   1   2   1   1   2   2   2   2   1   1   2   2   1   1   1   2   2   1   2   2   1   1   1   1   1   2   1   1   1   2   2   2   2   1   1   1   1   1   1   2   2   2   2   1   2   1   1   2   2   1   2   2   2   1   1   1   1   1   1   1   1   1   1   1   1   1   2   1   1   2   2   1   2   2   1   2   2   1   1   2   2   1   1   2   2   1   2   2   2   2   2   1   1   2   2   2   2   2
 MK-3-7                 2   1   2   2   2   2   1   1   2   1   2   1   2   1   2   2   2   2   1   2   1   2   1   1   2   2   1   1   1   2   1   2   1   1   2   2   2   2   2   2   2   2   2   2   1   1   1   1   2   2   2   2   1   2   1   2   2   2   1   1   1   1   1   2   1   1   1   2   1   2   1   2   1   1   1   1   1   1   2   1   1   2   2   1   1   2   1   1   1   1   2   2   1   2   2   2   1   2   1   1   2   2   1   2   1   1   2   2   2   2   1   1   2   1   1   1   1   2   2   1   2   2   1   1   1   1   1   2   1   1   1   2   2   2   2   1   1   1   1   1   1   2   2   2   2   1   2   1   1   2   2   1   2   2   2   1   1   1   1   1   1   1   1   1   1   1   1   1   2   1   1   2   2   1   2   2   1   2   2   1   1   2   2   1   1   2   2   1   2   2   2   2   2   2   1   2   2   2   2   2
 MK-3-8                 2   1   2   2   2   1   2   1   2   1   2   1   2   2   2   2   2   1   1   2   1   2   1   2   2   2   1   1   1   2   1   2   1   1   1   2   2   2   2   2   1   2   2   2   2   1   1   1   2   2   2   2   1   2   1   2   2   2   1   1   1   1   1   2   1   1   1   2   1   2   1   2   1   1   1   1   1   1   2   1   1   2   2   1   1   2   1   1   1   1   2   2   1   2   2   2   1   2   1   1   2   2   1   2   1   1   2   2   2   2   1   1   2   1   1   1   1   1   2   1   2   2   1   1   1   1   1   2   1   1   1   2   2   2   2   1   1   1   1   1   1   2   2   2   2   1   2   1   1   2   2   1   2   1   1   1   1   1   1   1   1   1   1   1   1   1   1   1   2   1   1   2   2   1   2   2   2   2   2   1   1   2   2   1   1   2   2   1   2   2   1   2   2   2   1   2   1   1   2   2
 MK-3-9                 1   2   2   2   2   1   2   2   2   1   2   1   2   2   2   1   2   2   1   2   1   2   1   2   2   2   2   1   1   2   1   1   1   1   1   2   2   2   2   2   1   2   2   2   2   1   1   1   2   1   2   2   1   2   1   2   2   2   1   1   1   1   1   2   1   1   1   2   1   2   1   2   1   1   1   1   1   1   2   1   1   2   2   2   2   2   1   1   1   1   2   1   1   2   2   2   1   2   1   1   2   2   1   2   1   1   2   2   2   2   1   1   2   1   1   1   1   1   2   1   2   2   2   2   1   1   1   1   1   1   1   2   2   2   2   1   1   1   2   1   1   2   2   2   2   1   2   1   1   2   2   1   1   1   1   1   1   1   1   1   1   1   1   1   1   1   1   1   2   1   1   2   2   1   1   2   2   2   2   1   1   2   2   1   1   2   2   2   2   1   1   2   2   2   1   2   1   1   2   2
 MK-3-10                1   2   2   2   2   1   2   2   2   1   2   1   1   2   2   1   2   2   1   2   1   2   2   2   2   2   2   1   1   2   1   1   1   1   1   2   2   2   2   2   1   2   2   2   2   1   1   1   2   1   2   2   1   2   1   1   2   2   1   1   1   2   1   2   2   1   1   2   1   2   1   1   1   1   1   1   2   1   2   1   1   2   2   2   2   2   2   1   1   1   2   1   1   2   2   2   1   2   1   1   1   2   1   2   1   1   2   2   2   2   1   1   2   1   1   1   1   1   2   2   2   2   2   2   1   1   1   1   1   1   1   2   1   2   2   1   1   1   2   1   1   2   2   2   2   1   2   1   1   2   2   2   1   1   1   1   1   1   1   1   1   1   1   1   1   1   1   1   2   1   1   2   1   1   1   2   2   2   2   1   1   2   2   1   1   2   2   2   2   1   1   1   2   2   1   2   1   1   2   2
 MK-3-11                1   2   2   2   2   1   2   2   2   1   1   1   1   2   2   1   2   2   1   2   1   2   2   2   2   2   2   1   1   2   1   1   2   1   1   2   2   2   2   2   1   2   2   2   2   1   1   1   2   1   2   2   1   2   1   1   2   2   1   2   1   2   1   1   2   1   1   2   1   2   1   1   1   1   1   1   2   1   2   1   2   2   2   2   2   2   2   1   1   1   1   1   1   2   2   2   1   2   1   1   2   2   1   2   1   1   2   2   2   2   1   1   2   1   1   1   1   1   2   1   2   2   2   2   1   1   1   1   1   1   1   2   2   2   2   1   1   1   2   1   1   2   2   2   2   2   2   1   1   2   2   2   1   2   1   1   1   1   1   1   1   1   1   1   1   1   1   1   2   1   1   2   1   1   1   2   2   2   2   1   1   2   2   2   1   2   2   2   2   2   1   2   2   2   1   2   1   1   1   2
 MK-3-12                1   1   2   2   2   1   2   2   2   1   1   2   1   2   2   1   2   2   2   2   1   2   2   2   2   1   2   1   1   2   1   1   2   1   1   2   2   1   2   2   1   2   1   2   2   1   1   1   2   1   2   2   1   2   1   1   2   2   1   2   1   2   1   1   2   1   1   2   1   2   2   1   1   1   1   1   1   2   2   1   2   1   2   2   2   2   2   1   2   1   1   1   1   2   2   2   1   2   1   1   1   2   1   2   2   1   2   2   2   2   1   1   2   1   1   1   1   1   2   1   2   2   2   2   1   2   1   1   1   1   1   2   2   2   2   2   1   1   1   1   1   2   2   2   2   2   2   1   1   2   2   2   1   2   1   1   2   1   1   1   1   1   1   1   1   1   1   1   2   1   1   2   1   1   1   2   2   2   2   1   1   2   2   2   1   2   2   2   1   2   2   2   2   2   1   2   1   1   1   2
 MK-3-13                1   1   2   2   1   1   2   2   2   1   1   2   1   1   2   1   2   2   2   2   1   2   2   2   2   1   2   1   1   2   1   1   2   1   1   2   2   1   2   2   1   2   1   2   2   1   1   1   2   2   2   1   1   2   2   1   2   2   1   2   1   1   1   2   2   1   1   2   1   2   2   2   1   1   1   1   1   2   2   1   2   1   2   2   2   2   2   1   2   1   1   2   1   2   2   2   1   2   2   1   1   2   1   2   2   1   2   2   2   2   1   1   2   1   1   1   1   1   2   1   2   2   1   2   1   2   1   1   1   1   1   2   2   2   2   2   1   1   1   1   1   2   2   2   2   2   2   1   1   2   1   2   1   2   1   1   1   1   1   1   1   1   1   1   1   1   1   2   1   1   1   2   1   1   1   2   2   2   2   1   1   2   2   2   1   2   2   2   1   2   1   1   2   2   1   2   2   1   2   2
 MK-3-14                1   1   2   2   1   1   2   2   2   1   1   2   1   1   2   2   2   2   2   2   1   2   2   2   2   1   2   1   1   2   1   1   2   1   1   2   2   1   2   2   1   1   1   1   2   1   1   1   1   2   2   1   1   2   2   1   2   2   1   2   1   1   1   2   2   1   1   2   1   2   2   2   1   1   1   1   1   1   2   1   2   1   2   2   2   2   2   1   2   1   1   1   2   2   2   2   1   2   2   1   1   2   1   2   2   1   2   2   2   2   1   1   2   1   1   2   1   1   2   1   2   2   1   2   1   2   1   1   1   1   1   2   2   2   2   2   1   1   2   1   1   2   2   2   2   2   2   1   2   2   1   2   1   2   1   1   1   1   1   1   1   2   1   1   1   1   1   2   1   1   1   2   1   1   2   2   2   2   2   1   1   2   2   2   1   2   2   1   1   2   1   1   2   2   1   2   2   1   2   2
 MK-3-15                1   2   2   2   1   1   2   2   1   1   1   2   1   1   2   2   2   2   2   2   1   2   2   2   2   1   2   1   1   2   2   1   2   1   1   2   2   1   2   2   1   1   1   1   2   1   1   1   1   2   1   1   1   2   2   1   2   2   1   2   1   1   1   2   2   2   1   2   1   2   2   2   1   1   1   2   1   1   2   1   2   1   2   2   2   2   2   1   2   1   1   1   2   2   1   2   1   2   2   1   1   2   1   2   2   1   2   2   2   2   1   1   2   1   1   2   1   1   2   1   1   2   1   2   1   2   2   1   1   1   1   2   2   2   2   2   1   1   2   1   1   2   2   1   2   2   1   2   2   2   1   2   1   2   1   1   1   1   1   1   1   2   1   1   1   1   1   2   1   1   1   2   1   1   2   2   2   2   2   1   1   2   2   2   2   2   1   1   1   2   1   1   2   2   1   1   2   1   1   2
 MK-3-16                1   2   2   2   1   1   2   2   1   1   1   2   1   1   2   2   2   1   2   2   2   1   1   2   2   1   2   1   1   2   2   1   2   1   1   2   2   1   2   2   1   1   1   1   2   1   1   1   2   2   1   1   1   2   2   1   2   1   1   2   2   1   1   2   2   2   1   2   1   2   2   2   1   1   1   2   1   1   2   1   1   1   2   2   2   2   1   1   2   2   1   1   2   2   1   2   1   2   2   1   2   2   1   2   2   1   1   1   2   2   1   1   2   1   1   2   1   1   2   1   2   2   1   2   2   2   2   1   1   1   1   2   2   2   2   2   1   1   2   1   1   2   2   1   2   2   1   2   2   2   1   2   1   2   1   1   1   1   1   1   1   2   1   1   1   1   1   2   1   1   1   2   1   1   2   2   2   2   2   1   1   1   2   2   2   2   1   1   1   2   1   1   2   2   1   1   1   1   1   2
 MK-4-1                 1   1   1   2   2   1   2   2   2   1   1   2   2   2   2   2   2   2   1   2   2   1   2   1   1   2   2   2   1   2   2   1   2   1   1   1   2   2   2   1   1   1   2   1   1   1   1   2   1   1   1   2   1   1   1   2   2   2   1   1   2   2   2   2   1   1   1   2   2   1   1   2   2   2   1   1   2   2   1   1   1   1   2   1   1   1   2   1   2   1   2   1   1   1   1   2   2   1   1   2   1   2   2   1   2   2   1   1   1   2   1   1   1   2   2   1   2   2   2   1   2   2   1   1   2   2   2   1   1   2   1   1   1   1   2   2   1   2   2   2   2   2   2   1   1   1   2   2   1   1   2   1   1   1   2   2   1   2   1   2   2   1   2   1   2   1   1   2   2   2   2   2   1   1   2   2   2   1   1   2   2   1   1   1   1   2   2   2   1   1   2   2   2   1   1   2   2   2   2   2
 MK-4-2                 1   2   1   2   2   1   2   2   2   1   1   2   1   2   1   2   2   2   1   2   2   1   2   2   1   2   1   2   1   2   2   2   2   1   1   1   2   2   2   1   1   1   2   1   1   1   1   1   1   1   1   2   1   1   1   2   2   2   1   1   2   2   2   2   1   1   1   2   2   1   1   2   2   2   1   1   2   2   1   1   2   1   2   1   1   1   2   1   1   1   2   1   1   1   1   2   2   1   1   2   1   2   2   1   2   2   1   1   1   2   1   1   1   2   2   1   2   2   2   2   2   2   1   1   2   1   2   1   1   2   1   1   1   1   2   2   1   2   2   2   2   1   2   1   1   1   2   2   1   1   2   1   1   1   2   2   2   1   1   2   2   1   1   1   2   1   1   2   2   2   2   1   2   1   2   2   2   1   1   2   2   1   1   1   1   2   2   2   1   1   2   2   2   1   1   2   2   2   2   2
 MK-4-3                 1   2   1   1   2   1   2   2   2   1   1   2   1   2   1   2   1   2   1   2   2   1   2   2   1   2   1   2   1   2   2   2   2   1   1   1   2   2   2   1   1   1   2   1   1   1   1   1   1   1   1   2   2   1   2   2   2   2   1   1   2   2   2   2   1   1   1   2   2   1   1   2   2   1   1   1   2   2   2   1   2   1   2   1   1   1   2   1   1   1   2   1   1   1   1   1   2   1   1   2   1   2   2   1   2   2   1   1   1   2   1   1   1   2   2   1   2   2   2   2   2   2   1   1   2   1   2   1   1   2   1   1   1   1   2   1   1   2   2   2   2   1   2   1   1   1   2   2   1   1   2   1   1   1   2   2   1   1   1   2   2   1   1   1   2   1   1   2   2   2   2   1   2   1   2   2   2   1   1   2   2   1   1   1   1   2   2   2   1   1   2   2   2   1   1   2   2   2   2   2
 MK-4-4                 1   2   1   1   2   1   2   2   2   2   1   1   1   2   1   2   1   2   1   1   2   1   2   2   2   2   1   2   2   2   2   2   2   1   1   1   2   2   2   1   1   1   2   1   1   1   1   1   1   1   1   2   2   1   2   2   2   2   1   1   2   2   2   2   1   1   1   1   2   1   1   2   2   2   1   1   2   2   2   1   2   1   2   1   1   1   2   1   1   1   2   1   1   1   1   1   2   1   1   2   1   2   2   2   2   2   1   1   1   2   1   1   1   2   2   1   2   1   2   2   2   2   1   1   2   1   1   1   1   1   1   1   1   1   2   1   1   2   1   2   2   2   1   1   1   2   2   2   1   1   2   1   1   1   2   2   1   2   1   1   2   1   1   1   2   1   1   2   1   2   2   1   2   1   1   2   2   1   1   2   2   1   1   1   1   2   2   2   1   1   2   2   2   1   1   2   2   2   2   2
 MK-4-5                 1   2   1   1   2   2   2   2   1   2   1   1   1   2   1   2   1   1   2   1   1   1   2   2   2   2   1   2   2   1   2   2   2   1   1   1   1   2   2   1   1   1   2   1   1   1   1   1   1   1   1   2   2   1   2   2   2   2   1   1   2   2   2   2   1   1   1   1   2   1   1   1   2   2   1   1   2   2   2   1   2   1   2   1   1   1   2   1   1   1   1   2   1   1   2   1   2   1   1   2   2   2   2   1   2   2   2   1   1   2   1   1   1   2   1   1   2   1   2   2   2   2   1   1   2   1   1   1   2   1   1   1   1   1   2   1   1   2   1   2   2   2   1   1   1   2   2   2   1   1   2   1   1   1   2   2   1   2   1   1   2   2   1   1   2   1   1   2   1   2   2   1   2   1   1   2   2   1   1   2   2   1   1   2   1   2   1   2   1   2   2   2   2   1   1   2   2   2   2   2
 MK-4-6                 1   2   1   1   2   2   2   2   1   2   1   1   1   2   1   2   1   1   2   1   1   1   2   2   2   2   1   2   2   2   2   2   2   1   1   1   1   2   2   1   2   1   2   1   1   1   1   1   1   1   1   2   2   1   2   2   1   2   1   1   1   2   2   2   1   1   1   1   2   1   1   1   2   2   2   1   2   2   2   1   2   1   2   1   1   1   2   1   1   1   1   2   1   1   2   1   2   1   1   2   2   2   2   1   2   2   2   2   1   2   1   1   1   2   1   1   2   1   2   2   2   2   1   1   2   2   1   1   2   1   1   1   1   1   2   1   1   1   2   2   2   2   1   1   1   2   2   2   2   1   2   1   1   1   2   1   1   2   1   1   2   2   1   1   2   2   1   2   1   2   2   1   2   1   1   2   2   1   1   2   2   1   1   2   1   2   1   2   2   2   2   2   2   1   1   2   2   2   2   2
 MK-4-7                 1   2   1   1   2   2   2   2   1   2   1   1   1   2   1   2   1   1   2   1   1   1   2   2   2   2   1   2   1   2   2   1   2   1   1   1   1   2   2   1   1   1   2   1   1   2   2   1   1   1   1   2   2   2   2   2   1   2   1   1   1   2   2   2   1   1   1   1   2   1   1   1   1   2   1   2   2   2   2   1   2   1   2   1   1   1   2   1   1   1   2   2   1   1   2   1   2   1   2   1   2   2   2   1   2   2   2   2   1   2   1   1   1   2   1   1   2   1   2   2   2   2   1   1   2   2   1   1   2   1   1   1   2   1   2   1   1   1   2   2   2   2   1   1   2   1   2   2   2   1   2   1   1   1   2   1   1   2   1   1   2   2   1   1   2   2   1   2   1   1   2   1   2   1   1   2   2   1   1   2   2   1   1   2   1   2   1   2   2   2   2   2   2   1   1   2   2   2   1   2
 MK-4-8                 1   2   1   1   2   2   2   2   1   2   1   1   1   2   1   2   1   1   1   1   1   1   2   2   2   2   1   2   1   2   2   1   2   1   1   1   2   2   2   1   2   1   2   2   1   2   2   1   1   1   1   2   2   2   2   2   1   2   1   1   2   2   2   2   2   1   1   1   2   1   1   1   2   2   1   2   1   2   2   1   2   1   1   1   1   1   1   1   1   1   2   2   1   1   2   1   2   1   2   2   1   2   2   1   2   2   1   2   2   2   1   1   1   2   1   1   2   1   2   1   2   1   1   1   2   2   2   1   2   1   1   2   2   2   2   1   1   1   2   2   2   2   1   2   2   1   2   2   1   1   2   1   1   1   2   1   1   2   1   1   2   2   1   1   2   2   1   1   1   1   2   1   2   1   1   2   2   1   1   2   2   1   1   2   1   2   1   2   2   2   2   2   2   1   1   2   2   2   1   2
 MK-4-9                 1   2   1   1   2   2   2   2   1   1   1   1   1   2   1   2   1   2   1   1   1   1   1   2   1   2   1   2   1   2   2   1   2   1   1   1   2   2   2   1   2   1   2   2   1   2   2   1   1   1   2   2   2   2   2   2   1   2   1   1   2   2   1   2   2   1   1   1   2   1   1   1   2   2   1   2   1   2   2   1   2   1   1   1   1   1   1   2   1   2   1   2   1   1   2   1   2   1   2   2   1   2   2   1   2   2   1   2   2   2   2   1   2   2   1   1   2   1   2   1   2   1   1   2   2   2   1   1   2   1   2   2   2   2   2   1   1   1   2   2   1   2   1   2   2   1   2   2   2   1   2   1   1   1   1   1   1   2   1   1   2   2   1   1   2   2   1   1   1   1   2   1   2   1   1   2   1   1   1   2   2   1   1   2   1   1   1   2   2   1   2   2   2   1   1   2   2   2   1   2
 MK-4-10                1   2   1   1   2   2   2   2   1   1   1   1   1   2   1   2   2   1   1   1   1   1   1   2   1   2   1   2   2   2   2   1   2   1   1   1   2   2   2   1   2   1   2   2   2   1   2   1   1   1   2   1   2   2   2   2   1   2   1   1   2   2   1   2   2   1   1   1   2   1   2   1   2   2   1   1   1   2   2   1   2   1   1   1   1   1   1   2   1   2   1   2   1   2   2   1   2   1   2   2   2   2   2   1   2   2   1   2   2   2   1   2   2   2   2   1   2   1   2   1   2   1   1   2   2   2   1   1   1   1   2   2   2   2   2   1   2   1   2   2   1   2   1   2   2   1   2   2   2   1   2   1   1   1   1   1   1   2   1   1   2   2   1   1   2   2   2   2   1   1   2   1   2   1   1   2   1   1   1   1   2   1   1   2   1   1   1   2   2   1   2   2   2   1   1   2   2   2   1   2
 MK-4-11                1   2   2   1   2   2   2   2   1   1   1   2   1   2   1   2   2   1   1   1   1   2   2   2   1   2   2   2   2   2   1   1   1   2   1   1   2   2   2   1   2   1   2   2   2   1   2   1   1   1   2   1   2   2   2   2   1   2   1   1   2   2   1   2   1   1   1   1   2   1   2   1   2   2   1   1   2   2   2   1   2   1   1   1   1   1   1   1   1   2   1   2   1   2   2   1   2   1   1   2   2   2   2   2   2   2   1   2   2   2   1   2   2   2   2   1   2   1   1   1   2   1   1   2   2   2   1   1   1   1   2   2   2   2   2   1   2   1   2   2   2   2   1   2   2   1   2   1   2   1   2   1   1   1   1   1   1   1   1   1   1   2   1   1   2   2   2   2   1   2   2   1   2   1   1   2   1   2   1   1   2   1   1   2   1   1   1   2   2   1   2   2   2   1   1   2   2   2   1   2
 MK-4-12                1   2   2   1   2   1   2   2   1   1   1   2   1   2   1   2   2   1   1   1   1   2   2   2   1   1   2   2   2   2   2   2   1   2   1   1   2   1   2   1   2   1   2   2   2   1   1   1   1   1   2   1   2   2   2   2   1   2   1   1   2   2   1   1   1   1   1   1   2   1   2   1   2   2   1   1   2   2   2   1   2   1   2   1   1   1   2   1   1   1   1   2   1   2   2   1   2   1   1   2   2   2   2   2   2   2   1   2   2   2   1   2   2   2   2   1   2   1   1   1   2   1   1   2   2   2   1   1   2   1   2   2   2   2   1   2   2   1   2   2   1   2   1   2   1   1   2   1   2   1   1   1   1   1   1   1   1   2   1   1   2   2   1   1   2   2   2   1   1   2   2   1   2   1   1   2   1   2   1   1   2   1   2   2   1   1   1   2   2   1   2   2   2   2   1   2   2   2   1   2
 MK-4-13                1   2   2   1   2   1   2   2   1   1   1   2   1   1   1   2   2   1   1   1   2   2   2   2   1   1   2   2   2   2   2   2   1   2   1   1   1   2   2   1   1   1   2   2   2   1   1   1   1   1   2   2   1   2   2   2   1   2   1   1   1   2   2   1   2   1   1   1   2   1   2   2   2   2   1   1   2   2   1   1   2   1   2   1   2   1   2   1   1   2   1   2   2   1   2   1   2   1   1   2   2   2   2   2   2   2   1   2   2   2   1   1   2   2   2   1   2   1   1   1   2   1   1   2   2   2   1   1   2   1   2   2   2   1   1   1   2   1   2   2   1   2   1   2   1   2   2   1   2   1   2   2   1   1   1   2   1   2   1   1   2   2   1   1   2   2   2   1   1   2   2   1   2   2   1   2   1   2   1   1   2   1   1   2   1   1   1   2   2   1   2   2   2   2   1   2   2   2   1   1
 MK-4-14                2   1   1   1   2   1   2   2   1   1   1   2   1   1   1   2   2   1   1   1   2   2   2   2   1   1   2   2   2   2   2   2   1   2   1   1   1   2   2   1   1   1   2   2   2   1   1   1   1   1   2   2   1   2   2   2   1   2   1   2   1   2   2   1   2   1   1   1   2   1   2   2   2   1   1   1   2   2   1   1   2   1   2   1   2   2   2   1   1   1   1   2   2   2   2   1   2   2   2   2   2   1   2   2   2   1   1   2   2   2   1   1   2   2   2   1   2   1   1   1   2   1   1   2   2   2   1   2   1   1   2   2   2   1   1   1   2   1   2   1   1   2   1   2   1   2   2   1   2   1   2   2   2   1   1   1   1   2   1   1   2   2   1   1   2   2   2   1   1   2   2   1   2   2   1   1   1   2   1   1   2   1   1   2   1   2   1   2   2   1   2   2   2   2   1   1   1   2   1   1
 MK-4-15                2   1   1   1   2   1   2   2   1   1   1   2   1   1   1   2   2   2   1   1   2   2   2   2   1   1   2   2   2   2   2   2   1   2   1   1   1   2   2   1   1   1   2   2   2   1   1   1   2   1   2   2   1   2   2   2   1   2   1   2   1   2   2   1   2   1   1   1   2   1   1   2   2   1   1   1   2   2   1   1   2   1   2   2   2   2   1   1   1   1   1   2   2   2   2   1   2   1   2   1   1   1   2   2   2   1   1   2   1   1   1   2   2   2   2   2   2   1   1   2   2   2   1   2   2   2   1   2   1   1   2   2   2   2   1   1   2   1   1   2   1   2   1   2   1   2   1   1   2   1   2   2   2   1   1   1   1   2   1   1   2   2   1   1   2   2   2   1   1   2   2   1   1   2   1   1   2   2   1   1   2   1   1   1   1   1   2   2   2   2   2   2   2   2   1   1   1   2   1   1
 MK-4-16                2   1   1   1   2   1   2   2   1   1   1   2   1   1   1   2   2   2   1   1   2   1   2   2   1   1   2   2   2   2   2   2   1   2   2   1   1   2   2   1   1   2   2   2   2   1   2   1   2   1   2   2   1   2   2   2   1   2   1   2   1   2   2   1   2   2   1   1   2   1   2   2   2   1   1   1   2   2   1   2   2   1   2   2   2   1   1   2   1   1   1   2   2   2   2   1   2   1   2   2   1   1   2   2   2   1   1   2   2   1   1   2   2   2   1   2   2   1   1   2   1   2   1   2   2   2   1   2   1   1   2   2   2   2   1   1   2   1   1   2   1   2   1   2   1   2   1   1   2   1   2   2   2   1   1   1   1   2   1   1   2   2   1   2   2   2   2   1   1   2   2   1   1   2   1   1   2   2   1   1   2   2   1   1   1   1   2   2   1   2   1   1   2   2   1   1   1   2   1   1
 MK-5-1                 1   2   2   2   2   2   2   1   1   1   1   1   1   1   1   2   2   1   2   2   2   1   1   1   2   2   1   1   1   1   2   2   1   1   1   2   2   2   2   1   2   2   2   1   1   1   1   2   1   1   2   1   1   2   2   1   2   2   1   2   1   2   2   2   1   1   2   1   2   2   2   1   2   1   1   1   1   1   2   2   1   2   2   1   1   1   2   1   2   2   2   2   2   2   1   2   2   1   1   1   1   2   2   2   2   1   2   1   1   1   1   2   2   2   2   2   1   1   2   1   1   1   2   1   1   2   2   2   1   2   2   2   1   1   2   2   1   1   2   1   2   1   1   1   1   1   1   1   1   1   2   1   1   1   1   2   1   2   1   2   1   1   1   2   2   1   2   2   1   2   1   1   2   2   1   1   2   2   2   1   2   2   2   2   1   1   2   2   2   2   2   2   2   1   1   1   1   1   2   1
 MK-5-2                 2   2   2   2   2   2   2   1   1   1   1   1   1   1   1   2   2   1   2   2   2   1   2   1   2   2   1   1   1   2   2   1   1   1   1   2   2   2   2   1   2   2   2   1   2   1   1   2   1   1   2   1   1   2   2   1   2   2   1   2   1   2   2   2   1   1   2   1   2   2   1   1   2   1   1   1   1   1   2   1   1   2   2   1   2   1   2   1   2   2   2   2   2   2   1   2   2   1   1   1   1   2   2   2   2   1   2   1   1   1   1   2   2   2   2   2   1   2   2   1   1   1   2   2   1   2   2   2   1   2   2   2   2   1   2   1   1   1   2   1   2   1   1   1   1   1   1   1   1   1   2   1   1   1   1   2   2   2   1   2   1   1   1   2   2   1   2   2   1   2   1   1   2   2   1   1   2   2   1   1   2   1   2   2   1   1   2   2   2   2   2   2   2   1   1   1   2   1   2   1
 MK-5-3                 2   2   2   2   1   2   2   1   1   1   1   1   1   1   1   2   2   1   2   2   2   1   2   1   2   2   1   1   1   2   2   1   1   1   1   2   2   2   2   1   2   2   2   1   2   1   2   2   1   1   2   1   1   2   2   1   2   2   1   2   1   2   1   2   1   2   1   1   2   2   1   1   1   1   1   1   1   1   2   1   1   2   2   1   2   1   2   1   2   2   2   1   2   2   1   2   2   1   1   2   1   2   2   2   2   1   2   1   1   1   1   1   2   2   2   2   1   2   2   1   1   1   1   2   1   2   2   2   1   2   2   2   2   1   2   1   1   1   2   1   2   1   1   1   1   1   1   1   1   1   1   2   1   1   1   2   2   2   1   2   2   1   1   2   2   1   2   2   1   2   1   1   2   2   1   1   2   1   1   1   1   1   2   2   1   1   2   2   2   2   2   2   2   1   1   1   2   1   2   1
 MK-5-4                 2   2   2   2   1   2   2   1   1   1   1   1   2   1   2   2   2   1   1   2   2   1   2   1   2   2   1   1   1   2   2   1   1   2   1   2   2   2   2   1   2   2   1   1   2   1   1   2   1   1   2   1   1   2   2   1   2   2   1   1   1   2   2   2   1   2   1   1   2   2   2   1   1   1   1   1   1   2   2   1   1   2   2   1   2   1   2   1   2   2   2   1   2   2   2   1   2   1   1   2   1   2   2   2   1   1   2   2   1   1   1   1   1   1   2   2   1   2   2   1   1   1   1   2   1   2   2   2   1   2   2   2   2   1   2   2   1   1   2   1   2   1   1   1   1   1   1   1   1   1   1   2   1   1   1   2   2   2   1   1   2   1   1   2   2   1   1   2   1   2   2   1   2   2   1   1   2   1   1   1   1   1   2   2   1   1   2   2   2   2   2   2   2   1   1   1   2   1   2   1
 MK-5-5                 1   2   2   2   1   2   2   2   1   1   2   1   2   1   2   2   2   1   1   2   2   1   2   1   2   2   1   1   1   2   1   1   1   2   2   2   2   2   2   1   2   2   1   1   2   1   1   1   1   1   2   1   1   2   2   1   2   2   2   1   1   2   2   2   1   2   1   1   2   2   2   1   1   1   2   2   1   2   2   1   1   2   2   1   2   1   2   1   2   2   2   1   2   2   2   1   2   1   1   2   1   2   2   2   1   1   2   2   1   1   1   1   1   1   2   2   1   2   2   1   1   1   1   2   2   1   2   2   1   1   2   2   2   1   2   2   2   2   2   1   2   1   1   1   1   1   1   1   2   1   1   2   2   1   1   2   2   2   1   1   2   1   1   2   2   1   1   1   1   2   1   1   2   2   1   1   2   1   1   1   1   1   2   2   1   1   2   2   1   2   2   2   2   1   1   2   2   1   2   1
 MK-5-6                 1   2   2   2   1   2   2   2   1   1   2   2   2   1   2   2   2   1   2   2   2   1   2   1   2   2   1   1   2   2   1   1   1   1   2   2   2   2   2   1   2   1   2   1   2   1   1   2   1   1   2   1   2   2   2   1   2   2   2   1   1   2   2   2   1   2   1   1   2   2   2   1   1   1   2   2   1   2   1   1   2   2   2   1   2   1   2   1   2   2   2   1   1   2   2   1   2   1   1   2   1   2   2   2   1   1   2   2   1   1   1   1   1   2   2   2   1   1   2   1   1   1   1   2   2   1   2   2   1   1   1   2   2   1   2   2   2   2   2   1   2   1   1   1   1   1   1   1   2   1   1   2   2   2   1   2   2   2   1   1   2   1   1   1   2   1   1   1   1   2   1   2   2   1   2   1   2   1   1   1   1   1   2   2   1   1   2   2   1   2   2   2   1   1   1   2   2   1   2   1
 MK-5-7                 2   2   2   2   1   2   2   1   1   1   2   2   2   1   1   2   2   1   2   2   2   1   2   1   2   2   1   1   2   2   2   1   1   1   2   2   2   2   2   1   2   2   1   1   2   1   1   2   1   1   2   1   2   2   2   1   2   2   2   1   1   2   2   2   1   2   2   1   2   2   2   1   2   2   2   2   1   2   1   1   2   2   1   2   2   1   2   1   2   2   2   1   1   2   2   1   2   2   1   2   1   2   2   2   1   1   2   2   1   1   1   2   1   2   2   2   1   1   2   1   1   1   1   2   2   1   2   2   1   1   1   2   2   1   2   1   1   2   2   1   2   1   2   1   1   1   1   1   2   1   1   2   2   2   1   2   2   2   1   1   2   1   1   1   2   1   1   1   2   2   1   2   2   1   2   1   2   1   1   1   1   1   2   2   1   1   2   2   1   2   2   2   1   1   1   2   2   1   2   1
 MK-5-8                 2   2   2   2   1   2   2   1   1   1   2   2   2   1   1   1   2   1   1   2   2   1   2   1   1   2   1   1   2   2   2   1   1   1   2   1   2   2   2   1   2   2   1   1   2   1   1   2   1   1   2   2   2   2   2   1   2   2   2   1   1   2   2   1   1   2   2   1   2   2   1   1   2   2   2   2   1   2   1   1   2   2   1   2   2   1   2   1   2   1   2   1   1   2   2   1   2   2   1   2   1   2   2   2   2   1   2   2   1   1   2   2   1   2   2   1   1   2   2   1   1   1   1   2   2   1   2   2   2   1   1   2   2   1   2   1   1   2   2   1   2   1   2   1   1   1   1   1   2   2   1   2   2   1   1   2   1   2   1   1   2   1   1   2   2   2   1   1   2   2   1   2   2   2   2   1   2   1   1   1   1   1   2   2   1   1   1   2   1   2   2   2   2   1   1   2   2   2   2   1
 MK-5-9                 2   2   2   2   1   2   2   1   1   1   2   2   2   1   1   1   2   1   1   2   2   1   2   2   1   1   1   1   2   1   2   1   1   1   2   1   2   2   2   1   2   2   2   1   2   1   1   2   1   1   1   2   2   2   2   1   2   2   2   1   1   2   2   1   1   1   2   1   2   2   1   2   2   2   2   2   1   2   1   1   2   2   2   2   2   1   2   2   2   1   1   1   2   2   1   1   2   2   1   2   1   2   2   2   2   1   2   1   1   2   2   2   1   2   2   1   1   2   2   1   1   1   1   2   2   1   2   2   2   2   1   2   2   1   2   2   1   2   2   1   2   1   2   1   1   1   1   1   2   1   1   2   2   1   2   2   1   2   1   1   2   1   1   1   2   2   2   1   2   2   1   1   2   2   2   1   2   1   1   1   1   1   2   1   1   1   1   2   2   2   2   1   2   1   1   2   2   2   2   1
 MK-5-10                2   2   1   2   1   2   2   1   1   1   2   2   2   1   1   1   2   1   1   2   2   1   2   2   1   1   1   1   2   1   2   1   1   1   2   1   2   2   2   1   2   2   2   1   2   1   1   2   1   2   1   2   2   2   1   1   2   2   2   2   1   2   2   2   1   1   2   1   1   2   1   2   1   2   2   2   1   2   1   1   2   2   2   2   2   1   2   2   2   1   1   1   2   2   1   1   2   2   1   2   1   1   2   2   2   1   2   1   1   2   2   2   1   2   2   1   1   2   2   2   1   1   1   2   2   1   2   2   2   2   1   2   2   1   2   2   1   2   2   1   2   1   2   1   1   1   2   1   2   1   1   1   2   1   1   2   1   2   1   1   2   1   1   1   2   2   2   1   2   2   1   1   2   2   2   1   2   1   1   2   1   1   2   1   1   1   1   2   2   2   2   1   2   1   1   2   2   2   2   1
 MK-5-11                2   2   1   2   1   2   2   1   1   1   2   2   2   1   2   1   2   1   1   2   2   1   2   2   1   1   1   1   2   1   2   1   2   1   1   1   2   2   1   1   2   2   2   1   2   1   1   2   1   2   1   2   2   2   1   1   2   2   2   1   1   2   1   2   1   1   2   1   1   2   1   2   1   2   2   2   1   2   1   1   2   2   2   2   2   1   2   2   2   1   1   1   2   2   1   1   2   2   1   2   1   1   2   2   2   1   2   2   1   2   2   2   2   1   2   2   1   2   2   2   2   1   1   2   2   1   2   1   2   2   1   2   2   1   2   2   1   2   2   1   2   1   2   1   1   1   2   1   2   1   1   1   2   1   1   2   1   2   1   1   2   2   1   1   2   2   2   1   2   2   1   1   2   2   1   1   2   1   1   2   1   1   1   1   1   1   2   2   2   2   2   1   2   1   1   2   2   2   2   1
 MK-5-12                1   2   1   2   2   2   1   1   2   1   2   1   2   1   2   1   2   1   1   2   2   1   2   2   1   1   1   1   2   1   2   1   2   1   1   2   2   2   1   1   2   2   2   2   2   1   1   2   2   2   1   2   1   2   1   1   2   2   2   1   1   2   1   2   1   2   2   1   1   2   1   2   1   2   2   2   1   2   1   1   2   2   2   2   2   1   2   2   2   1   1   2   2   2   1   1   2   2   1   2   1   1   2   2   2   2   1   2   1   1   2   2   1   1   2   2   1   2   2   2   2   1   1   2   2   1   2   1   2   2   1   2   2   1   2   2   1   2   2   1   2   1   2   1   1   1   2   2   2   1   1   1   1   1   1   2   1   2   1   1   2   2   1   1   2   2   2   1   1   2   1   1   2   2   1   1   2   1   1   2   1   1   2   1   1   1   2   2   2   2   2   1   2   1   1   2   2   2   2   1
 MK-5-13                1   2   1   2   2   2   1   1   2   1   2   1   2   1   2   1   2   1   1   2   2   1   2   2   1   1   1   1   2   1   1   2   2   1   1   1   2   2   1   1   2   2   2   1   2   1   1   2   2   2   1   2   1   2   1   1   2   2   2   1   1   2   2   2   1   2   2   1   1   2   1   2   1   2   2   2   1   2   1   1   2   2   2   2   2   1   2   2   2   1   1   2   2   1   1   1   2   2   1   2   1   1   2   2   2   2   1   2   1   1   2   2   1   1   2   2   2   2   2   2   2   1   1   2   2   2   2   1   2   2   1   2   2   1   2   2   1   2   2   2   2   2   2   1   1   1   1   2   2   1   1   1   1   1   1   2   1   1   1   1   1   2   1   1   2   2   2   1   1   2   1   2   2   2   1   1   2   1   1   2   1   1   2   2   1   1   2   2   2   2   2   1   2   1   1   2   2   2   2   1
 MK-5-14                1   2   1   2   2   2   2   1   2   2   2   1   2   1   2   1   2   2   1   2   2   1   1   2   1   1   1   1   2   1   1   1   2   1   1   1   2   2   1   2   2   2   2   1   2   1   2   1   1   2   1   2   1   2   1   1   2   1   2   1   1   1   2   2   2   2   2   2   1   2   1   2   1   2   2   2   1   2   1   1   2   2   2   2   2   1   2   2   2   1   1   2   2   1   1   1   2   2   2   2   1   1   2   2   2   2   1   2   1   1   2   2   1   1   2   2   2   2   1   2   2   1   1   2   2   2   2   1   2   2   1   2   2   1   2   2   1   2   2   2   2   1   1   1   1   2   1   2   2   1   1   1   1   1   1   2   1   1   1   1   1   2   1   1   2   2   2   1   1   2   1   2   2   2   1   2   2   1   1   2   1   1   2   2   1   1   1   1   2   2   2   1   2   1   1   2   2   2   2   2
 MK-5-15                2   2   1   2   2   2   2   2   2   2   2   1   1   1   2   1   2   2   1   2   2   1   1   2   1   1   1   1   2   1   1   1   2   1   1   1   2   2   1   2   2   2   2   1   2   1   2   1   1   2   1   2   1   2   1   2   2   1   2   2   1   1   2   2   2   2   2   2   1   2   1   2   1   2   2   2   2   2   1   1   2   2   2   1   2   1   2   2   1   1   1   2   2   1   1   1   1   2   2   1   1   1   2   2   2   2   1   2   1   1   2   2   1   1   2   2   2   2   1   2   2   2   1   2   2   2   2   1   1   2   1   2   2   1   2   2   1   2   2   2   2   1   1   1   1   2   1   2   2   1   1   1   1   1   1   2   1   1   1   1   1   2   1   1   2   1   2   1   1   2   1   2   2   2   1   2   2   1   1   2   1   1   2   2   1   1   2   1   2   2   2   1   2   2   1   2   2   2   2   2
 MK-5-16                2   2   1   2   2   2   1   2   2   2   2   1   1   1   2   1   2   2   1   2   2   1   1   2   1   1   1   1   2   1   1   1   2   1   1   2   2   2   1   2   1   2   2   1   2   1   2   1   1   2   1   2   1   2   1   2   2   1   2   2   1   1   1   1   2   2   2   2   1   2   1   2   1   2   2   2   2   2   1   1   2   2   2   1   2   1   2   2   1   1   2   2   1   1   1   1   1   2   2   1   1   1   2   2   2   2   1   2   1   1   2   2   1   1   2   2   2   2   1   2   2   2   1   2   1   2   2   1   1   1   1   2   2   1   2   2   1   2   2   2   2   1   1   1   1   2   2   2   2   2   1   1   1   1   2   2   1   1   1   1   1   2   1   1   2   1   2   1   2   2   1   2   2   2   1   2   2   1   1   2   1   1   2   2   1   1   2   1   2   1   2   1   2   2   1   2   2   2   2   2
 MK-6-1                 2   1   1   2   2   2   1   2   2   1   1   1   2   1   2   2   1   2   1   1   1   2   2   1   1   1   2   2   2   1   1   1   2   2   2   2   2   2   2   2   2   1   2   2   1   1   1   1   2   1   1   1   2   1   2   1   1   1   2   2   2   2   2   1   1   2   1   1   2   1   2   1   2   2   2   1   2   2   1   1   1   2   1   2   1   1   1   1   2   1   1   2   2   2   1   1   2   2   1   1   1   2   1   1   1   1   2   1   2   2   1   1   2   2   1   1   1   1   1   1   2   1   2   1   1   1   1   2   2   2   2   2   1   1   2   2   2   1   1   2   2   2   2   1   2   2   1   2   1   1   1   1   1   1   2   2   1   2   1   2   2   2   1   2   2   2   2   2   1   1   2   2   1   1   2   2   2   1   2   1   1   1   1   1   2   1   2   1   1   1   1   1   1   2   2   1   1   1   2   1
 MK-6-2                 2   1   1   2   2   2   1   2   2   1   1   1   2   1   2   2   1   2   1   1   1   1   2   1   2   1   2   2   1   1   1   1   2   2   2   2   1   1   2   2   2   1   2   2   1   1   1   2   2   2   1   1   1   1   2   1   1   1   2   2   2   2   2   1   1   2   1   2   2   1   2   1   2   2   2   1   1   2   1   1   1   2   1   2   1   1   1   1   2   1   2   2   2   2   2   1   2   2   1   2   1   2   1   1   1   1   2   1   2   2   1   1   2   2   1   2   1   1   1   1   2   1   2   1   1   1   2   2   2   1   2   2   1   1   2   2   1   1   1   2   2   2   2   1   2   2   1   1   1   2   2   1   1   1   2   2   1   2   1   2   2   2   2   2   2   2   2   2   1   2   2   1   1   1   2   1   2   2   2   1   1   2   1   1   2   1   2   2   1   1   1   1   1   1   2   1   1   1   1   1
 MK-6-3                 2   1   2   2   2   2   2   2   2   1   1   1   2   1   2   2   1   2   1   1   1   1   2   1   2   1   2   2   1   1   1   1   1   1   2   2   1   1   2   2   2   1   2   2   1   1   1   2   2   2   1   1   1   1   2   1   1   1   2   2   2   2   2   1   1   2   1   2   2   1   2   1   2   2   2   1   1   2   1   1   1   2   1   2   1   2   1   1   1   1   2   2   2   2   2   1   2   2   1   2   1   2   1   1   1   1   2   2   2   2   1   1   2   2   1   2   1   1   1   1   2   1   2   1   1   1   2   2   2   1   2   2   1   1   2   2   1   1   1   2   2   2   2   1   2   2   1   1   1   2   2   1   1   1   1   1   1   2   1   2   2   2   2   2   2   2   2   2   1   2   2   1   1   1   2   1   2   2   2   1   1   2   1   1   2   1   2   2   2   1   1   1   1   1   2   1   1   1   1   1
 MK-6-4                 2   1   2   2   2   2   2   2   2   1   1   1   2   1   2   2   1   2   1   1   1   1   2   1   2   1   2   2   1   2   1   1   1   1   2   2   1   2   2   1   2   1   2   2   1   2   1   2   1   2   1   1   1   1   2   1   1   1   2   2   2   2   2   2   1   2   1   2   2   1   2   1   2   2   2   1   1   2   1   1   1   2   1   1   1   2   1   1   1   1   2   2   1   2   1   1   2   2   1   2   1   2   1   1   2   2   2   1   2   2   1   1   2   2   1   2   1   1   1   1   2   2   2   2   1   1   2   2   2   1   2   2   1   2   2   2   1   2   1   1   2   1   2   2   2   2   1   2   2   2   2   1   1   1   1   1   2   2   1   2   2   2   2   1   2   2   2   2   2   2   2   1   2   2   2   1   2   2   2   1   1   2   1   1   2   2   2   2   2   1   1   1   2   1   2   1   1   1   1   1
 MK-6-5                 2   1   2   2   2   1   1   2   2   1   1   1   2   1   2   2   1   2   1   1   1   1   2   1   2   2   2   2   1   2   1   1   1   1   1   2   1   2   2   1   2   1   2   2   1   2   1   2   1   2   1   1   1   1   2   1   1   1   2   2   2   2   2   2   1   2   1   2   2   1   2   1   2   2   2   1   2   2   1   1   1   2   1   1   1   2   1   2   1   1   2   2   1   2   1   1   2   2   1   2   1   2   1   1   2   2   2   1   1   2   1   1   2   2   1   1   1   2   1   1   1   2   1   2   1   2   1   1   1   1   2   2   1   2   2   1   1   2   1   1   2   1   1   2   2   1   2   2   2   2   2   1   1   1   1   2   2   2   1   2   2   2   2   1   2   2   2   2   2   2   2   1   2   2   2   1   2   2   2   1   1   2   1   2   2   1   1   2   2   1   2   1   2   1   2   1   1   1   1   1
 MK-6-6                 2   1   2   2   2   1   1   2   1   1   1   1   1   1   2   2   1   2   1   1   1   1   2   1   2   2   2   2   1   2   1   1   1   1   1   2   2   2   2   1   2   1   2   2   1   2   1   2   1   2   1   1   1   1   2   1   1   1   1   2   2   2   2   2   1   2   1   2   2   1   2   1   2   2   2   1   2   2   1   1   1   2   1   1   1   2   1   2   1   1   2   2   1   2   1   1   2   2   1   1   1   2   1   2   2   2   2   1   2   2   1   1   2   1   1   1   1   2   1   1   1   2   1   2   1   2   1   1   1   2   2   2   1   2   2   2   2   2   1   1   2   1   1   2   2   1   2   2   2   1   1   1   1   1   1   2   2   2   1   2   2   2   2   1   1   2   1   2   2   2   2   1   2   2   2   1   2   1   2   1   1   2   1   2   2   1   1   2   2   1   2   1   2   1   2   1   1   1   2   1
 MK-6-7                 2   1   2   2   1   1   2   2   1   1   1   1   1   1   2   2   1   2   2   1   1   1   1   2   2   2   1   2   1   2   2   1   1   1   1   2   2   2   1   1   2   1   2   1   1   2   1   2   1   2   1   1   2   1   2   1   1   1   2   2   2   1   2   2   1   2   1   2   2   1   1   1   1   2   1   1   2   2   1   1   1   2   1   1   1   2   1   2   1   1   2   2   1   2   1   1   2   2   1   1   1   2   2   2   2   2   2   1   2   2   1   1   2   2   2   1   1   2   1   1   1   2   1   2   1   1   1   1   1   2   1   2   1   2   2   2   2   2   1   2   2   1   1   2   2   1   2   2   2   1   1   1   1   1   1   2   2   2   1   2   2   1   2   1   1   2   1   1   2   2   1   1   2   2   2   1   2   1   2   1   1   2   1   2   2   2   1   2   2   1   2   1   2   1   2   1   1   1   2   1
 MK-6-8                 2   1   2   2   1   1   2   2   1   1   1   1   1   1   2   2   1   2   2   1   2   1   1   1   2   2   1   2   1   2   2   1   1   1   1   1   2   2   1   2   2   1   2   1   2   2   1   2   1   2   1   1   2   1   2   1   1   1   2   2   2   1   2   1   1   2   1   2   2   1   1   1   1   2   1   1   2   2   1   1   1   2   1   2   1   2   1   2   1   1   2   2   1   2   1   1   2   2   1   1   1   1   2   2   2   2   2   1   2   2   1   1   2   2   2   1   2   1   1   1   1   2   1   2   1   1   1   1   2   2   1   2   1   2   2   2   2   2   1   2   2   1   1   2   2   1   2   2   1   1   1   1   1   1   1   2   2   2   1   2   2   1   2   1   1   2   2   1   1   2   1   1   2   2   2   1   1   1   2   2   1   2   1   2   2   1   2   2   2   1   2   1   2   2   2   1   1   1   2   2
 MK-6-9                 2   1   2   2   1   1   2   2   1   1   1   1   1   1   2   1   1   2   2   1   1   1   2   1   1   2   1   2   2   2   2   1   2   1   1   1   2   2   2   2   2   2   2   1   1   2   1   2   2   2   1   1   2   1   2   1   1   1   2   2   2   2   1   1   1   2   1   2   2   1   1   1   1   2   1   1   2   1   1   1   2   2   2   2   1   2   1   2   1   1   2   2   2   2   1   2   2   2   1   2   1   1   2   2   2   2   2   1   2   2   1   1   2   2   2   1   2   1   1   1   1   2   1   2   1   1   1   1   2   2   1   2   1   1   2   2   2   2   1   2   2   2   1   2   2   1   2   2   1   2   1   1   1   1   1   1   2   1   1   2   1   1   2   2   2   2   2   1   1   2   1   1   1   2   2   1   1   1   2   2   1   2   1   2   2   1   2   2   2   1   2   1   2   2   2   1   1   1   2   2
 MK-6-10                2   1   2   2   1   1   2   2   1   1   1   1   1   1   2   1   1   2   2   1   1   1   2   1   1   2   2   2   2   2   2   1   2   1   1   1   2   2   2   2   2   2   1   1   1   2   1   1   2   2   1   1   2   1   2   1   1   1   2   2   2   2   1   1   1   2   2   2   2   1   1   1   1   2   1   1   2   1   1   1   2   2   2   2   1   2   1   2   1   1   2   2   2   1   1   1   2   2   1   2   1   1   2   2   2   2   2   1   2   2   1   1   2   2   2   1   2   1   1   1   1   2   2   2   1   2   1   1   2   2   1   2   1   1   2   2   2   2   1   2   2   1   1   2   2   1   2   1   1   2   1   1   1   1   2   1   2   1   1   2   1   2   2   2   2   2   2   1   1   2   1   2   1   2   2   1   1   2   2   2   1   2   2   2   2   1   2   2   2   1   2   1   2   2   2   2   1   1   2   2
 MK-6-11                2   1   2   2   1   1   2   2   1   1   1   1   1   1   2   1   1   1   2   1   1   1   2   1   1   2   2   2   2   2   2   1   2   1   1   1   2   2   2   2   2   2   1   1   1   2   1   1   2   2   1   1   2   1   2   1   1   1   1   2   1   2   1   1   1   2   2   2   2   1   1   1   1   2   1   1   2   1   1   1   2   1   2   2   1   2   1   2   1   1   2   2   2   1   1   1   2   2   1   2   1   1   2   2   2   2   2   1   1   2   1   1   2   2   2   1   2   1   1   1   1   2   2   2   1   2   1   1   2   2   1   2   1   1   2   2   2   2   1   2   2   1   1   2   2   1   2   1   2   2   1   1   1   1   2   1   1   1   1   1   1   2   2   2   2   2   2   2   1   2   1   1   1   2   2   1   1   2   2   2   1   2   2   2   2   1   2   2   2   2   2   1   2   2   2   2   1   1   2   2
 MK-6-12                2   1   2   2   1   1   2   2   1   1   1   1   1   1   2   1   1   1   2   1   1   1   2   2   2   2   1   2   2   2   2   1   2   2   1   1   2   1   2   2   2   2   1   1   1   2   1   1   2   2   1   2   2   1   2   1   1   1   1   2   1   2   1   1   1   2   1   2   1   1   1   1   1   2   1   1   1   1   2   1   2   1   2   2   1   2   1   2   1   1   2   2   2   1   1   1   1   2   1   2   1   2   2   1   2   2   2   1   1   2   1   1   2   2   2   1   2   1   2   1   1   2   2   2   1   2   1   1   2   2   1   2   1   1   2   2   2   2   1   1   2   1   1   1   2   1   2   1   2   2   1   1   2   2   2   1   1   1   1   1   1   2   2   2   2   2   2   2   2   2   1   1   1   2   2   1   1   2   1   2   1   2   2   1   2   1   2   2   2   2   2   1   2   2   1   2   1   1   2   2
 MK-6-13                1   1   1   2   1   1   2   2   2   1   1   1   1   1   2   2   1   1   2   1   2   1   2   2   2   2   1   2   1   2   2   1   2   2   2   1   2   1   2   2   1   1   1   2   1   2   1   1   2   2   1   2   2   1   2   1   1   1   1   2   1   2   1   2   1   2   1   2   1   1   1   1   1   2   1   1   1   2   2   1   2   1   2   2   2   2   1   2   1   1   1   2   2   2   1   2   1   2   1   2   1   2   2   1   2   2   2   1   1   2   1   1   2   2   2   1   2   1   2   1   1   2   2   2   1   2   1   2   2   2   1   1   1   2   2   2   2   1   1   1   2   1   1   2   1   1   2   1   2   1   1   2   2   2   2   1   2   1   2   1   2   2   2   2   2   2   2   1   2   2   1   1   1   1   2   1   1   2   1   2   1   2   2   1   2   1   1   2   2   2   2   1   2   2   1   2   1   1   2   2
 MK-6-14                1   1   1   2   1   1   2   2   2   1   1   1   1   1   2   2   1   1   2   1   2   1   2   2   2   2   1   2   1   2   2   2   2   2   2   1   2   1   2   2   1   1   1   2   1   2   1   1   2   2   1   2   2   1   2   1   1   1   1   2   1   2   2   2   1   2   1   2   1   1   1   2   1   2   1   1   1   2   2   1   2   1   2   1   2   2   1   2   1   1   1   2   2   2   1   2   1   2   1   2   1   2   2   1   2   2   2   1   1   2   1   1   1   2   2   1   1   1   2   1   1   2   2   2   1   2   1   2   2   2   1   1   2   2   2   2   2   2   1   1   2   1   1   2   1   1   2   1   2   1   1   2   2   2   2   1   2   1   2   1   2   2   2   2   2   2   2   1   2   2   1   1   1   1   2   1   1   2   1   2   1   2   2   1   2   2   2   2   2   2   2   1   2   2   1   2   1   1   2   2
 MK-6-15                1   1   1   2   1   1   2   2   2   1   1   1   2   1   2   2   1   1   1   1   1   1   2   2   2   2   1   2   1   2   2   1   1   2   2   2   2   1   2   2   1   1   1   2   1   2   1   2   2   2   1   2   2   1   2   2   1   1   1   2   1   2   2   2   1   1   1   2   1   1   1   2   1   2   1   1   1   2   2   2   1   1   2   1   2   1   1   2   1   1   1   2   2   2   1   2   1   2   1   2   1   2   2   2   1   2   2   1   1   2   1   1   1   2   2   1   1   1   2   1   1   2   2   2   1   2   1   1   2   2   1   2   2   2   2   2   2   2   1   1   2   1   1   2   1   1   2   2   2   1   1   2   2   2   2   1   2   1   2   1   2   2   2   2   2   2   2   1   2   2   1   2   1   1   2   1   1   1   1   2   1   2   2   1   2   2   2   2   2   2   1   1   2   2   2   2   1   1   2   2
 MK-6-16                2   1   1   2   2   1   2   2   2   1   1   1   2   1   1   2   1   1   1   2   1   1   2   2   2   2   1   2   2   2   2   2   1   2   1   2   2   1   2   2   1   1   1   2   1   2   1   2   2   2   1   2   1   1   2   2   1   1   2   2   1   2   2   2   1   1   1   2   1   1   1   2   1   1   1   1   1   2   2   2   1   1   2   2   2   1   2   2   1   2   1   2   2   2   1   2   1   2   1   2   1   2   2   2   2   2   2   1   1   2   2   1   1   2   2   1   1   1   2   1   2   2   2   2   1   2   1   1   2   2   1   2   2   2   2   2   2   2   1   1   2   1   1   2   1   1   2   2   2   1   1   2   2   2   2   1   2   1   2   1   1   2   2   2   2   2   2   2   2   2   1   2   1   1   2   2   1   2   1   2   1   2   2   1   2   2   2   2   2   2   1   1   2   2   1   2   1   2   2   2
 
!****************************************** Phenotypic Data **********************************************************
!-100.0 is resevred for missing phenotype
SimulatedTrait1         9.3602   11.6139   12.3204   10.5784    8.0831    9.0754    9.9646   10.6844   11.0038   10.1194   12.0199   11.4505    9.7787    7.7075    9.4193   10.1311   10.5374   10.0707    9.2320   10.7967   11.1893   11.3443   10.5180    8.8090    9.4355   11.0759   10.9798   10.0257   10.1207    7.9176   10.6568    8.5046   10.0920   10.0806   10.9045   11.1270   11.4117    8.6664   10.2909    8.3066   10.6064   10.6077   10.4016   10.2295    9.2698   10.5475   10.3596   11.0136   10.7937    9.7634    9.3167   11.1303   10.1178   11.5303   10.3986   10.9129   10.6825   11.3113   11.5530   11.3530   10.0779   10.2191    9.6504   10.5898    9.4427    9.3769   11.0668    9.5715    8.3038    8.6179   10.0607    9.5546   11.7328   10.9897    9.1173   10.3739   10.9775   10.6461   10.1457    9.3418   11.3467    8.5843   11.1719   11.3998    8.6027    9.7512   12.1664   10.8990   10.7485    9.6345    9.8182    8.8842    7.8763    9.7896    8.1655   10.1858    8.8010    9.8935    9.8332   10.0445    9.7516    7.5946   13.2011   10.5219    8.9020    9.3816   10.9235    9.4215   10.0949    9.5427   10.4599    9.8526   11.0759    9.1491    9.9698   10.8036    9.7058   11.3611   10.6697    9.0848    7.5746   10.8288    9.3299   10.4007    8.5316    9.5434    9.0497    8.3853   10.5750    8.1265    7.7741   10.0162    9.8605   10.3974   10.2284    9.2786   10.3346   11.5370    9.4708    9.6264    9.3053    9.7826   10.1924    9.1421   10.0246   11.4514   10.9003   11.0565    9.2896   10.1828    9.0779    9.3771   10.2245    9.9976    8.8147   10.2442   10.2885   10.6250    8.8994   10.2932   10.9451    9.5016   10.4196   10.2748    9.2328    7.9868   10.8116    8.8568    8.1364   11.3913   10.2111   11.4506   10.2177   10.7155   10.2487   10.0817   10.8198   10.0177   10.8203    9.2908    9.7020   10.9543    9.2007    9.4209    8.9277   11.1251    8.8949    8.9477   10.4795    7.7212   10.1143    9.9862    9.4575   10.3745    8.8661    9.7577   10.2908   10.6425   10.2416    8.5022
 
