# Supplementary material for: Inclusive Composite Interval Mapping of QTL by Environment Interactions in Biparental Populations
Source: PLoS One. 2015 Jul 10;10(7):e0132414. doi: 10.1371/journal.pone.0132414 (PMC4498613; doi:10.1371/journal.pone.0132414)
Supplement: S1 File — (ZIP) [file pone.0132414.s001.zip › BC1 population/e=1/run_00173.met]

!**********************Note: lines staring with "!" are remarks and will be ignored in the program********************
!*********************************General Information**********************************
!Assuming F1 = P1 x P2, populations available in QTL IciMapping are: 
!  1, P1BC1F1 = P1 x F1, the first backcrossing where P1 is used as the recurrent parent;
!  2, P2BC1F1 = P2 x F1, the first backcrossing where P2 is used as the recurrent parent;
!  3, F1DH, F1-derived doubled haploids; 
!  4, RIL or F1RIL, recombination inbred lines through the repeated selfing of F1;
!  5, P1BC1RIL, recombination inbred lines through the repeated selfing of P1BC1F1;
!  6, P2BC1RIL, recombination inbred lines through the repeated selfing of P2BC1F1;
!  7, F2, the selfing generation of F1;
!  8, F3, the selfing generation of F2;
!  9, P1BC2F1, the second backcrossing where P1 is used as the recurrent parent; 
! 10, P2BC2F1, the second backcrossing where P2 is used as the recurrent parent;
! 11, P1BC2RIL, recombination inred lines through the repeated selfing of P1BC2F1; 
! 12, P2BC2RIL, recombination inred lines through the repeated selfing of P2BC2F1; 
! 13, P1BC1F2, the selfing generation of P1BC1F1; 
! 14, P2BC1F2, the selfing generation of P2BC1F1; 
! 15, P1BC2F2, the selfing generation of P1BC2F1; 
! 16, P2BC2F2, the selfing generation of P2BC2F1; 
! 17, P1BC1DH, P1BC1F1-derived doubled haploids; 
! 18, P2BC1DH, P2BC1F1-derived doubled haploids; 
! 19, P1BC2DH, P1BC2F1-derived doubled haploids; 
! 20, P2BC2DH, P2BC2F1-derived doubled haploids; 
   1      !Mapping Population (see remarks above)
   2      !Mapping Function (1 for Kosambi; 2 for Haldane; 3 for Morgan)
   2      !Marker Space Type (1 for intervals; 2 for positions)
   1      !Marker Space Unit(1 for centiMorgans; 2 for Morgan)
   6      !Number of Chromosomes (or Linkage Groups)
 200      !Size of the mapping population
   1      !Number of environments
 
!***************************************** Chromosomes and Linkage Maps **********************************************
!Chromosome                 NumMarkers
-CH1                        16
-CH2                        16
-CH3                        16
-CH4                        16
-CH5                        16
-CH6                        16
!Linkage map (Marker name followed by position or the interval length)
 MK-1-1                1     0.000
 MK-1-2                1    10.000
 MK-1-3                1    20.000
 MK-1-4                1    30.000
 MK-1-5                1    40.000
 MK-1-6                1    50.000
 MK-1-7                1    60.000
 MK-1-8                1    70.000
 MK-1-9                1    80.000
 MK-1-10               1    90.000
 MK-1-11               1   100.000
 MK-1-12               1   110.000
 MK-1-13               1   120.000
 MK-1-14               1   130.000
 MK-1-15               1   140.000
 MK-1-16               1   150.000
 MK-2-1                2     0.000
 MK-2-2                2    10.000
 MK-2-3                2    20.000
 MK-2-4                2    30.000
 MK-2-5                2    40.000
 MK-2-6                2    50.000
 MK-2-7                2    60.000
 MK-2-8                2    70.000
 MK-2-9                2    80.000
 MK-2-10               2    90.000
 MK-2-11               2   100.000
 MK-2-12               2   110.000
 MK-2-13               2   120.000
 MK-2-14               2   130.000
 MK-2-15               2   140.000
 MK-2-16               2   150.000
 MK-3-1                3     0.000
 MK-3-2                3    10.000
 MK-3-3                3    20.000
 MK-3-4                3    30.000
 MK-3-5                3    40.000
 MK-3-6                3    50.000
 MK-3-7                3    60.000
 MK-3-8                3    70.000
 MK-3-9                3    80.000
 MK-3-10               3    90.000
 MK-3-11               3   100.000
 MK-3-12               3   110.000
 MK-3-13               3   120.000
 MK-3-14               3   130.000
 MK-3-15               3   140.000
 MK-3-16               3   150.000
 MK-4-1                4     0.000
 MK-4-2                4    10.000
 MK-4-3                4    20.000
 MK-4-4                4    30.000
 MK-4-5                4    40.000
 MK-4-6                4    50.000
 MK-4-7                4    60.000
 MK-4-8                4    70.000
 MK-4-9                4    80.000
 MK-4-10               4    90.000
 MK-4-11               4   100.000
 MK-4-12               4   110.000
 MK-4-13               4   120.000
 MK-4-14               4   130.000
 MK-4-15               4   140.000
 MK-4-16               4   150.000
 MK-5-1                5     0.000
 MK-5-2                5    10.000
 MK-5-3                5    20.000
 MK-5-4                5    30.000
 MK-5-5                5    40.000
 MK-5-6                5    50.000
 MK-5-7                5    60.000
 MK-5-8                5    70.000
 MK-5-9                5    80.000
 MK-5-10               5    90.000
 MK-5-11               5   100.000
 MK-5-12               5   110.000
 MK-5-13               5   120.000
 MK-5-14               5   130.000
 MK-5-15               5   140.000
 MK-5-16               5   150.000
 MK-6-1                6     0.000
 MK-6-2                6    10.000
 MK-6-3                6    20.000
 MK-6-4                6    30.000
 MK-6-5                6    40.000
 MK-6-6                6    50.000
 MK-6-7                6    60.000
 MK-6-8                6    70.000
 MK-6-9                6    80.000
 MK-6-10               6    90.000
 MK-6-11               6   100.000
 MK-6-12               6   110.000
 MK-6-13               6   120.000
 MK-6-14               6   130.000
 MK-6-15               6   140.000
 MK-6-16               6   150.000
!*********************************** Marker Types ********************************************************************
!Co-dominant marker: When heterozygote F1 is present, P1 is coded as 2, F1 is coded as 1, and P2 is coded as 0; Otherwise, P1 is coded as 2, and P2 is coded as 0. 
!Dominant marker: When heterozygote F1 is present, P1 and F1 are coded as 12, and P2 is coded as 0; Otherwise, P1 is coded as 2, and P2 is coded as 0.  
!Recessive markers: When heterozygote F1 is present, P1 is coded as 2, and F1 and P2 are coded as 10; Otherwise, P1 is coded as 2, and P2 is coded as 0. 
!Missing marker is coded as -1. 
 MK-1-1                 2   2   1   1   1   1   1   1   1   2   1   2   1   2   2   1   1   1   2   2   2   1   2   1   1   1   2   1   2   1   2   1   2   1   1   1   1   1   2   1   1   1   1   1   1   2   1   1   1   1   2   2   1   1   1   1   1   1   1   2   2   1   1   1   1   2   1   2   1   1   2   2   2   1   2   2   2   2   1   2   1   2   2   2   1   2   1   2   1   1   2   1   2   1   2   2   1   1   2   1   1   2   2   1   1   2   1   2   2   2   2   2   2   2   2   2   2   2   1   1   1   2   2   1   2   1   1   2   1   1   1   2   2   1   1   1   2   2   1   1   2   1   1   1   2   1   2   2   1   1   2   2   1   2   2   1   2   1   2   2   2   1   1   2   1   1   1   2   2   1   1   2   2   2   2   2   1   1   1   1   2   2   1   1   2   1   2   2   1   2   1   2   2   2   2   2   2   1   1   1
 MK-1-2                 2   2   1   1   1   1   1   1   1   2   1   2   1   2   2   1   1   1   2   1   2   1   2   1   2   1   2   1   2   2   2   1   2   1   1   1   1   1   2   1   1   1   1   1   1   2   1   2   1   1   2   2   1   1   1   1   1   2   1   2   2   1   1   1   1   2   1   2   1   1   2   2   2   1   2   2   2   2   1   1   1   2   1   2   1   2   1   1   1   1   2   2   2   1   2   2   2   2   2   1   1   2   2   1   1   2   2   2   2   2   2   2   2   2   2   2   2   2   1   1   1   2   2   2   2   1   2   2   1   1   1   2   2   1   1   2   2   2   1   1   2   1   2   1   2   1   2   2   1   1   2   2   2   1   2   1   2   1   1   2   1   1   1   1   2   1   1   2   1   2   1   1   2   2   1   2   2   1   1   1   1   2   1   2   2   1   2   1   1   2   1   2   2   2   2   1   2   1   1   1
 MK-1-3                 2   2   1   1   1   1   1   1   1   2   1   2   1   2   2   1   1   1   2   1   2   1   2   1   2   1   2   1   2   1   2   1   2   1   1   1   2   1   2   1   1   1   1   1   1   2   1   2   1   1   2   2   1   1   1   1   1   2   2   2   2   1   1   1   2   2   1   2   1   1   1   2   2   1   2   2   2   2   1   2   1   2   1   2   1   2   1   1   1   1   2   2   2   1   2   2   2   2   2   1   1   2   2   1   1   2   2   2   2   2   2   2   2   2   1   2   2   2   1   1   1   2   2   2   2   1   2   2   1   1   1   2   2   1   1   1   2   2   1   2   2   1   2   2   2   1   2   2   1   1   2   2   2   1   2   1   2   1   1   2   1   1   1   1   2   1   1   2   1   2   1   2   2   2   1   2   2   1   1   1   1   2   1   2   2   2   2   1   1   2   1   2   2   2   2   1   2   2   1   1
 MK-1-4                 1   2   1   1   1   1   1   1   1   2   1   2   1   2   2   1   1   2   2   1   2   1   2   1   2   1   2   1   2   1   2   1   2   1   1   2   2   1   2   1   2   1   1   1   1   2   1   2   1   1   2   2   1   1   1   1   1   2   2   2   2   2   1   1   1   2   1   2   1   2   1   2   2   1   2   1   2   2   2   2   1   1   1   2   1   2   1   1   1   1   2   2   2   1   2   2   2   2   2   1   1   2   2   1   1   2   2   2   2   2   2   2   2   2   1   2   2   2   1   1   1   2   2   2   2   1   2   2   2   1   1   1   2   1   1   1   2   2   1   2   2   1   2   2   2   1   2   2   1   2   1   2   2   1   2   1   1   1   1   2   1   1   1   1   2   1   1   2   1   2   1   2   2   2   1   2   2   1   1   1   1   2   1   2   2   2   2   1   1   2   1   2   2   2   2   1   2   2   1   1
 MK-1-5                 1   2   1   1   1   1   1   1   1   2   2   2   1   2   2   1   1   2   2   2   2   1   2   1   2   1   1   2   2   1   2   1   2   1   1   2   2   1   1   1   1   1   1   1   1   2   1   2   1   1   2   2   1   1   1   1   1   2   2   2   2   2   1   1   1   2   1   2   1   2   1   2   2   1   2   1   2   2   2   2   1   1   1   2   1   2   2   1   1   1   2   1   2   2   2   2   2   2   2   1   1   2   2   1   1   2   2   2   2   2   2   2   2   2   1   1   2   2   1   1   1   2   2   2   2   2   2   2   2   1   1   1   2   1   1   1   2   2   2   2   2   1   2   2   2   1   2   2   1   1   1   2   2   1   2   2   1   1   1   1   1   1   1   1   1   1   1   2   1   2   1   2   2   2   1   2   2   1   1   1   1   2   1   2   1   1   2   1   1   2   1   2   2   2   2   1   2   2   1   1
 MK-1-6                 1   2   1   1   1   1   1   1   1   2   2   2   1   2   2   1   1   2   2   2   2   1   1   1   2   1   2   2   2   1   2   1   1   1   1   2   2   1   1   1   1   1   1   1   1   2   1   2   1   1   2   2   1   1   1   1   1   2   2   2   2   2   1   1   1   2   1   2   1   2   1   2   2   1   2   1   2   2   2   2   1   1   1   2   1   2   2   1   1   1   2   1   2   2   2   2   2   2   2   1   1   2   2   1   1   2   2   2   2   2   2   2   2   2   1   1   2   1   1   2   1   2   2   1   2   2   2   2   2   1   2   1   2   1   1   1   2   2   2   2   2   1   2   2   2   1   2   2   1   1   2   2   2   1   2   2   1   1   1   1   1   1   1   1   1   1   1   2   1   2   2   2   2   2   1   2   2   1   1   1   1   2   1   2   1   1   2   1   1   2   1   2   2   2   2   1   2   2   1   1
 MK-1-7                 1   2   1   1   1   1   2   1   1   2   2   2   1   1   2   1   1   2   2   2   2   1   1   1   2   1   2   2   2   1   2   1   1   1   1   1   2   1   2   1   1   1   1   1   1   2   1   2   1   1   2   2   1   1   1   2   1   2   2   2   2   2   1   1   1   2   1   2   1   2   1   2   2   1   2   1   2   2   2   1   1   1   1   2   1   2   2   1   1   1   2   1   2   2   2   2   2   2   2   1   1   2   2   1   1   2   2   2   2   1   2   2   2   2   1   1   2   1   1   2   1   2   2   2   2   2   2   2   2   1   2   1   2   1   1   1   2   2   2   2   2   1   2   2   2   1   2   2   2   1   2   2   2   1   2   2   2   1   1   1   1   1   1   1   1   1   1   2   1   2   2   2   2   2   1   2   1   1   1   1   2   2   1   2   1   1   2   1   1   1   1   2   1   2   2   1   1   2   1   1
 MK-1-8                 2   2   1   1   1   1   2   1   1   2   2   2   1   1   2   1   1   2   2   2   2   1   1   1   2   1   2   1   2   1   2   1   1   1   1   1   2   1   1   1   1   1   2   1   1   2   1   2   1   1   2   2   1   1   1   2   1   2   2   2   2   2   1   1   2   2   1   2   2   2   1   2   2   1   2   1   2   1   1   1   1   1   1   2   1   2   2   1   1   2   1   1   2   1   2   2   2   2   2   1   1   2   2   1   1   2   2   2   2   1   2   2   1   1   1   1   2   1   1   2   1   2   2   2   2   2   2   2   2   1   2   1   2   1   1   1   2   2   2   2   2   1   2   2   2   1   2   2   2   1   2   2   2   1   1   2   2   1   1   1   1   1   1   1   1   1   2   2   1   2   2   2   2   2   1   2   1   1   1   1   2   2   1   2   1   1   2   1   1   1   2   2   1   2   2   1   1   2   1   1
 MK-1-9                 1   2   1   1   1   1   2   1   1   2   2   2   2   1   2   1   1   2   2   2   2   1   1   1   2   1   2   1   2   1   2   1   1   1   1   1   2   1   1   1   1   1   2   1   1   2   1   2   1   1   2   2   1   1   1   1   1   2   2   2   2   2   1   2   2   2   1   2   2   2   1   2   1   1   2   2   1   1   1   1   1   1   1   2   1   1   2   1   1   1   1   1   2   1   2   2   2   2   2   1   1   2   2   1   1   2   2   2   2   2   2   2   1   1   1   1   2   1   1   2   1   2   2   2   2   2   2   1   2   2   2   2   2   1   1   1   2   2   2   2   2   1   2   2   2   1   2   2   2   1   2   2   2   2   1   2   2   1   1   2   1   1   1   1   1   1   2   2   1   2   2   2   2   2   1   1   1   1   1   1   2   2   1   2   2   1   2   1   1   1   2   2   2   1   2   1   1   2   1   1
 MK-1-10                1   2   1   1   1   1   2   1   1   2   2   2   2   1   2   2   1   2   2   2   2   2   1   1   2   1   2   1   2   1   2   1   1   1   1   1   2   1   1   1   1   1   2   1   1   2   1   2   2   1   2   2   1   1   1   1   1   2   2   2   2   2   1   2   1   2   2   2   2   2   1   2   1   1   2   2   1   1   1   1   1   1   1   2   1   1   2   1   1   1   1   1   2   1   2   2   2   2   2   1   1   2   2   2   1   2   2   2   2   2   2   2   1   1   1   1   2   1   1   2   1   2   2   2   2   1   2   2   2   2   2   2   2   1   1   1   2   2   2   1   2   1   2   2   2   1   2   2   2   2   2   2   2   2   1   2   2   2   1   2   1   1   1   1   1   1   1   2   1   2   2   1   2   2   2   1   1   1   1   1   2   2   1   1   2   1   2   1   1   1   2   2   2   1   2   2   1   2   1   1
 MK-1-11                1   2   1   1   1   1   2   1   2   2   2   2   2   1   2   1   1   2   2   1   2   2   2   1   2   1   2   1   2   1   2   1   1   1   1   1   2   1   1   1   1   1   1   1   1   2   1   2   2   1   2   2   2   1   1   1   1   2   2   2   2   2   1   1   2   2   2   2   2   2   1   2   1   1   2   2   1   1   1   1   2   1   1   2   1   1   1   2   1   1   2   2   2   1   2   1   2   1   2   1   1   2   2   2   1   1   2   1   2   2   2   2   1   1   1   1   2   1   1   2   1   2   2   2   2   1   2   2   2   2   2   2   1   1   1   1   2   2   2   1   2   1   2   2   2   1   1   2   2   2   1   2   2   2   1   2   2   2   1   2   1   1   1   1   1   1   1   2   1   2   2   1   2   2   2   2   1   1   1   1   2   2   1   1   2   1   2   1   1   1   2   2   2   1   2   2   1   2   1   1
 MK-1-12                1   1   1   1   1   1   2   1   1   2   2   2   2   1   2   1   1   2   2   1   2   2   2   1   2   1   1   1   2   1   2   1   1   1   1   1   2   1   1   1   1   1   1   1   1   2   1   2   2   1   2   2   2   1   1   1   1   2   2   2   2   1   1   1   2   2   2   2   2   2   1   2   1   1   2   1   1   1   1   1   2   1   1   2   1   1   1   2   1   2   2   2   2   2   1   2   2   1   2   2   1   2   2   2   1   1   2   1   1   2   2   2   1   1   2   1   2   1   2   2   1   2   1   2   2   1   2   2   2   2   1   2   1   1   1   1   2   1   2   1   2   1   2   2   2   1   1   2   2   2   1   1   1   2   1   2   2   2   2   2   1   1   1   1   1   1   1   2   1   2   2   1   2   2   2   1   1   1   1   1   2   2   1   1   2   1   2   1   1   1   2   2   2   1   2   2   1   2   1   1
 MK-1-13                1   2   1   1   1   1   2   1   1   2   2   2   2   1   2   2   1   2   2   2   2   2   2   1   2   1   1   1   2   1   2   1   1   1   1   1   2   1   1   1   1   2   1   1   2   2   1   2   2   1   2   2   2   1   1   2   1   2   2   2   2   1   1   1   2   2   2   2   2   2   1   2   1   1   2   1   1   1   1   1   2   2   1   1   1   1   1   2   1   2   1   2   2   2   1   2   1   2   2   2   1   2   2   2   1   1   2   1   1   2   2   2   1   1   2   1   2   1   1   2   1   2   1   2   2   1   2   2   2   2   1   2   1   1   1   1   2   1   2   1   2   1   2   2   2   1   1   1   2   2   2   1   1   2   1   2   2   2   2   2   2   1   1   1   1   1   1   2   1   2   2   1   2   2   2   1   1   1   1   1   2   2   1   2   2   1   2   1   1   1   2   2   2   1   2   2   1   2   1   1
 MK-1-14                1   2   1   1   1   1   1   1   1   2   1   2   2   1   2   2   2   2   2   2   2   2   2   1   2   1   1   1   1   1   2   1   1   1   1   1   2   1   1   1   1   2   1   1   2   2   2   2   2   1   2   2   2   1   1   2   1   2   2   1   2   1   1   1   2   2   2   2   2   2   1   2   1   1   2   1   1   1   1   1   2   2   1   1   1   2   1   2   1   2   1   2   2   2   1   2   1   2   2   2   1   2   2   2   1   1   2   1   1   2   2   2   1   1   2   1   2   1   1   2   1   2   2   2   2   2   2   2   1   2   2   2   1   1   1   1   2   1   2   1   2   1   2   2   2   1   1   1   2   2   2   1   2   2   1   2   2   2   2   2   2   2   1   1   1   1   1   2   1   2   2   1   2   2   2   1   1   1   1   1   2   2   1   2   1   1   2   1   1   1   2   2   2   1   2   2   1   2   1   1
 MK-1-15                1   2   1   1   1   1   1   1   1   2   1   2   2   1   2   2   2   2   1   2   2   2   2   1   2   1   1   1   1   1   2   1   2   1   1   1   2   1   1   1   2   2   1   1   2   2   2   2   2   1   2   2   2   1   1   2   1   2   2   1   2   2   1   1   2   2   2   1   2   2   1   2   1   1   2   1   1   1   1   1   2   2   1   1   1   2   1   2   1   2   1   2   2   2   1   1   1   2   2   1   1   1   2   1   1   1   2   1   1   2   2   2   1   1   2   1   2   1   2   2   1   2   2   2   2   2   2   2   1   2   2   2   1   1   1   1   2   1   2   2   2   1   2   2   2   2   1   1   2   2   2   1   2   2   1   2   2   2   2   2   2   2   1   1   1   1   1   2   1   2   2   1   2   2   2   1   1   1   1   1   2   2   2   1   1   1   2   1   1   1   2   2   2   1   2   2   1   2   1   1
 MK-1-16                1   2   1   1   1   1   1   1   1   2   2   2   2   2   1   2   2   2   2   2   2   2   1   1   2   1   1   1   1   1   2   1   2   1   1   1   2   1   1   1   2   2   1   2   2   2   1   2   2   1   2   2   2   2   1   2   1   2   2   1   2   2   2   1   2   2   2   1   1   2   1   2   1   2   2   1   1   1   1   1   2   2   1   1   1   2   2   2   1   2   1   2   2   2   2   1   2   2   2   1   2   1   2   1   1   1   2   1   2   2   2   2   1   1   1   1   2   1   2   2   1   2   2   2   1   2   2   2   1   2   2   2   1   1   1   1   2   1   2   2   2   1   2   2   2   2   1   2   2   2   2   1   2   2   1   2   2   2   2   2   2   2   1   1   1   1   1   2   1   2   2   1   2   2   2   1   1   1   1   1   2   2   2   1   1   1   2   1   1   1   2   2   2   1   2   2   1   2   1   1
 MK-2-1                 2   1   1   2   2   2   1   1   1   2   2   2   1   1   1   1   2   2   1   2   2   2   2   1   1   1   2   2   1   2   1   2   2   2   2   1   1   2   1   1   1   1   2   2   1   2   1   1   2   2   1   1   2   2   1   2   1   2   1   2   2   2   2   1   1   1   2   2   1   2   1   2   1   2   2   2   2   2   2   2   1   2   2   2   2   2   1   2   2   1   1   2   1   1   1   2   2   2   1   1   1   2   2   1   2   2   2   1   2   1   2   1   2   1   2   2   1   2   1   1   1   1   2   2   1   2   1   1   2   1   1   2   1   1   2   1   1   1   2   1   1   2   1   2   1   2   1   1   1   2   2   2   1   2   2   2   2   2   2   1   1   1   2   2   1   1   2   2   1   2   2   1   1   1   1   2   1   1   2   1   1   1   1   1   1   2   2   2   1   1   2   2   2   1   2   1   1   2   1   1
 MK-2-2                 2   1   1   2   2   2   1   2   1   2   2   1   1   1   1   1   2   2   1   2   1   2   1   1   1   1   2   2   1   2   1   2   2   2   2   1   1   2   1   1   1   1   2   2   1   2   1   1   2   2   2   1   2   2   1   2   1   2   1   2   2   2   2   1   1   1   2   2   1   2   1   2   1   2   2   2   2   2   2   1   1   2   2   2   2   2   1   2   2   1   1   2   1   1   1   2   2   2   1   1   1   2   2   1   2   2   2   1   2   1   2   1   2   1   2   2   1   2   1   1   1   2   2   2   1   2   1   1   2   1   1   1   1   1   2   1   1   1   2   1   2   2   1   2   1   2   1   1   2   2   2   1   1   2   2   1   2   2   2   1   1   1   1   2   1   1   2   2   1   2   2   1   1   1   1   2   1   1   2   1   1   1   1   1   1   2   2   2   1   1   2   2   1   1   2   1   1   2   1   1
 MK-2-3                 2   1   1   2   2   2   1   2   2   2   2   1   1   1   1   1   2   2   1   2   1   2   1   1   1   1   2   2   1   2   1   2   2   2   2   1   1   2   1   1   1   1   1   2   1   2   1   1   2   2   2   1   1   2   1   2   1   2   1   2   2   2   2   1   1   1   2   2   1   2   1   2   1   2   2   2   2   2   2   1   1   2   2   2   1   2   1   2   2   1   1   2   1   1   1   2   2   1   1   2   1   2   2   1   2   2   1   1   2   1   2   1   2   1   2   2   1   2   1   1   1   2   2   2   1   2   1   1   2   1   1   1   1   1   2   1   1   1   2   1   2   2   2   2   1   2   1   1   1   1   2   1   1   2   2   1   1   2   2   1   1   2   1   2   1   1   2   2   1   1   2   1   1   1   1   2   1   1   2   2   1   1   1   1   1   2   2   2   1   1   2   2   2   1   2   2   1   2   1   1
 MK-2-4                 2   1   1   2   1   2   1   2   2   2   2   1   1   1   1   1   2   2   1   2   1   2   1   1   1   1   2   2   1   2   1   2   2   2   2   1   1   2   1   1   1   1   1   2   2   2   1   1   2   2   2   1   1   2   2   2   1   2   1   2   2   2   2   1   1   2   2   2   1   2   1   2   1   2   1   2   2   1   1   1   1   2   2   2   2   2   1   2   2   1   1   2   1   1   1   2   2   1   1   2   1   2   2   1   2   2   1   1   1   1   2   1   2   1   2   2   1   1   1   2   1   2   2   2   1   2   1   2   2   1   1   1   1   2   2   1   1   2   2   1   2   2   2   2   1   2   1   1   1   1   2   1   1   2   1   1   1   2   2   1   1   2   1   2   1   1   2   1   1   1   2   1   1   1   2   2   1   1   2   1   2   2   1   1   1   2   2   2   1   1   2   1   2   1   2   2   1   2   1   1
 MK-2-5                 2   1   2   2   1   2   1   2   2   1   2   1   1   1   1   1   2   2   1   2   1   2   1   1   1   1   2   2   1   2   1   2   2   2   2   2   1   2   1   1   1   1   2   2   2   2   1   1   2   2   2   1   1   2   2   2   1   2   1   2   2   2   2   1   1   2   2   2   1   2   1   2   2   2   1   1   2   2   1   1   1   2   2   2   2   2   1   2   2   1   1   2   1   1   2   2   2   1   1   2   1   1   2   1   1   2   1   1   1   1   2   2   2   1   2   2   1   1   1   2   1   2   2   2   1   2   2   2   2   1   1   1   1   2   1   1   1   2   2   1   2   2   2   2   1   2   1   1   1   1   2   1   1   2   1   1   2   2   2   1   1   2   1   2   1   1   2   1   1   1   2   1   1   2   2   1   1   1   2   1   2   2   2   1   1   2   1   2   2   1   2   1   2   1   2   2   1   1   2   1
 MK-2-6                 2   1   2   2   2   2   2   2   2   1   2   1   1   1   2   1   2   2   1   2   1   2   2   1   1   1   2   1   1   2   1   2   1   2   2   2   1   2   1   1   1   1   2   2   2   2   1   1   2   2   2   1   1   2   2   2   1   1   2   2   2   2   2   1   1   2   2   2   1   2   1   2   2   2   1   1   2   2   1   1   1   2   2   2   2   2   1   2   2   1   1   2   1   1   2   1   2   2   1   2   1   1   2   2   1   2   1   1   1   1   2   2   2   1   2   2   1   1   1   2   1   2   2   2   1   2   1   2   2   1   1   1   2   2   1   2   1   2   2   1   2   2   2   2   1   2   1   1   1   1   2   1   1   1   1   2   2   2   2   1   1   2   1   2   1   1   2   1   1   1   2   2   2   2   2   1   1   1   2   1   2   2   2   2   1   2   1   2   2   1   2   1   2   1   2   2   1   1   2   2
 MK-2-7                 2   1   2   2   2   2   2   1   2   1   2   1   1   1   2   2   2   2   1   1   1   2   2   1   1   2   2   2   1   2   1   1   2   1   2   2   1   2   1   1   1   1   2   2   2   2   1   1   2   1   2   1   1   2   2   1   1   1   2   2   2   2   2   1   1   2   2   2   2   2   1   2   2   1   1   1   2   2   1   1   1   2   2   2   2   1   1   2   1   2   1   2   1   1   2   1   2   2   1   2   1   1   2   2   1   2   1   1   1   1   2   2   2   1   2   2   1   1   1   2   1   2   2   2   1   1   1   2   1   1   1   1   2   2   1   2   1   2   2   1   2   2   2   2   1   2   1   1   1   1   1   1   2   1   1   1   2   2   2   1   1   2   1   2   1   2   2   1   1   1   2   2   2   2   2   2   1   1   2   1   2   1   1   1   1   2   1   2   2   1   2   1   2   1   2   2   1   2   2   2
 MK-2-8                 1   1   2   1   2   2   2   1   2   1   1   1   1   1   2   2   2   2   1   1   1   2   2   1   1   1   2   2   1   2   1   1   2   1   2   2   1   2   1   1   1   1   2   2   1   2   1   1   2   1   2   1   1   2   2   1   1   2   1   2   2   2   2   1   1   2   2   2   2   2   1   1   2   1   1   1   2   2   2   1   1   1   2   2   2   1   1   2   1   2   1   2   1   1   2   1   2   2   1   2   1   1   2   2   1   2   1   1   1   1   2   1   1   1   2   2   1   1   1   2   1   2   2   2   1   1   2   2   2   1   1   1   2   2   1   2   1   1   2   1   2   2   2   2   1   2   1   1   2   1   1   1   2   1   1   1   2   2   2   1   1   2   1   2   1   2   2   1   1   1   2   2   2   1   2   2   2   2   2   1   2   1   1   1   1   2   1   2   2   1   2   1   1   1   2   2   1   2   2   2
 MK-2-9                 1   1   2   1   2   2   2   1   2   1   1   1   1   1   2   2   1   2   1   1   1   2   2   2   1   1   2   1   1   2   1   1   1   1   2   2   1   2   1   1   1   2   2   1   1   2   1   1   2   1   2   1   1   2   2   2   1   2   1   2   2   2   2   1   1   2   1   2   2   2   1   1   2   1   1   1   2   2   2   1   1   1   2   2   2   2   1   2   1   2   1   2   1   1   2   1   2   2   1   2   1   1   2   2   1   2   1   1   1   1   2   2   1   1   2   2   1   2   1   2   1   2   2   2   1   1   2   2   1   1   1   1   2   2   1   2   1   1   2   1   2   2   2   2   1   2   2   1   2   1   2   2   2   1   1   1   2   2   2   1   1   2   1   2   2   2   2   1   1   1   2   1   2   1   2   2   2   2   2   1   2   1   1   1   1   2   1   1   2   1   2   1   2   1   2   2   1   1   2   2
 MK-2-10                1   1   2   2   2   2   2   1   2   1   1   1   1   1   2   2   1   2   1   1   1   2   2   2   1   1   2   1   1   1   1   1   1   1   2   2   1   2   1   1   1   2   2   1   1   2   1   1   2   1   1   1   1   2   2   2   1   2   1   2   2   2   2   1   1   2   2   2   2   2   1   1   2   1   1   1   2   1   2   1   1   1   2   2   2   2   1   2   1   2   1   2   1   1   2   1   2   2   1   2   1   1   2   2   1   2   1   1   1   1   2   2   1   1   2   2   1   2   1   2   1   2   2   2   1   1   1   2   1   2   1   1   2   2   1   2   1   1   2   1   2   2   2   2   1   2   2   1   1   1   2   2   2   1   1   1   2   1   2   1   1   2   1   2   2   2   2   1   1   2   2   1   2   1   2   2   2   2   2   2   2   1   1   1   1   1   1   1   2   1   2   1   2   1   2   2   1   1   2   2
 MK-2-11                1   1   2   2   1   2   2   1   2   1   1   1   1   1   2   2   2   2   1   1   1   2   2   2   1   1   2   1   1   1   1   1   1   1   2   2   2   2   1   1   1   2   2   1   1   2   1   1   2   1   1   1   1   2   2   2   1   2   1   2   1   2   1   1   1   1   2   2   2   2   1   1   2   1   1   1   2   1   2   1   2   1   2   2   2   1   1   1   1   1   1   2   1   1   2   1   2   2   1   1   1   1   2   2   1   2   1   1   1   1   2   2   1   1   2   2   1   2   1   2   1   2   2   2   2   1   1   2   1   2   1   1   2   2   1   2   1   1   2   1   2   2   2   2   1   2   2   1   1   1   2   2   2   1   1   1   2   1   2   2   1   2   1   2   2   2   2   1   1   2   2   1   2   1   2   2   2   2   2   2   2   1   1   1   1   1   1   1   2   1   2   1   2   1   2   2   1   1   2   2
 MK-2-12                1   1   2   2   1   2   2   1   2   1   1   1   2   2   2   1   2   2   1   1   1   2   2   2   1   2   2   1   1   1   1   1   1   1   2   2   2   2   1   1   1   2   2   1   1   2   1   1   2   1   1   1   1   2   2   2   1   2   1   2   1   2   1   2   1   2   2   2   2   2   2   1   2   1   1   1   2   1   2   1   2   1   2   2   2   1   1   1   1   1   2   2   1   1   2   1   2   2   1   1   1   2   2   2   1   2   1   1   1   1   2   2   1   2   2   2   1   1   1   2   1   2   2   2   2   1   1   2   1   2   2   1   2   2   1   2   1   1   2   1   2   2   2   2   1   2   2   1   1   1   2   2   2   1   1   1   2   1   2   2   1   1   1   1   2   2   2   1   1   2   2   1   2   2   2   2   2   2   2   2   2   1   1   1   1   1   1   1   2   1   2   1   2   1   2   2   2   1   2   2
 MK-2-13                1   1   2   2   1   2   2   1   2   1   1   1   1   2   2   1   2   2   1   1   1   2   2   2   1   2   2   1   1   1   1   1   1   1   2   2   2   2   1   1   1   2   2   1   1   2   1   1   2   2   1   1   1   2   2   2   2   2   1   2   2   2   1   2   1   2   2   2   2   1   2   1   2   1   1   1   2   1   2   2   1   1   2   2   2   1   1   2   1   1   2   2   1   1   2   1   2   2   1   1   1   2   1   2   1   2   1   1   2   1   2   2   1   2   1   2   1   1   1   2   1   1   2   1   2   1   2   2   1   2   2   1   2   2   1   2   2   1   1   1   2   2   2   2   1   2   2   1   1   1   2   2   1   1   1   1   2   2   1   2   1   1   1   1   2   2   2   1   2   2   2   1   2   2   2   2   2   2   2   2   2   2   1   1   1   1   2   2   2   1   2   1   2   1   2   2   2   1   2   2
 MK-2-14                1   1   2   2   1   2   2   2   1   1   2   1   2   2   2   1   2   2   1   1   1   2   2   2   1   2   2   2   1   1   1   1   1   1   2   2   2   2   1   1   1   2   1   1   1   2   1   1   2   2   2   1   1   2   2   2   2   2   1   2   2   2   1   2   1   2   2   2   2   1   2   1   2   1   1   2   2   1   2   1   1   1   1   2   2   1   1   2   1   1   2   2   1   1   2   1   1   2   1   1   1   2   1   2   2   2   1   1   2   1   2   2   1   2   2   2   1   1   1   2   1   1   2   1   1   1   2   2   1   2   2   1   2   2   2   1   2   1   1   1   2   2   2   2   1   2   2   1   1   1   2   2   1   1   1   1   2   2   1   2   1   1   1   1   2   2   2   1   2   2   2   1   2   2   2   2   2   2   2   2   2   2   1   1   1   1   2   2   2   1   2   1   2   1   2   2   1   1   2   2
 MK-2-15                2   1   2   2   1   2   2   2   1   1   2   1   2   2   2   1   2   2   2   1   1   2   2   2   1   2   2   2   1   1   1   2   1   1   2   2   2   2   2   1   1   2   2   1   1   1   1   1   2   2   2   1   2   1   2   2   2   2   1   2   2   2   1   2   1   2   2   2   2   1   2   1   2   1   1   2   2   1   2   1   1   1   1   2   2   1   1   2   1   2   2   2   1   1   2   1   1   2   2   1   1   2   1   2   2   2   1   1   2   1   2   2   1   2   2   1   1   1   1   2   2   1   2   1   1   1   2   2   2   2   2   1   2   2   2   1   2   1   1   2   2   2   2   2   1   2   2   1   2   1   2   2   1   1   1   1   2   2   1   1   1   1   2   1   2   2   2   1   2   2   2   1   2   2   2   2   2   2   2   2   2   2   1   1   1   2   2   1   1   2   2   1   2   1   2   2   1   1   2   2
 MK-2-16                2   1   2   2   1   2   1   2   1   1   2   1   2   2   2   1   2   2   2   1   2   2   2   2   1   2   2   2   2   1   1   2   1   2   2   2   2   2   2   1   1   2   2   1   1   1   1   1   2   1   2   1   2   2   2   2   2   2   2   2   2   2   1   2   1   2   2   2   2   1   2   1   2   2   1   2   2   1   2   1   1   1   1   2   2   1   1   2   1   2   2   2   1   1   2   1   1   2   2   1   1   2   1   2   2   2   1   1   2   1   2   2   1   2   2   1   1   1   1   2   2   1   2   2   1   1   2   2   2   2   2   2   2   2   2   1   2   1   1   2   2   2   2   2   1   2   2   1   2   1   2   2   1   1   1   1   1   2   1   1   1   1   2   1   2   2   2   1   1   2   2   1   2   2   2   2   2   2   2   2   2   2   1   1   1   2   2   2   1   2   2   1   2   1   2   2   1   1   2   2
 MK-3-1                 1   1   2   2   2   2   1   2   2   2   1   2   2   1   1   1   2   2   1   2   2   1   2   1   1   2   2   1   2   1   1   1   1   2   1   1   2   1   2   1   2   1   1   2   2   1   1   1   1   2   2   1   2   2   2   2   1   2   2   2   1   2   1   1   2   2   2   2   2   1   1   2   2   1   1   2   1   1   2   2   2   2   2   1   2   2   2   2   1   2   1   2   2   2   1   2   2   2   1   1   1   2   2   2   2   1   2   2   2   1   1   2   2   2   2   1   1   1   2   2   2   1   2   1   1   1   2   1   1   2   2   2   1   2   2   1   1   2   1   2   2   2   2   2   1   2   1   1   2   1   1   1   2   2   2   2   2   1   1   2   1   1   1   1   1   1   2   1   2   1   1   2   2   2   1   2   2   1   1   2   2   1   1   1   1   2   1   2   1   2   2   2   1   2   1   2   1   1   2   2
 MK-3-2                 2   1   2   2   2   2   1   1   2   2   2   2   2   1   1   1   2   2   1   2   2   1   2   1   1   2   2   1   2   1   1   1   1   2   1   1   2   1   2   1   2   1   1   2   2   1   1   1   1   2   2   1   2   2   2   2   1   2   1   2   1   2   1   1   1   2   1   2   2   1   1   2   2   1   1   2   1   2   2   2   1   2   2   1   2   2   2   2   1   2   2   2   2   1   1   2   2   2   1   1   1   2   2   2   1   1   2   2   2   1   1   2   2   2   2   1   1   1   2   1   2   1   2   1   1   1   2   1   1   2   2   1   1   2   2   1   2   2   1   2   1   2   2   2   1   2   1   1   1   1   1   1   2   2   2   2   2   1   1   2   1   1   1   1   1   1   2   1   2   1   1   2   1   2   1   2   2   1   1   2   2   1   2   1   1   2   1   2   1   2   2   2   1   2   1   2   1   1   2   2
 MK-3-3                 2   1   2   2   2   1   1   1   2   2   2   2   2   1   1   1   2   2   1   2   2   1   2   1   1   2   2   1   2   1   2   1   1   2   1   1   2   1   2   2   2   1   1   2   2   2   2   1   1   2   2   1   2   2   2   2   1   2   1   2   1   2   2   1   1   2   1   2   2   1   1   2   2   1   1   2   2   2   2   2   1   2   2   1   2   1   1   2   1   2   2   2   2   1   1   2   2   2   1   1   1   2   2   2   1   1   1   2   2   1   1   2   2   2   2   1   1   1   2   1   2   1   2   1   1   1   2   1   1   2   2   1   1   2   2   2   2   1   1   2   1   2   2   2   1   2   1   1   1   1   1   1   2   2   2   2   2   1   1   2   1   1   1   1   1   2   2   1   2   1   1   2   1   2   1   2   2   1   1   2   2   1   1   1   1   2   1   2   1   2   2   2   1   2   1   2   1   1   2   2
 MK-3-4                 2   1   2   2   2   1   1   1   2   2   2   1   2   1   1   1   2   2   1   2   2   1   2   1   1   2   2   1   2   1   1   1   1   2   1   1   2   1   2   2   2   1   1   2   1   2   2   1   1   1   1   1   2   2   2   2   1   2   1   2   1   2   1   1   1   2   1   2   2   1   1   2   2   1   1   2   2   2   2   1   1   2   2   1   2   1   1   2   1   2   1   2   2   1   1   2   2   2   1   1   1   2   1   2   1   1   1   2   2   1   1   1   2   2   2   1   1   1   2   1   2   1   2   1   1   2   2   1   1   1   2   1   1   2   2   2   2   1   1   2   1   2   2   2   1   2   1   1   1   1   2   1   2   2   2   2   2   2   1   2   1   1   2   1   1   2   2   1   2   1   1   2   1   1   2   2   2   1   1   2   2   1   1   1   1   2   1   2   1   2   2   2   1   2   1   2   1   1   2   1
 MK-3-5                 2   1   2   2   1   1   1   1   2   2   2   1   2   1   1   1   2   2   1   2   2   1   2   1   1   2   2   1   2   1   1   1   1   2   1   1   2   1   2   1   2   2   1   2   1   2   2   1   1   1   1   1   2   2   2   2   1   2   1   2   1   2   1   1   1   1   2   2   2   1   1   1   2   1   1   2   2   2   2   1   1   2   2   1   2   1   1   2   1   2   1   2   2   1   1   1   2   2   1   2   1   2   2   2   1   1   1   2   2   1   1   1   2   2   2   1   1   1   2   1   2   1   2   1   1   2   2   1   2   1   2   1   1   2   2   2   2   1   1   2   1   2   2   2   1   2   1   1   1   2   2   1   2   2   2   1   2   2   1   2   1   1   2   1   1   2   2   1   2   1   1   2   1   1   2   2   2   1   1   2   2   1   1   1   1   2   1   2   1   2   2   2   1   2   1   2   1   1   2   1
 MK-3-6                 2   1   2   2   1   1   1   1   2   2   2   1   2   1   1   2   2   2   1   2   2   2   2   1   1   2   2   1   1   2   1   1   1   2   1   1   2   1   2   1   2   2   1   2   1   2   2   2   1   1   1   1   2   2   2   2   1   2   1   2   1   2   1   2   1   1   2   2   2   1   1   1   2   1   1   2   2   2   2   1   1   2   2   1   2   1   1   2   1   2   1   2   1   1   1   1   2   2   1   2   1   2   2   2   2   1   1   2   2   1   1   1   2   2   2   1   1   1   2   1   2   1   2   1   1   2   2   1   2   1   2   1   1   2   1   2   2   1   1   2   1   2   2   2   1   2   1   2   1   2   2   1   2   2   2   1   2   2   1   2   1   1   2   1   1   2   2   2   2   1   1   2   1   2   2   2   1   1   2   2   2   2   1   1   1   2   1   2   1   2   2   2   1   2   1   2   1   1   2   1
 MK-3-7                 2   2   2   1   1   2   1   2   1   2   2   1   2   1   1   2   2   2   1   2   2   2   2   1   1   2   1   1   1   2   1   1   1   2   1   1   2   1   1   1   2   2   1   2   1   2   1   2   1   2   1   1   2   2   2   1   1   2   1   2   1   2   1   2   1   1   2   2   2   1   1   1   2   1   1   2   2   2   2   1   1   2   2   1   2   2   1   2   1   2   1   2   1   1   1   1   2   1   1   2   1   1   2   2   2   1   1   2   2   1   1   1   1   2   1   1   1   1   2   1   2   1   2   1   1   2   2   1   2   1   2   2   1   2   1   2   2   1   1   2   1   2   2   2   1   2   1   2   1   1   2   1   2   2   2   1   2   2   1   2   1   1   2   1   1   2   2   2   2   2   2   2   1   2   2   2   1   1   2   2   2   1   1   1   1   2   1   2   1   2   2   2   1   2   1   2   1   1   2   1
 MK-3-8                 2   2   2   1   1   2   2   2   2   2   2   1   2   1   2   2   2   2   1   2   2   2   2   1   2   1   1   1   1   2   1   1   1   2   1   1   2   1   1   1   2   2   1   2   1   2   1   2   1   2   1   2   2   2   2   1   1   2   2   2   1   2   1   2   1   2   1   2   2   1   1   1   2   1   1   2   2   2   2   1   2   1   2   1   2   2   1   2   1   2   1   2   1   1   1   1   2   1   2   2   1   1   2   2   2   2   1   2   2   1   1   1   1   2   1   1   1   1   2   1   2   1   2   1   1   2   2   1   1   1   2   1   1   2   1   2   2   1   2   2   2   2   2   2   1   2   1   2   2   1   2   1   2   2   2   1   2   2   1   2   2   1   2   1   1   2   2   2   2   2   2   2   1   2   2   2   1   1   2   2   2   1   1   1   1   2   1   2   2   2   2   2   1   2   1   2   1   1   2   1
 MK-3-9                 2   2   2   1   1   2   2   2   1   2   2   1   2   1   2   2   2   2   1   2   2   2   2   1   2   1   1   1   1   2   1   1   2   2   1   1   1   1   1   1   2   2   1   2   1   2   1   2   1   2   1   2   2   2   2   1   1   2   2   1   1   2   1   2   1   2   1   2   2   1   1   1   2   1   1   2   1   2   2   1   2   1   2   1   2   2   1   2   1   1   2   2   1   1   1   1   2   1   2   2   1   1   2   2   2   2   1   2   2   2   1   1   1   2   1   1   1   1   1   1   2   1   2   1   1   2   2   1   1   1   2   1   1   2   1   2   2   1   2   2   1   2   2   2   1   2   1   2   2   1   2   1   2   2   2   2   1   2   1   2   2   1   2   1   1   2   2   2   2   2   2   2   2   2   2   2   1   1   2   2   2   1   1   1   1   2   1   2   1   2   2   2   1   2   1   2   1   1   2   1
 MK-3-10                2   1   2   1   1   2   2   2   1   2   2   1   2   1   2   2   2   2   1   2   2   2   2   1   2   2   1   1   1   2   1   1   2   2   1   1   1   1   1   1   2   2   1   2   1   2   1   2   1   2   1   2   2   2   2   1   1   2   2   2   2   2   2   2   1   2   1   2   2   2   1   1   2   1   1   2   1   2   2   2   2   1   2   1   2   2   1   2   1   1   2   2   1   1   2   1   2   1   2   2   2   1   2   2   2   2   1   2   2   2   1   1   1   2   1   1   1   1   1   1   1   2   2   1   1   2   2   2   1   1   2   1   1   2   1   2   2   1   2   2   1   2   2   2   1   2   1   1   2   2   1   1   2   2   2   2   1   2   1   2   2   1   2   1   1   2   2   2   2   2   2   2   2   2   2   2   1   1   2   2   2   1   1   1   1   2   1   2   1   2   2   2   1   2   1   2   1   1   1   1
 MK-3-11                2   1   2   1   1   2   2   2   1   2   2   1   2   1   2   2   2   2   1   2   2   2   2   1   2   2   1   1   1   2   1   1   2   2   1   1   1   1   1   1   2   1   1   2   1   2   1   2   2   1   2   2   2   2   2   1   2   2   2   2   2   2   2   2   1   2   1   2   2   2   1   1   1   1   1   2   1   2   2   2   1   1   2   1   2   2   1   2   1   1   2   2   1   1   2   1   2   2   2   2   1   1   2   2   2   2   1   2   2   2   1   1   1   2   1   1   2   1   1   1   1   2   2   1   1   2   2   2   1   1   2   1   1   2   1   2   2   1   2   2   1   2   2   2   1   2   1   1   2   2   1   1   2   2   2   2   1   2   1   2   2   1   2   1   1   2   2   2   2   1   2   2   2   2   2   2   1   1   2   2   2   1   1   1   1   2   1   2   1   2   2   2   1   2   1   2   2   1   1   1
 MK-3-12                2   1   2   1   1   2   2   2   1   1   2   1   2   1   2   2   2   2   1   2   2   2   2   1   2   2   1   1   1   2   1   1   2   2   1   1   1   1   1   1   2   1   1   2   1   2   1   2   2   1   2   1   2   2   2   1   2   2   2   2   2   2   2   2   2   2   2   2   2   1   1   1   1   1   2   2   2   2   2   2   2   1   2   1   1   2   1   2   1   1   1   2   1   2   2   1   2   2   2   2   1   1   2   2   2   2   2   2   2   2   1   1   1   2   1   1   2   1   1   1   1   2   2   1   1   2   2   2   1   1   2   2   1   2   1   2   2   1   2   2   2   2   2   2   2   2   1   1   2   2   1   1   2   2   2   2   1   2   1   2   2   1   2   2   1   2   2   2   2   1   1   2   2   2   2   2   1   1   2   2   2   1   1   1   1   2   1   2   1   2   2   2   2   2   1   2   2   1   1   1
 MK-3-13                2   1   2   1   1   2   2   2   1   2   2   1   2   1   2   2   2   1   1   2   2   2   2   1   1   2   1   1   1   2   1   1   2   2   1   1   1   1   1   1   2   1   1   2   2   2   1   2   2   1   2   1   2   2   2   1   1   2   2   2   2   2   1   2   2   2   2   2   2   1   1   1   1   1   2   2   2   2   2   2   2   1   2   1   1   2   1   2   1   1   1   2   1   2   2   1   1   2   2   2   2   1   2   2   2   2   2   2   2   2   1   1   1   1   1   1   2   1   1   1   1   1   2   2   1   2   2   2   1   2   2   2   1   2   1   2   2   1   2   2   2   2   2   2   2   2   1   1   2   2   1   1   2   2   2   2   1   2   1   2   2   1   2   2   1   2   2   2   2   1   1   2   2   2   2   2   1   1   2   2   2   1   2   1   1   1   1   2   1   2   2   2   2   1   1   2   2   1   1   1
 MK-3-14                2   1   2   1   1   2   2   2   1   2   2   1   2   1   1   2   2   1   1   2   2   2   2   1   1   2   1   1   1   2   1   2   2   2   1   1   1   1   1   1   2   1   1   2   2   2   1   2   2   1   2   2   2   2   2   2   1   2   2   2   2   2   2   2   2   2   2   2   2   1   1   1   2   2   2   2   2   2   2   2   2   1   2   1   1   2   1   1   1   1   1   1   1   2   2   1   1   2   1   2   2   1   2   2   2   2   2   2   2   2   2   1   1   1   1   1   2   1   1   1   1   1   2   2   1   2   2   2   1   2   2   2   1   2   2   2   2   1   1   2   2   2   2   2   2   2   1   1   2   2   1   1   2   2   2   2   1   2   1   2   2   1   2   2   1   2   1   2   2   1   1   2   1   2   2   2   1   2   2   2   2   1   2   1   1   1   1   1   1   2   2   2   2   1   1   2   2   1   1   1
 MK-3-15                2   1   1   1   1   2   2   2   1   2   2   1   2   1   1   2   2   1   1   2   2   2   2   1   1   2   1   1   1   2   1   2   2   2   1   1   1   1   1   1   2   1   1   2   1   2   1   1   2   2   2   2   2   2   2   2   2   2   2   1   2   2   2   2   2   2   2   2   2   1   2   1   2   2   2   1   2   2   2   2   2   1   2   1   1   2   1   1   1   1   1   1   1   2   2   1   1   2   1   2   2   1   2   2   2   2   2   2   2   2   2   1   1   1   1   1   2   2   1   1   2   1   2   2   1   1   2   2   1   2   2   2   2   2   2   2   2   1   1   2   2   2   2   2   2   1   1   1   2   2   1   1   2   2   2   2   1   2   1   2   2   1   2   2   1   2   1   2   2   1   1   2   1   2   2   2   1   2   2   2   2   1   2   1   1   1   1   1   1   2   2   2   2   1   1   2   2   1   2   1
 MK-3-16                2   1   1   1   1   1   2   2   1   1   2   1   2   1   2   2   2   1   1   2   2   2   2   1   1   2   1   1   2   2   1   2   1   2   1   1   1   1   1   1   2   2   1   2   1   2   1   2   2   2   2   2   2   2   2   2   2   2   2   1   2   2   2   2   2   2   2   2   2   1   2   1   2   2   2   1   2   1   1   2   1   1   2   1   2   2   1   1   1   1   1   2   1   2   2   1   1   2   1   2   2   1   2   2   1   2   2   2   2   2   2   1   1   1   1   1   2   2   1   1   2   1   2   2   1   1   2   2   1   2   2   2   2   2   2   2   2   1   1   2   2   1   1   2   2   1   1   1   2   2   2   1   2   2   2   2   1   1   1   1   1   1   2   2   1   2   1   2   2   1   2   2   1   2   2   2   1   2   2   1   2   1   2   1   1   1   1   1   1   2   2   2   2   1   1   2   2   1   2   1
 MK-4-1                 2   1   1   2   2   2   2   1   2   1   1   1   2   1   2   2   2   2   2   2   2   1   1   1   1   2   2   1   2   1   2   2   1   1   1   1   2   2   2   2   1   2   2   1   2   2   2   1   2   1   1   2   2   1   1   1   1   2   1   2   1   1   1   1   2   1   2   2   1   1   2   1   2   2   1   2   1   1   1   2   2   1   2   2   1   1   2   2   1   1   1   2   2   1   1   2   2   1   1   2   2   2   1   2   2   2   1   2   1   2   2   1   2   2   2   1   1   2   1   1   1   2   1   2   2   2   2   2   1   1   1   2   2   1   2   2   1   1   1   2   1   2   1   2   1   1   1   2   2   1   1   1   1   1   2   2   2   1   2   2   1   2   1   2   2   2   2   1   2   1   1   1   1   2   2   1   2   1   2   2   2   1   2   1   1   2   1   2   1   1   2   2   1   2   2   2   2   2   1   1
 MK-4-2                 2   1   1   2   2   2   2   1   2   1   1   1   2   1   2   2   2   2   2   2   2   1   2   1   1   2   2   1   2   1   2   2   1   1   1   1   2   2   2   2   1   2   2   1   2   2   2   1   2   1   1   2   2   1   1   1   1   2   1   1   1   1   1   1   2   2   2   2   1   1   2   1   2   2   1   2   1   1   1   2   2   1   2   2   1   1   2   2   1   1   1   2   1   1   1   2   2   1   2   2   2   2   1   2   2   2   1   2   1   2   2   2   2   2   2   1   1   2   1   1   1   2   1   2   2   2   2   2   1   1   1   2   2   1   2   2   1   1   1   2   1   1   1   2   1   1   1   2   2   1   1   1   1   2   2   1   2   1   2   2   1   1   1   2   1   2   2   1   2   1   1   1   1   2   2   1   1   1   1   2   2   1   1   1   1   2   1   2   1   1   2   2   2   2   2   2   2   2   1   1
 MK-4-3                 2   1   2   2   2   1   2   1   1   1   1   1   2   1   2   2   2   1   2   2   2   1   2   1   1   2   2   1   2   1   2   2   1   1   1   1   2   2   2   2   1   1   2   1   2   2   2   1   2   1   1   2   2   1   1   1   1   2   1   1   1   1   1   1   2   2   2   1   1   1   2   1   2   2   1   2   1   1   1   2   2   1   2   2   1   1   2   2   2   1   1   2   1   1   1   1   2   1   2   2   2   2   1   2   2   2   2   2   1   2   2   1   2   2   2   1   1   2   1   1   1   2   1   2   2   2   2   1   1   1   1   2   2   1   2   2   1   1   1   1   1   1   1   2   1   2   1   2   2   1   1   1   1   2   1   1   2   1   2   2   1   1   1   2   1   2   2   1   2   1   2   1   1   2   2   1   1   1   1   2   2   1   1   1   1   2   1   2   1   2   2   1   2   2   2   2   2   2   1   1
 MK-4-4                 2   1   2   2   1   1   2   1   1   1   1   1   2   1   2   2   2   1   2   2   2   1   2   1   1   2   2   1   2   1   1   2   1   1   1   1   2   2   2   2   1   1   2   2   2   2   2   1   2   1   1   2   2   1   1   1   1   2   1   1   2   2   2   1   2   2   2   1   1   1   2   1   2   2   1   2   1   1   1   2   2   1   2   2   1   1   2   2   2   1   1   2   1   1   1   1   2   2   2   2   2   2   1   2   2   2   1   2   1   2   1   1   2   2   2   2   1   2   1   1   1   2   1   2   2   2   2   1   1   2   1   2   2   1   2   2   1   1   1   1   1   1   1   2   1   2   1   2   2   1   1   1   1   2   1   1   2   2   1   2   1   1   1   2   1   2   2   1   1   1   2   1   1   2   1   1   1   1   1   2   2   1   1   1   1   2   1   2   1   2   2   1   2   1   2   1   2   2   1   1
 MK-4-5                 2   1   2   2   1   1   2   1   1   1   1   1   2   1   2   2   2   1   2   2   2   1   2   1   1   2   2   1   1   1   1   2   1   1   1   1   2   2   2   2   1   1   2   2   2   2   2   1   2   1   2   2   2   1   1   1   2   2   1   1   2   2   2   2   2   2   2   1   1   2   2   1   2   1   1   2   1   1   1   2   2   2   2   2   1   2   2   2   2   1   1   2   1   1   1   1   2   2   2   1   2   1   1   2   2   1   1   2   1   2   1   1   2   2   2   2   1   2   1   2   1   2   1   2   2   2   2   1   1   2   1   2   2   1   2   2   1   1   1   1   1   1   1   2   1   2   1   2   1   2   2   1   1   2   1   1   1   2   1   2   1   1   1   2   2   2   2   1   2   1   2   1   1   2   2   1   1   1   1   2   2   1   1   1   1   1   1   2   1   1   2   2   2   1   2   1   2   2   1   2
 MK-4-6                 2   2   2   2   1   1   2   1   1   1   1   1   2   1   1   2   2   1   2   2   2   1   1   1   1   2   2   1   1   1   1   2   1   1   1   1   2   2   2   2   1   1   2   2   2   2   1   1   1   1   2   1   2   1   1   1   2   2   1   1   2   2   2   2   2   2   2   2   1   2   2   1   2   2   1   2   1   1   1   2   2   2   1   1   1   2   2   2   2   1   1   2   1   1   1   1   2   2   2   1   2   1   1   2   2   1   1   2   1   2   1   1   2   2   2   2   1   2   1   2   1   2   1   2   2   2   2   1   2   2   1   2   2   1   2   1   1   2   1   1   1   1   1   2   1   2   1   2   1   2   2   1   1   2   1   1   1   2   1   2   1   1   1   2   2   2   2   1   2   1   2   1   2   2   1   1   1   1   1   2   2   1   1   1   1   1   1   2   1   1   2   2   2   1   1   1   2   2   1   2
 MK-4-7                 2   2   1   2   1   1   2   1   2   1   1   2   2   1   1   2   2   2   2   2   2   2   1   1   1   2   2   1   1   1   1   2   1   2   1   1   2   2   2   2   1   1   1   2   2   2   1   1   1   1   2   1   2   1   1   1   1   2   2   1   2   2   2   1   2   2   1   2   1   2   2   1   2   2   1   2   2   1   1   2   2   2   1   1   1   2   2   2   2   1   2   2   1   2   1   1   1   2   2   2   2   1   1   2   2   1   1   2   1   2   1   1   2   2   2   2   2   2   1   2   1   2   1   2   2   2   2   1   2   2   1   1   2   2   2   1   1   2   1   1   1   1   2   2   1   2   1   2   2   2   2   1   1   2   1   1   1   2   1   2   1   1   1   2   2   2   2   1   2   1   2   2   2   2   1   1   1   1   1   1   2   1   1   1   1   1   1   2   1   1   2   2   2   1   1   1   2   2   1   2
 MK-4-8                 2   2   1   2   1   1   2   1   1   1   1   2   2   1   1   2   2   2   2   2   2   1   2   1   1   2   2   1   1   1   1   2   1   2   1   1   2   2   2   2   1   1   1   2   2   2   1   1   2   1   1   1   2   1   1   1   1   2   1   1   2   2   2   1   2   2   1   2   1   2   2   2   2   2   1   2   2   1   1   2   2   2   1   1   1   2   2   2   2   1   1   2   2   2   1   1   1   2   2   2   2   1   1   2   2   1   1   2   1   2   1   1   2   2   2   2   1   2   1   2   1   2   1   2   2   2   2   1   2   2   1   1   2   2   2   1   1   2   1   1   1   1   2   2   2   2   1   1   2   2   2   1   1   2   1   1   1   1   1   1   1   1   1   2   2   2   1   1   2   1   2   2   2   2   1   1   1   1   1   1   2   1   1   1   2   1   1   2   1   1   2   2   2   1   1   1   2   2   1   2
 MK-4-9                 2   2   1   2   1   1   2   1   1   1   1   2   2   1   1   2   2   2   2   2   2   1   1   1   1   2   2   2   1   1   1   2   1   1   1   1   2   2   2   2   1   1   2   2   2   2   1   1   2   1   2   1   2   1   1   1   1   2   1   1   2   2   2   1   2   2   1   2   1   2   2   2   2   2   1   1   2   1   2   2   2   2   1   1   1   2   1   2   2   2   1   2   2   2   1   1   1   2   2   2   2   1   1   2   2   1   1   2   1   2   1   1   2   2   2   2   1   2   1   2   1   2   1   2   2   2   1   1   2   2   2   1   2   2   2   1   2   2   1   1   1   1   2   2   2   2   1   1   2   2   2   2   1   2   1   1   1   1   1   1   2   2   1   2   1   1   1   1   2   1   2   2   1   2   1   1   2   1   1   2   2   1   1   1   2   1   1   2   1   1   2   2   1   1   1   1   2   2   1   2
 MK-4-10                2   2   1   2   1   1   2   1   1   1   1   2   2   1   2   2   2   2   2   2   2   1   1   1   1   2   2   2   1   1   1   2   1   1   1   1   2   2   2   2   1   1   2   2   2   2   1   1   2   1   2   1   2   1   1   1   1   2   2   1   2   2   2   1   2   2   2   1   1   2   2   2   2   2   1   1   2   1   2   2   2   2   1   1   1   2   1   2   2   2   2   1   2   2   1   1   1   2   2   2   2   1   1   1   2   1   1   2   2   2   1   1   2   2   2   2   1   2   2   2   1   2   1   2   2   2   1   1   2   2   2   1   2   2   2   1   1   2   1   2   1   1   1   2   2   2   1   1   2   1   2   2   1   2   1   2   1   1   1   1   2   1   1   2   1   1   2   1   2   1   2   2   1   2   1   1   2   1   1   2   2   1   1   1   2   1   1   2   1   1   2   2   1   1   1   1   2   2   1   2
 MK-4-11                2   2   1   1   1   1   2   1   1   1   2   2   2   1   2   2   2   2   2   2   2   1   1   1   1   2   2   2   1   1   1   2   1   1   1   1   2   2   1   2   1   1   2   2   2   2   1   1   2   1   2   1   2   1   1   1   1   2   2   1   2   2   2   1   2   1   2   1   2   1   2   2   2   2   1   1   2   1   2   2   2   2   1   1   1   2   1   2   2   1   2   1   1   2   2   1   1   2   2   2   2   1   1   1   2   1   1   2   2   2   1   1   2   1   2   2   1   2   2   2   1   2   1   2   2   1   1   1   2   2   2   1   2   2   2   1   1   2   1   2   1   1   1   2   2   2   1   1   1   1   2   2   1   2   1   2   1   1   1   1   2   1   1   2   1   1   2   1   2   1   1   2   1   2   1   1   2   1   1   2   2   1   2   1   2   1   1   2   1   2   2   2   1   1   1   1   2   2   1   2
 MK-4-12                2   1   1   1   1   1   2   1   1   1   2   2   2   1   2   2   2   2   2   2   2   1   1   1   2   2   2   2   1   1   1   2   1   1   1   1   1   2   2   2   1   1   2   2   2   2   1   1   2   1   1   2   2   2   1   1   1   2   2   1   2   2   2   1   1   1   2   1   2   1   2   2   2   2   1   1   2   2   2   2   2   2   1   1   1   2   1   2   2   1   2   1   1   2   2   1   1   2   2   2   1   1   1   2   2   2   1   2   2   2   1   1   2   2   2   2   1   2   2   2   1   1   1   2   1   1   1   1   2   2   2   1   2   1   2   1   1   2   1   2   1   1   1   2   2   2   1   1   1   2   2   2   1   2   1   2   1   1   1   1   2   1   1   2   1   1   2   1   2   1   1   2   1   2   1   1   2   1   1   2   2   1   2   1   2   1   1   2   1   1   2   2   1   1   1   1   2   2   1   2
 MK-4-13                1   1   1   1   1   1   2   1   1   1   1   1   1   1   2   2   2   2   2   2   2   1   1   1   2   2   1   1   2   2   1   2   1   1   1   1   1   2   2   1   1   1   2   2   2   2   2   2   2   1   1   2   2   2   1   2   2   2   2   1   2   2   1   1   1   1   2   1   2   1   2   2   2   2   1   1   2   2   2   1   2   2   1   1   1   2   1   2   2   1   2   1   1   2   2   1   1   2   1   2   1   1   1   1   1   2   1   2   2   2   1   2   2   2   2   2   2   2   2   2   1   1   1   2   1   1   1   1   2   2   2   1   2   1   2   2   1   2   1   2   1   1   1   2   2   2   1   1   1   2   2   2   1   2   1   2   2   1   1   1   2   1   1   2   1   1   2   1   2   1   1   2   2   2   1   1   2   1   1   2   2   1   2   2   2   1   1   2   2   2   2   2   1   1   1   1   2   2   1   2
 MK-4-14                1   1   1   1   1   1   2   1   1   1   1   1   1   1   2   2   2   2   1   2   2   1   1   1   2   2   1   1   1   2   2   1   1   1   1   1   1   2   2   1   2   1   1   2   2   2   2   2   2   1   1   2   2   2   1   2   2   2   2   1   1   2   1   1   1   1   2   1   2   2   2   2   2   1   1   1   2   2   2   1   2   2   1   1   1   2   1   2   2   1   2   1   1   2   2   1   1   2   1   2   1   1   1   1   1   2   1   2   2   2   1   2   2   2   2   2   2   2   2   2   1   1   1   2   1   1   1   1   2   2   2   2   2   1   2   2   2   2   1   2   1   1   1   2   2   2   1   1   1   2   2   1   1   2   1   1   2   1   1   1   2   1   1   2   1   1   2   1   2   1   1   2   1   2   2   1   1   1   1   2   2   1   2   2   2   1   2   2   1   2   2   2   1   2   2   1   2   2   1   2
 MK-4-15                1   1   1   1   1   1   2   1   1   1   1   1   1   2   2   2   2   2   1   2   2   1   1   1   1   2   1   1   1   2   2   1   1   1   1   1   1   2   2   1   2   1   1   2   2   1   2   2   2   1   1   1   2   2   1   2   2   2   2   1   2   2   1   1   1   1   2   1   2   1   2   2   2   1   1   1   2   2   2   1   2   1   1   1   1   2   1   2   2   2   2   1   1   2   2   1   2   2   1   2   1   1   1   1   1   2   1   2   2   2   1   2   1   2   2   2   2   2   2   2   1   1   1   2   1   1   1   1   2   2   2   2   2   1   1   2   2   2   1   2   1   2   1   2   2   2   1   1   1   2   1   1   1   2   1   1   2   1   1   2   2   1   1   2   1   1   2   2   2   1   1   2   1   2   2   1   1   1   1   2   2   1   2   2   2   1   2   2   1   2   1   2   1   2   2   1   2   2   1   2
 MK-4-16                1   1   1   1   1   2   2   1   1   1   1   1   1   2   2   2   1   2   1   2   2   1   1   2   1   2   2   1   1   2   1   1   1   1   1   1   1   2   2   2   2   1   1   2   2   1   2   2   2   1   1   1   2   2   2   2   2   2   2   1   2   2   1   1   2   1   2   2   2   2   1   2   1   1   1   2   2   2   2   1   2   2   1   1   1   2   1   2   2   2   2   1   1   2   2   1   2   2   1   2   1   1   1   1   1   2   1   2   2   2   1   2   1   2   2   2   2   1   2   2   1   2   1   2   1   1   1   1   2   2   2   2   2   1   1   2   2   2   1   2   1   1   1   2   1   2   1   1   1   2   1   1   1   2   1   2   2   1   1   2   2   2   1   2   1   1   2   2   2   1   1   2   1   2   2   1   1   2   1   2   2   1   2   2   2   1   2   2   1   2   1   2   1   2   2   1   2   2   1   2
 MK-5-1                 2   2   2   2   1   1   2   2   2   2   2   1   1   2   2   1   2   2   1   2   2   1   2   2   2   1   1   1   2   1   2   1   2   2   2   2   2   1   2   1   2   2   1   1   2   2   2   2   1   2   2   2   1   2   1   2   1   2   2   1   1   1   1   1   2   1   2   2   1   2   1   1   1   1   2   1   2   1   2   2   2   2   2   2   1   2   1   2   1   1   2   1   2   1   1   2   1   2   1   2   2   2   1   2   1   2   1   1   2   1   2   1   1   1   2   1   2   1   2   1   1   2   1   2   1   1   2   1   2   2   2   1   2   2   2   2   2   2   1   1   2   2   1   1   2   1   2   1   1   1   2   2   2   1   1   2   2   2   2   2   2   2   2   1   2   1   1   1   2   2   1   1   2   2   1   2   1   1   1   1   2   2   1   2   2   1   2   1   2   1   2   2   1   1   2   2   1   1   1   2
 MK-5-2                 2   2   2   2   1   1   2   2   2   2   2   1   1   1   2   1   2   2   1   2   2   1   2   2   1   2   1   1   2   1   2   1   2   2   1   2   1   2   1   1   2   2   1   1   2   2   2   2   2   2   1   2   1   2   1   2   1   2   1   1   1   1   1   2   2   1   1   2   1   2   1   1   1   1   2   1   2   1   2   2   2   2   2   2   1   2   1   2   1   1   2   1   2   2   1   2   1   2   1   2   2   2   1   2   1   2   1   2   2   1   2   1   1   1   2   1   2   1   2   1   1   1   1   2   1   2   2   1   2   2   2   1   2   2   2   2   2   2   1   1   2   2   1   2   2   1   1   1   1   1   1   2   2   1   1   2   2   2   2   2   2   2   2   1   2   1   1   1   2   2   1   1   2   2   1   2   1   2   1   1   2   2   1   1   2   1   2   1   2   1   2   1   1   1   2   2   1   1   1   2
 MK-5-3                 2   2   2   2   1   2   2   2   2   2   2   1   1   1   2   1   2   2   1   2   2   1   2   2   1   2   1   1   2   2   2   1   2   2   1   2   1   2   1   1   2   2   1   1   2   1   2   1   2   2   1   2   1   2   1   2   1   2   1   1   1   1   1   2   2   2   1   2   1   1   2   1   1   1   2   1   2   1   2   1   2   2   2   2   1   2   1   2   1   1   2   1   2   2   1   2   1   2   1   1   1   2   1   2   1   2   1   2   2   2   2   1   1   2   2   1   2   1   2   1   1   1   1   2   1   2   2   1   2   2   2   1   2   2   2   2   2   2   1   1   2   2   1   2   2   1   1   1   1   1   1   2   2   1   1   2   2   2   2   2   2   2   2   2   2   2   1   1   2   2   2   1   2   1   1   2   1   2   1   1   2   2   1   1   2   1   2   1   2   2   2   1   1   1   2   2   1   1   1   2
 MK-5-4                 2   2   2   2   1   2   2   2   1   1   2   1   2   1   2   1   2   1   1   2   2   1   2   2   1   2   1   1   2   1   2   1   2   1   1   2   2   2   1   1   2   2   1   1   1   1   2   1   2   1   1   2   1   2   2   2   1   2   1   1   1   1   1   2   2   1   1   2   1   1   2   1   1   1   2   1   2   1   2   1   2   2   2   2   1   2   1   2   2   1   2   1   2   2   1   2   1   2   1   1   1   2   1   2   1   2   2   2   2   2   2   1   1   2   2   1   2   1   1   2   1   1   1   2   1   2   2   1   2   2   2   1   2   2   2   2   2   2   1   1   2   2   1   1   2   1   1   1   1   1   1   2   2   1   1   1   2   1   2   2   2   2   2   2   2   2   1   1   2   2   2   1   2   1   1   2   2   2   2   1   2   2   1   1   2   2   2   1   2   2   2   1   1   1   2   1   1   1   1   2
 MK-5-5                 2   2   1   2   2   2   2   2   1   1   2   1   2   1   2   1   2   1   1   2   2   1   2   2   1   2   2   1   2   2   2   1   2   1   1   2   2   2   2   1   2   2   1   1   1   1   2   1   2   1   1   2   1   2   2   2   1   2   1   1   1   1   1   2   2   2   1   1   1   2   2   1   1   1   2   1   2   2   2   1   2   2   2   1   1   2   1   2   2   1   2   2   2   2   1   2   1   2   1   2   1   2   2   2   1   2   2   2   2   2   2   1   1   2   2   2   2   1   1   2   2   1   1   2   1   1   2   1   2   2   2   2   2   2   2   2   2   2   1   2   2   2   1   1   2   1   1   1   1   1   1   2   2   1   1   1   2   1   2   2   2   2   2   2   1   2   1   1   1   2   2   1   1   1   1   2   2   2   1   1   1   2   1   1   2   2   2   1   2   2   2   1   1   2   2   1   1   1   1   2
 MK-5-6                 2   2   1   2   1   2   2   2   1   1   2   1   2   1   2   1   2   1   1   2   2   2   2   2   1   1   2   1   2   2   2   1   2   1   1   2   2   2   1   1   2   2   1   1   1   1   2   1   2   1   1   2   1   2   2   2   1   2   1   1   1   1   1   2   2   2   1   1   2   2   1   1   1   1   2   1   2   2   2   1   2   2   1   1   1   2   1   2   2   1   2   2   2   2   1   2   1   2   2   2   1   2   2   2   1   2   2   2   2   2   2   1   1   2   2   2   2   1   2   2   2   1   2   2   1   1   2   1   1   2   2   2   2   2   2   2   2   2   1   2   2   2   1   2   2   1   1   1   2   1   1   2   2   1   1   1   2   1   1   2   2   2   2   2   1   2   1   1   1   2   2   1   1   1   1   2   1   2   1   1   1   1   1   2   2   2   2   1   2   2   2   1   1   2   2   1   1   1   1   2
 MK-5-7                 2   1   2   2   1   2   2   2   1   1   2   1   2   1   2   2   2   1   1   2   2   2   1   2   1   1   2   1   2   2   2   1   2   1   2   2   1   1   2   1   1   2   1   2   1   1   2   1   2   1   1   2   1   2   2   2   1   2   1   1   1   1   1   2   2   2   1   1   2   2   1   1   1   1   2   1   2   2   2   1   2   2   1   1   1   2   1   2   2   2   2   2   1   2   1   2   1   2   2   2   1   2   2   2   1   2   2   2   2   2   2   1   1   2   2   1   2   1   2   1   2   1   2   2   1   1   2   1   2   2   2   2   2   2   2   2   2   2   1   2   2   2   1   2   2   1   1   1   2   1   1   2   1   1   1   1   2   2   1   2   2   2   2   2   1   2   1   1   1   2   2   1   1   1   1   2   1   2   1   1   1   2   1   2   2   2   2   1   2   2   2   1   1   2   2   1   1   1   1   2
 MK-5-8                 2   1   2   2   2   2   2   2   2   1   2   1   2   1   2   2   2   1   1   2   2   2   1   2   1   1   2   1   2   2   1   1   2   1   2   2   1   1   2   1   1   2   1   2   1   2   2   1   2   1   1   2   1   2   2   2   2   2   1   1   1   1   1   2   2   2   1   1   2   2   1   1   1   1   2   1   2   2   2   1   2   2   1   1   1   2   1   2   2   2   2   2   1   2   1   1   1   1   2   2   1   2   2   2   1   2   2   1   2   1   2   1   1   2   2   1   2   1   2   1   2   1   2   2   1   1   2   1   2   2   2   2   2   2   1   2   1   2   1   2   2   2   1   1   2   1   2   1   2   1   1   2   1   1   1   1   2   2   1   2   2   1   2   2   1   2   1   2   1   2   2   2   1   1   1   2   1   1   1   1   1   2   1   2   2   2   2   2   2   2   2   1   1   2   1   1   1   1   1   1
 MK-5-9                 2   1   2   2   2   2   2   2   2   1   2   1   2   1   2   2   2   1   2   2   1   2   2   2   1   1   2   1   2   2   1   1   2   1   2   2   1   1   2   1   1   2   1   2   1   2   2   1   2   1   1   2   1   2   2   2   2   1   1   1   1   1   1   2   2   2   1   1   2   1   1   1   1   1   1   1   2   2   2   1   2   2   2   1   1   2   1   2   2   2   2   2   1   2   2   1   1   1   2   2   1   2   2   2   1   2   2   1   2   1   2   1   1   2   2   2   2   2   2   1   2   1   2   2   1   1   2   1   2   1   2   1   2   2   1   2   1   2   1   2   2   2   1   1   2   1   1   1   1   1   1   2   1   1   2   1   2   2   1   2   2   1   1   2   1   2   1   2   1   2   1   2   1   1   1   2   1   1   1   2   1   2   2   2   2   2   2   2   2   2   2   1   1   2   1   2   1   1   1   1
 MK-5-10                2   1   2   2   2   2   2   2   2   2   2   1   2   1   2   2   2   1   2   1   1   2   2   1   1   1   2   1   2   2   1   1   2   1   2   2   1   1   2   1   1   2   1   2   1   2   2   1   2   1   1   2   1   2   2   2   2   1   1   1   1   1   1   1   1   2   1   1   2   1   1   1   1   1   1   1   2   2   1   1   2   2   2   2   1   2   1   2   2   2   2   1   2   1   2   1   2   1   2   2   1   1   1   2   1   2   2   1   2   1   2   1   1   2   2   2   2   2   2   1   2   1   2   1   1   2   2   2   2   1   2   1   2   2   1   2   1   2   1   1   2   2   1   1   1   1   1   1   1   1   1   2   1   1   1   1   2   2   1   2   1   1   1   2   1   2   1   1   1   2   1   2   1   1   1   2   1   1   1   2   1   2   2   2   2   2   2   2   2   2   2   1   1   2   1   1   1   1   1   1
 MK-5-11                2   1   2   2   1   2   2   2   2   2   2   1   1   1   2   2   2   1   2   1   2   2   2   1   1   1   2   1   2   1   1   1   2   1   2   2   1   1   2   1   1   2   1   2   1   2   2   1   2   1   1   2   1   2   2   2   2   1   1   1   1   1   2   1   1   2   1   1   1   1   1   1   1   1   1   1   2   2   1   1   2   2   2   2   1   2   1   2   2   2   2   1   2   1   2   1   2   1   2   1   1   2   1   2   1   2   2   1   2   1   2   1   1   2   2   2   2   2   2   1   2   1   2   1   1   2   2   2   1   1   2   1   2   2   1   2   2   2   1   1   2   2   1   1   1   1   1   2   2   1   1   2   1   1   1   1   2   2   1   2   1   1   1   2   1   2   1   1   1   2   1   2   1   1   1   2   1   1   1   2   1   2   2   2   2   2   2   2   2   2   2   1   1   2   1   1   1   1   1   1
 MK-5-12                2   1   2   2   1   1   2   2   2   2   2   1   1   1   2   2   2   1   2   1   2   2   2   1   1   1   2   1   2   1   1   2   2   1   2   2   2   1   2   1   1   2   1   2   1   1   1   1   2   1   1   2   1   2   2   2   2   1   1   1   1   1   1   1   1   2   1   1   1   1   1   1   1   1   1   1   2   2   1   1   2   2   2   1   1   2   1   2   2   2   2   1   2   1   2   1   2   1   2   1   1   2   1   2   2   2   2   1   2   1   1   1   1   1   2   2   2   1   2   1   2   2   2   1   1   2   2   2   1   1   2   1   2   2   1   2   2   2   2   1   2   2   1   1   1   1   2   2   1   2   1   2   1   1   1   1   2   2   1   2   1   1   1   2   1   2   1   1   2   2   1   2   1   1   1   2   1   1   1   2   1   2   2   2   2   2   2   1   2   2   2   1   1   2   1   1   2   1   1   1
 MK-5-13                2   1   2   2   1   1   2   2   2   2   2   2   1   1   2   1   2   1   2   1   2   2   2   1   1   1   2   1   2   1   1   2   2   1   2   2   2   1   2   1   1   1   1   2   1   1   1   1   2   1   2   2   1   2   2   2   2   1   1   1   1   2   1   1   1   1   1   1   1   1   2   1   1   1   1   1   2   2   1   1   2   2   2   1   1   2   1   2   2   2   2   1   2   1   2   1   2   1   2   1   1   2   1   2   2   2   2   1   2   1   1   1   1   1   2   2   1   2   2   1   2   2   2   1   1   2   2   1   1   1   2   2   2   1   1   2   2   2   2   1   2   2   1   1   1   1   2   2   1   2   1   2   2   1   1   1   2   2   1   2   1   1   2   2   1   2   1   1   2   1   1   2   1   1   1   2   1   1   1   1   1   2   1   2   2   2   2   1   2   2   2   1   1   2   1   1   1   1   1   1
 MK-5-14                2   1   2   2   2   1   2   1   2   2   2   2   1   1   2   1   1   1   2   2   2   2   1   1   2   1   2   1   2   2   1   2   2   1   2   2   2   2   2   1   1   1   1   2   1   1   1   1   2   1   1   2   1   2   2   1   2   1   1   1   1   1   1   1   1   2   1   1   1   1   2   1   1   1   1   1   2   2   1   1   2   2   1   1   1   2   1   2   2   2   2   2   2   1   2   1   2   1   2   1   1   2   1   2   2   2   2   1   2   1   1   1   1   1   1   2   1   2   1   1   2   2   2   1   1   2   2   1   1   1   2   2   2   1   1   2   2   2   2   1   2   2   1   1   1   2   2   2   1   1   1   2   2   1   1   1   2   2   2   1   1   1   2   2   1   2   2   1   2   1   1   2   1   1   2   2   1   1   2   1   1   2   1   2   1   1   2   1   2   2   2   1   1   2   1   1   1   1   1   1
 MK-5-15                2   1   2   2   2   2   2   1   2   2   2   2   1   1   2   1   1   1   2   2   2   2   2   1   2   1   2   2   2   2   1   2   2   1   2   2   2   2   2   2   1   2   1   2   1   2   1   1   2   1   1   2   2   2   2   2   2   2   1   1   1   1   1   1   1   1   1   1   1   1   1   1   1   2   1   1   2   1   1   1   2   2   1   1   1   2   1   2   2   2   2   2   2   2   2   1   2   1   2   1   1   2   1   1   2   2   2   1   2   1   1   1   1   1   1   1   1   1   1   1   2   2   1   1   1   2   2   1   1   1   2   2   2   1   1   2   1   1   2   1   2   2   1   2   1   2   2   2   1   1   1   2   2   1   1   2   2   2   2   1   1   1   2   2   1   2   2   1   2   1   1   2   1   1   2   1   2   2   2   1   2   2   1   2   1   1   2   1   2   2   2   1   1   2   1   1   1   1   1   1
 MK-5-16                2   1   2   2   2   2   2   2   2   2   2   2   2   1   2   1   1   1   2   2   2   2   2   1   1   2   1   2   2   2   1   2   2   1   2   2   2   2   2   2   1   1   1   2   1   2   1   1   2   1   1   2   2   2   2   1   1   2   1   1   2   1   1   1   1   1   1   1   1   1   1   1   1   2   2   1   2   1   1   1   1   2   1   2   1   2   1   2   1   2   2   2   2   2   2   1   2   1   2   1   1   2   1   1   2   2   2   1   2   1   1   1   1   1   1   1   2   1   1   1   2   2   1   1   1   2   2   1   1   1   1   2   2   2   1   2   1   2   2   2   2   2   1   2   1   2   2   1   1   1   1   2   2   1   1   1   2   1   2   2   1   2   2   2   1   2   2   1   1   1   1   2   1   1   2   1   2   2   2   1   1   2   1   1   1   1   2   1   2   2   1   1   1   2   1   1   1   1   1   1
 MK-6-1                 1   2   1   2   2   1   1   2   1   1   1   1   2   1   2   2   1   1   2   1   1   1   2   1   2   1   1   2   1   1   1   2   2   2   2   1   1   2   1   1   1   1   2   1   1   2   1   1   1   1   2   2   2   1   2   2   1   2   1   2   2   2   2   2   1   2   2   2   2   2   1   2   1   2   1   1   1   1   1   2   2   2   1   1   2   2   1   2   1   2   1   1   2   2   2   1   1   1   2   2   1   1   2   2   1   1   1   2   2   2   1   2   1   1   1   2   2   2   1   1   1   2   1   1   2   2   2   1   2   2   1   2   2   1   1   2   1   1   1   1   1   1   2   1   1   1   1   1   2   1   2   2   1   1   1   1   2   1   1   1   2   2   2   2   2   1   2   1   2   2   1   1   1   1   2   1   1   2   2   2   2   1   1   1   2   1   1   1   1   1   2   1   1   2   1   2   1   2   1   2
 MK-6-2                 1   2   1   2   2   1   1   2   2   1   1   1   2   1   2   2   2   1   2   1   2   1   2   1   2   1   1   2   1   1   1   1   2   2   2   1   1   2   1   1   2   1   2   2   1   2   1   1   1   1   2   2   2   1   2   2   1   2   1   2   2   2   1   2   1   2   2   1   2   2   1   2   1   2   1   1   1   1   1   2   2   2   1   1   2   2   1   2   1   2   1   1   2   2   2   1   1   1   2   2   1   1   2   2   1   1   1   2   1   2   1   2   1   2   1   2   2   2   1   1   1   2   1   1   2   1   2   1   1   2   1   2   2   1   1   2   1   1   1   1   1   1   2   1   1   1   1   1   2   1   2   2   1   1   1   1   2   1   1   1   2   2   2   2   2   1   2   1   2   2   1   1   1   1   2   1   1   1   2   2   2   1   1   1   2   1   1   1   1   2   2   1   1   2   1   2   1   1   1   2
 MK-6-3                 1   2   1   2   2   1   2   2   2   1   1   1   2   1   2   2   2   1   2   1   2   1   2   1   2   1   1   2   1   1   1   1   2   1   2   1   1   2   1   1   2   1   2   2   1   2   1   1   2   1   2   2   2   1   2   1   1   2   1   2   2   1   1   2   1   2   2   1   2   1   1   2   1   2   1   1   1   1   1   2   2   2   1   1   2   2   1   1   1   2   1   1   2   1   2   1   1   1   2   2   1   1   2   2   1   1   1   2   1   2   1   2   1   2   1   2   2   2   1   1   1   2   2   1   2   1   1   1   1   2   1   2   2   1   2   2   1   1   1   1   2   1   2   1   1   1   1   1   2   1   2   2   1   1   1   1   2   1   1   1   2   2   2   2   2   1   2   1   2   2   1   2   1   1   2   1   1   1   2   2   2   1   1   1   2   1   1   1   1   2   2   1   1   2   1   2   2   1   1   2
 MK-6-4                 2   2   1   2   2   1   2   2   2   1   1   1   2   1   2   2   2   1   2   1   2   2   2   1   2   1   1   2   1   1   1   1   2   1   2   2   1   2   1   2   2   1   2   2   1   2   1   1   2   1   2   2   2   1   2   1   1   1   1   2   2   1   1   2   1   2   2   2   2   1   1   2   1   2   1   1   2   1   1   2   1   2   1   1   2   2   1   1   1   2   1   1   2   1   2   1   1   1   2   2   1   1   2   2   1   1   1   2   1   2   1   2   1   2   1   2   2   2   1   1   1   2   2   1   1   1   1   2   1   1   1   2   2   2   2   2   1   1   1   1   1   1   2   1   1   1   2   1   2   1   2   2   1   1   1   1   2   1   1   2   2   2   2   2   2   2   2   1   2   2   1   1   1   1   2   1   1   1   2   2   2   1   1   1   2   1   1   1   1   2   2   1   1   2   1   2   2   1   1   2
 MK-6-5                 2   2   1   2   2   1   2   2   1   1   1   1   2   1   2   2   2   1   2   1   2   2   2   1   1   2   1   2   1   1   1   1   2   1   1   2   1   1   1   2   2   1   2   2   2   2   1   1   2   1   2   2   2   1   2   1   1   1   1   2   2   2   1   2   1   2   2   2   2   2   1   2   1   2   1   1   2   1   1   1   1   2   2   1   2   2   2   1   2   2   1   1   2   1   2   1   2   1   2   2   2   1   2   1   1   1   1   2   1   1   1   2   1   2   1   2   2   2   1   1   1   2   2   1   2   1   1   2   1   1   1   2   2   2   2   2   1   1   1   1   1   1   2   1   1   1   2   1   2   1   2   2   1   1   1   1   2   1   1   2   2   2   2   2   2   2   2   1   2   2   1   1   1   1   2   1   1   1   2   2   2   1   1   1   2   1   1   1   1   2   2   1   2   2   1   2   2   1   1   1
 MK-6-6                 2   2   1   2   2   1   2   2   1   1   1   1   2   1   2   2   1   1   1   1   2   2   1   1   1   2   1   2   1   1   1   1   2   1   1   2   1   1   1   2   1   1   2   2   2   2   1   1   2   1   2   2   2   1   2   1   1   1   1   2   2   2   1   2   1   2   2   2   2   2   1   1   1   2   2   1   2   1   1   1   1   2   2   1   2   2   2   1   2   2   2   1   2   1   2   2   2   1   2   2   2   1   2   1   2   1   1   2   2   1   1   2   1   2   2   2   2   2   1   1   1   2   2   1   2   1   1   2   1   1   1   2   2   2   2   2   1   1   1   1   1   1   2   1   1   1   2   1   2   1   2   1   2   1   1   1   2   1   1   2   2   2   2   2   2   2   2   1   2   2   1   1   1   1   2   1   1   1   2   2   2   2   1   1   2   1   1   1   1   2   2   1   2   1   2   2   1   1   1   1
 MK-6-7                 2   2   1   2   2   1   2   2   1   1   1   1   2   1   2   2   1   1   1   1   2   2   1   1   1   2   1   2   1   1   1   1   2   1   1   2   1   1   1   2   1   1   2   2   1   1   1   1   2   1   2   2   2   1   2   1   2   2   1   2   2   2   1   2   1   2   2   2   2   2   1   2   1   2   2   1   2   1   1   1   1   2   2   1   2   2   2   1   2   2   2   1   2   1   1   2   2   1   2   2   2   1   2   1   2   1   1   2   2   1   1   2   1   2   2   2   2   2   1   2   1   2   2   1   2   2   2   2   1   1   1   2   2   2   1   2   1   1   1   1   1   1   2   1   1   1   2   1   2   1   2   2   2   1   1   2   2   1   1   2   2   2   2   2   2   2   2   1   2   2   1   1   1   1   1   1   1   1   2   2   2   2   1   1   2   1   1   1   1   2   2   1   2   2   2   2   1   1   1   1
 MK-6-8                 1   2   2   2   2   1   2   2   1   1   2   1   2   1   2   2   1   1   1   1   2   2   1   1   1   2   1   2   1   1   1   1   2   1   1   2   1   1   1   2   1   1   2   2   1   2   1   1   2   1   2   2   2   1   2   1   2   2   1   2   2   2   1   2   1   2   2   2   2   2   1   2   1   2   2   1   2   1   2   2   1   2   2   1   2   2   2   1   2   2   2   1   2   1   1   2   2   1   2   2   2   1   2   1   1   1   1   2   2   1   1   2   1   2   2   1   2   2   1   1   1   2   2   1   2   2   2   2   1   1   1   1   2   2   1   2   1   1   1   1   1   1   2   2   1   1   2   1   2   1   2   2   2   1   1   2   2   1   1   2   2   2   2   2   2   2   2   2   2   2   1   1   1   1   1   1   1   1   1   2   2   1   1   1   2   1   1   1   1   2   2   1   2   2   2   2   1   1   2   1
 MK-6-9                 1   2   2   2   2   1   2   2   1   1   2   1   2   1   2   2   1   1   1   1   2   2   1   1   1   2   1   2   1   1   1   1   2   1   1   1   1   1   2   2   1   1   2   2   1   2   2   1   2   1   2   1   2   2   2   1   1   2   1   2   2   2   1   2   1   2   2   2   2   2   1   2   1   1   2   1   2   1   2   1   1   2   2   1   2   1   2   1   2   2   2   1   2   1   1   2   2   1   2   2   2   1   2   1   1   1   1   2   2   1   1   1   1   2   2   1   2   2   1   1   1   2   2   1   2   2   1   2   1   1   2   1   2   1   1   2   1   1   1   1   1   1   2   2   2   1   2   1   2   1   2   2   2   1   1   1   2   1   1   2   2   1   2   2   2   2   2   2   2   2   1   1   1   1   1   1   1   1   1   1   2   2   2   1   1   1   1   2   1   2   2   1   2   2   2   2   1   1   2   1
 MK-6-10                1   1   2   2   1   1   2   1   2   1   2   1   1   1   2   2   1   1   1   1   2   2   2   2   2   2   1   2   1   1   2   1   2   1   1   1   1   1   2   2   1   1   2   2   1   1   2   1   2   1   2   1   2   2   2   1   1   2   1   2   2   2   1   1   1   2   2   2   2   2   1   2   1   2   2   1   2   1   2   1   1   2   1   1   2   1   2   1   2   2   2   1   2   1   1   2   2   1   2   2   2   1   1   1   1   1   1   2   2   1   1   1   2   1   2   1   1   2   2   1   1   2   2   1   2   2   1   2   1   1   2   1   2   1   1   2   1   1   1   1   1   1   2   2   2   1   2   1   2   1   2   2   2   1   1   1   1   1   1   2   2   1   2   2   2   2   1   2   2   2   2   1   1   1   1   2   1   1   1   1   2   1   2   1   1   1   1   2   1   2   2   1   2   2   2   2   1   1   2   1
 MK-6-11                1   1   2   2   1   1   2   1   2   1   2   1   1   1   2   2   1   1   1   1   2   2   2   2   2   2   1   2   1   1   2   1   2   1   2   1   1   1   2   1   1   1   1   2   1   1   2   1   1   1   1   1   1   2   2   1   1   2   1   2   2   2   1   1   1   2   2   2   2   2   1   2   1   2   2   1   2   1   2   1   1   2   1   1   2   1   2   2   2   2   2   1   2   1   1   2   1   1   2   2   2   1   1   1   1   1   1   2   2   2   1   1   2   1   2   1   1   2   2   1   1   2   2   2   2   2   1   2   1   1   2   1   2   1   1   2   1   1   1   1   1   1   2   2   1   1   2   1   2   1   2   1   2   1   1   1   1   1   1   2   2   1   2   2   1   2   1   2   2   2   2   1   2   1   1   2   1   1   1   1   2   1   2   1   1   2   1   2   1   2   2   1   2   2   2   2   1   1   2   1
 MK-6-12                1   1   2   2   1   1   2   2   1   1   2   1   1   1   2   2   1   1   1   1   2   2   2   2   2   2   1   2   1   1   2   1   2   1   2   1   1   1   2   1   1   1   1   2   1   1   2   1   1   1   2   1   1   2   2   1   1   2   1   2   2   2   1   1   1   2   2   1   2   2   1   2   1   2   2   1   2   1   2   1   1   2   1   1   2   1   2   2   2   2   1   1   2   1   1   2   1   2   2   1   2   1   1   1   1   1   1   2   2   2   1   1   2   1   2   1   1   2   2   1   1   1   2   2   2   2   1   2   1   1   1   1   2   1   1   2   1   1   1   2   1   1   2   2   1   1   2   1   1   1   2   1   2   2   1   1   1   1   1   2   2   1   2   2   1   1   1   2   2   1   2   1   2   1   1   2   1   2   1   1   2   1   2   2   1   2   1   2   1   2   2   1   2   2   2   2   1   2   2   1
 MK-6-13                2   1   1   2   1   1   2   2   1   1   2   1   1   1   2   2   1   1   1   1   2   2   2   2   2   2   1   2   1   1   2   2   2   2   2   1   2   1   2   2   1   1   1   2   1   1   2   1   1   1   2   1   1   2   2   1   1   1   1   2   2   2   1   1   1   2   2   1   2   1   1   2   1   1   2   1   2   1   2   1   1   2   1   1   2   1   2   2   2   2   1   1   2   1   2   2   1   2   2   2   2   1   1   1   1   1   1   2   2   2   1   1   2   1   1   1   1   2   2   1   1   1   2   2   2   2   1   1   1   1   1   1   1   1   1   2   1   1   1   1   1   1   1   2   2   1   2   1   1   1   2   1   2   2   1   1   1   1   1   2   1   1   2   2   2   1   1   1   2   1   2   1   2   1   2   2   1   2   1   1   2   1   2   2   1   2   1   2   1   2   2   1   2   2   2   2   1   2   2   1
 MK-6-14                1   1   1   2   1   1   2   2   1   1   2   1   1   1   2   1   1   1   1   1   2   2   2   2   2   2   1   2   1   1   2   2   2   2   2   1   1   1   2   2   1   1   1   2   1   2   2   1   1   1   2   1   1   2   2   1   1   1   2   2   2   2   1   1   2   2   2   1   2   1   1   2   1   1   2   1   2   1   2   1   1   2   2   2   2   1   1   2   1   1   1   2   2   1   1   1   1   2   2   2   2   1   1   1   1   1   1   2   2   2   1   1   2   1   1   1   1   2   1   1   1   1   2   2   1   2   2   1   1   1   2   1   1   1   2   2   1   1   1   1   1   1   1   2   2   1   2   1   1   1   2   1   2   2   1   1   1   1   1   2   1   1   2   2   2   1   1   2   2   1   2   2   2   1   2   2   1   2   1   1   2   1   2   2   2   2   1   2   1   2   2   1   2   2   2   2   1   2   2   1
 MK-6-15                2   2   2   2   1   1   1   2   2   1   2   1   1   1   1   2   1   2   2   1   2   2   2   2   2   2   1   2   1   1   2   2   2   2   2   1   1   1   2   2   1   1   1   2   1   2   2   2   1   1   2   1   1   2   2   1   1   1   2   2   2   2   1   1   2   2   2   1   2   1   1   2   1   1   2   1   2   1   2   1   1   2   2   2   2   1   1   2   1   1   1   2   1   1   1   1   2   2   2   2   2   2   1   1   1   1   1   2   2   2   1   1   2   1   1   1   1   2   1   1   1   1   2   2   1   2   2   2   1   1   2   1   1   1   2   2   1   1   1   1   1   1   1   2   2   1   2   2   1   1   2   1   2   2   1   1   2   1   2   2   1   1   2   2   2   1   1   2   2   1   2   2   2   1   2   2   1   2   1   1   2   1   2   2   2   2   1   2   1   2   1   1   2   2   2   2   1   1   2   1
 MK-6-16                2   2   2   2   1   1   1   2   2   1   2   1   1   1   1   2   1   2   1   1   2   2   2   2   2   2   1   2   1   1   2   2   1   2   2   1   1   1   2   2   1   1   1   2   1   2   2   1   1   1   2   1   1   2   2   1   2   1   2   2   2   2   1   1   2   2   2   1   2   1   1   2   1   1   2   1   2   1   2   1   1   2   2   2   2   1   1   2   1   1   2   2   1   1   1   1   2   2   2   2   2   2   1   1   1   1   1   2   2   2   1   1   2   1   2   1   1   2   1   1   1   1   2   1   1   2   2   2   1   1   2   1   1   1   2   2   1   1   1   1   1   1   1   2   2   1   1   2   1   1   2   1   2   2   1   1   2   1   2   2   1   1   2   2   1   1   1   2   2   1   2   2   2   2   2   2   1   2   1   1   2   2   2   2   2   2   1   2   1   2   1   1   2   2   2   2   1   1   2   1
 
!****************************************** Phenotypic Data **********************************************************
!-100.0 is resevred for missing phenotype
SimulatedTrait1        11.0563    9.2866   10.0267    9.6311    9.9080    9.4726   10.1234   10.3981   11.6783   10.7677   10.8826   10.0764   12.0528    9.5677    8.7920    9.2620    8.6897    9.7498    9.8693   10.1922   10.6560   11.0232    8.0661   10.7642   10.6117   10.2123    8.1922   11.1261    8.4782   10.0643   10.6399   11.2518   10.5330    9.3797   10.0514   10.6618    9.7399    7.6849   10.0280   10.3999    9.2833   10.0753   10.4299    9.0403    9.8908    9.6108   10.2230    8.6326    9.5555    9.6129    8.7007   10.0658    8.8917   10.2238   10.5439    8.3279    7.3815    9.7352    8.8758   10.1384    9.4558    9.1616    9.0194   10.2506    9.8095   11.4119    9.9832    8.8733   10.2953    9.4684   10.7524   11.2384   10.7126   10.5648    8.5471    9.6005    9.1150    9.1836   10.2578   11.0095   10.9822    9.3689    9.5808   12.5952    8.8623    9.5969    9.0483   10.4350    9.0775   11.3822    9.4704    8.6742    7.9336    8.8237   11.8248   10.0645   10.8868    9.6390    9.3621   12.0975    9.7940    9.3060    9.7987    9.3726   11.1963   10.7368   10.6209    9.1510    8.2771    9.6454    9.4083   10.9249    8.9520    9.4148    8.8516   10.1697   11.2184    7.3607    9.5588    7.9907   10.6530   11.2803    8.4925   12.1285    9.9864   11.8929   11.5569    8.3909   10.1731   10.7983    8.4755    8.5938   10.2546   11.4613    9.4608   10.4700    9.8394    8.2169    7.4618   10.9655    8.3506    7.8637   11.7516    8.3952    9.2333   11.7547    9.9588    9.2666   10.3654   11.0029    9.9484    9.5089    7.7340    9.0078   10.6015    8.8793    8.7903   10.0791   10.4137   10.0709   10.7304   11.5379   10.0242   10.8018    9.1281    8.9113    9.8872   10.4263   10.8415    8.5452   11.9096   10.5415   11.0031   11.0354   11.2338    9.3488    8.9435   10.9441    9.7217   10.9998    9.8018   11.9951    9.4626   11.5005    9.0204   11.6359    9.4390   11.2584   10.6727    8.7785   10.5773   10.4727   11.1047   10.8574    9.9061    8.3864   11.4183    9.0022   11.5765    9.3320
 
