# Supplementary material for: Inclusive Composite Interval Mapping of QTL by Environment Interactions in Biparental Populations
Source: PLoS One. 2015 Jul 10;10(7):e0132414. doi: 10.1371/journal.pone.0132414 (PMC4498613; doi:10.1371/journal.pone.0132414)
Supplement: S1 File — (ZIP) [file pone.0132414.s001.zip › BC1 population/e=1/run_00174.met]

!**********************Note: lines staring with "!" are remarks and will be ignored in the program********************
!*********************************General Information**********************************
!Assuming F1 = P1 x P2, populations available in QTL IciMapping are: 
!  1, P1BC1F1 = P1 x F1, the first backcrossing where P1 is used as the recurrent parent;
!  2, P2BC1F1 = P2 x F1, the first backcrossing where P2 is used as the recurrent parent;
!  3, F1DH, F1-derived doubled haploids; 
!  4, RIL or F1RIL, recombination inbred lines through the repeated selfing of F1;
!  5, P1BC1RIL, recombination inbred lines through the repeated selfing of P1BC1F1;
!  6, P2BC1RIL, recombination inbred lines through the repeated selfing of P2BC1F1;
!  7, F2, the selfing generation of F1;
!  8, F3, the selfing generation of F2;
!  9, P1BC2F1, the second backcrossing where P1 is used as the recurrent parent; 
! 10, P2BC2F1, the second backcrossing where P2 is used as the recurrent parent;
! 11, P1BC2RIL, recombination inred lines through the repeated selfing of P1BC2F1; 
! 12, P2BC2RIL, recombination inred lines through the repeated selfing of P2BC2F1; 
! 13, P1BC1F2, the selfing generation of P1BC1F1; 
! 14, P2BC1F2, the selfing generation of P2BC1F1; 
! 15, P1BC2F2, the selfing generation of P1BC2F1; 
! 16, P2BC2F2, the selfing generation of P2BC2F1; 
! 17, P1BC1DH, P1BC1F1-derived doubled haploids; 
! 18, P2BC1DH, P2BC1F1-derived doubled haploids; 
! 19, P1BC2DH, P1BC2F1-derived doubled haploids; 
! 20, P2BC2DH, P2BC2F1-derived doubled haploids; 
   1      !Mapping Population (see remarks above)
   2      !Mapping Function (1 for Kosambi; 2 for Haldane; 3 for Morgan)
   2      !Marker Space Type (1 for intervals; 2 for positions)
   1      !Marker Space Unit(1 for centiMorgans; 2 for Morgan)
   6      !Number of Chromosomes (or Linkage Groups)
 200      !Size of the mapping population
   1      !Number of environments
 
!***************************************** Chromosomes and Linkage Maps **********************************************
!Chromosome                 NumMarkers
-CH1                        16
-CH2                        16
-CH3                        16
-CH4                        16
-CH5                        16
-CH6                        16
!Linkage map (Marker name followed by position or the interval length)
 MK-1-1                1     0.000
 MK-1-2                1    10.000
 MK-1-3                1    20.000
 MK-1-4                1    30.000
 MK-1-5                1    40.000
 MK-1-6                1    50.000
 MK-1-7                1    60.000
 MK-1-8                1    70.000
 MK-1-9                1    80.000
 MK-1-10               1    90.000
 MK-1-11               1   100.000
 MK-1-12               1   110.000
 MK-1-13               1   120.000
 MK-1-14               1   130.000
 MK-1-15               1   140.000
 MK-1-16               1   150.000
 MK-2-1                2     0.000
 MK-2-2                2    10.000
 MK-2-3                2    20.000
 MK-2-4                2    30.000
 MK-2-5                2    40.000
 MK-2-6                2    50.000
 MK-2-7                2    60.000
 MK-2-8                2    70.000
 MK-2-9                2    80.000
 MK-2-10               2    90.000
 MK-2-11               2   100.000
 MK-2-12               2   110.000
 MK-2-13               2   120.000
 MK-2-14               2   130.000
 MK-2-15               2   140.000
 MK-2-16               2   150.000
 MK-3-1                3     0.000
 MK-3-2                3    10.000
 MK-3-3                3    20.000
 MK-3-4                3    30.000
 MK-3-5                3    40.000
 MK-3-6                3    50.000
 MK-3-7                3    60.000
 MK-3-8                3    70.000
 MK-3-9                3    80.000
 MK-3-10               3    90.000
 MK-3-11               3   100.000
 MK-3-12               3   110.000
 MK-3-13               3   120.000
 MK-3-14               3   130.000
 MK-3-15               3   140.000
 MK-3-16               3   150.000
 MK-4-1                4     0.000
 MK-4-2                4    10.000
 MK-4-3                4    20.000
 MK-4-4                4    30.000
 MK-4-5                4    40.000
 MK-4-6                4    50.000
 MK-4-7                4    60.000
 MK-4-8                4    70.000
 MK-4-9                4    80.000
 MK-4-10               4    90.000
 MK-4-11               4   100.000
 MK-4-12               4   110.000
 MK-4-13               4   120.000
 MK-4-14               4   130.000
 MK-4-15               4   140.000
 MK-4-16               4   150.000
 MK-5-1                5     0.000
 MK-5-2                5    10.000
 MK-5-3                5    20.000
 MK-5-4                5    30.000
 MK-5-5                5    40.000
 MK-5-6                5    50.000
 MK-5-7                5    60.000
 MK-5-8                5    70.000
 MK-5-9                5    80.000
 MK-5-10               5    90.000
 MK-5-11               5   100.000
 MK-5-12               5   110.000
 MK-5-13               5   120.000
 MK-5-14               5   130.000
 MK-5-15               5   140.000
 MK-5-16               5   150.000
 MK-6-1                6     0.000
 MK-6-2                6    10.000
 MK-6-3                6    20.000
 MK-6-4                6    30.000
 MK-6-5                6    40.000
 MK-6-6                6    50.000
 MK-6-7                6    60.000
 MK-6-8                6    70.000
 MK-6-9                6    80.000
 MK-6-10               6    90.000
 MK-6-11               6   100.000
 MK-6-12               6   110.000
 MK-6-13               6   120.000
 MK-6-14               6   130.000
 MK-6-15               6   140.000
 MK-6-16               6   150.000
!*********************************** Marker Types ********************************************************************
!Co-dominant marker: When heterozygote F1 is present, P1 is coded as 2, F1 is coded as 1, and P2 is coded as 0; Otherwise, P1 is coded as 2, and P2 is coded as 0. 
!Dominant marker: When heterozygote F1 is present, P1 and F1 are coded as 12, and P2 is coded as 0; Otherwise, P1 is coded as 2, and P2 is coded as 0.  
!Recessive markers: When heterozygote F1 is present, P1 is coded as 2, and F1 and P2 are coded as 10; Otherwise, P1 is coded as 2, and P2 is coded as 0. 
!Missing marker is coded as -1. 
 MK-1-1                 1   1   1   2   2   1   2   2   1   2   1   2   2   1   2   1   1   1   2   1   1   2   2   1   2   1   1   1   1   2   1   1   2   1   2   1   1   1   2   2   1   1   1   2   2   2   1   2   1   2   1   2   2   2   2   1   1   1   2   2   2   2   2   1   1   2   1   1   1   1   2   1   1   2   2   2   2   2   1   1   1   2   2   2   2   1   1   2   1   1   1   2   1   1   2   1   1   2   2   2   1   2   2   1   2   1   1   1   2   1   1   2   2   2   1   1   2   2   2   1   2   2   2   1   2   1   2   2   2   1   1   1   1   1   2   1   2   2   2   2   1   1   2   2   2   2   1   1   2   2   2   2   2   2   1   2   1   1   1   2   1   1   1   2   2   1   1   1   1   1   2   1   2   1   2   1   2   1   1   2   2   1   1   1   1   2   1   1   1   1   1   1   2   2   1   1   1   2   1   1
 MK-1-2                 1   1   1   2   2   1   2   2   1   2   1   2   2   2   2   1   1   1   2   1   1   2   2   1   2   1   1   1   1   2   2   2   2   1   2   1   1   1   2   1   1   1   1   2   2   2   1   2   1   2   1   2   2   2   2   1   1   1   2   2   2   2   2   1   1   2   1   1   1   1   2   1   1   2   2   2   2   2   1   1   1   1   2   2   2   1   1   2   1   1   1   2   1   1   2   1   1   2   2   2   1   2   2   1   2   1   1   1   2   1   1   2   2   2   1   2   2   2   2   1   2   2   2   1   2   1   2   2   2   1   1   1   1   1   1   1   2   2   2   2   1   1   2   2   1   1   1   1   2   2   2   2   2   2   1   2   1   1   1   2   1   1   1   2   2   1   1   1   1   1   2   1   2   1   2   1   2   1   1   2   2   1   1   1   1   2   1   1   1   1   1   1   2   2   1   1   1   1   2   1
 MK-1-3                 1   1   1   2   2   1   2   2   1   2   1   2   2   2   1   1   1   1   2   1   2   2   2   1   2   1   1   1   1   2   2   2   2   1   2   1   1   1   2   1   1   1   1   2   2   2   2   2   1   2   1   2   2   2   2   1   1   1   2   2   1   2   2   1   1   2   1   1   1   1   2   1   1   2   2   2   2   2   1   1   1   1   2   2   2   1   1   2   1   1   1   2   1   1   2   1   1   2   2   2   1   1   2   1   2   1   1   1   2   1   1   2   2   2   2   2   2   2   2   1   2   2   2   1   2   2   2   2   2   2   1   2   1   2   1   1   2   2   2   2   1   1   1   2   2   1   1   1   2   2   2   2   1   2   1   2   1   2   1   2   1   1   1   2   2   1   1   1   1   1   2   1   1   1   2   1   2   1   2   2   2   2   1   1   1   1   1   1   1   1   1   1   2   2   1   1   1   2   2   1
 MK-1-4                 1   2   2   2   2   1   2   2   1   2   1   2   2   2   1   1   1   1   2   2   2   2   2   1   2   1   1   2   1   2   2   2   2   1   2   1   1   1   2   1   1   1   1   2   2   2   2   2   1   2   1   2   2   2   2   1   1   2   2   2   1   2   2   1   1   2   1   1   1   1   1   1   1   2   2   2   2   2   1   1   1   1   2   2   1   1   1   2   1   2   2   2   1   2   2   2   1   1   2   1   2   1   2   1   1   1   1   1   2   1   1   2   2   1   2   2   2   2   2   1   2   2   2   2   2   2   2   2   2   2   1   2   1   2   1   1   1   2   2   2   1   1   2   2   2   1   1   1   2   2   2   2   1   2   1   2   1   2   1   2   1   1   1   2   2   1   1   1   1   1   2   1   1   1   2   1   2   2   2   2   2   2   2   1   1   1   1   1   1   1   1   1   2   2   1   1   1   2   2   1
 MK-1-5                 1   2   2   2   2   1   1   2   1   2   2   2   2   2   1   2   2   1   2   2   2   2   2   1   2   1   1   1   1   2   2   2   2   1   2   1   1   1   2   1   2   1   1   2   2   1   2   2   1   2   1   2   2   2   2   1   2   2   2   2   1   2   2   1   1   2   1   1   1   1   1   1   1   2   2   2   2   2   1   1   1   1   2   2   1   1   1   2   1   2   2   2   2   2   2   2   1   1   2   1   2   1   2   1   1   1   1   2   2   1   1   2   2   1   2   2   2   2   1   1   2   2   2   2   2   2   2   2   2   2   1   2   1   2   1   1   1   2   2   2   1   1   2   2   2   1   1   1   2   2   2   2   1   2   1   2   1   2   1   2   1   1   1   2   2   1   1   2   1   1   2   1   1   1   1   1   1   2   2   2   2   2   1   1   1   1   1   1   1   1   1   1   2   2   1   1   1   2   2   1
 MK-1-6                 1   2   2   1   2   1   2   2   1   2   2   2   1   2   1   2   2   1   2   2   2   2   2   1   2   1   1   1   1   2   2   2   2   1   1   1   1   1   2   1   2   1   1   2   2   1   2   2   1   2   1   2   2   2   2   1   2   2   2   2   1   2   2   1   1   2   1   1   1   1   1   1   1   2   2   2   2   2   1   1   1   1   2   2   1   1   1   2   1   2   2   2   2   2   2   2   1   1   2   1   2   1   2   1   1   1   1   2   2   1   1   2   2   1   2   2   2   2   2   1   2   2   2   1   2   2   2   2   2   2   2   2   1   2   1   1   1   2   2   2   1   1   2   2   2   1   1   1   2   2   2   2   1   2   1   2   1   2   1   2   2   1   1   2   2   1   1   2   1   1   1   1   1   1   1   1   1   2   2   2   2   2   1   1   1   1   1   1   1   1   1   1   2   2   1   1   1   2   2   1
 MK-1-7                 1   2   2   2   2   1   2   1   1   2   1   2   1   2   1   2   2   1   2   2   1   2   2   1   2   1   1   1   1   2   2   1   2   1   1   1   1   1   2   1   2   1   1   2   2   1   2   2   1   2   2   2   2   2   2   1   2   2   2   2   1   1   2   1   1   2   1   1   1   1   1   1   1   2   2   2   2   2   1   1   1   1   2   2   1   1   1   2   1   2   2   2   2   2   2   2   1   2   2   1   2   1   2   1   1   1   1   2   2   1   2   1   2   2   2   2   2   2   2   1   2   2   2   1   2   2   2   2   2   2   2   2   1   2   1   1   1   2   2   2   1   1   2   2   2   1   1   1   2   2   2   2   1   2   1   2   1   2   1   1   2   1   1   2   2   1   1   2   1   1   1   1   1   1   1   1   1   2   1   2   2   2   1   1   1   1   1   1   1   1   1   1   2   1   1   1   1   1   2   1
 MK-1-8                 2   2   2   2   2   1   2   1   1   2   1   2   1   2   1   2   2   1   2   2   1   2   1   1   2   1   1   1   1   2   2   1   1   1   1   1   1   1   2   1   2   1   1   2   1   1   2   2   1   2   1   2   1   2   2   1   2   2   1   2   1   1   2   1   1   2   1   1   1   1   1   1   1   2   2   2   2   2   1   1   1   1   2   2   1   1   1   2   1   2   1   2   2   2   2   2   1   2   2   1   2   1   1   2   1   1   1   2   2   1   2   1   2   2   2   1   2   1   2   1   2   2   2   1   2   2   2   2   2   2   2   2   1   2   1   2   1   2   2   2   1   1   2   2   2   1   1   1   2   2   2   2   1   1   1   2   1   2   1   1   2   2   2   1   2   1   1   2   2   1   1   1   1   1   1   1   1   2   1   2   2   2   1   2   1   1   1   1   2   1   1   1   2   1   1   1   1   1   1   1
 MK-1-9                 2   2   2   2   2   1   2   1   2   2   1   2   1   2   1   2   2   1   2   2   1   2   1   1   2   1   1   1   1   2   2   1   1   1   1   1   1   2   2   1   2   1   1   2   1   1   2   2   1   2   1   2   1   2   2   1   2   2   1   2   1   1   2   1   1   2   1   1   1   1   1   1   1   2   2   2   2   1   1   1   1   1   2   2   1   1   1   1   1   2   1   2   2   2   2   2   1   1   2   1   2   1   1   2   1   1   1   2   2   1   2   1   2   2   2   1   2   1   2   1   2   2   1   1   2   2   2   2   2   2   2   2   1   2   1   2   2   2   2   2   1   1   2   2   2   1   2   1   2   2   2   2   1   1   2   2   1   2   1   1   2   1   2   2   2   1   1   2   2   1   1   1   1   2   2   1   1   2   1   2   2   2   1   1   2   1   1   1   2   1   2   1   2   1   1   1   1   1   1   1
 MK-1-10                2   2   2   2   2   1   2   1   2   2   1   2   1   2   1   2   2   1   2   2   1   2   1   1   2   1   1   1   1   2   1   1   1   1   1   1   1   2   2   1   2   1   1   2   1   2   2   2   1   1   1   2   1   2   2   1   2   2   1   1   1   1   2   1   1   2   1   1   1   1   1   1   2   2   2   2   2   1   1   1   2   1   2   2   1   1   1   1   2   1   1   2   2   2   2   2   2   1   2   1   2   1   2   2   1   1   1   2   2   1   2   1   2   2   2   1   2   1   2   1   2   2   1   1   2   2   2   2   2   2   2   2   2   2   1   2   2   2   2   2   1   2   2   2   2   1   2   1   2   2   2   2   1   1   2   2   1   2   1   1   2   1   2   2   2   1   1   2   2   1   1   1   2   2   2   1   1   2   1   1   2   2   1   2   1   1   1   1   1   1   2   1   2   1   1   1   1   1   1   1
 MK-1-11                2   2   2   2   2   1   2   1   2   2   1   2   1   2   1   2   2   1   1   2   1   2   1   1   2   1   1   1   1   2   1   1   1   1   1   1   1   2   2   2   2   1   1   2   1   1   1   2   1   1   2   1   1   2   2   1   2   2   1   2   1   1   2   1   1   2   1   1   1   1   1   1   2   2   2   2   2   1   1   1   2   1   2   2   1   1   1   2   2   1   1   2   2   2   2   2   2   1   2   1   2   1   2   2   1   2   1   2   2   1   2   1   2   2   2   1   2   1   2   1   2   1   1   1   2   2   2   2   2   2   1   2   2   1   1   2   2   2   1   2   1   1   2   2   2   2   2   2   2   2   2   2   1   1   2   2   1   2   1   1   1   1   2   2   2   1   1   2   2   1   1   1   2   2   1   1   1   2   1   1   2   2   1   2   1   1   1   1   1   1   2   1   2   1   1   1   1   1   1   1
 MK-1-12                1   2   2   2   2   2   2   2   1   2   1   2   1   2   1   2   2   1   1   2   1   2   1   1   2   1   2   1   1   2   1   1   1   1   1   1   1   2   2   2   2   1   1   2   1   1   1   2   1   1   1   1   1   2   2   2   2   2   1   2   1   1   2   1   1   2   1   1   1   1   1   1   2   2   2   2   2   1   1   1   2   1   2   2   1   1   1   2   1   1   1   2   2   2   2   2   2   1   2   2   2   1   2   2   1   2   2   2   2   1   2   1   2   2   2   1   2   1   2   1   2   1   1   1   2   2   2   2   2   2   1   2   2   1   1   2   2   2   1   2   1   1   2   2   1   2   2   2   2   2   2   2   1   1   2   2   1   2   1   1   1   1   2   2   2   1   1   2   2   1   1   2   1   1   2   1   1   1   1   1   2   2   1   2   1   1   2   1   1   2   2   1   2   2   1   1   1   1   1   1
 MK-1-13                2   2   2   2   2   2   2   2   1   2   1   2   1   2   1   1   2   1   1   2   2   2   1   1   2   1   2   1   1   2   1   1   1   1   1   1   1   2   2   2   2   1   1   2   1   1   1   2   1   1   1   1   2   2   2   2   2   2   2   2   1   1   2   1   1   2   1   1   1   1   1   1   2   2   1   2   2   1   1   1   2   1   2   2   1   1   1   2   1   1   1   2   2   2   2   2   2   1   2   2   2   1   2   2   1   2   1   2   2   2   2   1   1   2   2   1   2   1   1   1   2   1   1   1   2   2   2   2   2   1   1   2   2   1   1   2   2   2   1   2   1   1   2   2   1   2   2   2   2   2   2   2   1   2   2   2   1   2   2   1   1   1   1   2   2   1   1   2   2   1   1   2   1   2   2   1   1   1   2   1   2   2   1   2   1   1   2   1   1   2   2   1   2   2   1   1   1   1   1   1
 MK-1-14                2   2   1   1   2   2   2   2   1   2   1   2   1   2   1   2   2   1   1   2   2   2   1   1   2   1   2   1   1   2   1   1   1   1   1   1   1   2   2   1   1   1   1   2   1   1   2   2   1   1   1   1   2   2   2   2   2   2   2   2   1   1   2   1   1   2   1   1   2   1   1   1   2   2   2   2   2   1   1   1   2   1   2   2   1   2   1   1   1   1   1   2   2   2   2   2   2   2   2   2   2   2   2   2   1   2   1   2   2   2   2   1   1   2   2   2   2   1   1   1   2   1   2   1   2   2   2   2   2   1   1   2   2   1   1   2   2   2   1   2   1   2   2   2   1   2   2   2   2   2   2   1   1   2   2   2   1   2   2   1   2   1   1   1   2   2   1   2   2   1   1   2   1   2   2   1   1   1   2   2   2   2   1   2   1   1   2   1   1   2   2   1   2   2   1   1   1   1   1   1
 MK-1-15                2   2   1   1   2   2   2   2   1   2   1   2   1   2   1   2   2   1   1   2   2   2   1   1   2   2   2   1   1   2   1   1   1   1   2   1   1   2   2   1   1   1   1   2   1   1   2   2   1   1   1   1   1   2   2   2   2   2   2   2   1   1   1   1   1   2   1   1   2   1   1   1   2   2   2   2   2   1   1   1   1   1   2   2   1   2   1   1   1   1   1   2   2   2   2   2   2   2   1   2   2   2   2   2   1   2   1   2   2   2   1   1   1   2   2   2   2   1   1   1   2   1   2   1   2   2   2   2   2   1   1   2   2   1   1   2   2   2   1   2   1   2   2   2   1   2   1   1   2   1   2   1   1   2   2   2   1   2   2   1   2   1   1   1   2   2   1   2   2   1   1   2   1   2   2   1   1   1   2   2   2   2   1   2   1   1   2   1   1   2   2   1   2   1   1   1   2   1   1   1
 MK-1-16                2   2   1   1   2   2   2   2   2   2   1   2   1   2   1   2   2   1   1   1   2   2   1   1   2   2   2   1   1   2   1   1   1   1   2   2   1   1   2   1   1   1   2   1   2   1   1   2   1   1   1   1   1   2   2   2   2   2   2   2   2   2   1   1   1   2   1   1   2   1   1   1   2   2   2   2   2   1   1   1   1   1   2   2   1   2   1   1   1   1   1   2   2   2   2   2   2   2   1   2   2   2   2   2   1   2   1   2   1   2   1   1   2   2   2   2   2   1   1   1   1   1   1   1   2   2   2   2   2   1   1   2   2   1   1   2   2   1   1   2   1   2   2   2   1   1   1   1   2   1   2   1   1   2   2   2   1   2   2   1   2   1   1   1   2   1   1   2   2   1   1   1   1   2   2   2   1   1   2   2   2   2   1   2   2   1   2   1   1   2   2   1   2   1   1   1   2   1   1   1
 MK-2-1                 2   1   1   1   1   1   1   1   2   1   2   1   1   2   1   1   2   1   1   1   1   2   1   2   2   2   2   1   1   1   1   2   2   2   2   1   1   2   1   1   2   1   1   1   2   2   1   2   2   1   1   1   2   2   1   2   2   1   2   2   2   1   2   2   1   1   2   2   1   2   2   1   2   2   2   1   1   2   1   1   1   2   2   2   1   1   1   1   1   1   1   1   1   1   1   2   1   2   1   1   1   2   1   2   1   1   2   2   1   1   1   1   2   1   2   1   2   2   1   1   1   1   1   1   1   1   2   1   2   1   1   2   1   2   1   1   2   2   1   1   1   1   1   2   1   2   1   2   2   2   2   1   2   1   2   1   1   2   1   2   1   1   2   2   1   2   1   1   2   2   1   1   2   1   1   1   1   1   1   2   2   1   1   2   1   1   1   2   1   2   2   1   1   1   1   1   1   2   1   2
 MK-2-2                 2   1   1   1   1   1   1   1   1   1   2   1   1   2   2   1   2   1   1   1   1   2   1   2   2   2   2   1   1   1   1   2   2   2   2   1   1   2   1   1   2   1   1   1   2   2   2   2   2   1   1   1   1   2   2   2   2   1   2   2   2   1   2   2   1   1   2   1   1   1   2   1   2   2   2   1   1   2   1   1   1   2   2   2   1   1   1   1   1   2   1   1   1   1   1   2   1   2   1   1   1   2   1   2   1   1   2   2   2   1   1   1   2   1   2   1   1   1   1   1   1   1   1   1   1   2   1   1   2   1   1   2   2   2   1   1   2   2   1   2   1   1   1   2   1   2   1   2   2   2   2   1   2   1   2   1   2   2   1   2   1   1   2   2   1   2   2   2   2   2   1   1   2   1   1   1   1   1   1   2   2   1   2   1   1   1   1   2   2   2   2   1   2   1   1   1   1   2   1   2
 MK-2-3                 2   1   1   1   2   1   1   1   1   2   2   1   1   2   2   1   2   1   2   1   1   2   1   2   2   2   2   1   1   1   1   2   2   2   2   1   1   2   1   2   2   1   1   1   2   2   2   2   2   1   1   1   1   2   1   2   2   1   2   2   2   1   1   2   1   1   2   1   1   2   2   1   2   2   2   1   1   2   1   1   1   2   2   2   1   1   1   1   1   2   1   1   1   1   1   2   1   2   1   1   1   2   2   2   1   1   2   2   2   1   1   1   2   1   2   1   1   1   1   1   1   1   1   1   1   1   1   2   2   1   1   2   2   2   1   2   2   2   1   2   1   1   1   2   1   2   1   2   2   2   2   1   2   1   1   1   2   2   1   2   1   1   2   2   1   2   2   2   2   2   1   1   2   1   1   1   1   1   1   2   2   1   2   1   1   1   1   2   2   2   2   1   2   1   1   1   2   2   1   2
 MK-2-4                 2   1   1   1   2   1   1   1   1   2   2   1   1   2   2   1   2   1   2   2   1   1   1   2   2   2   2   1   1   2   1   2   1   2   2   1   1   1   1   2   2   1   1   1   2   2   2   2   2   1   1   1   1   2   2   2   1   1   2   2   2   2   2   2   1   1   2   1   2   2   2   1   2   2   2   1   1   2   1   1   1   2   2   2   1   1   1   1   1   2   1   1   1   1   1   2   1   2   1   1   1   2   2   2   1   1   2   2   2   1   1   1   2   2   2   1   1   1   1   2   1   1   2   1   1   1   1   2   2   1   1   2   2   1   1   2   2   2   1   2   1   1   1   2   1   1   1   2   2   2   2   1   2   1   1   1   2   2   1   2   1   1   2   2   1   2   2   2   2   2   1   1   2   1   1   1   1   2   1   2   2   1   2   1   1   1   1   2   2   2   2   1   2   2   1   1   2   2   2   2
 MK-2-5                 2   1   1   1   2   1   1   1   1   2   2   1   2   1   2   1   2   1   2   2   1   1   2   2   2   2   2   1   1   2   1   2   1   2   2   1   1   1   1   2   2   1   1   1   2   2   2   2   2   1   1   1   1   2   2   2   1   1   2   2   2   1   2   2   1   1   1   2   2   1   2   1   2   2   2   1   1   2   1   1   1   2   2   1   1   1   1   1   1   1   1   2   1   1   1   2   1   2   1   1   1   2   2   2   1   1   2   2   2   1   1   1   2   2   2   1   1   1   1   2   1   1   2   1   1   1   1   1   2   1   2   2   1   1   1   2   2   2   2   2   1   1   1   2   1   1   1   1   2   2   2   1   2   1   1   1   1   2   1   2   1   1   2   2   1   2   2   2   2   2   1   1   2   1   1   1   1   2   1   2   2   1   2   1   1   1   1   2   1   2   2   1   2   2   1   1   2   2   2   2
 MK-2-6                 2   1   1   1   2   2   1   1   1   2   2   1   2   1   2   1   2   2   2   2   1   1   2   2   2   2   1   1   1   1   2   2   1   2   2   1   1   1   1   2   2   1   1   1   2   2   2   2   2   2   1   1   1   2   1   2   1   1   2   2   2   1   2   2   1   1   1   2   2   1   1   1   2   2   2   2   1   1   2   1   1   2   2   1   2   1   1   1   1   1   1   2   1   1   1   2   1   2   1   1   1   2   2   1   1   1   1   2   2   1   1   1   2   1   2   1   1   1   2   2   1   1   2   1   1   1   1   1   2   2   2   2   1   1   1   2   2   2   2   2   1   1   1   2   1   1   1   1   2   1   2   1   2   1   1   1   1   2   1   2   1   1   2   2   1   2   2   1   2   2   1   1   2   1   1   1   1   2   1   2   2   1   2   1   1   1   1   2   2   1   2   2   2   2   1   2   2   2   2   2
 MK-2-7                 2   1   1   1   2   2   1   1   1   2   2   1   2   1   2   1   1   2   2   2   1   2   2   1   2   2   1   1   1   1   2   2   1   2   2   1   1   1   1   2   1   1   1   1   2   2   2   2   2   2   1   1   2   2   1   2   1   1   2   2   2   1   1   2   1   1   1   2   1   2   1   1   2   2   2   1   1   1   2   1   2   1   2   1   1   1   1   1   2   1   2   2   1   1   1   2   1   1   1   1   1   2   2   1   1   1   1   2   2   2   1   1   2   1   2   1   1   1   2   2   2   1   2   1   2   1   1   1   2   2   2   2   1   1   1   2   2   2   1   2   1   1   1   2   1   1   2   2   2   1   2   1   1   1   1   1   1   2   1   2   1   1   2   2   2   2   2   1   2   2   1   1   1   1   1   1   1   1   1   2   2   1   2   1   1   1   1   2   2   1   2   2   2   2   1   2   2   2   1   1
 MK-2-8                 2   2   1   1   2   2   1   1   1   2   2   2   1   1   2   1   1   2   2   1   2   2   2   1   1   1   2   1   1   1   2   2   1   2   2   1   1   1   1   2   1   1   1   1   2   2   2   2   2   2   1   1   2   2   1   2   1   2   2   2   2   1   1   2   1   1   1   2   1   2   1   1   2   2   2   1   1   1   2   1   2   1   2   1   1   1   1   1   2   1   2   2   1   2   1   2   1   1   1   1   1   2   2   2   1   1   2   2   2   2   1   1   2   1   2   2   1   1   2   2   2   1   2   1   2   2   1   1   2   2   2   2   2   1   1   2   2   2   1   2   1   1   1   2   1   1   2   2   1   1   2   1   1   1   1   2   1   2   1   2   1   1   2   2   2   2   2   1   1   2   1   1   1   2   1   1   1   1   1   2   2   1   2   1   1   1   1   2   2   1   2   2   2   2   1   2   2   2   1   1
 MK-2-9                 2   2   1   1   2   2   1   1   1   2   2   2   1   1   2   1   1   2   2   1   2   1   2   1   1   1   2   1   1   1   2   2   1   2   1   1   1   1   1   2   1   1   1   1   2   2   2   2   2   2   1   1   2   2   1   2   1   2   2   2   1   1   1   2   2   2   1   2   1   2   2   1   2   2   2   2   1   2   2   1   2   1   1   1   1   2   1   1   2   1   2   2   1   2   1   2   1   1   1   1   2   2   2   2   1   1   2   2   2   2   1   1   2   1   2   2   1   1   1   2   1   1   2   1   2   2   1   1   2   2   2   2   1   1   1   2   2   2   1   2   1   1   1   2   1   1   2   2   2   1   2   1   1   2   1   2   1   1   1   2   2   1   2   2   2   2   2   1   1   2   2   1   1   2   1   1   1   2   1   2   2   1   2   1   2   1   1   2   2   1   2   2   2   2   1   2   2   2   1   1
 MK-2-10                2   2   1   1   2   2   2   1   1   2   2   1   1   1   2   1   1   2   2   1   2   2   2   1   2   1   2   1   1   1   2   2   1   2   1   1   1   1   1   2   1   1   1   1   2   2   2   1   2   2   1   1   2   2   2   2   1   2   2   2   1   1   1   2   2   2   1   2   1   2   2   1   2   2   2   2   1   2   2   1   1   1   1   1   1   2   1   1   2   1   2   2   1   1   2   1   1   1   1   1   2   2   2   2   1   1   2   2   2   1   1   1   2   1   2   2   1   1   1   2   2   1   2   1   2   1   1   1   2   2   2   2   1   1   1   2   2   2   2   2   1   1   1   2   1   1   2   2   1   1   2   1   1   2   1   2   1   1   1   2   2   1   2   2   2   2   2   1   1   2   1   1   1   2   1   1   1   2   1   2   1   1   2   1   2   1   1   2   2   1   2   2   2   2   1   2   2   2   1   1
 MK-2-11                1   2   1   1   2   2   2   1   1   1   2   1   1   1   2   1   1   1   1   1   2   2   2   1   1   1   2   1   1   1   2   2   1   2   1   1   2   1   1   2   1   1   1   1   2   2   2   1   2   2   2   1   2   2   2   2   1   2   2   2   1   1   1   2   2   2   1   1   1   2   2   1   2   2   2   2   1   2   2   2   1   1   1   1   1   1   2   1   1   2   2   2   1   1   2   1   1   1   1   1   2   2   2   2   1   1   2   2   2   1   1   2   2   1   2   2   1   1   1   2   2   1   2   1   2   1   1   1   2   2   2   2   1   1   1   2   2   2   2   2   1   1   1   2   1   1   2   2   1   1   2   1   1   2   1   2   1   1   2   2   2   1   2   2   2   2   2   1   1   2   2   2   1   2   2   2   1   2   1   2   1   1   2   1   2   1   2   2   2   1   2   2   2   2   1   2   1   2   1   1
 MK-2-12                1   2   1   1   2   2   2   1   1   1   2   1   2   1   2   1   1   1   2   2   2   2   2   1   1   1   1   1   1   1   2   2   1   2   1   1   2   1   1   2   1   1   1   1   2   2   2   1   2   2   2   1   2   2   2   2   1   2   2   2   1   1   1   2   2   2   1   1   1   2   2   1   2   2   2   2   1   2   2   2   1   1   1   1   1   1   2   1   1   2   2   2   1   1   2   1   1   1   1   1   2   2   2   2   1   1   2   2   2   1   1   2   2   1   2   2   1   1   1   2   2   1   2   1   2   1   1   1   2   2   2   2   2   1   1   2   1   2   2   2   1   1   1   2   1   1   2   2   1   2   2   1   1   1   2   2   2   1   2   2   2   1   1   2   2   2   2   1   1   2   2   2   1   2   2   2   2   2   1   2   1   1   2   1   2   1   2   2   2   1   2   2   2   2   1   2   1   1   1   2
 MK-2-13                1   2   1   1   2   2   2   1   1   1   2   1   1   1   2   1   1   1   2   2   2   2   2   1   1   1   1   1   1   2   2   2   1   1   1   1   1   1   2   2   1   1   1   1   2   2   2   1   2   2   1   1   2   2   2   2   1   2   2   2   1   1   1   2   2   1   1   1   1   2   2   1   2   2   2   2   1   2   2   2   1   1   1   1   1   1   2   2   1   2   1   2   1   2   2   1   1   1   1   1   2   2   2   2   1   1   1   1   1   1   1   2   2   1   2   2   1   1   1   2   2   1   2   1   2   1   1   1   2   2   2   2   2   1   1   2   2   2   2   2   1   1   1   2   1   2   2   1   2   2   2   1   1   1   2   2   2   1   2   2   2   1   2   2   2   2   2   1   1   2   1   2   1   2   1   2   2   2   1   2   1   1   2   1   2   1   1   2   2   1   2   2   2   2   1   2   1   1   1   2
 MK-2-14                1   2   1   1   2   2   2   1   1   1   2   1   1   1   2   1   1   2   2   2   2   2   2   1   1   1   1   1   1   2   2   2   1   2   1   1   1   1   2   2   2   1   1   1   2   2   2   1   2   2   1   1   2   2   2   2   1   2   2   2   1   1   1   1   2   2   1   1   2   2   2   1   2   2   2   2   1   2   2   1   1   1   1   1   1   1   2   2   1   2   1   2   1   2   1   1   2   1   1   2   2   2   2   2   1   1   1   1   1   1   1   2   2   1   2   2   1   1   1   2   2   1   2   1   2   1   1   1   2   2   1   2   2   1   1   2   2   2   2   2   1   1   1   2   1   2   2   1   2   2   2   1   1   1   2   1   2   1   2   2   2   1   2   2   2   2   2   1   1   2   1   2   1   1   1   1   2   2   1   2   1   1   2   1   2   1   1   2   2   1   2   1   2   2   2   2   1   1   1   2
 MK-2-15                1   2   1   1   2   2   2   1   1   1   2   1   1   1   2   1   1   1   2   2   2   2   2   1   1   2   1   1   1   2   2   2   1   2   1   1   1   1   2   2   2   1   1   1   2   2   2   1   1   2   1   1   2   2   2   2   1   2   2   2   1   1   1   1   2   2   1   1   2   2   2   1   2   2   2   2   2   2   2   1   1   1   1   1   1   1   2   2   1   2   1   2   1   2   1   1   2   1   1   2   2   2   2   2   1   1   1   1   2   1   1   2   1   1   2   2   1   1   2   2   2   1   2   1   2   1   1   1   2   2   1   2   2   1   1   2   2   2   2   2   1   1   2   2   1   2   2   1   2   2   2   1   2   1   2   1   2   1   2   2   2   1   2   2   2   2   2   1   1   2   1   2   1   1   1   1   2   1   1   2   1   1   2   1   2   1   1   2   2   1   2   1   2   2   2   2   1   1   1   2
 MK-2-16                1   2   1   1   2   2   2   1   1   1   2   1   1   1   2   1   1   1   2   2   2   2   2   1   1   2   1   1   1   2   2   1   1   2   2   1   2   1   2   2   2   1   1   2   2   2   2   1   1   2   1   1   2   2   2   2   1   2   2   2   1   2   1   1   2   1   1   1   2   2   2   1   1   2   1   2   2   2   2   1   1   1   1   1   1   1   2   2   1   2   1   2   1   2   1   1   2   1   1   2   2   2   2   2   1   1   1   1   2   1   1   2   1   1   2   2   1   1   2   2   2   1   2   1   1   1   1   1   2   2   1   2   2   1   1   2   2   2   2   2   1   1   2   2   1   2   2   1   2   2   2   1   2   1   2   1   2   1   2   2   2   1   2   2   2   2   2   1   1   2   1   2   1   2   1   2   2   1   1   1   1   2   2   1   2   1   1   2   1   1   2   1   2   2   2   2   1   1   1   2
 MK-3-1                 1   1   2   2   1   1   2   2   2   1   2   1   2   2   2   1   2   2   1   1   2   1   1   1   1   2   1   2   1   1   1   2   2   1   1   1   2   2   1   1   2   2   1   2   2   2   1   2   1   2   1   1   2   2   2   2   1   2   2   2   2   1   2   1   2   1   1   2   2   2   2   1   1   2   2   1   1   2   2   1   2   2   2   2   1   2   2   1   2   2   2   1   1   2   2   1   2   2   2   2   2   2   2   2   1   2   2   2   2   2   1   2   2   1   1   2   2   1   1   2   1   1   1   1   2   1   2   1   2   2   2   2   2   1   2   2   2   1   1   2   2   2   1   2   1   1   1   1   2   2   2   2   1   1   1   1   2   1   2   1   1   1   1   1   1   1   2   1   1   2   1   1   1   1   1   2   2   1   1   2   1   1   2   1   2   1   2   2   1   1   2   1   1   1   2   2   2   1   1   1
 MK-3-2                 1   1   2   2   1   1   2   2   2   1   2   1   2   2   2   1   2   2   1   1   2   1   1   1   1   2   1   2   1   1   1   2   2   1   1   1   2   1   1   1   2   2   1   2   2   2   1   2   1   2   1   1   1   2   1   2   1   2   1   2   2   1   2   1   2   1   2   2   2   2   1   1   2   2   2   1   1   2   2   1   2   2   2   2   1   2   2   1   2   2   2   1   2   2   2   1   2   2   2   2   2   2   2   2   1   1   2   2   2   2   1   2   2   1   1   2   2   1   1   2   1   1   1   2   2   1   2   2   2   2   1   2   1   1   2   2   2   1   1   2   2   2   1   2   1   1   1   2   1   2   2   2   1   1   1   1   2   1   2   1   1   1   1   2   1   1   2   1   1   1   2   1   1   1   2   2   2   1   1   1   1   1   2   1   2   1   2   2   1   1   1   1   1   1   2   2   2   1   1   1
 MK-3-3                 1   1   2   2   2   1   2   2   2   1   2   1   2   2   2   1   2   2   1   1   2   1   1   1   1   2   1   2   1   1   1   2   2   1   1   1   2   1   1   1   2   2   1   2   1   2   2   2   2   2   1   1   2   2   1   2   1   2   1   2   2   1   2   1   2   1   2   2   2   2   1   1   2   2   2   1   1   2   2   1   2   2   2   2   1   2   2   1   2   1   2   1   2   1   2   1   2   2   2   2   2   2   2   2   1   1   2   2   2   2   1   2   2   1   1   2   2   1   1   2   1   1   1   2   2   1   2   2   2   2   1   2   1   1   2   2   2   1   1   2   2   2   1   2   1   1   1   2   1   2   2   2   1   1   2   1   2   2   2   1   1   1   1   2   2   1   2   1   1   2   2   1   1   1   2   2   2   1   1   1   1   1   2   1   2   1   2   2   1   1   1   1   1   1   2   2   2   2   1   1
 MK-3-4                 1   1   2   2   2   1   2   2   2   1   2   1   2   2   2   1   2   2   1   1   2   1   1   1   1   2   1   2   1   1   2   2   2   1   1   1   2   1   1   1   2   2   1   2   1   2   1   2   2   2   1   2   2   2   1   2   1   1   1   2   2   1   2   1   2   1   2   2   2   2   1   1   2   2   2   1   1   2   2   1   2   1   2   2   1   2   2   1   2   1   2   1   2   1   2   1   2   2   2   2   2   2   1   2   1   1   2   1   1   1   1   2   2   1   1   2   2   1   1   1   1   1   1   2   2   1   1   1   2   2   1   2   1   1   2   2   2   1   1   2   2   2   1   1   2   1   2   2   1   2   2   2   1   1   2   1   2   1   2   1   1   1   1   2   2   1   2   1   1   2   2   1   1   1   2   2   2   1   2   1   1   2   1   1   2   2   2   2   1   2   1   1   1   1   2   2   2   2   1   2
 MK-3-5                 1   2   2   2   2   1   2   1   2   1   2   1   2   2   2   1   2   2   1   1   2   1   1   1   1   2   2   2   1   1   2   2   2   1   1   2   2   1   1   1   2   2   1   2   1   2   1   2   2   2   1   2   2   2   1   2   1   1   1   2   1   1   2   1   2   1   2   2   2   2   2   1   2   2   2   1   1   2   2   1   2   1   1   2   1   2   2   1   1   1   2   1   2   1   2   1   2   2   2   2   2   1   1   2   1   1   2   1   1   2   1   2   2   2   1   2   2   1   1   1   1   1   1   2   2   1   1   1   2   2   2   2   1   1   2   2   2   1   1   2   2   2   1   1   2   1   2   2   1   2   2   2   1   1   2   1   2   1   2   1   2   1   1   2   2   1   2   1   1   2   2   1   1   1   2   2   2   1   2   1   1   2   1   1   2   2   2   2   1   1   1   1   1   1   2   2   2   2   1   2
 MK-3-6                 1   2   2   2   2   1   2   1   2   1   2   2   2   2   2   1   2   2   1   1   1   2   1   1   2   2   2   2   2   1   2   2   2   1   1   2   2   1   1   1   1   2   1   2   1   2   1   1   1   2   1   2   2   2   1   2   1   1   1   2   1   1   2   1   2   1   2   2   2   2   2   1   2   2   2   1   2   2   2   1   2   1   1   2   1   2   2   1   1   1   2   1   2   1   2   1   2   2   2   2   2   1   1   2   1   1   2   1   1   2   1   2   1   1   2   2   2   1   1   1   1   1   1   2   2   1   1   1   2   2   2   2   1   1   2   2   2   1   1   2   1   2   1   1   2   1   2   2   1   2   1   2   1   1   2   1   2   1   2   1   2   1   1   2   2   1   2   1   1   2   2   1   1   1   2   2   2   1   2   1   1   2   2   1   2   2   2   2   1   1   1   1   2   1   2   1   2   2   1   2
 MK-3-7                 2   1   2   2   2   1   2   1   2   1   2   2   2   2   2   1   2   2   2   1   1   2   1   1   2   2   2   2   2   1   1   2   2   1   2   2   2   1   1   1   1   2   1   2   1   2   1   1   1   2   1   2   2   2   1   2   2   1   1   2   1   1   2   1   2   1   2   2   2   2   2   1   2   2   1   1   2   2   2   1   2   1   1   2   1   2   1   1   1   1   2   1   2   1   2   1   2   2   2   2   2   1   1   2   1   1   2   2   1   2   1   2   1   1   2   2   2   2   1   1   1   1   1   2   2   1   1   1   2   1   2   2   1   1   2   2   2   1   1   2   1   2   1   1   2   1   2   1   2   2   1   2   1   1   2   1   2   1   2   1   2   1   1   2   2   1   2   1   1   2   2   1   1   1   2   2   2   1   2   1   1   2   2   1   2   2   2   2   1   1   2   2   2   2   2   1   2   2   1   2
 MK-3-8                 2   2   2   2   2   1   2   2   1   2   2   2   2   1   2   1   1   2   2   1   1   2   1   2   2   2   2   2   2   1   1   2   2   1   2   2   2   1   1   1   1   1   1   1   1   2   1   1   1   2   2   2   2   1   1   2   2   1   1   1   1   1   2   1   2   1   2   2   2   1   2   1   1   2   1   1   1   2   1   1   2   2   1   2   1   2   1   1   1   1   2   1   2   1   2   1   2   2   2   2   2   1   1   2   1   1   2   2   1   2   1   2   1   1   2   2   2   2   1   1   1   1   1   2   2   1   2   1   2   1   2   2   1   2   2   2   2   1   1   2   1   2   2   1   2   2   2   1   2   2   2   2   1   1   2   1   2   1   2   1   2   1   1   2   2   1   2   2   1   2   2   1   2   1   2   2   2   2   1   1   2   2   2   1   2   2   2   2   1   1   2   2   2   2   2   1   2   2   1   2
 MK-3-9                 1   2   2   2   2   1   2   1   1   2   2   2   2   1   2   2   1   1   2   1   1   2   1   2   2   2   2   2   2   1   1   2   2   1   2   2   2   1   1   1   1   2   1   1   2   2   1   2   1   2   2   2   2   1   1   2   2   1   1   1   1   1   1   1   2   1   2   2   2   1   2   1   1   2   2   1   1   2   1   1   2   2   1   2   1   2   1   1   1   2   2   1   2   1   1   1   2   2   2   2   2   1   1   2   1   1   2   1   1   2   1   2   1   1   2   2   2   2   1   1   1   1   1   2   2   1   2   1   2   1   2   2   2   2   1   2   2   1   1   2   1   2   2   1   2   2   2   1   2   2   2   2   1   1   2   1   2   1   2   1   2   1   1   2   2   1   2   2   1   2   2   1   2   2   2   2   2   2   1   1   2   2   2   1   2   2   2   2   2   1   2   1   2   2   1   1   1   2   1   2
 MK-3-10                1   2   2   1   2   1   2   1   1   2   2   2   2   1   1   2   1   1   2   1   1   2   1   2   2   2   2   2   2   1   1   2   2   1   2   2   2   1   1   2   1   2   1   2   1   2   1   2   1   2   2   2   2   1   1   2   2   1   1   1   1   1   1   1   2   1   2   2   1   1   2   1   1   2   2   1   1   2   1   1   2   2   1   2   2   2   2   1   1   1   2   1   2   1   1   1   1   2   2   2   2   1   1   2   1   1   2   1   1   2   1   1   1   1   2   2   2   2   2   2   1   1   1   2   2   1   2   1   2   1   2   2   2   2   1   2   2   1   1   2   1   2   2   1   2   1   2   1   2   1   2   2   1   1   2   1   1   1   2   1   1   1   1   2   2   1   2   2   1   2   2   1   2   2   2   2   2   2   1   1   2   2   1   1   2   2   2   2   2   1   2   1   2   2   1   1   1   2   1   2
 MK-3-11                1   2   2   1   2   1   2   1   1   2   2   2   2   1   2   2   1   1   2   1   1   2   1   2   2   2   2   2   2   1   1   2   2   1   2   2   2   1   1   2   2   2   1   2   1   2   1   2   2   2   2   2   2   1   1   2   2   1   1   1   1   1   2   1   2   2   2   2   2   2   2   1   1   2   2   1   1   1   1   1   2   2   1   2   2   2   2   1   1   1   2   1   2   1   1   1   1   1   1   2   2   1   2   2   1   1   2   2   1   2   1   2   1   1   2   2   2   2   2   1   2   1   1   2   2   1   2   2   2   2   2   2   2   2   1   2   2   1   1   1   1   2   2   1   2   1   1   1   2   1   2   2   1   1   2   1   1   1   2   1   1   2   1   2   2   1   2   2   1   2   2   1   2   2   2   2   2   2   1   1   2   2   1   1   2   2   2   2   2   1   2   1   2   1   2   1   1   2   2   2
 MK-3-12                1   2   2   2   2   1   2   1   1   2   2   2   2   1   2   2   1   1   2   1   1   1   1   2   2   2   2   2   2   1   1   2   2   1   1   2   2   1   1   2   2   2   1   2   1   2   1   2   2   2   2   2   2   1   1   2   2   1   1   1   1   1   2   1   2   2   2   2   2   1   2   1   1   2   2   1   1   1   1   1   2   2   2   2   2   1   1   2   2   1   2   1   2   1   1   1   1   1   1   2   2   1   2   2   2   1   2   2   1   2   1   2   1   1   2   2   2   2   1   1   2   2   1   2   2   1   2   2   1   1   2   1   1   1   1   2   2   1   1   1   1   2   1   1   1   1   1   1   2   1   2   2   2   1   2   1   1   1   2   1   1   2   1   2   2   1   2   2   1   1   2   1   2   1   2   2   2   2   1   1   2   2   1   1   2   2   2   2   2   1   2   1   2   1   2   1   1   2   2   2
 MK-3-13                1   1   2   1   2   1   2   1   1   2   2   2   2   1   2   2   2   1   2   1   1   1   1   2   2   2   2   2   2   1   1   2   2   1   1   2   2   1   1   1   2   2   2   2   1   2   1   2   2   2   2   2   2   1   1   1   2   1   1   1   1   1   2   1   1   2   2   2   2   1   1   1   1   2   2   1   1   1   2   1   2   2   2   2   2   1   2   1   1   1   2   1   2   1   2   1   1   1   1   2   2   1   2   2   2   1   2   2   1   2   1   2   1   1   2   2   2   2   1   1   2   2   1   2   2   1   2   2   1   1   2   1   1   1   1   2   2   1   1   1   1   2   1   1   1   1   2   1   2   1   2   2   2   1   1   1   1   1   1   1   1   2   1   2   2   1   2   2   1   1   1   1   2   1   1   2   2   2   1   1   2   2   1   1   2   2   2   2   2   1   2   1   2   1   2   1   1   2   2   2
 MK-3-14                1   1   2   2   2   1   2   1   1   2   2   2   2   1   2   2   2   1   2   1   1   1   1   2   2   2   2   2   2   1   1   1   2   1   1   2   2   2   1   1   2   2   2   1   1   2   1   2   2   2   1   2   2   2   1   1   2   1   1   1   2   1   2   2   2   2   2   2   2   1   1   1   1   2   1   2   2   1   2   1   2   2   2   2   2   1   2   1   1   1   2   1   2   2   2   1   1   1   1   2   2   1   2   2   2   1   2   2   1   1   1   2   2   1   2   2   2   2   1   1   2   2   1   1   2   2   2   1   1   1   2   1   1   1   1   2   2   1   1   2   1   1   1   1   1   1   1   1   2   1   2   2   2   2   1   1   1   1   1   1   1   2   1   2   2   1   2   2   1   1   1   2   2   1   1   2   2   1   1   1   1   2   1   1   2   2   2   2   2   1   2   2   2   1   2   1   1   2   2   2
 MK-3-15                1   1   2   2   2   1   2   1   1   1   2   2   2   1   2   2   2   1   2   1   1   1   1   2   2   2   2   2   2   1   1   1   2   1   1   2   2   2   1   1   2   2   2   1   1   2   1   2   2   2   2   2   2   2   1   1   2   1   1   1   2   1   2   1   2   2   2   2   2   1   1   1   1   2   1   2   2   2   1   1   2   1   2   2   2   1   2   1   1   1   1   1   2   2   2   1   1   1   1   2   2   1   2   2   2   1   2   2   1   1   1   2   2   1   2   2   1   2   2   1   2   2   1   1   2   2   2   1   1   1   1   1   1   1   1   2   2   1   1   2   1   1   1   1   1   1   1   1   2   1   2   2   2   1   1   1   1   2   1   2   1   2   1   2   2   1   2   2   1   1   1   1   2   1   1   2   2   1   1   1   1   1   1   1   2   2   2   2   2   1   2   2   1   1   2   1   1   1   2   2
 MK-3-16                1   1   2   2   2   1   2   1   1   1   2   2   2   1   2   2   2   1   2   1   1   1   1   2   2   2   2   2   2   1   1   1   2   2   1   2   2   2   1   1   2   2   2   1   1   2   1   2   2   2   2   2   2   2   1   2   2   1   1   1   1   1   2   1   2   2   1   2   2   1   1   1   1   2   1   2   1   2   2   1   2   1   2   2   2   1   2   1   1   2   1   1   2   1   2   1   1   1   1   2   2   1   2   1   2   1   2   1   1   1   1   2   2   1   2   2   1   2   2   1   2   2   1   1   2   2   1   1   1   1   1   1   1   1   2   2   2   1   1   2   1   2   1   1   2   1   1   1   2   1   1   2   2   1   1   1   1   1   1   2   1   2   1   2   2   1   2   2   1   1   1   1   2   1   1   2   2   1   1   1   1   1   1   1   2   2   2   2   2   2   2   2   1   1   1   2   1   1   2   2
 MK-4-1                 1   2   2   2   2   1   1   1   1   2   2   2   2   2   2   1   2   2   2   1   1   1   2   1   2   2   1   1   1   2   1   1   1   1   2   1   2   1   2   1   2   1   2   2   1   2   1   2   2   1   2   2   1   1   2   2   2   2   1   1   2   2   2   2   1   1   1   2   2   1   2   2   1   2   1   2   1   2   2   2   2   1   1   2   1   2   1   2   1   2   2   1   1   2   1   2   1   2   1   1   1   1   1   1   1   2   1   2   1   2   2   2   2   2   2   2   2   2   1   1   2   2   1   2   1   2   2   2   1   2   2   2   2   1   2   2   1   2   2   1   2   1   2   1   2   1   2   1   2   2   2   2   1   1   2   1   2   1   2   2   1   1   2   1   2   1   2   1   1   2   1   2   1   2   2   1   1   1   2   2   1   2   2   2   1   1   2   2   2   1   1   2   2   2   1   1   1   1   2   2
 MK-4-2                 1   2   2   2   2   1   1   1   1   2   2   2   1   2   2   1   2   2   1   1   2   1   2   1   2   2   1   1   1   2   1   1   1   1   2   1   2   1   2   2   2   2   2   2   1   2   2   2   2   1   2   2   1   1   2   2   2   2   1   1   2   2   2   2   1   1   2   2   2   1   2   2   1   2   1   2   1   2   2   2   2   1   2   2   1   2   1   2   2   2   2   1   1   2   1   2   1   2   1   1   1   1   1   1   1   2   1   2   1   2   2   2   1   2   2   2   2   2   2   1   2   2   1   2   1   2   2   2   1   2   2   2   2   1   2   2   2   2   2   1   2   1   2   1   2   1   1   1   1   2   2   2   1   1   2   1   2   1   2   2   1   1   2   1   2   1   1   2   1   2   1   2   1   2   2   1   1   1   2   2   1   2   2   1   1   1   2   2   2   1   1   2   2   1   1   1   2   1   2   2
 MK-4-3                 1   2   1   2   2   1   1   1   1   2   2   2   1   2   2   1   2   1   1   1   2   2   2   1   2   1   1   1   1   2   1   1   1   1   2   1   2   1   2   2   2   2   2   1   1   2   2   2   2   1   2   2   1   1   2   2   2   2   1   1   2   2   2   2   1   1   2   1   2   1   2   2   1   2   1   2   1   2   2   2   2   1   2   2   1   2   1   1   2   2   2   1   1   1   1   2   2   2   1   2   1   1   2   1   1   2   1   2   1   2   2   2   1   2   2   1   2   2   2   1   2   2   1   2   1   2   2   1   1   2   2   2   2   1   1   2   2   2   2   1   2   1   2   1   2   1   1   1   1   2   2   1   1   1   2   1   1   1   2   2   1   1   2   1   2   1   1   2   1   2   1   2   1   2   2   1   1   2   2   2   1   2   2   2   1   1   2   2   2   1   1   2   2   1   2   1   2   1   2   2
 MK-4-4                 1   2   1   1   1   1   1   1   1   1   2   2   1   2   2   1   2   2   1   1   2   2   2   1   2   1   1   1   1   2   1   1   1   1   2   1   2   1   2   2   2   2   2   1   2   2   1   2   2   1   2   2   1   1   2   2   2   2   1   1   2   2   2   2   2   1   1   1   2   2   2   2   1   1   1   2   2   2   2   2   2   2   2   2   1   2   1   1   2   2   2   1   1   1   1   2   2   2   1   2   1   1   2   1   1   2   1   1   1   2   2   2   1   2   2   1   2   2   2   1   2   2   2   2   1   2   2   1   1   2   2   2   2   1   1   1   2   2   2   1   2   1   2   1   2   1   1   1   1   2   2   1   1   1   2   1   1   1   2   2   1   1   2   1   2   1   1   2   1   2   1   2   1   2   2   1   2   2   2   2   2   2   2   2   1   1   2   2   2   1   1   2   2   1   2   1   2   1   2   2
 MK-4-5                 1   2   2   2   1   1   1   1   1   1   2   2   1   2   1   1   2   2   1   2   2   2   2   1   2   1   1   2   1   2   1   1   1   1   2   1   2   1   2   2   2   2   2   1   2   1   1   2   2   1   2   2   1   1   2   2   2   2   1   2   2   2   1   2   2   1   1   1   2   2   2   2   1   1   1   2   2   2   2   2   2   2   2   2   1   2   2   1   2   1   1   1   1   1   1   2   2   2   1   2   1   1   2   2   1   2   1   1   1   2   2   2   1   1   1   1   2   2   2   1   2   2   2   2   1   2   2   1   1   2   2   2   2   1   1   1   2   2   1   1   2   1   2   1   2   1   1   1   1   2   2   1   1   1   2   1   1   1   2   1   1   1   2   1   2   1   1   2   2   2   1   2   2   2   2   1   2   2   2   2   2   2   2   2   2   2   2   2   2   1   1   2   2   1   1   1   2   1   2   2
 MK-4-6                 1   2   2   2   1   1   1   1   1   1   2   1   1   2   1   1   2   2   2   2   2   2   2   1   2   2   1   1   1   2   1   1   1   1   1   1   1   1   2   1   2   2   2   1   2   2   2   2   1   1   2   2   1   1   2   2   2   2   2   2   2   2   1   2   2   1   1   1   2   2   2   2   1   1   1   2   2   2   2   2   1   1   2   2   1   2   2   1   2   1   1   1   2   2   1   2   2   2   1   1   1   1   2   2   1   2   1   1   1   2   2   2   1   1   1   1   2   2   2   1   2   2   2   2   1   1   2   1   1   2   2   2   2   1   1   1   2   2   2   1   2   1   2   1   1   1   1   1   1   2   2   1   1   1   1   1   1   1   2   1   1   1   2   1   1   1   1   2   1   1   1   2   2   2   2   1   2   2   2   2   2   2   2   2   1   2   2   2   2   1   1   1   2   1   1   1   2   1   2   2
 MK-4-7                 1   2   2   2   1   1   1   1   1   1   2   1   2   2   2   1   2   2   2   2   2   2   2   2   2   2   1   1   1   1   2   1   1   1   1   1   1   1   2   1   2   2   2   1   2   2   2   2   2   1   2   2   1   1   2   2   1   2   2   2   2   2   1   2   2   1   1   1   2   2   2   2   1   1   1   2   2   2   2   1   1   1   2   2   1   2   2   1   2   1   1   1   2   2   1   2   2   2   1   1   1   2   2   2   2   2   1   2   2   1   2   2   1   1   1   1   2   2   1   1   1   2   2   2   1   1   2   1   1   2   2   2   2   1   1   1   2   1   2   1   2   1   2   1   2   1   1   1   1   2   2   1   1   1   1   1   1   1   2   1   2   1   2   1   1   1   1   2   2   1   1   2   2   2   2   1   2   1   2   2   2   2   2   2   1   2   2   2   2   1   2   1   2   1   1   1   2   1   2   2
 MK-4-8                 1   2   1   2   1   1   1   1   1   1   2   1   2   2   2   1   2   2   2   2   2   2   2   2   2   2   1   1   1   1   2   1   1   1   1   1   2   1   2   1   2   2   2   1   2   1   2   1   2   1   2   2   1   1   2   2   1   2   2   2   2   2   2   2   2   1   1   1   1   2   1   2   1   1   2   2   2   2   2   1   1   1   2   2   1   2   2   1   2   1   1   1   2   2   1   2   2   2   1   1   1   2   2   2   2   2   1   2   2   1   2   2   1   1   1   1   2   1   1   1   1   2   2   2   1   1   1   1   2   2   2   2   2   1   1   1   2   1   1   1   2   1   2   2   2   1   1   1   1   2   2   1   1   1   1   1   1   2   2   1   2   1   2   1   1   2   1   2   2   1   1   2   1   2   2   1   2   1   2   2   1   2   2   2   1   1   2   2   2   1   2   1   2   1   1   1   2   1   2   2
 MK-4-9                 1   2   1   2   1   1   1   1   1   1   1   1   1   2   2   1   2   2   2   2   2   2   2   2   2   2   1   1   1   2   2   1   2   1   1   1   2   2   1   1   2   2   2   1   2   1   1   1   2   1   2   2   1   1   2   2   1   2   2   2   2   2   2   2   2   1   1   1   1   2   1   1   1   1   2   2   2   2   2   1   1   1   2   2   2   1   2   1   2   1   1   1   2   2   1   2   2   2   1   1   1   2   2   2   2   2   2   2   2   2   2   2   2   1   1   1   2   1   1   1   1   2   1   2   1   1   2   2   2   2   1   2   2   1   1   1   2   1   1   1   2   1   2   2   1   1   1   1   1   2   2   1   1   1   1   1   1   1   2   1   2   1   2   1   1   2   1   2   2   1   1   2   2   2   2   1   2   1   1   2   1   2   2   2   1   1   2   2   1   1   2   1   2   1   1   1   2   1   2   2
 MK-4-10                1   2   1   1   2   1   1   2   1   1   1   2   1   2   2   1   2   2   2   2   2   2   2   2   2   2   1   1   1   1   2   1   2   1   1   1   2   2   1   1   2   2   2   1   2   1   1   1   1   1   2   1   1   1   1   2   1   2   2   2   2   2   2   2   2   1   1   1   1   2   1   1   1   2   2   2   2   1   2   1   1   1   2   1   2   1   2   1   2   2   1   1   2   2   1   1   2   2   1   1   1   2   2   2   2   2   2   2   2   2   2   2   2   1   1   1   2   1   1   1   1   2   1   2   1   1   2   2   2   2   2   2   2   1   2   1   2   1   1   1   2   1   2   2   1   1   2   1   2   2   2   1   1   1   1   1   1   1   2   1   2   1   1   1   1   2   1   2   2   1   1   2   2   2   1   1   1   1   1   1   2   2   2   2   1   1   1   1   1   1   2   1   2   1   1   1   2   2   2   2
 MK-4-11                1   2   1   1   2   1   2   1   1   1   1   2   1   2   2   1   2   2   2   2   2   2   2   2   2   2   1   1   2   1   2   1   2   1   1   1   2   2   1   1   2   2   2   1   1   1   1   1   1   1   2   1   1   1   1   2   1   2   2   2   1   2   2   2   2   2   1   1   1   1   1   1   1   1   2   2   2   1   2   1   1   2   1   1   2   1   2   1   2   2   1   1   2   2   1   1   2   2   2   1   1   2   2   2   2   2   2   2   2   1   2   2   2   1   2   1   2   2   1   1   1   2   1   2   1   1   2   2   2   2   2   2   1   2   2   1   2   1   1   1   2   1   2   2   2   1   2   1   2   2   2   2   1   1   1   1   1   1   2   1   2   1   1   1   1   2   1   2   2   1   1   2   2   1   1   1   1   1   2   1   2   2   2   2   1   1   1   1   1   1   1   2   2   1   1   1   2   2   2   2
 MK-4-12                2   2   1   1   2   1   2   1   1   2   1   2   1   2   2   1   2   2   2   2   2   2   2   2   2   2   1   1   2   1   2   1   2   1   1   1   2   2   2   1   2   2   2   1   1   1   1   1   1   1   2   1   1   2   1   2   1   2   2   1   1   2   2   2   2   2   1   1   1   1   1   1   1   1   2   2   2   1   2   1   2   2   2   1   2   1   2   1   2   2   2   1   2   2   1   1   1   2   2   1   1   2   2   2   2   2   2   2   1   1   1   2   2   1   2   1   2   2   1   1   1   2   1   1   1   1   2   2   2   2   2   2   1   2   2   1   2   1   1   1   2   1   2   2   1   1   2   1   2   2   2   2   1   2   1   1   1   1   2   1   2   1   1   1   1   2   1   2   2   1   1   2   2   1   1   1   1   1   1   1   2   2   2   1   1   1   1   1   1   1   1   2   2   1   1   1   2   2   2   2
 MK-4-13                2   2   1   1   2   1   2   1   1   2   1   2   1   1   2   1   2   2   2   2   2   2   2   2   2   2   1   1   2   1   2   1   2   1   1   1   2   2   2   1   2   2   1   1   1   1   1   1   1   1   2   2   1   2   1   2   1   2   2   1   1   2   2   2   2   2   1   1   1   1   1   1   1   1   2   2   2   1   2   1   2   2   2   1   2   1   2   1   2   2   2   1   2   1   1   1   1   2   2   1   1   2   1   2   2   2   2   2   1   1   1   2   2   1   2   1   2   2   1   1   1   2   1   2   1   1   2   2   1   2   2   2   1   2   1   1   2   2   1   1   2   1   2   2   1   1   2   1   2   2   2   2   1   1   1   2   1   1   2   1   2   1   1   1   1   2   1   2   2   1   1   2   2   1   1   1   1   1   1   1   2   2   2   1   1   1   1   1   2   1   1   1   2   1   1   1   2   2   2   2
 MK-4-14                2   2   1   2   2   1   2   1   1   1   1   2   1   1   2   1   2   2   2   2   2   2   2   2   2   2   1   1   2   1   2   1   2   1   1   1   2   2   2   1   1   2   1   1   1   1   1   1   1   1   2   2   1   2   1   2   1   2   2   1   1   2   2   2   2   2   2   1   1   1   1   1   1   1   2   2   2   1   2   1   2   2   2   1   2   1   1   1   2   2   2   1   2   1   1   1   1   2   2   2   1   1   1   2   2   2   1   2   1   1   1   2   2   1   2   1   2   2   1   1   1   2   1   2   1   1   2   1   2   2   2   2   1   2   1   1   2   2   1   1   2   1   2   2   1   1   2   1   2   2   2   2   1   1   1   2   1   1   2   1   1   1   1   1   1   2   1   2   2   1   1   1   2   1   1   1   1   1   1   1   1   2   2   1   1   1   1   1   2   1   1   1   2   1   2   1   2   2   2   2
 MK-4-15                2   2   1   2   2   1   2   1   2   1   1   2   1   1   2   1   1   2   2   2   2   2   2   2   2   2   1   1   2   2   2   1   2   1   1   1   2   2   2   1   1   2   1   1   1   1   1   1   1   1   2   2   1   2   1   2   1   2   2   1   1   2   2   2   2   1   2   1   1   1   1   1   1   1   2   2   2   1   2   1   2   2   1   1   2   1   1   1   2   1   1   1   2   1   1   1   1   2   2   2   1   1   1   2   2   2   1   1   1   1   1   1   1   1   2   1   2   2   1   1   1   2   1   2   1   1   2   2   2   2   2   1   1   2   1   1   2   2   1   1   2   1   2   2   2   1   1   1   2   2   2   2   1   1   1   2   1   1   2   1   1   1   1   1   1   2   1   2   2   1   1   1   2   1   1   1   1   1   1   2   1   2   2   1   1   1   1   1   2   2   1   1   2   1   2   1   2   2   2   2
 MK-4-16                2   2   1   2   2   1   2   1   2   1   1   2   1   2   2   1   1   2   2   2   2   2   2   2   2   2   1   1   2   2   2   1   2   2   1   1   2   2   2   1   1   2   1   1   1   1   1   2   1   1   1   2   1   2   1   2   1   2   2   1   1   2   2   2   1   1   2   1   1   2   2   1   1   1   2   2   2   1   2   2   2   2   1   1   2   1   1   1   2   1   1   1   1   1   1   1   1   2   2   2   1   1   1   2   2   2   2   1   1   1   2   1   1   1   1   1   2   2   1   2   1   1   1   2   2   2   2   1   2   2   2   1   1   2   1   1   1   2   1   1   2   1   2   2   2   1   2   2   2   2   2   2   1   1   1   2   1   1   2   1   1   1   1   1   1   1   1   2   2   1   1   1   2   2   1   1   1   1   1   2   1   2   2   1   1   1   1   1   2   2   1   1   2   1   2   1   2   2   2   2
 MK-5-1                 2   2   2   1   2   1   1   2   1   2   2   2   2   1   1   2   2   1   2   2   1   2   1   2   2   1   2   1   2   1   1   2   2   2   2   1   2   1   2   1   1   1   1   1   2   1   1   1   2   1   2   2   1   1   2   2   1   1   2   1   1   2   1   1   1   1   2   2   1   1   1   1   1   1   2   1   1   1   1   1   1   1   1   1   2   2   2   1   1   2   2   1   1   2   2   2   2   1   1   1   2   1   1   2   2   2   2   1   2   1   1   2   2   1   1   1   2   1   2   1   1   2   1   2   2   1   2   2   1   1   2   2   2   1   2   2   1   2   2   2   2   2   2   1   1   2   2   2   2   1   1   1   2   2   2   2   2   2   2   1   1   1   2   2   2   1   2   2   1   1   2   2   2   2   1   2   2   2   2   1   2   1   1   2   2   2   2   2   1   1   1   1   1   2   2   2   1   2   2   2
 MK-5-2                 2   2   2   1   2   1   1   2   2   2   2   2   2   2   1   1   2   1   2   2   2   2   1   2   2   1   2   1   2   1   1   2   2   2   2   1   2   1   2   1   1   1   1   1   2   1   1   1   2   1   2   2   1   1   2   2   1   1   2   1   2   2   2   1   1   1   2   2   1   1   2   1   1   1   2   1   1   1   1   1   1   1   1   1   2   2   1   1   1   2   2   1   1   2   2   2   2   1   1   1   2   2   1   2   2   1   2   2   2   1   1   2   2   1   1   1   2   1   2   1   1   2   1   2   1   1   2   2   1   1   1   2   2   1   2   2   1   2   2   2   2   2   2   1   1   2   2   2   1   1   2   1   2   2   2   2   2   2   2   1   2   1   2   2   2   1   2   2   1   1   2   2   2   2   1   2   2   2   2   1   2   1   1   2   2   2   2   2   1   1   1   1   1   2   2   1   1   2   1   2
 MK-5-3                 1   2   2   1   2   1   1   1   2   2   1   2   2   1   1   1   1   1   2   2   2   2   1   2   2   1   2   1   2   1   1   2   2   2   2   1   2   1   2   1   1   2   1   1   2   1   1   1   2   2   2   2   1   1   2   2   1   1   2   1   2   2   2   1   2   1   2   2   1   1   2   1   2   1   2   1   1   1   1   1   1   2   1   1   2   2   1   1   1   2   2   1   1   2   2   2   2   1   1   1   2   2   1   2   2   1   2   2   2   1   1   2   2   1   1   1   2   2   2   1   1   2   1   2   1   1   2   2   1   2   1   2   2   2   2   2   1   2   2   2   1   2   2   1   1   2   2   2   1   1   2   1   2   2   2   1   2   2   2   1   2   1   2   2   2   2   2   2   1   1   2   2   1   2   1   2   2   2   2   1   2   1   1   2   2   2   1   2   1   1   1   1   2   2   2   1   1   2   2   2
 MK-5-4                 1   1   2   1   2   1   1   1   2   2   1   2   2   1   1   2   1   1   2   2   2   2   1   1   1   1   2   1   2   1   1   2   2   2   2   1   2   1   2   1   1   2   1   1   2   1   1   2   2   2   2   2   1   1   2   2   1   1   2   1   2   2   2   1   2   1   2   2   1   1   2   1   2   1   1   2   1   1   1   1   1   2   1   1   2   1   1   1   1   2   2   1   1   2   1   2   2   1   2   1   2   2   1   2   2   1   2   2   2   1   1   2   1   1   1   1   2   2   2   1   1   2   2   2   1   1   2   2   1   2   1   2   2   2   2   1   1   2   2   2   1   2   2   1   1   2   2   2   1   1   2   1   2   2   2   1   2   2   2   1   2   1   1   2   2   2   2   2   1   1   2   2   1   2   1   2   2   2   2   1   2   1   2   1   2   2   1   2   1   1   1   1   2   2   2   1   1   2   2   2
 MK-5-5                 1   1   2   1   2   1   1   1   2   2   1   2   2   1   1   2   1   1   1   2   2   2   1   1   1   1   1   1   2   1   1   2   2   2   2   1   2   1   2   1   1   1   1   1   2   1   1   2   2   2   2   2   1   2   2   2   1   1   2   1   1   2   2   1   1   1   2   2   1   1   2   1   2   1   1   2   1   1   2   1   1   2   1   1   2   1   1   1   1   2   2   1   1   1   1   2   1   1   2   1   2   2   1   2   2   1   2   2   2   1   1   2   1   1   1   1   2   2   2   1   1   2   2   2   1   1   2   2   1   1   2   2   2   2   2   1   1   2   2   2   1   2   2   1   1   2   2   2   1   1   1   1   2   2   1   1   2   2   2   2   2   1   1   2   2   2   2   2   1   2   2   2   1   2   1   2   2   2   2   1   1   1   2   2   2   2   1   2   1   1   1   1   2   2   2   1   1   2   2   2
 MK-5-6                 1   1   1   1   2   1   1   1   2   2   1   2   2   1   1   2   1   1   1   2   2   2   1   1   1   2   1   1   2   1   1   2   1   2   1   1   2   1   2   1   1   1   1   1   2   1   1   2   2   2   2   2   1   2   1   2   1   1   2   1   1   2   2   1   1   1   1   1   1   1   2   1   2   1   1   2   1   1   2   1   1   2   1   1   1   1   1   1   1   2   2   1   1   1   1   2   1   1   2   1   2   2   2   1   2   1   2   2   2   1   1   1   1   1   1   1   2   2   2   1   1   1   2   2   1   1   2   1   1   1   2   2   2   2   2   1   1   2   2   2   1   2   2   1   1   2   2   2   1   1   1   1   1   1   1   1   2   2   2   2   2   2   1   2   2   1   2   2   1   2   2   2   1   2   1   2   2   2   2   2   1   1   2   2   2   2   1   2   1   1   1   1   2   1   2   1   1   2   2   2
 MK-5-7                 1   1   1   1   2   1   1   2   2   2   1   2   2   1   1   2   1   1   1   2   2   2   1   1   1   2   1   2   2   1   1   2   1   2   1   1   2   2   2   1   2   1   1   2   1   1   1   1   2   2   2   2   1   2   1   2   1   1   2   1   1   2   2   2   1   1   1   1   2   1   2   1   2   1   1   2   1   1   1   1   1   2   1   2   1   1   1   1   1   1   2   1   1   1   1   2   1   1   2   1   2   2   2   1   1   1   2   2   2   1   1   1   1   1   1   1   1   2   2   1   1   1   2   2   1   1   2   1   1   2   2   2   2   2   2   1   1   2   2   2   2   2   1   1   1   2   2   2   1   1   1   1   1   1   1   1   2   2   2   2   2   2   1   2   2   1   2   2   1   2   1   2   2   2   1   2   2   2   2   2   1   1   2   2   2   2   2   2   1   1   1   1   2   1   2   1   1   2   2   2
 MK-5-8                 1   1   1   2   2   1   1   2   2   2   1   2   2   1   1   2   1   1   1   2   2   2   1   1   1   2   1   2   2   1   1   2   1   2   1   1   2   2   2   2   2   1   1   2   1   1   1   1   2   2   2   2   1   2   1   1   1   2   2   2   1   2   1   2   1   1   1   1   2   1   2   1   2   1   1   2   1   1   1   1   2   2   1   1   1   1   2   1   1   1   1   1   1   1   2   2   1   1   1   1   2   2   2   1   2   1   2   2   2   2   1   1   1   1   1   1   1   2   2   1   1   1   2   1   1   1   1   1   1   2   1   2   2   2   2   1   1   2   2   2   2   2   1   1   1   2   2   2   2   1   1   1   1   1   1   1   2   2   2   2   1   2   1   2   2   1   2   2   1   2   1   2   2   2   1   2   2   1   2   2   1   1   2   2   2   2   2   1   1   1   1   1   2   1   1   1   1   2   2   2
 MK-5-9                 1   1   1   2   2   1   1   2   2   2   1   2   2   1   1   2   1   1   1   2   2   2   1   1   1   2   1   2   1   2   1   2   1   2   1   1   2   2   2   2   2   1   1   2   1   1   1   1   2   2   2   2   1   2   1   1   1   2   2   2   2   1   1   1   1   1   1   1   2   1   2   1   2   1   1   2   1   2   1   1   2   2   1   1   1   1   2   1   2   1   1   1   1   1   2   1   1   1   1   1   2   2   2   1   2   1   2   2   2   2   1   1   1   1   1   1   1   2   1   1   1   2   2   1   1   2   1   1   1   2   1   2   2   2   2   1   1   2   2   2   2   2   2   1   1   2   2   2   1   1   1   1   1   1   1   1   2   2   2   1   1   2   1   2   2   1   2   2   1   2   1   2   2   2   1   2   2   1   2   2   1   1   2   2   2   2   2   1   1   2   2   1   2   1   1   1   1   2   2   2
 MK-5-10                1   1   1   2   2   1   1   2   1   2   1   2   2   1   1   2   1   1   1   2   2   2   1   1   1   2   1   2   1   2   1   2   1   2   1   1   2   2   2   2   2   1   1   2   1   1   1   1   2   2   2   1   1   2   1   1   1   1   2   2   2   1   1   1   1   1   1   1   2   2   1   1   2   1   1   2   1   2   2   1   2   2   1   1   1   1   2   1   2   1   1   1   1   1   2   1   1   1   1   1   2   2   2   1   2   1   2   2   2   2   1   1   1   1   1   1   1   1   1   1   2   2   2   1   1   2   2   1   1   1   1   2   2   2   2   1   1   2   2   2   2   2   2   1   1   2   2   2   1   1   1   1   1   1   1   1   2   2   2   1   1   2   1   2   2   1   2   2   1   2   1   2   2   2   1   2   2   1   2   2   1   1   2   2   2   1   2   1   1   1   2   1   2   1   1   1   1   1   2   2
 MK-5-11                1   1   1   2   2   1   1   2   1   2   1   2   2   2   1   2   1   1   1   2   2   2   1   1   1   2   1   2   1   1   1   2   1   2   1   1   2   2   2   2   2   1   1   2   1   2   1   1   2   2   2   1   2   2   1   1   1   1   2   2   2   1   1   1   1   1   1   1   1   2   1   1   2   1   1   1   1   2   2   1   2   2   2   1   1   1   2   1   2   1   1   1   1   1   2   1   1   1   1   1   2   2   1   1   2   1   2   2   2   2   2   1   1   1   1   1   1   1   1   1   2   2   2   2   1   2   2   1   1   1   1   2   1   2   2   1   1   1   2   2   2   2   2   1   1   2   2   1   1   1   1   1   1   2   1   1   2   2   2   1   1   2   1   2   2   1   2   2   1   2   1   2   2   2   1   2   1   1   2   2   1   1   2   2   2   1   2   1   1   1   2   1   2   1   1   1   2   1   2   2
 MK-5-12                1   1   1   2   2   1   1   2   1   2   2   2   1   1   1   2   1   2   1   2   2   2   1   1   1   1   1   2   1   1   1   2   1   2   1   1   2   2   2   2   2   1   1   2   1   2   1   1   2   2   2   1   2   2   1   1   1   2   2   2   2   1   1   2   1   1   1   1   1   2   1   1   2   1   1   1   2   1   2   1   1   2   2   2   1   1   2   1   1   1   1   1   1   1   2   1   1   1   1   1   2   2   1   1   2   1   2   2   2   2   2   1   1   1   1   1   2   1   1   2   2   2   2   1   1   2   2   1   1   1   1   2   1   2   2   1   2   1   2   2   2   2   2   1   1   2   2   1   1   2   1   1   1   1   1   1   2   2   2   1   1   2   2   2   2   1   2   2   1   2   1   2   1   2   1   2   1   1   2   1   1   1   2   2   2   1   2   2   1   1   2   1   2   1   2   1   2   1   2   2
 MK-5-13                1   1   1   2   2   1   1   1   1   2   2   1   1   1   1   2   2   2   1   2   2   2   1   1   1   1   1   2   1   1   1   2   1   2   1   1   2   2   2   2   2   1   1   2   1   2   1   1   2   2   2   1   2   2   2   1   1   2   2   2   2   1   1   2   1   1   1   1   1   2   1   1   2   1   2   1   2   1   2   1   1   2   2   2   1   1   2   2   2   1   1   2   1   1   2   1   1   1   1   1   1   1   2   1   2   1   2   2   2   2   2   1   1   1   1   1   2   1   1   2   2   2   2   1   1   2   2   1   1   2   1   2   2   2   2   1   2   1   2   2   2   2   2   1   1   1   2   1   1   2   1   1   1   1   1   2   2   2   2   1   1   2   2   2   2   1   2   2   1   2   1   2   1   2   1   2   1   1   2   1   1   1   2   2   2   1   2   2   1   1   2   2   2   1   2   1   2   1   2   2
 MK-5-14                1   1   1   2   2   1   1   1   1   2   2   1   2   1   2   2   2   2   1   1   2   2   1   1   1   1   1   2   1   1   1   2   1   2   1   1   2   2   2   2   2   1   1   2   1   2   1   1   2   2   2   1   2   2   2   2   1   2   2   2   2   1   1   2   1   1   1   2   1   2   1   1   2   1   2   1   2   1   2   1   1   2   2   2   1   1   2   2   2   1   1   2   1   1   1   1   1   1   1   1   1   1   1   1   2   1   2   2   2   2   2   1   1   1   1   1   2   1   2   2   2   2   1   1   1   2   2   1   1   2   1   2   2   2   2   1   1   1   2   2   2   2   1   1   2   1   2   1   1   2   1   2   1   1   1   2   2   1   2   1   1   2   2   2   2   1   2   2   1   2   1   2   1   2   1   2   1   1   2   1   1   1   2   2   1   1   2   1   1   1   2   2   2   1   2   1   2   1   1   2
 MK-5-15                1   1   1   2   2   1   1   1   1   2   2   1   2   1   2   2   2   2   1   1   2   1   2   1   1   1   1   2   1   1   1   2   2   2   1   1   2   2   2   2   1   1   1   1   1   2   1   1   2   2   1   1   2   1   2   2   1   2   2   2   2   1   1   2   1   1   1   2   1   2   1   1   2   1   2   1   2   1   2   1   1   2   1   2   1   1   2   2   2   1   1   2   1   2   1   1   1   1   1   1   1   1   1   1   2   1   2   2   2   2   2   1   1   1   1   1   2   1   2   2   2   2   2   1   1   1   2   1   1   2   1   2   2   2   2   1   1   2   2   2   2   2   1   1   2   1   2   1   1   1   1   2   1   1   1   2   2   1   2   1   1   1   2   2   2   1   2   1   1   2   1   2   2   1   1   2   2   1   2   2   1   1   2   2   1   1   2   1   1   1   2   2   2   1   2   1   2   1   1   2
 MK-5-16                1   1   1   2   2   1   1   1   1   2   2   1   2   1   2   1   2   2   1   1   2   1   2   2   1   1   2   2   1   1   1   2   2   1   1   1   2   2   2   2   1   1   1   2   1   2   1   1   2   2   1   1   2   1   2   2   2   2   1   1   2   1   1   2   1   1   1   2   1   2   1   1   2   1   2   2   2   1   2   1   1   1   1   2   1   1   2   2   2   1   1   2   1   2   1   1   2   2   1   1   1   1   1   2   2   1   2   2   2   2   2   1   1   1   1   1   2   1   2   2   2   2   2   1   1   1   2   1   1   2   1   2   2   2   2   1   1   2   2   1   2   2   1   1   2   1   2   1   2   1   1   2   1   1   1   2   2   1   2   1   1   1   2   2   2   1   2   1   1   2   1   1   2   1   1   2   2   1   2   2   1   1   2   2   1   1   2   1   1   1   2   2   2   1   2   1   2   1   2   2
 MK-6-1                 2   2   2   1   1   2   2   1   1   2   1   2   1   2   1   1   1   1   1   2   1   2   1   2   1   2   1   1   1   2   2   2   2   2   2   1   1   2   1   1   2   2   2   2   1   1   1   1   1   1   1   1   1   2   2   1   2   1   2   1   2   2   1   1   1   1   1   1   1   1   2   2   2   1   2   2   1   2   1   2   2   1   2   2   2   1   2   2   1   2   2   2   2   1   1   1   1   1   1   1   2   1   2   2   2   2   2   2   1   1   1   2   1   1   1   2   1   1   2   1   2   1   1   2   1   2   2   1   2   1   1   2   2   2   2   1   1   2   2   2   1   1   2   1   2   1   1   1   1   2   1   2   1   1   1   2   1   2   2   2   1   1   2   2   2   2   1   2   2   2   1   1   1   1   2   1   1   2   1   2   2   2   2   2   2   1   1   2   2   1   1   2   2   2   2   2   1   1   1   2
 MK-6-2                 2   2   2   1   1   2   2   2   1   2   1   1   1   1   1   1   1   1   1   2   1   2   1   2   1   2   1   1   1   1   2   2   2   2   2   2   1   1   1   1   2   2   2   2   1   2   1   1   1   2   1   1   1   2   2   1   2   1   2   1   2   2   1   1   1   1   1   1   1   1   2   1   2   1   2   1   1   2   1   2   2   1   2   2   2   1   2   2   1   2   2   2   2   1   1   1   1   1   2   1   2   1   1   2   2   2   2   1   1   1   1   2   1   1   1   2   1   1   1   1   2   1   1   2   1   2   2   1   2   1   1   2   2   2   2   1   1   1   2   2   1   1   2   1   2   1   2   2   1   1   1   1   1   1   2   2   1   2   2   2   1   1   2   2   1   2   1   2   2   2   1   2   1   2   2   1   1   2   1   2   2   2   2   2   1   1   1   2   2   2   1   1   2   2   2   2   1   1   1   2
 MK-6-3                 2   2   2   1   1   1   2   2   1   2   1   1   1   1   1   1   1   1   1   2   1   2   1   1   1   2   1   1   1   1   2   2   2   2   2   2   1   1   2   1   2   1   2   2   1   2   1   1   1   2   1   1   2   2   1   1   2   1   2   2   2   2   1   1   1   1   1   1   1   1   2   1   2   1   2   1   1   2   1   2   2   1   2   2   2   1   2   2   1   1   2   1   2   1   1   1   1   1   2   1   2   2   1   2   2   2   2   1   1   1   1   2   1   1   1   2   1   1   1   1   2   1   1   2   1   2   2   1   2   1   2   2   2   2   2   2   2   1   2   2   1   1   2   1   2   1   2   2   1   1   1   1   1   1   2   2   1   2   2   2   1   1   2   1   1   2   1   2   1   2   1   2   1   2   2   1   2   2   1   2   2   2   2   2   1   1   1   2   2   2   1   1   2   2   2   2   1   2   1   2
 MK-6-4                 2   2   2   1   2   1   2   2   1   2   1   1   1   2   1   2   1   1   1   2   1   2   1   1   1   2   1   1   1   1   2   2   2   2   2   2   1   1   2   1   2   1   2   2   1   2   1   1   1   2   1   1   2   2   1   1   2   1   2   2   2   2   1   1   1   2   2   1   1   1   2   1   2   1   2   1   1   2   1   2   2   1   2   2   2   1   2   2   2   1   2   1   2   1   1   1   1   1   2   1   2   2   1   2   2   2   2   1   1   1   2   2   1   1   1   2   1   1   1   2   2   1   2   2   1   1   2   1   2   1   1   2   2   2   2   2   2   1   2   2   2   1   2   1   2   1   2   2   1   1   1   1   1   1   2   2   1   2   2   2   1   1   1   1   1   2   1   2   1   2   1   2   1   2   2   1   2   2   1   2   2   2   2   2   1   1   1   2   2   2   1   1   1   2   2   2   1   1   2   2
 MK-6-5                 2   2   2   1   2   1   2   2   1   2   1   1   1   2   1   2   1   1   2   2   1   2   1   1   1   2   1   2   1   1   2   2   2   2   2   2   1   1   2   1   2   2   2   2   1   1   1   1   1   2   1   2   2   2   2   1   2   1   2   2   2   2   1   1   1   2   2   2   1   1   2   2   2   1   2   1   1   2   1   2   2   1   1   2   2   1   2   2   2   1   2   1   2   1   1   1   1   1   2   1   2   2   1   2   2   2   2   1   1   1   1   2   1   1   2   2   1   2   1   2   1   1   2   1   1   1   2   1   2   1   1   2   2   2   2   2   2   1   2   2   2   1   2   1   2   1   2   2   1   1   1   1   1   1   2   2   1   2   2   2   1   1   1   1   1   2   1   2   1   2   1   2   1   2   2   2   2   2   1   2   2   2   2   2   1   2   1   2   2   2   1   1   1   2   2   1   1   1   2   2
 MK-6-6                 1   2   2   1   2   1   2   2   1   2   1   1   1   2   1   2   1   1   2   2   1   2   1   1   1   2   1   2   1   1   2   2   2   2   2   2   1   1   2   1   2   1   2   2   1   1   1   1   2   2   1   1   2   2   2   1   2   2   2   2   2   2   2   1   1   2   2   2   1   1   2   2   2   1   2   2   1   2   1   1   2   1   1   2   2   1   2   2   2   1   2   1   2   2   1   1   1   1   2   1   2   2   1   2   2   2   2   1   1   1   1   2   1   1   2   2   1   2   1   2   1   2   2   1   1   1   2   1   2   1   1   2   2   2   2   1   2   1   2   2   2   1   2   1   2   2   2   2   1   1   1   1   2   1   2   2   1   2   2   2   1   1   1   2   1   2   1   2   1   2   1   2   1   2   2   1   2   2   1   2   2   2   2   2   1   2   1   2   2   2   1   1   1   2   2   1   1   1   2   2
 MK-6-7                 1   1   2   1   2   1   2   2   1   1   1   1   1   2   2   2   1   1   2   2   1   2   1   2   1   2   1   2   1   1   2   2   2   2   1   2   1   1   2   1   2   2   2   2   1   1   1   1   2   2   1   1   2   2   2   1   2   2   2   2   2   2   2   2   1   2   2   2   1   1   2   2   2   1   2   2   1   2   1   1   2   1   1   2   2   1   2   1   2   1   2   1   2   2   1   1   1   1   2   1   2   2   1   2   2   2   2   1   1   1   1   1   2   1   2   2   1   2   1   2   1   2   2   1   1   2   2   1   1   1   1   2   1   2   2   1   2   1   2   2   2   1   2   1   2   2   2   2   1   1   1   1   2   1   2   2   1   2   2   2   1   1   1   2   1   2   2   1   1   2   1   1   1   2   1   1   2   1   1   2   2   2   2   2   1   2   1   2   2   2   1   1   1   2   2   1   1   1   1   2
 MK-6-8                 1   1   2   1   2   1   2   2   1   1   1   2   1   2   2   2   1   1   2   2   1   2   1   2   1   2   2   1   1   1   2   2   2   1   1   2   1   1   1   1   1   2   2   2   1   1   1   1   2   2   1   1   2   2   2   1   2   2   2   1   1   2   2   2   1   2   2   2   1   1   2   1   1   1   2   2   1   2   1   1   2   2   1   1   2   1   2   1   2   2   2   2   2   1   1   1   1   1   2   1   2   2   1   2   2   2   2   1   1   1   1   1   2   2   2   2   1   2   1   1   1   2   2   1   1   2   1   1   1   2   1   2   1   2   2   2   1   1   2   2   2   1   2   1   2   2   1   2   1   2   1   1   1   1   2   1   1   2   1   2   1   1   1   2   1   2   2   1   1   2   1   1   1   2   1   1   2   1   1   2   2   2   1   2   1   2   1   2   2   2   1   1   1   2   2   1   1   1   1   2
 MK-6-9                 1   1   2   1   2   1   2   2   1   1   1   1   1   2   1   2   2   1   2   2   1   2   1   2   1   2   2   1   1   1   2   2   2   1   1   2   1   1   1   1   1   2   2   2   1   1   1   1   2   2   1   1   2   2   2   1   2   2   2   1   1   2   2   2   2   2   2   2   1   1   2   1   1   1   2   2   1   2   1   1   2   2   1   1   2   1   2   1   2   2   1   2   2   1   1   1   1   1   2   1   2   2   1   2   2   2   2   1   1   1   1   1   2   2   2   2   1   2   1   1   1   2   2   1   1   2   1   1   1   2   1   2   1   2   2   2   1   1   2   2   2   1   2   1   2   2   1   2   1   2   1   1   1   1   2   1   1   2   1   1   1   1   1   2   1   1   2   1   1   2   1   1   1   2   2   1   2   1   1   2   2   2   1   2   1   2   1   2   2   2   2   1   1   2   2   1   1   2   1   2
 MK-6-10                1   2   2   1   2   1   2   2   1   1   1   1   1   2   1   2   2   1   2   2   1   2   1   2   1   2   2   1   1   1   2   2   2   1   1   2   1   1   1   1   1   2   2   2   1   1   1   1   2   2   1   1   2   2   2   1   2   2   2   1   1   2   2   2   2   2   2   1   1   1   2   1   1   1   2   2   1   2   1   1   2   2   1   1   2   1   1   1   2   2   1   2   2   1   1   1   1   1   2   2   2   1   2   2   2   2   2   1   1   1   1   1   2   2   2   1   1   2   1   1   1   2   1   1   1   2   1   1   1   2   1   2   1   2   2   2   2   1   2   1   1   1   2   1   2   2   1   2   1   2   1   1   1   1   2   1   1   2   1   1   1   1   1   2   1   1   2   1   1   2   1   2   1   2   1   1   2   1   1   2   1   2   1   2   1   2   1   2   2   2   2   1   1   2   2   1   1   1   1   2
 MK-6-11                2   2   2   1   2   1   2   2   1   2   1   1   1   2   1   2   2   1   2   2   2   2   1   2   1   2   2   1   1   1   2   2   2   1   1   2   1   2   1   1   1   1   2   2   1   1   2   1   2   2   1   1   2   2   2   1   2   1   2   1   1   2   2   2   2   2   2   1   2   2   2   1   1   1   2   2   1   2   1   1   2   2   2   1   2   1   1   1   2   2   1   2   2   1   1   1   1   1   2   2   2   1   2   2   2   2   2   1   1   1   1   1   1   1   2   2   1   2   2   1   1   2   1   1   2   2   1   2   1   2   1   2   1   2   2   2   2   1   2   1   1   1   2   1   2   2   2   2   1   2   1   1   1   1   2   1   1   2   1   1   1   1   1   2   1   1   2   1   1   2   1   1   1   2   1   1   2   1   1   2   1   2   1   2   1   2   1   2   2   2   2   1   1   2   2   1   1   1   1   2
 MK-6-12                2   2   2   1   2   1   2   2   1   2   1   1   2   1   1   2   2   1   2   2   2   2   1   2   2   2   2   1   1   1   2   2   2   2   1   2   1   2   1   1   1   1   2   2   1   1   2   1   2   2   1   1   2   2   2   2   2   1   2   1   1   2   2   2   2   2   2   1   1   2   2   2   1   1   2   2   1   2   2   1   2   2   2   1   1   1   2   1   2   2   1   2   2   1   1   2   1   1   2   2   2   1   2   2   2   2   2   2   1   1   1   1   1   1   2   2   2   2   1   1   1   2   1   2   2   2   1   2   1   1   1   2   1   2   2   2   2   2   2   1   1   1   2   1   2   2   1   2   1   2   1   1   1   1   2   1   1   2   1   1   1   1   1   2   1   1   2   1   2   2   1   1   1   2   1   1   2   1   1   2   2   2   1   1   1   2   1   2   2   2   2   1   1   2   2   1   1   1   1   2
 MK-6-13                2   2   2   1   2   1   2   2   1   2   1   1   2   1   1   2   2   1   2   2   2   2   1   2   1   2   2   1   1   1   2   2   2   2   1   2   1   2   1   1   1   1   1   2   1   1   2   1   2   2   1   1   2   2   2   2   2   1   2   1   1   2   2   2   1   2   2   1   1   2   2   2   1   1   2   2   2   1   2   1   2   2   2   1   1   1   2   1   2   2   1   2   2   1   1   2   1   1   2   2   2   1   2   2   2   2   2   2   2   1   1   1   1   1   2   2   2   2   1   1   1   2   1   2   2   2   1   2   2   1   1   2   1   1   2   2   1   2   2   1   1   1   2   1   2   2   1   2   1   2   1   1   1   1   2   1   1   2   2   1   1   1   1   2   1   1   2   1   2   2   1   1   1   2   1   1   1   1   1   2   2   2   1   1   1   2   1   2   2   2   2   1   1   2   2   2   1   1   1   2
 MK-6-14                2   2   2   2   2   1   2   2   1   2   2   1   2   1   1   2   2   1   2   2   2   2   1   2   1   2   1   2   1   2   2   2   2   2   1   2   1   2   1   1   1   1   1   2   1   1   2   1   2   2   1   1   2   2   2   2   2   1   2   1   1   1   2   2   1   2   2   1   1   2   2   2   1   1   2   2   1   1   2   1   2   2   1   1   1   1   2   1   2   2   1   1   2   1   1   2   2   1   2   2   2   1   2   2   2   2   2   2   2   1   1   1   2   1   2   2   2   2   1   1   1   2   1   2   2   2   1   2   2   1   1   2   1   1   2   2   1   1   2   1   1   1   2   1   2   2   1   2   1   2   1   1   1   1   2   1   1   2   2   1   1   1   1   2   1   1   2   1   2   1   1   1   1   2   1   1   1   1   1   2   2   2   1   1   1   2   1   2   2   2   1   1   1   2   2   2   1   1   1   2
 MK-6-15                2   2   2   2   2   1   2   2   1   1   2   1   1   1   1   2   2   1   2   2   2   1   1   2   1   2   1   2   1   2   2   2   1   2   1   2   1   2   1   1   1   2   1   2   1   2   2   1   2   2   1   1   1   2   2   2   2   1   2   1   1   1   2   2   1   2   2   1   1   2   2   2   2   1   2   2   1   1   1   1   2   1   1   1   1   1   2   1   1   2   1   1   2   1   1   2   2   1   2   2   1   2   2   2   2   2   2   2   2   1   1   1   2   1   2   2   2   2   2   1   2   2   1   2   2   2   2   2   2   1   1   2   1   1   1   2   1   1   1   1   1   1   2   1   2   2   1   1   1   2   1   2   1   1   2   1   1   2   2   1   1   1   1   2   1   1   2   1   2   1   2   1   1   2   2   1   1   1   1   2   2   2   1   2   1   2   1   2   2   2   1   1   1   2   2   2   1   1   1   2
 MK-6-16                2   1   2   2   2   2   2   2   1   1   2   1   2   1   2   2   2   1   2   2   2   1   2   2   1   2   1   2   1   2   2   2   1   2   1   2   1   1   1   1   1   1   1   2   1   2   2   1   2   2   2   1   1   2   2   1   2   1   2   1   1   1   2   2   2   2   2   1   1   2   2   2   2   1   1   2   1   1   1   1   2   1   1   2   1   1   2   1   1   2   1   1   2   1   1   2   2   1   2   2   1   2   2   1   2   2   2   2   2   1   1   1   2   1   2   2   2   2   1   1   2   2   1   2   2   2   2   2   2   1   2   2   1   1   1   2   1   1   1   1   1   1   2   1   2   2   1   2   1   2   1   2   1   1   2   2   1   2   2   1   1   1   1   1   1   1   2   1   2   1   2   1   1   2   2   1   1   1   1   2   2   2   1   2   2   2   1   2   2   2   1   1   1   2   2   2   1   1   1   2
 
!****************************************** Phenotypic Data **********************************************************
!-100.0 is resevred for missing phenotype
SimulatedTrait1         9.3949   10.0784   10.2962    9.4400    8.9262   10.9477    8.9033   11.0639   10.9610   11.1720   12.1132    9.5965    9.7180    8.2652   10.4875    8.8267   10.5617   12.0802    8.9789   11.0417    8.8536   10.1805   10.8111   10.5907   11.2343   11.0753    8.9862   10.8768   10.4084    8.7062    9.7479    9.1230    9.3891   11.4351   10.4248   10.5337    9.0445    9.2322    8.0175    9.8924    9.2889   10.4890    7.9987    9.6602    9.4346   11.6650   10.3003    8.3237   10.2528   10.4756    9.9526    9.4253    9.3397   10.0318    9.5815   10.8004    9.3410    9.5071   10.1320    9.1102    8.8332   10.7559    9.3901   11.5177   10.4804    9.4594   10.3380   10.3152   10.8086   11.9009    9.5595    9.5232    8.7522    9.8427    8.5356    9.9874   10.8986    9.3859   10.0005   10.1407   11.9144    8.1598    8.2472   10.4482    9.3477   10.6078   10.9489    9.6753   10.6239   11.7219    9.1981   10.3332    9.1695    9.5584   10.5431    9.5609   10.4773   10.4066    9.1776   11.4537    8.8822    9.7658   10.2206   13.3106   10.6463   10.4366   11.7051   10.9952   10.1764   11.0287    8.7136   10.2152   10.3701   10.4179   11.1964    9.2191   10.9840   10.1420   11.2346   10.3968   10.7047   10.9140   11.2157    7.8467    9.3881    9.3302   11.0144   10.5666   10.4674    8.6521    7.8661    9.5530   11.9626    9.7704   10.0758   11.3335   10.7137   10.0106    8.7100    9.1573    9.2494    8.8330    9.0532    9.3003    8.6920    8.2569    7.3267   10.0881   10.7424    9.1569   10.6046   11.0774   10.7577    8.8014    9.1628    9.6985    9.8726    8.8637   10.2921   10.1057   10.2655    9.4860    9.4299    9.2713    9.1553    9.3883   11.2348   12.1040   10.9475    8.9216   10.7102   11.9679    9.2722   10.4470   10.9475   10.0389   11.6291    9.1202    9.7139   12.6796   10.1487   10.2658   10.0587   10.5788   10.4597   10.5193   10.1529   12.0282   10.0388   11.4004    8.9389   10.7952    9.7651   10.1524   10.8889    9.5692   10.3228   10.8890    9.7477   10.7022
 
