# Supplementary material for: Inclusive Composite Interval Mapping of QTL by Environment Interactions in Biparental Populations
Source: PLoS One. 2015 Jul 10;10(7):e0132414. doi: 10.1371/journal.pone.0132414 (PMC4498613; doi:10.1371/journal.pone.0132414)
Supplement: S1 File — (ZIP) [file pone.0132414.s001.zip › BC1 population/e=1/run_00175.met]

!**********************Note: lines staring with "!" are remarks and will be ignored in the program********************
!*********************************General Information**********************************
!Assuming F1 = P1 x P2, populations available in QTL IciMapping are: 
!  1, P1BC1F1 = P1 x F1, the first backcrossing where P1 is used as the recurrent parent;
!  2, P2BC1F1 = P2 x F1, the first backcrossing where P2 is used as the recurrent parent;
!  3, F1DH, F1-derived doubled haploids; 
!  4, RIL or F1RIL, recombination inbred lines through the repeated selfing of F1;
!  5, P1BC1RIL, recombination inbred lines through the repeated selfing of P1BC1F1;
!  6, P2BC1RIL, recombination inbred lines through the repeated selfing of P2BC1F1;
!  7, F2, the selfing generation of F1;
!  8, F3, the selfing generation of F2;
!  9, P1BC2F1, the second backcrossing where P1 is used as the recurrent parent; 
! 10, P2BC2F1, the second backcrossing where P2 is used as the recurrent parent;
! 11, P1BC2RIL, recombination inred lines through the repeated selfing of P1BC2F1; 
! 12, P2BC2RIL, recombination inred lines through the repeated selfing of P2BC2F1; 
! 13, P1BC1F2, the selfing generation of P1BC1F1; 
! 14, P2BC1F2, the selfing generation of P2BC1F1; 
! 15, P1BC2F2, the selfing generation of P1BC2F1; 
! 16, P2BC2F2, the selfing generation of P2BC2F1; 
! 17, P1BC1DH, P1BC1F1-derived doubled haploids; 
! 18, P2BC1DH, P2BC1F1-derived doubled haploids; 
! 19, P1BC2DH, P1BC2F1-derived doubled haploids; 
! 20, P2BC2DH, P2BC2F1-derived doubled haploids; 
   1      !Mapping Population (see remarks above)
   2      !Mapping Function (1 for Kosambi; 2 for Haldane; 3 for Morgan)
   2      !Marker Space Type (1 for intervals; 2 for positions)
   1      !Marker Space Unit(1 for centiMorgans; 2 for Morgan)
   6      !Number of Chromosomes (or Linkage Groups)
 200      !Size of the mapping population
   1      !Number of environments
 
!***************************************** Chromosomes and Linkage Maps **********************************************
!Chromosome                 NumMarkers
-CH1                        16
-CH2                        16
-CH3                        16
-CH4                        16
-CH5                        16
-CH6                        16
!Linkage map (Marker name followed by position or the interval length)
 MK-1-1                1     0.000
 MK-1-2                1    10.000
 MK-1-3                1    20.000
 MK-1-4                1    30.000
 MK-1-5                1    40.000
 MK-1-6                1    50.000
 MK-1-7                1    60.000
 MK-1-8                1    70.000
 MK-1-9                1    80.000
 MK-1-10               1    90.000
 MK-1-11               1   100.000
 MK-1-12               1   110.000
 MK-1-13               1   120.000
 MK-1-14               1   130.000
 MK-1-15               1   140.000
 MK-1-16               1   150.000
 MK-2-1                2     0.000
 MK-2-2                2    10.000
 MK-2-3                2    20.000
 MK-2-4                2    30.000
 MK-2-5                2    40.000
 MK-2-6                2    50.000
 MK-2-7                2    60.000
 MK-2-8                2    70.000
 MK-2-9                2    80.000
 MK-2-10               2    90.000
 MK-2-11               2   100.000
 MK-2-12               2   110.000
 MK-2-13               2   120.000
 MK-2-14               2   130.000
 MK-2-15               2   140.000
 MK-2-16               2   150.000
 MK-3-1                3     0.000
 MK-3-2                3    10.000
 MK-3-3                3    20.000
 MK-3-4                3    30.000
 MK-3-5                3    40.000
 MK-3-6                3    50.000
 MK-3-7                3    60.000
 MK-3-8                3    70.000
 MK-3-9                3    80.000
 MK-3-10               3    90.000
 MK-3-11               3   100.000
 MK-3-12               3   110.000
 MK-3-13               3   120.000
 MK-3-14               3   130.000
 MK-3-15               3   140.000
 MK-3-16               3   150.000
 MK-4-1                4     0.000
 MK-4-2                4    10.000
 MK-4-3                4    20.000
 MK-4-4                4    30.000
 MK-4-5                4    40.000
 MK-4-6                4    50.000
 MK-4-7                4    60.000
 MK-4-8                4    70.000
 MK-4-9                4    80.000
 MK-4-10               4    90.000
 MK-4-11               4   100.000
 MK-4-12               4   110.000
 MK-4-13               4   120.000
 MK-4-14               4   130.000
 MK-4-15               4   140.000
 MK-4-16               4   150.000
 MK-5-1                5     0.000
 MK-5-2                5    10.000
 MK-5-3                5    20.000
 MK-5-4                5    30.000
 MK-5-5                5    40.000
 MK-5-6                5    50.000
 MK-5-7                5    60.000
 MK-5-8                5    70.000
 MK-5-9                5    80.000
 MK-5-10               5    90.000
 MK-5-11               5   100.000
 MK-5-12               5   110.000
 MK-5-13               5   120.000
 MK-5-14               5   130.000
 MK-5-15               5   140.000
 MK-5-16               5   150.000
 MK-6-1                6     0.000
 MK-6-2                6    10.000
 MK-6-3                6    20.000
 MK-6-4                6    30.000
 MK-6-5                6    40.000
 MK-6-6                6    50.000
 MK-6-7                6    60.000
 MK-6-8                6    70.000
 MK-6-9                6    80.000
 MK-6-10               6    90.000
 MK-6-11               6   100.000
 MK-6-12               6   110.000
 MK-6-13               6   120.000
 MK-6-14               6   130.000
 MK-6-15               6   140.000
 MK-6-16               6   150.000
!*********************************** Marker Types ********************************************************************
!Co-dominant marker: When heterozygote F1 is present, P1 is coded as 2, F1 is coded as 1, and P2 is coded as 0; Otherwise, P1 is coded as 2, and P2 is coded as 0. 
!Dominant marker: When heterozygote F1 is present, P1 and F1 are coded as 12, and P2 is coded as 0; Otherwise, P1 is coded as 2, and P2 is coded as 0.  
!Recessive markers: When heterozygote F1 is present, P1 is coded as 2, and F1 and P2 are coded as 10; Otherwise, P1 is coded as 2, and P2 is coded as 0. 
!Missing marker is coded as -1. 
 MK-1-1                 1   1   2   2   2   1   2   1   2   2   1   2   2   2   2   1   2   2   2   1   2   2   2   2   1   2   2   2   2   1   1   1   2   2   1   1   1   1   2   1   2   1   1   2   1   1   2   2   1   1   1   2   1   1   1   1   1   2   1   1   1   2   1   1   1   2   1   2   1   1   2   1   1   1   1   2   1   2   1   1   1   2   1   2   2   2   1   1   2   1   2   2   1   1   2   1   2   2   1   1   1   2   2   2   2   1   1   1   2   1   1   2   2   1   2   2   1   2   2   2   2   2   2   2   2   1   1   2   2   2   1   2   1   2   2   1   1   1   1   1   1   2   1   1   2   1   1   1   1   1   1   1   1   1   1   1   2   2   1   1   2   2   2   1   2   2   2   2   2   2   2   1   2   2   2   2   2   1   1   1   2   2   1   2   1   1   1   1   1   2   2   1   1   2   2   2   1   2   2   2
 MK-1-2                 1   1   2   2   2   1   2   1   2   2   2   2   2   2   2   1   2   2   2   1   2   2   2   2   1   2   2   2   2   1   1   1   2   2   1   1   1   1   2   1   2   1   1   2   1   1   1   2   1   1   1   2   1   1   1   1   1   2   1   1   1   2   1   1   1   2   1   2   1   1   2   1   1   1   1   2   1   2   1   1   1   2   2   2   2   2   1   1   2   1   2   2   1   1   2   1   2   2   1   1   1   1   2   2   2   1   2   1   2   1   1   2   2   1   2   1   1   2   2   2   2   2   2   2   2   1   1   2   2   2   1   2   1   2   2   1   1   1   1   1   1   2   1   1   2   1   1   1   1   1   1   1   1   1   1   1   2   2   1   1   2   2   2   1   2   2   2   2   2   2   2   1   1   2   2   1   2   1   1   2   2   2   1   2   1   1   1   1   1   2   2   2   1   2   1   2   1   2   2   2
 MK-1-3                 1   2   2   2   2   1   2   1   2   2   2   2   2   2   2   1   2   2   2   2   2   2   2   2   1   2   2   2   2   1   1   1   2   2   2   1   1   1   1   1   1   1   1   1   1   1   1   1   1   1   1   2   1   1   1   1   1   2   1   1   1   2   1   1   1   2   1   2   1   1   1   1   1   1   2   2   2   2   1   1   2   2   2   2   2   1   1   1   2   1   2   1   1   1   2   1   1   2   1   1   1   1   2   2   2   2   2   2   2   1   1   2   2   2   2   1   1   2   2   2   2   2   2   2   2   1   1   2   2   2   1   2   1   2   1   1   1   1   1   1   1   2   1   1   2   1   1   1   1   1   1   1   1   1   1   1   2   2   1   1   2   2   1   1   2   2   2   2   1   2   2   1   2   2   2   1   2   1   1   2   1   2   1   2   1   1   1   1   1   2   2   2   1   2   1   1   2   2   2   2
 MK-1-4                 1   1   2   2   2   1   2   1   2   2   2   2   1   2   2   1   1   2   2   2   1   2   2   2   1   2   2   2   2   1   1   1   2   2   2   1   1   1   1   1   1   2   1   1   2   1   1   1   1   1   1   2   1   1   1   1   1   2   1   1   1   1   1   1   1   2   1   2   1   1   1   1   1   1   2   2   2   2   1   1   2   2   2   1   1   1   1   1   2   1   2   1   1   1   2   1   1   2   1   1   1   1   2   2   2   2   2   1   2   1   2   2   2   2   2   1   1   2   2   2   2   1   2   2   2   1   1   2   2   2   1   2   1   2   1   1   1   1   1   1   1   2   2   1   2   1   1   1   1   1   1   1   1   1   2   1   2   2   1   1   2   2   2   1   2   2   2   2   2   2   2   1   2   2   2   1   2   1   1   1   1   2   1   2   1   1   2   1   1   2   2   2   1   2   1   1   2   2   2   2
 MK-1-5                 1   1   1   2   2   1   2   1   1   2   2   2   1   2   2   1   1   2   2   2   1   2   2   2   1   2   2   2   2   1   1   1   2   2   2   1   2   1   1   1   1   2   1   1   2   1   1   1   1   1   1   2   1   1   1   1   1   2   1   1   1   1   1   2   1   2   1   1   1   2   1   1   1   1   2   2   1   2   1   1   1   2   2   1   1   1   1   1   2   2   2   1   1   1   2   1   1   2   1   1   1   1   2   2   2   2   2   1   2   1   2   2   2   2   1   1   1   2   2   2   2   1   2   2   2   1   2   2   1   2   1   2   1   2   1   1   1   1   1   1   1   2   2   1   1   1   1   1   1   1   1   1   1   1   2   2   2   2   1   1   2   2   2   1   2   2   2   2   2   2   2   1   2   2   2   1   2   1   1   1   1   2   1   1   2   1   2   1   1   2   2   2   1   2   1   1   2   2   2   2
 MK-1-6                 1   1   2   2   2   1   2   1   1   2   2   2   1   2   2   1   2   2   2   2   1   2   2   2   1   2   2   2   2   1   1   1   2   2   1   1   2   1   1   1   2   2   1   1   2   1   1   1   1   1   1   2   1   1   1   1   1   2   1   1   1   1   1   2   1   2   1   1   1   2   1   1   1   2   2   1   1   2   1   2   1   1   2   1   1   2   1   1   2   2   2   1   1   1   2   1   1   2   2   1   1   2   2   2   2   2   2   1   2   1   2   2   2   2   1   1   1   2   2   2   2   1   2   2   2   1   2   2   1   1   1   2   1   2   1   1   1   1   1   1   1   2   2   1   1   1   1   1   1   1   2   1   1   1   2   2   2   2   1   1   2   2   1   1   2   2   2   2   1   2   2   1   2   2   2   1   2   1   1   1   1   2   1   1   2   1   2   1   1   2   2   2   1   2   1   1   1   2   2   2
 MK-1-7                 2   1   2   2   2   1   2   1   1   2   2   2   1   2   2   1   2   2   2   2   1   2   2   2   1   2   2   2   2   1   1   1   2   2   1   1   2   1   1   1   2   2   1   1   2   1   1   1   1   1   1   2   1   2   1   2   1   1   2   1   1   1   1   2   1   1   1   1   1   2   1   1   1   2   2   1   1   2   1   2   1   1   2   1   1   2   1   1   2   2   2   1   1   1   2   1   1   2   2   1   1   2   2   2   1   2   2   1   2   1   2   2   2   2   1   2   1   2   2   2   2   2   2   2   2   1   2   1   1   1   1   2   1   2   1   1   1   1   1   1   1   2   2   1   1   2   1   1   1   1   2   1   1   1   2   2   2   2   1   1   2   2   1   1   2   1   2   2   1   2   2   1   2   2   2   1   2   1   1   1   2   2   1   1   2   1   2   2   1   2   2   2   1   2   1   1   1   2   2   2
 MK-1-8                 2   1   2   2   1   1   2   1   1   2   2   1   1   2   2   2   2   2   2   2   1   2   1   2   1   2   2   1   2   1   1   1   2   1   1   2   2   1   2   1   2   2   1   1   2   1   1   1   2   1   1   2   1   2   2   2   1   1   1   1   2   1   1   1   1   1   1   1   1   1   2   1   2   2   2   1   1   2   1   2   1   1   2   1   1   2   1   1   2   2   2   1   1   1   2   1   1   2   2   1   2   2   2   2   1   2   2   1   2   1   2   1   2   2   1   2   1   2   2   2   2   2   2   2   2   1   2   1   1   1   1   2   1   2   2   1   1   1   1   1   1   2   2   1   2   2   1   1   1   2   2   1   1   1   2   2   2   2   1   1   2   2   1   1   2   1   2   1   1   2   2   1   2   1   2   1   2   1   1   1   2   2   1   1   2   1   2   2   1   2   2   2   1   2   1   1   1   2   2   2
 MK-1-9                 2   1   2   2   1   1   2   1   1   2   2   1   1   2   2   2   1   1   2   2   1   2   1   2   1   2   2   1   2   1   1   1   2   1   1   2   2   1   2   1   2   1   1   1   2   1   1   1   2   1   1   2   2   2   2   2   1   1   1   2   2   1   1   1   1   1   1   1   1   1   2   1   2   2   2   1   1   1   1   1   1   1   2   1   1   2   1   1   2   2   2   1   1   1   2   2   1   2   2   1   1   2   2   2   1   2   2   1   2   2   2   1   2   1   2   2   1   1   2   2   2   2   2   2   2   1   1   1   1   1   2   2   1   2   2   1   1   1   2   1   1   2   2   1   2   2   1   1   1   2   2   1   2   1   2   2   2   2   1   1   1   2   1   1   1   1   2   1   1   2   2   1   2   1   2   1   1   1   2   1   1   2   2   1   2   1   2   2   2   2   2   2   1   2   1   1   1   2   2   2
 MK-1-10                2   1   2   1   1   1   1   1   2   2   2   1   1   2   2   2   1   1   2   2   2   2   1   2   1   2   2   2   2   2   1   1   2   1   1   2   2   1   2   1   2   1   1   1   2   1   1   1   2   1   1   2   2   1   2   2   1   1   1   2   2   1   1   1   1   1   1   1   1   2   2   2   2   2   2   1   2   1   1   1   1   1   2   1   1   1   1   1   1   2   1   1   2   1   2   2   1   2   2   1   1   2   2   2   1   2   2   2   2   2   2   1   2   1   2   2   1   1   2   2   2   2   2   1   2   1   1   2   2   1   2   2   1   2   2   1   1   1   2   1   1   2   2   1   2   1   1   1   1   2   2   2   2   1   2   2   2   2   1   1   1   1   1   1   2   1   2   2   1   2   2   1   2   1   2   1   1   1   2   1   1   1   2   1   2   1   2   2   2   2   2   2   1   2   1   1   1   2   2   2
 MK-1-11                2   1   2   1   1   1   1   1   2   2   2   1   1   2   2   2   1   1   1   2   2   2   1   2   1   2   2   2   1   2   1   1   2   1   1   2   1   1   1   1   2   1   1   1   1   1   1   1   2   1   1   1   2   1   2   2   1   1   1   2   1   1   1   1   1   1   1   1   1   1   2   2   2   2   1   1   2   2   1   1   1   1   2   1   1   1   1   1   1   2   1   1   2   1   2   2   1   2   2   1   1   2   1   2   2   2   2   2   2   2   2   1   2   1   2   2   1   1   2   1   1   2   2   1   2   1   1   2   2   1   2   1   1   2   2   2   1   1   2   1   1   2   2   1   2   2   1   2   1   2   1   2   2   1   2   2   2   2   1   1   1   2   1   1   2   1   2   2   1   1   2   1   2   1   2   1   1   1   2   1   1   1   1   1   2   2   2   2   1   2   2   2   1   2   1   1   1   2   2   2
 MK-1-12                2   2   2   1   2   1   1   2   2   2   2   1   1   2   1   2   1   1   1   2   2   2   1   2   1   2   2   2   1   2   1   1   2   1   2   2   1   1   1   1   2   1   1   1   1   1   1   2   2   2   1   1   2   1   2   2   1   1   1   2   1   1   1   1   1   1   1   1   1   1   2   2   2   2   1   1   2   2   1   1   1   1   2   1   1   2   2   1   1   2   1   2   2   1   2   2   1   1   2   1   1   2   1   2   2   2   1   2   2   2   1   1   2   1   1   2   1   1   2   1   2   2   2   1   2   2   1   2   1   1   2   1   1   2   2   2   1   1   2   1   1   2   2   1   2   2   1   2   1   1   1   2   2   1   2   1   2   2   2   1   1   2   1   2   2   2   2   2   2   1   2   1   2   1   2   1   1   1   2   1   1   1   1   1   2   2   2   1   1   2   2   2   1   2   2   1   1   2   2   2
 MK-1-13                2   2   2   1   2   1   1   2   2   2   2   1   1   2   1   2   1   1   1   2   2   2   1   2   1   2   2   1   1   2   1   1   2   1   2   2   1   1   1   2   2   1   1   1   1   1   1   2   2   2   1   1   2   1   2   2   1   1   1   2   1   1   1   2   2   1   1   1   1   1   2   2   2   2   1   1   2   2   1   1   1   1   2   1   2   2   2   1   1   2   1   2   2   1   2   2   1   1   2   1   1   2   1   2   2   2   1   2   2   2   1   1   2   1   1   2   1   1   2   2   2   2   2   2   2   2   1   2   1   1   2   1   1   2   2   2   1   1   2   1   1   2   2   2   2   2   1   2   1   2   1   2   2   1   2   1   2   2   2   1   1   2   1   2   2   2   2   2   2   1   2   1   2   1   1   1   1   1   2   1   1   1   1   1   2   2   2   1   1   2   2   2   1   2   2   1   1   2   2   2
 MK-1-14                1   1   2   1   2   1   1   2   2   2   2   1   1   2   1   2   1   1   1   2   2   2   1   2   1   2   2   1   1   2   1   1   2   1   1   2   1   1   1   2   2   1   1   1   1   1   1   2   2   1   2   2   2   1   2   2   1   1   1   2   1   1   1   2   2   1   1   1   1   2   2   2   1   2   2   1   1   2   1   1   1   1   2   1   2   2   2   1   2   2   1   1   2   1   2   2   1   1   2   1   1   2   2   1   2   2   1   2   2   2   1   1   2   1   1   2   1   1   2   2   1   2   2   2   2   2   1   2   1   1   2   1   1   2   2   2   1   1   2   1   1   2   1   2   2   2   1   2   1   2   1   2   2   1   1   2   2   2   2   1   1   2   1   2   2   2   2   1   2   1   2   1   2   1   1   1   1   2   2   1   2   1   1   1   1   2   2   1   2   2   2   2   2   2   2   1   1   2   2   2
 MK-1-15                1   1   2   1   2   1   1   2   2   2   2   1   1   2   1   2   1   1   1   2   2   2   1   2   1   2   2   1   1   2   1   1   2   1   1   2   1   1   1   2   2   1   1   1   1   1   1   2   2   1   2   2   2   2   2   2   2   1   1   2   2   1   1   2   2   1   1   1   1   2   2   1   1   1   2   1   1   2   1   1   1   1   1   1   2   2   2   1   2   2   1   2   2   1   2   1   1   1   2   1   1   2   2   1   2   2   1   2   2   2   1   1   2   1   1   2   1   1   2   2   2   2   2   2   2   2   1   2   2   1   1   1   1   2   2   2   2   1   2   1   1   1   1   2   2   2   2   1   1   2   1   2   2   1   1   2   2   2   2   1   2   2   1   2   2   2   2   1   2   1   2   2   2   1   1   1   1   2   2   1   2   1   1   1   1   2   2   1   2   2   2   2   2   2   2   1   1   2   2   2
 MK-1-16                1   1   2   1   2   1   1   2   2   2   2   1   1   2   1   2   1   2   2   2   2   2   1   2   1   2   2   1   1   2   1   1   2   1   1   2   1   1   1   2   1   1   1   1   1   1   1   2   2   1   2   2   2   2   2   2   1   1   1   2   2   1   1   2   2   1   1   1   1   1   2   2   1   1   2   1   1   2   1   1   1   1   1   1   2   2   2   2   2   2   2   2   2   1   2   1   1   1   2   1   1   2   2   1   2   2   1   2   2   2   1   1   2   2   1   1   2   1   2   2   2   2   2   2   2   2   1   2   1   1   1   1   1   2   2   2   2   2   2   1   1   1   1   2   2   2   2   1   1   1   2   2   2   1   1   2   2   2   2   1   2   2   1   2   2   2   1   1   2   2   2   2   2   1   1   1   2   2   2   1   2   1   1   1   1   2   2   2   2   2   2   2   2   2   2   1   1   2   2   2
 MK-2-1                 2   2   2   1   1   2   1   2   2   2   2   2   2   2   2   2   2   1   2   2   2   2   2   1   2   1   2   1   2   1   1   2   2   2   2   2   1   1   1   2   2   1   1   2   2   2   2   1   1   2   1   2   2   1   1   2   1   1   2   2   2   1   1   2   2   1   1   1   2   1   1   2   2   2   2   2   2   1   2   1   1   2   1   1   1   2   1   2   2   2   2   1   2   2   2   2   2   2   1   1   2   1   2   1   1   2   2   1   1   2   2   2   1   1   1   1   1   2   1   1   2   1   2   1   2   1   1   1   1   2   2   2   2   1   1   1   1   2   2   1   1   1   2   2   1   1   2   2   1   1   1   1   1   2   1   1   2   1   1   2   1   1   2   1   2   2   2   1   1   1   1   1   2   1   2   2   1   1   2   2   2   1   1   2   1   2   1   1   1   2   2   1   1   2   1   2   2   2   1   1
 MK-2-2                 2   2   2   1   1   2   1   2   2   1   2   2   2   2   2   2   2   1   2   2   2   2   2   1   2   1   2   1   2   1   2   2   2   2   2   2   2   1   1   2   2   1   1   1   1   2   2   1   1   2   1   2   2   1   1   2   1   1   2   2   2   1   1   2   2   1   1   1   2   1   2   2   2   2   2   2   2   2   2   1   1   1   1   1   1   2   1   2   2   1   2   1   2   2   2   2   2   1   1   1   2   1   2   1   1   2   2   1   1   1   2   2   1   1   2   1   1   2   1   1   2   1   2   1   2   1   1   1   1   2   2   2   2   1   1   1   1   2   2   2   1   1   2   2   1   1   2   1   1   1   1   1   1   2   1   1   2   1   1   2   1   1   2   1   1   2   1   1   1   2   1   1   2   1   2   2   2   1   2   2   2   1   1   2   1   2   1   1   1   2   2   1   2   2   1   2   2   2   1   2
 MK-2-3                 2   2   2   1   1   2   1   2   2   1   2   2   1   2   2   2   2   1   2   2   1   2   2   1   2   1   2   1   2   1   2   2   2   2   2   2   2   1   2   2   2   1   2   1   1   2   1   1   1   1   1   2   2   1   1   2   1   1   2   2   2   1   1   2   2   2   1   1   2   1   2   2   2   2   2   2   2   2   2   1   1   2   1   1   1   2   1   2   2   1   2   1   2   2   2   2   2   2   1   1   2   1   2   2   1   2   1   1   1   1   2   2   2   1   2   1   1   2   1   1   2   1   2   1   2   1   1   2   1   2   2   2   2   2   1   1   1   2   2   1   1   1   2   2   1   2   2   1   1   1   1   1   1   1   1   1   2   1   1   2   1   1   2   1   2   2   1   1   1   2   1   1   2   1   1   2   2   1   2   2   2   1   1   2   1   2   1   1   1   2   2   1   2   2   1   2   2   2   1   2
 MK-2-4                 2   2   2   1   2   2   1   2   2   1   1   2   2   2   2   2   2   1   2   2   1   2   2   1   2   1   2   1   1   2   2   2   1   2   2   2   2   2   2   2   2   1   2   1   1   2   1   1   1   1   1   2   2   1   1   2   1   1   2   2   2   1   2   2   2   2   1   1   2   1   2   2   2   2   2   2   2   2   2   1   1   2   1   1   1   1   1   2   2   1   2   1   2   2   2   2   2   2   1   1   2   1   2   2   1   2   1   1   1   1   2   2   1   1   2   1   1   2   1   1   2   1   2   1   2   1   1   2   1   2   2   2   1   2   1   1   1   2   2   1   2   2   2   2   1   2   1   2   1   1   1   1   1   1   1   1   2   1   1   2   1   1   1   1   2   2   1   2   1   2   1   1   2   1   1   2   1   2   1   2   2   1   1   1   1   2   1   1   1   1   2   1   2   2   1   2   2   2   1   2
 MK-2-5                 2   2   2   1   1   2   1   2   2   1   1   2   2   1   2   2   2   1   2   2   1   2   2   1   2   1   2   1   1   2   2   2   1   2   2   2   2   2   2   2   2   1   2   1   1   2   1   1   1   1   1   2   2   1   1   2   1   1   2   2   2   1   2   2   2   2   1   1   2   2   2   2   1   2   1   1   2   2   2   1   1   2   2   1   1   1   1   2   2   1   2   1   2   2   2   2   2   2   1   1   2   1   2   1   1   2   1   2   1   1   2   2   2   1   1   1   1   2   1   1   1   1   2   1   2   1   1   2   1   2   2   2   1   2   1   1   1   2   2   1   2   2   2   2   1   2   1   2   1   1   1   1   1   1   1   1   2   2   1   1   1   1   1   1   2   2   2   2   1   2   1   1   2   1   2   2   1   2   1   2   2   1   1   2   1   2   1   1   2   1   2   1   2   2   1   2   2   2   1   2
 MK-2-6                 2   2   2   1   1   2   1   2   2   2   1   2   2   1   2   2   2   2   2   2   1   2   2   1   1   1   2   1   1   2   2   2   1   2   1   2   2   2   2   2   2   2   2   1   1   2   1   1   1   1   1   1   2   1   2   2   1   1   2   2   2   2   2   2   2   2   2   1   2   1   2   2   1   2   1   1   2   1   2   1   1   2   2   1   2   1   1   2   2   1   2   1   2   2   2   2   2   2   1   1   2   1   2   2   1   2   1   1   1   1   2   2   1   2   1   1   1   2   1   1   1   1   2   1   2   2   1   2   1   2   2   2   1   2   1   1   1   2   2   1   2   2   2   2   1   2   2   2   1   1   1   1   1   1   1   1   2   2   1   1   1   1   1   1   2   2   2   2   1   1   1   1   2   1   2   2   1   1   1   2   2   1   1   2   1   2   2   1   2   1   2   1   1   2   2   2   2   2   1   2
 MK-2-7                 1   2   2   1   1   2   1   2   2   2   1   2   2   1   2   2   2   2   2   2   1   2   2   1   1   2   2   1   1   2   2   2   1   2   1   2   2   2   2   2   2   2   2   1   1   2   1   1   1   1   1   1   2   1   2   2   1   1   2   2   2   2   1   2   2   2   2   1   2   1   2   1   2   1   1   1   2   1   2   1   1   2   2   1   2   1   1   2   2   1   2   1   2   2   2   1   2   2   1   1   2   1   2   2   1   2   1   1   1   1   1   2   1   2   1   1   2   2   1   1   1   1   2   1   2   2   1   2   1   2   2   2   1   2   2   1   1   2   1   1   2   1   2   2   1   2   2   2   1   1   1   1   1   1   1   1   2   2   1   1   1   1   1   1   2   2   2   2   1   1   1   1   2   1   2   2   2   1   1   2   2   1   1   2   1   2   2   1   2   2   2   1   1   2   2   2   2   2   1   2
 MK-2-8                 1   2   2   1   1   2   1   2   2   2   1   2   2   1   2   2   2   2   2   2   1   2   2   1   1   2   2   1   1   2   2   2   1   2   1   2   2   2   2   2   1   2   2   1   1   2   1   1   1   1   1   1   2   1   2   2   1   1   2   2   2   2   1   2   2   2   2   1   2   1   2   1   1   1   1   1   1   1   2   2   1   2   2   1   2   1   1   2   2   1   2   1   2   2   2   1   2   2   1   1   2   1   2   2   1   2   1   1   1   1   1   2   1   2   1   1   2   1   1   1   1   1   2   1   1   2   1   2   2   2   2   2   1   1   2   1   1   2   1   1   2   1   2   2   1   2   2   2   1   1   1   1   1   1   1   1   2   2   2   2   1   1   1   1   2   2   2   1   1   1   1   1   2   1   2   2   2   1   1   2   2   1   1   1   1   2   2   1   2   2   2   1   1   1   2   2   1   2   1   2
 MK-2-9                 1   1   2   1   1   2   1   2   2   2   1   2   2   1   2   2   2   2   2   2   1   2   2   1   1   1   2   1   1   1   2   2   1   2   1   2   2   2   1   2   1   2   2   2   1   2   1   1   1   1   1   1   2   1   2   2   1   1   2   2   2   2   2   2   2   2   2   1   2   1   2   1   1   1   1   1   1   1   2   2   1   2   2   1   2   1   1   2   2   1   2   1   2   1   2   1   2   2   1   1   1   1   2   2   1   2   2   2   1   1   1   2   1   2   1   1   2   2   1   1   1   1   2   1   1   2   2   2   1   2   1   1   1   2   2   1   2   2   1   1   2   1   2   2   1   2   2   2   1   1   1   1   1   1   1   1   2   2   2   2   1   1   1   1   2   2   2   2   1   1   1   1   2   1   1   2   2   1   1   2   2   1   1   1   1   2   2   1   2   2   2   1   1   1   1   2   1   2   2   2
 MK-2-10                1   1   2   1   1   2   1   1   1   2   1   1   2   1   2   2   2   2   2   2   1   2   2   1   1   1   2   1   1   2   2   2   1   2   2   2   2   2   1   2   1   2   2   2   1   2   1   1   1   1   1   1   2   1   2   2   1   1   2   2   2   2   2   2   2   2   2   2   1   1   2   2   1   1   1   1   1   1   2   2   1   2   1   1   2   1   1   1   2   2   2   1   2   1   1   2   2   2   1   1   1   1   2   2   1   2   2   1   1   1   2   2   1   2   1   1   2   2   1   1   1   1   2   1   1   2   2   2   1   2   1   1   1   2   2   1   2   2   1   1   2   2   2   2   1   2   2   2   2   1   1   1   1   1   1   1   2   2   2   2   1   1   1   1   2   2   2   2   1   1   1   1   2   1   1   2   2   1   1   1   2   1   1   1   1   1   2   1   2   2   2   1   1   1   1   2   1   1   1   2
 MK-2-11                1   1   2   1   1   2   2   1   1   2   1   1   2   1   2   1   2   2   2   2   1   2   2   1   1   1   2   2   1   2   2   1   1   2   2   2   1   2   1   2   1   2   2   2   1   2   1   1   1   1   1   2   1   1   2   2   1   1   2   2   2   2   2   1   2   2   2   2   1   1   2   2   1   1   1   2   1   1   2   2   1   2   1   1   2   1   1   1   2   1   2   2   2   1   1   1   2   2   1   1   1   1   2   2   1   2   2   1   1   1   2   2   1   2   1   1   2   2   1   1   1   1   2   1   1   2   2   2   1   1   2   1   1   1   2   1   2   2   1   1   2   2   2   2   1   2   2   2   2   2   1   1   1   1   1   1   2   2   2   2   1   1   1   1   2   2   2   2   2   1   1   1   2   1   1   2   2   1   2   1   1   1   1   1   1   2   2   1   2   2   2   1   1   1   1   2   1   1   1   2
 MK-2-12                1   1   2   1   1   2   2   1   1   2   1   1   2   1   2   1   2   2   2   2   1   2   2   1   1   1   2   2   1   1   1   2   1   2   2   2   1   2   1   2   1   2   2   2   1   2   1   2   1   1   1   1   1   1   2   1   1   1   2   2   2   2   1   1   2   2   1   2   1   1   2   2   1   1   1   1   2   1   2   2   1   2   1   1   2   1   1   1   2   1   1   2   2   1   1   1   2   1   1   1   1   1   2   2   2   2   1   1   1   2   2   2   1   2   1   1   2   2   1   1   1   1   2   1   1   2   2   1   1   1   2   1   1   1   2   1   2   2   1   1   2   2   2   1   1   2   2   2   2   2   1   1   2   1   1   1   2   2   2   2   1   1   1   1   2   2   2   2   2   1   1   1   2   1   1   2   1   1   1   1   2   2   1   1   1   2   2   1   2   2   2   1   1   1   1   1   1   1   1   2
 MK-2-13                1   1   2   1   1   2   2   1   1   2   1   1   2   1   2   1   2   2   2   2   1   2   1   1   1   1   1   2   1   1   2   1   1   2   2   2   1   2   1   2   1   2   2   2   1   2   1   2   1   1   1   1   1   1   2   1   1   1   2   2   2   2   1   1   2   2   2   2   1   1   2   2   1   1   2   1   2   1   2   2   1   2   1   1   2   1   1   1   2   1   1   2   2   1   1   1   2   1   1   1   1   1   2   2   2   2   1   1   1   2   2   2   1   2   1   1   2   2   1   1   1   1   2   1   1   2   2   1   2   1   2   1   1   1   2   1   2   2   1   1   2   1   2   1   2   2   2   2   2   2   1   1   2   1   1   1   2   2   2   2   1   1   1   1   2   2   2   2   2   1   1   1   2   1   1   2   1   2   1   1   2   2   1   1   1   2   2   2   2   2   2   1   1   2   1   1   1   1   1   1
 MK-2-14                1   1   2   1   1   2   2   1   1   2   1   1   1   1   2   2   2   2   1   2   1   2   1   1   1   1   1   2   1   1   2   1   1   2   2   2   1   2   1   2   1   2   2   2   1   2   2   2   1   1   2   1   1   1   2   1   2   1   2   1   2   2   1   1   2   2   2   2   1   1   2   2   1   1   2   1   2   1   2   2   1   2   1   1   2   1   1   1   2   1   1   2   2   1   1   1   2   2   1   1   1   1   2   2   2   2   1   2   1   2   2   2   1   2   1   1   2   1   1   1   1   2   2   1   1   2   2   1   2   1   2   1   1   1   2   1   2   2   1   1   2   1   2   1   2   2   2   2   2   2   1   1   2   1   1   1   2   2   2   2   1   1   1   2   2   2   2   2   2   1   1   1   2   1   1   2   1   2   1   1   2   2   1   1   1   2   2   2   2   2   2   1   1   2   1   1   1   2   1   1
 MK-2-15                1   1   2   1   1   1   2   1   1   2   1   1   1   1   2   2   1   2   1   2   1   2   1   1   1   1   1   2   2   2   2   2   1   2   2   2   1   2   1   2   1   2   2   2   1   2   2   2   1   1   2   1   1   1   2   1   2   2   2   1   2   2   1   1   2   2   2   2   1   1   2   2   1   1   2   1   2   1   2   2   1   2   1   1   2   1   1   1   2   1   1   2   2   1   2   1   1   2   2   1   1   1   2   2   2   2   1   2   1   2   2   2   1   1   1   1   1   1   1   1   1   1   2   1   2   2   2   1   2   1   2   1   1   1   2   2   2   2   1   1   2   1   2   1   2   2   2   2   2   2   1   1   2   1   1   1   2   2   2   2   1   1   1   2   1   2   2   2   1   1   1   1   2   2   1   2   1   1   1   1   2   2   1   1   1   2   2   2   2   2   2   1   1   2   1   1   1   2   1   2
 MK-2-16                1   1   2   1   1   2   2   1   1   2   1   1   1   1   2   2   1   2   2   2   1   2   1   1   1   1   1   1   2   2   2   2   1   1   2   2   1   2   1   2   1   2   2   2   2   2   2   2   1   1   2   1   1   2   2   1   2   1   1   1   2   2   1   2   2   2   2   2   1   1   2   2   1   1   2   1   1   1   2   2   1   2   1   1   2   1   1   1   2   1   1   2   2   1   2   1   1   2   2   1   1   1   1   2   2   2   1   2   1   2   2   1   2   1   2   1   1   1   1   1   1   1   2   1   2   2   2   1   2   2   2   1   1   1   2   2   2   2   1   1   2   1   2   2   2   2   2   1   2   2   1   1   2   1   1   1   2   2   2   2   1   1   1   2   1   2   2   1   1   1   1   1   2   1   1   2   1   1   1   1   1   2   1   1   1   2   2   2   2   2   2   1   1   2   2   1   1   2   1   2
 MK-3-1                 1   1   1   1   1   2   1   1   1   1   2   2   2   1   1   1   2   2   2   1   2   2   1   1   1   1   2   1   1   2   2   2   1   2   2   2   2   1   2   2   2   2   2   1   1   2   1   1   1   2   2   1   2   2   1   2   1   1   1   2   2   2   2   2   1   2   1   1   1   2   2   2   1   1   1   1   1   1   1   1   1   2   2   2   1   2   2   1   1   2   1   2   2   1   2   2   2   1   1   1   1   2   1   2   2   2   1   2   1   1   1   1   2   2   1   1   1   2   2   1   1   2   1   2   2   2   2   1   2   1   2   1   2   2   1   1   2   1   2   2   2   2   2   1   2   2   1   1   1   1   1   2   2   1   2   2   2   2   2   1   1   2   2   1   1   2   2   2   2   1   1   2   1   1   2   2   2   1   2   2   2   2   2   2   1   1   1   1   1   2   1   1   2   2   2   1   2   1   2   1
 MK-3-2                 1   1   1   2   1   1   1   1   1   1   2   2   2   1   1   1   2   1   2   1   2   2   1   1   1   1   2   1   1   2   2   2   1   2   1   2   2   1   2   2   1   2   2   1   2   2   1   1   1   2   2   1   2   2   1   2   1   1   1   2   2   2   2   2   1   2   1   1   1   2   2   2   1   1   2   1   1   1   1   2   1   2   2   2   1   2   2   1   1   2   1   2   2   1   2   2   1   1   1   1   1   2   1   2   2   2   1   2   1   2   1   1   2   2   1   1   1   2   2   1   1   1   1   2   2   2   2   1   2   1   2   1   2   2   1   1   2   1   2   2   2   2   2   1   2   2   1   1   1   1   1   2   2   1   2   2   2   2   2   1   1   2   2   1   1   2   2   2   2   1   1   2   1   1   2   2   2   1   1   2   2   2   2   2   1   1   2   1   1   1   1   1   2   2   2   1   2   1   2   1
 MK-3-3                 1   1   1   2   1   1   1   2   1   1   1   2   2   1   1   1   2   1   1   1   2   2   1   1   1   1   2   1   1   2   2   1   1   2   1   2   2   1   2   2   1   2   2   1   2   2   1   1   1   1   2   1   1   2   1   2   1   1   1   2   2   2   2   2   1   2   1   1   1   2   2   2   1   1   1   1   1   1   2   2   1   1   2   2   1   2   2   1   1   2   1   2   2   1   2   2   1   1   1   1   1   2   1   2   2   2   1   2   1   2   1   2   2   2   1   1   1   2   2   1   1   1   1   2   2   2   2   1   2   1   2   2   2   2   1   1   2   1   2   1   2   2   2   1   2   2   1   1   1   1   1   2   1   2   2   2   2   2   2   1   1   1   2   1   1   2   2   2   2   2   1   2   1   1   2   1   2   1   1   2   2   2   2   2   1   1   2   1   1   1   2   1   2   2   2   1   2   1   2   1
 MK-3-4                 1   2   1   2   1   1   2   2   1   1   1   2   2   1   1   1   2   1   1   2   2   2   1   1   1   1   2   1   1   2   2   1   1   2   1   2   2   1   2   2   1   1   2   1   2   2   1   1   2   1   2   2   1   2   1   2   1   2   1   2   2   2   2   1   1   2   1   2   1   2   2   1   1   1   1   1   1   1   2   2   1   1   2   2   1   2   2   1   1   2   1   2   2   1   2   2   1   1   1   1   1   2   1   2   2   2   1   2   1   2   1   2   2   2   1   1   1   2   2   1   1   1   1   2   2   2   2   2   2   1   2   2   2   2   1   1   2   1   2   1   2   2   2   1   2   2   1   1   1   1   1   2   1   2   1   2   2   1   2   1   1   1   2   1   1   2   2   1   2   2   1   2   1   1   1   1   2   1   1   2   2   2   1   2   2   1   2   2   1   1   2   2   2   2   2   1   1   1   2   1
 MK-3-5                 1   1   1   2   1   1   2   2   1   1   1   2   2   1   2   1   2   1   1   1   2   2   1   1   1   1   2   2   1   2   2   1   2   2   1   1   2   1   2   2   1   1   2   1   2   2   1   1   2   1   2   2   1   2   2   1   1   2   1   2   2   2   2   1   2   2   1   2   1   2   2   2   1   2   1   1   1   1   2   2   1   1   2   1   1   2   2   2   1   2   1   2   2   1   2   2   1   1   1   1   1   2   1   2   2   2   2   2   1   2   1   2   2   2   1   1   1   2   2   1   1   1   1   2   2   2   2   2   2   1   2   2   2   2   1   2   2   1   2   1   2   2   2   2   2   2   1   1   1   1   2   2   1   1   1   2   2   2   2   1   1   1   1   1   1   2   2   1   2   2   1   2   1   1   1   1   2   1   1   2   2   2   1   2   2   1   1   2   1   1   2   2   2   2   2   1   1   1   2   1
 MK-3-6                 2   1   1   1   1   1   1   2   1   1   1   2   2   1   2   1   2   1   1   1   2   2   2   1   1   1   2   2   1   2   2   1   2   2   1   1   2   1   2   2   1   1   2   1   2   2   1   1   1   1   2   2   1   2   2   1   1   2   1   2   1   2   2   1   2   2   1   2   1   2   2   2   1   2   1   1   1   1   2   2   1   2   2   1   1   2   1   2   1   2   2   2   2   1   2   2   1   1   1   1   1   2   1   2   2   2   1   2   1   2   2   2   2   2   1   1   1   2   1   1   1   1   1   2   2   2   2   2   2   1   2   2   2   2   1   2   2   1   2   1   2   2   2   2   2   2   1   1   1   2   2   2   1   1   1   2   2   2   2   1   1   1   1   1   1   2   2   1   1   2   1   2   1   2   2   2   2   1   1   2   2   2   1   2   2   2   1   2   1   1   2   2   2   2   1   1   1   1   2   1
 MK-3-7                 2   1   1   1   1   1   1   2   1   1   1   2   2   1   2   1   2   1   1   1   2   2   2   1   1   1   2   2   1   2   2   1   2   2   1   1   2   1   2   2   1   1   2   1   2   2   1   1   1   1   2   2   1   2   2   1   1   2   1   2   1   2   1   1   2   2   1   2   1   2   2   2   1   2   1   1   1   1   2   2   1   2   1   1   1   2   1   2   1   2   2   2   2   1   2   1   1   1   1   1   1   2   1   2   2   2   1   2   1   1   2   2   2   2   2   1   1   2   1   1   2   1   1   2   2   2   2   2   2   1   2   2   2   2   1   2   2   1   2   1   2   2   2   2   2   2   1   1   1   2   2   2   1   1   1   2   2   2   2   1   2   1   1   1   1   2   2   1   1   2   1   1   1   2   2   2   2   1   1   2   2   2   1   2   2   2   1   2   1   1   2   2   2   2   1   1   1   1   2   1
 MK-3-8                 1   1   1   1   1   1   1   2   1   1   2   2   2   1   2   1   2   1   1   1   2   2   2   1   1   2   2   2   1   2   2   1   2   2   1   1   2   1   2   2   1   1   2   1   2   2   1   1   1   1   2   1   1   2   2   1   1   1   1   2   1   2   2   1   2   2   1   1   1   2   2   2   1   2   1   1   2   1   2   2   1   2   1   1   1   2   2   2   1   2   1   2   2   1   2   1   1   1   2   1   1   2   1   2   2   2   1   2   1   1   2   2   2   2   1   1   1   1   1   1   2   2   1   2   2   2   2   2   2   1   2   2   2   2   1   2   2   1   2   1   2   2   2   2   2   2   1   1   1   2   2   2   2   1   1   2   2   2   2   1   2   1   1   1   1   2   2   1   1   2   1   1   1   2   2   2   2   1   1   2   2   2   1   2   2   2   1   2   1   1   2   2   1   2   1   1   1   2   2   1
 MK-3-9                 1   2   1   1   1   1   1   2   1   1   2   2   2   1   2   1   2   1   1   1   2   2   2   1   1   2   2   2   1   2   2   1   2   2   1   1   2   1   2   2   1   1   2   1   2   2   1   1   1   1   2   1   1   1   2   1   1   1   1   2   1   2   2   1   1   2   1   1   1   2   2   2   1   2   1   1   2   1   2   2   1   1   1   1   1   2   2   2   1   1   1   2   2   1   2   1   2   1   2   1   2   2   1   1   2   2   1   2   1   1   2   2   2   2   1   2   1   1   1   1   2   2   1   2   1   2   2   1   1   2   2   2   2   2   2   2   2   1   2   1   2   2   2   2   2   2   1   1   1   1   1   2   2   1   1   2   2   2   2   1   2   1   1   1   1   1   2   1   1   2   1   2   2   2   2   2   2   1   1   2   2   2   1   2   2   2   1   2   1   1   2   2   1   2   1   1   1   2   2   1
 MK-3-10                1   2   2   2   1   1   1   2   1   1   2   1   2   1   2   1   2   1   1   1   2   2   2   1   1   2   2   2   1   1   2   1   2   2   1   1   2   1   2   2   1   1   2   1   2   2   1   1   1   1   2   1   2   1   2   1   1   1   1   2   1   2   1   1   1   2   1   2   1   2   2   2   1   2   1   1   2   1   2   2   1   1   1   1   1   2   2   2   1   1   1   2   2   1   2   1   2   1   2   2   2   1   1   1   2   2   1   2   1   1   2   2   2   1   1   2   1   1   1   1   2   2   1   2   1   2   2   1   1   2   2   2   2   2   2   2   2   1   2   1   2   2   2   2   2   2   1   1   1   1   1   2   2   1   1   2   2   1   2   1   2   1   1   1   1   2   2   1   1   2   1   2   2   2   2   2   2   2   1   2   2   2   1   2   2   2   1   2   1   1   2   2   1   2   1   1   1   2   2   1
 MK-3-11                1   2   2   2   1   1   1   2   1   1   1   1   2   2   2   1   2   1   1   1   2   1   2   1   1   2   1   2   1   1   2   2   2   2   1   1   2   1   2   2   1   1   2   1   2   2   1   1   1   1   2   1   2   1   2   1   1   1   1   2   1   2   1   1   1   2   1   2   1   2   2   2   1   2   2   1   2   2   2   2   1   1   1   1   2   2   2   2   1   1   1   2   2   1   2   1   2   1   2   2   2   1   1   1   2   2   1   2   1   1   2   2   2   2   1   2   1   1   1   1   2   2   2   2   1   2   2   1   1   2   2   2   2   2   2   2   2   1   2   1   2   2   2   2   2   2   1   1   2   1   1   2   2   1   1   2   2   1   2   1   2   1   1   2   1   2   2   1   2   1   1   2   1   2   2   2   2   2   1   2   2   2   1   2   2   2   1   2   1   1   2   2   2   1   1   1   1   2   2   1
 MK-3-12                1   2   2   2   1   1   1   2   1   1   1   2   1   2   2   1   2   1   1   1   2   1   2   2   1   2   1   1   1   1   2   2   2   2   1   1   2   1   2   2   1   1   2   1   2   2   1   1   1   1   2   1   2   1   2   1   1   1   1   2   1   2   1   1   1   2   1   2   1   2   2   2   1   2   2   1   2   2   2   2   1   1   1   1   2   2   2   2   1   1   1   2   2   1   2   1   2   1   2   1   2   1   1   1   2   2   1   2   1   1   2   2   2   2   1   2   1   1   1   2   1   2   2   2   1   2   2   2   1   2   2   2   2   2   2   2   1   1   2   1   2   2   2   2   2   2   1   1   2   1   1   2   2   1   1   2   1   1   2   1   2   2   1   2   1   2   1   1   2   1   1   2   1   2   2   2   2   2   1   2   2   2   1   2   1   2   1   1   1   1   2   2   2   1   1   1   1   2   2   1
 MK-3-13                1   2   2   2   1   1   1   2   1   1   1   2   1   2   2   1   2   1   1   1   2   1   2   2   1   2   1   2   1   1   2   2   2   2   1   2   1   1   2   2   1   1   2   1   2   2   1   1   1   1   2   1   2   1   2   1   1   1   1   2   1   2   1   1   1   1   1   2   1   2   2   2   1   2   2   1   2   2   2   2   1   1   1   1   2   2   2   2   1   2   1   2   2   1   2   1   2   1   2   1   2   1   1   1   2   2   1   2   2   1   2   2   1   2   1   2   1   1   1   2   1   2   2   2   1   2   2   2   1   2   2   2   2   2   2   2   1   1   2   2   2   2   2   2   2   2   2   1   2   1   1   2   2   1   1   2   1   1   2   1   1   2   1   2   1   1   2   1   2   1   1   2   2   2   1   2   2   1   1   2   2   2   1   2   1   2   1   1   1   1   2   2   2   1   1   1   1   2   2   1
 MK-3-14                1   2   2   2   1   1   1   1   1   1   2   2   1   2   2   1   2   1   1   1   2   1   2   2   1   1   1   2   1   1   1   2   2   2   1   2   1   1   2   2   1   1   2   1   2   2   1   2   2   1   2   2   2   1   2   2   1   1   1   1   1   2   1   1   1   1   1   2   1   2   1   2   1   1   1   1   2   2   2   2   1   1   1   1   2   2   2   2   2   2   1   2   2   1   2   1   2   1   2   1   2   1   2   1   2   2   1   2   2   1   2   2   1   2   1   2   1   1   1   2   1   2   1   2   1   2   2   2   1   2   2   2   2   2   2   2   1   1   2   2   2   2   2   2   2   2   2   1   2   1   1   2   2   1   1   2   2   1   2   1   1   2   1   1   1   1   2   1   2   1   1   2   2   2   1   1   2   2   1   2   2   2   1   2   1   2   1   1   1   1   2   2   2   1   1   1   1   1   2   1
 MK-3-15                2   2   2   2   1   1   2   2   1   2   2   2   1   2   2   1   2   1   1   1   2   1   2   2   1   1   1   2   1   1   2   2   2   2   1   2   1   1   2   2   1   1   1   1   2   2   1   2   2   1   2   2   2   1   2   2   1   1   1   2   1   2   1   1   1   2   1   2   1   1   1   2   1   1   1   1   2   2   2   2   1   1   1   1   2   2   2   2   2   2   1   2   2   1   2   1   2   1   2   1   2   1   2   2   2   2   1   2   2   1   2   2   1   2   1   2   1   1   2   1   1   1   1   2   1   2   2   2   2   2   2   2   2   2   2   2   1   1   2   2   2   2   2   1   2   2   2   1   2   1   1   2   2   1   2   2   2   1   1   1   1   2   1   1   1   1   2   1   2   1   1   2   2   2   1   1   2   2   1   2   2   2   2   2   1   2   1   1   1   1   2   2   2   1   1   1   2   1   1   1
 MK-3-16                2   2   2   2   1   1   2   2   2   2   2   2   1   2   2   1   2   1   1   2   1   1   2   2   1   1   1   2   1   1   2   2   2   1   1   2   1   1   2   2   1   2   1   1   2   1   1   2   2   1   2   2   2   1   2   1   1   1   1   2   1   2   1   1   1   2   1   2   1   1   1   1   1   1   1   1   2   2   2   2   1   1   1   1   2   2   2   2   2   2   1   2   2   1   2   1   2   1   2   2   2   1   2   1   2   2   1   2   2   2   2   2   1   2   1   2   1   1   2   1   1   1   1   2   1   2   2   2   2   2   2   2   2   2   2   2   1   1   2   1   2   2   2   1   2   2   2   1   2   1   1   1   1   1   1   2   2   1   1   1   1   2   1   1   1   1   2   2   1   1   1   2   2   2   1   1   2   2   2   2   2   2   2   2   1   2   1   1   1   1   2   2   2   1   1   1   2   1   1   1
 MK-4-1                 1   1   1   1   2   2   1   1   2   2   1   2   1   1   1   1   1   1   1   2   2   1   2   2   2   2   1   1   2   1   2   2   1   2   2   1   2   2   2   2   2   2   1   1   1   2   1   2   2   2   2   2   2   2   2   1   2   2   2   1   1   2   2   1   2   1   2   1   1   1   1   2   1   2   2   1   1   2   1   2   2   2   2   1   2   2   1   1   2   1   1   1   2   2   1   1   2   1   1   2   1   2   1   2   2   1   1   2   2   2   2   1   2   2   1   1   2   1   2   1   1   1   2   1   2   1   2   1   1   2   1   2   1   2   1   2   2   1   1   1   1   1   1   1   2   2   2   2   2   2   1   2   1   2   2   1   1   2   2   2   1   1   2   1   2   1   1   1   1   2   1   1   1   1   1   1   1   1   2   2   1   2   2   1   1   2   1   1   2   1   2   2   2   2   1   1   2   2   2   1
 MK-4-2                 1   1   2   1   2   2   1   1   2   2   1   2   1   1   2   1   1   1   1   2   2   1   2   2   1   1   1   1   2   1   2   2   1   2   2   2   2   2   2   2   1   2   1   1   1   2   1   2   2   2   2   2   2   2   2   1   2   2   2   1   1   2   2   1   2   1   2   1   1   1   1   2   1   2   1   1   1   2   1   2   2   2   2   1   2   2   1   1   2   1   2   1   2   2   1   1   2   1   1   2   1   2   1   2   2   1   1   2   2   2   2   2   2   2   1   1   2   1   2   2   1   1   2   1   1   1   1   2   1   2   2   2   1   2   1   2   2   1   1   2   1   1   1   1   1   2   2   2   2   2   2   2   1   2   2   1   1   2   2   2   1   1   2   1   2   1   1   2   1   2   1   1   1   1   1   1   1   1   2   1   1   2   2   2   1   2   1   1   2   1   2   2   2   2   1   1   2   2   2   1
 MK-4-3                 2   1   2   1   2   1   1   1   2   2   1   2   1   1   2   1   1   1   2   2   2   1   2   2   2   1   1   2   2   1   2   2   1   2   2   2   1   2   2   2   1   2   1   1   1   2   1   2   2   2   2   1   2   1   2   1   2   2   2   1   1   2   2   1   1   2   1   1   1   2   1   2   1   2   1   1   2   2   1   2   1   2   2   1   2   2   1   1   2   1   2   1   2   1   1   1   2   1   1   2   1   2   1   2   2   2   2   2   2   2   2   2   2   2   1   1   2   1   2   2   1   1   2   1   1   1   1   2   1   2   2   2   1   2   1   2   2   1   1   2   1   1   1   1   1   2   2   2   2   2   2   2   1   1   2   1   1   2   2   2   1   1   2   1   2   1   2   2   1   2   2   1   1   1   1   1   1   1   2   1   1   2   2   1   1   2   1   1   2   1   2   2   1   2   1   1   2   2   2   1
 MK-4-4                 2   1   2   1   2   1   1   1   2   1   1   2   1   1   2   1   1   1   2   2   2   1   2   2   2   2   1   2   2   1   2   2   1   2   1   2   1   2   2   1   1   2   1   1   1   2   1   2   1   2   2   1   2   1   1   1   2   2   1   1   1   2   2   1   1   1   1   1   1   2   1   2   1   2   1   1   1   2   1   2   1   2   2   1   2   2   1   1   2   1   2   1   2   1   1   2   2   1   1   2   1   2   1   2   2   2   2   2   2   2   2   2   2   2   1   1   2   1   2   2   1   1   2   1   1   1   1   2   2   2   2   2   1   2   1   2   2   1   1   2   1   1   1   1   1   2   2   2   2   2   2   2   1   1   2   1   1   2   2   2   1   1   2   1   2   1   2   2   1   2   2   1   1   1   2   1   1   1   2   2   1   2   2   1   1   2   1   1   2   1   2   2   1   2   1   1   2   2   2   1
 MK-4-5                 2   1   2   1   2   1   1   1   2   1   1   2   1   1   2   1   1   1   2   2   2   1   2   2   2   2   1   2   2   1   2   2   1   2   1   2   1   2   2   1   2   2   1   1   2   2   1   2   1   2   2   1   2   1   2   2   2   2   1   1   1   2   2   1   1   1   1   1   1   2   1   2   1   2   2   1   1   2   1   2   1   2   2   1   2   2   1   2   2   1   2   1   1   1   1   2   2   1   1   2   1   2   2   1   2   2   2   2   2   1   2   2   2   1   1   1   2   1   2   1   1   1   2   1   1   1   1   1   2   2   2   2   1   2   1   2   2   1   2   2   1   1   1   1   1   2   2   2   2   2   2   1   2   1   2   1   1   2   2   2   1   1   2   1   2   1   1   1   1   2   2   2   1   2   2   1   1   1   2   2   1   2   2   1   1   2   1   1   2   1   2   2   1   2   1   1   2   2   2   2
 MK-4-6                 2   1   2   1   2   1   1   1   2   1   1   2   1   1   2   1   1   1   2   2   2   1   2   2   2   2   1   1   2   2   2   1   1   2   1   2   2   2   2   1   2   1   1   1   2   2   1   2   1   2   2   1   2   1   2   2   2   2   1   1   1   2   2   1   1   1   1   2   1   2   1   2   1   2   1   1   1   2   1   2   1   2   2   1   2   1   2   1   2   1   2   1   1   1   1   2   2   1   1   2   1   2   2   1   2   2   2   2   2   1   2   2   2   1   2   1   2   1   2   1   2   1   2   1   1   2   1   1   2   2   2   1   1   2   1   2   1   1   2   2   1   1   1   1   1   2   2   1   2   2   2   1   2   1   2   1   1   2   2   2   1   1   2   1   2   1   2   1   1   2   2   2   2   2   2   1   2   1   1   2   1   2   1   1   1   1   1   1   2   1   2   2   2   2   1   1   2   2   2   2
 MK-4-7                 2   1   2   1   2   1   1   1   2   1   1   2   1   1   2   1   1   1   2   1   2   1   2   2   2   2   1   1   2   2   2   1   1   2   1   2   2   2   2   1   2   1   1   1   1   2   1   2   1   2   2   1   2   1   2   2   2   2   1   1   1   2   2   1   1   1   1   2   2   2   1   2   1   2   1   1   1   2   1   2   1   2   2   1   2   1   2   1   2   1   2   1   1   1   1   2   2   1   1   2   1   2   1   1   2   2   2   2   2   1   1   2   2   1   2   1   2   1   2   1   2   1   2   1   1   2   1   2   2   2   2   1   1   2   1   2   1   2   1   2   1   1   2   1   1   2   2   1   2   2   2   1   2   1   2   2   1   2   2   2   2   1   2   1   2   1   2   2   1   2   2   2   2   2   2   1   2   1   1   2   1   2   1   2   2   1   2   1   2   1   2   2   2   1   1   1   2   2   2   2
 MK-4-8                 2   1   2   1   2   1   1   2   2   1   1   2   2   1   2   1   1   1   2   1   2   2   1   2   1   2   1   1   2   2   2   1   1   2   1   2   2   2   2   2   2   1   1   2   1   2   1   2   1   2   2   1   2   1   1   2   1   2   1   1   2   2   2   2   1   1   1   2   2   2   1   2   1   2   1   1   1   2   1   2   1   2   2   1   2   1   2   1   2   1   2   1   1   1   1   2   2   1   1   2   1   2   1   1   1   2   2   2   2   1   1   2   2   1   2   1   2   1   2   1   2   1   2   1   1   1   1   2   2   2   2   1   1   2   1   2   2   2   1   2   1   1   2   1   1   2   2   1   2   1   2   1   2   1   2   2   1   2   2   2   2   1   2   1   2   1   2   2   1   1   1   2   2   2   2   1   2   1   1   1   1   2   1   2   2   1   2   1   2   1   2   2   2   1   1   1   2   1   2   2
 MK-4-9                 2   1   2   1   2   1   1   2   2   2   1   2   2   1   1   1   1   1   2   1   1   2   1   2   1   2   1   1   2   2   2   1   1   2   1   2   2   2   2   2   2   1   1   2   1   1   1   2   1   1   2   1   2   1   1   2   1   2   1   1   2   2   2   1   1   1   1   2   2   2   1   2   2   2   1   2   1   2   1   2   1   2   1   1   2   1   2   1   2   1   2   1   1   1   1   2   2   1   1   2   1   2   1   1   1   2   2   2   2   1   1   2   2   1   2   1   2   1   2   1   2   1   2   1   1   1   1   2   1   2   2   1   1   2   2   2   2   2   2   1   1   1   2   1   1   2   2   1   2   1   2   1   2   1   2   2   1   2   1   2   2   1   2   1   2   1   2   2   2   1   1   2   2   2   2   1   2   1   1   1   1   2   1   1   2   1   2   1   2   1   2   2   2   1   1   1   2   1   2   2
 MK-4-10                2   1   2   1   2   1   1   1   2   2   1   2   2   1   1   1   1   2   1   1   1   2   1   2   1   2   2   1   2   2   2   1   1   2   1   2   2   2   1   2   2   1   1   1   1   1   1   2   1   1   2   1   2   1   1   1   1   2   1   1   2   2   2   1   1   1   1   2   2   2   1   2   2   2   1   2   2   2   1   1   1   2   1   1   2   1   2   1   2   1   2   1   1   1   1   2   2   1   1   2   1   2   1   1   1   1   2   2   1   1   1   2   2   2   2   1   2   1   2   1   2   1   2   1   1   1   1   2   1   2   2   1   1   2   2   2   2   2   2   1   2   1   1   1   1   2   2   1   2   1   2   1   2   1   2   2   1   2   1   2   2   1   2   1   2   1   2   2   2   1   1   2   2   2   2   1   2   1   1   1   1   2   1   1   2   1   2   1   2   1   2   2   2   1   1   1   2   1   2   2
 MK-4-11                2   1   2   1   2   1   1   2   2   2   1   2   2   1   2   1   1   2   1   2   1   2   1   2   1   2   2   1   2   2   2   1   1   2   1   2   2   2   1   2   2   1   1   2   1   1   1   2   1   1   2   1   1   1   1   1   1   1   1   1   2   2   2   1   1   1   1   2   2   2   1   1   1   1   1   2   2   2   1   2   1   2   1   1   2   1   2   1   2   1   2   1   1   1   1   1   2   1   1   2   1   2   2   1   1   1   2   2   1   1   2   2   2   2   2   1   2   2   2   1   2   1   1   1   1   1   1   1   1   2   2   1   1   2   2   2   2   2   2   1   2   1   1   1   2   2   2   1   2   1   2   1   2   1   2   2   1   2   1   2   2   1   2   1   2   1   2   2   1   1   1   2   2   1   1   1   2   1   1   1   1   2   1   1   2   1   2   1   2   1   2   2   2   1   1   1   2   1   2   2
 MK-4-12                2   2   2   1   2   1   2   2   2   2   1   2   2   1   2   1   1   2   1   2   1   2   1   2   2   2   2   2   1   2   2   1   1   2   1   2   2   2   1   2   2   1   1   2   1   1   1   2   1   1   1   1   1   1   2   1   1   1   1   1   2   2   2   1   1   1   1   2   2   2   1   1   1   2   1   2   2   2   1   2   1   2   1   1   2   1   2   1   2   1   2   1   2   1   1   1   2   1   1   2   1   2   2   1   1   1   2   1   1   1   2   2   2   2   2   1   2   2   2   1   2   1   1   1   1   1   1   1   1   2   2   1   1   2   2   2   2   2   2   1   2   1   1   1   2   2   1   2   1   1   2   1   2   1   2   2   1   1   2   2   1   1   2   1   2   1   2   2   2   1   1   2   2   1   1   1   2   1   1   1   1   2   1   1   2   1   2   1   2   1   2   2   2   1   1   1   2   1   2   2
 MK-4-13                2   2   2   1   2   1   2   1   2   2   1   2   2   1   2   1   1   2   1   2   1   2   1   2   2   2   1   2   1   2   2   1   1   2   1   2   2   2   1   2   2   1   1   2   1   1   1   2   1   1   1   1   2   1   2   2   2   1   1   1   2   2   2   1   2   1   1   2   2   2   1   1   1   2   1   2   2   2   1   2   1   2   1   1   2   2   2   1   2   1   2   2   2   1   1   1   2   1   1   2   1   2   2   1   1   1   2   1   1   1   2   2   1   2   2   1   2   2   2   2   1   1   1   1   1   1   1   1   1   2   2   1   1   2   2   2   2   2   2   1   2   1   1   1   2   2   1   2   1   1   2   2   2   1   2   2   1   1   2   2   1   1   2   2   2   1   2   2   2   1   2   2   2   1   1   2   2   1   1   1   1   1   1   1   2   1   2   2   2   1   2   2   2   1   1   1   2   1   2   2
 MK-4-14                2   2   2   1   2   1   2   1   2   2   1   2   2   1   2   1   1   2   1   2   1   2   1   2   2   1   1   2   1   2   2   1   1   2   1   2   1   2   1   2   1   1   1   2   1   2   1   2   1   1   1   1   2   1   2   2   2   1   1   1   2   2   2   1   2   1   1   2   2   2   1   1   1   2   1   2   2   2   1   2   1   2   1   2   2   2   2   1   2   1   2   2   2   1   1   1   2   1   1   2   2   2   2   1   1   1   2   1   1   2   2   2   1   2   2   1   2   2   2   2   1   1   1   1   1   1   1   1   2   2   2   1   1   2   2   2   2   2   2   1   2   2   1   1   2   2   1   2   1   1   1   2   2   1   2   2   1   1   2   2   1   1   2   2   2   1   2   2   2   1   2   2   2   1   1   2   1   1   1   2   1   2   1   1   2   1   2   2   2   2   1   2   2   1   1   1   2   1   2   1
 MK-4-15                1   2   2   1   2   1   2   1   2   2   1   1   2   1   2   1   1   2   1   2   1   2   2   2   2   1   1   2   1   2   2   1   1   2   1   2   1   2   1   2   1   1   1   2   1   2   1   2   2   1   1   1   2   2   2   2   2   2   1   1   2   2   2   1   2   1   1   2   2   2   1   1   1   2   1   2   2   1   1   1   1   2   1   2   2   2   1   1   2   1   2   2   2   1   1   1   2   1   1   2   1   2   2   1   1   1   2   1   1   2   2   2   1   2   2   1   2   2   2   2   1   2   1   1   1   1   1   1   2   2   2   1   1   2   2   2   2   2   2   1   2   2   1   1   2   2   1   2   1   1   1   2   2   1   2   2   1   1   2   2   1   1   1   2   2   1   1   2   2   1   2   2   2   1   1   2   1   1   1   2   1   2   1   1   2   1   2   2   2   2   1   2   1   1   2   1   2   1   2   1
 MK-4-16                1   2   2   1   2   1   2   1   2   2   1   1   2   1   2   1   2   2   1   2   1   2   2   1   2   1   1   2   1   2   2   1   1   2   1   2   1   2   1   2   1   1   1   2   2   2   1   2   2   1   1   1   2   2   2   2   2   2   1   1   2   1   2   2   2   1   1   2   2   2   1   1   1   2   1   2   2   1   1   1   1   2   1   2   2   2   1   1   2   1   2   1   2   1   1   2   2   2   1   2   1   2   2   1   1   1   2   1   1   2   2   2   1   2   2   1   2   2   2   2   1   2   1   1   1   1   1   1   2   2   2   1   1   2   2   2   2   2   2   1   2   2   1   1   2   2   1   2   2   1   1   2   2   1   2   2   1   1   2   2   2   1   1   2   2   1   1   2   2   1   2   1   1   1   1   2   1   1   1   2   1   2   1   1   2   1   2   2   1   2   1   2   1   1   2   1   2   1   2   1
 MK-5-1                 1   1   2   1   2   2   1   2   2   2   1   2   2   2   1   2   1   2   2   1   1   2   1   2   2   2   1   2   1   1   1   2   1   1   2   1   2   1   1   1   1   2   2   2   2   2   2   2   1   2   2   1   2   2   1   2   1   2   2   2   2   2   1   2   2   2   1   2   2   2   1   2   2   1   2   1   2   1   2   1   2   1   1   1   2   1   2   2   1   2   2   1   2   2   1   2   1   2   2   1   2   2   2   2   2   1   2   1   2   2   1   2   2   1   2   2   2   1   2   1   2   1   2   1   2   2   1   1   2   2   1   1   1   1   2   2   2   2   1   1   1   1   1   2   2   2   1   2   1   1   1   2   1   2   1   1   1   1   2   2   1   1   1   2   1   1   2   2   1   2   1   2   1   2   2   1   2   1   1   2   1   2   1   1   2   2   2   1   2   2   1   2   2   2   2   2   1   1   2   1
 MK-5-2                 1   1   2   1   2   2   1   2   2   2   1   1   2   2   1   2   1   2   2   1   1   2   1   2   2   2   1   2   1   1   1   2   1   1   2   1   1   1   1   1   1   2   2   2   2   1   2   2   1   2   2   1   2   2   1   2   2   1   2   2   2   2   1   1   2   2   1   2   2   1   1   2   2   1   2   1   2   1   2   1   2   2   1   1   2   1   2   2   1   2   2   1   2   2   1   2   1   2   2   1   2   2   2   2   2   1   2   1   1   1   1   2   1   1   2   2   2   2   2   1   2   1   2   1   2   2   2   1   2   2   2   2   1   1   1   1   2   2   1   1   1   1   1   2   2   1   1   2   1   1   1   1   2   2   1   1   1   1   2   2   1   1   1   2   1   1   2   2   1   2   1   2   1   2   2   1   2   1   1   2   1   2   1   1   2   2   2   1   2   2   1   2   2   2   2   2   1   1   2   1
 MK-5-3                 1   1   2   1   2   1   1   2   2   2   1   1   2   2   1   2   1   2   2   1   1   2   1   2   1   2   2   2   1   1   1   2   1   1   1   1   1   1   1   1   2   2   2   2   2   1   2   2   1   2   2   1   2   2   1   2   2   1   2   2   2   2   1   1   2   2   1   1   2   1   1   2   2   1   2   1   2   1   2   1   2   2   2   1   1   1   2   2   1   2   2   1   2   2   1   2   1   2   2   2   1   2   2   2   2   1   2   2   1   1   1   2   1   1   2   2   2   2   2   1   2   1   2   1   2   2   2   1   2   2   2   2   1   1   1   1   2   2   1   2   1   1   1   2   2   1   1   2   1   2   1   1   2   2   1   1   2   1   2   2   1   1   1   1   1   1   2   2   1   2   1   2   1   2   2   1   2   1   1   2   1   2   1   1   2   2   2   1   2   2   1   2   2   2   2   2   1   1   2   1
 MK-5-4                 1   1   2   1   2   1   1   2   2   2   1   1   2   2   1   2   1   2   2   1   1   2   1   2   1   1   2   2   1   2   1   2   1   1   1   1   1   1   1   1   2   2   2   2   1   2   2   2   1   2   2   1   2   2   1   2   2   1   2   1   2   2   1   2   2   2   1   2   2   1   2   2   2   1   2   1   2   1   2   1   2   2   2   1   2   1   2   2   1   2   2   1   2   2   1   2   1   2   2   2   1   2   2   2   2   1   2   2   2   1   1   2   1   1   2   2   2   2   2   2   2   1   2   1   1   2   2   1   1   2   2   2   1   1   1   1   2   1   1   2   1   1   1   2   2   1   1   1   2   2   1   1   2   2   1   1   2   1   2   2   1   1   1   1   1   1   2   2   1   2   1   2   2   2   2   1   2   1   2   2   1   2   1   1   1   2   2   1   2   2   1   2   1   2   2   2   1   1   2   1
 MK-5-5                 1   1   2   1   1   1   1   2   2   2   1   1   2   2   1   2   1   2   2   1   2   2   1   1   1   1   1   2   1   2   1   2   1   1   1   1   1   1   1   1   2   2   2   2   2   2   2   2   1   2   2   1   2   1   1   2   2   1   2   1   2   2   1   2   2   2   1   2   2   1   2   2   2   1   2   1   2   1   2   1   2   2   2   1   2   2   2   2   1   2   2   1   2   2   1   2   1   2   2   2   1   2   2   2   1   1   1   2   2   1   1   1   1   2   2   2   1   2   1   1   2   1   2   1   1   2   2   1   1   2   2   2   1   1   1   1   2   2   1   1   1   2   1   2   2   1   1   1   2   2   1   1   2   2   1   1   2   1   2   2   1   1   1   1   1   1   2   2   1   2   1   2   2   1   1   1   2   1   2   2   2   2   1   1   1   2   2   1   2   2   1   2   2   2   2   2   2   2   2   1
 MK-5-6                 1   1   2   1   1   1   1   2   2   2   1   1   2   2   1   2   1   2   2   1   2   2   1   1   1   1   1   2   2   2   1   2   2   1   1   1   1   1   1   1   2   2   2   2   2   2   2   2   1   2   2   1   2   1   1   2   2   1   2   1   2   2   1   2   2   2   1   2   2   1   1   2   2   1   2   1   2   1   2   1   2   2   2   1   2   1   1   2   1   2   2   2   2   2   1   2   1   2   2   2   1   1   2   2   1   2   1   2   2   1   1   1   1   2   2   2   2   2   1   1   2   2   2   1   1   2   2   1   1   2   2   2   2   2   1   1   2   1   1   1   1   2   1   2   2   1   1   1   2   2   1   1   2   2   1   1   2   1   1   2   1   1   1   1   1   1   2   2   1   2   1   2   2   1   1   1   2   2   2   2   2   1   1   1   1   2   2   1   2   2   1   2   2   2   2   2   2   2   2   1
 MK-5-7                 1   1   2   1   1   1   1   2   2   2   1   1   2   1   1   2   1   2   2   1   2   2   1   1   1   1   1   2   2   1   1   2   2   1   1   1   1   1   2   1   2   2   1   2   2   2   2   2   1   2   2   1   2   1   1   2   2   1   2   1   2   2   2   2   2   2   1   2   2   1   1   2   2   2   2   1   1   1   2   1   2   2   2   1   2   1   1   2   1   2   2   2   1   2   1   2   1   2   2   2   1   1   2   2   1   2   2   2   2   1   2   1   1   2   2   2   2   2   1   1   2   2   2   1   1   2   2   1   1   2   2   2   2   2   1   1   2   1   1   1   1   2   1   2   2   1   1   1   2   2   1   1   2   2   1   1   2   1   1   2   1   1   1   1   1   1   2   2   1   2   1   2   2   2   1   1   2   2   2   2   2   1   1   1   1   2   2   1   2   2   1   2   2   2   2   2   2   2   2   1
 MK-5-8                 1   1   2   1   1   1   1   2   2   2   1   1   2   1   1   2   1   2   2   1   2   2   1   1   1   1   1   2   2   1   1   2   2   1   1   1   1   1   2   1   2   2   1   2   2   2   2   2   1   2   2   1   2   2   1   1   2   1   1   1   2   2   2   2   1   2   1   2   2   1   1   2   2   2   2   1   2   1   1   1   2   2   2   1   2   1   1   2   2   2   2   2   1   2   1   2   1   2   2   2   1   1   2   2   1   2   2   2   1   1   2   1   1   2   2   2   2   2   1   1   2   2   2   1   1   2   2   1   1   2   2   2   2   2   1   2   2   1   1   1   1   2   1   2   2   1   1   1   2   1   1   1   2   2   1   1   2   1   1   2   1   1   1   1   1   1   2   2   1   2   1   2   2   2   1   2   2   2   2   2   2   1   1   1   1   2   2   1   2   2   1   2   2   2   2   2   1   2   2   1
 MK-5-9                 1   1   2   1   1   1   1   2   2   2   1   1   2   1   1   2   1   2   2   1   2   2   1   1   1   1   1   2   2   1   1   1   2   1   1   1   1   1   2   1   2   2   1   2   2   2   1   2   1   2   2   1   2   2   2   1   2   1   2   1   2   2   2   1   2   2   1   2   2   1   1   2   2   2   2   1   2   1   1   1   2   2   2   1   2   1   1   2   2   2   2   1   1   2   1   2   1   2   2   2   1   1   2   2   1   2   2   2   1   1   2   1   1   2   2   2   2   2   2   2   2   2   2   1   1   2   2   1   1   2   2   2   2   2   1   2   2   1   1   1   1   2   1   2   2   1   1   1   2   1   1   1   2   2   1   1   2   1   1   2   1   1   1   1   1   1   2   2   1   2   1   1   2   2   1   2   2   2   2   1   2   2   1   1   1   1   2   1   2   2   1   2   2   2   2   2   1   2   2   1
 MK-5-10                1   1   2   1   1   2   1   2   2   2   1   1   2   1   1   2   1   2   2   1   2   2   2   1   1   1   1   2   2   1   1   1   2   1   1   1   1   2   2   1   2   2   1   2   1   2   2   2   1   2   2   1   2   2   2   1   2   1   2   2   2   2   2   1   2   2   1   2   2   1   1   1   1   2   2   1   2   1   1   1   2   2   2   1   2   1   1   2   1   2   2   1   1   2   1   2   1   2   2   1   1   1   2   2   1   2   2   2   1   1   2   2   1   2   2   2   2   2   2   2   1   2   2   1   1   2   2   1   1   2   2   2   2   2   1   2   2   1   1   1   1   2   1   2   2   1   1   1   2   1   2   2   2   2   2   1   2   1   1   2   1   1   1   2   1   1   2   1   1   2   2   1   2   2   1   2   2   2   2   1   2   2   1   1   2   1   2   1   1   2   1   2   2   2   2   2   1   2   2   1
 MK-5-11                1   1   1   1   1   2   1   2   2   2   1   1   2   1   1   2   1   2   2   1   2   2   2   1   1   1   1   2   2   1   1   1   2   2   1   1   1   1   2   1   2   2   1   2   1   2   2   2   1   2   2   1   2   2   2   1   2   1   2   2   2   2   1   1   2   2   1   2   2   1   1   1   1   2   2   1   2   1   1   1   2   2   2   2   2   1   1   2   1   2   2   2   1   2   1   2   1   2   2   1   1   1   2   2   1   2   2   2   1   1   2   2   1   2   2   2   2   2   1   2   1   2   2   1   1   2   2   1   1   2   2   1   2   2   1   2   2   1   1   1   1   2   1   2   2   1   1   1   2   1   2   2   2   2   2   1   2   1   1   2   1   1   1   2   1   1   2   1   1   2   2   1   1   2   1   2   2   2   2   1   2   2   1   1   2   1   2   1   1   2   1   2   1   2   2   2   1   2   2   1
 MK-5-12                2   1   1   1   1   2   1   2   2   2   1   1   2   1   1   2   1   2   2   1   2   2   2   1   1   1   1   2   2   1   1   1   2   2   2   1   1   1   2   1   2   2   1   2   1   2   2   2   1   2   2   2   2   2   2   1   2   1   2   1   2   2   1   1   2   2   1   2   2   1   1   1   1   2   2   1   2   1   1   2   2   2   2   2   2   1   2   2   1   2   2   2   1   2   1   2   1   1   2   1   1   1   2   2   1   2   2   2   1   1   2   1   1   2   2   2   2   2   1   2   1   2   2   1   1   2   2   1   1   2   2   2   1   2   1   2   2   2   1   1   1   2   1   2   2   2   1   1   2   2   2   2   2   2   2   1   2   1   1   2   1   1   1   2   1   1   2   1   1   2   2   1   1   2   1   2   2   2   2   1   2   2   1   1   2   1   2   1   1   2   1   2   1   2   1   2   1   2   2   1
 MK-5-13                2   1   1   1   1   2   1   2   2   2   1   1   2   1   1   2   1   2   2   1   2   2   1   1   1   1   1   2   2   1   1   1   2   2   2   1   1   2   2   1   2   2   1   2   1   2   2   2   1   2   2   2   2   2   2   1   1   1   2   1   2   2   1   2   2   2   1   2   2   1   1   1   1   2   2   1   2   1   1   2   2   2   2   2   2   1   2   2   1   2   1   2   1   2   1   2   1   1   2   1   1   1   2   2   1   2   2   2   2   1   2   1   1   2   2   2   2   2   1   2   1   2   2   1   1   2   2   1   1   2   2   2   2   2   1   1   2   2   1   1   1   2   1   2   2   2   1   1   2   2   2   2   2   2   2   1   2   1   1   2   1   1   1   1   1   1   2   1   1   2   2   1   1   1   1   2   2   1   1   1   2   2   1   1   2   1   1   1   2   2   2   2   1   2   1   1   1   2   2   1
 MK-5-14                1   1   2   1   1   2   1   1   2   2   1   1   2   1   1   2   1   2   1   2   2   2   1   1   1   1   2   2   2   1   1   1   2   2   2   1   1   2   2   1   2   2   1   2   1   2   2   2   1   2   2   2   2   2   2   1   1   1   2   1   2   1   1   2   2   2   1   1   2   2   1   1   1   2   2   1   2   1   1   2   2   2   2   2   2   2   2   2   1   2   1   1   1   2   1   2   1   1   2   1   1   2   2   2   1   2   2   2   2   1   2   1   1   2   1   2   2   1   1   2   1   2   2   1   1   2   2   2   1   2   2   2   2   2   1   1   2   1   1   1   1   2   1   2   2   2   1   1   2   2   2   1   2   2   2   1   2   1   1   2   1   1   1   1   1   1   2   1   1   2   2   1   1   1   1   1   2   1   1   1   2   2   2   1   2   1   1   1   2   2   2   2   1   2   1   1   1   2   2   1
 MK-5-15                1   1   2   1   2   2   1   1   2   1   1   2   2   1   1   2   1   2   1   2   2   2   1   1   1   2   1   2   2   1   1   1   2   2   2   1   1   2   1   1   2   2   2   2   1   2   2   2   1   2   2   2   1   1   2   1   2   1   2   1   2   1   1   2   2   2   1   1   2   2   1   1   1   2   2   1   2   1   1   2   2   2   2   2   2   2   2   2   1   2   1   1   1   1   1   2   1   1   2   1   1   1   2   1   1   2   2   2   2   1   2   1   1   2   2   2   2   1   1   2   1   2   2   1   1   2   2   2   1   2   2   2   2   2   1   1   2   1   1   1   1   2   1   2   2   2   1   1   2   2   2   1   2   2   2   1   2   1   1   2   1   1   2   1   1   1   2   1   1   2   2   1   1   1   1   2   2   1   2   1   2   2   2   1   2   1   1   1   2   1   2   2   1   2   1   1   1   2   2   1
 MK-5-16                2   1   2   1   1   2   1   1   2   1   1   2   2   1   1   2   1   2   1   2   2   1   1   1   1   2   2   2   2   1   1   1   2   2   2   1   1   1   1   1   2   2   2   2   1   2   2   2   1   2   2   2   1   1   2   1   2   1   2   1   2   1   1   2   2   2   1   1   2   2   1   1   2   2   2   1   2   1   1   2   2   2   2   2   2   2   2   2   2   2   1   1   1   1   1   2   1   1   2   1   1   1   2   1   1   2   2   2   2   1   2   1   1   2   2   2   2   1   1   2   1   1   1   1   1   2   2   2   1   2   1   2   2   2   1   1   2   1   1   1   1   2   1   2   2   2   1   1   2   1   2   1   2   2   2   1   2   1   1   2   2   1   1   1   1   1   2   2   1   2   1   1   1   1   1   2   2   1   2   1   2   2   2   1   2   2   1   1   2   1   2   2   1   2   1   1   1   2   2   1
 MK-6-1                 2   2   2   2   1   2   2   1   2   2   2   1   2   1   2   2   2   2   1   1   1   2   2   2   1   2   2   1   2   2   2   1   2   1   1   1   2   2   1   1   1   2   1   2   2   1   2   2   1   1   1   1   2   1   1   2   2   2   1   2   2   1   2   1   1   1   1   2   2   2   2   2   2   1   1   1   2   2   1   1   2   1   1   2   1   1   1   2   1   2   1   1   2   2   2   2   1   1   2   2   1   2   1   2   2   1   1   1   2   2   2   1   1   1   1   2   2   1   2   1   1   2   1   2   1   1   2   2   2   2   1   1   2   1   1   2   1   2   1   2   1   1   1   2   1   1   1   2   1   2   1   1   2   1   1   2   1   2   1   2   1   1   2   1   2   2   2   1   1   2   2   1   1   1   1   2   2   2   2   2   2   2   1   2   1   2   2   1   1   1   2   2   2   2   2   2   2   1   2   1
 MK-6-2                 2   1   2   2   1   2   2   1   2   2   2   1   2   1   2   2   2   2   1   1   1   2   2   2   1   2   2   2   2   2   2   1   2   1   2   1   2   2   1   1   1   2   2   2   2   2   2   2   1   1   1   1   2   2   1   2   2   2   1   2   1   1   2   1   2   1   1   2   2   2   2   2   2   1   1   1   2   2   1   1   2   1   1   2   1   1   1   2   1   2   1   1   2   2   2   2   1   1   2   2   1   2   1   2   2   1   1   1   2   2   2   1   1   1   1   2   2   1   2   2   1   2   1   2   1   1   2   2   2   2   1   1   2   1   1   2   1   1   1   2   1   1   1   2   1   1   1   2   1   2   1   1   2   1   1   2   1   2   1   2   1   1   2   1   2   2   2   1   1   2   2   1   1   1   2   2   2   2   2   2   2   2   1   2   1   2   2   1   1   1   2   2   2   1   2   2   2   1   2   1
 MK-6-3                 2   1   2   2   1   2   2   1   2   2   2   1   2   1   2   2   2   1   1   1   1   2   2   2   1   2   2   2   1   2   2   1   2   1   2   1   2   2   1   2   1   2   2   2   2   1   2   2   1   1   1   1   2   2   1   2   1   2   1   2   1   2   2   1   2   1   1   2   2   2   2   1   2   1   1   1   2   2   1   1   2   1   1   2   1   1   1   2   1   1   1   1   2   2   2   2   1   1   2   2   1   1   1   2   2   1   1   1   2   2   2   1   2   1   1   2   2   2   2   2   1   1   1   2   1   1   2   2   2   2   1   1   2   1   1   2   1   2   1   2   1   1   1   2   1   1   1   2   1   2   2   1   2   1   1   1   1   2   2   2   1   1   2   1   1   2   2   1   1   2   2   1   1   1   2   1   2   2   2   2   1   1   1   2   1   2   2   1   1   1   2   2   2   1   2   2   2   1   2   1
 MK-6-4                 2   1   2   2   1   2   2   1   2   2   2   1   2   1   2   2   2   1   1   1   1   2   2   2   1   2   2   2   1   1   2   1   2   1   1   1   2   2   1   2   1   2   2   2   2   1   2   1   1   1   1   1   1   2   1   1   1   2   1   2   1   2   2   2   2   1   1   2   2   2   2   1   2   1   1   1   2   1   2   1   2   2   1   2   1   2   1   2   1   1   1   1   2   2   2   2   1   1   1   2   1   1   1   2   2   1   2   1   2   1   2   1   2   1   1   2   2   2   2   2   1   1   1   2   1   1   2   2   2   2   1   1   2   1   2   2   1   2   1   2   1   1   1   2   1   1   2   2   1   2   1   1   2   1   1   1   1   2   2   1   1   1   2   1   1   2   2   1   1   2   2   1   1   1   2   1   2   2   1   2   1   1   1   2   1   2   2   2   1   1   2   2   2   1   1   2   1   1   2   1
 MK-6-5                 1   2   1   2   1   2   2   1   2   2   2   1   2   1   2   2   2   1   1   1   1   2   1   2   1   1   2   2   1   1   2   1   2   1   1   1   2   2   1   2   1   2   2   2   2   1   2   1   1   1   1   1   1   2   2   1   1   2   1   2   1   2   2   2   2   1   1   2   2   2   2   1   2   1   1   2   2   1   2   1   2   2   1   2   1   2   1   2   1   1   1   1   2   1   2   2   1   1   1   2   1   1   1   2   2   1   2   1   2   1   2   1   2   1   1   2   2   2   1   2   1   1   1   2   1   1   2   2   2   2   1   1   2   1   2   2   2   2   1   1   1   1   1   2   1   1   2   2   1   1   1   1   2   1   1   1   1   2   2   1   1   1   2   1   1   2   2   1   1   2   2   1   1   1   2   1   2   2   1   2   1   1   1   2   1   2   2   2   1   1   2   2   2   1   1   2   1   2   2   1
 MK-6-6                 2   2   1   2   2   2   2   1   2   2   2   1   2   1   2   2   2   1   1   1   1   2   1   2   1   1   2   2   1   1   2   1   2   1   1   1   2   1   1   2   1   2   2   2   2   1   2   1   1   1   1   1   1   1   2   1   1   2   1   2   1   2   1   2   2   2   1   2   1   2   2   1   2   1   1   2   2   1   2   1   2   2   1   2   1   2   1   1   1   1   1   1   2   1   2   2   1   1   1   2   1   1   1   2   2   2   2   2   2   1   2   1   2   1   1   2   2   2   1   2   1   1   1   2   1   1   2   2   2   2   1   1   2   1   2   2   2   2   1   1   1   1   1   2   1   1   2   1   1   1   1   1   2   1   1   1   1   2   2   1   1   1   2   1   1   2   2   1   1   2   2   2   1   1   2   2   2   2   1   2   1   1   1   2   1   2   2   2   1   1   2   2   2   1   1   2   1   2   2   1
 MK-6-7                 2   2   1   2   1   2   2   1   2   2   2   1   2   1   1   2   2   1   1   1   1   1   1   2   1   2   2   2   1   1   2   1   2   1   1   1   2   1   1   2   1   2   2   2   2   1   2   1   1   1   1   1   1   1   2   1   2   2   1   2   1   2   1   2   2   2   2   2   1   2   2   1   2   1   1   2   2   2   2   1   2   2   1   2   1   2   1   1   1   1   1   1   2   1   2   2   1   1   1   2   1   1   1   2   2   2   2   2   2   1   2   1   2   1   1   2   2   1   1   2   1   1   1   2   1   1   2   2   2   2   1   1   2   1   2   2   1   2   1   1   1   1   1   2   1   2   2   1   2   1   1   1   2   1   2   1   2   2   2   1   1   1   2   1   2   2   2   1   1   2   2   2   1   1   2   2   2   2   1   2   1   1   1   2   1   2   2   2   1   1   2   2   2   1   1   2   1   2   2   1
 MK-6-8                 1   2   1   2   1   2   2   1   2   2   2   1   2   1   1   2   2   1   1   1   1   1   1   2   2   2   2   2   1   1   2   1   2   1   1   1   1   1   1   2   1   2   2   2   2   1   2   1   1   1   1   1   2   2   2   1   2   2   1   2   1   2   1   2   2   2   2   2   1   2   2   1   2   1   1   2   2   2   2   1   2   2   1   2   1   2   1   1   1   1   1   1   2   2   2   2   1   1   1   1   1   1   1   2   2   1   2   2   2   1   2   1   2   2   1   2   2   1   1   2   1   1   1   2   1   2   2   2   2   2   1   1   2   1   2   2   1   2   1   1   1   1   1   2   1   2   2   1   2   2   1   1   2   1   2   1   2   2   2   2   1   1   2   1   2   2   2   1   1   2   2   2   1   1   2   2   2   2   1   2   1   1   1   2   1   2   2   2   1   1   2   1   2   1   1   1   1   2   1   1
 MK-6-9                 1   2   1   2   1   2   2   1   2   2   1   1   2   1   1   2   2   1   1   2   1   1   1   2   2   2   2   2   1   1   2   1   2   1   2   2   1   1   2   2   1   2   2   2   2   1   2   1   1   1   1   1   2   2   2   1   1   2   1   2   1   1   1   2   2   2   2   2   2   2   2   1   2   1   2   2   2   2   2   1   2   2   1   2   1   2   1   1   1   2   2   1   2   2   2   2   1   1   1   1   1   1   1   2   2   1   2   2   2   1   2   1   2   2   1   1   2   1   1   2   1   1   1   2   1   1   2   2   2   2   1   1   2   1   2   2   1   2   1   2   1   1   2   2   1   2   2   1   2   2   1   1   2   1   2   1   2   2   2   1   1   1   2   2   2   2   2   1   1   2   1   2   1   2   2   2   2   2   1   2   1   1   1   2   1   2   2   2   1   1   2   2   2   1   1   1   1   2   1   1
 MK-6-10                1   2   1   2   1   2   2   1   2   2   1   1   2   1   1   1   1   1   1   2   1   1   1   2   2   2   1   1   1   1   2   1   2   1   2   2   1   1   2   2   1   2   2   2   2   1   2   1   1   1   1   1   2   2   1   1   1   2   1   2   1   1   1   2   2   2   2   2   2   2   2   1   1   1   2   2   2   1   2   1   2   2   1   2   1   2   1   1   1   1   2   1   2   2   2   2   1   1   1   1   1   1   1   2   2   1   2   2   2   1   2   2   2   2   2   1   2   1   1   2   1   1   1   2   1   1   2   2   2   2   1   1   2   1   2   2   1   2   1   2   1   1   1   1   1   2   2   1   2   2   1   2   1   1   2   1   2   1   2   1   1   1   2   2   2   2   2   1   1   2   1   2   1   1   2   2   2   2   1   2   1   1   1   1   1   2   2   2   1   1   2   2   2   1   1   1   1   2   1   1
 MK-6-11                1   2   1   2   1   2   2   1   2   2   1   1   2   1   1   1   2   1   1   2   2   1   1   2   2   2   1   1   1   1   2   1   2   1   2   2   1   1   2   2   1   2   2   2   2   1   2   1   1   1   1   1   2   2   1   1   1   2   1   2   1   1   1   2   2   2   2   2   2   2   2   1   1   1   1   2   2   1   2   1   2   2   1   2   1   2   1   1   1   1   2   2   1   2   2   2   1   1   1   1   1   1   1   2   2   1   2   2   2   2   2   2   2   2   2   1   2   1   1   2   1   1   1   2   1   1   2   2   2   2   2   1   2   1   2   2   1   2   1   2   1   1   1   1   1   2   2   1   2   2   2   2   1   1   2   1   2   1   2   1   1   1   2   2   1   2   2   1   1   2   1   2   1   1   2   1   2   2   1   2   1   1   1   2   1   2   2   2   1   1   1   2   2   1   1   1   1   2   1   1
 MK-6-12                1   2   2   2   1   2   2   1   2   2   1   1   2   1   1   1   2   2   2   2   2   1   1   2   2   2   1   1   1   1   2   1   1   1   2   1   1   1   2   1   1   1   2   1   1   1   2   1   1   1   2   1   2   2   1   1   1   2   1   2   1   1   1   2   1   2   2   2   2   2   2   1   2   1   1   2   2   1   2   1   2   2   1   2   1   2   1   1   1   1   2   2   1   2   2   2   1   1   1   1   1   1   1   2   2   1   2   1   2   2   2   2   2   2   2   1   2   1   1   2   1   1   1   2   1   1   2   2   2   2   2   1   1   1   2   2   1   1   1   2   1   1   1   1   1   2   2   1   2   2   2   1   1   2   2   1   2   1   2   1   1   1   2   2   2   2   2   1   1   2   1   2   1   1   2   1   2   2   1   2   1   1   1   2   1   2   2   2   1   1   1   2   2   1   1   1   1   2   1   1
 MK-6-13                1   2   2   2   1   2   2   1   2   2   1   1   2   1   1   1   2   2   2   2   2   1   1   2   2   2   1   1   1   1   2   1   1   1   2   1   1   1   2   1   1   1   2   1   1   1   2   1   1   1   2   1   2   2   1   1   1   2   1   2   1   1   1   2   1   2   2   2   2   2   2   1   2   1   1   2   2   1   2   1   2   2   1   2   2   2   2   1   1   1   2   2   1   2   2   2   1   1   1   1   1   1   1   2   2   1   2   1   2   2   2   2   2   2   2   1   2   1   1   2   1   1   1   2   1   1   2   2   2   2   2   1   1   1   2   2   1   1   1   2   1   1   1   1   1   2   1   1   2   2   2   1   1   2   2   1   2   1   2   1   1   1   2   2   2   2   1   1   1   2   1   1   1   1   2   2   2   2   1   2   1   1   1   2   1   2   2   2   1   1   1   2   1   2   1   1   1   2   2   1
 MK-6-14                1   2   2   2   1   2   2   1   2   2   1   2   2   1   1   1   2   2   1   2   2   1   1   2   2   2   2   1   1   1   2   1   1   1   2   1   1   1   2   1   1   1   2   1   1   1   2   1   1   2   2   1   2   2   1   1   1   2   1   2   1   1   1   2   2   2   2   2   2   2   2   1   2   1   1   2   2   1   2   1   2   2   1   2   2   1   2   1   2   1   2   2   1   2   2   2   1   1   1   1   1   1   1   1   2   1   2   1   2   2   2   2   2   2   2   2   2   1   1   2   2   2   1   2   1   1   2   2   2   2   2   1   2   1   2   2   1   1   1   2   1   1   1   1   1   2   1   1   1   1   1   1   1   2   2   1   2   1   1   1   2   1   2   1   2   2   1   1   1   2   1   1   1   1   2   1   2   2   1   2   1   2   1   2   1   2   2   2   2   1   1   2   1   2   1   1   1   2   2   1
 MK-6-15                1   2   2   2   1   2   2   1   2   2   1   2   2   1   1   1   2   2   1   2   2   1   1   2   2   2   2   2   2   1   1   1   1   1   2   2   1   1   2   1   2   1   2   1   1   1   2   1   1   1   2   1   1   1   1   1   1   2   1   2   1   1   1   2   2   2   2   2   2   2   2   1   2   1   1   2   2   1   1   1   1   2   1   2   2   1   2   2   1   1   2   2   1   2   2   2   1   1   1   1   1   1   1   1   2   1   2   1   2   2   2   2   1   2   1   2   2   1   1   2   1   2   1   2   2   1   2   2   2   2   2   1   2   1   2   2   1   1   2   2   1   1   1   1   1   2   1   1   1   1   1   1   2   2   2   1   2   1   1   1   2   1   2   1   2   1   2   1   1   2   1   1   1   1   2   1   2   2   1   2   1   2   1   1   1   2   2   2   1   1   1   2   1   2   1   1   1   2   2   1
 MK-6-16                1   1   1   2   1   2   2   2   1   2   1   2   2   1   1   1   2   1   1   2   2   1   1   2   2   1   2   2   2   2   1   1   1   1   2   2   1   1   2   1   2   1   2   1   1   1   2   1   1   1   2   1   1   2   1   1   1   2   2   2   1   1   1   2   2   2   2   2   2   2   2   1   2   1   1   2   2   1   1   1   1   2   1   2   2   1   2   2   1   1   2   2   1   2   2   2   1   1   1   1   1   1   1   1   2   1   2   1   2   2   2   2   1   2   1   2   1   1   1   2   1   2   1   2   2   2   2   2   2   2   2   2   2   1   2   1   1   1   2   1   1   1   2   1   1   2   1   2   1   1   1   1   2   2   2   1   2   1   1   1   2   1   2   1   2   1   2   1   1   1   1   1   1   1   2   1   2   2   2   2   1   2   1   1   2   2   2   2   1   1   1   2   1   2   1   1   1   2   2   1
 
!****************************************** Phenotypic Data **********************************************************
!-100.0 is resevred for missing phenotype
SimulatedTrait1         9.9791   10.1574   10.5197   10.7924   11.8482    9.1999    9.7585   10.8737    9.8754    7.7649   11.6129   11.3879    8.8125   11.3301    8.5328    9.9470   11.1973    8.5179    8.5291    8.2958    9.8614   10.1074    8.8100    9.7220    9.7288   11.1004   10.0798   11.0149   11.5292   10.3040    9.0768    9.3129    9.0653   10.8605    8.9028    9.4754   10.8307    9.1987    8.6351   10.3176   10.8691    8.7268   10.7567    8.7802   10.0164   10.4988   12.2270    9.1421    9.1283    9.0366   10.1451   11.5827   11.0564    8.5573   10.0010   10.4445   10.6504    8.9549   11.0708   11.6807   10.1292   10.7580    9.4342   10.1805   10.9830    9.1581    9.1672   12.5548    9.4862   10.3995    9.9107   10.5612    9.2073   10.4728    9.6171    9.1322   10.0369   10.7482   10.4408   10.0448   10.2113    9.3889    8.6257    9.4302    8.0656    9.1614   11.1075    9.0583    9.3014   10.6816    9.7606   10.1801    9.5613   10.5601    8.4283   10.2724   10.7155   10.8624   12.5628   11.3368    9.5096    9.0150    8.7300   10.6468   12.2146   11.9941    8.4861   10.7325   10.5745   10.3252   10.5222    9.5760    9.7904   10.1511   10.0736    9.9276    9.8051   10.3403    9.0653    8.6391    8.4499   10.1145    9.3944   10.1142   10.8624   10.8042    8.7034   11.2556    9.5494    9.6380    8.0475    8.8068   10.0165   10.3883   10.5137   10.6623   10.0456   12.3462    8.7212    8.9107   11.6485   11.8242   10.1141   10.2139    9.3553   11.6620    9.1227   10.6903   10.4385    9.3441   11.7511    9.2320   10.6187   10.1294   10.6355   11.0985   10.4075   10.4357    8.5228   10.4885   11.5230   11.6149    8.9586   10.6750   10.4341    9.7278    8.9576    8.6701   10.0672    9.3220   10.0544   10.2579   10.3628   10.0748   10.3966    9.5967   11.0591    8.3482   10.1596    9.0722    9.4326    8.9065   11.6481    9.8285   10.2398   10.7348    9.5309   10.1874    9.5334    9.1523   10.5248    8.9377    9.7662    9.1146   10.1117   11.4242    8.1185   11.4793    9.9165    9.8731
 
