# Supplementary material for: Inclusive Composite Interval Mapping of QTL by Environment Interactions in Biparental Populations
Source: PLoS One. 2015 Jul 10;10(7):e0132414. doi: 10.1371/journal.pone.0132414 (PMC4498613; doi:10.1371/journal.pone.0132414)
Supplement: S1 File — (ZIP) [file pone.0132414.s001.zip › BC1 population/e=1/run_00176.met]

!**********************Note: lines staring with "!" are remarks and will be ignored in the program********************
!*********************************General Information**********************************
!Assuming F1 = P1 x P2, populations available in QTL IciMapping are: 
!  1, P1BC1F1 = P1 x F1, the first backcrossing where P1 is used as the recurrent parent;
!  2, P2BC1F1 = P2 x F1, the first backcrossing where P2 is used as the recurrent parent;
!  3, F1DH, F1-derived doubled haploids; 
!  4, RIL or F1RIL, recombination inbred lines through the repeated selfing of F1;
!  5, P1BC1RIL, recombination inbred lines through the repeated selfing of P1BC1F1;
!  6, P2BC1RIL, recombination inbred lines through the repeated selfing of P2BC1F1;
!  7, F2, the selfing generation of F1;
!  8, F3, the selfing generation of F2;
!  9, P1BC2F1, the second backcrossing where P1 is used as the recurrent parent; 
! 10, P2BC2F1, the second backcrossing where P2 is used as the recurrent parent;
! 11, P1BC2RIL, recombination inred lines through the repeated selfing of P1BC2F1; 
! 12, P2BC2RIL, recombination inred lines through the repeated selfing of P2BC2F1; 
! 13, P1BC1F2, the selfing generation of P1BC1F1; 
! 14, P2BC1F2, the selfing generation of P2BC1F1; 
! 15, P1BC2F2, the selfing generation of P1BC2F1; 
! 16, P2BC2F2, the selfing generation of P2BC2F1; 
! 17, P1BC1DH, P1BC1F1-derived doubled haploids; 
! 18, P2BC1DH, P2BC1F1-derived doubled haploids; 
! 19, P1BC2DH, P1BC2F1-derived doubled haploids; 
! 20, P2BC2DH, P2BC2F1-derived doubled haploids; 
   1      !Mapping Population (see remarks above)
   2      !Mapping Function (1 for Kosambi; 2 for Haldane; 3 for Morgan)
   2      !Marker Space Type (1 for intervals; 2 for positions)
   1      !Marker Space Unit(1 for centiMorgans; 2 for Morgan)
   6      !Number of Chromosomes (or Linkage Groups)
 200      !Size of the mapping population
   1      !Number of environments
 
!***************************************** Chromosomes and Linkage Maps **********************************************
!Chromosome                 NumMarkers
-CH1                        16
-CH2                        16
-CH3                        16
-CH4                        16
-CH5                        16
-CH6                        16
!Linkage map (Marker name followed by position or the interval length)
 MK-1-1                1     0.000
 MK-1-2                1    10.000
 MK-1-3                1    20.000
 MK-1-4                1    30.000
 MK-1-5                1    40.000
 MK-1-6                1    50.000
 MK-1-7                1    60.000
 MK-1-8                1    70.000
 MK-1-9                1    80.000
 MK-1-10               1    90.000
 MK-1-11               1   100.000
 MK-1-12               1   110.000
 MK-1-13               1   120.000
 MK-1-14               1   130.000
 MK-1-15               1   140.000
 MK-1-16               1   150.000
 MK-2-1                2     0.000
 MK-2-2                2    10.000
 MK-2-3                2    20.000
 MK-2-4                2    30.000
 MK-2-5                2    40.000
 MK-2-6                2    50.000
 MK-2-7                2    60.000
 MK-2-8                2    70.000
 MK-2-9                2    80.000
 MK-2-10               2    90.000
 MK-2-11               2   100.000
 MK-2-12               2   110.000
 MK-2-13               2   120.000
 MK-2-14               2   130.000
 MK-2-15               2   140.000
 MK-2-16               2   150.000
 MK-3-1                3     0.000
 MK-3-2                3    10.000
 MK-3-3                3    20.000
 MK-3-4                3    30.000
 MK-3-5                3    40.000
 MK-3-6                3    50.000
 MK-3-7                3    60.000
 MK-3-8                3    70.000
 MK-3-9                3    80.000
 MK-3-10               3    90.000
 MK-3-11               3   100.000
 MK-3-12               3   110.000
 MK-3-13               3   120.000
 MK-3-14               3   130.000
 MK-3-15               3   140.000
 MK-3-16               3   150.000
 MK-4-1                4     0.000
 MK-4-2                4    10.000
 MK-4-3                4    20.000
 MK-4-4                4    30.000
 MK-4-5                4    40.000
 MK-4-6                4    50.000
 MK-4-7                4    60.000
 MK-4-8                4    70.000
 MK-4-9                4    80.000
 MK-4-10               4    90.000
 MK-4-11               4   100.000
 MK-4-12               4   110.000
 MK-4-13               4   120.000
 MK-4-14               4   130.000
 MK-4-15               4   140.000
 MK-4-16               4   150.000
 MK-5-1                5     0.000
 MK-5-2                5    10.000
 MK-5-3                5    20.000
 MK-5-4                5    30.000
 MK-5-5                5    40.000
 MK-5-6                5    50.000
 MK-5-7                5    60.000
 MK-5-8                5    70.000
 MK-5-9                5    80.000
 MK-5-10               5    90.000
 MK-5-11               5   100.000
 MK-5-12               5   110.000
 MK-5-13               5   120.000
 MK-5-14               5   130.000
 MK-5-15               5   140.000
 MK-5-16               5   150.000
 MK-6-1                6     0.000
 MK-6-2                6    10.000
 MK-6-3                6    20.000
 MK-6-4                6    30.000
 MK-6-5                6    40.000
 MK-6-6                6    50.000
 MK-6-7                6    60.000
 MK-6-8                6    70.000
 MK-6-9                6    80.000
 MK-6-10               6    90.000
 MK-6-11               6   100.000
 MK-6-12               6   110.000
 MK-6-13               6   120.000
 MK-6-14               6   130.000
 MK-6-15               6   140.000
 MK-6-16               6   150.000
!*********************************** Marker Types ********************************************************************
!Co-dominant marker: When heterozygote F1 is present, P1 is coded as 2, F1 is coded as 1, and P2 is coded as 0; Otherwise, P1 is coded as 2, and P2 is coded as 0. 
!Dominant marker: When heterozygote F1 is present, P1 and F1 are coded as 12, and P2 is coded as 0; Otherwise, P1 is coded as 2, and P2 is coded as 0.  
!Recessive markers: When heterozygote F1 is present, P1 is coded as 2, and F1 and P2 are coded as 10; Otherwise, P1 is coded as 2, and P2 is coded as 0. 
!Missing marker is coded as -1. 
 MK-1-1                 2   1   2   2   1   1   2   1   1   1   1   2   1   2   1   2   2   1   2   2   1   1   1   1   2   1   2   1   2   2   1   2   1   2   1   2   2   1   1   1   2   2   1   2   2   1   2   1   1   1   1   2   1   1   1   2   1   2   1   2   1   1   1   2   1   2   1   2   1   1   1   1   1   2   1   1   1   2   2   2   2   1   2   1   2   1   2   2   1   1   1   2   2   2   1   2   2   1   2   2   2   2   1   2   2   2   2   2   1   1   1   2   2   1   2   1   2   2   1   2   1   2   1   1   1   1   2   1   1   2   2   2   2   2   2   1   1   1   1   2   1   1   2   1   1   1   1   1   1   2   2   1   2   1   1   2   2   2   2   1   2   1   1   2   1   2   1   1   2   2   1   1   2   1   2   2   1   1   2   2   2   2   1   2   1   1   2   1   2   2   2   2   1   2   2   2   2   2   2   1
 MK-1-2                 2   1   2   2   2   2   2   1   1   2   1   2   1   2   1   2   2   1   2   1   1   1   2   2   2   1   2   1   2   2   1   2   1   2   1   2   2   1   2   1   2   2   1   2   1   1   2   1   1   1   1   1   1   1   1   2   1   2   1   2   1   1   2   2   1   2   1   2   1   1   1   1   1   2   1   1   1   2   2   2   2   1   2   1   2   1   2   1   1   1   1   2   2   2   1   1   2   1   2   2   2   2   1   2   2   1   2   1   1   1   1   2   2   2   2   1   2   2   1   2   1   2   1   1   1   1   1   1   1   1   2   2   2   2   2   2   2   1   1   2   1   1   2   1   1   1   1   1   1   2   2   1   2   1   1   1   2   2   2   1   2   1   1   1   1   2   1   1   2   2   1   2   2   1   2   2   1   1   2   2   1   2   1   2   1   1   2   1   2   2   2   2   1   2   2   2   1   2   2   1
 MK-1-3                 2   1   2   2   2   2   2   2   1   2   1   2   1   2   1   2   1   1   2   1   1   1   1   2   2   1   2   1   2   1   1   2   1   2   1   2   2   1   2   1   2   2   1   2   1   1   2   1   1   1   1   1   1   1   1   2   1   2   1   2   1   1   2   2   1   2   1   2   1   2   2   1   1   2   2   1   1   1   2   2   2   1   2   1   2   1   2   1   2   1   1   2   2   2   1   1   2   1   2   2   2   2   1   2   2   2   2   1   1   1   1   2   1   2   2   1   2   2   1   2   1   2   1   1   1   1   1   1   1   1   2   2   2   2   2   2   2   1   1   2   1   1   2   1   1   1   1   1   1   2   2   1   2   1   1   1   2   2   2   1   2   1   2   1   1   2   2   1   2   2   1   2   2   1   2   2   1   1   2   2   1   2   1   1   1   1   2   1   2   2   2   2   1   2   2   2   1   2   2   1
 MK-1-4                 2   1   2   2   2   1   2   2   1   2   1   2   1   2   1   2   1   1   2   1   1   1   1   1   2   1   2   1   1   1   1   2   1   2   1   2   2   1   2   1   1   2   1   2   2   1   2   1   1   1   1   1   2   2   1   2   2   2   1   2   2   1   2   2   1   2   1   1   1   2   2   1   1   2   2   1   1   1   2   2   1   1   2   1   2   1   2   1   2   1   1   2   2   2   1   1   1   1   2   2   2   2   1   2   2   2   2   1   1   1   2   2   1   1   2   1   2   1   1   2   1   2   1   1   1   1   1   1   1   1   2   2   2   2   2   2   2   1   1   2   1   2   2   1   1   1   1   1   1   2   2   1   1   1   1   1   2   2   2   1   2   1   2   1   1   2   2   1   2   2   1   2   2   1   2   2   1   1   2   2   1   2   1   1   1   1   2   1   2   2   2   2   1   2   2   1   1   2   2   1
 MK-1-5                 2   1   2   2   2   1   2   2   1   2   1   2   2   1   1   2   1   1   2   1   1   1   1   1   2   2   2   1   2   1   1   2   2   2   1   2   2   1   2   1   1   2   1   2   2   1   2   1   1   1   1   1   2   2   1   2   2   2   1   2   2   1   1   2   1   2   1   1   1   2   2   1   1   2   2   1   1   1   2   2   1   1   2   1   2   1   1   1   2   1   1   2   2   2   1   1   1   1   1   2   2   2   1   2   2   2   2   1   1   1   2   2   2   1   1   1   2   1   1   2   1   2   1   1   2   1   1   1   1   1   2   2   2   2   2   2   2   1   2   2   1   2   2   1   1   1   2   1   1   1   2   1   1   1   1   1   2   2   2   1   2   1   2   1   1   2   2   1   2   2   1   2   2   1   2   2   1   1   2   2   1   1   2   1   1   1   2   1   2   2   2   2   1   2   2   1   1   2   2   1
 MK-1-6                 2   1   2   2   2   1   2   2   1   2   1   2   2   1   1   2   1   1   2   1   1   1   2   1   2   2   2   1   2   1   1   2   2   2   1   2   2   1   2   1   1   2   1   2   2   1   1   1   1   1   1   1   2   2   1   2   1   2   1   2   2   1   1   2   1   2   1   1   1   2   2   1   1   2   2   1   1   1   2   2   1   1   2   1   2   1   1   1   2   1   1   2   2   2   1   1   1   1   1   2   2   1   1   2   2   2   2   1   1   1   2   2   1   1   1   1   2   1   1   2   1   2   1   1   2   1   1   1   1   1   2   2   2   2   2   2   2   1   2   2   2   2   2   1   1   1   2   1   1   1   2   1   1   1   1   1   2   2   2   1   2   2   2   1   1   2   2   1   2   2   1   1   2   1   2   2   1   1   2   2   1   1   2   2   1   2   2   1   2   2   1   2   1   1   1   1   1   2   2   1
 MK-1-7                 2   1   2   2   2   1   2   2   1   1   1   2   2   1   1   2   1   1   2   1   2   1   2   2   2   2   2   1   2   1   1   1   2   2   1   2   2   1   2   1   1   2   1   2   2   1   1   1   1   1   1   1   2   2   1   2   1   2   1   2   2   2   1   1   2   2   1   1   1   2   2   1   1   2   1   1   2   1   2   2   1   1   1   1   2   1   1   1   2   1   1   2   2   2   1   1   1   1   1   2   2   1   1   2   2   2   2   1   1   1   1   2   2   1   1   1   2   1   1   2   1   2   1   1   2   1   1   1   1   1   2   2   2   2   2   2   2   1   2   2   2   2   1   1   1   1   2   1   1   1   2   1   1   1   1   1   2   2   2   1   2   1   2   1   1   2   2   1   2   2   1   1   2   1   2   2   1   1   2   2   1   1   2   2   1   2   2   1   2   2   1   2   1   1   1   1   1   2   2   1
 MK-1-8                 2   1   2   2   2   1   1   2   1   1   1   2   2   1   1   2   2   1   2   1   2   1   2   2   2   2   2   2   2   1   1   1   2   2   1   2   1   1   2   1   1   2   1   2   2   1   1   1   1   1   1   1   2   2   1   2   1   1   1   2   2   2   1   1   2   2   1   1   1   2   2   1   1   2   2   1   2   2   2   2   1   2   1   1   2   1   1   1   2   2   1   2   2   2   2   1   1   1   1   2   2   1   1   2   2   2   2   1   1   1   1   2   2   2   1   1   2   1   1   2   1   2   1   1   2   1   1   1   1   1   2   2   2   2   2   2   2   1   2   2   2   2   1   1   1   1   1   1   1   1   2   1   1   1   1   1   2   2   2   1   2   1   2   1   1   2   2   1   2   2   1   1   2   1   2   2   1   1   2   2   1   1   2   1   1   2   2   1   1   2   1   2   1   1   2   1   1   1   2   1
 MK-1-9                 2   1   1   2   2   1   1   2   1   1   2   2   2   1   1   2   2   1   2   1   1   1   2   2   2   2   2   2   2   1   2   2   2   2   1   2   1   2   2   1   1   1   1   1   2   1   1   1   2   1   1   1   2   2   2   2   1   2   2   2   2   2   1   1   2   2   1   1   1   2   2   1   1   2   2   1   2   2   2   2   1   2   1   1   2   1   2   1   2   2   1   2   2   2   2   1   1   1   1   1   2   1   1   2   2   2   2   1   1   1   1   2   2   2   1   1   2   1   1   2   1   2   2   1   2   1   2   1   1   1   2   2   2   2   2   2   1   1   2   2   2   2   1   1   1   1   1   1   1   1   2   1   1   1   1   1   2   2   2   1   2   1   2   1   1   2   2   1   2   2   1   1   2   2   2   1   1   2   2   2   1   1   2   1   1   2   2   1   1   2   1   2   2   1   2   1   2   2   2   1
 MK-1-10                2   1   1   2   1   1   1   2   1   1   2   2   2   1   1   2   1   1   1   1   1   1   2   2   2   1   2   2   2   1   2   2   2   1   1   2   1   2   2   1   1   2   1   2   2   1   1   1   2   1   1   1   2   2   2   2   1   1   1   2   2   2   1   1   2   2   1   1   1   1   2   1   1   2   2   1   2   2   2   2   1   2   1   1   2   2   2   1   2   2   1   2   2   2   2   1   1   1   1   1   2   1   1   2   2   2   2   1   1   1   1   2   1   2   1   1   1   1   1   2   1   2   1   1   2   1   2   1   2   1   2   2   2   2   2   2   1   1   2   1   2   2   1   1   2   2   1   1   1   1   2   1   1   1   1   1   2   2   2   1   2   1   2   1   1   2   2   1   2   2   1   1   2   2   2   1   1   2   2   2   1   1   2   1   1   1   2   1   1   2   1   2   2   1   2   1   1   2   2   1
 MK-1-11                1   1   1   2   1   1   1   2   1   1   2   2   2   1   1   2   1   1   1   1   1   1   2   2   2   1   2   2   2   1   1   2   2   1   1   2   1   2   2   1   1   2   1   2   2   1   1   2   1   1   1   1   1   2   2   2   1   1   1   2   2   2   1   1   2   2   1   1   1   1   2   1   1   2   2   1   2   2   1   2   1   2   1   1   2   2   2   1   2   2   1   2   2   2   2   1   1   1   1   1   2   1   1   2   2   2   1   1   1   1   1   2   1   2   1   1   1   1   1   2   1   2   1   1   2   1   2   1   2   1   2   1   2   2   2   2   1   1   2   1   2   2   1   1   2   2   1   2   1   1   2   1   1   1   1   1   2   2   1   1   2   1   2   1   2   2   2   1   2   2   1   1   2   2   2   1   1   2   2   2   1   1   2   1   1   1   2   1   1   2   1   2   2   1   2   1   1   2   2   1
 MK-1-12                1   1   1   2   1   1   2   2   1   2   1   2   2   1   1   2   1   2   1   1   1   1   2   2   2   1   2   2   2   1   1   2   2   1   1   2   1   2   2   1   1   2   1   1   2   2   1   2   1   1   1   1   1   2   2   2   1   1   1   2   2   2   1   2   2   2   1   1   1   1   2   1   1   2   2   2   2   2   1   2   1   2   1   1   2   2   1   1   2   2   1   2   2   1   2   1   1   1   1   1   2   1   1   2   2   2   1   2   1   1   1   2   1   2   1   1   1   1   1   2   1   2   1   1   2   1   2   1   2   1   2   1   2   2   2   2   1   1   2   1   2   1   1   1   2   2   1   2   1   1   2   1   2   1   1   2   2   2   1   1   2   2   1   1   2   2   2   1   2   2   1   2   2   2   2   1   1   2   2   2   1   2   1   1   1   1   2   1   2   2   1   2   2   2   2   1   1   2   2   1
 MK-1-13                1   2   1   2   1   2   2   2   1   2   1   2   2   1   1   2   1   2   1   1   1   1   2   2   1   1   2   2   2   1   1   2   2   1   2   2   1   2   2   1   1   2   1   1   2   2   1   2   1   1   1   1   1   2   1   2   1   1   2   2   2   2   1   2   2   2   1   1   1   1   2   1   1   2   2   2   2   2   1   2   1   2   1   1   2   2   1   1   2   2   1   1   2   1   2   1   1   1   1   1   2   1   1   2   2   2   1   2   1   1   1   2   2   2   1   1   1   1   1   2   1   2   1   1   2   1   2   1   2   2   2   1   2   2   2   1   1   1   2   1   2   1   1   1   1   2   1   2   1   1   2   1   2   2   1   2   1   2   1   1   2   2   1   1   2   2   2   1   2   2   1   2   1   2   2   1   1   2   2   2   1   2   1   1   1   1   2   1   1   2   2   1   2   2   2   1   1   2   2   1
 MK-1-14                1   1   1   2   1   2   2   2   1   2   1   2   2   1   1   2   1   2   1   1   1   1   2   2   1   1   2   1   2   1   1   2   2   1   2   2   2   2   2   2   1   2   1   1   2   2   1   1   1   1   1   1   1   2   1   2   1   1   2   2   2   1   1   2   2   2   1   1   2   2   2   1   1   2   2   2   2   2   1   2   1   2   1   1   2   2   1   1   1   2   1   1   2   2   2   1   1   1   2   1   2   2   1   2   2   2   1   2   1   1   1   2   2   2   1   2   1   1   2   2   1   2   1   1   2   1   2   1   2   2   1   1   2   2   2   1   1   1   2   2   2   1   1   1   1   2   1   2   2   1   2   2   2   2   1   2   1   2   1   1   2   1   1   1   2   2   2   1   2   2   2   2   1   2   1   1   1   2   2   2   1   2   1   1   1   1   2   1   1   2   2   1   2   2   2   1   1   2   2   1
 MK-1-15                1   1   1   2   1   2   1   2   1   2   1   2   2   2   1   2   1   2   1   1   1   1   2   2   1   1   2   1   2   1   1   2   2   1   2   2   2   2   2   2   1   2   1   2   2   2   1   1   1   1   1   1   1   2   1   2   1   1   2   2   2   1   1   2   1   2   1   1   2   2   2   1   1   2   2   2   2   2   1   2   1   2   1   1   1   2   2   1   1   2   1   1   1   2   2   1   1   1   2   1   2   2   1   2   2   1   1   2   1   1   2   2   2   2   2   2   2   2   2   2   1   2   1   1   2   1   1   1   2   2   1   1   2   2   1   1   2   1   1   2   1   1   1   2   1   2   1   2   2   1   2   2   2   2   1   2   1   2   1   1   2   1   1   1   2   2   1   1   2   2   2   2   1   2   1   1   1   2   2   2   1   2   1   1   1   1   2   1   1   2   2   2   2   1   2   1   1   2   2   1
 MK-1-16                1   1   1   2   1   2   1   1   1   2   1   2   2   2   2   2   1   2   1   2   2   1   2   2   1   1   2   2   2   1   1   2   2   1   2   2   2   1   2   1   1   2   1   2   2   2   1   1   1   1   1   1   1   2   2   2   1   1   2   2   2   1   2   2   1   2   1   2   2   2   2   1   1   2   1   2   2   2   1   2   1   2   1   1   1   2   2   1   2   2   1   1   1   2   2   1   1   1   2   1   2   2   1   2   2   1   1   2   1   1   1   2   2   2   2   2   2   2   2   2   1   1   1   2   2   1   1   1   2   2   1   1   2   2   1   2   2   1   1   2   2   1   1   2   1   2   1   2   2   1   2   2   2   2   1   2   1   2   1   1   2   1   1   1   2   2   1   1   2   2   2   2   1   2   1   1   1   2   2   2   1   2   1   1   1   1   2   1   1   2   2   2   2   1   1   1   2   2   1   1
 MK-2-1                 1   1   1   2   2   2   1   2   1   2   1   1   1   2   2   2   2   1   1   2   2   2   2   1   1   1   1   1   2   2   1   1   2   1   2   2   2   2   2   1   1   2   1   1   2   1   2   1   1   1   1   2   2   1   2   2   2   2   1   2   1   2   2   2   1   1   2   1   2   2   1   1   1   2   1   2   1   2   1   1   2   2   1   1   2   2   2   2   2   2   1   2   1   2   1   1   1   1   2   1   1   2   1   2   2   2   2   1   1   2   2   1   1   2   1   1   1   1   1   1   1   1   1   2   2   1   2   2   2   2   2   2   2   1   1   1   1   2   2   1   2   1   1   2   2   2   1   1   2   1   2   2   1   1   1   1   2   1   2   2   1   2   1   2   1   2   1   1   2   2   1   1   2   1   2   2   2   1   2   2   1   1   2   2   2   1   2   2   1   1   2   1   2   2   2   1   2   2   1   2
 MK-2-2                 1   1   1   2   2   2   1   2   1   2   1   1   1   2   1   2   2   1   1   2   2   2   2   1   1   1   1   1   2   2   1   1   2   1   2   2   2   2   2   1   1   2   1   2   2   1   2   1   1   1   1   1   1   1   2   2   2   2   1   2   1   1   2   2   1   1   2   1   2   2   1   1   1   2   1   2   1   2   1   1   2   2   1   1   2   2   2   1   2   2   1   1   1   2   1   1   1   1   2   1   1   2   1   2   2   2   2   1   1   2   2   1   1   2   1   1   1   1   1   1   2   1   2   2   2   1   2   1   2   2   2   2   2   1   2   2   1   2   2   1   2   1   1   2   2   2   1   1   2   1   2   2   1   1   1   1   2   1   2   1   1   2   1   2   1   2   1   1   2   2   1   1   2   1   2   2   1   1   2   2   1   1   2   2   2   2   2   1   1   1   2   1   2   2   2   1   2   2   1   2
 MK-2-3                 1   1   1   2   2   2   1   2   2   2   1   1   1   2   1   2   2   2   1   2   2   2   2   2   1   1   1   1   2   2   1   1   2   1   2   2   2   2   2   1   1   2   1   2   2   2   2   1   1   1   1   1   2   1   1   2   2   1   1   2   1   1   2   2   2   2   2   1   2   1   1   1   1   2   1   2   1   2   1   1   2   2   1   1   2   2   2   1   2   2   1   1   1   2   1   2   1   1   2   2   1   2   1   2   2   2   2   1   1   2   2   1   1   2   1   1   1   1   2   1   2   1   2   2   2   1   2   1   2   2   2   2   2   1   2   2   1   1   2   1   2   1   1   2   2   2   1   1   2   1   2   2   1   1   1   1   2   1   2   1   1   2   1   2   1   2   1   1   2   1   2   1   2   1   2   1   1   1   2   2   1   1   2   2   2   2   1   1   1   1   2   1   2   1   2   1   1   2   1   2
 MK-2-4                 1   1   1   2   2   2   1   2   2   2   1   1   1   2   1   2   2   2   1   2   2   2   2   2   1   1   1   1   2   2   1   1   2   1   2   2   2   2   1   1   1   2   2   2   2   1   2   1   1   1   1   1   2   1   1   1   2   1   2   2   1   1   2   2   2   2   2   2   2   1   1   2   1   2   1   2   1   2   1   1   1   1   1   1   2   2   2   1   2   2   1   1   2   2   1   2   1   1   2   2   1   2   1   2   2   2   2   1   2   2   2   1   1   1   1   1   1   1   2   1   2   1   2   2   2   1   2   1   2   2   2   2   2   1   1   2   1   1   2   1   2   1   1   2   2   2   1   1   2   1   2   1   1   1   1   1   2   2   2   1   1   2   1   2   1   2   1   1   2   1   2   1   2   1   2   2   1   1   2   2   1   1   2   2   2   2   1   1   1   1   2   1   1   1   2   1   1   2   1   2
 MK-2-5                 1   1   1   2   2   2   1   2   2   2   1   1   1   2   1   2   2   2   1   2   2   2   2   2   1   1   1   1   2   1   1   1   2   1   1   2   2   2   1   1   1   2   2   2   2   1   1   1   2   1   1   1   2   1   1   1   2   1   2   2   2   1   2   2   2   2   2   2   2   1   1   2   1   2   1   2   1   2   1   1   1   1   1   1   2   2   2   1   2   2   1   1   2   2   1   2   1   1   2   2   1   2   1   2   2   2   2   1   2   2   2   1   1   1   1   2   1   1   2   1   2   1   1   2   2   1   2   1   1   2   2   2   2   1   2   2   1   1   2   2   2   1   1   2   2   2   1   1   2   1   1   2   1   1   1   2   2   2   2   1   1   2   1   2   1   2   1   1   2   1   2   1   2   2   2   2   1   1   2   2   1   1   2   2   2   2   1   1   1   1   2   1   2   1   2   1   1   2   1   2
 MK-2-6                 1   1   1   2   2   2   1   2   2   2   2   1   2   2   1   1   2   2   1   2   2   2   2   2   1   1   1   1   2   1   1   1   2   1   1   2   2   2   2   1   1   2   2   2   2   1   1   1   2   1   1   1   2   2   1   1   1   1   2   2   2   1   2   2   2   2   2   1   2   1   1   2   1   2   1   2   1   2   1   1   2   1   1   1   2   2   2   1   2   2   1   1   2   2   1   2   1   1   2   2   1   2   1   2   2   2   2   1   2   2   2   1   2   1   1   2   1   1   2   1   2   1   1   2   2   1   2   1   1   2   2   2   2   1   2   2   1   1   2   2   2   1   1   2   2   2   1   1   1   1   1   2   1   1   1   2   2   2   2   1   1   2   1   2   2   2   1   1   2   1   2   1   2   2   2   2   1   1   2   2   1   1   2   2   2   2   1   1   1   2   2   1   2   1   2   1   1   1   2   2
 MK-2-7                 1   1   2   2   1   2   1   2   1   2   2   1   2   2   2   1   1   2   1   1   2   2   1   2   2   1   1   1   2   1   1   2   2   1   1   1   2   2   2   1   1   2   2   2   1   2   1   1   2   2   1   1   2   2   1   1   1   1   2   2   2   2   2   2   2   2   2   1   2   1   1   2   1   2   1   2   1   2   1   1   1   1   1   1   2   2   2   1   2   2   1   2   2   2   1   2   1   1   2   2   1   2   1   2   2   2   2   1   2   2   2   1   2   1   1   1   1   1   2   1   2   1   1   2   2   1   2   1   2   2   2   2   2   1   2   1   1   1   2   2   2   1   1   2   2   2   1   1   1   1   1   2   1   1   1   2   2   2   2   2   1   2   1   2   2   2   2   1   1   1   2   1   1   1   2   2   1   1   2   2   1   1   2   2   2   2   1   1   2   2   2   1   2   1   2   1   1   1   2   1
 MK-2-8                 1   1   2   2   2   2   1   2   1   1   2   1   2   2   2   1   1   2   1   1   2   2   1   2   1   1   1   1   2   1   1   2   1   1   1   2   2   2   2   1   1   2   2   1   1   2   1   2   2   2   2   1   2   2   1   1   1   1   2   2   2   2   2   2   2   2   2   1   2   1   1   2   1   2   2   1   1   2   1   1   1   1   1   1   2   2   2   1   2   2   1   2   2   2   1   2   1   1   1   2   1   2   1   2   2   2   2   1   2   2   2   1   1   2   1   1   1   1   2   1   2   1   1   2   1   1   2   1   2   2   2   2   2   2   2   1   1   1   2   2   2   1   1   2   2   2   1   1   1   1   1   2   1   1   1   2   1   1   2   2   1   1   1   2   2   2   2   1   1   1   2   1   1   1   2   2   1   1   2   2   1   1   2   2   2   2   1   1   2   2   2   1   2   1   2   1   1   2   2   1
 MK-2-9                 1   1   2   2   2   2   1   2   1   1   2   1   2   2   2   1   2   2   1   1   2   2   2   2   1   1   1   2   2   1   1   2   1   1   1   2   2   2   2   1   1   2   2   1   1   2   1   2   2   2   2   1   2   1   1   1   1   1   2   2   2   2   2   1   2   2   2   1   1   1   2   2   1   2   2   1   1   2   1   1   1   1   2   1   2   2   1   1   2   2   1   2   2   2   1   1   1   1   1   2   1   2   1   2   2   2   2   1   2   2   2   1   1   2   1   1   1   1   2   1   2   1   2   2   1   1   2   1   2   2   2   2   2   2   2   1   1   1   1   2   2   1   1   2   2   2   1   1   1   1   1   2   2   2   1   2   1   1   2   2   1   1   1   2   2   2   2   1   1   2   2   1   1   1   2   2   1   2   2   2   1   1   2   2   2   2   1   1   2   2   2   1   2   1   2   1   1   1   2   1
 MK-2-10                1   2   2   2   2   2   1   2   1   1   2   1   2   2   2   1   1   2   1   2   2   2   2   2   1   1   1   2   2   1   1   2   1   1   1   2   2   2   2   1   1   1   2   1   2   2   1   2   2   1   2   1   2   1   1   2   1   1   2   1   2   2   2   2   2   1   2   1   1   1   1   2   1   2   2   1   1   2   1   1   1   1   2   1   2   2   1   1   2   2   1   1   2   2   1   1   1   1   2   2   1   2   1   1   2   1   2   1   2   2   2   2   1   2   1   1   1   2   2   1   2   1   2   2   1   1   2   1   2   2   2   2   2   2   2   1   2   1   2   2   2   1   1   2   2   2   1   1   1   1   2   1   2   2   1   2   1   1   2   2   1   1   1   2   2   2   2   1   1   2   2   1   2   1   2   2   1   2   2   2   1   1   2   1   1   2   2   1   2   1   2   1   2   1   2   1   1   1   2   1
 MK-2-11                1   2   2   2   2   2   1   2   1   1   2   1   2   2   2   1   1   2   1   2   2   2   1   2   1   1   1   2   2   1   1   2   1   1   1   2   2   2   2   1   1   1   2   1   1   2   1   2   2   1   2   2   2   1   1   2   1   1   2   1   2   2   2   1   2   1   2   1   1   1   1   2   1   2   2   1   1   2   1   1   1   1   2   1   2   2   1   1   2   2   1   1   2   2   1   1   1   1   2   2   1   2   1   1   2   1   1   1   1   2   2   2   1   2   1   1   1   2   2   1   2   1   2   2   1   1   2   1   2   2   2   2   2   2   2   1   2   1   2   2   2   1   1   2   2   2   1   1   1   2   2   1   1   2   1   2   1   1   2   2   1   1   1   2   2   2   2   1   2   2   2   1   2   1   2   2   1   1   2   2   1   1   2   1   1   2   2   1   2   1   2   1   2   1   2   2   1   1   2   2
 MK-2-12                1   2   2   2   2   2   1   2   1   1   2   1   1   2   2   1   1   2   1   2   2   2   1   2   1   1   1   2   2   2   1   2   1   1   1   2   2   2   2   1   1   1   2   1   1   2   1   2   2   1   2   2   2   1   1   2   2   1   2   1   2   2   2   1   2   1   2   1   1   1   1   1   1   2   1   1   1   2   1   1   1   2   2   1   2   2   1   1   2   2   1   1   2   2   1   1   1   1   2   1   1   2   2   1   2   1   1   1   1   2   2   1   1   1   2   2   1   2   2   2   2   1   2   2   1   1   2   1   2   2   2   2   2   2   2   1   1   1   2   2   2   1   1   2   2   2   1   1   1   2   2   1   1   2   1   2   1   1   2   2   1   1   1   2   2   1   2   1   2   2   2   1   2   1   2   2   1   1   2   2   1   1   2   1   2   2   2   1   2   1   2   1   2   1   2   2   1   1   2   2
 MK-2-13                1   2   2   2   2   2   1   2   1   1   2   2   1   2   2   1   1   2   1   2   1   2   1   2   1   1   1   2   2   2   2   2   2   1   1   1   2   2   2   1   1   1   2   1   1   2   1   2   2   1   2   2   1   1   1   2   2   1   2   1   2   2   2   1   2   1   2   1   1   1   1   1   1   2   1   1   1   2   1   1   1   2   1   1   2   2   1   1   2   2   1   1   1   2   1   1   1   1   2   1   1   1   2   1   1   1   1   1   2   2   2   1   1   1   2   1   1   2   1   1   2   1   2   2   1   1   2   1   2   2   1   2   2   2   2   1   1   1   2   2   2   1   1   2   2   2   1   1   1   2   2   1   1   2   1   2   1   1   1   2   1   2   1   2   2   1   2   1   2   2   2   1   2   2   2   2   1   2   2   2   1   1   2   1   2   1   2   1   2   1   2   1   1   1   2   1   1   1   1   2
 MK-2-14                1   2   2   2   2   2   2   2   1   1   1   2   1   2   2   1   2   2   2   2   1   2   1   2   1   1   2   2   2   2   2   2   1   1   1   1   2   2   2   1   1   1   2   1   1   2   1   2   2   1   2   2   2   1   1   1   2   1   2   1   2   2   1   1   2   1   2   1   1   1   1   1   1   2   1   1   1   2   1   1   1   2   1   1   1   2   1   1   1   2   1   1   1   2   2   1   1   1   2   1   1   1   2   1   1   1   1   1   2   2   2   1   1   1   2   1   1   2   1   1   2   2   2   2   2   1   2   2   2   2   1   2   2   2   1   1   1   1   2   2   2   1   2   2   2   1   1   1   1   2   2   1   1   2   1   2   1   1   1   2   1   2   1   2   2   1   2   1   2   2   2   1   2   2   2   2   1   2   2   2   1   1   2   1   2   1   2   1   2   1   2   1   1   1   2   1   1   2   1   2
 MK-2-15                1   2   2   1   2   2   2   2   1   1   1   2   1   2   1   1   1   2   2   2   1   2   1   2   1   1   2   2   2   2   2   2   1   1   1   1   1   2   2   1   1   1   2   1   1   2   2   2   2   1   2   2   2   1   2   1   2   1   2   1   2   2   1   2   2   1   2   1   1   1   1   1   1   2   2   1   1   2   1   1   1   2   1   1   1   2   1   1   2   2   1   1   1   1   2   1   1   1   2   2   1   1   2   1   1   1   1   2   2   2   2   1   1   1   2   1   1   2   1   1   2   2   2   1   2   1   2   1   2   2   2   2   2   1   1   1   1   1   2   2   2   1   2   2   2   1   1   1   1   2   2   1   1   2   1   2   1   1   1   2   1   2   1   2   2   1   2   1   2   2   2   1   2   2   2   2   1   2   2   2   1   1   2   2   2   1   2   1   2   2   2   1   1   1   2   1   1   2   1   1
 MK-2-16                1   2   2   1   2   2   2   2   1   2   2   2   1   2   1   1   1   2   2   2   1   2   1   2   1   2   1   2   2   2   2   2   1   1   1   1   1   2   2   1   1   1   2   1   1   2   1   2   2   1   2   1   2   1   2   2   2   1   2   1   2   2   1   2   2   1   2   1   1   1   1   1   2   2   2   1   1   1   1   2   1   2   1   1   1   2   1   1   2   2   1   1   1   1   2   1   1   1   2   1   1   1   2   1   1   1   1   2   2   2   2   1   1   1   2   1   2   2   1   1   2   2   2   1   2   2   2   1   2   2   2   2   2   1   1   1   1   1   2   2   2   2   2   2   2   1   1   2   1   2   2   1   2   2   1   2   1   1   1   2   1   2   1   2   2   1   2   1   2   2   2   1   2   2   2   1   1   2   2   2   1   1   2   2   2   1   2   1   2   2   2   1   1   1   2   1   1   2   1   1
 MK-3-1                 2   2   2   2   1   1   2   2   1   2   1   1   2   2   1   2   1   1   1   1   1   2   1   1   2   1   2   2   2   2   1   2   1   2   1   1   2   2   2   2   1   2   2   2   2   1   2   1   1   2   1   2   2   2   2   2   2   2   2   2   2   2   2   1   1   2   2   2   1   1   2   1   1   2   1   1   1   2   1   2   2   1   2   2   2   1   2   1   1   2   2   2   2   2   1   1   1   1   1   2   2   2   1   2   1   2   2   1   1   2   2   2   1   1   1   1   2   1   1   1   2   1   1   1   2   2   2   2   2   1   1   2   2   2   2   1   1   2   2   1   2   2   1   1   1   1   1   2   2   1   1   1   2   2   2   2   1   1   2   1   1   2   2   2   1   1   2   2   2   2   1   2   2   1   2   1   2   2   2   1   2   1   1   2   2   1   1   2   1   2   2   1   1   2   1   2   1   1   1   2
 MK-3-2                 2   2   2   2   1   1   2   2   1   2   1   1   2   2   1   2   1   1   1   1   1   2   1   1   2   1   1   2   2   2   1   2   1   2   1   1   2   2   2   2   1   2   2   2   2   1   2   2   1   1   1   2   2   2   2   2   2   2   2   2   2   1   2   1   1   2   2   2   1   1   2   1   1   2   1   1   2   1   1   2   2   1   2   2   2   1   2   1   2   2   2   2   2   1   1   1   1   1   1   2   2   1   1   2   1   2   2   1   1   1   2   2   1   2   1   1   2   2   1   1   2   1   2   1   2   2   2   2   2   1   1   2   1   2   2   1   1   2   2   1   2   2   1   2   1   2   1   2   2   1   2   1   1   2   2   2   1   1   1   1   2   1   2   2   2   1   2   2   2   2   1   2   2   1   2   1   2   2   1   1   2   1   1   2   2   1   2   2   1   2   2   1   2   2   1   2   1   1   1   2
 MK-3-3                 2   2   2   1   2   1   2   2   1   2   1   1   2   2   1   2   1   1   1   1   1   2   1   1   2   1   1   2   2   2   1   2   1   2   1   2   2   2   2   2   2   2   2   2   2   1   1   2   1   1   2   2   2   2   2   1   2   2   2   2   2   1   2   1   1   2   2   2   2   1   2   1   1   2   1   1   2   1   1   2   1   1   2   2   2   1   2   1   1   2   2   2   1   1   1   1   1   1   1   2   2   1   1   2   1   2   2   1   1   1   2   2   2   2   1   1   2   1   1   1   2   1   2   1   2   2   2   1   2   1   1   1   1   2   2   2   1   2   2   1   2   2   1   1   1   2   1   2   2   1   2   1   1   2   2   2   1   1   1   1   2   1   2   2   2   1   2   2   2   2   1   2   2   2   1   1   1   2   1   1   2   2   2   2   2   2   2   2   1   2   2   1   2   2   1   2   1   1   1   1
 MK-3-4                 2   2   2   1   2   1   2   2   2   2   1   1   2   2   1   2   1   1   1   1   1   2   1   1   2   1   1   2   2   2   1   2   1   2   1   1   2   2   2   2   2   2   2   2   2   1   1   2   1   2   2   2   2   2   2   1   2   2   2   2   1   1   2   1   1   1   2   1   2   1   2   1   1   2   1   1   2   1   1   2   1   1   2   2   2   1   2   1   1   2   2   2   1   1   1   1   1   1   1   1   1   1   1   2   1   2   2   1   1   1   2   2   2   2   1   1   2   1   1   1   2   1   2   1   2   2   2   1   2   1   1   1   2   2   2   2   1   2   2   1   2   2   1   1   1   2   1   2   2   1   2   1   1   2   1   2   1   1   1   1   2   1   2   2   1   1   2   2   2   2   1   2   2   2   1   1   1   2   1   1   2   2   2   2   2   1   2   2   2   2   1   1   2   2   2   2   2   1   1   1
 MK-3-5                 2   2   1   1   2   1   2   2   2   2   1   1   2   1   1   2   1   1   1   1   1   2   1   1   2   1   1   2   2   2   2   2   1   2   1   1   2   2   2   2   2   2   2   2   2   1   1   2   1   2   2   2   2   2   2   2   2   2   1   2   1   1   2   1   1   1   2   1   2   1   2   1   1   2   1   1   2   2   1   2   2   2   2   2   2   1   2   1   1   2   2   2   1   1   1   1   1   1   1   2   1   1   1   2   1   2   2   1   1   1   2   2   1   2   1   1   1   1   1   1   2   1   2   1   2   2   2   2   2   1   1   1   2   2   2   2   1   2   2   1   2   2   1   1   1   2   1   2   2   1   2   1   1   2   1   2   1   1   1   1   2   1   2   2   1   1   2   2   2   2   1   2   2   2   1   1   1   2   1   1   2   2   2   2   2   1   2   2   2   2   1   1   1   1   2   2   2   1   1   2
 MK-3-6                 2   2   1   1   2   1   2   2   2   2   1   1   2   1   1   2   1   1   1   1   1   2   1   1   2   1   1   1   2   2   2   1   1   2   1   1   2   2   2   2   2   2   2   2   2   1   1   2   1   2   2   2   2   2   2   2   2   2   1   2   1   1   2   1   2   1   2   1   2   1   2   1   1   1   1   1   1   2   1   2   2   1   2   2   2   1   2   1   1   2   2   2   1   1   1   1   1   1   1   2   1   1   1   2   1   2   2   1   1   1   2   2   1   2   1   1   1   1   1   1   2   1   2   1   2   2   2   2   2   1   1   1   2   2   2   2   1   2   2   1   2   2   1   1   1   2   1   2   2   1   2   1   1   2   1   2   1   1   1   2   2   1   2   2   1   1   2   2   2   2   1   2   2   2   2   1   1   2   1   1   2   2   2   2   2   1   2   2   2   2   1   1   1   1   2   2   2   1   1   2
 MK-3-7                 2   2   1   1   2   1   2   2   2   2   1   1   2   1   1   2   1   1   1   1   1   2   1   1   2   1   1   1   2   2   2   1   1   2   1   1   2   2   2   2   2   2   2   2   2   1   1   2   1   2   2   2   2   1   2   2   2   2   1   2   1   2   2   1   2   1   2   1   2   1   2   1   1   1   1   1   1   2   2   2   2   1   2   2   2   1   2   1   1   2   2   2   1   1   1   1   1   1   2   2   1   1   1   2   1   2   2   1   1   1   2   2   1   1   1   2   1   1   1   1   2   2   2   1   1   2   2   2   2   2   1   1   2   2   2   2   1   2   2   1   2   2   1   1   1   2   1   2   2   1   2   1   1   2   1   2   1   1   1   2   1   1   2   2   1   1   2   2   2   2   1   2   2   2   2   1   1   2   1   1   2   2   2   2   1   1   2   2   2   2   1   1   1   1   2   2   2   1   1   2
 MK-3-8                 2   1   1   1   2   1   2   2   2   2   1   1   2   1   1   2   1   1   1   1   1   2   1   1   2   1   1   1   2   2   2   1   1   2   1   1   2   2   2   1   1   2   2   2   2   1   1   2   1   1   2   2   2   1   2   2   2   2   1   2   1   2   2   2   2   1   2   1   2   1   2   1   1   1   1   1   1   2   2   2   1   1   2   2   2   1   2   1   1   2   2   2   1   1   1   1   1   1   2   2   1   1   1   2   1   1   2   1   1   1   1   2   1   2   1   2   1   1   2   1   2   2   2   1   2   2   2   2   2   2   1   1   2   2   1   2   1   2   2   2   2   2   1   1   1   2   2   2   2   1   2   1   1   1   1   2   1   2   1   2   2   1   2   2   1   1   2   2   2   2   1   2   2   2   2   1   1   1   1   1   2   2   2   2   1   1   2   2   2   2   1   1   1   1   2   1   2   1   1   1
 MK-3-9                 2   1   1   1   2   1   2   2   2   2   1   1   2   1   1   2   1   1   1   1   1   2   1   1   2   1   2   1   1   2   2   1   1   1   1   1   2   2   2   2   1   2   2   2   2   1   1   2   1   1   2   2   1   1   2   2   1   1   1   2   1   2   2   2   1   1   1   1   2   1   2   1   1   2   1   1   2   2   2   2   1   1   2   2   2   1   2   1   1   2   2   2   1   1   1   2   1   1   2   2   1   1   1   2   1   1   2   1   1   1   1   2   1   2   1   2   1   2   2   2   2   2   2   1   2   2   2   2   1   2   1   1   2   2   1   2   1   2   2   2   2   2   1   2   1   2   2   2   2   2   2   1   1   1   1   2   1   2   1   2   2   1   2   2   1   1   2   1   2   2   1   2   2   2   2   1   1   1   1   1   2   2   2   2   2   1   2   2   2   2   1   1   1   1   1   1   2   1   1   1
 MK-3-10                2   1   1   1   2   1   2   2   2   2   1   1   2   1   1   2   1   2   1   1   1   2   1   1   2   1   2   1   1   2   1   1   1   1   1   1   2   2   2   2   1   2   2   1   2   1   1   1   1   1   2   2   1   1   2   2   1   1   1   1   1   2   2   2   1   1   1   2   2   1   2   1   1   2   1   1   2   2   1   2   1   1   2   2   2   1   2   1   1   2   2   2   1   2   1   2   1   1   2   2   1   1   1   2   1   2   2   1   1   1   1   2   1   2   1   2   1   2   2   2   2   2   2   2   2   2   2   2   1   2   1   1   2   2   1   2   2   2   2   2   2   2   1   2   2   2   2   2   2   2   2   1   1   2   1   2   1   2   1   2   1   1   2   2   1   1   2   1   2   2   1   2   2   2   2   1   1   1   1   2   2   2   2   2   2   1   2   2   2   2   2   1   1   1   1   1   2   1   2   1
 MK-3-11                2   1   1   1   2   1   2   2   1   1   2   2   2   1   1   2   1   2   1   1   1   2   1   1   1   2   2   1   1   2   1   1   1   1   1   1   2   2   2   2   1   2   2   1   2   1   1   1   1   1   2   2   1   2   2   2   1   1   2   1   1   2   2   2   1   1   1   2   2   1   2   1   2   2   2   1   2   2   1   2   1   1   2   2   2   1   2   1   1   2   2   2   1   2   1   2   1   2   2   2   1   1   1   2   1   2   2   1   1   1   1   2   1   2   1   2   1   2   2   2   1   2   2   2   2   2   2   2   1   2   1   1   2   2   1   2   2   2   2   2   2   2   1   2   2   2   2   2   2   2   1   1   1   2   1   2   1   2   1   2   1   1   2   1   1   1   2   1   2   2   1   1   2   2   2   2   1   2   1   2   2   2   2   2   2   1   2   2   2   2   2   1   1   1   1   1   2   1   2   1
 MK-3-12                2   1   1   1   2   1   2   2   1   1   2   2   2   1   1   1   1   2   1   2   1   2   1   2   1   2   2   1   1   2   1   1   1   1   1   1   2   2   2   2   1   2   2   1   2   1   2   1   2   1   2   2   1   2   2   2   1   2   2   1   1   2   2   2   1   1   1   2   2   1   2   1   2   2   2   1   2   2   1   2   1   1   2   2   2   1   1   2   1   2   2   2   1   2   2   2   2   2   2   2   1   1   1   2   1   2   2   1   1   1   1   2   1   2   1   2   1   2   2   2   1   2   2   2   2   2   1   2   1   2   1   1   2   2   1   2   2   1   2   2   2   2   1   2   2   2   2   1   1   2   1   2   2   2   1   2   1   2   2   2   1   1   2   1   1   2   2   1   2   2   1   1   2   2   2   1   1   2   1   2   2   2   2   2   2   1   2   2   2   2   2   1   1   1   1   1   2   1   2   1
 MK-3-13                2   1   1   2   2   1   2   2   1   1   2   2   2   1   1   1   1   2   1   2   1   2   1   2   1   2   1   1   1   2   1   1   1   1   1   1   2   2   2   2   1   2   2   2   2   1   2   1   2   1   2   2   1   2   2   2   1   2   2   1   1   2   2   2   1   1   1   2   2   1   2   1   2   2   2   1   2   2   1   2   1   1   2   2   2   1   1   2   1   2   2   2   1   2   2   2   2   2   2   2   1   1   1   2   1   2   2   1   1   1   2   2   1   2   1   2   1   2   2   2   2   1   2   2   2   2   1   2   1   2   1   1   1   2   1   2   2   1   2   2   2   2   1   1   2   2   2   1   1   1   1   2   2   2   1   2   1   2   2   2   1   1   2   1   1   2   2   1   2   2   2   1   2   2   2   1   1   2   2   2   2   2   2   2   2   1   2   1   2   2   1   1   1   2   1   1   2   2   2   1
 MK-3-14                1   1   1   2   2   1   2   2   1   1   2   2   2   1   1   1   1   2   1   2   1   2   1   1   1   2   1   1   1   2   1   1   1   1   1   1   2   2   2   2   1   2   2   2   2   1   2   1   2   1   2   2   1   2   2   2   1   2   2   1   1   2   2   2   1   1   1   2   2   1   2   1   2   1   2   1   2   2   1   2   1   1   2   2   2   1   1   2   1   2   2   2   1   1   2   1   2   2   2   2   1   1   1   2   1   2   2   1   1   1   2   2   1   2   1   2   2   2   2   2   2   1   2   2   2   1   1   2   1   2   2   2   1   2   2   2   2   1   2   2   2   2   1   1   2   2   2   1   1   1   1   2   2   2   2   2   1   2   2   1   1   2   1   1   1   2   2   1   2   2   2   1   2   2   2   1   1   2   2   2   2   2   2   1   2   1   2   1   2   2   1   1   1   2   1   1   2   2   2   1
 MK-3-15                1   2   1   2   2   1   2   2   1   1   2   2   2   1   1   1   1   2   1   2   1   2   1   1   2   2   1   1   1   2   1   1   1   1   1   1   2   2   2   2   1   2   2   2   2   2   2   1   2   2   2   2   1   2   2   2   1   2   1   1   1   2   2   2   1   1   1   2   2   1   2   1   1   1   2   1   2   2   1   2   1   1   2   2   2   1   1   2   1   2   2   2   1   1   2   1   2   2   2   2   1   1   1   1   1   2   2   1   1   1   1   2   1   2   1   2   2   2   2   2   2   1   1   2   2   1   1   2   1   2   2   2   1   2   1   2   2   1   2   2   2   2   1   1   2   1   2   1   1   1   1   2   2   2   2   2   1   2   2   2   1   2   2   1   1   2   2   1   2   2   1   1   2   2   2   1   1   2   2   2   2   2   2   1   2   1   2   1   2   1   2   1   1   2   1   1   2   2   2   1
 MK-3-16                1   2   1   2   2   1   2   2   1   1   1   2   2   1   1   1   1   2   1   1   1   2   1   1   2   2   1   1   1   2   2   1   1   1   1   1   2   2   2   2   1   2   1   2   2   1   2   1   2   2   2   2   1   2   2   2   1   2   1   2   1   2   2   2   1   1   1   2   2   1   2   1   1   2   1   1   2   2   1   2   1   1   2   2   2   1   1   2   1   2   2   2   1   1   2   1   2   2   2   2   1   2   1   1   2   2   2   1   1   2   1   2   1   2   1   2   2   2   2   2   1   1   1   2   2   1   1   2   1   2   2   2   1   2   1   2   2   1   2   2   2   1   1   1   2   1   2   1   1   1   1   2   2   2   2   2   1   2   1   1   1   2   2   2   1   2   2   1   2   1   2   1   2   2   2   1   1   2   2   2   2   2   2   1   2   1   1   1   2   1   2   1   1   2   1   1   2   2   2   1
 MK-4-1                 2   2   2   2   1   2   1   1   2   2   1   2   1   1   2   2   1   2   2   2   2   1   2   2   2   2   2   2   2   2   2   1   1   1   1   1   1   2   1   2   2   1   1   2   1   1   1   2   1   2   2   1   2   1   2   2   1   1   1   2   1   1   2   1   2   1   1   1   2   2   1   1   2   2   2   2   2   1   2   2   1   1   1   1   2   1   1   2   2   2   1   1   2   1   1   2   2   1   1   2   1   1   1   1   1   1   2   1   1   1   1   1   1   2   1   1   1   1   2   2   2   2   1   1   2   1   2   1   2   1   2   2   2   2   2   2   2   2   2   2   2   1   1   2   2   2   2   1   1   2   1   2   2   1   1   2   2   1   1   2   1   2   1   2   2   2   2   1   2   1   1   1   2   2   2   1   2   1   2   2   1   1   1   2   2   1   1   1   1   1   1   1   2   1   2   2   1   1   1   2
 MK-4-2                 2   1   1   2   1   2   1   1   2   2   1   2   1   1   2   2   1   2   2   2   2   1   2   2   1   2   2   2   1   2   2   2   1   1   1   1   1   1   1   2   2   1   1   2   1   1   1   2   1   2   2   1   2   1   2   2   1   1   1   1   1   1   2   1   2   1   1   1   2   2   1   1   2   1   2   2   2   2   2   2   1   1   1   1   2   1   1   2   2   2   1   1   2   1   1   2   2   2   1   2   1   1   1   1   1   1   2   1   1   1   1   1   1   2   1   2   1   1   2   2   1   1   1   1   2   1   2   2   2   1   2   2   2   2   1   2   1   2   2   2   2   1   1   2   2   2   2   1   1   2   1   2   2   1   1   1   2   2   1   1   2   2   1   2   2   2   2   1   2   1   1   1   2   2   2   1   2   1   1   2   1   1   1   2   2   1   1   1   1   1   1   1   1   1   2   2   1   1   1   2
 MK-4-3                 2   1   1   2   1   2   1   2   2   2   1   1   2   1   2   2   1   2   2   2   2   1   2   2   1   2   2   2   1   2   2   2   1   2   1   1   1   1   1   2   2   1   1   2   1   1   2   2   1   2   2   1   2   1   2   2   1   1   1   1   1   1   2   1   2   2   1   1   2   2   1   1   2   1   2   2   2   2   2   2   1   2   2   1   2   1   1   2   1   2   1   1   2   1   1   2   2   2   1   2   1   1   2   1   1   1   2   1   1   1   1   1   1   2   1   2   1   1   2   2   1   1   1   1   2   1   2   2   2   1   2   2   2   2   1   2   1   2   2   2   2   1   1   2   2   1   2   1   1   2   1   2   2   1   1   2   2   2   1   1   2   2   1   2   2   2   2   1   2   1   1   1   2   2   2   2   2   1   1   2   1   1   1   2   2   1   1   1   1   1   1   1   2   2   2   2   1   2   1   2
 MK-4-4                 2   1   1   2   1   2   1   2   2   2   1   1   2   1   2   2   1   2   2   2   2   1   2   1   1   2   2   2   1   2   2   2   1   2   1   1   1   1   1   2   2   1   1   2   1   1   2   2   1   2   2   1   2   1   2   2   1   1   1   1   1   1   2   1   2   2   1   1   2   2   1   1   2   2   2   2   2   1   2   2   1   2   1   1   2   1   1   2   1   2   1   1   2   1   1   2   2   2   1   2   1   1   2   1   2   2   2   1   1   1   1   1   1   2   1   2   1   1   2   2   1   1   1   1   2   1   2   2   2   1   2   2   2   2   1   2   1   2   1   2   2   1   2   2   2   1   2   1   1   2   1   1   2   1   1   2   2   2   1   1   2   2   1   2   2   2   2   1   2   1   1   1   2   2   2   1   2   1   1   2   1   1   1   2   2   1   1   1   1   1   1   1   2   2   2   2   2   2   1   2
 MK-4-5                 2   1   1   2   1   2   1   2   2   2   1   2   2   1   2   2   1   2   2   1   2   1   2   1   1   2   2   2   1   2   2   2   1   2   1   1   1   1   1   2   2   1   1   2   1   1   2   2   1   2   2   1   2   1   2   2   1   1   1   1   1   2   2   1   2   2   1   2   2   2   1   1   2   2   2   2   2   1   2   2   1   2   1   1   2   1   1   2   2   2   1   1   2   1   1   1   2   2   1   2   1   1   2   1   2   2   2   1   2   1   1   1   1   2   1   2   1   1   1   2   1   1   1   1   2   1   2   2   2   1   2   2   1   2   1   2   1   2   1   1   2   1   2   2   1   1   2   1   1   2   1   1   2   1   1   2   2   2   1   1   2   2   1   1   1   2   2   1   2   1   1   1   2   2   2   1   2   2   1   1   1   1   1   2   2   1   1   1   1   1   1   1   2   1   2   2   2   1   1   2
 MK-4-6                 2   1   2   2   1   2   1   2   2   2   1   2   2   1   2   2   1   2   2   1   2   1   2   1   2   2   1   2   1   1   1   2   1   2   1   1   1   1   1   2   2   1   2   2   1   1   2   2   1   2   2   2   2   2   2   2   1   1   1   1   1   2   1   1   2   2   1   2   2   2   1   1   2   2   2   2   2   1   1   1   1   2   1   1   1   1   1   2   2   2   1   1   2   1   1   1   2   2   1   2   1   2   1   1   2   2   2   1   2   1   1   1   1   1   1   2   1   1   1   2   2   2   1   1   1   1   2   2   2   1   2   2   1   2   1   2   1   2   1   1   2   1   2   2   1   1   2   2   1   2   1   1   2   1   1   2   2   2   2   1   2   2   1   1   1   2   2   2   2   1   1   2   2   2   1   2   2   2   1   1   1   1   1   2   2   1   2   1   1   1   1   1   2   1   2   2   2   2   1   2
 MK-4-7                 2   1   2   2   1   2   1   2   2   2   2   2   2   1   2   2   1   2   2   1   2   1   2   2   2   1   1   2   1   1   2   2   2   2   1   1   1   1   1   2   2   1   2   2   1   1   2   2   1   1   2   2   2   2   2   2   1   1   1   2   1   1   1   1   2   1   1   2   2   2   1   1   2   2   2   2   1   2   1   1   1   2   1   1   1   2   1   2   2   2   1   1   2   1   1   1   2   2   1   2   1   2   1   1   2   1   2   1   2   1   1   1   2   1   1   2   1   1   1   2   2   2   1   2   2   2   2   2   2   1   1   2   1   2   1   2   1   2   1   1   2   1   2   2   1   1   2   2   1   2   1   1   2   1   1   1   2   2   1   1   2   2   1   1   1   2   2   1   2   1   1   2   2   2   1   2   2   1   1   1   1   1   2   2   2   1   2   1   1   1   1   1   2   1   2   2   1   2   1   2
 MK-4-8                 2   1   2   2   1   1   2   2   2   2   2   2   2   1   2   2   1   2   2   1   2   1   2   2   2   1   2   2   1   1   2   2   2   2   1   1   1   1   1   2   2   1   2   2   1   1   2   2   2   1   2   2   2   2   2   2   1   1   1   2   2   1   1   1   2   1   1   2   2   2   1   1   2   2   2   2   1   2   1   1   1   2   1   2   1   2   1   2   2   2   1   1   2   1   1   2   2   2   1   2   1   2   1   1   2   1   2   1   2   1   1   2   2   1   1   2   1   1   1   2   2   2   1   2   1   2   2   2   2   1   1   1   1   2   1   2   1   1   2   1   2   1   2   2   1   1   2   2   1   2   1   1   2   1   1   1   2   2   1   1   2   1   1   1   1   2   2   1   2   1   1   2   2   2   1   2   2   1   1   1   1   1   1   1   2   2   1   1   1   2   2   1   2   1   2   2   1   2   1   1
 MK-4-9                 2   1   2   2   1   1   2   2   2   2   2   2   2   2   2   1   1   2   2   1   2   2   2   2   2   1   1   2   1   1   2   1   2   2   1   1   1   1   2   1   1   1   2   2   1   1   2   2   2   1   2   2   2   2   2   2   1   1   1   2   2   1   1   1   2   1   1   2   2   2   1   1   2   2   2   2   1   1   1   1   1   2   1   2   1   2   1   2   2   2   1   1   2   1   1   2   2   2   1   2   1   2   1   1   2   1   2   1   1   1   1   1   2   1   1   2   1   1   1   2   2   2   1   2   1   2   2   2   2   1   1   1   1   2   1   2   1   1   2   1   2   1   2   2   1   1   2   2   1   2   1   1   2   1   1   1   2   2   1   1   2   1   1   1   1   1   2   1   2   1   1   2   2   2   1   2   2   2   1   1   1   1   1   1   2   2   1   1   1   2   1   1   2   1   2   2   1   2   1   2
 MK-4-10                2   1   2   2   1   1   2   2   2   2   2   2   2   2   2   1   1   2   2   2   2   2   2   2   2   1   1   2   1   1   2   1   2   2   1   1   1   1   1   1   1   1   2   2   1   1   2   2   2   2   2   2   2   2   2   2   1   1   1   2   2   1   1   1   2   1   1   2   2   2   1   1   1   2   2   2   1   1   1   1   1   2   1   2   1   2   2   2   2   2   1   1   2   1   1   2   2   2   1   2   1   2   1   1   2   1   2   1   1   1   1   1   2   1   1   2   1   1   1   2   2   2   1   2   2   2   2   2   1   1   1   1   1   2   1   2   1   1   2   1   2   1   2   2   1   1   2   2   1   1   1   1   2   1   1   1   2   2   1   1   2   1   2   1   1   2   2   1   2   1   1   2   2   1   1   2   2   2   1   1   1   1   1   1   2   2   1   1   1   2   1   1   1   1   2   2   1   1   1   2
 MK-4-11                1   1   2   2   2   1   2   2   2   2   2   2   2   2   2   1   1   2   2   2   2   2   2   2   2   1   1   2   1   1   2   1   2   2   1   1   1   1   1   1   1   2   2   2   1   1   2   2   2   2   2   2   2   2   2   2   1   1   1   2   2   1   1   1   2   1   1   2   2   2   1   1   1   2   2   2   1   1   1   1   1   2   1   2   2   2   2   1   2   2   1   1   1   1   1   1   1   2   1   2   1   2   1   1   2   1   1   1   1   1   1   1   2   1   1   2   2   2   1   2   2   1   1   2   2   2   1   1   1   1   1   1   1   2   2   2   2   1   2   1   2   1   2   2   1   1   2   2   1   1   1   1   2   1   1   1   2   2   1   1   2   1   2   1   1   2   2   1   2   1   1   1   2   1   1   1   2   2   1   1   1   2   1   1   2   2   1   1   1   2   1   1   2   1   2   1   1   1   1   2
 MK-4-12                1   1   1   2   2   1   2   2   2   1   2   2   2   2   2   1   1   2   2   2   2   2   2   2   2   1   1   2   1   1   2   1   2   2   1   2   1   1   1   1   1   2   2   2   1   1   2   2   2   1   2   2   2   2   2   2   1   1   1   1   1   1   1   1   2   1   1   2   2   2   1   2   1   2   2   2   1   1   1   1   1   2   1   2   2   2   2   1   2   2   1   1   1   1   1   1   1   2   1   2   1   2   1   1   1   1   1   1   1   1   1   1   2   1   1   2   2   2   1   2   2   1   1   2   2   2   1   1   1   1   1   1   1   2   1   2   2   1   2   1   1   2   2   2   1   2   1   1   1   1   1   1   2   1   1   1   2   1   1   1   2   1   2   1   1   2   2   1   2   2   1   1   2   1   1   1   2   2   1   1   1   2   1   1   2   2   1   1   1   2   1   1   1   1   2   1   1   2   1   2
 MK-4-13                1   1   1   2   2   1   2   1   1   1   2   2   2   1   2   1   1   2   2   2   2   2   2   2   2   1   1   2   1   1   1   2   2   2   1   2   1   1   1   1   1   1   2   2   1   1   2   2   2   1   2   2   2   2   2   1   1   1   2   1   1   1   1   1   2   1   1   2   2   1   1   2   1   2   2   2   1   1   1   1   2   2   1   2   2   1   2   2   2   2   1   1   1   1   1   1   1   2   1   2   1   2   1   2   1   1   1   1   1   1   1   2   2   1   1   2   2   2   1   2   2   1   1   2   2   2   2   1   1   1   1   1   1   2   1   2   2   1   2   1   1   2   2   2   1   1   1   1   1   1   2   1   2   1   1   1   2   1   1   2   2   1   2   1   1   2   2   1   2   2   1   1   2   1   1   1   2   2   2   2   1   2   1   2   2   1   1   1   1   2   1   1   1   1   2   1   1   2   1   2
 MK-4-14                1   1   1   2   2   1   2   1   2   1   2   2   2   1   2   1   1   1   2   1   2   2   2   1   2   1   1   2   1   1   1   2   2   2   1   2   1   1   1   1   1   1   2   2   1   1   2   2   2   1   2   2   2   2   1   1   1   1   2   1   1   1   1   2   2   1   1   2   2   1   1   2   1   2   2   2   1   1   1   1   1   2   1   2   2   1   2   2   2   2   1   1   1   1   1   1   1   2   1   2   1   2   1   2   1   1   1   2   1   2   1   1   2   1   1   2   2   2   1   2   2   1   1   2   2   2   1   1   1   2   1   1   1   2   1   2   2   1   2   1   1   1   2   2   1   1   1   1   1   1   2   1   2   2   1   1   2   2   1   2   1   1   2   1   1   2   2   1   2   2   1   1   2   2   1   1   1   2   2   2   1   2   1   2   2   1   1   1   1   2   1   1   2   1   2   1   2   2   1   2
 MK-4-15                1   1   2   2   1   1   2   1   2   1   2   2   2   1   2   1   1   1   2   1   2   2   2   1   2   1   1   2   1   2   1   2   2   2   1   2   1   1   1   1   1   2   2   2   1   1   2   2   2   1   2   2   2   2   1   1   1   1   1   1   1   1   1   2   2   1   1   2   2   1   1   2   1   2   2   2   1   1   1   2   1   2   1   2   2   1   2   2   1   2   1   1   1   1   1   1   1   2   1   2   1   2   1   2   1   1   1   2   2   2   1   1   2   1   1   2   2   2   1   2   2   1   1   2   2   2   1   1   1   2   1   1   2   2   1   2   2   2   2   1   1   1   2   2   1   1   1   1   1   1   2   1   2   2   2   1   2   2   1   2   1   1   2   1   1   2   2   1   2   2   1   1   2   2   1   1   1   1   2   2   1   2   1   2   2   1   1   1   1   2   1   1   2   1   2   1   2   2   1   2
 MK-4-16                1   1   1   1   1   1   2   1   2   1   2   2   2   1   1   2   2   1   2   1   2   2   2   1   2   1   1   1   1   2   1   2   2   2   1   1   1   1   1   1   1   2   2   2   1   1   2   2   2   1   2   2   2   2   1   1   1   1   1   1   1   1   1   2   2   1   1   2   2   1   1   1   1   2   1   2   1   1   1   2   1   2   1   2   2   1   2   2   2   2   1   1   1   1   1   2   1   2   1   2   1   2   1   2   1   1   1   2   2   2   1   1   2   1   1   2   2   2   2   2   2   1   1   2   2   2   1   1   1   2   1   1   2   2   1   2   2   2   2   1   1   1   2   2   1   1   1   1   2   1   2   1   2   2   2   1   2   2   1   2   1   2   2   1   1   2   2   1   2   2   1   1   1   2   1   1   2   1   2   2   2   2   1   2   2   1   1   1   1   2   1   1   2   1   2   1   1   2   1   2
 MK-5-1                 1   1   2   1   2   1   1   2   1   2   1   2   1   1   2   2   2   1   1   1   2   2   2   1   1   1   2   1   2   2   1   2   1   1   2   1   1   1   1   2   1   1   1   2   1   1   2   1   1   2   1   1   1   1   2   1   1   1   1   2   1   2   2   2   2   1   1   1   1   1   1   1   1   2   2   2   1   1   1   1   1   2   2   1   2   2   1   2   2   2   1   1   1   1   1   2   1   1   2   1   1   2   1   1   1   2   1   2   1   1   1   2   2   1   2   2   1   1   1   2   1   2   1   2   1   2   2   2   1   2   1   1   2   1   2   2   2   1   2   2   1   1   1   2   1   1   2   2   1   2   2   1   1   2   2   2   2   2   2   2   2   2   2   2   1   1   1   2   2   2   2   2   2   1   1   2   1   1   2   1   1   2   1   1   2   1   2   2   2   2   2   1   2   2   2   1   1   2   1   2
 MK-5-2                 1   1   2   1   1   1   1   2   1   2   1   2   1   1   2   2   2   1   1   2   1   2   2   1   2   1   2   1   2   2   1   2   1   1   1   1   1   1   2   2   1   1   1   1   1   1   2   1   1   2   1   1   2   1   2   1   1   2   1   2   2   1   2   2   2   1   2   1   1   1   1   1   1   2   2   2   1   1   1   1   1   2   2   1   2   2   1   2   2   2   1   1   1   2   1   1   1   1   2   1   1   2   1   1   1   2   2   2   1   1   1   2   2   1   2   2   1   1   1   2   1   2   1   2   1   2   2   2   1   2   1   1   2   1   2   2   2   1   2   2   1   1   1   2   1   1   2   2   1   2   2   1   1   2   2   2   2   2   2   2   2   2   2   2   1   2   1   2   2   2   2   2   2   1   1   2   1   1   2   2   1   2   1   1   1   1   2   2   2   1   2   1   2   2   2   1   1   2   1   2
 MK-5-3                 1   1   2   1   1   1   1   2   1   2   1   2   1   1   2   2   1   1   1   2   1   2   1   1   2   1   2   1   2   2   1   2   1   2   1   1   1   1   2   2   2   1   2   1   1   1   2   1   1   2   1   1   2   1   2   1   1   2   1   2   2   1   2   2   2   1   2   1   1   1   1   1   1   2   2   2   1   1   1   1   1   1   2   2   2   1   1   2   2   2   1   1   1   1   1   1   1   1   2   1   1   2   1   1   1   2   2   2   1   1   1   2   2   1   2   2   1   1   1   2   1   2   1   2   1   2   2   2   1   2   1   1   2   1   2   2   2   1   2   1   2   1   1   1   1   1   2   2   2   2   2   1   1   1   2   2   2   2   2   2   2   2   1   2   1   2   2   2   2   2   2   2   2   1   1   2   1   1   2   2   1   2   1   2   1   2   2   2   2   2   2   1   2   2   2   1   1   1   1   2
 MK-5-4                 1   1   2   1   1   1   1   1   1   2   1   1   1   1   1   2   2   1   1   2   1   2   1   1   2   1   2   1   2   2   1   2   1   2   1   1   1   1   2   2   2   1   2   1   1   1   2   1   2   2   2   1   2   2   2   1   1   2   1   2   2   1   2   2   2   1   2   1   1   1   1   2   1   2   2   2   2   1   1   1   1   1   1   2   2   1   1   2   2   2   1   1   1   1   1   1   1   1   2   1   1   2   1   1   1   2   2   2   2   1   1   2   2   1   2   2   1   1   1   2   1   2   1   2   1   2   2   2   1   2   1   1   1   1   2   2   2   1   2   1   2   1   1   1   1   1   1   2   2   2   2   1   1   1   2   2   2   2   2   2   2   2   1   2   1   2   2   2   2   2   2   2   2   1   1   1   1   2   1   1   1   2   1   2   1   2   2   2   2   2   2   2   2   2   2   1   2   1   1   2
 MK-5-5                 1   1   1   1   1   1   1   1   1   2   1   1   1   1   1   2   1   1   1   2   1   2   1   1   2   1   2   1   1   2   1   2   1   2   1   1   1   2   2   1   2   1   2   1   1   1   2   1   2   2   2   1   2   2   2   2   1   1   2   2   2   1   2   2   2   1   2   1   1   1   1   2   1   2   2   2   2   1   1   1   1   1   1   2   2   1   1   2   2   2   1   1   1   1   1   1   1   1   2   1   1   2   1   1   1   2   2   2   2   2   1   2   2   1   1   2   1   1   1   2   1   1   1   2   1   2   2   2   1   2   1   1   1   1   2   2   2   1   1   1   2   1   1   1   1   1   1   2   2   2   1   1   1   1   2   2   2   2   2   2   2   2   2   2   1   2   1   2   2   2   2   2   2   1   1   1   1   2   1   1   1   2   1   2   1   2   2   1   2   2   2   2   2   2   2   1   2   1   1   2
 MK-5-6                 1   1   1   1   1   1   1   1   1   2   1   1   1   1   1   2   1   1   1   2   1   2   1   1   2   1   2   1   1   2   1   2   1   2   1   1   1   2   2   1   2   1   2   1   1   1   2   1   2   2   2   1   1   1   2   2   1   1   2   1   2   1   2   2   2   1   2   1   1   1   1   2   1   2   2   2   2   1   1   1   1   1   1   2   1   1   2   2   2   2   1   1   2   1   1   1   1   1   2   1   2   1   1   1   1   2   2   2   1   2   1   2   2   1   1   2   1   1   2   2   1   1   1   2   1   2   2   2   1   2   1   2   1   1   2   2   2   1   1   1   2   1   2   1   1   1   1   2   2   2   1   2   1   1   2   2   2   2   1   2   2   2   2   2   1   2   1   2   1   2   2   2   2   1   1   1   1   2   1   1   1   2   1   2   1   2   2   1   2   2   2   2   2   2   1   1   2   1   1   2
 MK-5-7                 2   1   1   2   1   1   1   1   1   2   1   1   1   1   1   2   1   1   1   2   1   2   1   1   1   1   1   1   1   2   1   2   1   2   1   2   1   2   2   1   2   1   2   1   1   1   2   1   2   1   2   1   1   1   2   2   2   1   2   1   2   1   2   2   2   1   2   2   1   1   1   2   1   2   2   2   2   1   1   1   1   1   1   2   2   2   2   2   2   1   1   1   2   1   2   1   1   1   1   1   2   1   1   1   2   2   2   2   1   2   1   2   2   1   1   2   1   1   2   2   1   1   1   2   1   2   2   2   1   2   1   2   1   1   1   2   2   1   1   1   2   1   1   1   1   1   1   2   2   2   1   2   2   1   1   2   2   2   1   2   2   2   2   2   2   2   2   2   1   2   2   1   2   1   1   1   2   2   1   1   1   2   2   2   2   2   2   1   2   2   2   2   2   2   1   1   2   1   1   2
 MK-5-8                 2   1   1   1   1   1   2   1   1   2   2   1   1   1   1   2   1   1   1   2   1   2   1   1   1   2   1   1   1   2   1   2   1   2   1   2   2   1   2   1   2   1   2   1   1   1   2   2   2   1   2   1   1   1   2   2   2   1   1   1   2   1   1   2   2   1   2   2   1   1   2   2   1   2   2   2   2   2   1   1   1   1   1   2   2   2   2   2   2   1   1   1   2   1   2   1   1   1   1   1   2   1   1   1   2   2   1   2   1   2   1   2   2   1   1   2   1   1   2   1   1   1   1   2   1   2   2   2   1   2   1   2   1   1   1   2   2   1   1   1   2   1   1   1   1   1   1   2   2   2   1   2   2   1   1   1   2   2   1   2   2   2   2   2   2   2   2   1   1   2   2   1   2   1   2   1   2   2   1   1   1   2   2   2   1   2   2   1   2   2   2   2   2   2   1   1   2   2   1   2
 MK-5-9                 2   1   1   1   1   1   2   1   1   2   2   1   1   1   1   2   2   1   1   2   1   2   1   1   1   2   1   1   1   2   2   2   1   2   1   2   2   1   2   1   2   1   2   1   1   1   2   2   2   2   2   1   1   1   2   1   2   1   1   1   1   1   1   1   2   1   2   2   1   1   2   2   1   2   2   2   2   2   1   1   1   1   1   2   2   2   2   2   1   1   2   1   2   1   2   1   1   1   1   1   2   1   1   2   1   2   1   2   1   2   1   2   2   1   1   2   1   1   2   1   1   1   1   2   1   2   2   2   1   2   1   2   1   1   2   2   2   1   1   1   2   2   1   1   1   1   1   2   2   2   2   2   1   1   1   1   2   2   1   2   2   2   2   2   2   1   2   1   1   2   1   1   2   1   2   1   1   1   1   1   1   2   1   2   1   2   2   1   2   2   2   2   2   2   1   1   2   2   1   2
 MK-5-10                2   1   1   1   1   1   2   1   2   2   2   1   1   1   1   2   2   1   1   2   2   2   1   1   1   2   1   1   1   2   2   2   1   2   1   2   2   1   2   1   2   1   2   1   1   1   2   2   2   2   2   1   1   1   2   1   2   1   1   1   1   1   1   1   2   1   2   2   1   1   1   2   1   2   1   2   2   2   1   1   1   1   1   2   2   2   2   2   1   1   2   1   2   1   2   1   1   1   1   1   2   1   1   2   1   2   1   2   1   2   2   1   2   1   1   2   1   1   2   1   1   1   1   2   1   2   2   2   2   2   1   1   1   1   2   2   2   1   1   1   2   2   1   2   1   1   1   2   2   2   2   2   1   1   2   1   2   2   1   1   2   2   1   2   2   1   2   1   1   2   1   1   2   1   2   2   1   1   1   1   1   2   1   1   1   2   2   1   2   2   2   2   2   2   1   2   2   2   2   2
 MK-5-11                2   1   1   1   2   1   2   1   2   2   2   1   1   1   1   2   2   1   1   1   2   2   1   1   1   2   1   1   1   2   2   2   1   2   1   2   2   1   2   2   2   1   1   1   1   1   2   2   2   2   2   1   1   1   2   1   2   1   1   1   1   1   1   1   1   1   2   2   1   1   1   2   1   2   2   2   2   2   1   1   1   1   1   2   2   2   2   2   1   2   2   1   2   2   2   1   1   1   1   1   2   1   1   2   1   2   1   1   1   2   2   1   2   2   2   2   1   1   2   1   1   1   1   2   1   2   2   2   2   2   1   1   1   1   2   2   2   1   1   1   2   2   1   2   1   1   1   2   1   2   2   2   1   1   2   1   1   2   1   1   2   2   1   1   2   1   2   1   1   2   2   1   2   1   2   2   1   1   1   1   1   2   1   1   1   2   2   1   2   2   2   2   2   2   1   2   2   2   2   2
 MK-5-12                2   1   1   1   2   1   2   1   2   2   2   1   1   1   1   2   2   1   1   1   2   2   1   1   1   2   1   1   1   2   2   2   1   1   1   2   2   1   2   2   2   1   1   1   1   1   2   2   2   2   2   1   1   1   2   1   2   1   1   1   1   1   1   1   2   1   2   2   1   1   1   1   2   2   2   2   2   2   1   1   2   1   1   2   2   2   2   2   1   2   2   2   2   1   2   1   1   1   1   1   2   1   1   2   1   2   1   1   1   2   2   2   2   2   2   2   1   1   2   1   1   1   1   2   1   2   2   2   2   2   1   1   1   1   2   2   2   1   1   1   2   2   1   2   1   1   1   2   1   2   2   2   1   1   2   1   1   2   1   1   1   2   1   1   2   2   2   1   1   2   1   1   2   1   2   2   1   1   1   1   2   2   1   1   1   2   2   1   2   2   2   1   2   2   1   2   2   2   2   2
 MK-5-13                2   1   1   1   2   1   2   1   2   1   2   1   1   1   1   2   2   2   1   1   2   2   1   1   1   2   1   1   1   2   2   2   1   1   1   1   2   2   2   2   2   1   1   1   1   1   2   2   2   2   2   1   1   1   2   1   2   1   1   1   1   1   1   1   2   1   2   2   1   1   1   1   2   2   2   2   2   2   1   1   2   1   1   2   2   2   2   2   1   2   2   2   2   1   2   1   1   2   1   1   2   2   1   2   1   2   1   1   2   2   2   2   1   2   2   2   1   1   2   1   1   1   1   2   1   2   2   2   2   1   1   2   1   1   2   2   2   1   1   1   2   2   1   2   1   1   1   2   1   2   2   2   1   1   2   1   1   2   2   1   1   2   1   1   2   2   2   1   1   1   1   1   2   1   2   2   1   1   1   1   2   2   1   1   1   1   2   1   2   2   2   1   2   2   1   2   2   2   2   2
 MK-5-14                2   1   1   1   2   1   1   1   1   2   2   1   1   1   1   2   2   2   2   1   2   2   1   1   1   2   1   1   1   2   2   2   1   2   1   1   2   2   2   1   2   1   1   1   1   1   2   2   2   2   2   1   1   1   2   2   2   1   1   1   1   1   1   1   2   2   2   2   1   2   1   1   1   2   2   2   2   1   1   2   2   1   1   2   2   2   2   2   1   2   1   2   2   1   2   1   1   2   2   1   2   2   1   2   1   2   1   1   2   1   2   2   1   2   2   2   1   1   2   1   1   2   1   2   1   2   2   2   2   2   1   2   1   1   2   2   2   1   1   1   2   2   1   2   2   1   1   2   2   2   2   2   1   1   2   1   1   2   2   1   1   2   2   1   2   2   2   1   1   1   1   1   2   1   2   2   1   1   1   1   2   2   1   1   1   1   2   1   2   2   2   1   2   2   1   2   2   2   2   2
 MK-5-15                2   1   1   1   2   1   1   1   2   2   2   1   1   2   1   2   2   2   2   1   2   1   1   2   1   2   1   1   1   2   2   1   1   2   1   1   2   2   1   1   2   1   1   1   1   1   2   2   2   2   2   1   1   2   1   1   2   1   2   2   2   1   1   1   2   2   2   1   1   2   1   2   1   1   2   2   2   1   1   2   1   1   1   2   2   2   2   2   1   2   1   2   2   1   2   1   1   2   2   1   2   2   2   2   1   2   1   1   2   1   2   2   1   2   1   2   1   1   1   1   1   2   1   2   1   1   2   2   2   2   2   2   1   1   2   2   2   1   1   1   2   2   1   2   2   1   1   2   2   2   2   2   1   2   2   1   1   2   2   1   1   2   2   1   2   2   2   1   1   1   1   1   2   1   2   1   2   1   1   1   2   2   1   1   1   1   2   1   1   1   2   1   2   2   1   2   2   2   2   2
 MK-5-16                2   1   1   2   2   1   1   1   1   2   2   1   1   1   1   2   2   2   2   1   2   1   2   2   1   2   1   2   1   2   2   1   1   2   2   1   2   1   1   1   2   1   1   1   1   2   2   2   1   2   2   2   1   2   2   1   2   2   2   1   2   1   1   1   2   2   2   1   1   2   1   2   1   1   2   2   2   1   1   2   1   1   1   2   2   2   2   2   2   2   1   2   2   1   2   1   1   2   2   1   2   2   2   2   1   2   1   1   2   1   2   2   1   2   1   2   1   1   1   1   2   2   1   2   1   1   2   2   2   1   2   2   2   1   2   2   2   1   1   1   2   2   1   2   2   1   1   2   2   2   2   2   1   1   1   1   1   2   2   1   2   2   2   1   2   2   2   1   1   1   1   1   1   1   2   1   2   1   2   1   2   2   1   1   1   1   2   1   1   1   2   1   2   2   1   2   1   2   2   2
 MK-6-1                 2   1   2   2   1   2   2   1   1   2   2   1   1   2   1   1   1   2   2   1   1   1   1   2   1   2   2   1   2   1   1   2   2   2   2   1   2   1   1   2   2   2   2   2   1   2   1   2   1   1   2   1   1   2   2   2   2   1   1   2   1   1   1   1   2   1   1   1   1   2   1   1   2   1   1   1   2   2   2   1   2   2   1   1   2   1   1   2   2   2   2   2   2   2   1   2   2   2   1   2   2   2   1   2   1   1   1   2   2   1   1   2   1   1   2   2   2   2   2   1   1   2   2   1   1   1   2   2   1   1   1   2   1   2   2   1   2   1   2   1   1   1   2   1   2   2   1   2   1   2   2   2   2   1   1   1   2   2   2   1   1   2   2   1   1   2   1   1   2   1   1   1   1   1   2   2   1   1   2   1   2   2   2   1   1   1   1   1   1   2   1   2   1   2   2   2   1   2   2   2
 MK-6-2                 2   1   2   2   1   2   2   1   1   2   2   1   1   2   1   1   1   2   2   1   1   1   1   2   1   2   2   1   1   1   1   2   2   2   2   1   2   2   1   2   2   2   1   1   1   2   1   2   1   1   2   1   1   2   2   2   2   1   1   2   1   1   1   1   2   1   1   1   1   2   1   2   2   1   1   1   2   2   2   2   2   2   1   1   1   1   2   2   2   2   2   2   2   2   1   2   2   2   1   2   2   2   1   2   1   1   1   1   2   1   1   2   1   1   2   2   2   2   2   2   1   2   2   1   1   1   1   2   1   1   1   2   1   2   2   1   2   2   2   1   1   1   2   1   2   2   1   1   1   2   2   1   2   1   1   2   2   2   1   1   1   2   2   1   1   2   1   1   2   1   1   1   1   1   2   2   1   1   2   1   2   2   2   1   1   1   1   1   1   2   1   2   1   2   2   2   2   2   2   2
 MK-6-3                 1   1   2   2   1   2   2   1   1   2   2   2   1   1   1   1   1   2   2   1   1   1   1   2   1   2   1   1   1   1   1   2   2   2   2   2   2   2   1   2   2   2   1   1   1   2   1   1   1   1   2   1   1   2   2   2   2   1   2   2   1   1   1   1   2   1   2   1   1   2   1   2   2   1   1   1   2   2   2   2   2   2   1   1   1   1   2   2   2   2   1   2   2   2   1   2   2   2   1   2   2   2   1   2   1   2   1   1   2   1   1   2   2   1   2   2   1   2   2   2   1   2   2   1   1   1   1   2   1   1   1   2   1   2   2   1   2   2   2   1   1   1   2   1   2   2   1   2   1   2   2   1   2   1   1   2   2   2   1   1   1   2   1   1   2   2   1   1   1   1   1   1   1   1   2   2   1   1   1   1   1   2   2   1   1   1   1   1   1   2   2   2   1   2   2   2   2   2   2   2
 MK-6-4                 1   1   2   2   1   2   2   1   1   2   2   2   1   1   1   1   1   1   2   1   1   1   1   2   1   2   1   1   1   2   1   2   2   2   2   2   2   2   1   2   1   2   1   1   1   2   1   1   2   1   2   1   1   2   2   2   2   1   2   1   1   2   1   1   2   1   2   1   1   2   1   2   2   1   1   1   2   2   2   1   2   2   1   1   1   1   2   2   2   2   1   2   2   2   1   2   2   2   2   1   2   2   1   1   2   2   1   1   2   1   1   2   2   1   2   2   1   1   1   2   1   2   2   1   1   1   1   2   1   1   1   2   1   2   2   1   2   2   1   1   1   1   2   1   2   2   1   2   1   2   2   1   2   2   1   2   2   2   1   1   1   2   1   1   2   2   1   1   2   1   1   2   1   1   2   2   1   1   1   1   1   2   2   2   1   1   1   1   1   2   2   2   1   2   2   2   2   2   2   2
 MK-6-5                 1   1   1   2   1   2   2   1   1   2   2   2   1   1   1   2   1   1   2   1   1   1   1   2   1   2   2   1   1   2   1   2   2   2   2   2   2   2   1   2   1   2   2   1   1   1   1   1   2   2   2   1   1   2   1   2   2   1   1   1   1   2   1   1   2   1   2   1   2   2   2   2   2   1   1   1   2   1   2   1   1   2   1   1   2   1   2   2   2   1   1   2   2   2   1   2   2   2   2   1   2   1   1   1   2   1   1   1   2   2   1   2   2   1   2   2   2   1   1   2   1   2   2   1   1   1   1   2   1   1   2   2   1   2   2   1   2   2   1   1   1   1   2   2   2   2   1   2   1   2   2   1   1   2   1   2   2   1   2   1   1   2   1   1   2   1   1   1   2   1   1   2   1   1   2   1   1   1   1   1   1   2   2   2   1   1   1   1   1   2   2   2   1   1   2   2   2   2   2   2
 MK-6-6                 1   1   1   2   1   2   2   1   1   2   2   2   1   1   1   2   1   2   2   1   1   1   1   2   1   2   2   1   1   2   2   2   2   2   2   2   2   2   1   2   1   2   2   1   1   1   1   1   1   2   2   1   1   2   1   2   2   1   2   1   1   2   1   1   2   1   2   1   2   2   2   2   2   1   1   1   2   1   1   1   1   2   1   1   2   1   2   2   2   2   1   2   2   2   1   2   2   2   2   1   2   1   2   1   2   1   1   2   2   2   1   2   2   2   2   1   2   1   1   2   1   2   2   1   1   1   1   2   1   2   2   2   1   2   2   1   2   2   1   1   1   2   1   2   2   2   1   2   1   2   2   1   1   2   1   2   2   1   1   1   1   2   1   1   2   1   1   1   2   1   1   2   1   2   2   2   1   1   2   1   1   2   2   2   2   1   1   1   1   2   2   2   1   1   2   2   2   2   2   2
 MK-6-7                 1   1   1   2   1   2   2   1   1   2   2   2   1   1   1   2   1   2   2   1   1   2   1   2   1   2   2   1   1   2   2   2   2   2   2   2   2   2   1   2   1   2   2   1   1   1   1   1   1   2   2   1   1   2   1   1   2   1   2   2   1   2   1   1   2   1   1   1   1   2   2   2   2   2   1   2   2   1   1   2   1   1   1   1   2   1   1   2   2   2   1   2   2   2   1   2   2   2   1   1   2   1   2   2   2   1   1   2   2   2   1   2   2   2   2   1   1   1   1   1   1   2   2   1   1   1   2   2   1   2   2   2   1   2   2   1   2   2   1   1   1   2   1   2   2   2   1   2   1   2   1   1   1   2   1   2   2   1   1   1   1   2   1   1   2   1   1   1   2   1   2   2   1   2   2   2   1   1   2   1   1   2   2   2   2   1   1   2   1   2   2   2   1   1   2   2   2   2   2   2
 MK-6-8                 1   1   1   2   1   2   2   1   1   2   2   2   1   1   1   2   2   1   2   1   1   2   1   2   1   2   2   1   1   2   2   2   2   2   2   2   2   2   2   2   1   2   2   1   1   1   1   1   1   2   2   1   1   2   1   1   2   1   2   2   2   2   1   1   2   2   1   1   1   2   2   2   2   2   1   2   2   1   1   2   2   1   1   1   2   1   1   2   2   1   1   2   2   2   1   2   2   2   1   2   2   1   2   2   2   1   1   2   2   2   1   2   2   2   2   1   1   1   1   1   1   2   1   1   1   1   2   2   1   2   1   1   1   2   2   1   2   2   1   1   1   1   1   2   2   2   1   2   1   2   1   1   1   2   1   2   2   1   1   1   1   2   1   1   2   2   1   1   2   1   2   2   1   2   2   2   1   1   2   1   1   2   2   2   2   2   1   1   1   1   2   2   1   1   2   2   2   2   2   2
 MK-6-9                 1   1   1   2   1   2   2   1   1   2   2   2   1   1   1   2   2   1   1   1   1   2   1   2   1   2   2   1   1   2   2   1   2   2   2   2   2   2   2   2   1   2   2   2   1   1   1   1   1   2   2   2   1   2   1   1   2   2   2   2   2   2   1   1   2   2   1   1   1   2   2   2   2   2   1   2   2   1   1   2   2   1   1   1   2   2   1   2   2   1   1   2   2   2   2   2   2   2   1   2   2   1   2   2   2   1   1   2   2   2   1   2   2   2   2   1   1   1   1   1   1   2   1   2   1   1   2   2   1   2   1   1   1   2   2   2   2   2   1   2   1   1   1   2   2   2   1   2   1   2   1   1   1   2   1   2   2   2   1   1   1   2   1   1   2   2   2   1   2   1   2   2   1   2   2   2   1   1   2   2   1   2   1   2   2   2   1   1   1   1   1   2   1   1   2   2   1   2   2   2
 MK-6-10                1   1   1   1   1   2   2   2   1   2   2   2   1   1   1   2   2   1   1   1   1   2   1   2   1   2   2   1   2   2   2   2   2   2   2   2   2   1   2   2   1   2   2   1   1   1   1   1   1   2   1   2   1   2   1   1   2   2   2   2   2   2   1   1   2   2   1   1   1   2   2   2   2   2   1   2   1   1   2   2   2   1   1   1   1   1   1   2   2   1   1   2   2   2   2   2   2   2   1   2   1   1   2   2   2   1   1   2   2   2   1   2   2   2   2   1   1   1   1   1   2   2   1   2   1   1   1   2   2   2   1   1   1   2   2   2   2   2   1   2   1   1   1   2   2   2   1   2   1   1   1   1   1   2   1   2   2   2   1   2   1   2   1   1   2   2   2   1   2   1   2   2   1   2   2   2   1   2   2   2   1   2   1   2   2   2   1   1   1   1   1   2   1   1   2   2   1   2   2   2
 MK-6-11                1   1   1   1   1   2   2   2   1   2   2   2   1   1   1   2   2   1   1   1   2   2   1   2   1   2   2   1   2   1   2   2   2   2   2   2   2   2   1   2   1   2   2   2   1   1   1   1   1   2   1   1   1   2   1   2   2   2   2   2   2   2   1   1   2   2   1   1   1   2   2   2   1   2   1   2   1   1   2   2   2   1   1   1   1   1   1   2   2   1   1   2   2   2   2   2   2   2   1   2   1   2   1   2   2   1   1   2   2   2   1   2   2   2   2   1   1   1   1   1   2   2   1   2   1   1   1   2   2   2   1   1   1   2   2   2   2   2   1   2   1   1   1   1   1   2   1   2   1   1   1   1   1   2   1   2   2   2   1   2   1   2   1   1   2   2   2   2   2   1   1   2   1   2   2   2   1   1   2   2   1   2   1   2   1   2   1   1   1   1   1   2   1   1   2   2   1   2   2   2
 MK-6-12                1   1   1   1   1   2   1   2   2   2   2   1   1   1   1   2   2   2   1   1   2   2   1   2   1   2   2   1   2   1   2   2   1   2   2   2   2   2   1   2   1   2   2   2   1   1   1   1   2   2   1   1   2   2   1   1   2   2   2   2   2   2   1   1   2   2   1   1   1   2   1   2   1   2   1   2   1   1   2   2   2   2   1   1   1   1   1   2   1   2   1   2   2   2   2   2   2   2   1   2   1   2   1   2   2   1   1   2   2   2   1   2   2   2   2   2   1   1   1   1   2   2   1   2   1   1   1   2   2   2   1   1   1   2   2   2   2   2   1   1   1   1   1   1   1   2   1   1   1   1   1   1   1   2   2   2   2   2   1   2   1   2   1   1   2   2   2   2   2   2   1   2   1   2   2   2   1   1   2   2   1   2   1   2   1   2   1   1   1   1   1   2   1   1   2   2   1   2   1   1
 MK-6-13                1   2   1   1   1   2   1   2   2   2   2   1   1   1   1   2   2   2   2   1   1   2   1   2   1   2   2   1   2   1   2   2   1   2   2   2   2   2   2   2   1   2   2   2   1   1   1   1   2   2   1   1   2   2   1   1   1   1   1   2   2   2   1   1   2   1   1   2   1   2   2   2   2   2   1   2   1   1   2   1   2   2   1   1   1   1   1   2   1   2   1   2   2   2   2   1   2   2   1   2   2   2   1   2   2   1   1   2   2   2   1   2   2   2   2   2   1   2   1   1   2   1   1   2   1   1   1   2   2   2   1   1   1   2   2   2   2   2   1   1   1   1   1   1   2   2   1   2   1   1   1   1   1   1   2   2   2   2   1   2   1   2   1   2   2   2   2   2   2   2   1   2   1   1   2   2   1   1   2   2   1   2   1   2   1   2   2   1   1   1   1   2   1   1   1   2   1   2   1   1
 MK-6-14                1   2   1   1   1   2   1   2   2   2   2   1   1   1   1   2   2   2   2   2   1   2   1   2   1   2   2   1   2   1   2   2   1   2   2   2   2   2   2   2   1   2   2   2   1   1   1   1   2   2   1   1   1   2   1   1   1   1   1   2   2   2   1   1   2   1   1   2   1   2   2   2   2   2   1   2   1   1   2   1   1   2   1   1   1   1   1   2   1   2   2   2   2   2   2   1   2   2   1   2   2   2   1   2   2   1   1   2   2   2   1   2   2   1   2   2   1   2   1   1   2   1   1   1   2   1   1   2   2   2   1   1   1   2   2   2   2   2   1   1   1   1   1   1   2   2   1   2   2   1   1   1   1   1   2   2   2   2   1   2   1   2   1   2   2   1   2   2   2   2   1   2   1   1   2   2   1   1   2   2   1   2   1   2   1   2   2   1   2   1   1   2   1   2   1   1   1   1   1   1
 MK-6-15                1   2   1   1   1   2   1   2   2   2   2   1   1   1   1   1   2   2   2   2   1   2   1   1   1   2   1   1   1   1   2   2   1   2   2   2   2   2   2   2   1   2   2   2   1   1   2   1   2   2   1   1   1   2   1   1   1   1   1   2   2   2   1   1   2   1   1   2   1   2   2   2   2   2   1   1   1   1   2   1   1   2   1   1   1   1   1   2   1   2   2   2   2   2   2   1   2   2   1   2   2   2   1   2   2   1   1   2   2   1   1   2   1   1   2   2   1   1   1   1   2   1   1   1   2   1   1   2   2   2   1   1   1   2   1   1   2   2   1   1   1   2   1   2   2   2   1   2   2   1   1   1   1   1   2   2   2   2   1   2   1   2   1   2   2   1   2   2   2   2   1   2   1   1   1   2   1   1   2   2   1   2   1   2   1   2   2   2   2   1   1   2   1   2   1   1   1   1   1   1
 MK-6-16                1   2   1   1   1   2   1   2   2   2   2   1   1   1   1   1   2   2   2   2   1   2   1   1   1   2   1   1   2   1   2   2   1   2   2   2   2   2   2   2   2   2   2   2   2   1   2   1   2   2   1   1   1   2   1   1   1   1   1   2   2   2   1   1   2   1   1   2   1   2   2   2   2   1   1   1   1   1   2   1   1   2   1   1   1   1   1   2   1   2   2   2   2   2   2   1   2   2   2   2   2   2   1   2   2   1   1   2   2   1   1   2   1   1   2   2   2   1   1   2   2   1   1   1   2   2   1   2   2   2   1   1   1   2   1   2   2   2   1   1   1   1   1   2   2   2   1   2   2   1   1   1   1   1   1   2   2   1   1   2   1   2   2   2   2   1   2   2   2   2   1   2   1   1   1   2   1   1   2   2   1   1   1   2   1   2   2   2   2   2   1   2   1   2   1   1   1   1   1   1
 
!****************************************** Phenotypic Data **********************************************************
!-100.0 is resevred for missing phenotype
SimulatedTrait1        10.6696   10.5261   11.2861   10.5857    9.8703   11.4470    9.8974    8.3951    9.2419   11.6615   11.2721   10.1501   10.5532   11.3871    8.6706    9.8647   11.3110   11.4875    9.7996   10.0063    9.2051   10.1253   10.8120    9.2441   10.0666   10.5259    7.9883    9.1675    9.4105    7.8556    9.6820    9.9143   11.1043    8.5466   11.2199   10.9956    9.1357    9.2250   10.3013   10.2896   10.9768    9.7626   10.7222    8.8105   10.8010    9.8538   12.1042   10.0001    9.2049   10.8359   11.1813    9.3422   10.9956    9.9848    9.8697   10.8272   11.5457    8.7091    8.4155   10.1756    9.7040    9.9168   10.6225   10.8469    9.1893    9.1387    9.3765    9.5499    9.1241    9.0177   10.4916    9.5468   10.1610   11.4093    8.8740   10.4911   10.4710   10.1910    8.7350    8.7581    9.6017   12.2146   10.3664    9.4212   11.1455   10.4242    9.5381    8.3722    9.3528   11.1227    9.7219   10.7007    9.0607   11.6039    9.7362   11.6593   11.7006   10.7285   12.7361    9.4941   10.9978    9.6153   11.1964    8.0191   10.3990    8.6759   10.6486    9.5946   11.0439   12.0202    9.7594   10.8768    9.3956    9.7703   10.8754   10.3535    8.8373    8.8307    9.7525   10.3498    8.7889   10.0105    9.0431   10.1033   10.3848   10.5526    7.5956   10.0980   10.5089   11.8484    9.5558   11.2040   10.3440   10.0443   10.1276    9.1913    8.6077   11.0078   10.5656    8.0580   10.6640    8.7186   10.5827   10.7767    9.5949   10.8842   10.8498   10.4951    8.8433   10.6274   11.7864    9.7028   10.2110    9.5577    9.9427   10.6279   10.4133    9.0620   11.0235    9.2077    9.8742   10.2606    9.5657    9.2136   10.3605   10.8013    9.1798    8.9478   10.6983   11.4910    8.7025   11.3623    9.7998   11.1635    9.1149   11.1260    9.1790   10.6960   11.4190    9.1924    9.2819    9.8532   11.1022    9.4807   10.8213   10.4686    9.8273   11.0442    9.3398    9.7620    8.8208   10.7307    8.9732   11.4646    8.6360    8.7421    9.2205    9.1491   10.4539    9.4424
 
