# Supplementary material for: Inclusive Composite Interval Mapping of QTL by Environment Interactions in Biparental Populations
Source: PLoS One. 2015 Jul 10;10(7):e0132414. doi: 10.1371/journal.pone.0132414 (PMC4498613; doi:10.1371/journal.pone.0132414)
Supplement: S1 File — (ZIP) [file pone.0132414.s001.zip › BC1 population/e=1/run_00177.met]

!**********************Note: lines staring with "!" are remarks and will be ignored in the program********************
!*********************************General Information**********************************
!Assuming F1 = P1 x P2, populations available in QTL IciMapping are: 
!  1, P1BC1F1 = P1 x F1, the first backcrossing where P1 is used as the recurrent parent;
!  2, P2BC1F1 = P2 x F1, the first backcrossing where P2 is used as the recurrent parent;
!  3, F1DH, F1-derived doubled haploids; 
!  4, RIL or F1RIL, recombination inbred lines through the repeated selfing of F1;
!  5, P1BC1RIL, recombination inbred lines through the repeated selfing of P1BC1F1;
!  6, P2BC1RIL, recombination inbred lines through the repeated selfing of P2BC1F1;
!  7, F2, the selfing generation of F1;
!  8, F3, the selfing generation of F2;
!  9, P1BC2F1, the second backcrossing where P1 is used as the recurrent parent; 
! 10, P2BC2F1, the second backcrossing where P2 is used as the recurrent parent;
! 11, P1BC2RIL, recombination inred lines through the repeated selfing of P1BC2F1; 
! 12, P2BC2RIL, recombination inred lines through the repeated selfing of P2BC2F1; 
! 13, P1BC1F2, the selfing generation of P1BC1F1; 
! 14, P2BC1F2, the selfing generation of P2BC1F1; 
! 15, P1BC2F2, the selfing generation of P1BC2F1; 
! 16, P2BC2F2, the selfing generation of P2BC2F1; 
! 17, P1BC1DH, P1BC1F1-derived doubled haploids; 
! 18, P2BC1DH, P2BC1F1-derived doubled haploids; 
! 19, P1BC2DH, P1BC2F1-derived doubled haploids; 
! 20, P2BC2DH, P2BC2F1-derived doubled haploids; 
   1      !Mapping Population (see remarks above)
   2      !Mapping Function (1 for Kosambi; 2 for Haldane; 3 for Morgan)
   2      !Marker Space Type (1 for intervals; 2 for positions)
   1      !Marker Space Unit(1 for centiMorgans; 2 for Morgan)
   6      !Number of Chromosomes (or Linkage Groups)
 200      !Size of the mapping population
   1      !Number of environments
 
!***************************************** Chromosomes and Linkage Maps **********************************************
!Chromosome                 NumMarkers
-CH1                        16
-CH2                        16
-CH3                        16
-CH4                        16
-CH5                        16
-CH6                        16
!Linkage map (Marker name followed by position or the interval length)
 MK-1-1                1     0.000
 MK-1-2                1    10.000
 MK-1-3                1    20.000
 MK-1-4                1    30.000
 MK-1-5                1    40.000
 MK-1-6                1    50.000
 MK-1-7                1    60.000
 MK-1-8                1    70.000
 MK-1-9                1    80.000
 MK-1-10               1    90.000
 MK-1-11               1   100.000
 MK-1-12               1   110.000
 MK-1-13               1   120.000
 MK-1-14               1   130.000
 MK-1-15               1   140.000
 MK-1-16               1   150.000
 MK-2-1                2     0.000
 MK-2-2                2    10.000
 MK-2-3                2    20.000
 MK-2-4                2    30.000
 MK-2-5                2    40.000
 MK-2-6                2    50.000
 MK-2-7                2    60.000
 MK-2-8                2    70.000
 MK-2-9                2    80.000
 MK-2-10               2    90.000
 MK-2-11               2   100.000
 MK-2-12               2   110.000
 MK-2-13               2   120.000
 MK-2-14               2   130.000
 MK-2-15               2   140.000
 MK-2-16               2   150.000
 MK-3-1                3     0.000
 MK-3-2                3    10.000
 MK-3-3                3    20.000
 MK-3-4                3    30.000
 MK-3-5                3    40.000
 MK-3-6                3    50.000
 MK-3-7                3    60.000
 MK-3-8                3    70.000
 MK-3-9                3    80.000
 MK-3-10               3    90.000
 MK-3-11               3   100.000
 MK-3-12               3   110.000
 MK-3-13               3   120.000
 MK-3-14               3   130.000
 MK-3-15               3   140.000
 MK-3-16               3   150.000
 MK-4-1                4     0.000
 MK-4-2                4    10.000
 MK-4-3                4    20.000
 MK-4-4                4    30.000
 MK-4-5                4    40.000
 MK-4-6                4    50.000
 MK-4-7                4    60.000
 MK-4-8                4    70.000
 MK-4-9                4    80.000
 MK-4-10               4    90.000
 MK-4-11               4   100.000
 MK-4-12               4   110.000
 MK-4-13               4   120.000
 MK-4-14               4   130.000
 MK-4-15               4   140.000
 MK-4-16               4   150.000
 MK-5-1                5     0.000
 MK-5-2                5    10.000
 MK-5-3                5    20.000
 MK-5-4                5    30.000
 MK-5-5                5    40.000
 MK-5-6                5    50.000
 MK-5-7                5    60.000
 MK-5-8                5    70.000
 MK-5-9                5    80.000
 MK-5-10               5    90.000
 MK-5-11               5   100.000
 MK-5-12               5   110.000
 MK-5-13               5   120.000
 MK-5-14               5   130.000
 MK-5-15               5   140.000
 MK-5-16               5   150.000
 MK-6-1                6     0.000
 MK-6-2                6    10.000
 MK-6-3                6    20.000
 MK-6-4                6    30.000
 MK-6-5                6    40.000
 MK-6-6                6    50.000
 MK-6-7                6    60.000
 MK-6-8                6    70.000
 MK-6-9                6    80.000
 MK-6-10               6    90.000
 MK-6-11               6   100.000
 MK-6-12               6   110.000
 MK-6-13               6   120.000
 MK-6-14               6   130.000
 MK-6-15               6   140.000
 MK-6-16               6   150.000
!*********************************** Marker Types ********************************************************************
!Co-dominant marker: When heterozygote F1 is present, P1 is coded as 2, F1 is coded as 1, and P2 is coded as 0; Otherwise, P1 is coded as 2, and P2 is coded as 0. 
!Dominant marker: When heterozygote F1 is present, P1 and F1 are coded as 12, and P2 is coded as 0; Otherwise, P1 is coded as 2, and P2 is coded as 0.  
!Recessive markers: When heterozygote F1 is present, P1 is coded as 2, and F1 and P2 are coded as 10; Otherwise, P1 is coded as 2, and P2 is coded as 0. 
!Missing marker is coded as -1. 
 MK-1-1                 2   1   1   2   1   1   2   2   2   2   1   1   2   2   1   1   1   1   2   1   2   2   1   1   1   2   2   1   1   2   2   2   2   1   2   1   1   1   2   2   2   2   1   2   2   1   1   2   2   2   2   2   1   1   2   1   2   1   2   2   2   2   1   1   1   2   2   2   2   1   1   1   2   2   2   2   2   1   1   2   2   2   1   1   2   2   1   1   2   2   2   2   2   1   1   2   2   1   2   1   1   1   2   2   1   2   1   2   1   1   1   1   2   2   2   2   1   2   1   1   2   2   2   2   2   1   1   1   2   2   1   1   2   1   2   1   2   2   2   1   2   1   1   2   1   1   1   1   2   1   1   1   1   1   2   2   1   1   2   1   2   1   2   2   2   1   2   2   2   2   2   1   1   1   2   2   1   2   2   1   2   2   2   1   1   2   1   2   1   2   2   1   1   1   1   1   2   1   1   1
 MK-1-2                 2   1   1   2   2   2   2   2   2   2   1   1   1   2   2   1   1   1   1   1   2   2   1   1   1   2   2   1   1   2   2   2   1   1   2   1   1   1   2   2   2   1   1   2   2   1   1   2   2   2   2   2   1   1   2   1   2   1   2   2   2   2   1   1   1   2   2   2   2   1   1   1   2   2   2   2   2   1   2   2   2   1   1   1   2   2   1   1   2   2   2   1   1   1   1   2   2   1   2   1   1   1   2   2   1   1   1   2   2   1   1   1   1   2   2   2   1   2   1   1   2   2   2   2   2   1   1   1   2   2   1   1   2   1   2   1   2   1   2   1   2   1   1   2   1   1   1   1   2   1   1   1   1   1   2   2   1   1   1   1   2   1   2   1   2   1   2   2   2   2   2   1   1   1   2   2   1   2   1   1   2   2   2   1   1   1   1   2   2   2   2   1   1   1   1   1   2   1   2   1
 MK-1-3                 2   2   1   2   2   1   2   2   2   2   1   1   2   2   2   2   1   1   1   1   2   2   1   1   1   2   2   1   1   2   2   2   1   1   2   1   1   1   2   2   2   1   1   2   1   1   1   2   2   2   2   2   1   2   2   2   2   1   2   2   2   2   1   1   1   2   2   2   2   1   2   1   2   2   2   2   2   1   2   2   1   1   1   1   2   2   1   1   2   2   2   1   1   1   1   2   2   1   2   1   1   1   2   2   1   1   1   2   2   1   1   1   1   2   2   2   1   2   2   1   1   2   2   2   2   1   2   1   2   2   1   1   2   1   2   2   2   1   2   1   1   1   1   2   1   2   1   1   2   1   1   1   1   1   2   2   1   1   1   2   2   1   2   1   2   1   2   2   1   1   2   1   1   1   2   2   1   2   2   1   2   2   2   1   1   1   1   2   2   2   2   1   1   1   1   1   2   1   2   1
 MK-1-4                 2   2   1   1   2   1   2   2   2   2   1   1   2   2   2   2   1   1   1   1   2   2   2   2   1   2   2   1   1   2   2   2   1   1   2   1   1   1   2   2   2   1   1   2   1   2   1   2   2   2   2   2   2   2   2   1   2   1   1   2   2   1   1   1   1   2   2   2   2   1   2   1   2   2   2   2   2   1   1   2   1   2   1   1   2   2   1   1   2   2   2   1   1   1   1   2   2   1   1   1   1   1   2   2   1   1   1   2   2   1   1   1   1   2   2   2   1   2   1   1   1   2   2   2   2   1   1   1   2   2   1   1   1   1   2   1   2   1   2   1   1   1   1   2   1   2   1   1   2   1   1   2   1   1   2   2   1   1   1   2   2   1   2   1   2   1   2   2   1   1   2   1   1   1   2   2   1   2   2   1   2   2   2   1   1   1   1   2   2   2   2   1   1   1   1   1   2   1   2   1
 MK-1-5                 2   2   1   1   2   1   2   2   2   2   1   2   2   1   2   1   1   1   2   1   2   2   2   2   1   2   2   1   1   2   2   2   1   2   2   1   1   1   2   2   1   1   1   2   1   1   1   2   2   2   2   2   2   2   2   1   2   2   1   2   2   1   1   1   1   2   1   2   2   1   2   1   2   2   2   1   2   1   1   1   1   2   1   1   2   2   1   1   2   2   2   1   1   1   1   2   2   1   1   1   1   1   2   2   1   1   1   2   2   1   1   1   1   2   2   2   1   2   1   1   1   2   2   2   2   1   1   1   2   2   1   1   1   1   2   1   2   1   2   1   1   1   1   2   2   2   1   1   2   2   1   2   2   1   2   2   1   1   1   2   2   1   2   1   2   1   2   2   1   1   2   1   1   1   2   2   1   1   2   1   2   1   2   1   1   1   1   2   2   2   2   2   1   2   1   1   2   1   2   1
 MK-1-6                 2   2   1   2   2   1   2   2   2   2   1   2   2   1   2   1   1   1   1   1   2   2   2   2   1   2   2   1   1   2   2   1   1   2   2   1   1   1   2   2   1   1   1   2   1   1   1   1   2   2   2   1   2   2   2   1   2   2   1   2   2   1   1   1   1   2   2   2   2   1   2   2   2   2   2   1   2   1   1   1   2   2   1   1   1   2   1   1   2   2   2   1   1   1   1   2   2   1   1   1   1   1   2   2   1   1   1   2   2   1   1   1   1   2   2   2   1   2   1   1   1   2   2   2   2   1   1   1   2   2   2   1   1   1   2   1   2   2   2   1   2   1   1   2   2   2   1   1   2   2   1   1   2   2   2   2   1   1   1   2   2   2   1   1   2   1   2   2   1   1   2   1   1   1   2   1   1   1   2   1   2   1   2   1   1   1   1   2   2   2   1   2   1   2   1   1   2   1   1   1
 MK-1-7                 2   2   1   2   2   1   2   2   2   1   1   1   2   1   2   1   1   1   1   1   2   2   2   2   1   2   2   1   1   2   2   1   1   2   2   1   1   2   2   2   1   1   1   1   1   1   1   1   1   2   2   1   2   2   2   1   2   1   2   2   2   1   1   1   1   2   2   2   2   2   2   2   2   2   2   2   1   1   1   1   2   2   2   1   1   2   1   1   1   2   2   1   1   1   1   2   1   1   1   1   2   1   1   2   1   1   2   2   2   1   1   1   1   2   2   2   1   2   1   1   1   2   2   2   2   1   1   2   2   2   2   1   1   1   2   1   1   2   2   1   1   1   2   2   2   2   1   1   1   2   1   1   1   2   2   2   1   1   1   2   2   2   1   1   2   1   2   2   1   2   2   1   1   1   2   1   1   2   2   2   2   1   2   1   1   1   1   2   2   2   1   2   1   2   1   1   2   1   1   1
 MK-1-8                 2   2   1   2   2   1   2   2   2   1   2   1   2   1   2   1   1   1   1   1   2   2   2   2   1   2   2   1   1   2   2   1   1   2   2   1   1   1   2   2   1   1   1   1   1   1   1   1   1   2   2   1   1   2   2   1   1   1   2   2   2   1   1   1   1   1   2   2   2   2   2   1   2   2   2   2   1   1   2   1   2   2   2   2   1   2   1   1   1   2   2   1   1   1   1   2   1   1   1   1   2   1   1   2   2   1   2   2   2   1   1   1   1   2   2   2   1   2   1   1   1   2   2   2   2   1   1   2   2   2   2   1   1   1   2   1   1   2   2   1   1   1   2   2   2   2   1   1   1   2   1   2   1   2   2   2   1   1   1   2   2   2   1   1   2   1   2   2   1   2   2   1   1   1   2   1   1   2   2   2   2   1   1   1   2   2   2   2   2   2   1   2   1   2   1   1   2   1   1   1
 MK-1-9                 1   2   1   2   2   1   2   2   2   1   2   1   2   1   2   1   1   1   1   2   2   2   2   2   1   2   2   1   1   2   2   1   1   2   1   1   1   1   2   2   1   1   1   1   1   1   1   1   1   2   2   1   1   2   2   2   1   1   2   2   2   1   1   1   1   1   2   2   2   2   2   1   2   2   2   1   2   1   2   1   1   2   2   2   1   2   1   1   1   1   2   1   1   1   1   2   1   1   1   1   2   1   1   2   2   1   2   2   2   1   1   1   1   2   2   2   1   2   1   1   1   2   2   2   2   1   1   2   2   2   2   1   1   1   2   1   1   2   2   1   1   1   2   2   2   2   1   1   1   1   1   2   2   2   2   2   1   1   1   2   2   2   1   2   2   1   2   2   1   2   2   2   1   1   2   1   1   2   1   2   2   1   1   1   1   2   2   2   2   2   1   2   1   2   1   1   2   2   1   1
 MK-1-10                2   2   1   1   2   1   2   2   2   1   2   2   2   1   1   1   1   1   1   2   2   2   2   2   1   2   2   1   1   2   1   1   1   2   1   1   1   1   2   2   1   1   1   1   1   1   2   1   1   2   2   1   1   1   2   2   1   1   2   2   2   1   1   1   1   1   2   2   2   2   2   1   2   2   2   1   2   1   2   1   1   2   2   2   1   2   1   1   2   1   2   1   1   1   1   2   1   2   1   1   2   2   1   2   2   1   2   2   2   1   1   1   1   2   2   2   1   2   1   1   1   2   2   1   2   2   1   2   2   2   2   1   2   1   1   1   1   2   2   1   1   1   2   2   2   2   1   1   1   1   1   2   2   2   2   2   1   1   1   2   2   2   2   2   2   1   2   1   1   2   2   2   1   1   1   1   1   2   1   2   2   1   2   1   1   1   2   1   2   2   1   2   1   2   1   1   2   2   1   2
 MK-1-11                2   2   1   1   2   1   1   1   2   1   2   1   2   1   1   1   1   1   1   1   2   2   2   2   1   1   2   1   1   2   1   1   1   2   1   1   1   1   1   2   1   1   2   1   1   1   2   1   1   2   2   1   1   1   2   2   1   1   2   2   2   1   1   1   1   1   2   2   2   2   2   1   2   2   2   1   2   1   1   1   1   2   2   2   1   2   1   1   2   1   2   1   1   2   1   2   1   2   1   1   2   2   2   2   2   1   2   2   2   2   1   1   1   2   2   2   1   2   1   1   1   2   2   1   2   2   1   2   2   1   2   1   2   1   1   1   1   1   2   1   1   1   2   1   1   2   1   1   1   1   1   1   2   2   2   2   1   1   1   2   2   1   2   2   2   1   2   1   1   2   2   2   1   1   1   1   2   1   1   2   2   1   2   1   1   1   2   2   2   2   1   2   2   2   1   1   2   2   1   2
 MK-1-12                2   2   1   1   2   1   1   1   2   1   2   1   2   1   1   1   1   1   1   1   2   1   2   2   1   2   2   1   2   2   1   1   1   2   1   1   1   1   1   2   1   1   2   1   1   2   2   1   1   2   1   1   1   1   2   2   1   1   2   1   2   1   1   1   2   1   2   2   2   2   2   1   2   2   2   2   2   1   1   1   1   2   2   2   2   2   1   1   2   1   2   1   1   2   1   2   1   2   1   1   1   2   2   2   2   1   2   2   2   2   1   1   1   2   2   2   1   2   1   1   1   1   2   2   2   2   1   2   2   1   2   1   2   1   1   1   1   1   2   1   1   1   2   1   1   2   1   1   2   1   2   2   2   2   2   2   1   1   1   2   2   1   2   1   1   2   1   2   2   2   2   2   1   1   1   1   2   1   1   1   2   2   2   1   1   1   2   2   2   2   1   2   2   2   1   1   2   2   1   2
 MK-1-13                2   2   1   1   1   1   1   1   2   1   1   1   2   1   1   1   1   1   1   2   2   1   2   1   1   2   2   1   2   1   1   1   2   1   1   1   1   1   1   2   1   1   1   1   1   2   1   1   1   2   1   1   2   1   2   2   2   1   2   1   2   1   1   1   2   1   1   2   2   2   2   1   2   2   2   2   2   1   1   1   1   2   2   2   2   1   1   1   2   1   2   1   1   2   1   2   1   2   1   1   1   2   2   2   2   1   2   2   2   2   1   1   1   2   1   2   1   2   1   1   1   1   2   1   2   2   1   2   2   1   2   1   2   1   1   1   1   1   2   1   1   1   2   1   1   2   1   1   2   1   2   2   2   2   2   2   1   1   1   2   2   1   2   1   1   2   1   2   2   2   2   2   2   1   1   1   2   1   1   1   2   2   2   1   2   1   2   2   2   2   1   2   2   2   2   1   1   2   1   2
 MK-1-14                2   2   1   1   2   1   1   1   2   1   1   1   2   1   1   1   1   1   1   2   2   2   2   1   1   2   2   1   2   1   1   1   2   1   1   1   1   1   1   2   1   1   1   1   1   2   1   1   2   2   1   1   2   1   2   2   2   1   2   1   2   1   1   1   2   2   1   2   2   2   2   1   2   2   2   2   2   1   2   2   1   2   2   2   2   1   1   1   2   1   2   1   1   2   1   2   1   2   1   1   1   2   2   2   2   2   2   2   2   1   1   2   1   2   1   2   1   2   1   1   1   1   2   1   2   2   1   2   2   1   2   1   2   1   1   1   1   1   2   1   1   1   2   1   1   2   1   1   2   1   2   2   2   2   2   2   1   1   1   2   2   1   2   1   1   2   1   2   2   2   2   2   2   2   1   1   2   1   2   2   2   2   2   1   2   1   2   1   2   2   1   1   2   2   2   1   1   1   1   2
 MK-1-15                2   2   1   1   1   1   1   1   2   1   1   1   2   1   1   1   1   1   1   2   1   2   2   1   1   2   2   1   2   1   1   1   2   1   2   1   1   1   1   2   1   1   1   2   1   1   1   1   2   2   1   1   2   1   1   1   2   1   2   1   2   1   1   1   2   2   1   2   2   2   2   1   2   2   2   2   2   1   2   1   1   2   1   2   1   1   1   1   2   1   2   1   1   2   1   2   1   2   1   1   1   2   2   2   2   1   2   2   2   1   2   2   1   2   1   2   1   1   1   1   1   2   1   1   2   2   1   2   2   1   2   1   2   1   1   1   1   1   2   1   1   1   2   1   1   2   2   1   2   1   2   2   2   2   2   2   1   2   1   2   2   1   2   1   1   2   1   2   2   2   2   2   2   1   1   1   2   1   2   2   2   2   2   1   1   1   2   1   2   2   1   1   2   2   2   1   1   1   1   2
 MK-1-16                2   2   1   1   1   1   1   1   2   1   1   1   2   1   1   1   1   1   1   2   1   2   2   2   1   2   2   1   1   2   1   1   2   2   2   1   1   1   1   2   1   1   1   2   1   1   1   1   2   2   1   1   1   1   1   1   2   1   2   1   2   1   1   1   2   2   1   2   2   2   2   1   2   2   2   2   2   1   2   1   1   2   2   2   1   1   1   1   2   1   2   1   2   1   1   2   1   2   1   1   1   2   2   2   2   1   2   2   2   1   2   1   1   2   1   2   1   2   1   1   1   2   1   1   2   2   2   2   2   1   2   1   2   1   1   1   2   2   2   1   1   1   1   1   1   2   2   1   2   1   2   2   2   1   2   2   1   2   1   2   2   1   2   1   1   2   1   2   2   2   2   2   2   1   1   1   2   1   2   2   2   2   2   1   1   1   2   1   2   2   1   1   2   2   2   1   1   2   1   1
 MK-2-1                 2   1   1   2   2   1   1   1   1   2   1   2   1   1   1   2   1   2   2   2   1   2   1   1   1   2   2   1   1   2   2   1   2   2   2   2   1   2   2   2   2   2   2   1   1   2   1   2   2   2   2   1   1   2   2   1   1   1   2   1   2   1   1   2   2   1   1   2   1   2   2   2   2   2   1   2   1   1   2   1   1   2   2   1   1   2   2   1   2   1   2   1   2   2   1   1   1   2   1   1   1   1   2   2   1   2   1   1   1   2   2   1   2   1   1   2   2   2   2   1   2   1   1   1   2   2   2   2   1   1   2   1   2   2   2   1   2   2   2   1   2   1   2   1   2   2   1   2   2   1   2   2   2   2   1   1   2   1   2   2   1   2   2   2   2   2   1   1   1   1   2   2   2   1   1   2   1   1   1   2   2   2   1   1   2   2   2   1   1   1   2   2   2   2   2   2   1   1   2   1
 MK-2-2                 2   1   1   2   2   1   1   1   1   2   1   2   1   1   1   2   2   2   2   2   1   2   2   1   2   2   2   1   1   2   2   1   2   2   2   2   1   2   2   1   2   2   2   1   2   2   1   2   2   2   2   1   1   2   2   2   1   1   2   1   1   1   1   2   2   1   2   2   1   2   1   2   2   2   1   2   1   1   2   1   1   2   2   1   1   2   2   1   2   1   1   1   2   2   1   1   1   2   1   1   1   1   2   2   1   2   1   1   1   2   2   1   2   1   1   2   2   2   2   1   2   1   1   1   2   2   2   2   1   1   2   1   2   2   2   1   2   2   2   1   2   1   2   1   1   2   1   2   2   1   2   2   2   2   1   1   2   1   2   2   1   2   2   1   2   2   1   1   1   2   2   2   2   1   1   2   1   1   1   2   2   2   1   1   2   2   2   1   2   1   2   2   2   2   2   2   1   1   2   1
 MK-2-3                 2   1   1   2   2   1   1   2   1   2   1   2   1   1   1   2   2   2   2   2   1   2   2   1   1   2   2   1   1   2   2   1   2   2   2   2   1   1   2   1   2   2   2   1   2   2   1   2   2   2   2   1   1   2   2   2   1   1   2   1   2   1   1   2   2   1   2   1   1   2   2   1   2   2   2   2   1   1   2   1   1   2   2   1   1   2   2   1   2   1   1   1   2   2   1   1   1   1   1   1   1   1   2   2   1   2   1   1   1   2   2   2   2   1   1   2   2   1   2   1   1   1   1   1   2   2   2   2   1   1   2   1   2   2   2   1   2   2   2   1   2   1   2   1   1   2   1   2   2   1   2   2   2   2   1   2   2   1   1   2   1   2   2   1   2   2   1   1   1   2   2   2   2   1   1   2   1   2   1   2   2   2   1   1   1   2   2   1   2   1   2   2   2   2   2   2   1   1   2   1
 MK-2-4                 2   1   1   2   2   1   1   2   1   2   1   2   1   1   1   1   1   2   2   2   1   2   2   2   1   2   2   1   1   2   2   1   2   2   2   2   2   1   2   1   2   2   2   1   2   2   1   2   2   2   2   1   1   2   2   2   1   1   2   1   2   1   2   2   2   1   2   1   1   2   2   1   2   2   2   2   1   1   2   1   1   2   2   1   1   2   2   1   2   1   1   1   2   2   1   1   1   1   1   1   1   2   2   2   1   2   1   1   1   2   2   2   2   1   1   2   2   1   2   1   1   1   2   1   2   2   2   1   1   1   2   1   2   2   2   1   2   2   2   1   2   1   2   1   1   2   1   2   2   2   2   2   2   2   1   2   2   1   1   2   1   2   2   2   2   2   1   1   1   1   2   2   2   1   1   2   1   2   1   2   2   1   2   1   1   2   2   1   2   2   2   2   2   2   1   2   1   1   2   1
 MK-2-5                 2   1   1   2   2   1   1   2   2   2   1   2   1   1   1   2   1   2   2   2   1   2   2   2   1   1   2   1   1   2   2   1   2   2   2   2   2   1   2   2   2   2   2   1   2   2   1   2   2   2   2   1   1   2   2   2   1   1   2   1   2   1   2   2   2   1   2   1   1   2   2   1   2   2   1   2   1   1   2   1   1   2   2   1   1   2   2   2   2   1   1   1   2   2   2   2   1   1   1   2   1   2   2   2   1   2   1   1   1   2   2   2   2   1   1   2   2   1   2   1   1   1   2   1   2   2   2   1   1   1   2   1   2   2   1   1   2   2   2   1   1   1   2   1   1   2   2   2   2   2   2   2   2   2   1   2   2   1   1   2   1   2   2   2   2   1   1   1   1   1   2   2   2   1   1   2   1   2   1   2   2   1   1   2   1   2   2   1   1   2   2   2   2   2   1   2   1   1   2   1
 MK-2-6                 2   1   1   2   2   1   1   2   2   2   2   2   1   1   1   2   1   2   2   2   1   1   2   2   1   1   2   1   1   1   2   2   2   1   2   2   2   1   2   2   2   1   2   1   2   2   1   1   2   2   2   1   1   2   2   2   1   1   2   1   2   1   2   2   2   1   2   1   1   2   1   1   1   2   1   2   1   1   2   1   1   2   2   1   1   2   2   2   2   1   1   1   2   2   1   2   1   1   1   2   1   2   2   2   1   2   1   1   1   2   2   2   2   1   1   2   2   1   2   1   1   1   2   1   2   2   2   1   1   1   2   1   2   2   1   1   2   1   2   1   1   1   2   1   2   2   1   2   2   2   2   2   2   2   1   2   2   1   1   2   2   2   2   2   2   1   1   1   1   1   2   2   2   1   1   2   1   2   1   1   2   1   1   2   1   2   2   1   1   2   2   2   2   1   1   2   1   1   2   1
 MK-2-7                 2   1   1   2   2   1   1   2   2   2   2   1   1   1   2   1   1   2   2   2   1   1   1   2   1   1   2   1   1   1   2   2   2   1   2   2   2   1   2   2   2   1   2   1   2   2   1   1   2   2   2   1   1   2   2   2   1   1   2   1   1   1   2   2   2   1   2   1   2   2   1   1   1   2   1   2   2   2   2   1   1   2   2   2   1   2   2   2   1   1   1   1   2   2   1   2   1   1   1   2   1   2   2   2   2   1   1   1   1   2   2   2   2   1   2   2   2   1   2   1   1   1   2   1   2   2   1   1   1   1   2   2   2   2   1   1   2   2   2   1   1   1   2   1   2   2   1   2   2   2   2   2   2   1   1   2   1   1   1   2   1   2   2   2   1   1   1   1   1   1   2   2   2   1   1   2   1   2   1   1   2   2   1   2   1   2   1   1   1   2   2   2   1   1   1   2   1   1   2   1
 MK-2-8                 1   2   1   2   2   1   1   2   2   2   2   1   1   1   2   2   1   2   2   2   2   1   1   2   1   1   2   1   2   2   2   2   2   2   2   2   2   1   2   2   2   1   2   1   2   2   1   1   2   2   2   1   1   2   2   2   1   2   2   1   2   1   2   2   2   1   2   1   2   2   1   1   1   2   2   2   2   2   2   1   1   2   2   2   1   2   2   1   1   1   1   1   2   2   1   2   1   1   1   2   1   2   2   2   2   2   1   1   1   2   2   1   2   1   2   2   2   1   2   1   1   2   2   1   1   2   2   2   2   1   1   2   2   2   1   1   1   2   2   1   1   1   2   1   1   1   1   2   2   2   2   2   2   1   1   2   1   1   1   2   2   2   2   2   1   1   1   1   1   1   2   2   2   1   1   1   1   2   1   1   2   2   1   1   1   2   1   1   1   2   2   2   1   1   1   2   1   1   2   1
 MK-2-9                 1   2   1   2   2   1   1   2   2   2   2   1   1   1   2   2   1   2   2   2   2   1   1   2   1   1   2   1   2   2   2   2   2   2   1   2   2   1   2   2   2   1   2   1   2   2   1   1   2   2   2   2   1   1   2   2   1   2   2   1   2   2   2   2   2   1   2   1   2   2   1   1   2   2   2   2   2   2   2   1   1   2   2   2   1   1   2   1   1   1   1   1   2   1   1   2   1   1   1   2   1   2   2   2   2   2   1   1   1   2   2   1   2   1   2   2   1   1   2   1   1   2   2   1   1   2   2   1   2   1   1   2   2   2   1   2   1   2   2   1   2   2   2   1   2   1   1   2   2   2   2   2   2   1   1   2   1   1   1   2   2   2   2   2   1   1   1   1   1   1   2   2   2   1   1   1   1   2   1   1   2   2   1   1   1   2   1   1   1   2   2   2   1   1   1   2   1   1   2   1
 MK-2-10                1   2   1   2   2   1   1   2   2   2   2   1   1   1   2   2   1   1   2   2   2   1   1   2   1   1   2   1   2   2   2   2   2   2   1   1   2   1   2   2   2   2   2   1   2   1   1   1   2   2   2   2   1   1   2   2   1   2   2   1   2   2   2   2   2   1   2   1   2   2   1   1   2   2   2   2   2   2   2   1   1   2   2   2   1   1   2   1   1   1   1   1   2   1   1   2   1   2   1   2   2   2   2   2   2   2   1   1   1   2   2   1   2   2   2   2   1   1   2   1   1   2   2   1   1   2   2   1   2   1   1   2   2   1   1   2   1   2   2   1   2   2   2   1   2   1   1   1   2   2   2   2   2   1   1   2   1   1   1   2   2   2   2   2   1   1   1   1   1   1   1   2   2   1   1   1   1   2   1   1   2   2   1   1   1   2   1   1   1   2   2   2   1   1   1   2   1   1   2   1
 MK-2-11                1   2   1   2   2   1   1   2   2   2   2   1   1   1   2   2   1   1   2   2   1   1   1   2   1   1   2   1   1   1   2   2   2   2   1   1   1   1   2   2   2   2   2   1   2   1   1   1   2   2   2   2   1   1   2   2   1   2   2   1   2   2   1   2   2   1   2   1   2   2   1   1   2   2   2   2   2   2   2   1   1   2   2   2   1   1   1   1   1   1   1   1   2   2   1   2   1   2   1   2   2   1   2   2   2   2   1   1   1   2   2   1   2   2   2   2   1   1   2   1   1   2   2   1   1   2   2   1   2   1   1   2   2   1   1   2   2   2   2   1   2   2   2   1   2   1   1   2   2   1   2   2   2   2   1   1   1   1   1   2   2   2   2   2   1   1   1   1   1   1   1   2   2   1   1   1   1   2   1   1   2   2   1   1   1   2   1   1   1   2   2   2   1   1   1   2   1   1   2   1
 MK-2-12                2   2   1   2   2   1   1   2   2   1   1   1   2   1   2   2   2   1   1   2   1   1   1   2   2   2   2   1   1   1   2   2   2   2   1   1   1   1   2   2   2   1   2   1   2   1   1   1   2   2   2   2   1   1   2   2   1   2   2   1   2   2   1   2   2   1   2   1   2   1   1   1   2   2   2   2   2   2   2   1   1   2   2   2   1   2   1   1   1   1   1   1   2   1   1   2   1   2   1   2   2   1   2   2   2   1   1   1   1   2   2   1   2   2   2   2   1   1   2   1   1   2   2   1   1   2   2   1   2   2   1   2   2   1   1   2   2   2   2   1   2   2   2   1   2   1   1   2   2   2   2   2   2   2   1   1   1   1   1   1   2   2   2   2   1   1   1   1   1   1   1   2   2   1   1   1   1   2   1   1   2   2   2   1   1   1   2   1   1   2   2   2   1   1   1   2   1   1   2   1
 MK-2-13                2   1   1   2   2   1   1   2   2   1   1   1   2   1   2   2   2   1   1   2   1   1   1   2   2   2   2   1   1   1   2   2   2   2   2   1   1   1   2   1   1   1   2   2   2   1   1   1   2   2   2   2   1   1   2   2   1   2   2   1   2   2   1   2   2   2   2   1   2   1   1   1   1   2   2   2   2   2   2   1   1   1   2   2   1   2   1   1   1   1   2   1   2   1   1   2   1   2   1   2   2   2   2   2   2   1   1   1   1   2   2   1   2   2   2   2   1   1   2   1   1   2   2   1   1   1   2   1   2   2   1   2   1   1   1   2   2   2   2   1   2   2   2   2   2   1   1   2   2   2   2   2   1   2   1   1   1   2   1   2   2   2   2   2   1   1   1   1   1   1   1   2   2   1   1   1   1   2   1   1   2   2   1   1   1   1   2   1   1   2   2   2   1   2   1   2   1   2   2   2
 MK-2-14                2   1   1   2   2   1   1   2   2   1   1   1   2   1   1   2   2   1   1   2   1   1   1   1   2   2   2   1   1   1   2   2   2   2   2   1   1   1   2   1   1   1   2   2   2   1   1   1   2   2   2   2   1   2   2   2   1   2   2   1   2   2   1   2   2   2   2   1   2   1   1   1   1   2   2   2   2   2   2   1   1   1   2   2   1   2   1   1   1   1   2   1   2   1   1   2   1   2   1   2   2   2   2   2   2   1   1   1   1   2   2   1   2   2   2   2   1   1   2   1   1   2   2   2   1   1   2   1   2   2   1   2   1   1   1   2   2   2   2   1   2   2   2   2   2   1   1   2   2   2   2   2   1   2   1   2   2   2   1   2   2   2   2   2   1   1   1   1   2   1   2   2   2   1   1   1   2   2   1   1   2   2   1   1   1   1   2   1   1   2   2   2   1   2   1   2   1   2   2   2
 MK-2-15                2   1   1   2   2   1   1   2   1   1   1   1   2   1   1   2   2   1   1   2   1   1   1   1   2   2   2   1   1   1   2   2   2   2   2   1   1   1   2   1   1   1   2   2   2   2   1   1   2   1   2   2   1   2   2   2   1   2   2   1   1   2   1   2   2   2   2   2   2   1   1   1   1   2   2   2   2   2   2   1   1   1   2   1   1   2   1   1   1   1   2   1   2   1   1   2   1   2   1   2   2   2   2   2   2   1   1   1   1   2   2   2   1   2   2   2   1   1   2   1   1   2   2   2   1   1   2   1   2   2   2   2   1   1   1   2   2   1   2   1   1   2   2   2   2   1   2   2   2   2   2   2   1   2   1   2   1   2   1   2   2   2   2   2   1   1   1   1   2   1   2   2   2   1   1   1   1   2   1   1   2   2   1   1   1   1   2   1   1   2   2   2   1   2   1   2   1   2   2   2
 MK-2-16                2   1   1   2   2   1   1   2   1   1   1   1   2   2   1   2   2   2   1   1   1   1   1   2   2   1   1   1   1   1   2   2   2   2   1   1   1   1   2   1   1   1   1   2   2   2   1   1   2   1   2   2   1   2   2   2   1   2   2   1   1   2   1   2   2   2   1   2   2   1   1   1   1   2   1   2   1   2   2   1   1   1   2   1   1   2   1   1   1   2   2   1   2   1   1   2   2   2   1   2   2   2   2   2   2   1   1   2   1   2   2   2   1   2   2   1   1   1   2   2   1   2   2   2   1   1   2   2   2   2   1   1   1   2   1   2   2   1   1   1   1   2   2   2   2   2   2   1   2   2   2   2   1   2   2   2   1   2   1   2   1   2   2   2   1   1   1   1   2   1   2   2   2   1   1   1   1   2   1   1   2   2   1   1   1   1   2   1   1   2   2   1   1   2   1   2   1   1   1   2
 MK-3-1                 2   2   2   2   1   2   2   2   2   1   1   2   2   2   1   2   2   1   2   1   1   2   2   1   1   2   1   2   2   2   2   1   2   1   2   2   2   1   1   2   1   1   2   1   2   1   1   2   2   1   2   1   1   2   1   1   1   1   2   1   2   2   1   2   1   1   1   2   2   2   2   1   2   2   1   1   1   2   2   2   2   2   1   1   1   1   2   1   1   1   1   2   1   2   1   1   1   1   1   2   1   1   1   2   2   2   2   1   2   2   2   2   2   2   2   2   1   2   1   1   2   2   1   1   1   1   2   2   1   2   2   2   1   1   2   1   2   2   2   1   1   1   1   2   1   2   1   1   1   1   2   1   1   1   2   1   2   1   1   1   2   1   2   1   1   1   1   2   1   2   1   2   2   2   2   1   2   1   1   1   1   1   2   1   1   2   1   2   1   1   2   1   2   2   1   1   2   1   2   1
 MK-3-2                 2   2   2   2   1   2   2   2   2   1   1   2   2   2   1   2   2   1   2   1   1   2   1   1   1   2   1   2   1   2   2   1   2   1   2   2   2   1   1   2   1   1   2   2   2   1   1   2   2   1   2   1   1   2   1   1   1   1   2   1   2   1   1   2   1   1   2   1   2   2   2   2   2   2   1   1   2   2   2   2   2   2   1   1   1   1   2   1   2   1   1   2   1   2   1   1   1   1   1   1   1   1   1   2   2   2   2   1   2   2   2   2   2   2   1   2   1   2   2   1   2   2   1   1   1   2   2   2   1   2   2   2   1   1   2   1   2   2   2   1   1   1   1   2   1   2   1   1   1   1   1   1   1   1   2   1   1   1   1   1   2   1   2   1   1   1   1   2   1   1   2   2   2   2   2   1   2   1   1   1   1   2   2   1   1   1   1   2   1   1   2   1   2   2   1   1   2   1   2   1
 MK-3-3                 2   2   2   2   2   1   1   1   2   1   1   2   1   1   1   2   2   1   2   1   1   2   1   1   1   2   1   2   1   2   1   1   2   1   2   2   2   1   2   2   1   1   2   2   2   1   1   2   2   1   2   1   1   2   1   1   1   1   2   1   2   1   1   2   1   1   2   1   2   2   2   2   2   2   1   1   2   2   1   2   2   2   1   1   1   1   2   2   2   1   1   2   1   2   1   1   1   1   1   2   2   1   1   2   2   2   1   1   2   2   2   2   2   1   1   2   1   2   2   1   2   2   1   1   1   2   2   1   1   2   2   2   1   1   2   1   2   2   2   1   1   1   1   2   1   2   1   1   1   1   1   1   1   1   2   1   1   1   1   1   2   1   2   1   1   1   1   2   1   1   2   2   2   2   2   1   2   1   1   1   1   2   2   1   1   1   1   2   1   1   2   1   2   2   1   1   2   1   2   1
 MK-3-4                 2   2   2   2   1   1   1   1   1   1   1   2   1   1   2   2   2   1   1   1   1   2   1   1   2   2   1   2   1   2   1   1   2   1   2   2   2   1   2   1   1   1   2   2   2   1   1   2   2   1   2   1   2   2   1   1   1   1   2   1   1   1   1   2   1   1   2   1   2   1   2   2   1   2   1   2   2   2   1   2   2   2   1   1   1   1   2   2   2   1   1   2   1   2   1   1   1   1   1   2   2   1   1   2   2   2   1   1   2   2   2   2   2   2   1   2   1   2   1   1   2   1   1   1   2   2   2   1   1   2   2   2   1   1   2   1   2   2   2   1   1   1   1   2   1   1   1   1   1   1   1   1   1   1   2   2   1   1   1   1   2   1   2   1   1   1   1   2   1   2   2   2   2   2   1   1   1   1   1   1   1   2   1   1   1   1   1   2   1   1   2   1   2   2   1   1   1   1   2   1
 MK-3-5                 2   2   2   2   1   1   2   1   1   1   1   2   1   1   2   1   2   1   1   1   1   2   1   2   2   2   1   2   1   2   1   1   2   1   2   2   2   1   2   1   1   1   2   1   2   1   1   2   2   1   2   2   2   2   1   1   1   1   2   1   1   1   1   2   2   1   2   1   2   1   2   2   1   2   2   2   2   1   1   2   1   2   1   1   1   1   2   2   2   2   1   2   1   2   1   1   1   2   1   2   2   1   1   2   2   2   1   1   2   2   2   1   2   2   1   2   2   2   1   2   2   1   1   1   2   2   2   1   2   2   2   1   1   1   2   1   2   2   2   1   1   1   1   1   1   1   2   2   1   1   1   1   1   2   1   2   1   1   1   1   2   2   2   1   1   1   1   2   1   2   2   2   2   2   1   2   1   1   1   1   1   2   1   1   1   2   1   2   1   1   1   2   2   2   1   1   1   1   2   1
 MK-3-6                 1   2   2   2   1   1   2   1   1   1   1   2   1   1   2   1   2   1   1   1   1   2   1   2   2   2   1   2   1   2   1   1   2   1   2   2   2   1   2   1   1   1   2   1   2   1   1   2   2   1   2   2   2   2   1   1   1   1   2   1   1   1   1   2   2   1   2   1   2   1   2   2   2   2   2   2   2   1   1   2   1   2   1   1   1   1   2   2   2   2   2   2   1   1   2   1   1   2   1   2   2   1   1   2   2   2   1   1   2   2   2   1   2   2   1   2   1   2   1   2   2   1   1   1   2   2   1   1   2   2   2   1   2   1   2   1   2   1   2   1   1   1   1   1   1   1   1   2   1   1   1   1   1   2   1   2   1   1   1   1   2   2   2   1   2   1   1   2   2   2   1   2   2   2   1   2   1   1   1   1   2   2   1   1   1   2   1   2   1   1   1   2   2   2   1   1   2   1   1   1
 MK-3-7                 1   2   2   1   1   1   2   1   1   1   1   2   1   1   2   1   2   1   1   1   1   2   1   1   2   2   1   2   1   2   1   1   2   1   1   2   2   1   2   1   1   1   2   1   2   1   1   2   2   1   2   2   2   2   1   1   1   1   2   1   1   1   1   2   1   1   2   1   2   2   2   2   2   2   2   2   2   1   1   2   1   2   1   1   1   1   1   1   2   2   2   2   1   1   2   1   1   2   1   2   2   1   1   2   2   2   1   1   2   2   2   1   2   2   1   1   1   2   2   1   2   1   1   1   2   2   1   1   1   1   2   1   2   1   2   1   2   1   2   1   1   1   1   1   2   1   1   2   1   1   1   1   1   2   1   2   1   1   1   1   1   2   2   1   2   1   1   2   2   2   1   2   2   2   1   2   1   1   1   2   2   2   1   1   1   2   2   1   1   1   1   2   2   2   1   1   2   1   1   1
 MK-3-8                 1   2   2   1   1   1   2   1   1   1   1   2   1   1   2   1   2   1   1   1   1   2   1   1   2   2   2   1   1   2   1   1   2   2   1   2   2   1   2   2   1   1   2   1   2   2   1   2   2   1   2   2   2   2   1   1   1   1   2   1   1   1   1   2   1   1   2   1   2   2   2   2   2   2   2   2   2   1   1   2   2   2   1   1   1   1   1   1   1   2   2   2   1   1   2   1   1   2   1   2   2   1   1   2   2   2   1   1   2   2   2   1   2   2   2   1   1   2   2   1   2   1   1   1   2   2   1   1   1   1   2   1   2   1   2   1   2   1   2   1   1   1   1   1   2   1   1   2   1   1   1   1   1   2   1   2   1   1   1   1   1   2   2   1   2   1   2   1   2   2   1   2   2   2   1   2   1   1   1   2   2   2   1   2   1   2   2   1   1   1   1   2   2   2   1   1   2   1   1   1
 MK-3-9                 1   2   2   1   1   1   2   1   1   1   1   2   1   1   1   1   2   1   1   1   1   2   1   1   2   2   2   1   2   1   1   1   2   2   2   1   2   1   2   2   1   1   2   1   2   2   1   2   2   1   2   2   2   2   1   1   1   1   2   1   1   1   1   2   1   1   2   1   2   2   2   2   1   2   2   2   2   1   1   2   2   2   1   1   1   1   1   1   1   2   1   2   1   1   2   1   2   2   1   2   2   1   1   2   2   2   1   1   2   2   2   1   2   2   2   1   1   2   2   1   2   1   1   1   2   2   1   1   1   1   2   1   2   1   2   1   2   1   2   1   1   1   1   1   2   1   1   2   1   1   1   1   1   2   1   2   1   1   1   1   1   2   2   1   2   1   2   1   2   2   1   2   2   2   1   2   1   1   1   2   2   2   1   2   1   2   2   1   1   1   1   2   2   2   1   1   2   1   1   1
 MK-3-10                1   2   2   1   1   2   2   1   1   1   1   2   1   1   1   1   1   1   2   1   1   2   1   1   2   2   2   1   2   1   2   1   1   2   2   2   2   1   2   2   2   1   2   1   2   2   1   1   1   1   2   2   2   2   2   2   1   1   2   1   1   2   1   1   1   2   2   1   2   2   2   2   1   2   2   2   2   1   1   2   2   2   1   1   1   1   1   1   1   2   1   2   1   1   2   1   2   2   1   2   2   1   1   2   2   2   1   1   2   2   2   1   2   2   2   1   1   2   2   1   2   1   1   1   2   2   1   1   1   1   2   1   2   1   2   1   2   1   2   1   1   1   1   1   2   1   1   2   1   1   1   1   1   1   1   2   1   1   1   1   1   2   1   1   2   1   2   1   2   2   1   2   2   2   1   2   1   1   1   1   2   2   2   2   1   2   2   1   1   1   1   2   1   2   1   1   2   1   1   1
 MK-3-11                1   2   2   1   1   2   2   1   1   1   1   2   1   1   1   2   1   1   2   1   1   2   1   1   2   2   2   1   2   1   2   1   1   2   2   1   1   1   2   2   2   1   2   1   2   2   1   2   1   1   2   2   2   2   2   2   1   2   1   2   1   2   2   1   2   2   2   1   2   2   2   2   1   2   2   2   2   1   1   2   2   1   1   1   1   1   1   1   1   2   1   2   1   1   2   1   2   2   1   2   2   2   1   2   2   2   1   1   2   2   2   1   2   2   2   1   2   2   2   1   2   1   1   2   1   1   1   1   2   1   1   1   2   1   1   1   2   1   2   1   1   2   2   1   2   1   1   2   1   1   1   1   1   1   1   2   1   1   1   1   1   2   1   1   2   1   2   1   2   2   1   2   2   2   1   2   1   1   1   2   2   1   2   2   1   2   2   2   1   1   1   2   1   2   1   1   2   1   1   1
 MK-3-12                1   2   2   1   1   2   2   1   1   1   1   2   1   1   1   2   1   1   2   1   1   2   1   1   2   2   2   2   2   2   2   1   2   1   2   1   1   2   2   1   2   1   1   2   2   2   1   2   1   1   2   1   2   2   2   2   1   2   1   2   1   2   2   1   2   1   2   1   2   2   2   2   1   2   2   2   2   1   1   1   1   1   1   1   1   2   1   1   1   2   2   2   1   1   2   1   2   2   1   2   2   2   1   2   2   2   1   1   2   2   2   1   2   2   2   1   2   1   2   1   2   1   2   2   1   1   1   1   2   1   1   2   2   1   2   1   2   1   2   1   1   2   2   1   2   1   1   2   1   1   1   1   1   1   1   2   1   1   1   2   1   2   1   1   2   1   2   2   2   2   2   2   2   2   2   2   1   1   2   2   2   1   2   2   1   2   2   2   1   1   1   2   2   2   1   1   2   1   1   2
 MK-3-13                1   2   2   1   1   2   2   1   1   1   2   2   2   1   1   2   1   1   1   1   1   2   1   1   2   2   2   1   2   2   2   2   2   1   2   1   1   2   2   1   2   1   1   2   2   2   1   2   1   1   2   1   2   2   2   2   2   2   1   1   1   2   2   1   2   1   2   1   2   2   2   2   1   2   2   2   1   1   1   1   1   1   1   1   2   2   1   2   1   1   1   1   1   1   2   1   2   2   1   2   2   2   2   2   2   2   1   2   2   2   2   1   2   2   2   1   2   1   2   1   2   2   2   2   1   1   1   1   2   1   1   2   2   1   1   2   2   2   2   1   1   2   2   1   2   1   1   2   1   1   1   1   1   1   1   2   1   1   1   2   1   2   1   1   2   1   2   2   1   2   1   2   2   2   2   2   1   1   1   2   2   1   2   1   1   2   2   2   1   1   1   2   2   2   1   1   2   1   1   2
 MK-3-14                1   2   2   1   1   2   2   1   2   1   2   2   2   1   1   2   1   1   1   1   1   2   1   1   2   2   2   1   2   2   2   2   2   1   2   1   1   1   2   1   1   2   1   2   2   2   1   2   1   1   2   1   2   2   2   1   2   2   1   1   1   2   2   1   2   1   2   1   2   2   2   2   1   1   2   2   1   2   1   1   1   1   1   1   2   2   1   2   1   1   1   1   2   2   1   1   1   2   1   2   2   2   2   2   2   2   1   2   2   2   2   1   2   2   2   1   2   2   2   1   2   1   2   2   2   1   1   1   2   1   1   2   2   1   1   2   2   1   2   1   1   2   2   1   2   1   1   2   2   1   1   1   1   1   1   2   1   1   1   2   1   2   1   2   2   1   2   2   1   2   2   2   2   2   2   2   1   1   1   2   2   1   2   1   1   2   2   2   1   2   1   2   1   2   1   1   2   1   2   2
 MK-3-15                1   2   2   1   1   2   2   1   2   1   2   2   2   1   2   1   1   1   1   2   1   2   1   1   2   2   2   2   2   2   2   2   2   1   2   1   1   1   2   2   1   2   1   2   2   2   2   2   1   1   2   1   2   2   2   1   2   2   1   1   1   2   2   1   2   1   2   1   2   2   2   2   1   1   2   2   1   2   1   1   1   1   1   2   1   2   1   2   1   1   2   1   1   1   1   1   1   2   1   2   2   2   2   2   2   2   1   2   2   2   2   1   2   2   2   1   2   2   2   1   2   1   2   2   2   1   1   1   2   1   1   2   2   1   1   2   2   1   2   1   1   2   2   2   2   1   1   2   2   1   1   1   1   1   1   2   1   1   1   2   1   2   1   2   2   1   2   2   1   2   2   2   2   2   2   1   1   1   1   2   2   1   2   1   1   2   2   2   1   2   2   2   1   2   1   1   2   1   2   2
 MK-3-16                1   2   2   1   1   2   2   1   2   1   2   2   2   1   2   1   1   1   1   2   1   2   1   1   2   2   2   2   2   2   2   2   2   1   2   1   1   1   2   2   1   2   1   2   2   2   2   2   1   1   2   1   1   2   2   1   2   2   1   1   1   2   2   1   2   1   2   1   2   2   2   2   1   1   2   2   1   2   1   1   1   1   1   2   1   1   1   2   1   1   2   1   1   1   1   1   1   2   1   2   2   2   2   2   2   2   1   1   2   2   2   1   2   2   2   1   2   2   2   1   2   1   2   2   2   2   1   1   2   1   1   2   2   1   1   2   1   1   2   1   1   2   2   2   2   1   2   2   2   1   1   1   1   1   1   2   1   1   2   2   1   2   1   2   2   1   2   2   1   2   2   2   2   1   2   1   1   1   1   2   2   1   2   2   1   1   2   1   1   2   2   2   1   2   1   1   2   2   1   2
 MK-4-1                 1   1   2   2   1   1   2   2   1   2   2   1   1   2   1   1   2   2   1   2   1   1   2   2   2   1   2   1   1   1   2   2   2   2   1   1   2   2   1   1   1   1   1   1   1   2   1   2   2   2   2   1   2   2   2   1   1   1   1   1   2   1   2   1   2   2   2   1   2   1   2   2   2   1   2   2   2   1   2   1   2   1   2   2   2   1   2   2   2   1   2   1   1   2   1   1   2   1   1   1   1   2   2   1   2   2   2   2   2   2   1   1   2   2   2   2   2   2   2   1   2   1   2   1   2   1   2   2   2   2   2   1   1   2   2   1   1   1   2   2   2   1   2   1   1   1   1   1   2   1   2   1   1   1   2   1   1   2   2   2   2   2   1   1   1   2   1   2   1   1   2   1   1   1   1   1   2   2   1   1   1   2   2   2   2   1   1   1   1   2   1   2   1   1   1   1   1   2   1   1
 MK-4-2                 1   1   2   2   1   1   2   2   1   2   2   1   1   2   1   2   2   2   1   2   1   1   2   2   2   1   2   1   1   1   2   1   2   2   1   1   2   2   1   1   1   2   1   1   2   2   1   2   1   2   2   1   1   2   2   1   1   1   1   1   2   1   2   2   2   2   2   1   2   1   1   1   2   1   2   2   2   1   1   1   2   1   2   2   1   1   2   2   2   1   2   1   1   2   1   1   2   1   1   1   1   2   2   1   2   2   2   1   2   2   1   1   2   1   2   2   2   2   2   1   2   1   2   1   2   1   2   2   2   2   1   1   1   2   2   1   1   1   2   2   2   1   2   1   1   1   1   1   2   1   1   1   1   2   1   1   1   2   2   2   2   2   1   1   1   2   1   2   1   1   2   1   2   1   1   1   2   2   1   1   1   2   2   2   2   1   1   1   1   2   1   2   1   1   1   1   1   2   1   2
 MK-4-3                 1   1   2   2   1   1   2   2   1   2   2   1   1   2   2   1   2   1   1   2   1   1   2   2   2   1   2   1   1   1   2   2   2   2   1   1   2   2   1   2   2   2   1   1   2   2   2   2   1   2   2   2   1   2   2   1   1   1   2   1   2   1   2   2   2   2   2   1   2   1   1   1   2   1   2   2   2   1   2   2   2   1   2   2   1   1   2   2   2   2   2   1   1   2   1   1   2   1   1   1   1   2   2   1   1   2   2   1   2   2   1   1   1   1   2   2   2   2   2   1   2   1   2   1   2   1   2   2   2   2   1   1   1   2   2   1   1   1   2   2   2   1   2   1   1   1   1   1   2   1   1   1   1   2   1   1   1   2   2   2   2   2   1   1   2   2   1   2   1   1   2   1   2   1   1   1   2   2   1   1   1   2   2   2   2   1   1   1   1   2   1   2   1   1   1   1   2   2   1   2
 MK-4-4                 2   2   2   2   1   1   2   2   1   2   2   1   1   2   2   2   1   1   1   2   1   2   2   2   2   1   2   1   1   1   2   2   2   1   1   1   2   2   1   2   2   2   1   1   2   2   2   2   1   1   2   2   1   2   2   1   1   1   2   1   1   1   2   2   2   2   2   1   2   1   1   1   2   1   2   2   2   1   2   1   2   1   2   2   2   1   2   2   2   2   2   2   1   2   1   1   2   1   1   1   2   2   1   1   1   2   2   1   2   2   1   1   1   1   1   2   2   2   2   1   1   2   2   1   2   1   2   2   2   2   1   1   1   1   2   1   1   1   2   2   2   1   1   1   1   1   1   1   1   1   1   1   1   2   1   1   1   1   1   2   2   2   1   1   2   2   1   2   1   1   2   1   2   1   1   1   2   2   1   1   1   2   2   2   2   1   1   1   2   2   1   2   1   1   1   1   2   2   1   2
 MK-4-5                 2   2   2   2   1   1   2   2   1   2   2   1   1   2   2   2   1   1   1   2   1   2   2   2   2   1   2   1   1   1   2   2   1   1   1   1   2   2   1   2   2   2   2   1   2   2   2   2   1   1   2   1   1   2   2   1   1   1   2   1   1   1   2   2   2   1   2   1   2   1   1   1   2   1   2   2   2   2   2   1   2   1   2   2   2   1   2   2   2   2   1   2   2   2   1   1   2   1   1   2   2   2   1   1   2   2   2   1   2   2   1   1   1   1   1   2   2   2   2   1   1   2   2   1   2   1   2   2   2   2   1   2   1   1   2   1   1   1   2   2   2   1   1   1   1   1   1   1   1   1   1   1   1   2   1   1   1   1   1   2   2   2   1   1   2   2   1   2   1   1   2   1   2   1   1   1   2   2   1   1   1   2   2   2   2   1   1   2   2   2   1   2   1   1   1   1   2   2   1   2
 MK-4-6                 2   2   2   2   1   1   2   2   1   2   2   1   1   2   2   2   1   1   1   2   1   2   1   2   2   1   2   1   1   1   2   2   1   1   1   1   2   2   1   2   2   2   2   1   2   1   2   2   1   1   2   1   1   2   2   1   1   1   2   2   1   1   2   2   2   1   2   1   2   1   1   1   2   1   2   2   1   2   2   1   2   2   2   2   1   1   2   2   2   1   1   2   1   2   1   1   2   1   1   2   2   2   1   1   2   2   2   1   2   2   1   1   1   1   1   2   2   2   2   1   1   2   2   1   2   2   2   2   2   2   1   2   2   1   2   1   1   1   2   2   2   1   1   1   1   1   2   1   1   1   1   1   2   2   1   1   1   1   1   2   2   2   1   1   2   2   2   2   1   1   2   1   2   1   2   1   2   2   1   1   1   2   2   2   2   1   1   2   2   2   1   2   1   1   1   1   2   2   1   2
 MK-4-7                 2   2   2   2   1   1   2   2   2   2   2   1   1   2   2   2   1   1   2   1   1   2   1   2   2   1   1   1   1   1   2   1   1   2   1   1   2   1   1   2   2   2   2   1   2   1   2   1   1   1   2   1   1   2   1   1   1   1   2   2   1   1   2   2   2   2   1   1   2   1   1   1   2   1   2   2   1   2   1   1   2   1   2   2   1   1   2   2   2   1   1   2   1   1   1   1   2   1   1   2   1   1   1   1   2   2   2   2   2   2   1   1   2   1   1   2   2   2   2   1   1   2   2   1   2   2   2   2   2   1   1   2   2   2   2   1   1   1   2   1   2   1   1   1   1   1   2   1   1   1   1   1   1   2   1   1   1   1   1   2   2   2   2   1   2   2   2   2   2   1   2   1   2   1   2   1   1   2   1   1   1   2   2   2   2   1   1   2   1   2   1   2   1   1   1   1   2   2   1   2
 MK-4-8                 1   1   2   2   1   1   2   2   2   2   2   1   2   2   2   1   1   1   2   1   1   2   1   2   2   2   1   1   1   1   2   1   1   2   2   1   2   1   2   2   2   2   2   1   2   1   2   1   1   1   2   1   1   1   1   1   1   1   1   1   1   1   2   1   2   2   1   1   2   1   2   1   2   1   2   2   1   2   1   1   2   1   2   2   1   1   2   2   2   1   1   2   2   1   1   1   2   1   1   2   2   2   2   1   2   2   2   2   2   2   1   1   2   1   1   2   2   2   2   1   1   2   2   1   2   2   2   2   2   1   2   2   1   2   2   1   1   1   2   1   2   1   1   1   1   1   2   1   2   1   1   1   1   2   1   1   1   1   1   2   2   2   2   1   2   2   2   2   2   1   1   1   1   2   2   1   1   2   1   1   1   2   2   2   2   1   1   2   1   2   1   2   1   1   1   1   2   1   1   2
 MK-4-9                 1   1   2   2   1   1   2   2   2   2   2   2   2   2   2   1   1   1   2   2   1   2   1   2   2   2   1   2   1   1   2   1   1   1   2   1   2   1   2   2   2   2   1   1   2   1   2   1   1   2   2   1   1   2   1   2   1   1   1   1   1   1   2   1   2   2   1   1   2   1   1   1   2   1   2   2   1   2   1   1   2   1   2   2   2   1   2   2   2   1   1   2   1   2   1   1   2   1   1   1   2   2   2   1   2   2   2   2   2   2   1   1   2   1   1   2   2   2   2   1   1   2   2   1   1   1   2   2   2   1   2   2   1   2   2   1   1   1   2   1   2   1   2   1   1   1   2   1   2   1   1   1   1   2   1   1   1   1   1   2   2   2   1   1   2   2   1   2   2   1   1   1   2   1   2   1   1   2   1   1   1   1   2   2   2   1   1   2   1   2   1   1   1   1   1   1   2   1   1   2
 MK-4-10                2   1   2   2   1   1   2   2   2   1   2   2   2   2   2   1   1   1   2   2   1   1   1   2   2   2   1   2   1   1   2   1   1   1   2   2   2   1   2   2   2   2   1   1   2   1   2   1   1   2   2   1   1   2   1   2   1   1   1   1   1   1   2   1   2   2   1   2   2   1   1   1   2   1   2   2   2   1   2   1   1   1   2   2   2   1   2   2   2   1   1   2   1   2   1   1   2   2   1   1   2   2   2   1   2   2   2   2   2   2   1   1   2   1   1   2   2   2   2   1   1   2   2   1   1   1   2   2   2   2   1   2   1   2   2   2   1   1   2   1   2   1   2   1   1   1   2   1   2   1   1   1   1   2   1   1   1   1   1   2   2   2   1   1   2   2   1   2   2   2   1   1   2   1   2   1   1   2   1   1   1   1   2   2   2   1   1   2   1   2   1   1   1   1   1   2   2   1   1   2
 MK-4-11                2   1   2   2   1   1   2   2   2   2   2   2   2   2   2   1   1   1   2   2   1   1   1   2   1   2   1   2   1   1   1   1   1   1   2   2   2   1   2   1   2   2   1   1   2   2   2   1   1   2   2   1   1   2   1   1   1   1   1   1   1   1   2   1   2   2   1   2   2   1   1   1   2   1   2   2   2   1   2   1   1   1   2   2   2   1   2   2   2   1   1   2   1   2   1   1   2   2   1   1   2   2   2   1   2   2   1   2   2   2   1   1   2   1   1   2   2   2   2   1   1   1   2   1   1   2   2   2   2   2   1   2   1   2   1   1   1   1   2   1   1   1   2   1   1   1   2   1   2   1   1   1   1   2   1   1   1   1   1   2   2   2   1   1   2   2   2   2   1   2   1   1   2   1   2   1   1   1   1   1   1   1   2   2   2   1   1   2   1   2   1   1   1   1   1   2   2   1   1   2
 MK-4-12                1   1   2   2   1   1   2   2   2   2   2   2   2   2   2   1   1   1   2   2   1   2   1   2   1   2   1   2   1   1   2   1   1   1   1   2   2   1   2   2   2   2   1   1   2   2   2   1   1   2   2   1   1   2   1   1   1   1   1   1   1   1   1   1   2   2   1   2   2   1   1   2   1   1   2   2   2   1   2   1   2   1   2   2   2   1   2   2   2   1   1   1   1   2   1   1   2   2   1   1   1   2   2   1   2   2   1   2   2   2   1   1   2   1   1   2   2   2   2   1   1   2   2   2   1   2   2   2   2   1   1   2   2   2   1   1   1   1   2   1   1   1   2   1   1   2   2   1   2   2   2   1   1   2   1   2   1   1   1   2   2   2   1   1   2   2   2   2   2   2   1   1   1   1   2   1   1   1   1   1   1   2   2   2   2   1   1   2   1   2   1   1   1   1   1   2   2   1   1   2
 MK-4-13                1   2   2   2   1   1   2   2   2   2   2   1   2   2   2   2   1   1   2   2   1   2   1   2   1   2   1   2   1   1   2   1   1   1   1   2   2   2   2   2   2   2   1   1   2   2   2   1   1   2   2   1   1   2   1   1   1   1   1   1   1   1   1   1   1   2   1   1   2   1   1   2   1   1   2   2   2   1   2   1   2   1   2   2   2   1   2   2   2   1   1   1   1   2   1   1   2   2   1   1   1   2   2   1   2   2   1   2   2   2   1   1   2   2   1   2   2   2   2   1   1   2   2   2   1   2   2   1   2   1   2   2   2   2   1   1   1   1   2   1   1   1   2   1   1   2   2   1   2   2   2   1   1   2   1   2   1   1   1   1   2   2   1   1   2   2   2   2   2   2   2   1   1   1   2   1   1   1   1   1   1   2   2   2   2   2   1   2   1   2   1   1   1   1   1   2   2   1   1   2
 MK-4-14                1   2   1   2   1   1   2   2   2   2   2   1   2   2   2   2   1   1   2   1   2   2   1   2   1   2   1   2   1   1   2   2   1   1   1   2   2   1   2   2   2   2   1   1   2   2   2   1   1   1   1   1   1   2   2   1   1   1   1   2   1   1   1   1   1   2   1   1   2   1   1   1   1   1   1   2   2   1   2   1   2   1   2   2   2   1   2   2   2   1   1   1   1   1   1   1   2   2   2   1   1   2   2   1   2   2   1   2   2   2   1   1   2   2   1   2   2   2   2   1   1   2   2   2   1   2   2   1   2   1   2   2   2   2   1   1   2   1   2   1   2   1   2   1   1   2   2   1   2   2   2   1   1   2   1   2   1   1   1   1   2   2   1   1   2   2   1   2   2   2   2   2   1   1   2   1   1   1   1   1   1   2   2   2   2   2   1   2   1   2   1   1   1   1   1   2   2   1   1   2
 MK-4-15                1   2   1   2   1   1   2   2   2   2   2   1   2   2   2   1   1   1   2   1   1   2   1   2   1   2   1   2   1   1   2   2   1   1   1   2   2   1   2   2   2   2   1   1   2   2   2   1   1   1   1   1   1   2   2   1   1   1   1   2   1   1   1   1   1   1   1   1   2   1   1   1   1   1   1   2   2   1   2   1   2   1   2   2   2   1   2   2   2   2   1   1   1   1   1   1   2   2   2   1   1   2   2   1   2   1   1   2   2   2   1   1   1   2   1   2   2   2   2   2   1   1   2   2   1   2   2   1   2   1   2   2   2   2   2   1   2   1   2   1   1   1   2   1   2   2   2   1   2   2   2   2   2   2   1   2   1   2   1   1   2   2   2   1   2   2   2   2   1   2   2   2   1   1   2   1   2   2   1   2   1   2   2   2   2   2   1   2   1   2   1   1   1   1   1   2   2   1   1   2
 MK-4-16                1   2   1   2   1   1   2   2   2   2   2   1   2   2   2   1   1   1   2   1   1   2   1   2   1   2   1   1   1   1   2   2   1   1   2   2   2   2   1   2   1   2   1   1   2   2   2   1   1   1   1   1   1   2   2   1   1   1   2   2   1   1   1   1   1   1   1   2   2   1   2   1   1   1   1   2   2   1   2   1   2   1   2   2   2   1   2   2   2   2   1   2   1   1   2   1   2   2   2   1   1   2   2   1   1   2   1   1   2   2   1   1   1   2   1   2   2   2   2   2   1   1   2   2   1   2   2   1   2   1   2   2   2   2   2   1   2   1   2   1   2   1   2   2   2   2   2   1   1   2   2   2   2   2   1   2   1   2   1   1   2   2   2   1   2   2   2   2   1   2   2   2   1   1   2   1   1   2   2   2   1   2   2   2   2   1   1   2   2   2   1   1   1   1   1   1   2   2   1   2
 MK-5-1                 1   2   2   2   1   1   2   1   1   2   1   1   1   1   1   1   1   1   1   1   2   1   1   2   1   2   1   2   2   2   2   1   1   1   1   1   1   1   1   2   2   2   2   1   1   1   2   1   2   1   2   1   2   1   2   1   1   2   2   1   2   1   2   1   1   1   2   2   1   2   1   1   2   1   1   2   2   1   2   1   2   2   2   2   2   2   2   1   2   2   1   1   2   1   1   1   1   1   1   1   1   1   2   2   1   2   2   2   2   2   1   1   2   2   2   1   1   2   1   1   2   2   1   2   2   2   1   1   2   1   2   1   2   2   2   2   1   1   1   2   1   1   2   2   1   2   2   1   2   1   1   1   1   1   2   2   2   1   2   1   1   2   2   1   1   2   2   1   1   2   2   2   1   1   1   2   1   1   2   1   1   2   2   2   1   2   2   2   1   2   2   1   1   1   1   2   1   2   1   1
 MK-5-2                 2   2   2   2   2   2   2   1   1   2   1   1   1   1   1   1   1   2   1   1   2   1   1   2   1   1   1   2   1   2   2   1   1   1   1   1   1   1   1   2   2   1   1   1   1   1   2   1   2   1   2   1   1   1   2   1   1   2   2   1   2   1   2   1   1   1   2   2   1   2   1   1   2   1   1   2   2   1   2   1   2   2   2   2   2   2   2   1   1   2   1   2   2   2   1   1   1   1   1   1   1   1   1   2   1   2   2   2   2   2   1   2   2   2   2   1   1   2   1   2   2   2   1   2   1   2   1   1   2   1   2   1   2   2   2   2   1   1   1   2   1   1   2   2   1   2   2   1   1   1   1   1   1   1   1   1   2   1   2   1   1   2   1   1   1   1   2   1   1   2   1   2   1   1   1   2   1   1   2   1   1   2   2   2   1   2   2   2   1   2   2   1   1   1   1   2   2   2   1   1
 MK-5-3                 1   2   2   2   2   2   2   1   1   1   1   1   1   1   1   1   2   2   1   1   2   1   1   2   1   1   1   1   1   2   2   1   1   1   2   1   1   1   1   2   2   1   2   1   1   1   2   1   2   1   2   1   1   1   2   1   2   2   1   1   2   1   2   1   1   2   1   2   1   1   1   1   2   1   1   2   2   1   2   1   2   2   2   2   1   2   1   1   1   2   1   2   2   2   1   1   1   1   1   1   1   1   1   2   1   2   2   2   2   2   2   2   2   2   2   1   1   2   1   2   2   2   1   2   1   2   1   1   2   1   1   2   1   2   1   2   1   1   1   2   1   1   2   2   1   2   2   1   1   1   1   2   1   1   1   1   1   2   2   1   1   2   1   1   2   1   2   1   1   2   1   2   1   1   1   2   1   2   2   1   2   2   1   2   1   2   2   2   1   2   2   1   1   1   1   2   2   2   1   1
 MK-5-4                 1   2   2   2   2   2   2   1   1   1   1   2   1   1   1   1   1   2   1   1   2   1   1   2   1   1   1   1   1   2   2   1   1   1   2   1   1   2   1   2   2   1   2   1   1   1   2   1   2   1   2   1   1   1   2   1   2   2   1   1   2   1   2   1   1   2   1   2   1   1   1   1   2   2   1   2   2   1   2   1   2   2   2   2   2   2   1   1   1   2   1   2   2   2   1   1   1   1   1   1   1   1   1   2   2   1   2   2   2   2   2   2   2   2   2   1   1   2   1   1   2   2   1   2   1   2   1   1   2   1   1   2   2   2   1   2   1   1   1   2   1   1   2   2   1   1   2   1   1   1   1   2   1   1   2   2   1   2   2   1   1   2   1   2   1   1   2   1   1   2   1   2   1   1   1   2   1   2   2   1   2   2   2   2   1   2   2   1   1   2   2   1   2   1   1   2   1   2   1   1
 MK-5-5                 1   2   2   2   2   2   2   1   1   2   1   2   1   1   1   1   1   2   1   1   2   1   1   2   1   1   2   1   1   2   2   1   1   1   2   1   1   2   1   2   2   2   2   1   1   1   2   1   2   1   2   1   2   1   2   1   2   1   1   2   2   1   2   1   1   2   1   2   1   1   1   1   2   2   1   2   2   1   2   1   2   2   2   1   2   2   1   1   1   2   1   2   2   2   1   1   1   1   1   1   1   1   1   2   2   1   2   2   2   2   2   2   2   2   2   1   1   2   1   2   2   1   1   2   1   2   2   1   2   1   1   2   2   2   1   2   1   1   1   2   1   1   2   2   1   1   2   1   1   2   1   2   1   2   2   2   1   2   1   1   2   2   1   1   1   1   1   1   1   1   1   2   1   1   1   2   2   2   2   1   2   2   2   2   1   2   2   1   2   2   2   1   2   1   1   2   1   2   1   1
 MK-5-6                 1   2   2   2   2   2   2   2   1   2   1   2   1   1   1   1   1   2   1   1   2   1   1   2   1   1   2   1   1   2   2   1   1   1   2   1   1   2   1   2   2   2   2   1   1   1   2   1   2   1   2   1   2   2   2   1   2   1   1   2   2   1   2   1   1   2   1   1   1   1   1   1   2   2   1   2   2   1   2   2   2   2   2   1   2   2   1   1   1   2   1   2   2   2   1   1   1   1   1   1   1   1   1   2   2   1   2   2   2   2   2   1   2   2   1   1   2   2   1   2   2   1   2   2   2   2   2   1   2   1   1   2   2   2   1   2   1   1   1   2   2   1   2   2   1   1   2   1   1   2   1   2   2   2   2   2   1   2   1   1   2   2   1   1   1   1   1   1   1   1   1   2   1   1   1   2   2   2   2   1   2   2   2   2   2   2   2   1   2   2   2   1   2   1   1   2   1   2   1   1
 MK-5-7                 1   2   2   2   2   2   2   2   1   2   1   1   1   1   1   1   1   2   1   1   2   1   1   2   1   1   2   1   1   2   2   1   1   1   2   1   2   2   1   2   2   2   2   1   1   1   1   1   2   1   2   1   2   2   2   1   2   1   1   2   1   1   2   1   1   1   1   1   1   1   1   2   2   2   1   2   1   1   2   2   2   2   2   1   2   2   1   1   1   2   1   2   2   2   2   1   1   1   1   1   1   1   2   2   2   2   2   2   2   2   2   1   2   2   1   1   2   2   1   2   2   1   2   2   2   2   2   1   2   1   1   2   2   2   1   1   1   1   1   2   2   1   2   2   1   1   1   1   1   2   1   2   2   2   2   2   1   2   1   1   1   1   2   1   1   1   1   1   1   1   2   2   2   1   1   2   1   2   2   1   2   2   2   2   2   2   2   1   2   2   2   1   2   1   1   2   1   2   1   1
 MK-5-8                 1   2   2   2   2   2   2   2   1   2   1   1   1   1   1   1   1   2   1   1   2   1   1   2   1   1   2   1   1   2   2   1   1   1   2   1   2   2   1   2   2   2   2   1   1   1   2   2   2   1   2   1   2   2   2   1   2   1   1   2   1   1   2   1   1   1   1   1   1   1   1   2   2   2   1   1   1   1   1   2   2   2   2   1   2   2   1   1   1   2   1   2   2   2   2   1   2   1   2   1   1   1   2   2   2   1   2   1   2   2   2   1   2   2   1   1   2   2   1   1   2   1   2   2   2   2   2   1   2   1   1   2   2   2   1   1   2   1   1   1   2   1   2   2   1   1   1   2   2   1   1   2   2   2   1   2   1   1   1   1   1   1   2   1   1   1   2   2   1   1   2   2   2   1   1   2   1   2   1   1   2   2   2   2   2   2   2   1   2   1   2   1   2   1   1   2   1   2   1   1
 MK-5-9                 1   2   2   2   2   2   2   2   2   1   1   1   1   1   1   1   1   1   1   1   2   1   1   2   2   1   2   1   1   2   2   1   1   1   2   1   2   2   1   2   2   2   2   1   1   1   2   2   2   1   2   1   2   2   2   2   2   1   1   2   1   1   2   1   1   1   1   1   1   1   1   2   2   2   1   1   1   1   1   2   2   2   2   1   2   2   1   1   1   1   1   2   2   2   2   1   2   1   2   1   1   1   2   2   2   1   1   1   2   2   2   1   2   2   1   2   2   2   1   1   2   1   2   2   2   2   2   2   2   1   1   2   2   2   2   1   2   1   1   1   2   1   2   2   1   1   1   2   2   1   1   2   2   2   1   2   1   1   2   1   1   1   2   1   1   2   2   2   2   1   1   2   1   1   1   2   1   2   2   1   2   1   2   2   2   2   2   2   2   1   2   1   2   1   1   2   1   2   1   1
 MK-5-10                1   2   2   2   2   2   2   1   2   1   1   1   2   2   1   1   1   1   1   1   2   1   1   2   2   1   2   1   1   2   2   1   1   1   2   1   2   1   1   2   2   2   2   1   2   2   2   2   2   1   2   1   2   2   2   1   2   1   1   2   1   1   2   1   1   1   1   2   1   1   1   2   2   2   2   1   1   1   1   2   2   2   2   1   2   1   1   1   1   1   1   2   2   2   1   1   2   1   2   1   1   1   2   2   2   1   1   1   2   2   2   2   2   2   1   2   2   2   1   1   1   1   2   2   2   2   2   2   2   1   1   1   2   2   2   1   2   1   1   1   2   1   2   2   1   1   1   2   2   1   1   2   2   2   1   2   1   1   2   2   1   1   2   1   1   2   2   2   2   1   1   2   1   1   1   2   1   2   2   1   2   1   2   1   2   2   2   2   2   1   2   1   2   2   2   2   1   1   1   1
 MK-5-11                1   2   2   2   2   2   2   1   2   1   1   1   2   2   1   1   1   1   1   1   2   1   1   2   2   1   2   1   2   2   2   1   2   1   2   2   2   1   1   2   1   2   2   1   2   1   2   2   2   1   2   1   2   2   2   1   2   2   1   2   1   1   2   1   1   1   1   2   1   1   1   2   2   2   1   1   1   1   1   2   2   2   2   1   1   1   1   1   1   1   1   2   2   2   1   1   1   1   2   1   1   2   2   2   2   1   1   1   1   2   2   2   2   2   1   2   2   1   1   1   1   1   2   2   2   2   2   2   2   1   1   1   2   2   2   1   2   1   1   1   2   1   2   2   1   1   1   2   2   1   1   2   2   2   1   2   1   1   2   1   1   1   2   1   1   2   2   2   2   1   1   2   1   2   1   2   1   2   2   1   2   1   2   1   2   2   2   1   2   1   2   2   2   2   1   2   1   1   2   1
 MK-5-12                1   2   2   2   2   2   2   1   2   1   1   1   2   1   1   1   1   1   1   1   2   1   1   2   2   1   2   1   2   2   2   1   2   1   1   2   1   2   1   1   1   2   2   1   2   1   2   2   2   1   2   1   2   2   2   1   2   2   1   2   1   1   2   1   1   1   1   2   1   2   1   2   2   2   1   1   2   1   1   2   2   2   2   1   1   1   1   1   1   1   1   2   2   1   1   2   1   1   2   2   1   2   2   2   2   1   1   1   1   2   2   2   2   2   1   2   2   1   1   1   1   1   2   1   2   1   2   2   2   1   1   1   2   2   2   1   2   1   1   1   2   1   2   2   1   1   1   2   2   2   1   2   2   2   1   2   1   1   2   1   1   1   2   1   1   2   2   2   2   1   1   2   1   2   1   2   1   2   2   1   2   2   2   2   2   2   2   1   2   1   1   2   2   2   1   2   1   1   2   1
 MK-5-13                1   2   2   2   2   2   2   2   2   1   1   1   2   2   1   1   1   1   1   1   2   1   1   2   2   1   2   1   2   2   2   1   2   1   1   2   2   2   1   2   1   2   2   1   2   1   2   2   2   1   2   1   2   2   2   1   2   2   1   2   1   1   2   1   1   1   1   2   1   1   2   2   2   2   1   1   2   1   1   2   2   2   1   1   1   2   1   1   1   1   1   1   1   1   1   2   1   2   2   2   1   2   2   2   2   1   1   1   1   2   2   2   2   1   1   2   2   1   1   1   1   1   2   1   2   1   2   2   1   1   1   1   2   2   2   1   1   1   1   1   2   1   2   2   1   1   1   2   2   2   1   2   2   2   1   2   1   1   2   1   1   2   2   1   2   2   1   2   2   1   1   1   2   2   1   2   1   2   2   1   2   2   2   2   1   2   2   1   2   1   1   2   2   2   1   2   1   1   2   2
 MK-5-14                2   2   1   2   2   2   2   2   2   2   1   1   2   1   1   1   1   2   1   1   2   1   1   2   2   1   2   1   1   2   2   1   2   1   1   2   2   2   1   2   1   2   2   1   2   1   2   2   2   1   2   1   2   2   2   1   2   2   1   2   1   2   1   1   1   1   1   2   1   1   2   2   2   2   1   1   1   1   1   2   2   1   1   1   1   2   1   1   1   1   1   1   1   1   1   2   1   2   2   2   1   2   2   2   2   1   1   1   2   2   2   2   2   1   1   2   2   1   1   1   1   1   2   1   2   1   2   2   1   1   1   1   2   2   2   1   1   1   2   1   2   1   2   2   1   1   1   2   2   2   1   2   1   2   1   2   1   2   2   1   1   2   2   1   2   1   1   2   2   1   1   1   2   2   2   2   1   2   2   1   2   2   2   2   1   2   2   1   2   1   1   2   2   2   1   2   1   1   2   2
 MK-5-15                1   2   1   2   2   2   2   1   2   2   1   1   2   1   1   2   1   2   1   1   2   1   1   2   2   1   2   1   1   2   2   1   1   1   1   2   2   2   1   2   2   2   1   1   2   1   2   2   1   1   2   1   2   2   2   1   2   2   1   2   1   2   1   1   1   2   1   2   1   1   2   2   2   2   1   1   1   1   1   1   2   1   1   1   1   2   1   1   1   1   1   1   1   1   1   2   1   1   1   2   1   2   2   2   2   1   1   1   2   2   1   2   1   1   1   2   2   1   1   1   1   1   2   1   2   1   2   2   1   1   1   2   2   2   2   1   2   1   2   1   2   1   2   2   1   1   1   2   2   2   1   2   1   2   1   2   1   2   1   1   1   2   2   1   1   2   1   2   2   1   1   1   2   2   1   2   1   2   2   1   2   1   2   2   1   2   2   1   2   2   1   2   2   2   1   2   1   1   2   2
 MK-5-16                1   1   1   2   2   2   2   1   1   2   1   1   2   1   2   2   1   2   2   1   2   1   1   1   2   1   2   1   1   2   2   1   1   1   2   2   2   2   1   2   2   1   1   1   2   1   1   2   1   1   2   1   2   2   2   1   2   1   1   2   1   2   1   1   1   2   1   2   2   1   2   2   2   2   1   1   1   1   1   2   2   1   1   1   1   2   1   1   1   1   1   1   1   1   1   1   1   1   2   2   1   2   1   2   2   1   1   1   2   2   1   2   1   1   1   2   2   1   1   1   1   1   1   1   2   1   2   2   1   2   1   2   2   2   2   1   2   1   2   1   2   1   2   2   1   1   1   2   2   2   2   2   1   2   1   2   1   2   1   2   1   2   2   1   1   2   1   2   2   2   1   1   2   1   1   2   1   2   2   1   2   1   2   2   1   1   2   1   2   2   1   2   2   2   1   2   1   1   2   2
 MK-6-1                 1   2   2   2   2   2   2   2   1   2   1   2   1   2   2   1   2   1   1   2   2   1   1   2   1   2   2   2   2   1   2   1   2   2   2   2   1   1   2   2   2   1   2   1   1   1   1   2   2   2   1   1   2   1   1   2   1   2   2   1   2   2   1   1   2   1   1   1   1   2   2   2   2   1   2   1   1   2   1   1   1   2   1   2   2   1   1   1   1   1   2   2   2   1   2   1   1   2   2   2   2   1   1   1   2   1   2   2   1   2   2   2   2   1   1   2   2   1   1   1   1   2   1   2   2   1   1   2   2   1   2   2   1   1   1   2   1   1   1   1   1   1   2   2   2   1   2   2   1   2   1   1   2   2   1   1   1   2   2   2   1   1   1   2   1   1   1   2   1   2   1   1   1   1   2   2   2   2   2   2   1   2   1   1   2   2   2   2   2   2   1   1   2   2   1   2   1   2   2   2
 MK-6-2                 1   2   2   1   2   2   2   2   1   1   1   2   1   2   2   1   2   1   1   2   2   1   2   2   1   2   2   2   1   1   2   1   2   2   2   2   1   1   2   2   2   1   2   1   1   1   1   2   2   2   1   1   2   1   1   2   1   2   2   1   2   2   1   1   2   1   1   1   2   2   1   2   2   1   2   1   1   2   1   1   1   2   1   2   2   1   1   1   1   1   2   2   2   1   2   2   1   2   2   2   2   2   1   1   2   1   2   2   1   1   2   2   2   1   1   2   2   1   1   1   1   2   1   2   2   1   1   2   2   1   2   2   1   1   1   1   1   1   1   1   1   2   2   2   2   1   2   2   1   1   1   1   2   2   1   1   1   2   1   2   1   2   1   2   1   1   1   2   2   2   1   1   1   1   2   2   2   2   2   2   2   2   1   1   2   2   2   2   2   2   1   1   2   2   2   2   1   2   2   2
 MK-6-3                 1   2   2   1   2   2   2   2   1   1   2   2   1   2   2   1   2   1   1   2   2   1   2   2   1   2   2   2   1   2   2   1   2   2   2   1   1   1   2   2   2   1   2   1   1   1   1   2   2   2   1   1   2   1   2   2   1   2   2   1   2   2   2   1   2   1   1   1   2   2   1   2   2   1   2   1   1   2   1   1   1   2   1   2   2   1   1   1   1   1   1   2   2   1   2   2   1   2   2   2   2   2   1   1   2   1   2   2   1   1   2   2   2   1   2   2   2   1   1   2   1   2   1   2   2   1   1   2   2   1   2   2   2   1   1   1   1   1   1   1   1   2   2   2   2   1   2   2   1   1   1   1   2   2   1   1   1   2   2   2   1   2   1   2   1   1   1   2   1   2   1   1   1   1   2   2   2   1   2   2   2   2   1   1   2   2   2   2   2   2   1   1   2   2   2   2   1   2   2   2
 MK-6-4                 1   2   2   1   2   2   2   2   1   1   2   2   1   2   2   1   2   2   1   2   2   1   2   2   1   2   2   2   1   2   2   1   2   2   2   1   1   1   2   1   2   1   2   1   1   1   1   1   2   2   1   1   2   2   2   2   1   2   2   1   2   1   1   1   2   1   1   1   2   2   1   2   2   2   2   1   2   2   1   2   1   2   1   1   2   2   1   1   1   1   1   2   2   1   2   2   1   1   2   2   2   2   1   2   2   1   2   2   1   1   2   2   2   1   2   2   2   1   1   2   1   1   1   2   2   1   1   2   2   1   2   2   2   1   1   1   2   1   1   1   1   2   2   2   1   2   2   2   2   1   1   1   1   2   1   1   1   2   2   2   1   2   1   1   1   1   1   1   1   2   1   1   1   1   2   2   2   1   2   2   2   2   1   1   2   2   2   2   2   1   1   1   2   2   1   2   1   2   2   2
 MK-6-5                 1   2   2   1   2   2   2   2   1   1   2   2   1   2   2   2   2   2   1   1   2   1   2   2   1   2   2   2   2   2   2   1   2   2   2   2   1   1   1   1   2   1   2   1   2   1   1   1   2   2   2   1   2   2   2   2   1   2   2   1   2   1   1   1   2   1   1   2   2   2   2   1   2   1   2   1   2   2   1   2   1   2   1   1   2   2   1   1   1   1   1   2   2   1   2   2   1   1   2   2   2   2   1   2   2   1   2   2   1   1   2   2   2   1   2   2   2   1   1   2   1   1   1   2   2   1   1   1   2   1   2   2   2   1   1   1   2   1   1   1   2   2   2   2   2   2   2   2   2   1   1   1   1   1   1   1   1   2   2   2   1   2   1   1   1   1   2   1   1   2   1   1   1   1   2   1   2   1   2   2   2   2   1   1   2   2   2   2   2   1   2   1   2   2   1   2   1   2   2   2
 MK-6-6                 1   2   2   1   2   2   2   2   1   1   2   2   1   2   2   2   2   2   1   1   1   1   2   2   1   2   2   2   2   2   2   2   1   2   2   2   1   1   1   1   2   1   2   1   2   1   1   1   2   2   2   1   2   2   2   2   1   2   2   1   2   1   1   1   2   1   1   2   2   2   2   2   2   1   2   1   2   2   1   2   1   1   1   1   1   2   1   1   1   1   1   2   2   1   2   2   1   1   2   2   2   2   1   2   2   1   2   2   1   1   2   2   1   1   1   2   2   1   1   2   1   1   1   2   2   1   1   1   2   2   2   2   2   1   1   2   2   1   1   1   2   2   2   1   2   2   2   2   2   1   1   2   1   2   1   1   1   2   1   2   1   1   1   1   1   1   1   1   1   2   1   1   1   1   2   2   2   1   2   2   2   2   1   1   2   2   2   2   2   1   2   1   2   2   1   2   1   2   2   2
 MK-6-7                 1   2   2   2   1   2   1   2   1   1   2   2   1   2   2   2   2   2   1   1   1   1   2   2   1   2   2   2   2   2   2   1   1   2   2   2   1   1   1   1   2   1   2   1   1   1   1   1   2   2   2   1   2   2   2   2   1   2   1   1   2   1   2   1   2   1   1   2   2   2   2   2   2   1   2   1   2   2   1   2   1   1   1   1   2   2   1   1   1   1   1   2   2   2   2   2   1   1   2   1   1   2   1   2   2   1   2   2   1   1   2   2   1   1   2   2   2   2   1   2   1   1   1   2   2   1   1   1   2   2   2   2   2   1   1   2   2   1   1   1   2   2   2   1   1   2   1   2   2   1   2   2   1   1   1   1   1   2   2   2   2   1   1   1   1   1   1   2   1   2   1   1   1   1   2   2   2   1   2   2   1   2   1   1   2   2   2   2   2   1   2   1   2   2   1   2   1   2   2   2
 MK-6-8                 1   2   2   2   1   2   1   2   1   1   2   2   1   2   2   1   2   2   1   1   1   1   2   2   1   2   2   2   1   2   2   1   1   2   2   2   1   2   1   1   2   1   2   1   1   1   1   1   2   2   2   1   2   2   2   2   1   2   1   1   2   1   2   1   2   1   1   2   2   2   2   2   2   1   2   1   2   2   1   2   1   1   1   1   2   2   2   1   1   2   1   2   2   2   2   2   1   1   1   1   2   2   1   1   2   1   2   2   1   1   2   2   1   1   2   2   2   2   1   2   1   1   1   2   2   1   1   1   2   2   2   2   2   1   1   2   2   1   1   1   2   1   2   1   1   2   1   2   2   1   2   2   1   1   1   2   1   2   2   2   2   1   1   1   1   1   1   2   1   1   1   1   1   1   2   2   2   1   2   2   1   2   1   1   2   2   2   2   2   1   2   1   2   2   1   2   1   2   2   2
 MK-6-9                 1   2   1   2   1   2   1   2   1   2   1   2   1   2   2   1   2   2   1   1   1   1   2   2   1   2   1   2   1   2   2   1   1   2   2   2   1   2   1   1   2   1   2   1   2   1   1   1   2   2   2   1   2   2   2   2   1   2   1   1   2   1   2   1   2   1   2   2   2   2   2   2   2   1   2   1   2   2   1   2   1   1   1   2   2   1   2   1   2   2   1   2   2   2   2   1   1   1   1   2   2   2   1   1   2   1   2   2   1   2   2   2   1   1   2   2   2   2   1   2   1   1   1   1   2   1   1   2   2   2   2   2   2   1   1   1   2   1   1   1   1   1   2   1   2   2   1   2   2   1   2   1   1   1   1   2   1   2   2   2   2   1   1   1   1   1   1   2   1   1   1   2   1   1   2   2   2   1   2   2   1   2   1   2   2   2   1   2   2   1   2   1   1   2   1   2   1   2   1   2
 MK-6-10                1   2   1   2   1   2   1   2   1   2   1   2   1   2   1   1   2   2   2   1   1   1   2   2   1   1   1   2   1   2   2   1   1   2   2   2   1   2   1   2   1   1   2   2   2   1   2   1   2   2   2   1   1   2   2   2   1   2   1   1   2   1   2   1   2   1   2   2   1   2   2   2   2   1   2   2   2   2   1   2   1   1   1   2   2   1   2   1   2   2   1   2   2   2   2   1   1   1   1   2   2   2   1   1   1   1   2   2   1   1   2   2   1   1   2   2   2   2   1   2   1   1   1   1   2   1   1   2   2   2   2   2   2   1   1   1   2   1   1   1   2   1   2   1   2   2   2   2   2   1   2   2   1   1   1   2   1   2   2   2   2   1   1   1   1   1   1   2   2   1   1   2   1   2   1   2   2   1   2   2   1   2   1   1   2   2   1   2   2   2   1   1   1   2   1   2   2   1   1   2
 MK-6-11                1   2   1   2   1   2   1   2   1   2   1   1   1   2   1   1   2   2   2   1   1   1   2   2   1   1   1   2   1   2   2   1   1   2   2   1   1   2   1   2   1   1   2   2   2   1   2   1   2   2   2   1   1   2   2   2   1   2   1   1   2   1   1   1   2   1   2   2   1   2   2   2   2   1   2   2   2   2   1   2   1   1   1   2   1   1   2   1   2   2   1   2   2   2   2   1   1   1   1   1   2   2   1   1   1   1   2   2   1   1   2   2   1   2   2   2   2   2   1   2   1   1   1   1   2   1   1   2   2   2   2   2   2   1   1   1   2   1   1   1   2   1   1   1   2   2   2   2   2   1   2   2   1   1   1   1   1   2   2   2   2   1   1   1   1   1   1   2   2   1   1   2   1   1   1   2   2   1   2   2   1   2   1   1   2   1   1   2   2   2   1   2   2   2   1   2   2   1   1   2
 MK-6-12                1   2   1   2   1   2   1   2   1   2   1   2   1   2   2   1   2   2   2   1   1   1   2   2   1   1   1   2   1   1   1   1   1   2   2   1   1   2   1   1   1   1   2   2   2   1   2   1   2   2   2   1   1   2   2   2   1   2   1   1   2   2   1   2   2   1   2   2   1   2   2   2   2   1   2   2   2   1   1   2   1   1   1   2   1   1   2   1   2   1   1   2   2   1   2   1   2   1   1   1   2   2   1   1   1   1   2   2   1   1   2   2   2   2   2   2   2   1   1   2   1   1   1   1   2   1   1   1   2   2   2   2   2   1   1   1   2   2   1   1   2   1   2   1   2   2   2   2   2   1   1   2   1   1   1   1   1   2   2   2   2   1   1   1   1   2   1   2   2   1   1   2   1   2   1   2   2   1   2   2   1   2   1   1   2   1   1   2   2   2   1   2   2   2   1   2   2   1   2   1
 MK-6-13                1   2   1   2   1   2   1   2   1   2   1   2   2   2   2   1   2   2   2   1   1   1   1   2   1   1   1   2   1   1   1   1   2   2   2   1   1   2   1   1   1   1   2   2   2   2   2   1   2   2   2   1   1   2   2   2   1   2   1   2   2   2   1   2   2   1   2   2   1   2   2   2   2   1   2   2   2   1   1   2   1   1   1   2   1   1   2   1   2   1   1   1   2   1   2   1   1   1   1   1   2   2   1   1   1   1   2   1   1   1   2   1   2   2   2   2   2   1   1   2   1   1   1   1   1   1   1   2   2   1   2   1   2   1   1   2   2   2   1   2   2   2   2   2   2   2   2   2   2   1   1   2   2   1   1   1   1   2   1   2   2   1   1   1   1   2   1   2   2   1   1   2   1   2   1   1   1   1   2   2   1   2   1   1   2   1   1   2   2   2   1   1   1   2   1   2   2   1   2   1
 MK-6-14                1   2   1   2   1   2   1   2   1   2   1   2   1   1   1   1   2   2   2   1   1   1   1   1   1   1   1   2   2   1   1   1   2   2   2   1   1   2   1   1   1   1   2   2   2   2   2   2   2   2   2   1   1   2   2   2   1   2   1   2   2   1   1   2   2   1   2   2   1   2   2   2   2   1   2   2   2   2   1   2   1   1   1   2   1   1   2   1   2   2   1   1   2   1   2   1   1   2   1   1   1   2   1   1   1   1   2   1   1   1   2   1   2   2   2   2   2   1   2   2   1   1   1   1   1   1   1   2   2   1   2   1   2   1   1   2   2   2   1   2   2   2   2   2   1   2   2   2   2   1   1   2   2   1   1   1   1   1   1   2   2   2   1   1   1   2   1   2   2   2   1   2   1   2   1   1   1   1   2   2   1   2   1   1   2   1   1   2   2   2   1   1   1   2   1   1   2   1   2   1
 MK-6-15                1   2   1   2   1   2   1   2   1   2   1   2   1   1   1   1   2   1   2   1   1   1   2   1   1   1   2   2   2   1   1   1   2   2   2   1   1   2   1   1   1   1   2   2   2   2   2   2   2   2   2   1   1   2   1   2   2   2   1   2   2   1   1   2   2   1   2   2   1   2   2   2   2   1   2   2   1   2   1   2   1   2   1   2   1   1   2   1   2   2   1   1   2   1   2   1   2   2   1   2   1   2   1   1   1   2   2   1   1   1   2   1   2   2   2   2   2   1   2   2   1   1   1   1   1   1   1   2   2   1   2   1   2   1   1   2   2   2   2   2   2   2   1   2   1   2   2   2   2   2   1   2   2   1   1   1   2   1   1   2   2   1   1   1   1   2   1   2   2   2   1   2   2   2   2   1   1   1   2   2   1   2   1   1   2   1   1   2   2   2   1   1   1   2   1   1   2   1   2   1
 MK-6-16                1   2   1   2   1   2   1   2   1   2   1   2   1   1   1   1   2   1   2   1   1   1   2   1   1   1   2   2   2   1   1   2   2   2   2   1   1   2   1   1   1   1   2   2   2   1   2   2   2   2   2   1   1   2   1   2   2   2   1   2   2   1   1   2   2   1   1   2   1   2   2   2   2   1   2   2   1   2   1   2   1   2   1   2   1   1   2   1   2   2   1   1   2   1   2   1   2   2   1   1   1   2   1   1   1   2   2   1   1   1   2   1   2   2   2   2   2   1   1   2   1   1   1   1   1   1   1   2   2   1   2   1   2   1   1   2   2   2   2   2   2   2   1   1   1   2   2   2   2   2   2   2   2   1   1   1   2   1   1   2   2   1   1   2   1   2   1   2   2   2   1   2   2   2   2   1   1   1   2   2   1   2   1   2   2   1   1   2   2   2   1   1   1   2   1   2   2   1   2   1
 
!****************************************** Phenotypic Data **********************************************************
!-100.0 is resevred for missing phenotype
SimulatedTrait1        10.0580    9.9105    9.0709    7.7964   11.6153    9.2147   10.0872    9.4498    8.4284   11.8276    9.2585    9.4905    8.7331   10.7025    9.8208    9.7679   10.5789   10.4816   11.3656   10.5399   10.5486    9.9396   10.9937    8.3568   10.4632    9.4079    9.6424    9.4153   10.8635    9.8927   10.2726   10.3726   10.6658    9.7292   11.5387    9.8557    9.9885   10.1482   10.6840    9.0271    8.6336    8.7865    8.9015    9.5786    8.8664   10.7783   10.6226    9.3672   10.2141   10.7718    9.3596   10.0242   10.1142    8.1588    9.1375    8.0566    9.6124    7.5600    8.6581   10.3362    9.5010   12.0415    8.8399   10.4097    8.4842    9.2252   10.7900    9.2360    9.8332    9.1461   10.1301   11.4144   10.0438   10.1617    8.9231    8.5119   10.1820    9.9865    9.9602   10.6896    9.8470   11.1761    9.2666   10.3425    9.9097    8.9532    9.8041   10.0870    9.6166    9.9481   11.3404   11.0091   10.9950    9.7300    9.2135   10.7477    9.9991   10.8911   11.0972   11.2572    9.3589    9.2062    9.3176    8.2074   10.9414    8.6495    8.9882    9.6326   10.7526   10.6845    9.2203    8.9892    8.9675   10.4557    9.8322   10.3445    9.1104   10.4419   10.0246    9.7575   10.8505   11.7024   10.8751   11.6973   11.8871   10.5996    9.2389   10.0365    9.9637    9.7593    9.2949    8.7377    9.4557   11.5046    9.9411   10.7033    9.8568   10.6955   10.7468    9.5836    9.7675    9.7553    8.7000   11.6124    9.0669    9.6083   10.5039    9.3933    9.9889   10.9017    8.8095    9.2541   12.8082    8.9695   10.5052   11.0122    8.9940   12.5096    9.3340   10.4787   11.2500   11.3664   10.2903    9.8237   10.4261   10.2668   11.1265   10.4056    9.6645   10.0541   11.4313   10.8063   10.3475    9.5506   10.1276    8.9742    8.4093   10.1167    8.6768   10.1062    9.5981   10.0883   10.7829   10.8647   12.5340   11.6771    9.6029    9.2475   10.6157    9.0544   10.4912    8.8630   11.6101   11.1321    9.9503    8.8297   10.6793    8.7969   10.6137   10.3545
 
