# Supplementary material for: Inclusive Composite Interval Mapping of QTL by Environment Interactions in Biparental Populations
Source: PLoS One. 2015 Jul 10;10(7):e0132414. doi: 10.1371/journal.pone.0132414 (PMC4498613; doi:10.1371/journal.pone.0132414)
Supplement: S1 File — (ZIP) [file pone.0132414.s001.zip › BC1 population/e=1/run_00178.met]

!**********************Note: lines staring with "!" are remarks and will be ignored in the program********************
!*********************************General Information**********************************
!Assuming F1 = P1 x P2, populations available in QTL IciMapping are: 
!  1, P1BC1F1 = P1 x F1, the first backcrossing where P1 is used as the recurrent parent;
!  2, P2BC1F1 = P2 x F1, the first backcrossing where P2 is used as the recurrent parent;
!  3, F1DH, F1-derived doubled haploids; 
!  4, RIL or F1RIL, recombination inbred lines through the repeated selfing of F1;
!  5, P1BC1RIL, recombination inbred lines through the repeated selfing of P1BC1F1;
!  6, P2BC1RIL, recombination inbred lines through the repeated selfing of P2BC1F1;
!  7, F2, the selfing generation of F1;
!  8, F3, the selfing generation of F2;
!  9, P1BC2F1, the second backcrossing where P1 is used as the recurrent parent; 
! 10, P2BC2F1, the second backcrossing where P2 is used as the recurrent parent;
! 11, P1BC2RIL, recombination inred lines through the repeated selfing of P1BC2F1; 
! 12, P2BC2RIL, recombination inred lines through the repeated selfing of P2BC2F1; 
! 13, P1BC1F2, the selfing generation of P1BC1F1; 
! 14, P2BC1F2, the selfing generation of P2BC1F1; 
! 15, P1BC2F2, the selfing generation of P1BC2F1; 
! 16, P2BC2F2, the selfing generation of P2BC2F1; 
! 17, P1BC1DH, P1BC1F1-derived doubled haploids; 
! 18, P2BC1DH, P2BC1F1-derived doubled haploids; 
! 19, P1BC2DH, P1BC2F1-derived doubled haploids; 
! 20, P2BC2DH, P2BC2F1-derived doubled haploids; 
   1      !Mapping Population (see remarks above)
   2      !Mapping Function (1 for Kosambi; 2 for Haldane; 3 for Morgan)
   2      !Marker Space Type (1 for intervals; 2 for positions)
   1      !Marker Space Unit(1 for centiMorgans; 2 for Morgan)
   6      !Number of Chromosomes (or Linkage Groups)
 200      !Size of the mapping population
   1      !Number of environments
 
!***************************************** Chromosomes and Linkage Maps **********************************************
!Chromosome                 NumMarkers
-CH1                        16
-CH2                        16
-CH3                        16
-CH4                        16
-CH5                        16
-CH6                        16
!Linkage map (Marker name followed by position or the interval length)
 MK-1-1                1     0.000
 MK-1-2                1    10.000
 MK-1-3                1    20.000
 MK-1-4                1    30.000
 MK-1-5                1    40.000
 MK-1-6                1    50.000
 MK-1-7                1    60.000
 MK-1-8                1    70.000
 MK-1-9                1    80.000
 MK-1-10               1    90.000
 MK-1-11               1   100.000
 MK-1-12               1   110.000
 MK-1-13               1   120.000
 MK-1-14               1   130.000
 MK-1-15               1   140.000
 MK-1-16               1   150.000
 MK-2-1                2     0.000
 MK-2-2                2    10.000
 MK-2-3                2    20.000
 MK-2-4                2    30.000
 MK-2-5                2    40.000
 MK-2-6                2    50.000
 MK-2-7                2    60.000
 MK-2-8                2    70.000
 MK-2-9                2    80.000
 MK-2-10               2    90.000
 MK-2-11               2   100.000
 MK-2-12               2   110.000
 MK-2-13               2   120.000
 MK-2-14               2   130.000
 MK-2-15               2   140.000
 MK-2-16               2   150.000
 MK-3-1                3     0.000
 MK-3-2                3    10.000
 MK-3-3                3    20.000
 MK-3-4                3    30.000
 MK-3-5                3    40.000
 MK-3-6                3    50.000
 MK-3-7                3    60.000
 MK-3-8                3    70.000
 MK-3-9                3    80.000
 MK-3-10               3    90.000
 MK-3-11               3   100.000
 MK-3-12               3   110.000
 MK-3-13               3   120.000
 MK-3-14               3   130.000
 MK-3-15               3   140.000
 MK-3-16               3   150.000
 MK-4-1                4     0.000
 MK-4-2                4    10.000
 MK-4-3                4    20.000
 MK-4-4                4    30.000
 MK-4-5                4    40.000
 MK-4-6                4    50.000
 MK-4-7                4    60.000
 MK-4-8                4    70.000
 MK-4-9                4    80.000
 MK-4-10               4    90.000
 MK-4-11               4   100.000
 MK-4-12               4   110.000
 MK-4-13               4   120.000
 MK-4-14               4   130.000
 MK-4-15               4   140.000
 MK-4-16               4   150.000
 MK-5-1                5     0.000
 MK-5-2                5    10.000
 MK-5-3                5    20.000
 MK-5-4                5    30.000
 MK-5-5                5    40.000
 MK-5-6                5    50.000
 MK-5-7                5    60.000
 MK-5-8                5    70.000
 MK-5-9                5    80.000
 MK-5-10               5    90.000
 MK-5-11               5   100.000
 MK-5-12               5   110.000
 MK-5-13               5   120.000
 MK-5-14               5   130.000
 MK-5-15               5   140.000
 MK-5-16               5   150.000
 MK-6-1                6     0.000
 MK-6-2                6    10.000
 MK-6-3                6    20.000
 MK-6-4                6    30.000
 MK-6-5                6    40.000
 MK-6-6                6    50.000
 MK-6-7                6    60.000
 MK-6-8                6    70.000
 MK-6-9                6    80.000
 MK-6-10               6    90.000
 MK-6-11               6   100.000
 MK-6-12               6   110.000
 MK-6-13               6   120.000
 MK-6-14               6   130.000
 MK-6-15               6   140.000
 MK-6-16               6   150.000
!*********************************** Marker Types ********************************************************************
!Co-dominant marker: When heterozygote F1 is present, P1 is coded as 2, F1 is coded as 1, and P2 is coded as 0; Otherwise, P1 is coded as 2, and P2 is coded as 0. 
!Dominant marker: When heterozygote F1 is present, P1 and F1 are coded as 12, and P2 is coded as 0; Otherwise, P1 is coded as 2, and P2 is coded as 0.  
!Recessive markers: When heterozygote F1 is present, P1 is coded as 2, and F1 and P2 are coded as 10; Otherwise, P1 is coded as 2, and P2 is coded as 0. 
!Missing marker is coded as -1. 
 MK-1-1                 1   1   1   2   2   2   1   2   1   2   1   2   1   1   1   2   2   2   1   1   1   1   1   1   2   1   1   2   2   2   1   1   2   1   2   2   1   1   1   1   2   1   1   1   1   2   1   1   2   1   1   2   2   2   2   2   2   1   1   1   1   1   2   1   2   1   2   1   2   2   1   2   1   2   1   2   1   1   2   2   2   2   1   2   1   1   1   1   2   1   2   2   1   2   1   2   2   2   2   1   1   2   2   1   2   2   2   1   2   1   1   1   2   1   1   2   1   2   1   1   2   1   1   2   1   1   2   2   1   2   1   1   1   2   2   1   2   2   2   1   1   1   1   2   1   2   2   1   1   1   1   1   2   1   1   2   2   2   2   1   2   1   2   2   2   1   1   2   1   2   1   2   2   2   2   2   1   2   1   2   2   1   1   2   1   2   1   1   1   1   1   1   1   1   2   1   2   1   2   2
 MK-1-2                 1   1   1   2   2   1   1   2   1   2   1   1   1   1   1   2   2   2   1   1   1   1   1   1   2   1   1   2   2   2   1   1   2   1   2   2   1   1   1   1   2   2   1   1   1   1   1   1   2   1   1   2   2   2   2   2   1   2   1   1   1   1   2   1   2   1   2   1   2   2   1   2   1   2   1   2   1   1   2   2   2   1   1   2   1   1   1   1   2   1   2   1   1   2   1   2   2   2   2   1   1   2   2   1   2   2   1   1   2   1   1   1   2   1   2   2   1   2   1   1   2   1   1   1   1   1   2   2   1   2   1   1   1   2   2   1   2   2   2   2   1   1   2   2   2   2   2   1   1   1   1   1   2   2   2   2   2   2   2   1   2   1   2   2   2   1   2   2   1   2   1   2   2   1   2   1   1   2   1   2   2   1   1   2   1   2   1   1   1   1   1   1   1   1   2   1   2   1   2   2
 MK-1-3                 1   1   1   2   2   1   1   2   2   1   2   1   1   1   1   2   2   2   1   1   1   1   1   1   2   1   1   2   2   2   1   1   2   1   2   2   1   1   1   1   2   2   1   1   1   1   1   1   2   1   1   2   2   2   2   2   1   2   1   1   1   1   2   1   2   1   2   1   2   2   1   2   1   2   1   2   1   1   2   2   1   1   1   2   1   1   1   1   2   1   2   1   2   1   1   2   2   1   2   1   1   2   2   1   2   2   1   1   2   1   1   2   2   1   1   2   1   2   1   1   2   1   1   1   1   1   2   2   2   2   1   1   1   2   2   1   2   2   2   2   2   1   2   2   2   1   2   2   1   2   1   1   2   2   1   2   2   1   2   1   1   2   2   2   2   1   2   2   2   2   1   2   2   1   2   2   1   2   1   2   1   1   1   1   1   2   1   1   1   1   1   1   1   1   1   1   2   1   2   2
 MK-1-4                 1   1   1   2   1   2   1   1   2   1   2   1   1   1   1   2   2   2   1   1   1   2   1   1   2   1   1   2   2   2   1   1   2   1   1   2   1   1   2   1   1   2   1   1   1   1   1   1   2   1   1   2   2   2   2   2   1   2   1   1   1   1   2   2   2   1   2   2   2   2   1   1   1   2   1   2   1   1   2   2   1   1   1   2   1   1   1   1   2   1   2   2   2   2   1   2   2   1   2   1   1   2   2   1   2   1   1   1   2   1   1   2   2   1   1   1   1   2   1   1   2   1   1   1   1   1   2   2   2   2   2   1   1   2   2   1   2   1   2   2   2   1   1   2   2   1   2   2   1   1   1   1   2   2   1   2   2   1   2   1   1   2   1   2   2   1   2   2   2   2   1   2   2   1   2   2   1   1   1   2   1   1   1   1   2   2   1   1   1   1   1   1   1   1   1   1   1   1   2   2
 MK-1-5                 1   1   1   2   1   2   1   1   2   1   2   1   1   1   1   2   2   2   1   1   1   2   1   2   2   1   2   2   2   2   1   1   2   1   1   2   1   1   2   1   1   2   1   1   1   1   1   1   2   1   1   2   2   2   2   2   1   2   1   1   1   1   2   2   2   1   1   2   2   2   1   2   1   2   2   2   1   2   1   2   1   1   1   2   1   1   1   1   2   1   2   2   2   2   1   2   2   2   2   1   1   2   2   1   1   1   1   1   2   1   1   2   2   1   1   1   1   2   1   1   1   1   1   1   1   1   2   1   2   2   1   1   1   2   2   1   2   1   2   2   2   1   1   2   2   1   2   2   1   1   2   1   2   2   1   2   2   1   2   1   1   2   1   2   1   1   2   2   2   2   1   2   1   1   2   2   1   1   1   2   2   1   1   1   2   2   1   1   1   1   1   1   1   1   1   2   1   1   2   2
 MK-1-6                 1   1   1   2   1   2   1   1   2   1   2   1   1   1   1   2   2   2   1   1   1   2   1   2   2   1   2   2   2   2   1   1   2   1   2   2   1   1   2   2   1   2   1   1   1   1   1   1   2   1   1   1   1   2   2   2   1   2   1   1   1   1   2   2   1   1   1   2   2   2   1   2   1   2   2   2   1   2   1   2   1   1   1   2   1   1   1   1   2   1   2   2   2   2   1   2   2   2   2   1   1   2   2   1   1   1   1   1   2   1   1   2   2   1   1   2   2   2   1   1   1   1   1   2   1   1   2   1   2   2   1   1   2   2   2   1   2   1   2   2   1   1   1   2   2   1   2   2   2   1   2   2   1   2   1   2   2   1   2   1   1   2   1   2   1   1   2   2   2   2   1   2   2   1   2   2   1   1   2   2   2   1   1   1   2   2   1   1   2   1   1   1   1   2   1   2   1   1   2   2
 MK-1-7                 2   2   1   2   1   2   1   1   2   1   2   1   1   1   1   2   1   1   1   1   1   2   1   2   1   1   2   2   2   2   2   1   2   1   2   2   2   1   1   2   1   2   1   1   1   1   1   1   2   1   2   1   1   2   2   1   1   2   1   1   1   1   2   2   1   1   1   1   2   2   1   2   1   2   2   2   1   2   1   2   1   2   1   2   1   1   1   1   2   1   1   1   1   2   1   2   2   2   2   1   1   2   2   2   1   1   1   1   2   1   1   1   2   1   1   1   2   2   1   1   1   1   1   1   1   1   2   1   2   1   1   1   2   1   2   1   2   1   2   2   1   1   1   2   2   1   2   2   2   1   2   2   1   2   1   2   2   1   2   1   1   2   1   2   1   1   2   1   2   1   1   2   2   1   1   1   1   1   2   2   2   1   1   1   2   1   1   2   2   1   1   1   1   2   1   2   1   1   2   2
 MK-1-8                 2   2   1   2   1   2   1   1   2   1   2   1   1   1   2   2   1   1   1   1   1   2   1   2   1   1   2   2   2   2   2   1   2   1   2   2   2   1   1   2   1   2   1   1   1   1   1   1   2   1   2   1   1   2   2   1   1   2   1   1   1   1   1   2   1   1   1   1   2   2   1   2   1   2   2   2   1   2   1   2   1   1   1   2   1   1   1   1   2   2   1   1   1   2   1   2   2   2   2   1   1   2   2   2   1   1   1   1   2   1   1   1   2   1   1   1   2   2   1   2   1   1   1   1   1   1   2   2   2   1   1   1   2   1   2   1   2   1   2   2   1   1   1   1   1   1   1   2   1   1   2   2   1   2   1   2   2   1   2   1   1   2   1   2   1   1   2   1   2   1   1   2   2   1   1   2   1   2   2   2   2   1   1   1   2   1   1   2   2   1   1   1   1   2   1   2   1   1   2   2
 MK-1-9                 2   2   1   2   1   2   1   1   2   1   2   1   1   1   2   2   1   1   1   1   1   2   1   2   1   1   2   1   2   1   2   1   1   2   2   1   2   1   1   2   1   2   1   1   1   1   2   1   2   1   2   1   1   2   2   1   1   1   1   1   2   1   1   2   1   1   1   1   1   2   1   2   1   2   2   2   1   2   2   2   1   1   1   2   1   1   1   1   2   2   1   1   1   2   1   2   2   1   2   1   1   2   2   2   1   1   1   2   2   1   1   1   2   1   1   1   2   2   1   2   1   1   1   1   1   1   1   2   2   1   1   1   2   1   2   1   2   1   2   2   1   1   1   1   1   1   1   2   1   1   1   2   1   2   2   2   2   1   2   1   1   1   1   2   1   1   2   1   2   1   1   2   2   1   1   2   1   2   2   2   2   1   1   1   2   1   1   2   2   1   1   1   1   2   1   2   1   1   2   2
 MK-1-10                2   2   1   1   1   1   1   1   1   1   2   1   2   1   2   2   1   1   1   1   1   2   1   2   1   1   2   1   2   1   2   1   1   2   2   1   2   1   1   2   1   2   1   2   1   2   2   1   1   1   2   1   1   2   2   2   1   1   1   1   2   2   1   2   1   1   1   1   1   2   1   2   1   2   2   2   1   2   2   2   1   2   1   2   1   2   1   1   2   2   1   1   2   2   1   2   2   1   1   1   1   2   2   1   1   2   1   2   2   1   1   1   2   1   1   1   2   2   1   2   1   1   1   1   1   1   1   2   2   1   1   1   2   1   1   1   2   1   2   2   1   1   1   1   1   2   1   2   1   2   1   2   1   2   2   2   2   2   2   1   2   1   1   2   1   1   2   1   2   1   1   2   1   1   1   2   1   2   2   1   2   1   1   1   2   1   1   2   1   1   1   1   1   2   1   2   1   1   1   2
 MK-1-11                1   2   1   2   2   1   1   1   1   1   2   1   2   1   2   2   1   1   1   1   1   2   1   2   1   1   2   1   2   1   2   1   1   2   2   1   2   1   1   2   1   2   1   2   1   2   2   1   1   1   2   1   1   1   2   2   1   2   1   1   2   2   1   2   1   1   1   1   1   2   1   2   1   2   2   2   1   2   2   2   1   2   1   1   2   2   1   1   2   1   1   2   2   1   1   2   2   1   1   1   1   2   2   1   1   2   1   2   2   1   1   1   2   1   1   1   2   2   1   2   1   2   1   1   1   1   1   1   2   1   1   1   2   1   1   1   2   1   2   2   1   1   2   1   1   2   1   2   1   2   1   1   1   1   2   2   2   2   2   1   2   1   1   1   1   1   2   1   1   1   1   2   1   1   1   2   1   2   1   1   2   1   1   1   2   1   1   2   1   1   1   1   1   2   1   2   1   2   1   1
 MK-1-12                1   2   1   2   1   1   1   1   2   1   2   1   2   2   2   2   1   1   1   1   1   2   1   2   1   1   2   1   2   2   2   1   1   2   2   1   2   1   1   2   2   2   1   2   1   2   2   2   1   1   2   1   1   1   2   1   1   2   2   1   2   2   1   2   1   1   1   1   1   2   1   2   1   2   2   2   2   2   2   1   1   2   1   1   2   2   1   1   2   1   1   2   2   1   1   1   2   1   1   2   1   2   2   1   1   2   2   1   2   1   1   1   2   1   1   1   2   2   1   2   1   2   1   1   1   1   1   1   2   1   1   1   2   1   1   1   2   1   2   2   1   2   2   1   1   2   1   2   1   2   1   1   1   1   2   2   2   2   2   2   2   1   1   1   2   1   2   1   1   1   1   1   1   1   1   2   1   2   1   1   2   1   1   1   2   1   2   2   1   1   1   1   1   2   1   2   1   2   1   1
 MK-1-13                1   2   1   2   1   1   1   2   2   1   2   1   2   2   2   2   1   1   1   1   1   2   1   2   1   1   2   1   2   2   2   1   2   1   2   1   2   1   2   2   2   2   1   2   1   1   2   1   1   1   2   1   1   2   2   2   1   2   2   1   2   2   1   1   1   1   1   1   1   2   1   2   1   2   2   2   2   2   2   1   2   2   2   1   2   2   1   2   2   2   1   2   2   1   1   1   2   1   1   2   1   2   2   1   1   2   2   1   2   1   1   1   2   1   1   1   2   1   1   2   1   2   1   1   1   1   1   1   2   1   1   1   1   1   1   1   2   1   2   2   1   2   2   2   1   2   1   2   1   2   2   1   1   1   2   2   2   2   2   2   2   1   1   1   2   1   2   1   1   2   1   1   1   1   1   2   1   2   1   1   2   1   1   1   2   1   2   2   2   1   1   1   1   2   2   2   1   2   1   1
 MK-1-14                1   2   1   1   1   1   1   2   2   1   2   1   2   2   2   2   1   1   1   1   1   2   1   2   1   1   2   1   2   2   2   1   2   1   2   1   2   1   2   2   2   2   1   2   1   1   2   1   1   1   1   1   1   2   2   1   1   2   2   1   2   2   1   2   1   2   1   1   1   2   1   2   1   2   2   2   2   2   1   1   2   2   2   1   2   2   1   2   2   2   1   2   2   1   1   1   2   1   1   2   1   2   2   1   1   2   2   1   2   1   1   1   2   1   1   1   2   1   1   2   1   2   1   1   1   1   2   1   2   1   1   1   1   1   1   1   2   1   1   2   1   2   2   2   1   1   1   2   1   2   2   2   1   1   2   2   2   2   2   2   2   1   1   1   2   1   2   1   1   2   1   1   1   1   2   2   1   2   1   1   2   1   1   1   2   1   2   2   2   1   1   1   1   2   2   2   1   2   1   2
 MK-1-15                1   2   1   1   1   2   1   2   2   2   2   1   2   2   2   2   1   1   1   1   1   2   1   2   1   1   2   1   2   2   2   1   2   1   2   1   2   1   1   2   2   2   1   2   1   1   2   2   1   1   1   1   1   2   2   1   1   2   1   1   2   2   1   2   1   2   1   1   1   2   1   2   2   1   2   2   2   2   2   1   2   2   2   1   2   2   1   2   2   2   1   2   2   1   1   1   2   1   1   2   1   2   2   1   1   2   1   1   2   1   1   1   2   1   2   1   2   1   1   2   1   2   1   1   1   1   2   1   2   1   1   1   1   1   1   2   2   1   1   2   1   2   1   2   1   1   2   2   1   2   2   2   1   1   1   2   2   2   2   2   2   1   1   1   2   1   2   1   1   2   1   1   1   1   2   2   1   2   1   1   2   1   1   1   2   1   2   2   2   1   1   1   1   2   2   2   1   1   1   2
 MK-1-16                2   2   1   1   1   2   1   2   1   2   2   1   2   2   2   2   1   1   1   1   1   1   1   2   1   1   2   1   2   1   2   1   2   2   2   1   2   1   1   2   2   2   1   2   1   1   2   2   1   1   1   1   1   2   2   1   1   2   1   1   2   1   1   2   1   2   2   1   1   2   1   2   2   2   2   2   2   2   2   1   2   2   2   1   2   2   1   2   2   2   1   2   2   1   1   1   2   1   1   2   1   2   2   1   1   1   1   1   2   1   1   2   2   2   2   1   2   1   1   1   1   2   1   1   1   1   1   1   2   1   1   2   1   1   2   2   2   1   1   2   1   2   1   2   1   1   2   2   1   2   2   2   1   1   1   2   2   2   2   2   2   1   1   1   2   1   2   1   1   2   1   1   1   1   2   2   1   2   1   1   2   1   1   1   2   1   1   2   2   1   1   1   1   2   2   2   1   1   1   2
 MK-2-1                 2   2   1   2   2   1   2   1   1   2   2   2   2   1   1   1   1   2   2   2   2   2   1   1   1   2   1   1   2   2   1   2   2   2   2   2   1   2   2   1   1   1   1   2   1   1   1   2   1   2   1   2   2   2   2   1   1   1   2   2   1   2   2   1   2   1   1   1   1   2   1   1   1   2   2   2   2   1   1   2   2   1   1   2   2   2   1   2   2   2   2   2   1   1   2   1   2   2   2   2   2   1   1   2   2   1   2   1   1   1   2   1   1   2   1   1   1   2   1   2   1   2   2   2   1   2   1   2   1   2   1   1   1   1   1   2   1   1   1   1   1   1   2   1   1   2   2   2   2   2   2   1   2   2   2   1   1   1   1   1   1   2   1   1   1   1   2   1   1   2   1   1   1   2   1   1   1   1   1   1   1   1   1   2   2   1   1   1   1   2   1   1   2   2   1   1   2   1   2   1
 MK-2-2                 2   2   1   2   2   1   2   1   1   2   2   1   2   1   1   1   1   2   2   2   2   2   1   1   1   2   1   1   2   2   1   2   2   2   2   2   1   2   2   1   2   1   1   2   2   1   1   2   1   2   1   2   2   2   2   1   1   1   2   2   1   2   2   1   2   1   2   1   2   2   1   1   1   1   1   2   2   1   1   2   2   1   1   2   2   2   1   2   2   2   1   2   1   1   2   1   2   1   2   2   2   1   1   2   2   1   2   1   1   1   2   1   1   2   1   1   1   2   1   2   1   2   2   2   1   2   1   2   1   2   1   1   1   1   1   2   2   1   1   2   1   1   2   1   1   1   2   2   2   2   2   1   2   2   2   1   1   1   1   1   1   2   1   1   1   1   2   1   1   2   1   1   1   2   1   1   1   1   1   1   1   1   1   2   2   1   1   1   1   2   1   1   2   2   1   1   2   2   2   1
 MK-2-3                 2   2   1   2   2   1   1   1   1   2   2   1   2   2   1   1   1   2   2   2   1   2   1   1   1   2   1   1   2   2   2   2   2   2   2   2   1   2   2   1   2   2   1   2   1   1   2   2   2   2   1   2   2   2   1   1   1   1   2   2   1   2   2   1   2   1   2   1   2   2   1   1   1   1   1   2   2   2   1   2   2   2   1   2   2   2   1   2   2   2   1   1   1   1   2   1   2   1   2   2   2   1   1   2   2   1   2   2   1   1   2   1   1   2   1   1   1   2   1   2   1   2   2   2   1   2   1   2   1   2   1   1   1   1   1   2   2   1   1   2   1   1   2   1   2   1   2   2   2   2   2   1   2   2   2   2   1   1   1   1   1   2   1   1   1   1   2   1   1   2   1   2   1   2   1   1   2   2   1   1   1   1   1   2   2   1   1   1   2   2   1   1   2   2   1   1   2   2   2   1
 MK-2-4                 2   2   1   2   2   1   1   1   1   2   2   1   2   2   1   1   1   2   1   2   1   2   1   1   1   2   1   1   2   1   2   2   2   2   2   2   1   2   2   1   2   2   1   2   1   1   2   1   2   2   1   2   2   2   1   1   1   1   1   2   1   2   2   2   2   1   2   1   2   2   1   1   1   1   1   2   2   2   1   2   2   2   1   2   2   2   1   2   2   2   1   1   1   1   2   1   2   1   2   2   2   2   1   2   2   1   2   2   1   1   2   1   1   2   2   1   1   1   1   1   1   1   2   1   1   2   1   2   1   2   1   1   1   1   2   2   2   1   1   2   1   1   2   1   2   1   2   2   2   2   2   1   1   2   2   2   1   1   1   1   1   2   1   1   1   1   2   1   1   2   2   2   1   2   1   1   2   2   2   1   1   1   1   2   2   1   1   1   2   2   1   2   2   2   1   1   1   2   2   1
 MK-2-5                 2   1   2   2   2   1   1   1   1   1   2   1   2   2   1   1   1   2   1   2   1   2   1   2   1   1   2   1   2   1   2   2   2   2   2   2   1   2   1   1   2   2   1   2   1   2   2   1   2   2   1   2   1   2   1   1   2   1   1   2   2   2   2   2   2   1   2   1   2   2   1   1   1   1   1   2   2   1   1   2   2   2   1   2   2   2   1   2   2   2   2   1   1   1   2   1   2   1   2   2   2   2   1   2   2   1   2   2   1   1   1   1   1   2   1   1   1   1   1   1   1   1   2   1   1   2   1   2   1   2   1   1   1   1   1   2   2   1   1   2   1   2   2   1   2   1   2   2   2   2   2   1   1   2   2   2   1   1   1   1   1   2   1   1   1   1   2   1   1   1   2   2   1   2   1   1   1   2   2   1   1   1   1   2   2   1   1   1   2   2   1   2   2   2   1   1   2   2   2   1
 MK-2-6                 1   1   2   1   2   1   1   1   1   1   2   1   2   1   1   1   1   2   1   2   1   2   1   2   1   2   2   1   2   2   1   2   1   2   2   2   1   2   1   1   2   2   1   2   1   2   2   1   2   2   1   2   1   2   1   1   2   1   1   2   2   2   2   2   2   1   2   1   2   2   1   1   1   1   1   2   1   1   2   2   2   2   1   2   2   2   1   2   2   2   2   1   1   1   2   1   2   1   2   2   2   1   1   2   2   1   2   2   1   1   1   1   1   2   1   1   1   1   1   1   2   2   2   1   1   2   1   2   1   2   1   1   1   1   1   2   1   1   1   2   1   2   2   1   2   1   2   2   2   2   2   1   1   2   2   2   1   1   1   1   1   2   1   1   1   1   2   2   1   1   2   2   1   2   1   1   1   2   2   1   2   2   1   2   2   1   1   1   2   2   2   2   2   2   1   1   2   2   2   1
 MK-2-7                 1   2   2   2   2   1   1   1   2   1   1   2   2   1   1   1   1   2   2   2   1   2   2   2   1   1   2   1   2   2   1   2   1   2   2   1   1   2   1   1   2   2   1   2   2   2   2   1   2   2   1   2   1   2   1   2   2   1   1   2   2   2   2   1   2   1   2   1   2   2   1   1   1   1   1   2   1   1   2   2   2   2   1   2   2   2   1   2   2   2   2   2   2   1   1   1   2   1   2   2   2   1   1   2   2   1   2   1   1   1   1   1   1   2   1   1   1   1   1   1   2   2   2   1   1   1   1   2   2   2   1   1   1   1   1   2   1   1   1   2   1   2   2   1   2   1   2   2   2   2   2   1   1   2   2   2   1   1   1   1   1   2   1   1   1   2   2   2   1   1   2   2   1   2   1   1   1   2   2   1   1   2   2   2   2   1   2   1   2   2   2   2   2   1   1   1   2   2   2   1
 MK-2-8                 1   2   2   2   2   1   1   1   2   2   2   2   2   1   1   1   1   2   2   2   1   2   2   2   1   2   2   1   2   2   1   2   1   2   2   1   1   2   2   1   2   2   1   2   2   2   2   1   1   2   1   2   1   2   1   2   2   2   1   2   2   2   2   1   2   2   2   1   2   2   1   1   1   1   1   1   1   1   2   2   1   2   1   1   2   2   1   2   1   2   2   1   2   2   1   2   2   1   2   2   2   1   1   2   2   1   2   1   1   1   1   1   1   2   1   1   1   1   1   1   2   2   2   1   1   1   1   2   2   2   1   1   1   2   1   2   1   2   1   2   1   2   2   1   2   2   2   2   2   2   2   1   1   2   2   2   1   2   1   1   1   2   1   1   1   2   2   2   1   1   2   2   1   1   1   1   1   2   2   1   1   1   2   2   2   1   2   1   2   1   2   2   2   1   1   1   2   2   2   1
 MK-2-9                 1   2   2   2   2   1   1   2   2   2   2   2   1   1   1   1   1   2   2   2   1   2   2   2   1   2   2   1   2   1   1   2   1   2   2   1   1   2   2   1   2   2   1   2   2   2   2   1   1   2   1   2   1   2   1   2   2   2   1   2   1   2   2   2   2   2   1   1   2   2   1   1   1   1   1   1   1   2   2   2   1   2   1   1   2   1   1   2   1   2   2   1   2   2   2   1   2   1   2   1   2   1   1   1   2   1   2   2   1   1   1   1   1   2   2   1   2   1   2   1   2   1   2   1   1   1   2   2   2   2   1   1   1   2   1   2   1   2   1   2   1   2   2   1   2   2   2   2   2   2   2   1   1   2   2   2   1   2   1   1   1   2   1   1   1   2   2   2   1   1   2   2   1   1   1   1   1   1   2   1   2   1   2   2   2   1   2   1   2   1   2   2   1   1   2   1   2   2   2   1
 MK-2-10                1   2   2   2   2   1   1   2   2   2   2   2   1   1   1   2   1   2   2   2   1   2   2   1   1   2   2   1   2   1   2   1   1   1   2   1   1   1   2   1   2   2   1   1   2   2   1   1   1   2   1   2   1   2   1   2   2   2   1   1   1   2   2   2   2   2   1   1   2   2   1   1   1   1   1   2   1   2   2   2   1   2   1   1   2   1   1   2   1   2   2   1   2   2   2   1   2   1   2   1   2   1   1   1   1   1   2   2   1   1   1   1   1   2   2   1   2   1   2   1   2   1   2   1   1   1   2   1   1   2   1   1   1   2   1   2   1   2   1   2   1   2   2   1   2   2   2   2   2   2   2   1   1   2   2   2   1   2   2   1   1   2   1   1   1   2   2   2   2   2   2   2   1   2   1   2   1   1   2   1   2   1   2   1   2   1   2   1   2   1   2   2   1   1   2   1   2   1   2   2
 MK-2-11                1   2   2   2   2   1   1   2   2   2   2   2   1   1   1   2   1   2   2   2   1   2   2   1   1   2   1   1   2   1   2   2   1   1   2   1   1   1   2   1   2   2   1   1   2   2   2   1   1   2   1   2   2   2   1   2   2   2   1   1   2   2   2   2   2   2   2   1   2   2   1   1   1   2   1   2   1   2   2   2   1   2   1   1   2   1   1   2   1   2   2   1   2   2   2   1   2   2   2   1   2   1   1   1   1   1   2   2   1   1   1   1   1   2   2   1   2   1   2   1   2   1   2   1   1   1   2   1   1   1   2   1   1   2   1   2   1   1   1   2   1   2   2   2   2   2   2   2   2   2   2   1   1   2   2   2   1   2   2   1   1   2   1   1   1   2   1   2   2   2   2   2   1   2   2   2   1   1   2   1   2   1   2   1   2   1   1   1   2   1   2   2   1   2   1   2   2   1   2   2
 MK-2-12                1   1   2   2   2   1   1   1   2   2   2   2   1   2   1   2   1   2   2   2   1   2   1   1   1   1   1   1   2   2   2   2   1   1   2   1   1   1   2   1   1   2   1   1   2   2   2   1   1   2   1   2   2   2   1   2   2   2   1   1   2   2   2   2   2   2   2   1   2   2   1   1   1   2   1   2   1   2   2   2   1   2   2   1   2   1   1   2   1   2   2   1   2   2   2   1   2   2   2   1   2   1   1   1   1   1   1   1   1   1   1   1   1   2   2   1   2   1   2   1   2   1   2   1   1   1   2   1   1   1   2   1   1   2   1   2   2   1   1   2   1   2   2   2   2   2   2   2   2   2   2   1   2   2   1   2   1   2   2   1   1   2   1   1   1   2   1   2   2   2   2   2   1   1   2   2   1   1   2   1   2   1   2   1   2   1   1   1   2   1   2   2   1   2   1   2   2   1   2   2
 MK-2-13                1   1   2   2   2   1   1   1   2   2   2   2   1   2   1   2   1   2   2   2   1   2   1   1   1   1   1   2   1   2   1   2   1   1   2   1   1   2   2   1   1   2   1   1   2   2   2   1   1   2   1   2   2   2   1   2   2   2   1   1   2   2   2   2   2   1   2   1   2   2   2   1   1   2   1   2   1   2   2   2   1   2   2   1   2   1   2   2   1   2   2   1   2   2   2   1   2   2   2   1   2   1   1   1   1   1   1   1   1   1   1   1   1   2   2   1   2   1   2   1   2   1   2   1   1   1   2   1   1   1   2   1   1   2   1   2   2   1   1   2   1   2   2   2   1   2   2   1   2   2   2   1   2   2   1   1   1   2   2   1   1   2   1   1   1   2   1   2   2   1   2   2   1   1   2   2   1   1   2   1   2   1   2   1   2   2   1   1   2   2   2   2   2   2   2   2   2   1   2   1
 MK-2-14                1   2   2   1   1   1   1   1   2   2   2   2   1   2   1   2   1   2   2   2   1   2   1   1   1   1   1   2   1   2   1   2   1   2   2   1   1   2   2   1   1   2   1   1   2   2   2   1   1   2   1   2   2   2   1   2   2   2   2   1   2   2   2   2   2   1   2   1   2   2   2   1   1   2   1   2   1   2   2   2   1   1   2   1   1   1   2   2   1   2   2   1   2   1   1   1   2   2   2   1   2   1   1   1   1   1   1   1   1   1   1   1   1   1   2   1   2   1   2   1   2   1   2   2   1   1   2   1   1   1   2   1   1   2   2   2   2   1   2   2   1   2   2   2   1   2   2   1   2   2   2   1   2   2   1   1   1   2   1   1   2   1   1   1   1   2   1   2   1   1   2   2   1   1   2   2   1   1   2   1   1   1   2   1   2   2   2   1   2   2   2   2   2   2   2   2   2   1   2   1
 MK-2-15                1   2   2   1   1   1   1   1   2   2   2   2   1   2   1   2   1   2   2   2   1   2   1   1   1   1   1   2   1   2   1   1   1   2   2   1   1   2   1   1   1   1   1   1   2   2   2   1   1   2   1   2   2   2   1   2   2   1   2   1   2   2   2   2   2   1   2   1   2   2   2   1   1   2   2   2   1   2   2   2   1   1   2   1   1   1   2   2   1   2   2   1   2   2   1   1   2   2   2   1   2   2   2   1   1   1   1   1   1   1   1   1   1   1   1   1   2   1   2   1   2   1   2   2   1   2   2   1   1   1   2   1   1   2   2   2   2   1   2   2   1   2   2   2   1   2   2   1   2   2   2   1   2   2   2   1   1   2   2   1   2   1   1   1   1   2   2   2   2   1   2   2   1   1   2   2   1   1   2   1   1   1   2   1   1   2   2   1   2   2   2   2   2   2   1   2   2   1   2   1
 MK-2-16                2   2   2   1   1   1   2   1   2   1   2   2   1   2   1   2   1   2   1   2   1   2   1   1   1   1   1   2   1   2   1   1   1   2   2   1   1   2   1   1   2   1   1   1   1   2   2   1   1   2   1   2   2   2   1   2   2   1   2   1   1   2   2   2   2   1   2   1   2   2   2   1   1   2   2   2   1   2   2   2   1   1   2   1   1   1   2   2   1   2   2   1   2   2   1   1   2   1   2   1   2   2   2   1   1   1   1   1   1   1   1   1   1   1   1   1   1   1   2   1   2   1   2   2   2   2   2   1   1   2   2   1   1   2   2   2   1   1   2   2   1   2   2   1   1   2   2   1   2   2   2   1   2   2   2   1   1   2   2   1   2   1   1   1   1   2   2   2   2   2   2   2   2   1   2   2   1   2   2   1   1   1   2   1   1   1   2   1   2   2   2   2   2   1   1   2   2   1   2   1
 MK-3-1                 1   2   1   1   1   2   1   1   2   1   2   2   1   1   1   2   2   1   2   2   1   2   1   1   1   2   1   2   1   1   2   2   1   2   2   2   2   2   1   1   2   2   2   1   2   1   1   2   2   1   1   2   2   2   2   1   2   2   1   1   2   2   2   1   2   2   1   2   1   1   2   2   2   2   1   1   1   1   1   1   1   2   1   1   1   2   1   2   2   1   2   1   2   2   1   2   2   1   2   1   2   1   2   2   2   1   1   2   2   2   2   1   1   2   1   2   1   1   2   1   2   2   1   1   2   2   1   1   1   1   2   2   1   2   1   1   2   2   1   1   1   1   1   2   2   2   1   2   2   2   2   2   2   1   1   1   1   2   1   1   1   1   1   1   2   2   1   1   2   1   2   1   1   1   1   2   1   1   2   1   2   2   2   2   2   1   2   1   2   1   2   1   2   2   2   2   1   1   2   1
 MK-3-2                 1   2   1   1   1   1   1   1   1   1   2   2   1   1   1   2   2   1   2   2   1   2   1   1   1   2   1   2   1   1   2   2   1   2   2   2   1   2   1   1   2   2   2   2   1   1   1   2   2   2   2   2   2   2   2   1   1   2   1   2   2   1   2   1   2   2   1   2   1   1   2   2   2   1   1   1   1   1   1   1   1   2   1   1   2   2   1   2   2   1   2   1   1   2   1   2   2   1   2   1   1   1   2   2   1   1   2   2   2   2   2   1   1   2   1   2   1   1   2   2   2   2   1   1   2   2   1   1   1   1   2   2   1   2   1   1   2   2   2   2   1   1   1   2   2   2   2   2   2   2   1   2   2   1   1   1   1   2   1   1   1   1   1   1   2   2   1   1   2   1   2   1   1   1   1   2   1   1   2   1   2   2   2   1   2   1   2   2   2   1   2   1   2   2   1   2   1   1   2   1
 MK-3-3                 2   2   1   2   1   1   1   1   1   1   2   2   1   1   1   1   2   1   2   2   1   2   1   1   1   2   1   2   1   2   2   2   1   2   2   2   1   2   1   1   2   2   2   2   1   1   1   2   2   2   2   2   2   2   2   1   1   2   1   2   2   1   2   1   2   2   1   2   1   1   2   2   2   1   1   2   1   1   1   2   1   2   1   1   2   2   1   2   2   2   2   1   1   2   1   2   2   1   1   2   1   1   2   2   1   1   2   2   1   2   1   1   1   2   1   2   2   1   2   2   2   2   1   1   2   1   1   2   2   1   2   2   1   2   1   1   2   2   2   2   1   1   1   2   2   2   2   2   1   2   2   2   2   2   1   1   1   2   1   1   1   2   1   1   2   2   1   1   2   1   2   1   1   1   1   2   1   1   2   1   2   2   2   1   2   2   2   1   2   1   2   1   2   2   1   2   1   1   2   1
 MK-3-4                 2   2   1   1   1   1   1   1   1   1   2   2   1   1   1   1   2   1   2   2   1   2   2   1   1   2   2   1   1   2   2   2   1   2   2   2   1   2   1   1   2   2   2   2   2   2   1   2   2   2   2   2   2   2   2   1   1   2   1   2   2   1   1   1   2   2   1   2   1   1   2   2   1   1   1   2   1   1   2   2   1   2   1   1   2   2   1   2   2   2   2   1   1   2   1   1   2   1   1   2   1   1   2   2   2   1   2   2   1   2   1   1   1   2   1   2   2   1   2   2   2   2   1   1   2   1   1   2   2   1   2   2   1   2   1   1   2   2   2   2   1   1   1   1   2   2   2   2   1   2   2   2   2   2   1   1   1   2   1   1   1   2   1   1   2   2   1   2   1   1   2   1   1   1   1   2   1   1   2   1   2   1   2   1   1   2   2   2   2   1   2   1   2   1   1   2   1   1   2   1
 MK-3-5                 2   2   1   1   1   1   1   1   2   1   2   2   1   1   1   1   2   1   1   2   1   2   2   1   1   2   2   1   1   2   2   1   2   2   2   2   1   2   1   1   1   2   2   2   2   2   2   2   2   2   2   2   2   2   2   1   1   2   1   2   2   1   1   2   2   2   2   2   1   1   1   2   2   1   1   2   1   1   2   2   1   1   1   1   2   2   1   1   1   2   1   1   1   2   1   1   1   1   1   2   1   2   2   2   1   1   2   2   1   2   1   1   1   2   1   2   2   1   2   2   2   1   1   2   2   1   1   2   2   1   2   2   1   1   1   2   2   2   2   1   1   1   1   1   2   2   2   2   1   2   2   2   1   2   1   1   1   2   2   1   1   2   1   1   2   2   1   2   1   2   2   1   1   1   2   2   1   1   2   1   2   1   2   1   1   2   2   2   2   1   2   1   2   1   1   2   1   1   2   1
 MK-3-6                 2   2   2   1   1   1   1   1   2   1   2   2   1   1   1   2   2   1   1   2   1   2   2   2   1   2   2   1   1   1   2   1   2   2   2   2   2   2   1   1   1   2   2   2   2   2   2   2   2   2   2   2   2   2   2   1   1   2   1   2   2   1   1   2   2   2   2   2   1   1   1   2   2   1   1   2   2   1   2   2   1   1   1   1   2   2   1   1   1   2   1   1   1   2   1   1   1   1   2   2   1   2   2   2   1   1   2   2   2   2   1   1   1   2   1   2   2   1   2   2   2   1   1   2   2   1   1   2   2   1   2   2   1   1   1   2   2   2   2   1   1   1   1   1   2   2   1   2   1   2   2   2   2   2   1   1   1   2   2   1   2   2   1   1   2   2   1   2   1   1   2   1   1   1   2   2   1   1   2   1   2   1   2   1   1   2   1   2   2   1   2   1   2   1   1   2   1   2   2   1
 MK-3-7                 2   2   2   2   1   1   1   1   2   1   2   2   1   1   1   2   2   1   1   2   1   2   2   1   1   2   2   1   1   1   2   1   2   1   2   2   2   2   1   1   1   2   2   2   2   2   2   2   2   2   2   1   2   2   2   1   1   2   1   2   2   1   1   2   2   2   2   2   2   1   1   2   2   1   1   2   2   1   2   2   1   1   1   1   2   2   1   1   2   2   1   2   1   2   1   1   2   1   2   2   1   2   2   2   1   1   2   1   2   2   1   1   1   2   1   2   2   1   2   2   2   1   2   2   2   1   1   2   2   1   2   2   1   1   1   2   2   2   2   1   1   1   1   1   2   2   2   2   1   2   2   2   2   2   1   1   1   2   2   1   2   2   1   1   2   2   1   2   1   1   1   1   2   1   2   2   1   1   2   1   2   1   2   1   1   2   1   2   2   1   2   1   2   1   1   2   1   2   2   1
 MK-3-8                 2   1   2   2   1   1   1   1   2   1   1   2   1   1   1   2   2   2   1   1   1   1   2   1   1   1   2   1   1   1   2   1   2   1   2   1   2   2   1   1   1   2   2   2   2   2   2   2   2   2   2   2   2   2   2   1   1   2   1   2   2   1   1   2   2   2   2   2   2   1   1   2   2   1   1   2   2   1   2   2   1   1   1   1   2   2   1   1   2   2   1   2   1   1   1   1   1   1   2   2   2   2   2   2   2   1   2   1   2   2   1   1   1   2   1   2   2   1   2   2   2   1   2   2   2   1   1   2   2   1   2   2   1   1   1   2   2   2   1   1   1   1   1   1   2   2   2   2   1   2   2   2   2   2   2   1   1   2   2   1   2   2   1   1   2   2   1   2   1   1   1   1   2   1   2   2   1   1   2   2   1   1   2   1   1   2   1   2   2   1   2   1   2   1   1   2   1   2   2   1
 MK-3-9                 2   1   2   2   1   1   1   1   2   1   1   2   1   1   2   2   2   2   1   1   2   1   2   1   1   1   2   1   1   1   2   1   2   1   2   1   2   2   1   1   1   2   2   1   2   2   2   2   2   2   2   2   2   1   2   1   1   2   1   2   2   1   2   2   2   2   2   2   2   1   1   2   2   1   1   2   1   1   2   2   1   1   1   1   2   2   1   1   2   1   1   1   1   1   1   2   1   1   2   2   2   2   2   2   2   1   2   1   2   2   1   1   1   2   1   2   2   1   2   2   2   1   2   2   2   1   1   2   2   2   2   2   1   1   2   2   2   2   1   1   1   1   1   1   1   2   2   2   1   2   2   2   2   2   2   1   1   2   2   1   2   2   1   1   1   2   1   1   1   1   1   1   2   1   2   2   1   1   2   2   1   1   2   1   1   2   1   2   2   1   2   1   2   1   1   2   1   2   2   1
 MK-3-10                2   1   2   1   1   1   1   1   2   1   1   2   1   1   1   2   2   2   1   1   2   1   2   1   1   2   2   1   1   1   2   1   2   1   2   1   2   2   1   1   1   2   2   1   2   2   2   2   2   2   1   2   2   1   2   1   1   2   1   2   2   1   2   2   2   2   2   1   2   1   1   2   2   1   1   2   1   1   2   2   1   1   2   1   2   2   1   1   2   1   1   1   1   1   1   2   1   1   2   2   2   1   2   2   2   1   2   2   2   2   1   2   1   2   1   2   2   1   2   2   2   1   1   2   2   1   1   2   2   2   2   2   1   1   1   2   2   1   1   1   1   2   2   1   1   2   2   2   2   2   2   2   1   2   2   1   1   1   2   2   2   2   2   1   1   2   1   1   1   1   1   1   1   1   2   2   1   1   2   2   1   2   1   1   2   2   1   2   2   1   1   1   2   1   1   2   1   2   2   1
 MK-3-11                2   1   2   1   1   1   1   1   1   2   1   2   1   1   1   2   2   2   1   1   2   1   2   1   1   2   2   1   1   1   2   1   2   1   2   1   2   1   1   1   1   1   2   1   2   2   2   2   2   2   1   2   2   1   2   1   1   2   1   2   1   1   2   2   2   2   2   1   2   1   1   1   2   1   1   2   2   1   2   2   1   1   2   1   2   2   1   2   2   1   1   1   1   2   1   2   1   1   2   1   2   1   2   2   2   1   2   2   2   2   1   2   1   2   1   2   2   1   1   1   2   1   1   2   2   1   1   2   2   2   2   1   1   1   1   2   1   1   1   1   1   2   2   1   1   2   2   2   2   2   2   2   1   2   2   1   1   1   2   2   2   2   2   2   1   2   1   1   1   1   2   1   1   1   2   2   1   1   2   2   1   2   1   1   2   2   1   2   2   1   2   1   2   1   1   2   2   2   2   1
 MK-3-12                1   1   2   1   2   1   1   1   1   2   1   2   1   1   1   2   2   2   1   2   2   1   2   1   1   2   2   1   2   1   1   1   2   1   2   1   2   1   1   2   1   1   2   1   2   2   2   2   2   2   1   2   2   1   2   1   1   2   1   2   1   1   2   2   2   2   2   1   2   1   1   1   2   1   1   2   2   1   2   2   1   1   2   1   2   2   1   2   2   1   1   1   1   2   1   2   1   1   1   1   2   1   2   2   2   1   1   2   2   2   1   2   1   2   1   2   2   1   1   2   2   1   1   2   2   1   1   2   2   1   2   1   1   1   1   2   1   1   1   1   1   2   2   1   1   2   2   1   2   1   2   2   1   2   2   1   1   1   2   1   2   2   2   2   1   2   1   1   1   1   1   1   1   2   2   2   1   2   2   2   1   2   1   1   2   2   1   2   2   1   2   1   2   1   1   2   1   2   1   1
 MK-3-13                1   1   2   1   1   1   1   1   1   2   1   2   1   1   1   2   2   2   1   2   2   1   2   1   1   2   2   1   2   1   1   1   2   2   2   1   2   1   1   2   2   1   2   1   2   2   2   2   2   2   1   2   2   1   2   2   1   2   1   2   1   1   2   2   2   2   2   1   2   1   1   1   2   1   1   1   2   1   2   2   1   1   2   1   1   2   1   1   2   1   1   1   1   2   1   1   1   1   1   1   2   1   2   2   2   1   1   2   2   2   1   1   1   2   1   1   2   1   1   2   2   1   2   2   2   1   1   2   2   1   2   1   1   2   1   2   1   1   1   1   1   2   2   2   1   2   2   1   2   1   2   2   1   2   2   2   1   1   2   1   2   2   2   2   1   2   1   1   1   1   1   1   1   2   2   2   1   2   2   2   1   2   1   1   2   2   2   2   2   2   2   1   2   1   2   2   1   2   1   2
 MK-3-14                1   2   1   1   1   1   1   1   1   2   1   2   1   1   1   2   2   2   1   2   2   1   2   2   1   2   2   1   2   2   1   1   2   2   2   1   2   1   1   2   2   1   2   1   2   2   2   1   2   2   1   2   2   1   2   2   1   2   1   2   1   1   2   2   2   2   2   1   2   1   1   1   2   1   1   1   2   1   2   2   1   2   2   1   1   2   1   1   2   1   1   1   2   2   1   1   1   1   1   1   2   1   1   2   2   1   1   2   2   2   1   1   1   2   1   1   2   1   1   2   2   1   2   2   2   1   2   2   2   1   2   1   1   2   1   2   1   1   1   1   2   2   2   2   1   1   2   1   2   1   2   2   1   2   1   2   1   1   2   1   2   1   1   1   1   2   1   1   1   1   1   1   1   2   2   2   1   2   2   2   1   2   1   1   2   2   1   2   1   2   2   1   2   1   2   2   1   2   1   2
 MK-3-15                1   2   1   1   1   1   1   1   1   2   1   2   1   1   1   2   2   2   1   2   2   2   2   2   1   2   2   2   2   2   1   1   2   2   2   1   1   1   1   2   2   1   2   1   2   2   2   1   2   2   1   2   2   1   2   2   1   2   1   2   1   1   2   2   2   2   2   1   2   1   1   1   2   2   1   1   2   1   1   2   1   2   2   1   1   2   1   1   2   1   1   2   2   1   1   1   1   1   1   1   2   1   1   2   2   1   1   2   2   2   1   1   1   2   1   1   2   1   2   2   2   1   2   2   2   2   2   2   2   1   2   1   1   2   1   2   1   1   1   1   2   2   2   2   1   1   2   1   2   1   2   2   1   2   1   2   1   2   2   1   2   1   1   1   1   2   1   2   2   1   1   1   1   2   2   1   1   2   2   2   1   2   1   1   2   2   1   2   1   2   2   1   2   1   2   2   1   2   1   2
 MK-3-16                1   2   1   1   1   1   1   1   1   2   2   1   1   1   1   2   2   2   1   2   2   2   2   2   1   2   2   1   2   2   1   1   2   2   2   2   1   1   1   1   2   2   2   1   2   2   2   1   2   2   1   1   1   1   2   2   1   2   1   2   1   1   2   2   2   2   2   1   2   1   1   1   2   2   1   1   2   1   1   2   1   2   2   1   1   1   1   1   2   1   1   1   2   1   1   1   1   1   1   1   2   1   1   2   1   1   1   2   2   2   1   1   1   2   1   1   2   1   2   2   2   1   2   2   2   2   2   2   1   1   2   1   1   2   1   2   1   1   1   2   2   2   2   2   1   1   1   1   2   1   2   2   1   2   1   2   1   2   2   1   2   1   1   1   1   2   1   2   2   1   1   1   1   2   2   1   1   2   2   2   1   1   1   2   1   1   1   2   1   2   2   1   2   1   2   2   2   2   1   2
 MK-4-1                 2   1   1   2   1   2   2   2   2   2   1   2   1   2   1   1   1   1   2   2   2   2   1   2   2   1   2   1   2   2   1   2   2   2   1   1   2   1   1   2   1   2   1   2   2   2   1   2   2   2   2   1   2   1   2   1   1   2   2   1   1   1   1   1   2   2   2   1   2   2   1   2   2   2   2   1   2   2   1   1   2   1   2   2   2   2   1   2   1   1   2   1   1   2   2   2   1   1   2   2   2   2   1   2   1   1   2   2   1   1   2   2   2   2   2   2   2   2   1   1   2   2   1   2   1   1   2   1   1   2   1   2   1   2   2   1   1   2   2   1   1   1   1   1   1   2   1   2   2   1   2   1   1   1   1   1   1   1   2   1   2   2   1   1   1   2   1   1   2   2   1   2   1   1   2   2   2   1   2   2   1   1   2   1   2   2   1   2   2   1   1   1   2   2   2   1   2   2   1   2
 MK-4-2                 2   1   1   2   1   1   1   2   2   2   1   2   1   2   1   1   1   1   2   2   2   2   1   2   2   1   2   1   2   2   1   2   1   2   1   1   2   1   1   2   1   2   1   2   2   2   1   2   2   2   2   1   2   1   2   1   2   2   1   1   1   1   2   1   2   2   2   1   2   2   1   2   2   2   2   1   2   2   1   1   2   1   2   1   2   2   1   2   1   1   2   1   1   2   2   2   1   1   1   2   1   2   1   2   1   1   2   2   1   2   2   2   2   2   2   2   2   2   1   1   2   2   2   2   1   1   2   1   1   1   1   2   1   1   2   1   1   2   2   1   1   1   1   1   1   2   1   2   2   1   2   2   1   1   1   1   1   1   2   1   2   2   1   1   1   2   1   1   2   2   1   2   2   1   2   2   2   1   2   2   1   1   2   1   2   2   2   2   2   1   1   1   2   1   2   1   2   2   1   2
 MK-4-3                 2   1   1   2   1   1   1   2   2   1   1   2   1   2   1   1   1   2   1   2   2   2   1   1   2   1   2   1   2   2   1   2   1   2   1   1   2   1   1   2   1   2   1   2   2   2   1   2   1   1   1   1   2   1   2   1   2   2   1   1   1   1   2   1   2   2   2   1   2   1   1   2   2   2   2   1   2   2   1   1   2   1   2   1   2   2   1   2   1   1   2   1   1   2   2   2   1   1   1   2   1   2   1   2   1   1   1   2   1   2   2   1   2   2   2   2   2   1   1   1   2   1   2   2   1   1   2   1   1   1   1   2   1   1   2   2   1   2   2   1   1   1   1   1   1   2   1   1   2   1   2   2   1   1   1   1   1   1   2   1   2   2   1   1   2   2   1   1   2   2   2   2   2   1   2   2   2   1   2   2   1   2   2   1   2   2   2   2   2   1   1   1   2   1   2   1   2   2   1   2
 MK-4-4                 2   1   1   2   1   1   1   2   2   1   1   2   1   2   1   2   1   2   1   2   2   2   1   1   2   1   1   1   2   2   1   2   2   2   1   1   2   1   1   1   1   2   2   2   2   1   1   2   1   1   1   1   2   1   2   1   2   2   1   1   1   1   2   1   2   2   2   1   1   1   1   2   2   2   2   2   2   2   1   1   2   1   2   1   2   1   1   2   2   1   2   2   1   2   2   2   1   1   1   2   1   2   1   2   1   1   1   2   1   2   2   1   2   2   2   2   2   1   1   1   2   1   2   2   1   1   2   2   1   1   1   2   1   1   2   2   2   2   2   1   2   1   1   2   1   1   1   1   1   2   1   1   1   1   1   1   1   1   2   1   2   2   1   1   2   2   1   1   2   2   1   2   2   1   2   2   2   1   2   2   1   2   1   1   2   2   2   2   2   1   1   1   2   1   2   1   2   2   2   2
 MK-4-5                 2   1   1   2   1   1   1   2   2   1   1   2   1   2   1   1   1   2   1   2   2   2   1   1   2   1   1   1   2   2   1   2   2   1   1   1   2   1   1   1   1   2   2   2   2   2   1   2   1   1   1   1   2   1   2   1   2   2   1   1   1   1   1   1   2   2   2   1   1   1   1   2   2   2   2   2   2   2   1   1   2   1   1   1   2   1   1   2   2   1   2   2   1   2   1   1   1   1   2   2   1   2   1   2   1   2   1   2   2   2   2   1   2   2   2   2   2   1   1   1   2   1   2   2   1   2   2   2   1   1   1   2   1   1   2   2   2   2   2   1   2   1   1   1   1   2   1   1   1   2   1   1   1   1   1   1   1   1   2   1   2   2   1   1   2   2   1   1   2   2   1   2   2   1   2   2   2   1   2   2   1   2   1   1   2   2   2   2   2   1   1   1   2   1   2   1   2   2   2   2
 MK-4-6                 2   1   1   1   1   1   1   2   2   1   1   2   1   2   2   1   1   2   2   2   2   2   1   1   2   1   1   1   2   2   1   2   2   1   1   1   2   1   1   1   1   2   2   2   2   2   1   2   1   2   1   1   2   1   2   1   2   2   1   1   1   1   1   1   2   2   2   2   1   1   1   2   2   2   2   2   2   1   1   1   2   1   1   2   2   1   1   2   2   1   1   2   1   2   1   1   1   1   2   2   1   2   1   2   1   2   1   2   2   2   2   1   1   2   1   2   2   2   1   2   2   1   2   2   1   2   2   2   1   2   1   2   1   1   2   2   2   2   2   1   2   1   1   1   1   2   1   1   1   2   1   2   1   2   1   1   1   1   2   1   2   2   1   1   2   2   2   1   2   2   1   2   2   1   2   2   2   1   2   2   1   1   1   1   2   2   2   2   2   1   1   1   2   1   2   1   2   2   2   2
 MK-4-7                 2   1   1   1   1   1   1   1   2   1   1   2   1   2   2   1   1   2   2   2   2   2   1   1   2   1   1   1   2   2   2   2   2   1   1   1   1   1   1   1   1   2   2   2   2   2   1   2   1   2   1   1   2   1   2   1   2   2   1   1   1   1   1   1   2   2   2   2   1   1   1   1   2   2   2   2   2   1   1   1   1   1   2   2   2   1   1   2   2   1   1   2   1   2   1   1   1   1   2   2   1   2   1   2   1   1   1   2   2   2   1   1   1   2   1   2   2   2   1   2   2   1   2   1   1   2   2   1   1   2   1   2   1   1   2   2   2   2   2   1   2   1   1   1   1   2   2   1   1   2   1   2   1   2   1   2   1   1   2   1   2   2   1   1   2   2   2   1   2   2   1   2   2   1   2   2   2   1   2   2   1   1   1   1   2   2   2   1   2   1   1   1   2   1   2   1   2   2   2   2
 MK-4-8                 2   1   1   1   2   1   1   1   2   1   1   2   1   2   1   1   1   2   2   2   2   2   2   1   2   1   1   1   2   2   1   2   2   1   1   1   1   2   1   1   1   2   2   2   2   2   1   2   1   2   1   1   2   1   2   1   2   2   1   1   1   1   1   1   2   2   2   2   1   1   1   1   2   2   2   2   2   1   1   1   1   2   2   2   1   1   1   2   2   1   1   2   1   1   1   1   1   1   2   2   1   2   1   1   1   1   1   2   1   2   1   1   1   2   1   2   1   2   1   2   2   1   1   2   1   2   2   1   2   2   1   2   1   1   2   2   2   2   2   1   1   1   1   2   1   2   2   2   1   2   1   2   1   2   1   2   1   1   2   1   2   2   1   1   2   1   2   1   2   2   1   2   2   1   1   2   1   1   2   2   1   1   1   1   2   2   1   1   2   1   1   1   2   1   2   1   2   1   2   2
 MK-4-9                 2   1   1   1   2   1   1   1   2   1   1   2   2   2   1   1   2   2   2   2   2   1   2   1   2   1   1   1   2   2   1   2   1   1   1   1   1   1   1   1   1   2   2   1   1   2   1   2   1   2   1   1   2   1   2   1   2   2   1   1   1   1   1   1   2   1   2   2   1   1   1   1   2   2   2   2   2   1   1   1   1   2   1   2   1   1   1   2   2   1   1   2   2   1   1   1   1   1   2   2   1   2   1   1   1   1   2   2   1   2   1   1   1   2   2   2   1   2   1   2   2   1   1   2   2   2   2   1   2   2   1   2   2   1   2   2   2   2   2   1   1   1   1   2   2   2   2   2   1   2   2   2   1   2   1   2   1   1   2   1   2   2   1   1   2   1   2   1   2   2   2   2   2   1   1   2   1   1   2   2   1   1   1   2   2   2   1   1   2   1   2   2   2   2   2   1   2   1   2   2
 MK-4-10                2   1   1   1   2   1   2   1   2   1   1   2   2   2   1   1   2   2   2   2   2   1   2   1   2   1   1   1   2   2   1   2   1   1   2   1   1   1   1   1   1   2   2   1   2   2   1   2   1   2   1   1   2   1   2   1   2   2   1   1   1   1   1   1   2   1   2   2   1   1   1   1   2   2   2   2   2   1   1   1   2   2   1   2   1   1   1   2   2   1   1   2   2   1   1   1   1   1   2   2   1   2   1   1   1   1   2   2   1   2   2   1   1   2   2   2   1   2   1   2   2   1   1   2   2   1   2   1   2   2   1   2   1   1   2   2   2   2   2   1   1   1   1   2   2   2   2   2   1   2   2   1   1   1   2   2   1   1   2   1   2   2   1   1   2   1   2   1   2   2   2   2   2   1   1   1   1   2   2   2   1   1   1   2   2   2   1   1   2   1   2   2   2   2   2   1   2   1   2   2
 MK-4-11                2   1   2   1   2   1   2   1   2   1   1   2   2   2   1   1   1   2   2   2   2   2   2   1   2   1   1   1   2   2   1   2   1   1   2   1   1   1   1   1   1   2   2   1   2   2   1   2   1   2   1   1   1   1   2   1   2   2   1   1   1   1   1   1   2   1   2   2   1   1   1   1   2   2   2   2   2   1   1   1   1   2   1   2   1   2   1   2   2   1   1   2   1   1   1   1   1   1   2   2   1   2   1   1   1   1   2   2   1   2   2   1   1   2   1   2   1   2   1   2   2   1   1   2   2   1   2   1   2   1   1   2   1   1   2   2   2   2   2   1   1   1   1   2   2   2   2   2   1   1   2   1   1   1   2   2   1   1   2   1   1   2   1   2   2   1   2   1   2   2   2   2   2   1   1   1   1   1   1   2   1   1   1   1   2   2   1   1   2   1   2   2   2   2   2   1   1   1   2   2
 MK-4-12                1   1   2   1   1   1   2   1   2   2   1   2   2   2   1   1   1   2   2   2   2   1   2   1   2   2   1   1   2   2   1   2   1   1   2   1   1   1   1   1   1   2   2   1   2   2   2   2   1   2   1   1   1   1   2   1   2   2   1   1   1   1   1   1   2   1   2   2   1   1   1   1   2   2   2   2   2   2   1   1   1   2   1   2   1   2   1   2   2   1   1   2   1   1   1   1   1   1   1   2   1   2   1   1   1   1   1   2   2   2   2   1   1   2   1   2   1   2   1   2   1   1   1   2   2   1   1   1   2   1   1   2   1   2   2   2   2   2   2   1   1   1   1   2   2   2   2   2   1   1   2   1   1   1   1   2   2   1   2   1   1   2   1   2   2   2   2   1   2   2   2   2   2   1   1   1   1   2   2   2   1   1   1   2   2   2   1   1   2   1   2   2   1   2   2   1   1   1   2   2
 MK-4-13                1   1   2   1   1   1   2   1   2   1   1   2   2   1   1   2   1   2   1   2   2   1   2   1   2   2   1   1   2   2   1   2   1   1   2   2   1   1   1   1   1   2   2   1   2   2   2   2   2   2   1   1   1   1   2   1   2   2   1   1   1   1   1   1   2   2   2   2   2   1   1   1   2   2   2   2   2   2   1   1   1   2   1   2   1   2   1   2   2   1   2   1   1   1   1   1   1   1   1   2   1   2   1   2   1   1   1   2   2   2   2   1   1   2   1   1   1   2   1   2   2   1   2   2   2   1   1   1   2   1   1   2   1   2   2   2   2   2   2   1   2   1   1   2   2   2   2   2   1   1   2   1   1   2   1   2   2   1   2   1   1   2   1   2   2   1   2   2   2   2   2   2   2   1   1   1   1   2   1   1   1   1   1   2   2   2   1   1   2   1   2   2   2   1   2   1   1   1   2   1
 MK-4-14                1   1   2   1   1   1   2   2   2   1   1   2   2   1   1   1   1   2   1   2   2   1   2   1   2   2   1   1   2   2   1   2   1   1   1   2   1   1   1   1   1   2   2   1   2   1   2   2   2   2   1   1   1   1   2   1   2   2   1   1   1   1   1   1   2   2   2   1   2   1   1   1   1   1   2   2   2   1   1   1   1   1   1   2   1   2   1   2   2   1   2   1   1   1   1   1   1   1   1   2   2   2   1   2   1   1   1   2   2   2   2   1   1   2   1   1   2   2   1   2   2   1   2   2   2   1   1   1   2   2   1   2   1   2   2   2   2   2   2   1   2   1   1   1   2   2   2   2   2   1   2   2   1   2   2   2   2   1   1   2   1   2   1   2   2   1   2   2   2   2   2   2   2   1   1   1   1   2   1   1   1   1   1   1   2   2   1   1   2   1   2   2   2   1   2   1   2   1   2   1
 MK-4-15                1   2   2   1   1   1   2   2   2   1   2   2   1   1   1   1   1   1   1   2   2   1   2   1   2   1   1   1   2   2   1   2   1   1   1   2   1   1   1   1   1   2   2   1   2   1   2   2   2   2   1   1   1   1   2   1   2   2   1   1   1   1   1   1   2   2   2   2   2   2   1   1   2   1   2   1   2   2   1   1   1   1   2   2   1   2   1   2   2   1   2   1   1   1   1   1   1   1   1   1   2   2   1   2   1   1   1   2   2   1   2   1   1   2   1   1   2   2   1   2   2   1   2   2   2   1   1   1   2   2   1   2   1   2   2   2   1   2   2   1   2   1   1   1   1   2   2   2   1   2   2   1   1   2   2   2   2   2   1   2   1   2   1   2   2   1   2   2   2   2   2   2   2   1   1   1   1   2   1   1   1   2   2   1   2   1   1   1   2   1   2   2   2   1   2   1   2   1   2   2
 MK-4-16                1   2   1   1   1   1   1   2   2   1   2   2   1   1   1   1   1   1   1   2   2   1   2   1   2   1   1   1   2   2   1   2   1   1   1   2   1   1   2   1   1   2   2   1   2   2   2   2   2   2   1   1   1   1   2   1   2   2   1   1   1   2   1   1   1   2   2   2   2   2   1   1   2   1   1   1   2   2   1   2   1   1   2   2   1   2   1   2   2   1   2   2   1   1   1   1   1   1   1   1   2   2   1   2   1   1   1   2   2   1   2   2   1   2   1   1   2   2   1   2   2   1   2   2   2   1   1   1   2   2   1   2   1   2   2   1   1   2   2   1   2   2   1   1   1   1   2   2   2   2   2   2   1   2   1   2   2   2   1   2   1   2   1   1   2   1   2   1   2   2   2   2   2   1   1   1   1   2   1   1   1   2   2   1   1   1   1   1   1   1   2   1   2   1   2   1   2   1   2   2
 MK-5-1                 1   1   2   1   2   1   1   1   2   2   1   2   2   1   2   1   2   2   1   1   1   1   1   1   1   2   1   1   2   2   2   2   2   1   2   2   1   2   2   2   1   2   1   1   2   1   1   1   2   2   2   1   1   1   1   1   1   1   1   1   2   2   2   1   2   2   1   1   1   1   1   1   2   1   1   2   2   2   1   2   1   2   2   2   2   1   2   2   2   1   1   1   1   1   1   2   2   2   2   1   1   2   1   2   2   1   2   1   2   2   2   1   1   1   2   2   1   1   2   2   2   2   2   2   2   2   2   2   2   1   1   1   1   2   2   2   1   2   2   2   2   2   1   2   1   1   2   1   2   2   1   1   2   2   1   2   1   2   2   1   2   2   2   1   1   1   1   2   1   2   2   2   2   2   1   1   1   2   2   1   2   1   1   2   1   2   2   2   2   2   2   1   1   1   1   2   1   2   2   1
 MK-5-2                 1   1   2   1   2   1   1   1   2   1   1   2   2   1   2   1   2   2   1   1   1   1   1   2   1   1   1   1   2   2   2   2   2   1   1   2   1   2   2   2   1   2   1   1   2   1   1   1   2   2   1   1   1   1   1   2   1   1   1   1   2   2   2   1   2   2   1   1   1   1   1   1   2   2   1   2   2   2   1   2   1   2   2   2   2   1   2   2   2   1   1   1   1   1   1   2   2   2   2   1   1   2   1   2   2   1   2   1   2   2   2   1   2   1   2   2   1   1   2   2   2   1   2   2   2   2   2   2   2   1   1   2   1   1   2   1   1   2   2   2   2   2   1   2   1   1   2   1   2   2   1   1   2   2   2   2   1   2   2   1   2   2   2   1   1   1   1   2   1   2   2   2   2   2   1   1   1   2   2   1   2   1   1   2   1   2   2   2   2   2   2   1   1   1   2   2   1   1   2   2
 MK-5-3                 1   1   2   1   2   1   1   1   2   1   1   2   2   1   2   1   2   2   1   1   1   2   1   2   1   1   1   1   2   2   2   2   2   1   1   2   1   2   2   2   1   2   1   1   2   1   1   1   2   2   1   1   1   1   2   2   1   1   1   1   2   2   2   1   2   2   1   2   1   1   1   1   2   2   1   2   2   2   1   2   1   2   2   2   2   1   2   2   2   1   2   1   1   1   1   2   2   2   2   1   1   2   1   2   2   1   2   1   2   2   2   1   2   1   2   2   1   2   2   1   2   1   2   2   2   2   2   2   2   1   1   2   1   2   2   1   1   2   2   2   2   2   1   2   1   1   2   2   2   2   1   1   1   2   1   2   1   1   2   1   2   2   2   2   1   1   1   1   1   2   2   2   2   2   1   1   1   2   1   2   2   1   1   2   1   2   2   2   2   1   2   1   1   1   2   2   1   1   2   2
 MK-5-4                 1   1   2   1   2   1   1   1   2   1   1   2   2   1   2   1   2   1   1   1   1   2   1   1   1   1   1   1   2   2   2   2   2   1   1   2   2   2   2   2   1   2   1   1   2   1   1   1   2   2   2   1   1   1   2   2   1   1   1   1   2   2   2   1   1   2   2   2   1   1   1   2   2   2   1   2   2   2   1   2   1   2   2   2   2   1   2   1   2   2   2   1   1   1   1   2   2   2   2   1   1   2   1   2   2   1   2   1   2   2   2   1   2   1   2   2   1   2   2   1   2   1   2   2   1   2   2   2   2   1   1   1   1   2   2   1   1   2   2   2   1   2   1   2   1   1   1   2   2   2   1   1   1   2   2   1   1   1   2   1   2   2   2   2   1   1   1   1   1   2   1   1   2   2   1   1   1   2   1   2   2   1   1   2   1   2   2   2   2   1   2   2   1   1   2   1   1   1   2   2
 MK-5-5                 1   1   2   2   2   2   1   1   2   1   1   2   2   1   1   1   2   1   1   1   1   2   2   1   2   1   1   1   1   2   2   2   2   1   1   2   2   2   2   2   1   1   1   1   2   1   1   1   2   1   2   1   1   1   2   1   1   1   2   1   2   2   2   1   1   2   2   2   1   1   1   2   2   2   2   2   2   2   1   2   1   2   2   2   2   1   2   2   2   2   2   1   1   1   1   2   2   2   2   1   1   2   1   2   2   1   2   1   2   2   2   1   2   1   2   2   1   2   2   1   1   1   2   2   1   2   2   2   2   1   1   1   1   2   2   1   1   2   2   2   2   2   1   2   1   1   1   2   2   2   1   1   1   2   2   1   1   1   1   1   1   2   2   2   1   1   1   1   1   2   1   1   2   2   1   1   1   2   1   2   2   2   1   2   1   2   2   2   2   1   2   2   1   1   2   2   1   2   2   2
 MK-5-6                 1   1   2   2   2   2   1   2   2   1   1   2   2   1   2   1   2   2   1   1   1   1   2   1   2   2   1   1   1   2   2   2   1   1   1   1   2   2   2   2   1   1   1   1   2   1   1   1   2   1   2   1   1   2   1   1   1   1   2   1   2   2   2   1   1   2   2   2   1   1   1   2   2   2   2   1   2   2   1   2   1   1   2   2   2   1   2   2   2   2   2   1   1   1   2   2   2   2   2   1   1   2   2   2   2   1   1   1   2   2   2   1   2   1   1   2   1   2   2   1   1   1   2   2   1   2   1   2   1   1   1   1   1   2   2   1   2   2   2   2   1   2   1   2   1   1   1   2   2   2   1   2   1   2   2   1   1   1   1   1   1   2   2   2   1   1   1   1   1   2   1   1   2   2   1   1   1   2   1   2   2   2   1   1   1   2   2   2   2   1   2   2   1   1   2   2   1   2   1   2
 MK-5-7                 1   1   1   2   2   2   1   2   2   1   1   2   2   1   2   1   1   2   1   1   1   1   1   1   2   2   1   1   1   2   2   2   1   1   1   1   2   2   2   2   2   1   1   1   2   1   1   1   2   1   2   2   1   2   1   1   1   1   2   1   2   2   2   1   1   2   2   2   1   1   1   2   2   2   2   1   2   2   1   2   1   1   2   2   2   1   2   2   2   2   2   2   2   1   2   2   2   2   2   1   1   2   2   2   2   1   1   1   2   2   2   1   1   1   1   2   1   2   2   1   1   1   2   2   1   2   1   2   1   1   2   1   1   2   2   1   2   2   2   2   1   2   1   2   1   1   1   2   2   2   1   2   1   2   2   1   1   1   1   1   1   1   2   2   1   1   1   1   1   2   1   1   2   1   1   1   1   2   1   2   1   2   1   1   1   2   2   2   2   1   2   2   1   1   1   2   1   2   1   2
 MK-5-8                 2   1   1   2   2   2   1   2   1   1   1   2   2   1   2   2   1   2   1   1   1   1   1   1   2   2   1   1   1   2   2   2   1   1   1   1   2   2   2   2   2   1   1   1   2   1   1   1   2   1   2   2   1   2   1   1   1   1   2   1   2   2   2   1   1   2   1   2   1   1   1   2   2   2   2   1   2   2   1   1   1   1   1   2   2   1   2   2   2   2   2   2   2   1   2   2   1   2   2   1   1   2   2   1   2   1   1   1   2   2   2   1   1   1   1   2   1   2   1   1   1   1   2   2   1   2   2   2   1   1   2   1   1   2   2   1   2   2   2   2   1   1   1   1   2   1   1   2   2   2   1   2   1   2   2   1   1   1   1   1   1   1   2   2   1   1   1   1   1   2   1   1   2   1   1   1   1   1   1   2   1   2   1   1   1   2   1   2   2   1   2   2   2   1   2   1   1   1   1   2
 MK-5-9                 2   1   1   2   2   2   1   2   1   1   1   1   2   1   2   2   1   2   1   1   1   1   1   1   2   2   1   1   1   2   2   2   1   1   1   1   2   2   2   2   2   1   1   1   2   1   1   1   2   1   2   2   1   2   1   1   1   1   2   1   2   2   2   1   1   2   1   2   1   1   1   2   2   2   2   1   2   2   1   1   1   1   1   1   2   1   2   2   2   2   2   2   2   1   2   2   1   1   2   1   1   2   1   2   2   1   1   1   1   2   2   1   2   1   1   2   1   2   1   1   1   2   1   2   2   1   2   2   1   1   2   1   1   1   2   1   2   2   2   2   1   1   1   1   2   1   1   2   2   2   1   2   1   2   2   1   1   1   1   1   1   1   2   2   2   1   1   1   1   2   1   1   2   1   1   1   1   1   1   1   1   2   1   1   1   2   1   2   2   1   2   2   2   1   1   1   1   1   1   2
 MK-5-10                2   1   1   2   2   2   1   2   1   1   1   1   2   1   2   2   1   2   1   1   1   1   1   1   2   2   1   1   1   2   2   2   1   1   1   1   2   2   2   2   2   1   2   1   1   2   1   1   2   1   2   2   2   2   1   1   1   1   2   1   2   2   2   1   1   2   1   2   1   1   1   2   2   2   1   1   2   2   2   1   1   2   1   1   2   1   2   2   2   2   2   2   2   1   2   2   1   1   2   1   2   2   1   2   2   1   1   1   1   2   2   1   2   1   1   1   1   2   1   1   1   1   1   2   2   1   1   2   1   1   2   1   1   2   1   1   2   2   2   2   1   1   1   1   2   1   1   2   2   2   1   2   1   2   2   1   1   1   1   2   1   1   1   2   2   1   1   1   2   2   1   1   2   1   1   2   2   1   1   1   2   2   1   1   1   2   1   2   2   1   2   2   2   1   1   1   2   1   1   2
 MK-5-11                2   1   1   2   2   2   1   2   1   1   1   1   2   1   2   2   1   2   1   1   2   1   2   1   1   2   1   1   1   2   2   2   1   1   1   1   1   2   2   2   2   1   2   1   1   2   1   1   2   1   2   2   2   2   1   1   2   1   2   1   2   2   2   1   1   2   1   2   1   1   1   2   2   2   1   1   2   2   2   1   1   2   1   1   2   1   2   1   2   1   2   2   2   1   2   2   1   1   2   1   2   2   1   2   2   2   2   1   1   2   2   1   2   1   1   1   1   2   1   1   2   1   1   2   2   1   1   2   1   1   2   1   1   2   1   1   2   2   2   2   1   1   1   1   1   1   1   2   2   2   1   2   1   2   2   1   1   1   1   2   1   1   1   2   2   1   1   1   2   1   1   1   2   1   1   2   2   1   1   1   2   2   1   1   1   2   1   2   1   1   2   2   2   1   1   1   2   1   1   2
 MK-5-12                2   1   1   2   2   2   1   1   1   2   1   1   2   1   2   2   1   2   2   1   2   1   2   1   2   2   1   1   1   2   2   1   1   1   1   1   1   2   2   1   2   1   2   1   1   1   2   1   2   1   2   2   2   2   1   1   2   1   2   1   2   1   2   1   1   2   2   2   1   1   1   2   2   2   1   1   2   2   2   1   1   2   1   1   2   1   2   2   2   1   2   2   2   1   2   2   1   1   2   1   2   2   1   2   1   2   2   1   1   2   2   1   2   1   1   1   1   2   1   1   2   1   1   2   2   1   1   2   1   1   2   1   1   2   1   1   2   2   2   2   1   1   1   1   1   1   1   2   2   2   1   2   1   1   2   1   1   1   1   2   1   1   1   2   2   1   1   1   2   1   1   1   2   1   1   1   2   1   1   1   2   2   1   1   1   2   2   1   1   1   2   2   2   1   1   1   2   1   1   2
 MK-5-13                2   1   1   2   1   2   1   1   1   2   1   1   2   1   2   2   1   2   2   1   2   1   2   1   2   2   1   1   2   2   2   1   1   1   1   1   1   2   2   1   2   1   1   1   2   1   2   1   2   1   1   2   1   2   1   1   2   1   2   1   2   1   2   1   1   2   2   2   1   1   2   2   2   2   2   1   2   1   2   2   1   2   1   1   1   1   2   2   2   1   2   2   2   1   2   2   2   1   1   1   2   2   2   1   1   2   2   1   1   2   1   1   2   1   1   1   1   2   1   1   2   1   1   2   1   1   1   2   1   2   2   1   1   1   1   1   1   2   2   2   1   1   2   1   1   1   1   2   2   2   1   2   1   1   2   1   2   1   1   1   1   1   2   2   2   1   1   1   2   1   1   1   2   1   1   1   2   1   1   1   1   2   1   1   1   2   2   1   1   1   2   2   2   1   1   2   2   1   1   2
 MK-5-14                2   1   1   2   1   2   1   1   1   2   1   1   2   1   1   2   1   2   2   1   2   1   2   1   2   2   1   1   2   2   2   2   1   1   1   1   1   1   2   1   2   1   1   1   2   1   2   1   2   1   1   2   1   2   1   1   2   1   2   1   2   1   2   1   1   2   2   2   1   1   1   2   2   2   2   1   2   1   2   2   1   2   1   1   1   1   2   2   2   1   1   2   2   1   1   2   2   1   1   1   2   1   2   1   1   2   2   1   1   2   1   1   2   1   1   1   1   2   2   1   2   1   1   2   1   1   1   2   1   2   2   1   2   1   1   1   1   1   2   2   2   1   2   1   1   1   1   2   2   2   1   2   1   1   2   2   2   1   1   1   1   1   2   2   2   1   1   1   2   1   1   1   2   1   1   1   2   1   2   1   1   2   1   1   1   2   2   1   1   1   2   2   2   1   2   2   2   1   1   2
 MK-5-15                2   1   1   2   1   2   1   1   1   2   1   1   2   1   1   1   1   2   2   1   2   1   2   1   2   1   1   2   2   2   2   2   1   1   1   1   1   1   2   1   2   1   1   1   2   1   2   2   2   1   1   2   1   2   1   1   2   2   2   1   2   1   2   1   1   2   2   2   2   1   1   2   2   2   2   1   2   2   2   2   2   2   1   1   1   1   2   2   2   1   1   2   2   1   1   2   2   1   1   1   1   1   2   2   1   2   1   1   1   2   1   1   2   1   1   1   1   2   2   1   2   1   1   2   1   2   1   2   1   2   2   1   1   1   1   1   1   1   2   2   2   1   2   1   1   1   1   2   2   2   1   2   1   1   2   2   2   1   1   2   1   1   2   1   2   1   1   1   2   1   1   1   2   1   1   1   1   1   2   1   1   2   1   1   2   2   2   1   1   1   1   2   2   1   2   2   2   1   1   1
 MK-5-16                2   1   1   2   1   2   2   1   1   2   1   1   1   1   1   1   1   2   2   1   2   1   2   1   2   1   1   2   2   2   2   2   1   1   1   1   1   1   2   1   2   2   1   1   2   1   2   2   2   1   1   2   1   1   1   1   2   1   2   1   2   1   2   1   1   2   2   2   2   1   1   1   2   2   2   1   2   2   2   2   2   2   2   1   1   1   2   2   2   1   1   2   2   1   1   2   2   1   1   1   1   1   2   1   1   2   1   2   1   2   2   1   2   1   1   1   1   2   2   1   2   1   1   2   1   2   1   2   1   2   1   1   1   2   1   1   1   1   2   2   2   1   2   1   2   1   1   2   2   2   1   1   1   1   2   2   1   1   1   2   1   1   2   1   2   1   1   1   1   2   1   1   1   1   2   1   2   1   2   1   1   2   1   1   2   2   2   2   1   2   1   2   2   1   2   1   2   1   1   1
 MK-6-1                 1   2   2   1   2   1   1   1   1   2   2   1   1   2   2   1   2   1   2   2   2   2   1   2   1   1   1   1   2   1   2   2   2   1   1   1   2   1   2   1   1   2   1   2   1   1   2   2   2   2   2   1   1   2   1   2   1   1   1   2   2   1   2   2   2   1   1   2   2   2   2   1   1   2   2   1   2   1   1   2   2   1   1   1   1   2   1   1   2   2   2   1   2   1   1   2   1   1   2   1   2   1   1   2   1   1   2   2   2   2   1   1   2   1   2   2   2   2   1   2   2   2   1   1   2   1   2   1   2   2   2   1   1   2   1   2   1   2   2   2   1   1   1   1   2   2   2   2   1   2   2   2   1   2   1   2   2   2   2   1   2   2   2   2   2   1   2   1   1   1   1   1   1   2   1   2   1   1   2   1   2   1   2   2   1   2   1   1   2   2   2   2   1   1   1   1   2   1   1   1
 MK-6-2                 1   2   2   1   2   1   1   1   1   2   2   1   1   1   2   1   2   1   1   2   2   2   1   2   1   1   1   1   2   1   1   2   2   1   1   1   2   2   2   1   1   2   1   2   1   1   2   2   2   2   1   1   2   2   1   2   1   1   2   1   2   1   2   2   2   1   1   2   1   2   2   1   1   2   2   1   1   1   1   2   2   1   1   1   1   2   1   1   2   2   2   1   2   1   2   2   1   1   2   1   2   1   1   2   1   1   2   2   2   2   1   1   2   1   2   2   2   2   1   2   2   1   1   1   2   1   2   1   2   2   2   1   1   2   1   2   1   2   2   2   1   1   2   1   2   2   2   2   1   2   1   2   1   2   1   2   2   2   2   1   2   2   1   2   2   1   2   1   1   1   1   1   1   2   1   2   1   2   2   1   2   1   2   2   1   2   1   1   2   2   2   2   1   1   1   1   1   1   1   1
 MK-6-3                 1   2   2   2   2   2   1   1   1   2   2   1   1   1   2   1   2   1   1   2   1   2   1   2   1   1   1   1   2   1   1   2   2   2   1   1   2   2   2   2   1   2   1   2   1   1   2   2   2   2   1   1   2   2   1   2   1   1   2   1   2   1   2   2   2   1   1   2   1   2   2   1   1   2   2   1   1   1   1   1   2   2   1   2   1   2   1   1   2   2   2   2   2   1   2   1   1   2   2   1   2   1   1   2   1   1   2   2   2   2   1   1   2   1   2   2   2   2   1   2   2   1   1   1   1   1   2   1   2   2   2   1   1   2   1   2   1   2   2   2   1   1   2   1   2   2   1   2   1   2   2   2   1   2   1   2   2   2   2   1   2   2   1   2   2   1   2   1   1   1   1   1   1   2   2   2   1   1   2   1   2   1   2   2   1   2   1   1   2   2   2   2   1   1   1   1   1   1   1   2
 MK-6-4                 1   2   2   2   2   2   1   1   2   2   1   1   1   1   2   1   2   1   1   2   2   2   1   2   1   1   1   2   2   1   1   2   2   2   1   1   2   2   2   2   1   2   1   2   1   1   2   2   2   2   1   1   2   2   1   2   1   1   1   1   2   1   2   2   2   1   1   2   1   2   2   1   1   2   2   1   1   1   1   1   2   2   1   2   1   1   1   1   2   2   2   2   2   1   2   1   1   2   1   1   2   1   1   2   1   1   2   2   2   2   1   1   2   1   2   2   1   2   1   2   2   1   1   1   1   1   2   1   2   1   2   1   1   2   1   2   1   2   2   2   1   1   2   1   2   2   2   2   1   2   2   2   1   2   1   2   2   2   2   1   2   2   1   2   2   1   2   1   1   1   1   1   1   2   2   2   2   1   2   1   2   1   2   1   1   2   2   1   2   2   2   2   1   1   1   1   1   1   1   2
 MK-6-5                 1   1   2   2   2   2   1   1   2   2   1   1   1   1   2   1   2   2   1   2   1   2   1   2   1   1   1   2   2   2   1   2   2   2   1   1   2   2   2   2   1   2   1   2   1   1   2   2   2   2   1   1   2   2   1   2   2   1   1   1   1   1   2   2   1   1   1   1   2   2   2   1   2   2   2   1   1   1   1   1   1   2   1   2   1   1   1   1   2   2   2   2   1   1   2   1   1   2   1   1   2   1   1   1   1   1   2   2   2   2   1   1   2   1   2   2   1   2   1   2   2   1   1   1   1   1   2   1   2   1   2   1   1   2   1   2   1   2   2   2   1   1   2   1   2   2   2   2   1   2   1   2   1   2   1   2   2   2   2   2   2   2   1   2   2   1   2   1   1   1   1   1   1   1   2   2   2   1   2   1   2   1   2   1   1   2   2   2   2   2   2   1   1   1   2   1   1   1   1   2
 MK-6-6                 1   1   2   2   2   2   1   1   2   1   1   1   1   1   2   1   2   2   1   2   2   2   2   2   1   2   1   2   2   2   1   2   2   1   1   1   2   1   2   2   1   2   1   2   1   1   2   2   2   2   1   1   2   2   2   2   2   1   2   1   1   1   2   2   2   1   1   1   1   2   2   2   2   2   2   1   1   1   1   1   1   2   1   1   2   1   1   1   2   2   2   2   1   1   2   1   1   2   1   1   2   1   1   1   1   1   2   2   2   2   1   1   2   1   2   2   1   1   1   2   2   2   1   1   1   1   2   1   2   1   2   1   1   2   1   2   1   2   1   2   1   1   1   2   2   2   2   2   1   2   1   2   1   2   1   2   1   2   2   2   2   2   1   2   2   1   2   1   1   1   2   1   1   2   1   1   1   1   2   1   2   1   2   1   1   2   2   2   2   2   2   1   1   2   1   1   1   1   1   2
 MK-6-7                 1   1   1   1   1   2   1   1   2   1   1   2   1   1   2   1   2   2   1   2   2   2   2   2   1   2   1   2   2   2   1   2   2   1   1   2   2   1   2   2   1   2   1   2   1   1   2   2   2   2   1   1   2   2   2   2   2   1   2   1   1   1   2   2   2   1   1   1   1   2   1   2   2   2   1   1   1   1   1   2   1   2   1   1   2   2   1   1   2   2   2   2   1   1   2   1   1   2   1   1   2   2   1   1   1   1   2   2   2   2   1   1   2   1   1   2   1   1   1   2   2   2   1   1   2   1   2   1   2   1   1   1   1   1   1   2   1   2   1   2   1   1   1   2   2   2   2   2   2   2   1   2   1   2   1   2   1   2   1   2   2   1   1   2   2   1   2   1   1   1   2   1   1   2   1   1   2   1   2   1   2   1   2   1   1   2   2   2   2   2   2   1   1   2   1   1   1   1   1   2
 MK-6-8                 1   1   2   1   1   1   2   1   2   1   1   2   1   1   2   1   2   2   1   2   2   2   2   2   1   2   1   2   2   2   1   2   2   1   1   2   2   1   2   2   1   2   1   1   1   1   2   2   2   2   1   1   2   1   2   2   1   1   2   1   1   1   2   2   2   1   1   1   1   2   2   1   2   2   1   1   1   2   1   1   1   1   1   1   2   2   1   1   2   2   2   2   1   1   2   1   1   1   1   2   2   2   1   1   1   1   2   2   2   2   1   1   2   1   2   2   1   1   1   2   2   2   2   1   2   1   2   1   2   1   1   1   1   1   1   2   1   2   1   2   1   1   1   2   2   2   2   2   2   2   1   2   1   2   1   1   1   2   1   2   2   1   1   2   2   1   2   1   1   1   2   1   1   1   2   1   2   1   2   1   1   1   2   1   1   2   2   2   2   2   1   1   1   2   1   1   1   1   1   2
 MK-6-9                 1   1   2   1   1   1   2   1   2   1   1   2   1   1   2   1   2   2   1   2   2   2   2   2   1   2   2   2   2   2   1   2   2   1   2   2   2   1   2   2   1   2   1   1   1   1   1   2   2   2   1   2   2   1   2   2   1   1   2   1   1   1   2   2   2   1   1   1   1   1   2   1   1   2   1   1   1   2   2   1   1   1   2   1   2   1   1   1   2   1   2   2   1   1   2   1   2   1   1   2   2   2   1   1   1   2   2   2   2   2   1   1   2   2   2   2   1   1   1   2   2   2   2   1   2   1   2   1   2   1   2   1   1   1   2   2   1   2   1   2   1   1   1   2   2   2   2   2   2   2   1   2   1   2   1   2   2   2   1   2   2   1   1   2   2   1   2   1   1   1   2   1   1   2   2   2   1   1   1   1   1   1   2   1   1   2   2   2   2   2   1   1   1   2   1   1   1   1   1   2
 MK-6-10                1   1   1   1   1   1   2   1   2   1   1   2   1   1   2   1   2   2   1   2   2   2   2   2   1   2   2   2   1   2   1   2   2   1   2   2   2   1   2   2   1   1   1   1   1   1   1   2   2   2   1   2   2   1   2   2   1   1   2   1   1   1   2   2   2   1   2   1   1   1   2   1   1   2   1   1   1   2   2   1   1   1   2   1   2   1   1   1   2   1   2   2   1   1   2   1   2   1   1   2   2   2   1   2   1   2   2   1   2   2   1   1   2   2   2   2   1   1   1   2   2   2   2   1   1   1   2   2   1   1   1   1   1   1   2   2   1   2   1   2   1   2   1   2   2   2   2   2   2   2   1   2   1   1   1   2   2   2   1   2   2   1   1   2   2   1   2   1   1   1   2   1   1   2   2   2   1   1   1   1   1   1   2   1   1   2   2   2   2   2   1   1   1   1   1   2   1   1   1   2
 MK-6-11                1   1   1   1   1   1   2   1   2   1   1   2   1   1   2   1   2   2   1   2   2   2   2   1   1   2   2   2   1   2   1   2   2   1   1   2   2   1   2   2   1   1   1   1   1   1   1   2   1   2   1   2   2   1   2   2   1   1   2   1   1   1   2   2   2   2   2   1   1   1   2   1   1   2   1   1   1   2   2   1   1   1   2   1   2   1   1   1   2   1   2   2   1   1   2   2   2   1   1   2   2   2   1   2   1   2   2   1   2   1   1   1   2   2   2   2   1   1   1   2   2   2   2   1   1   2   2   2   1   1   1   1   1   1   2   2   1   2   1   2   1   2   1   2   2   2   2   2   2   2   1   2   1   1   1   2   2   2   1   2   2   1   1   2   2   1   2   1   1   1   2   1   1   1   1   2   1   1   1   1   2   1   2   2   1   2   2   2   2   2   1   1   1   1   1   2   1   1   1   2
 MK-6-12                1   2   1   1   1   1   2   1   2   1   1   2   1   1   2   1   2   2   1   2   2   2   2   2   1   2   1   2   1   2   1   2   1   1   2   2   2   1   2   1   1   1   1   1   1   1   2   2   1   2   1   2   2   1   2   2   1   1   2   1   1   1   2   2   1   1   2   1   1   1   1   1   1   2   1   1   1   2   2   1   1   1   2   1   1   1   1   1   1   1   2   2   1   1   2   2   2   1   1   2   1   2   1   2   1   2   2   1   2   2   1   1   2   2   2   2   1   1   2   2   2   2   1   1   1   2   2   1   2   1   1   1   1   1   2   2   1   2   1   2   1   2   1   2   1   2   2   2   2   2   1   1   1   1   1   2   2   2   1   2   2   1   1   2   2   1   2   1   2   1   2   1   1   1   1   2   1   1   2   1   2   1   2   2   2   2   2   2   2   2   1   1   1   1   1   2   1   1   1   2
 MK-6-13                1   2   1   1   1   1   2   1   2   1   1   2   1   1   2   1   1   2   1   2   2   2   2   2   1   2   1   2   2   2   1   2   1   1   1   2   2   1   2   1   1   1   1   1   1   1   2   2   1   2   1   2   2   1   2   2   1   1   2   1   1   1   2   2   1   1   2   1   1   1   1   1   1   2   1   1   1   2   2   1   1   1   2   1   1   1   1   1   1   1   2   2   1   1   2   2   2   1   1   2   1   2   1   2   1   2   2   1   2   2   1   1   2   2   2   1   1   1   2   2   2   2   1   2   1   2   2   1   2   1   1   2   1   1   2   2   1   2   1   2   1   2   1   2   1   2   2   1   2   2   1   2   1   1   1   2   2   2   1   2   2   1   1   2   2   1   2   1   2   1   2   1   1   1   1   2   1   1   2   1   2   1   2   2   2   2   2   1   2   1   1   1   1   1   1   2   1   2   1   2
 MK-6-14                1   2   1   1   1   1   2   1   2   1   1   2   1   1   2   1   1   2   1   2   2   2   2   2   1   2   1   2   2   2   1   2   1   1   1   2   2   1   2   1   1   1   1   1   1   1   2   2   1   2   1   2   2   1   2   2   1   1   2   1   1   2   2   2   1   1   2   1   1   2   1   1   1   2   1   1   1   2   2   1   1   1   2   1   1   1   1   1   1   1   2   2   1   2   2   1   2   1   1   2   1   2   1   1   1   2   2   1   2   2   1   1   2   2   2   1   1   1   2   2   2   2   1   2   1   2   2   1   1   1   1   1   2   1   2   2   1   2   1   2   1   2   1   2   2   2   2   1   2   2   1   2   1   1   1   2   2   2   1   2   1   1   1   2   1   1   2   1   2   1   2   2   1   1   2   2   1   1   2   1   2   1   1   2   2   2   2   1   2   2   1   1   1   1   1   2   1   2   1   2
 MK-6-15                1   2   1   1   1   1   2   1   2   1   1   2   2   1   2   1   2   2   1   2   2   2   2   1   1   2   1   2   2   2   1   2   1   1   1   1   1   2   2   1   1   1   1   1   1   1   2   2   1   2   1   2   2   1   2   1   1   1   2   1   1   1   2   1   1   1   2   1   1   2   1   1   1   2   1   2   1   2   2   1   1   1   2   2   1   1   1   1   1   1   2   2   2   2   2   1   2   1   1   2   1   2   1   1   2   1   2   1   2   2   1   2   2   2   2   2   1   1   1   2   2   2   1   2   1   2   2   1   1   1   1   1   1   2   2   2   1   2   1   2   1   2   1   2   2   1   2   1   2   2   1   2   1   1   1   2   2   2   1   1   1   1   1   2   1   1   2   1   2   2   1   2   1   1   2   2   1   1   2   1   2   1   1   2   2   2   2   1   2   2   1   1   1   1   1   1   1   1   1   2
 MK-6-16                1   2   1   1   1   1   2   1   2   1   1   2   2   1   2   1   2   1   1   2   2   2   2   1   1   2   1   2   2   2   1   1   1   1   1   1   1   2   2   1   1   1   1   1   1   1   2   2   1   2   1   2   2   1   2   1   1   1   2   1   1   2   2   1   1   1   2   1   1   2   1   1   1   2   1   2   1   2   2   1   1   2   2   2   2   1   1   1   1   1   2   2   2   2   2   2   2   2   1   2   1   2   1   1   2   1   2   1   2   2   1   2   2   2   2   2   2   1   1   2   2   2   1   2   1   2   2   1   1   1   2   1   1   2   2   1   1   2   1   2   1   2   1   1   2   1   2   1   1   1   1   1   1   1   2   2   2   2   1   1   1   1   2   2   1   1   2   1   2   1   1   2   1   1   1   2   2   1   2   1   2   1   1   2   2   2   2   2   2   2   1   2   1   1   1   1   1   1   1   2
 
!****************************************** Phenotypic Data **********************************************************
!-100.0 is resevred for missing phenotype
SimulatedTrait1        10.5100   10.5252    9.1170    8.0260    9.2753    9.9591   10.1944   10.1143    9.6215   10.3467    9.4577   11.1075   10.9704    9.0841    9.2927   10.0643    7.4757    8.5190   10.1990   10.2665   10.5641   10.6018   10.6920   10.2655    8.7389   11.1421   11.0771   10.3463    7.6707    7.0820   11.8909   11.3705   10.2466   12.4204    8.5419   11.0108   10.8966    9.5340    8.7632   10.5759    9.8665    9.5145   10.7044    8.8251   10.5913   10.0252   10.1391   11.3557   11.0717    8.3044    8.2443   10.4629   12.0631   10.6850   10.1961   11.0202   10.0286    8.5232   10.3445    9.3645   11.0988    8.6478   10.8932   10.2996    9.2860   10.9015   10.2032   10.0981    9.5801    9.3957   10.4787    9.8279    9.5357   10.2462   11.9199   10.5509   10.3024    8.0462    9.7556   10.2869   10.1273    9.7545    8.5024    8.7822   10.3548    9.7935    9.1929    9.4010    9.8891    9.3746   10.8352   11.5347   10.6169   10.6291   11.1174    9.5286   10.2138   10.2333   11.2415   11.7090   10.5921    8.2848    9.7549   11.8739   10.8137   10.0442    7.6999    9.9370   10.0219   10.9381   10.1685   10.0562   10.2867    9.2566   10.5611   10.6835   10.6130   11.1335   10.5858   10.5391   10.0147    8.7865    8.2852    9.8319   10.1135    8.9093   10.3407    8.8591   11.2373    9.7218    8.4104   10.3459   11.9337    8.7017    9.2710   10.1784   10.3617    8.1836    9.4687    9.9327    8.1402   10.4559    9.4533    9.9964    8.1706   11.8569    9.8310    8.8416    9.9010   12.4183    9.7293    9.5883   10.0628   10.6752    9.8704    9.8754   10.3325   10.9699    9.9966    9.1892    9.5876    9.5464   11.2427    9.5556   10.6071    9.7085   10.1754    9.3958   10.5703    8.7234   11.9230   10.4765   11.3915   11.0085   11.9397    8.3089    9.6784   11.6943    8.2454   10.0373   10.6842   10.9171    9.7660   11.2615   10.0252    9.0188    9.1442    9.5396    9.4462    9.4795   10.1649    9.9741   10.2067    9.2087   10.6371   11.2819    9.5990    9.6713    9.4964   10.8541
 
