# Supplementary material for: Inclusive Composite Interval Mapping of QTL by Environment Interactions in Biparental Populations
Source: PLoS One. 2015 Jul 10;10(7):e0132414. doi: 10.1371/journal.pone.0132414 (PMC4498613; doi:10.1371/journal.pone.0132414)
Supplement: S1 File — (ZIP) [file pone.0132414.s001.zip › BC1 population/e=1/run_00179.met]

!**********************Note: lines staring with "!" are remarks and will be ignored in the program********************
!*********************************General Information**********************************
!Assuming F1 = P1 x P2, populations available in QTL IciMapping are: 
!  1, P1BC1F1 = P1 x F1, the first backcrossing where P1 is used as the recurrent parent;
!  2, P2BC1F1 = P2 x F1, the first backcrossing where P2 is used as the recurrent parent;
!  3, F1DH, F1-derived doubled haploids; 
!  4, RIL or F1RIL, recombination inbred lines through the repeated selfing of F1;
!  5, P1BC1RIL, recombination inbred lines through the repeated selfing of P1BC1F1;
!  6, P2BC1RIL, recombination inbred lines through the repeated selfing of P2BC1F1;
!  7, F2, the selfing generation of F1;
!  8, F3, the selfing generation of F2;
!  9, P1BC2F1, the second backcrossing where P1 is used as the recurrent parent; 
! 10, P2BC2F1, the second backcrossing where P2 is used as the recurrent parent;
! 11, P1BC2RIL, recombination inred lines through the repeated selfing of P1BC2F1; 
! 12, P2BC2RIL, recombination inred lines through the repeated selfing of P2BC2F1; 
! 13, P1BC1F2, the selfing generation of P1BC1F1; 
! 14, P2BC1F2, the selfing generation of P2BC1F1; 
! 15, P1BC2F2, the selfing generation of P1BC2F1; 
! 16, P2BC2F2, the selfing generation of P2BC2F1; 
! 17, P1BC1DH, P1BC1F1-derived doubled haploids; 
! 18, P2BC1DH, P2BC1F1-derived doubled haploids; 
! 19, P1BC2DH, P1BC2F1-derived doubled haploids; 
! 20, P2BC2DH, P2BC2F1-derived doubled haploids; 
   1      !Mapping Population (see remarks above)
   2      !Mapping Function (1 for Kosambi; 2 for Haldane; 3 for Morgan)
   2      !Marker Space Type (1 for intervals; 2 for positions)
   1      !Marker Space Unit(1 for centiMorgans; 2 for Morgan)
   6      !Number of Chromosomes (or Linkage Groups)
 200      !Size of the mapping population
   1      !Number of environments
 
!***************************************** Chromosomes and Linkage Maps **********************************************
!Chromosome                 NumMarkers
-CH1                        16
-CH2                        16
-CH3                        16
-CH4                        16
-CH5                        16
-CH6                        16
!Linkage map (Marker name followed by position or the interval length)
 MK-1-1                1     0.000
 MK-1-2                1    10.000
 MK-1-3                1    20.000
 MK-1-4                1    30.000
 MK-1-5                1    40.000
 MK-1-6                1    50.000
 MK-1-7                1    60.000
 MK-1-8                1    70.000
 MK-1-9                1    80.000
 MK-1-10               1    90.000
 MK-1-11               1   100.000
 MK-1-12               1   110.000
 MK-1-13               1   120.000
 MK-1-14               1   130.000
 MK-1-15               1   140.000
 MK-1-16               1   150.000
 MK-2-1                2     0.000
 MK-2-2                2    10.000
 MK-2-3                2    20.000
 MK-2-4                2    30.000
 MK-2-5                2    40.000
 MK-2-6                2    50.000
 MK-2-7                2    60.000
 MK-2-8                2    70.000
 MK-2-9                2    80.000
 MK-2-10               2    90.000
 MK-2-11               2   100.000
 MK-2-12               2   110.000
 MK-2-13               2   120.000
 MK-2-14               2   130.000
 MK-2-15               2   140.000
 MK-2-16               2   150.000
 MK-3-1                3     0.000
 MK-3-2                3    10.000
 MK-3-3                3    20.000
 MK-3-4                3    30.000
 MK-3-5                3    40.000
 MK-3-6                3    50.000
 MK-3-7                3    60.000
 MK-3-8                3    70.000
 MK-3-9                3    80.000
 MK-3-10               3    90.000
 MK-3-11               3   100.000
 MK-3-12               3   110.000
 MK-3-13               3   120.000
 MK-3-14               3   130.000
 MK-3-15               3   140.000
 MK-3-16               3   150.000
 MK-4-1                4     0.000
 MK-4-2                4    10.000
 MK-4-3                4    20.000
 MK-4-4                4    30.000
 MK-4-5                4    40.000
 MK-4-6                4    50.000
 MK-4-7                4    60.000
 MK-4-8                4    70.000
 MK-4-9                4    80.000
 MK-4-10               4    90.000
 MK-4-11               4   100.000
 MK-4-12               4   110.000
 MK-4-13               4   120.000
 MK-4-14               4   130.000
 MK-4-15               4   140.000
 MK-4-16               4   150.000
 MK-5-1                5     0.000
 MK-5-2                5    10.000
 MK-5-3                5    20.000
 MK-5-4                5    30.000
 MK-5-5                5    40.000
 MK-5-6                5    50.000
 MK-5-7                5    60.000
 MK-5-8                5    70.000
 MK-5-9                5    80.000
 MK-5-10               5    90.000
 MK-5-11               5   100.000
 MK-5-12               5   110.000
 MK-5-13               5   120.000
 MK-5-14               5   130.000
 MK-5-15               5   140.000
 MK-5-16               5   150.000
 MK-6-1                6     0.000
 MK-6-2                6    10.000
 MK-6-3                6    20.000
 MK-6-4                6    30.000
 MK-6-5                6    40.000
 MK-6-6                6    50.000
 MK-6-7                6    60.000
 MK-6-8                6    70.000
 MK-6-9                6    80.000
 MK-6-10               6    90.000
 MK-6-11               6   100.000
 MK-6-12               6   110.000
 MK-6-13               6   120.000
 MK-6-14               6   130.000
 MK-6-15               6   140.000
 MK-6-16               6   150.000
!*********************************** Marker Types ********************************************************************
!Co-dominant marker: When heterozygote F1 is present, P1 is coded as 2, F1 is coded as 1, and P2 is coded as 0; Otherwise, P1 is coded as 2, and P2 is coded as 0. 
!Dominant marker: When heterozygote F1 is present, P1 and F1 are coded as 12, and P2 is coded as 0; Otherwise, P1 is coded as 2, and P2 is coded as 0.  
!Recessive markers: When heterozygote F1 is present, P1 is coded as 2, and F1 and P2 are coded as 10; Otherwise, P1 is coded as 2, and P2 is coded as 0. 
!Missing marker is coded as -1. 
 MK-1-1                 2   1   2   2   2   1   1   2   1   2   2   1   2   1   2   2   2   1   1   1   1   2   2   2   1   1   2   1   2   1   2   1   2   1   1   2   2   2   2   2   1   1   2   1   2   2   1   1   1   1   2   1   2   2   1   2   2   2   1   2   2   1   1   2   1   1   2   1   1   1   2   2   2   2   2   1   1   2   1   1   1   2   1   2   1   1   2   1   1   2   1   2   1   1   2   2   2   2   1   1   2   1   2   1   2   1   2   1   1   1   1   2   1   2   1   1   2   1   1   1   2   2   1   1   1   2   2   1   2   1   2   2   1   1   1   2   1   1   2   1   1   1   2   2   1   1   1   1   2   2   1   2   1   1   2   1   2   2   2   2   2   1   1   1   2   2   2   1   1   1   1   2   2   2   1   2   2   1   2   1   2   1   2   2   1   2   1   1   1   1   1   1   2   1   2   1   2   1   2   1
 MK-1-2                 2   1   2   2   2   1   1   2   1   2   2   1   2   1   2   2   2   2   1   1   1   2   2   2   1   1   2   1   2   1   2   1   2   1   2   2   2   2   2   2   1   1   2   2   2   2   1   1   1   1   2   1   2   2   1   2   2   2   1   2   2   1   1   1   1   1   2   1   1   1   2   2   1   2   2   1   1   2   1   2   1   2   1   2   1   1   2   1   1   2   1   2   1   1   2   2   2   2   1   1   2   1   2   1   2   1   2   1   1   1   1   2   1   2   1   1   2   1   1   1   2   2   1   1   1   2   2   1   2   1   2   2   1   1   2   1   1   1   2   1   1   1   2   2   1   1   1   1   2   2   1   2   1   1   2   1   2   2   2   2   2   1   2   1   2   2   2   1   1   1   1   2   2   1   1   2   2   1   1   2   2   1   2   2   1   2   1   1   1   1   1   1   2   1   2   2   2   2   2   1
 MK-1-3                 2   1   2   2   2   1   1   2   1   2   2   1   2   2   2   2   2   2   1   1   1   2   2   2   1   1   2   1   1   1   2   1   2   1   2   2   2   2   2   2   1   2   1   2   2   2   2   1   1   1   2   1   2   2   1   2   1   2   1   2   2   1   1   1   1   1   2   1   1   1   2   2   2   2   2   1   1   2   1   2   1   2   1   2   1   1   2   1   1   2   1   2   1   1   2   2   2   2   1   1   2   2   2   1   2   1   1   1   1   1   1   1   1   2   2   1   2   1   1   1   2   2   1   1   1   2   2   1   2   2   2   2   2   1   1   1   1   1   2   1   1   1   2   2   1   1   1   1   2   2   1   2   1   1   2   1   2   2   2   2   2   2   2   1   2   2   2   1   1   1   1   2   2   1   1   2   2   1   2   2   2   1   2   2   1   2   1   1   1   1   1   2   2   2   2   2   2   1   1   1
 MK-1-4                 2   1   2   2   2   1   2   2   1   2   2   1   2   2   2   2   2   2   2   1   1   2   2   2   1   1   2   2   1   1   2   1   2   1   2   1   2   2   2   2   1   2   1   2   2   2   2   1   1   1   2   1   2   2   2   2   1   2   1   2   2   1   1   1   1   1   2   1   1   2   2   2   1   2   2   1   1   2   1   2   1   2   1   2   1   2   2   1   1   2   2   2   1   1   2   2   2   2   1   1   2   1   2   1   2   1   1   1   2   1   2   1   2   2   2   1   2   1   1   1   2   2   1   1   2   2   2   1   2   1   2   2   2   1   1   1   1   1   2   1   1   1   2   2   1   1   2   1   2   2   1   2   1   1   2   1   2   2   2   2   1   2   2   1   2   2   2   1   1   1   1   2   2   1   2   2   2   1   2   2   1   1   2   2   1   2   1   1   1   1   1   2   2   1   2   1   2   1   1   1
 MK-1-5                 2   1   2   2   2   1   2   1   1   2   2   2   2   1   2   2   2   2   2   1   1   2   2   2   1   1   2   2   1   1   2   1   2   1   2   1   2   2   2   2   1   2   1   1   2   2   2   1   1   1   2   1   2   1   2   2   1   2   1   2   2   1   1   1   1   1   2   1   1   2   2   2   1   2   2   1   1   2   1   2   1   2   1   2   1   2   2   1   1   2   2   2   1   1   2   2   2   2   1   1   2   1   2   1   2   1   1   1   2   1   2   1   2   2   2   1   2   1   1   1   2   2   1   1   2   2   2   1   2   1   1   2   1   1   1   1   1   1   2   1   1   1   2   2   1   1   2   1   2   2   1   2   2   1   2   1   2   2   2   2   1   2   2   1   2   2   2   1   1   1   1   2   2   2   2   2   2   1   2   2   1   1   1   2   1   2   1   1   1   1   1   2   2   1   2   1   2   1   1   1
 MK-1-6                 2   1   2   1   2   2   2   2   1   2   2   2   2   1   2   1   2   2   2   1   1   1   2   1   1   1   2   1   1   1   2   1   1   1   2   1   1   2   2   1   1   2   1   1   2   2   2   1   1   1   2   1   2   1   2   2   1   2   1   2   2   1   1   1   1   1   2   1   1   2   2   1   1   1   2   1   1   2   1   2   1   2   1   2   1   2   2   1   1   2   2   2   1   1   2   2   2   2   1   2   2   1   2   1   2   1   1   1   2   1   2   1   1   2   2   1   2   1   2   1   2   2   1   2   2   2   2   1   2   1   1   2   1   1   1   1   1   1   2   1   1   1   2   2   1   1   2   1   2   2   1   1   2   1   2   1   2   2   2   2   2   2   1   1   2   2   2   2   1   1   1   2   2   2   2   2   2   1   2   1   1   1   1   1   1   2   1   1   1   1   1   1   2   1   2   1   2   1   1   2
 MK-1-7                 1   1   2   1   2   2   2   2   1   2   1   2   2   1   2   1   2   2   2   1   1   1   2   1   1   1   2   1   1   1   1   1   1   1   2   2   1   2   2   1   2   2   1   1   2   1   1   1   1   1   2   1   2   1   1   2   1   2   1   2   2   1   1   1   1   1   2   2   1   2   2   1   1   1   2   1   1   2   1   2   1   2   1   2   1   2   2   1   1   2   2   2   1   1   2   2   2   2   1   2   2   1   2   1   2   1   1   1   2   1   2   1   1   2   2   1   2   1   2   1   1   1   1   2   2   1   2   1   2   1   1   2   2   1   1   1   1   2   2   1   1   1   2   2   2   1   1   1   2   2   2   1   2   1   2   1   2   2   2   2   2   2   1   1   2   1   2   2   1   1   1   2   2   2   2   2   2   1   2   1   1   1   1   1   1   2   1   1   1   1   1   1   2   2   2   1   2   1   2   2
 MK-1-8                 1   1   2   1   2   2   1   2   1   2   1   2   2   1   2   1   2   2   2   1   1   1   2   1   1   1   2   1   1   1   1   1   1   1   2   1   1   2   1   1   2   2   1   1   2   1   1   1   1   1   2   1   2   1   2   2   1   2   1   2   1   1   1   1   1   1   2   2   1   2   2   1   1   1   2   1   1   2   1   2   1   1   1   2   1   2   2   2   1   2   2   2   1   2   2   2   2   2   1   2   2   1   2   2   2   1   1   2   2   1   2   1   1   1   2   1   1   1   2   1   1   1   1   2   2   1   2   1   2   1   1   1   2   1   2   1   1   2   2   1   1   1   2   2   1   2   1   2   2   1   2   1   2   1   2   1   2   2   2   2   2   2   2   1   2   1   2   2   1   1   2   2   1   2   2   2   1   1   2   1   1   1   1   1   1   2   2   1   1   1   1   2   2   2   2   1   2   1   2   2
 MK-1-9                 1   1   2   1   2   2   1   2   2   2   2   2   2   1   2   1   2   2   2   1   1   1   2   1   1   1   1   2   1   1   1   1   1   1   2   1   1   2   1   1   2   2   1   1   2   1   1   1   1   1   2   1   2   1   2   2   1   2   1   2   2   1   1   1   1   1   1   2   2   2   2   1   1   1   1   1   2   2   1   2   1   1   1   2   1   2   1   2   1   2   1   2   1   2   2   2   2   2   1   2   2   2   2   2   2   1   1   2   2   1   2   1   1   1   2   1   2   1   2   1   1   1   1   2   2   1   2   1   1   1   1   1   2   2   2   1   1   1   2   1   1   1   2   2   1   2   1   1   2   1   2   2   2   1   2   1   2   2   2   2   2   2   2   1   2   1   2   1   1   1   2   2   1   2   2   2   1   1   1   1   1   1   1   2   1   2   2   1   1   1   1   2   2   2   2   1   1   1   2   2
 MK-1-10                1   2   2   2   2   2   2   2   2   2   2   1   2   1   2   2   2   2   2   1   2   1   2   1   1   1   1   2   2   1   1   1   2   1   2   2   1   2   1   2   2   2   1   1   2   2   1   2   1   1   2   1   2   1   2   2   1   2   1   2   2   1   1   1   1   1   1   2   2   1   2   1   1   1   1   1   2   2   1   2   1   1   1   1   1   2   1   1   1   2   1   2   1   2   2   2   2   1   1   2   2   2   2   2   2   1   1   2   2   1   2   1   1   1   2   1   2   1   2   1   2   1   2   1   2   1   2   1   1   1   1   2   2   1   2   1   1   1   2   1   1   2   2   1   1   2   1   1   2   1   2   2   2   2   2   1   2   2   2   2   2   2   2   1   2   1   2   2   1   1   2   2   1   2   2   2   1   1   1   1   1   1   1   2   1   2   2   1   1   1   1   2   2   2   2   1   1   1   1   2
 MK-1-11                1   2   2   1   2   2   2   2   2   2   2   1   2   1   2   2   2   2   2   1   2   1   2   2   1   1   1   2   2   1   2   1   1   1   2   2   2   2   1   1   1   2   1   1   2   2   1   2   1   1   2   2   2   1   2   2   1   2   1   2   2   1   1   1   1   1   1   2   2   1   2   1   1   1   2   1   2   2   1   2   1   1   1   1   2   2   1   1   1   2   1   2   1   2   2   2   2   1   1   2   2   2   2   2   1   1   1   2   2   1   2   1   1   1   2   1   2   1   2   1   2   1   2   1   2   1   2   1   1   1   1   2   2   1   1   1   1   1   2   1   1   2   2   1   1   2   1   1   2   1   2   2   2   2   2   2   2   2   2   2   2   1   2   1   2   1   2   2   1   1   1   2   1   2   2   2   1   1   1   2   1   1   2   2   1   2   2   1   1   1   1   2   2   2   2   1   2   1   1   2
 MK-1-12                1   2   2   1   2   2   2   2   2   2   2   1   2   1   2   2   2   2   2   1   1   2   2   2   1   1   1   2   2   1   2   1   1   1   2   2   2   2   1   1   1   2   1   1   2   2   1   2   1   1   2   2   2   1   2   2   1   2   1   2   2   1   1   1   1   1   1   2   2   1   2   1   1   1   2   1   2   2   1   2   1   1   1   1   1   2   1   1   1   2   1   2   1   2   2   2   2   1   1   2   2   2   2   2   1   1   1   2   2   1   2   1   1   1   2   1   2   1   1   1   2   1   2   1   1   1   2   1   1   1   1   2   2   1   2   1   2   1   2   1   1   2   2   1   1   2   2   1   1   1   2   2   2   2   2   2   1   2   2   2   2   1   2   1   2   1   2   2   1   1   2   1   2   2   2   2   1   1   2   2   1   1   2   2   1   2   1   1   1   1   1   2   2   2   2   1   2   1   1   2
 MK-1-13                1   2   2   1   2   2   2   2   2   2   2   1   2   1   2   1   2   2   2   1   1   2   2   2   1   2   1   1   2   1   2   1   1   1   1   2   2   2   1   2   1   2   2   1   2   2   1   2   1   1   2   2   2   2   2   2   1   2   1   2   2   1   1   1   1   1   1   2   2   1   2   2   1   1   1   1   2   2   1   2   1   1   1   1   2   2   1   1   1   2   1   2   1   2   2   1   1   2   1   2   2   2   2   2   2   1   1   2   2   1   2   1   1   1   2   1   2   1   2   1   2   1   2   1   1   1   2   1   1   1   1   2   2   1   2   1   2   1   2   1   1   2   2   1   1   2   2   1   1   1   2   2   1   2   2   1   1   2   2   2   2   1   2   1   2   1   2   2   1   1   2   1   2   2   2   2   2   1   2   2   1   1   2   2   1   2   1   1   1   1   1   2   2   2   2   1   2   1   1   2
 MK-1-14                1   2   2   1   2   2   2   2   2   2   2   1   2   1   2   1   2   2   2   1   2   2   2   1   1   2   1   1   2   1   2   1   1   1   1   2   2   2   1   1   1   2   2   1   2   2   1   2   1   1   2   2   2   2   2   2   1   2   1   2   2   1   1   1   1   1   1   2   2   1   2   2   1   1   1   1   2   2   1   2   1   1   1   1   2   2   1   1   1   2   1   2   1   2   2   1   1   2   1   2   2   2   2   2   2   1   1   1   2   1   2   2   1   1   2   1   2   1   1   2   2   1   2   1   1   1   2   1   1   1   2   2   2   1   1   1   2   1   2   1   1   2   2   1   1   2   2   1   1   1   2   2   1   2   2   1   1   2   2   2   2   1   2   1   2   1   2   2   1   1   2   2   2   2   2   2   2   1   2   2   1   1   2   2   1   2   1   1   1   1   1   2   2   2   2   1   1   1   1   2
 MK-1-15                1   2   2   1   2   2   2   2   2   2   1   1   2   1   2   1   2   2   2   1   2   2   2   1   2   2   1   1   2   1   2   1   1   1   1   2   1   2   1   1   1   2   2   2   2   1   1   2   1   1   2   1   2   2   2   1   2   2   1   2   2   1   1   1   1   1   1   2   2   1   2   2   1   1   1   1   2   2   1   2   2   1   1   1   2   2   1   1   1   2   1   2   1   2   2   1   1   1   1   2   2   1   1   2   2   1   1   1   2   1   2   2   1   2   2   1   2   2   1   2   2   1   2   1   1   1   2   1   1   1   2   2   2   1   1   1   2   1   2   1   1   2   2   1   1   2   2   1   1   1   2   2   1   2   2   1   1   1   2   2   2   1   2   1   2   2   2   2   1   1   2   2   2   2   2   2   2   1   2   2   1   1   2   2   1   2   2   1   1   1   1   2   2   1   2   1   1   1   1   2
 MK-1-16                1   1   2   1   2   2   1   2   2   2   1   1   2   1   2   1   1   2   2   1   2   2   2   1   2   2   1   1   2   1   2   1   1   1   1   2   1   2   1   1   1   2   2   2   2   1   1   2   1   1   2   1   2   2   2   1   2   2   1   1   2   1   1   1   1   2   1   2   2   1   2   2   1   1   2   1   1   2   1   2   2   1   1   1   2   2   1   1   1   2   1   2   1   2   2   2   1   1   1   2   2   1   2   2   1   1   1   1   2   1   2   2   1   2   2   1   2   2   2   2   2   1   2   1   1   1   2   1   1   1   2   2   2   1   1   2   2   1   2   1   1   2   1   1   1   2   2   1   1   1   1   2   1   1   2   1   1   1   2   2   2   1   2   1   2   1   2   2   1   1   2   2   2   1   2   2   2   1   2   2   1   1   1   2   1   2   2   1   1   1   1   2   2   1   2   1   1   1   1   2
 MK-2-1                 1   2   1   2   1   2   1   1   1   1   2   1   1   2   1   2   2   1   2   1   2   2   1   1   1   2   2   2   2   2   2   1   1   2   2   1   2   1   1   2   1   2   1   1   2   1   2   2   1   2   1   1   2   1   1   1   2   1   1   2   1   1   1   1   1   1   1   2   1   1   1   1   1   1   1   2   1   1   2   1   2   2   2   2   2   2   1   1   1   1   1   1   2   1   1   2   1   1   1   2   2   2   2   2   1   1   1   2   1   2   1   1   2   2   2   1   2   1   2   2   2   1   2   2   2   2   1   2   2   1   1   1   1   1   1   2   1   1   2   1   2   1   1   2   1   1   1   1   1   1   1   1   1   2   1   1   1   1   2   2   2   1   1   2   1   1   1   1   2   2   2   1   2   1   2   1   1   2   2   1   2   2   1   1   1   1   1   1   1   1   2   1   2   2   2   1   1   2   1   2
 MK-2-2                 1   2   1   2   1   2   1   1   2   1   2   1   2   2   1   2   2   1   2   1   2   2   1   1   1   2   2   2   2   2   1   1   1   2   2   1   2   1   1   2   1   2   1   1   1   1   2   2   1   2   1   1   2   1   1   1   2   1   1   2   1   2   2   1   1   1   1   2   1   1   1   1   2   1   1   2   1   2   2   1   2   2   2   2   2   2   1   1   1   1   1   1   2   1   1   2   1   1   1   2   2   2   2   2   1   1   1   2   1   2   1   1   2   2   2   1   2   1   2   2   2   1   2   1   2   2   1   2   2   1   2   1   1   1   1   1   1   1   2   1   1   1   2   2   1   1   1   1   1   1   1   1   1   2   1   1   1   2   2   2   1   1   1   2   1   1   1   1   2   2   2   1   2   1   2   1   1   2   2   2   1   2   1   1   1   1   1   1   1   1   2   1   1   2   2   1   1   2   1   2
 MK-2-3                 1   2   1   2   1   2   1   1   2   1   2   1   2   2   1   2   2   1   1   1   2   2   1   1   2   2   2   1   2   2   1   1   1   2   2   1   2   1   1   2   1   2   1   1   1   1   2   2   1   2   1   1   2   2   1   1   2   1   1   2   1   2   2   1   1   1   1   2   1   1   1   1   1   1   1   2   1   2   2   1   2   1   2   1   2   2   2   1   1   1   1   1   2   1   1   2   1   1   2   2   2   2   2   2   2   1   1   2   1   2   1   1   2   2   2   2   2   1   2   2   2   1   2   1   1   2   2   2   2   1   2   1   1   1   1   1   1   2   2   2   1   2   2   2   1   1   1   1   1   1   1   1   1   2   1   1   1   2   2   2   2   1   1   2   1   1   1   1   2   2   2   1   2   1   2   1   1   1   2   2   1   2   1   1   1   1   1   1   1   2   2   1   1   2   1   1   1   2   1   2
 MK-2-4                 1   2   1   2   1   2   1   1   2   1   2   1   2   2   1   2   2   1   1   1   2   2   1   1   2   1   2   1   2   2   1   1   1   2   1   1   2   1   2   2   2   2   1   1   1   1   2   2   1   2   1   1   2   2   1   1   2   1   1   2   1   2   2   1   1   1   1   2   1   1   1   2   1   1   2   1   2   2   2   1   1   2   2   1   2   2   2   1   1   1   2   1   2   1   1   2   2   1   2   2   2   2   2   2   2   1   1   2   1   2   1   2   2   2   2   2   2   1   2   2   2   1   2   1   1   2   2   2   2   1   2   1   1   1   1   1   1   2   2   2   1   2   2   2   1   1   2   1   2   1   2   1   1   2   1   1   1   2   2   2   2   1   1   2   1   1   1   1   2   2   2   1   2   1   1   1   1   1   2   2   1   2   1   1   2   1   1   1   1   1   1   1   1   2   1   1   1   2   1   2
 MK-2-5                 1   2   2   1   1   2   1   1   2   1   2   1   2   2   1   2   2   1   1   1   2   2   1   2   2   1   2   1   2   2   1   1   1   2   2   1   2   1   1   2   2   2   1   1   1   1   2   2   1   2   1   1   2   2   1   1   2   1   1   2   1   2   2   1   1   1   1   2   1   1   1   2   1   1   2   1   2   2   2   1   1   2   2   1   2   2   2   1   1   1   2   1   2   1   1   2   2   1   2   2   2   2   2   2   2   1   1   2   1   2   1   2   2   2   2   2   2   1   2   2   2   1   2   1   1   2   2   2   2   1   2   2   1   1   1   1   1   1   2   2   1   1   2   2   1   1   2   1   2   1   1   1   1   2   2   1   1   2   2   2   2   1   1   2   1   1   1   1   2   2   2   1   2   1   1   1   1   1   2   2   1   2   1   1   2   1   2   1   1   1   1   1   1   1   1   1   2   2   1   2
 MK-2-6                 1   2   2   1   1   2   2   2   2   1   2   1   2   2   1   2   2   1   2   1   2   2   2   2   2   1   2   1   2   2   1   1   1   2   2   1   2   1   1   2   2   2   1   2   1   1   2   2   2   2   1   1   2   2   2   1   1   1   1   2   1   2   2   1   1   1   1   2   1   1   1   2   1   1   2   1   2   2   2   1   1   2   2   1   2   2   2   2   1   1   2   1   2   1   1   2   2   1   2   2   2   2   2   2   2   1   1   1   1   1   1   2   2   2   2   2   2   1   2   2   2   1   2   1   1   2   2   2   2   2   2   2   1   1   1   1   1   1   1   2   1   1   2   1   1   1   2   1   2   1   2   1   1   2   2   1   1   2   2   2   2   1   1   2   1   1   1   1   2   2   2   1   2   1   1   1   1   1   2   2   1   2   1   1   2   1   2   2   1   1   1   1   1   1   1   1   2   2   1   2
 MK-2-7                 1   2   2   1   1   2   2   2   2   1   1   1   2   1   1   2   2   1   1   1   2   2   2   2   2   1   2   1   1   2   1   1   1   1   2   1   2   1   1   1   2   2   1   2   2   1   2   2   2   2   1   1   2   2   2   1   1   1   1   2   1   2   2   1   2   1   1   2   1   1   1   2   1   1   2   1   2   2   1   1   1   2   2   1   2   2   1   2   1   1   2   1   2   1   1   2   1   1   1   2   2   2   2   2   2   1   1   1   1   1   1   2   2   2   2   2   2   1   2   2   2   1   2   1   2   2   2   2   2   2   1   2   1   1   1   1   1   1   1   2   1   1   2   2   1   1   2   1   2   1   2   1   1   2   1   2   1   2   2   2   2   1   1   2   1   1   1   1   2   2   2   1   2   1   1   1   1   1   2   2   1   2   1   1   2   2   2   1   1   1   1   1   1   1   1   1   2   2   1   2
 MK-2-8                 1   2   2   1   1   2   1   2   2   1   1   1   2   2   1   2   1   1   1   1   1   2   2   1   2   1   2   2   1   2   1   1   1   1   2   1   2   1   1   1   2   2   1   2   2   1   2   2   2   2   1   1   2   2   2   1   1   1   1   1   1   1   2   1   2   1   1   1   1   2   1   2   1   1   2   1   2   2   1   1   1   2   2   1   1   2   1   2   1   1   2   1   2   1   1   2   2   1   1   2   2   2   2   2   2   1   1   1   2   1   1   2   2   2   2   2   2   1   2   2   2   1   1   1   2   2   1   2   2   2   1   2   1   1   2   1   1   1   1   2   1   1   2   2   1   1   2   1   2   1   2   1   1   2   1   2   1   2   2   2   2   1   1   2   1   1   1   1   2   2   2   1   2   1   1   1   1   1   2   2   1   2   1   1   2   2   2   1   1   1   1   1   1   1   1   1   2   2   1   1
 MK-2-9                 1   2   2   1   1   2   1   2   2   1   1   1   2   2   1   2   1   1   1   1   2   2   2   1   2   1   2   2   1   2   1   2   1   1   1   2   2   1   1   1   2   2   1   2   1   1   2   2   2   2   1   1   2   2   2   1   1   1   1   2   2   1   2   1   1   1   1   1   1   2   1   2   1   1   1   1   1   2   1   1   1   2   2   1   1   2   1   2   1   1   2   2   2   1   1   2   2   1   1   2   2   2   2   1   2   1   1   1   2   1   2   2   2   2   2   2   2   1   2   2   2   1   1   1   1   2   1   2   2   2   1   2   1   1   2   1   1   1   1   2   1   2   2   2   1   1   2   1   2   1   2   1   1   2   1   2   1   2   2   2   2   1   1   2   1   1   1   1   2   2   2   1   2   1   1   2   1   1   2   2   1   1   1   1   2   2   2   1   1   1   1   1   1   1   1   1   2   2   1   1
 MK-2-10                1   2   2   1   1   2   1   2   2   2   1   1   1   1   1   2   2   2   1   1   2   2   2   1   1   1   2   2   1   2   1   2   1   1   2   2   2   1   1   1   2   2   1   2   1   1   2   1   2   2   1   1   2   2   2   1   1   1   1   2   2   2   2   1   1   1   1   1   1   2   1   2   1   1   1   1   1   2   1   1   1   2   2   1   1   2   1   2   1   1   2   1   2   1   1   2   2   1   1   2   2   1   2   1   2   1   2   1   1   1   2   2   2   2   2   2   2   2   2   2   2   1   1   1   1   2   1   2   2   1   2   2   1   1   2   1   1   1   1   2   1   2   2   2   1   2   2   1   2   1   2   1   1   2   2   2   1   2   2   2   2   2   1   2   1   1   1   1   2   2   2   1   1   1   1   2   1   1   2   2   1   1   1   1   2   2   2   1   1   1   1   1   1   1   1   1   2   2   1   1
 MK-2-11                1   2   2   1   1   2   1   2   1   2   1   1   1   1   1   2   1   2   1   1   1   2   2   1   1   1   2   2   1   2   1   2   1   1   2   2   2   2   1   1   2   2   1   2   1   1   2   1   2   2   1   1   2   2   2   1   1   1   1   2   1   2   2   1   1   1   2   1   1   2   1   2   1   1   1   1   1   1   1   1   1   2   2   1   1   2   1   2   1   1   2   1   2   1   1   2   2   1   1   2   2   2   2   1   2   1   2   1   1   1   2   2   2   2   1   1   2   2   1   2   2   1   1   1   1   2   1   2   2   1   2   2   1   1   2   1   1   1   1   2   1   2   2   2   1   2   2   2   2   1   2   1   1   2   2   2   1   2   2   2   2   2   1   2   1   1   2   1   2   2   2   1   1   1   1   2   2   1   1   2   1   1   1   1   2   2   2   1   1   1   1   2   1   1   1   1   2   2   1   1
 MK-2-12                1   2   2   1   1   2   1   1   1   2   1   1   1   1   1   2   2   2   1   1   1   2   2   1   1   1   2   2   1   1   1   2   1   1   2   1   2   2   1   1   2   2   2   2   1   1   2   1   2   2   1   1   2   2   2   1   1   1   1   2   1   2   2   1   1   1   2   1   1   2   1   2   2   1   1   1   2   1   1   1   1   2   2   1   1   2   1   2   2   1   2   1   2   1   1   2   2   1   1   2   2   2   2   1   2   2   2   2   1   1   2   2   2   2   1   1   2   2   1   2   1   1   1   1   1   2   1   2   2   1   2   2   1   1   2   1   1   2   1   2   1   2   2   2   1   2   2   2   2   1   2   1   1   1   2   2   1   2   2   2   2   2   1   2   1   1   2   1   2   2   2   1   1   1   1   1   2   1   2   2   1   1   1   1   2   2   2   1   1   1   1   2   1   1   1   1   2   2   1   1
 MK-2-13                1   1   2   1   1   2   1   1   1   2   1   1   1   1   1   2   2   2   1   1   1   2   2   1   1   1   2   2   1   1   1   2   1   1   2   1   2   2   1   2   1   1   2   2   1   1   2   1   2   2   1   1   2   2   2   1   1   1   1   2   1   2   2   2   1   1   2   1   1   2   1   2   1   1   1   2   2   1   1   1   1   2   2   1   1   2   1   2   2   1   2   1   2   1   1   2   2   1   1   1   2   2   2   1   2   2   1   2   1   1   2   2   2   1   1   1   2   2   1   2   1   1   1   1   1   2   1   2   2   1   2   2   1   1   2   1   1   2   1   2   1   2   2   2   1   2   2   2   2   2   2   2   1   1   2   2   1   1   2   2   2   2   1   2   1   1   2   1   2   2   2   1   1   1   1   2   2   1   2   2   1   1   1   2   1   2   2   1   1   1   1   2   1   1   1   1   2   1   1   1
 MK-2-14                2   1   2   1   1   2   2   1   1   2   1   1   1   2   1   2   2   2   1   1   1   2   2   1   2   1   2   2   1   2   1   2   1   1   2   1   2   2   2   2   1   1   2   2   1   1   2   1   2   2   1   1   2   2   1   1   1   2   1   2   2   1   2   2   1   1   2   1   1   2   1   1   1   1   1   2   2   1   1   1   1   2   2   1   1   2   1   2   2   1   2   1   2   1   1   2   2   1   1   1   2   2   2   1   2   1   1   2   1   1   2   2   2   1   1   1   2   2   1   2   1   1   1   1   1   2   1   2   2   1   2   2   2   1   2   1   1   2   1   2   1   2   2   2   1   2   2   2   2   2   2   2   1   1   2   2   1   2   2   2   2   2   1   2   1   1   2   1   2   2   2   1   2   1   1   1   2   1   2   1   1   1   1   2   1   2   2   1   1   1   1   2   1   1   1   1   2   1   1   1
 MK-2-15                2   1   2   1   1   2   2   1   1   2   1   1   1   2   1   2   2   2   1   1   1   2   2   1   2   1   2   2   2   2   1   2   1   1   2   1   2   1   2   2   1   2   2   2   1   1   2   1   2   2   1   1   2   2   1   1   1   2   2   2   2   1   2   2   1   1   2   1   1   2   1   1   1   1   1   2   2   1   1   1   1   2   1   1   1   1   1   2   2   1   2   1   2   1   1   2   2   1   1   1   2   2   2   1   2   1   1   2   2   1   2   2   2   1   1   2   2   1   1   2   1   1   1   1   1   2   1   2   2   1   2   1   2   1   2   1   1   2   1   2   1   2   2   2   1   2   2   2   2   2   2   2   1   1   2   2   1   2   2   2   2   2   1   2   2   1   2   1   2   2   2   1   2   1   1   2   2   2   2   1   1   1   1   2   1   2   2   1   1   1   1   2   1   2   2   1   2   1   1   1
 MK-2-16                2   1   2   1   1   1   2   1   1   2   1   1   1   2   2   2   1   2   1   1   1   2   2   1   2   1   2   2   2   2   1   2   1   1   2   1   2   1   2   2   1   2   2   2   1   2   2   1   2   2   1   1   2   2   2   1   1   2   1   2   2   1   2   2   1   1   2   2   2   1   1   1   2   1   1   2   2   1   1   1   1   2   1   1   1   1   1   2   2   1   2   1   2   1   1   2   2   1   1   1   1   2   2   1   2   1   1   2   2   1   2   2   2   1   1   2   2   1   1   2   1   1   1   1   2   2   1   2   2   1   2   1   2   2   2   1   1   2   1   2   1   2   2   2   1   2   2   2   2   2   2   2   1   1   2   2   1   2   2   2   2   2   1   2   2   1   2   1   2   2   2   1   2   1   1   2   2   2   2   1   1   1   2   2   1   2   2   1   1   1   1   2   1   2   2   1   2   1   1   1
 MK-3-1                 2   2   2   1   1   2   2   1   2   1   1   1   1   2   1   2   2   2   1   1   1   1   2   2   1   1   2   2   1   2   1   1   1   1   1   1   1   1   2   2   1   1   1   2   1   2   1   2   1   2   2   1   1   2   1   1   2   2   1   2   1   1   1   2   1   1   1   2   1   2   1   1   1   2   2   1   1   2   1   1   2   2   2   1   1   1   1   2   1   2   1   1   1   2   2   1   1   1   2   1   1   2   2   2   1   2   2   2   1   2   1   1   1   1   1   2   2   2   2   2   2   2   1   2   2   2   2   2   1   2   2   2   1   2   1   1   2   1   1   1   1   2   1   1   1   2   2   2   2   2   1   1   1   1   1   2   2   1   1   1   2   2   1   2   1   2   2   2   2   2   2   2   2   1   2   2   2   1   2   1   1   1   2   2   2   1   1   1   1   1   2   2   1   2   2   1   1   2   1   2
 MK-3-2                 2   2   2   1   1   1   2   2   2   1   1   1   2   2   1   2   1   2   1   1   1   1   2   1   2   1   2   2   1   2   1   1   1   1   2   1   1   1   2   2   1   1   1   2   2   2   1   2   1   2   2   1   1   2   1   1   2   2   1   2   1   1   1   2   1   1   1   2   1   2   1   1   1   2   2   1   1   2   1   2   2   2   2   2   1   1   1   2   1   2   1   1   1   2   2   1   1   1   2   2   1   2   2   2   2   2   2   2   1   2   1   1   1   1   1   2   2   1   2   2   2   2   1   2   2   2   2   2   1   2   2   2   1   1   2   1   2   2   1   1   1   2   1   1   1   2   2   2   2   2   1   1   1   1   1   2   2   1   1   1   2   2   1   1   1   2   2   2   2   2   2   2   2   1   2   2   1   1   1   2   1   1   2   2   1   1   1   1   1   1   2   2   1   2   2   1   1   2   1   2
 MK-3-3                 2   2   2   2   1   1   2   1   2   1   1   1   2   2   1   2   2   2   1   1   2   1   2   1   2   1   2   2   1   2   1   1   1   1   2   1   1   1   2   2   1   1   1   2   2   2   1   2   1   2   2   1   1   2   1   1   2   2   1   2   1   1   1   2   1   1   1   2   1   2   1   1   1   2   2   1   1   2   1   2   2   2   2   2   1   1   2   2   1   1   1   1   1   2   2   1   1   1   2   2   1   2   2   2   2   1   2   2   1   1   1   1   1   1   1   2   2   1   2   2   2   2   1   2   2   2   2   2   1   2   2   2   1   1   1   1   2   2   1   1   1   1   1   1   1   2   2   2   2   2   1   1   1   1   1   2   2   1   1   1   2   2   1   1   1   2   2   2   2   2   2   2   2   1   2   1   1   1   1   2   1   1   2   2   2   1   1   1   1   1   2   2   1   2   2   1   1   2   1   2
 MK-3-4                 2   2   2   1   1   1   2   1   2   1   1   1   2   2   1   2   2   1   1   1   2   1   2   1   2   1   2   2   2   2   1   1   1   1   2   1   1   1   2   2   1   1   1   2   1   2   1   2   1   2   2   1   1   2   1   1   1   2   1   2   1   1   1   2   1   2   1   2   1   2   1   1   1   2   2   1   1   2   1   2   2   2   2   2   1   1   2   1   1   1   1   1   1   2   2   1   1   1   2   1   1   2   1   2   2   1   2   1   1   1   1   1   1   1   1   2   2   1   2   2   2   2   1   2   2   2   2   2   1   1   2   2   1   1   1   1   2   2   1   1   1   1   1   1   1   2   2   2   2   2   1   2   1   1   1   2   2   1   1   1   2   2   1   1   1   2   2   2   2   2   2   2   2   1   2   1   2   1   2   2   1   1   2   2   2   2   1   1   1   2   2   2   1   2   2   1   1   2   1   2
 MK-3-5                 2   2   2   1   1   1   2   1   1   1   1   1   2   2   1   2   2   1   1   1   2   2   2   1   2   1   2   2   2   2   1   1   1   1   2   1   1   1   2   1   1   2   1   2   1   2   2   2   1   2   2   1   1   2   2   1   1   2   1   2   1   1   1   2   1   2   2   2   1   2   1   1   1   2   2   1   1   2   1   2   2   2   2   2   1   1   2   1   1   1   1   1   1   2   2   1   1   1   2   1   1   2   1   2   1   1   2   1   1   1   1   1   1   1   2   2   2   1   2   2   2   1   1   2   2   2   2   2   1   1   2   2   1   1   1   1   2   2   1   1   1   1   1   1   1   2   2   2   2   2   1   2   1   1   1   2   2   1   1   1   2   1   1   1   1   2   2   2   2   2   2   2   2   1   1   1   2   1   2   2   1   1   2   2   2   2   1   1   1   2   2   1   1   2   2   1   1   1   1   2
 MK-3-6                 2   2   2   1   1   1   2   1   1   1   1   1   2   2   2   2   2   1   1   1   2   2   2   1   2   1   2   2   2   2   1   1   1   1   1   1   1   1   2   1   1   2   1   2   1   2   2   2   1   2   2   1   1   2   2   1   1   2   1   2   1   1   1   2   1   2   2   2   1   2   1   1   1   2   2   1   1   2   2   2   2   2   2   2   1   1   2   1   1   1   1   1   1   2   2   1   1   1   2   1   1   1   1   2   1   1   2   1   1   1   1   1   1   1   2   2   2   1   2   2   2   1   1   2   2   2   2   2   1   1   2   2   1   1   1   1   2   2   1   2   1   1   1   1   2   2   2   2   2   2   2   2   1   1   1   1   2   1   1   1   2   1   1   1   1   2   2   2   2   2   1   2   2   1   1   1   2   1   2   2   1   1   2   2   2   2   1   1   1   2   1   1   2   2   2   1   1   1   1   2
 MK-3-7                 2   2   2   1   1   1   1   1   1   1   1   1   2   2   2   2   2   1   1   1   2   2   2   1   2   1   2   2   2   2   1   1   1   1   2   1   1   1   2   1   1   2   1   2   1   2   2   2   1   2   2   1   1   2   2   1   1   2   1   2   1   1   1   1   1   2   2   2   1   1   1   1   1   2   2   1   2   2   1   2   2   2   2   2   1   1   2   1   1   2   1   1   1   2   2   1   1   1   2   2   1   1   2   2   1   1   2   1   1   1   1   1   1   1   2   2   2   2   2   2   1   1   1   2   2   2   2   2   1   1   2   2   1   1   1   1   2   2   1   2   2   1   1   1   2   2   2   2   1   2   2   2   1   1   1   1   2   2   1   1   2   1   1   1   1   2   2   1   2   2   1   2   2   1   1   1   2   1   2   1   1   1   2   1   2   2   1   1   2   2   1   2   2   2   2   1   1   1   1   2
 MK-3-8                 2   2   2   1   2   2   2   1   1   1   1   1   2   2   2   2   2   1   1   1   1   2   1   1   2   1   2   1   2   2   1   1   1   1   2   2   1   1   1   1   1   2   1   2   1   2   2   2   2   2   2   1   1   2   2   1   1   2   1   2   1   1   1   1   1   2   2   1   1   1   1   1   1   2   2   1   2   2   2   2   2   2   1   2   2   2   2   1   1   2   1   2   1   2   2   1   1   2   2   1   1   1   2   1   1   1   2   1   1   1   2   1   1   1   2   2   1   2   2   2   1   1   1   2   2   2   2   2   1   1   2   2   2   2   2   1   1   2   1   2   2   1   1   1   2   2   2   2   2   2   2   2   1   1   1   2   2   2   1   1   2   1   1   1   1   2   2   1   2   2   1   1   2   1   1   1   2   1   2   1   2   1   2   1   2   2   1   1   2   2   1   2   2   2   2   2   1   2   1   2
 MK-3-9                 2   2   2   1   2   2   2   2   2   1   1   1   2   2   1   2   2   1   1   1   1   2   1   1   2   1   2   1   1   2   1   1   1   1   2   2   1   1   1   1   1   1   1   2   1   2   2   2   2   2   2   2   2   2   1   2   1   2   2   2   1   1   1   1   1   2   2   1   1   1   1   1   1   2   2   1   2   2   1   2   2   2   1   2   1   2   2   2   1   2   1   2   1   2   2   1   1   2   2   1   2   1   2   1   1   1   2   1   1   1   2   1   1   1   2   1   1   2   2   2   1   1   1   2   2   2   2   2   1   1   2   2   2   2   2   1   1   1   1   2   2   1   1   1   2   2   2   2   2   2   2   2   1   1   1   2   2   2   1   1   2   1   1   1   1   2   2   2   2   2   1   1   2   1   1   1   2   1   2   1   2   1   2   1   2   2   2   1   2   2   1   2   2   2   2   2   1   2   1   2
 MK-3-10                2   2   2   1   1   2   2   2   2   1   1   1   2   2   1   2   2   1   1   1   1   2   2   1   1   1   2   1   1   2   1   1   1   1   2   1   1   1   1   2   1   1   1   2   1   2   2   2   2   2   2   2   2   2   1   2   2   2   2   2   1   1   1   1   1   2   2   1   1   1   1   1   1   2   2   1   2   2   2   2   2   2   1   2   2   2   2   2   2   2   1   2   1   2   2   1   1   2   2   1   1   1   2   1   1   1   2   1   1   1   2   1   1   1   2   1   1   2   2   2   1   1   1   2   2   2   2   2   1   1   2   1   2   2   2   1   1   1   2   2   2   2   1   1   2   2   2   2   2   2   2   2   1   1   1   1   2   2   1   1   2   1   1   1   1   2   1   2   2   2   1   2   2   1   1   1   2   1   2   1   2   1   2   1   2   2   2   1   1   2   1   2   2   2   2   2   1   2   1   2
 MK-3-11                2   2   2   2   1   2   2   2   2   1   1   1   1   2   1   2   2   1   1   1   2   2   2   1   1   1   2   1   2   2   1   1   1   1   2   1   1   1   1   2   1   1   1   2   1   2   2   2   2   2   2   2   2   2   1   2   2   2   2   2   1   1   1   2   1   2   2   1   1   1   1   1   1   2   2   1   2   2   2   2   2   2   1   2   2   2   2   2   2   2   1   2   1   2   2   1   1   2   2   1   1   1   1   2   1   1   1   1   1   1   2   1   1   1   2   1   1   2   2   1   2   2   1   2   2   2   2   1   1   1   2   1   2   2   2   1   1   1   2   2   2   2   2   1   2   2   2   1   2   2   2   2   1   1   1   1   2   2   1   1   2   1   1   1   1   2   1   2   2   2   1   1   2   1   1   1   2   1   2   1   2   1   1   1   2   2   2   1   1   2   1   2   2   1   2   2   1   2   1   2
 MK-3-12                2   2   2   2   1   2   2   2   2   1   1   1   1   2   1   2   2   1   1   1   2   2   2   1   1   1   2   1   2   2   1   1   1   1   2   1   1   1   1   2   1   1   1   2   1   1   2   2   2   1   2   2   2   2   1   2   2   2   2   2   1   1   1   2   1   2   2   1   1   1   2   1   1   1   2   1   2   2   2   1   2   2   1   2   2   2   2   2   2   1   1   1   1   2   2   1   1   2   2   1   2   1   1   1   1   1   1   1   1   1   1   1   1   2   2   1   1   2   2   1   2   2   2   2   2   2   2   1   1   1   2   2   2   2   2   2   2   1   2   2   2   2   2   1   2   2   1   1   1   2   1   2   1   1   1   1   2   1   1   1   2   1   1   1   2   2   2   2   2   2   1   1   1   1   1   1   2   1   2   1   1   1   1   1   2   2   2   1   1   2   1   2   2   1   2   2   1   2   1   1
 MK-3-13                1   1   2   2   1   2   2   2   1   1   1   1   1   2   1   2   2   1   1   1   1   2   2   1   1   1   2   1   2   2   2   1   1   1   2   1   1   1   1   2   1   1   1   2   2   1   2   2   2   2   2   2   2   2   1   1   2   2   2   2   1   1   1   2   1   2   2   1   1   1   2   1   1   1   2   1   1   2   2   1   2   2   1   2   2   2   1   2   2   1   1   1   1   1   2   1   1   2   2   1   1   1   1   1   1   1   1   1   1   1   1   1   1   2   2   1   1   2   1   1   2   2   2   2   1   2   2   1   1   1   2   2   2   2   1   2   2   2   2   2   2   2   2   1   1   2   1   1   1   2   2   2   1   1   1   1   2   1   1   1   2   1   1   1   2   2   2   2   2   2   1   1   1   1   1   1   2   1   2   1   2   1   1   2   2   2   2   1   1   2   1   1   2   1   2   2   1   2   1   1
 MK-3-14                1   1   2   2   1   1   2   2   1   1   1   1   1   1   1   2   2   1   1   1   1   2   2   1   1   1   2   1   2   2   2   1   1   1   2   1   1   1   1   2   1   1   1   2   2   1   2   1   2   2   2   2   2   2   1   1   1   2   2   2   1   2   1   2   1   2   2   1   1   1   2   1   1   1   2   1   1   2   2   1   2   2   1   2   2   1   1   2   2   1   1   1   1   1   2   1   1   2   2   1   1   1   1   1   1   1   1   1   1   1   1   1   1   2   2   1   2   2   1   1   1   2   2   2   1   2   2   1   1   1   2   2   2   1   2   2   2   2   2   2   2   2   2   1   1   2   1   1   1   2   2   2   1   1   1   1   2   1   1   1   2   1   1   1   2   2   2   1   2   2   1   1   1   1   1   1   2   1   2   1   2   1   1   2   2   2   2   2   1   2   2   1   2   1   2   2   1   2   1   1
 MK-3-15                1   1   2   2   1   1   1   2   1   1   1   1   1   1   1   2   2   1   1   1   1   2   2   2   1   1   2   1   2   2   1   1   2   1   2   1   1   1   1   2   1   1   1   2   2   1   2   1   2   2   2   2   2   1   2   1   1   2   2   2   1   2   1   2   1   2   2   2   1   1   2   1   1   1   2   1   1   2   2   1   2   2   1   2   2   1   1   1   2   2   1   1   1   1   2   1   1   2   2   1   1   2   1   1   1   1   2   1   1   1   1   1   1   2   2   1   2   2   1   1   1   2   2   1   2   2   2   1   1   1   2   2   2   1   2   2   2   2   2   2   2   1   2   1   1   2   1   1   1   2   2   2   2   1   1   1   2   1   1   1   2   1   1   1   2   2   2   1   2   2   2   1   1   1   1   1   2   1   2   1   2   1   1   2   2   2   2   1   1   2   2   1   2   1   1   2   1   2   1   1
 MK-3-16                1   1   2   2   1   1   1   1   1   1   1   1   1   1   2   2   2   1   1   1   1   2   2   2   1   1   2   1   1   2   1   1   2   1   2   1   2   1   1   2   1   1   1   2   2   1   1   1   2   2   1   2   2   1   2   1   1   2   2   1   1   2   1   2   1   2   2   1   1   1   2   1   1   1   2   1   1   2   2   1   2   2   1   2   2   1   1   1   2   2   1   1   1   1   2   1   1   2   2   1   1   2   2   1   1   1   2   1   1   1   1   1   1   2   2   1   2   2   1   1   1   2   2   1   2   2   2   1   1   1   2   2   2   1   2   2   2   2   2   2   2   1   2   1   2   2   1   1   1   2   2   2   2   1   1   1   2   1   2   1   2   1   1   2   2   1   2   1   2   2   2   1   1   1   2   1   2   1   2   1   2   1   2   2   2   2   2   1   1   2   2   1   2   1   1   2   1   2   1   1
 MK-4-1                 2   1   2   1   2   1   1   2   2   1   1   2   2   1   2   2   2   1   1   2   1   1   2   2   1   1   1   1   1   1   1   1   1   1   1   1   1   2   1   2   2   2   2   2   1   1   1   2   1   1   2   2   2   2   2   2   2   2   2   2   2   1   1   1   2   2   1   1   1   2   1   2   2   1   1   2   2   1   1   2   1   2   1   1   2   1   2   2   1   2   2   2   1   2   1   2   1   2   1   1   1   1   1   2   1   1   1   2   1   1   2   2   1   1   1   2   1   1   1   1   1   2   2   1   2   2   2   1   1   2   2   2   2   1   1   2   1   1   1   2   1   1   1   1   1   1   2   1   2   1   1   1   2   2   2   1   1   2   2   2   1   2   2   1   1   2   1   1   1   2   2   1   1   1   2   1   2   1   1   2   2   1   1   1   1   2   2   1   2   2   2   1   1   1   2   1   1   2   2   1
 MK-4-2                 2   1   1   2   2   1   1   2   2   1   1   2   2   1   2   2   2   1   2   2   1   1   2   2   1   1   1   2   2   1   1   1   1   1   1   1   1   2   1   2   2   2   2   1   1   1   2   2   1   1   2   2   2   2   2   2   2   2   2   2   2   1   1   1   2   2   1   1   2   2   1   1   2   1   1   2   2   1   1   2   2   2   1   1   2   1   2   2   1   2   2   2   1   2   1   2   2   2   1   1   1   1   1   2   1   1   1   2   1   1   2   1   1   1   1   2   1   2   1   1   1   2   2   1   2   2   2   1   1   2   2   2   2   1   1   2   1   1   1   2   1   1   2   1   1   2   2   1   1   2   1   1   1   2   1   1   1   2   2   2   1   2   2   1   1   2   1   1   1   2   2   1   1   1   2   1   2   1   1   2   2   1   2   1   2   2   2   1   1   2   2   1   1   1   2   1   1   2   2   2
 MK-4-3                 2   1   1   2   2   1   1   2   2   1   1   2   2   1   2   2   2   1   2   2   2   2   2   2   1   2   1   2   2   2   1   1   1   1   1   1   1   2   1   2   2   2   2   1   1   1   2   2   1   1   2   2   2   2   1   2   2   2   2   2   1   1   1   1   2   2   1   1   2   2   1   2   2   1   1   2   2   2   1   2   1   2   1   2   2   1   2   2   1   2   2   2   1   2   1   2   2   2   1   1   1   1   1   2   1   1   1   2   1   1   2   1   1   1   1   2   1   2   1   1   1   2   2   1   2   2   2   1   1   2   2   2   2   1   1   2   1   1   1   2   1   1   2   2   1   2   1   1   1   2   1   1   1   2   1   1   1   2   2   2   1   1   2   1   2   2   1   1   1   2   2   1   1   1   2   1   2   1   2   2   2   1   2   1   1   2   2   1   1   2   2   1   1   1   2   1   1   2   2   1
 MK-4-4                 2   1   2   2   2   1   1   2   2   1   1   2   2   1   2   2   2   1   2   2   2   2   2   2   1   2   1   2   2   2   1   1   2   1   1   1   1   2   1   1   2   2   1   1   1   1   2   2   1   1   2   2   2   2   1   2   2   2   2   2   1   1   1   1   2   2   1   2   2   2   1   2   2   1   1   2   2   2   2   2   1   2   1   1   2   1   2   2   1   2   2   2   1   2   1   2   2   2   1   1   2   1   1   2   1   1   1   2   1   1   1   1   1   1   1   2   1   2   1   2   1   2   2   1   2   2   2   1   1   2   2   1   2   1   1   1   1   1   2   2   2   1   2   2   1   2   1   1   1   2   1   1   1   2   1   1   1   2   2   2   2   1   2   1   2   1   1   1   1   2   2   1   1   1   2   1   2   1   2   2   2   2   1   1   2   2   2   1   1   2   2   1   1   2   2   1   1   1   2   1
 MK-4-5                 2   1   2   1   2   1   2   2   2   1   2   2   2   1   2   2   2   1   2   2   2   2   2   2   1   2   1   2   2   2   1   1   2   2   2   1   1   2   1   1   2   1   2   1   1   1   2   2   1   1   2   2   2   2   1   2   2   2   2   2   1   1   1   1   2   2   1   2   2   2   1   1   2   1   1   2   2   2   2   2   1   2   1   1   1   1   2   2   1   2   2   2   1   2   1   2   2   2   1   1   2   1   1   2   1   1   1   1   1   1   1   1   1   1   1   1   1   2   1   2   2   1   2   1   2   2   2   1   1   1   1   1   2   1   1   1   1   2   2   2   2   1   2   2   1   2   1   1   1   2   1   1   1   2   1   1   1   2   2   2   2   1   2   1   1   1   1   1   1   2   2   1   2   2   2   1   2   1   2   2   2   2   1   2   2   2   2   1   1   2   2   2   2   2   2   1   1   1   2   1
 MK-4-6                 2   1   2   1   2   1   1   2   2   1   2   2   2   1   2   2   1   1   1   2   2   2   2   2   1   2   1   2   2   2   1   1   2   2   2   1   1   2   1   1   2   1   2   1   1   1   2   2   1   2   2   2   2   2   1   2   2   1   2   2   1   1   1   1   2   2   1   2   2   2   1   1   2   1   1   2   2   2   2   2   1   2   2   1   1   2   2   2   1   2   2   2   1   2   1   2   2   2   1   1   2   1   1   2   1   2   1   1   1   1   1   1   1   1   1   1   1   2   1   2   2   1   2   1   2   2   2   1   2   1   1   1   1   1   1   1   1   2   2   2   2   1   2   2   1   2   1   1   2   2   2   1   1   2   1   1   1   2   1   2   2   1   2   1   1   2   1   2   1   2   2   1   2   1   2   1   2   1   2   2   2   2   1   2   2   2   2   1   2   2   2   2   1   1   2   1   2   1   2   1
 MK-4-7                 2   1   2   1   2   1   2   2   2   1   2   2   2   1   2   2   1   2   1   2   2   2   2   1   1   2   1   2   2   2   1   1   2   2   2   1   1   2   1   1   2   1   2   1   1   1   2   2   1   2   2   2   2   2   1   2   2   1   1   2   1   1   1   1   2   2   1   2   2   2   1   1   2   1   1   2   2   1   2   2   1   2   2   1   1   2   2   2   1   2   2   2   1   2   1   2   2   2   1   1   2   1   1   2   1   2   1   2   2   1   1   1   1   1   1   1   1   2   2   2   2   1   1   1   1   1   2   1   2   1   1   1   2   1   1   1   1   2   2   2   2   2   2   2   1   2   1   1   2   1   2   1   2   2   1   1   1   2   2   1   2   1   2   1   1   2   1   2   1   2   2   1   2   1   2   1   2   1   2   2   1   2   1   1   2   2   2   1   2   2   2   1   1   1   2   1   2   1   2   1
 MK-4-8                 1   2   1   2   2   2   2   2   2   1   1   2   2   1   2   2   1   2   1   2   2   2   2   1   1   2   2   2   2   2   2   1   2   2   2   2   1   1   1   1   2   1   2   1   1   1   1   1   1   2   2   2   2   2   1   2   2   2   1   2   1   1   1   1   2   2   1   2   2   2   1   1   2   2   2   2   2   1   2   2   1   2   2   1   1   2   2   2   1   2   2   2   1   2   1   2   2   2   1   1   2   2   1   2   1   2   1   2   2   1   2   1   1   1   1   1   1   2   2   2   2   1   1   1   1   1   2   1   2   1   1   1   2   1   1   1   1   2   2   2   2   2   2   2   1   2   1   1   1   1   2   1   2   2   1   1   1   2   2   1   2   1   2   1   1   2   1   2   1   2   2   1   1   1   1   2   2   1   2   1   1   2   1   1   2   1   2   1   2   2   1   1   1   1   2   1   2   1   2   1
 MK-4-9                 1   2   1   2   2   2   1   2   1   1   1   2   2   1   2   2   1   2   1   2   2   2   2   1   1   2   2   2   2   2   2   1   2   2   2   1   1   1   1   1   2   2   2   2   1   1   1   1   1   2   1   2   2   2   1   2   2   2   1   2   1   2   1   1   2   2   1   2   2   2   1   1   2   2   2   2   2   2   2   2   1   2   2   1   1   2   2   2   1   1   2   2   1   2   1   1   2   2   1   1   2   2   1   2   1   2   1   2   2   1   2   1   1   1   1   1   1   2   2   2   2   1   1   1   1   1   1   1   2   2   1   1   2   1   1   1   1   2   2   2   2   2   2   2   1   1   1   1   1   1   2   1   2   2   1   1   1   2   2   1   2   1   2   1   1   2   1   2   1   2   2   1   1   2   2   2   2   1   1   1   1   2   1   1   2   2   2   1   2   2   1   1   1   1   2   1   2   2   2   1
 MK-4-10                1   2   1   2   2   1   2   2   1   2   1   2   2   1   1   2   1   2   1   2   2   2   1   1   2   1   2   2   2   1   2   1   2   2   2   1   2   1   2   1   1   1   2   1   2   1   1   1   1   1   1   2   2   2   1   2   1   2   1   2   1   2   1   1   1   1   2   2   2   2   1   1   2   2   2   2   2   2   2   2   1   2   2   1   1   2   2   2   1   1   1   2   2   2   1   1   2   1   1   1   2   2   1   2   1   2   1   2   2   1   2   1   2   1   1   1   2   1   2   2   2   1   1   1   1   1   1   1   2   2   1   1   2   1   1   1   1   2   2   2   2   2   2   2   2   1   1   1   1   1   2   1   2   2   1   1   1   2   2   1   2   1   2   1   1   2   1   2   1   2   2   1   2   2   2   2   2   1   1   1   1   1   1   1   2   2   2   1   2   2   1   1   2   1   2   1   2   2   2   1
 MK-4-11                1   2   1   2   2   1   2   2   1   2   1   2   2   1   1   2   1   2   1   2   1   2   1   1   2   2   2   1   2   1   2   1   2   2   2   1   2   1   2   1   1   2   2   1   2   1   1   1   1   1   1   2   2   2   1   2   1   2   1   2   1   1   1   1   1   1   2   2   2   1   1   1   1   2   2   2   2   2   2   2   1   2   2   1   1   2   2   2   1   1   1   2   2   2   1   1   2   1   2   2   2   2   1   2   1   2   1   2   2   1   2   1   2   1   1   1   2   1   2   2   2   1   1   1   2   1   1   1   2   2   1   1   2   1   1   1   1   2   2   2   2   2   2   2   2   1   1   1   1   1   2   1   2   2   1   1   1   2   1   1   2   1   1   1   1   2   1   2   1   2   2   1   2   2   2   2   2   1   1   1   1   1   1   1   2   2   2   1   1   2   1   1   2   1   2   1   2   2   2   1
 MK-4-12                1   2   1   2   2   1   2   1   1   2   1   2   2   1   1   2   1   2   1   2   2   2   1   1   2   2   1   1   2   1   2   1   2   2   2   1   2   1   2   1   1   2   2   1   2   1   1   1   1   1   1   2   2   2   1   2   1   2   1   2   1   1   2   2   1   1   2   2   2   1   1   1   1   1   2   2   2   2   2   2   1   2   2   1   1   2   2   2   1   1   2   1   2   2   1   2   2   1   1   1   2   2   1   2   1   2   2   2   2   1   2   1   2   1   1   1   2   1   2   2   2   1   1   1   2   1   1   1   2   2   1   1   2   1   2   1   1   2   2   2   1   2   2   2   2   1   1   1   1   1   2   1   2   2   2   1   1   2   1   1   2   1   1   1   1   1   1   2   1   2   2   1   2   2   2   2   2   1   2   1   2   1   1   1   1   2   2   1   1   2   1   1   2   1   1   1   2   2   2   1
 MK-4-13                1   2   1   2   2   1   2   1   1   2   1   1   2   1   1   2   1   2   1   2   2   2   1   1   2   2   1   1   1   1   2   1   2   2   1   1   2   1   2   1   1   2   2   1   2   1   1   1   1   1   1   2   2   2   1   2   1   2   1   2   1   1   2   2   1   1   2   2   2   1   1   1   1   1   2   2   2   2   1   2   2   2   2   1   1   2   2   2   1   1   2   2   1   2   1   2   2   1   1   1   2   2   1   1   2   2   2   2   2   2   2   1   1   1   1   2   2   1   2   2   2   1   1   1   2   1   1   1   2   2   1   1   2   1   2   2   2   2   2   2   1   2   2   2   2   2   1   1   1   1   2   1   2   2   1   1   1   2   1   1   2   1   1   1   1   2   1   2   1   2   2   1   2   2   2   2   2   1   2   1   2   1   1   1   1   2   1   1   1   2   1   1   2   1   1   1   2   2   2   1
 MK-4-14                1   2   1   1   2   1   2   1   1   2   1   2   1   1   2   2   1   2   1   2   2   2   1   1   2   2   1   1   1   1   2   1   2   2   1   1   2   1   2   1   1   2   1   1   2   1   1   1   1   1   1   2   2   2   1   2   1   2   1   2   1   1   2   2   1   1   2   2   2   1   1   1   1   1   2   2   2   2   1   2   1   2   1   1   1   2   2   2   1   1   2   2   1   2   1   2   2   1   1   1   2   1   1   1   2   2   1   2   2   1   2   1   1   1   1   2   2   1   2   1   2   2   1   1   2   1   1   1   2   2   1   1   2   1   2   2   1   2   2   2   1   2   2   2   2   2   1   1   1   1   2   1   2   2   1   2   1   2   1   1   2   1   1   1   1   2   1   2   2   2   2   1   2   2   2   2   2   1   2   1   2   1   1   1   1   2   2   1   1   2   1   1   2   1   1   1   2   2   2   1
 MK-4-15                1   2   1   1   2   2   2   1   1   2   1   2   1   1   2   2   1   2   1   2   2   2   2   1   2   1   1   1   2   1   2   1   2   2   1   2   2   1   2   1   1   2   1   1   2   1   1   2   1   2   1   2   2   2   1   2   1   2   1   2   1   1   2   2   2   1   1   2   2   1   1   1   1   1   2   2   2   2   2   1   1   2   1   1   1   2   2   2   1   1   2   2   1   2   2   2   1   1   1   1   2   1   1   1   2   2   1   2   2   1   2   1   1   1   1   2   2   2   2   1   2   2   1   1   2   1   1   1   2   2   1   1   2   1   2   2   1   2   2   2   2   2   2   2   2   2   1   1   1   1   2   1   2   2   1   2   1   2   1   2   2   1   1   1   1   2   1   2   2   2   2   1   2   2   2   2   2   1   2   1   2   2   1   1   1   2   2   1   1   2   1   1   2   1   2   1   2   2   2   1
 MK-4-16                1   2   1   1   2   2   2   1   2   2   2   2   1   1   2   2   1   2   1   2   2   2   2   2   2   1   1   1   2   1   2   1   2   2   1   2   2   2   2   1   1   2   1   1   2   1   1   1   1   2   1   2   1   2   2   2   1   2   1   1   2   1   2   1   2   1   1   2   2   1   1   1   1   2   2   2   2   2   2   1   1   2   2   1   2   2   2   2   1   1   2   2   1   2   2   2   1   1   1   1   2   1   1   1   2   2   1   2   2   1   2   1   1   1   1   2   2   2   2   1   2   2   1   1   2   1   1   1   2   2   1   1   2   1   1   2   1   2   2   2   2   2   2   2   2   2   1   1   1   1   2   1   2   2   1   2   1   2   1   2   2   1   1   1   2   2   1   2   2   2   2   1   2   2   2   2   2   1   2   1   2   2   1   1   1   2   2   1   1   2   1   1   2   1   2   1   2   2   2   1
 MK-5-1                 1   1   1   2   2   2   2   1   2   2   2   2   2   2   1   2   1   2   1   2   1   2   2   1   2   2   1   1   1   1   1   1   1   1   2   1   1   2   1   2   2   2   2   2   1   2   1   1   1   1   1   2   1   2   2   2   1   2   2   2   1   1   2   1   2   2   1   2   2   2   1   2   1   2   2   2   1   1   1   1   1   1   2   1   2   2   1   2   1   2   2   2   1   1   2   2   1   2   2   2   2   1   1   2   1   2   2   2   2   2   1   2   1   2   2   1   1   1   1   2   2   1   2   1   1   2   2   2   1   1   1   2   1   2   1   1   1   2   2   2   1   1   1   2   2   2   2   2   2   1   1   2   2   1   1   1   1   1   1   2   2   2   2   2   1   2   1   2   1   1   1   1   1   2   2   1   1   2   2   2   2   2   1   2   2   1   1   2   2   1   1   1   1   2   2   1   1   1   2   1
 MK-5-2                 1   1   1   2   2   2   2   1   2   2   2   2   2   2   1   2   1   2   1   2   1   2   2   1   2   2   2   1   1   1   1   2   1   1   2   1   2   2   1   2   2   2   2   2   1   2   1   2   1   1   1   2   1   2   1   2   1   2   2   2   1   1   2   2   2   2   1   2   2   2   1   2   1   2   2   2   2   2   1   1   1   1   2   2   2   2   1   2   1   1   2   1   1   1   1   2   1   2   2   2   2   1   1   2   1   2   2   2   2   1   1   2   1   2   2   1   1   1   1   2   2   2   2   1   1   2   2   2   1   1   1   2   1   2   1   1   1   1   2   2   1   1   1   2   2   2   2   2   2   1   1   2   2   1   2   1   1   1   1   2   2   2   2   1   1   2   1   1   1   1   1   1   1   2   1   2   1   2   2   2   2   2   1   2   2   1   1   2   2   1   1   1   1   2   2   2   1   1   2   2
 MK-5-3                 2   1   1   2   2   1   2   1   2   1   1   2   2   2   1   2   1   2   1   2   1   2   1   1   2   2   2   1   1   1   1   2   2   1   2   1   2   2   1   2   2   2   2   2   1   2   1   1   2   1   1   2   1   2   1   2   1   2   2   2   1   1   2   2   2   2   1   2   2   2   1   2   1   2   2   2   2   1   1   1   2   1   2   2   2   2   1   2   1   1   2   1   1   1   1   2   1   2   2   2   2   1   1   2   1   2   2   2   2   1   2   2   1   2   2   1   1   2   2   2   2   2   2   1   1   2   2   2   1   1   1   2   1   2   1   1   1   1   2   2   2   1   1   2   2   2   2   2   2   1   1   2   2   1   2   1   1   1   1   2   2   2   1   1   1   2   1   1   2   2   1   1   1   1   1   2   1   2   2   2   1   2   1   2   1   1   1   2   2   1   1   1   2   2   2   2   1   1   2   2
 MK-5-4                 2   1   1   2   2   1   2   1   2   1   1   2   2   2   1   2   1   2   2   2   1   2   1   1   2   2   2   1   1   1   1   2   2   1   2   1   2   2   1   2   2   2   2   2   1   2   2   1   2   1   1   1   1   2   2   2   1   2   2   2   1   1   2   1   1   2   1   2   2   1   2   2   1   2   2   1   2   1   1   1   2   1   2   2   1   2   1   2   1   1   2   1   1   1   1   2   2   2   2   2   2   1   1   2   1   2   1   1   2   1   2   1   1   2   2   1   1   2   2   2   2   2   2   1   1   2   2   2   1   2   1   1   1   2   1   1   1   1   2   1   2   1   1   2   2   2   2   2   2   1   1   2   2   1   1   1   1   1   1   1   2   2   1   1   2   2   1   1   2   2   1   1   1   1   1   2   1   2   2   2   2   2   1   2   2   1   1   1   2   1   1   2   2   2   2   2   1   1   2   2
 MK-5-5                 2   1   1   2   2   2   2   1   2   1   2   2   2   2   1   2   1   2   2   2   1   2   1   1   2   2   2   1   2   1   1   2   2   2   1   2   2   2   1   2   2   2   2   2   1   2   2   1   2   1   1   1   1   2   2   2   1   2   2   2   1   1   2   1   1   2   1   2   1   1   2   1   1   1   2   1   2   1   1   1   2   1   2   2   1   1   1   2   1   1   2   1   1   1   1   2   2   2   2   2   2   1   1   1   1   2   1   1   2   2   2   1   2   2   2   2   2   2   2   2   2   2   1   2   1   2   2   2   1   2   1   2   1   2   1   1   1   1   2   2   2   1   1   2   2   2   2   2   2   1   2   2   1   1   1   1   1   1   1   1   2   2   1   2   2   2   1   1   2   2   2   1   1   1   1   2   1   2   2   2   2   2   1   2   2   1   1   1   1   1   1   2   2   2   2   2   1   1   2   2
 MK-5-6                 2   1   1   2   2   2   2   1   1   1   2   2   2   2   1   2   1   2   2   2   1   2   1   1   2   2   2   1   2   1   1   2   2   2   1   1   2   2   1   2   2   2   2   2   1   2   2   2   2   1   1   1   1   2   2   2   1   2   2   2   1   1   2   2   1   2   1   1   1   1   2   1   2   1   2   1   2   1   1   1   2   1   2   2   2   1   2   2   1   1   2   1   1   1   1   2   2   2   2   2   2   1   1   1   1   2   1   1   2   2   2   1   2   2   2   2   2   2   2   2   2   2   1   2   1   2   2   2   1   1   1   2   1   2   1   1   1   1   2   2   2   1   1   2   2   2   2   2   2   1   2   2   1   1   1   1   1   1   1   1   2   2   1   1   2   2   1   1   2   1   2   1   1   1   1   1   1   2   2   2   2   2   1   2   2   2   1   1   1   1   1   1   2   2   2   2   1   1   2   1
 MK-5-7                 2   1   1   2   2   2   1   1   1   1   2   1   2   2   1   2   1   2   2   2   1   2   1   1   2   2   2   1   2   1   2   2   2   2   1   1   2   2   1   2   2   2   2   2   1   1   2   2   2   1   1   2   1   2   2   2   1   1   1   2   1   1   2   2   1   2   1   1   1   1   2   1   2   1   1   1   2   1   1   1   2   1   2   2   2   1   2   2   1   1   2   2   1   1   1   2   2   2   2   2   2   2   1   1   2   2   1   1   2   2   2   2   2   2   2   2   2   2   2   2   2   2   1   2   1   2   2   2   1   1   1   2   1   2   1   1   1   1   2   2   2   1   1   2   2   2   2   2   2   1   2   2   1   1   1   1   1   1   1   1   2   2   1   1   2   2   1   1   2   1   2   1   1   1   1   1   1   2   2   2   2   2   1   1   2   2   1   1   2   1   1   1   2   2   2   2   1   1   2   1
 MK-5-8                 2   1   2   2   2   2   1   1   1   2   2   1   2   2   1   2   1   2   1   2   1   2   1   1   2   2   2   1   2   1   2   2   2   2   1   1   2   2   1   2   2   2   2   2   1   1   2   2   2   1   1   2   1   2   2   1   1   1   1   2   1   1   2   2   2   2   1   1   1   1   2   1   2   1   1   1   2   1   1   1   2   1   2   2   2   1   2   2   1   1   2   2   1   1   1   2   2   2   2   2   2   2   1   2   1   2   1   1   2   2   1   2   2   2   2   2   2   2   2   2   2   2   1   2   1   2   2   2   1   1   1   2   1   1   1   2   1   2   2   2   1   1   1   2   2   2   2   2   2   1   2   2   1   1   1   1   1   1   1   2   2   2   1   1   2   2   1   1   2   1   2   1   1   1   1   1   1   2   2   2   2   2   1   1   2   2   1   1   2   1   1   1   2   2   2   2   1   1   2   1
 MK-5-9                 2   1   2   2   2   2   1   1   1   2   1   1   2   2   1   2   1   1   1   2   1   1   1   1   2   2   2   1   2   1   2   2   2   2   1   1   2   2   1   2   2   1   2   2   1   1   2   2   2   2   1   2   1   1   2   1   1   1   1   2   1   1   2   2   2   2   1   1   1   1   2   1   2   1   1   1   2   1   1   2   2   1   2   2   2   1   2   2   1   1   2   2   1   1   1   2   2   2   2   2   2   1   1   2   1   2   1   1   2   2   1   2   2   2   1   2   1   2   2   2   2   2   1   2   2   2   1   2   1   1   1   1   1   1   2   2   1   2   2   2   1   1   1   2   2   2   2   2   2   2   1   2   1   1   1   1   1   1   1   1   2   2   1   1   2   2   1   1   1   1   2   1   1   1   1   1   2   2   2   2   2   2   1   2   2   2   1   1   2   1   1   1   2   2   2   2   2   1   2   1
 MK-5-10                2   1   2   1   1   2   1   1   2   2   1   2   2   2   2   2   1   1   2   2   1   1   1   1   2   1   2   1   2   1   2   2   2   2   1   1   2   2   1   2   2   1   2   2   1   2   2   2   2   1   1   2   1   1   2   1   1   2   1   2   1   2   2   1   2   2   1   1   1   1   2   1   2   1   1   1   1   2   1   2   1   1   1   2   2   1   2   2   1   1   2   2   1   1   1   2   2   2   2   2   2   1   1   2   1   2   1   1   2   2   1   2   1   2   1   2   1   2   2   2   2   1   1   2   2   2   1   2   1   2   1   1   1   1   2   2   1   2   2   2   1   1   1   2   2   2   2   2   2   2   1   2   1   1   1   1   1   1   1   1   2   2   1   1   2   2   1   1   1   1   2   1   1   1   1   1   2   2   2   2   2   1   2   2   2   2   2   2   2   1   1   1   2   2   2   2   2   1   2   1
 MK-5-11                1   1   2   1   2   2   1   1   2   2   1   1   2   2   2   2   1   1   2   2   2   1   1   2   2   2   2   1   2   1   2   2   2   2   1   2   2   2   1   2   2   1   2   2   1   2   2   2   1   1   1   2   1   1   2   1   1   2   1   1   1   1   2   1   2   2   1   1   1   1   2   1   2   1   1   1   1   2   1   2   1   1   1   2   2   1   2   2   1   1   2   2   1   1   1   2   2   2   2   2   2   1   1   2   1   2   1   1   2   2   1   2   1   1   1   2   1   1   2   2   2   1   1   2   2   2   1   2   1   2   1   1   1   1   2   2   1   2   2   2   1   1   1   2   2   2   2   2   2   2   1   2   1   1   1   1   1   1   1   1   2   2   1   1   2   2   1   1   1   1   2   1   1   1   1   1   2   2   2   2   2   1   2   2   2   2   1   2   2   1   1   1   2   2   2   2   2   1   2   1
 MK-5-12                1   1   2   1   2   2   1   1   2   2   1   1   2   2   2   2   1   1   1   2   1   1   1   2   2   2   1   1   2   1   2   2   2   2   1   2   2   2   1   2   2   1   2   2   1   2   2   2   1   1   1   1   2   1   2   1   1   2   1   1   1   1   2   1   2   2   1   1   1   1   2   1   1   2   1   1   1   2   1   2   1   1   1   2   2   1   2   2   1   2   2   2   1   1   1   2   2   2   1   2   2   1   1   2   1   2   1   1   2   2   1   1   1   1   1   2   1   1   2   1   2   1   1   2   2   1   2   2   1   2   1   1   1   1   2   2   1   2   2   2   1   1   2   2   1   1   2   2   2   2   1   2   1   1   1   1   1   1   1   1   2   2   1   1   2   2   1   1   1   1   2   1   1   1   1   1   2   2   2   2   2   1   2   2   2   2   1   1   2   1   1   1   2   2   2   2   2   1   2   2
 MK-5-13                1   1   2   1   2   2   1   1   2   1   1   1   2   2   2   2   1   1   1   2   1   1   1   2   1   2   1   1   2   1   2   2   2   2   1   2   2   2   1   2   2   1   2   2   1   2   2   2   1   1   2   1   2   1   1   1   1   2   1   1   1   2   1   1   1   2   1   1   1   1   1   1   1   2   1   1   1   2   1   2   1   1   1   2   2   1   2   2   1   2   2   2   1   1   1   2   2   2   1   2   1   1   1   2   1   2   1   1   2   1   1   1   1   2   1   2   1   1   1   1   2   1   1   2   2   1   2   2   1   2   1   1   1   1   2   2   1   2   2   2   1   1   2   2   1   1   2   2   2   2   1   1   1   1   1   1   1   1   2   1   2   1   1   1   2   1   2   1   1   1   2   1   1   1   1   1   2   2   2   1   2   1   2   2   2   2   1   1   2   1   1   1   2   2   2   2   2   1   2   2
 MK-5-14                2   1   1   1   2   2   1   1   1   1   1   1   2   2   2   2   1   1   1   2   1   1   1   2   1   2   1   1   2   1   2   1   1   2   1   1   2   2   1   1   2   1   2   2   1   2   2   2   1   1   2   1   2   1   1   1   1   2   1   1   1   2   1   1   2   2   1   1   1   1   2   1   1   2   2   1   1   2   1   2   1   1   1   2   2   1   2   2   2   2   2   2   2   1   1   2   2   2   1   2   1   1   1   2   1   2   2   1   2   1   1   1   1   1   1   2   1   1   1   1   2   1   1   2   1   2   1   2   1   2   1   1   1   1   2   2   1   2   2   2   1   1   2   1   1   1   2   2   1   2   1   1   1   1   2   1   1   1   2   1   2   1   1   1   2   1   2   1   1   1   2   1   1   1   1   1   2   2   2   1   2   1   2   2   2   2   1   1   2   1   1   1   2   1   2   2   2   1   1   2
 MK-5-15                2   2   2   1   2   2   1   1   1   2   1   1   2   2   2   1   1   1   1   2   1   1   1   2   1   2   1   1   2   1   2   1   1   2   1   1   2   2   1   1   2   1   2   2   1   2   2   2   1   1   2   1   2   1   1   2   1   2   1   1   1   2   1   1   1   2   1   1   1   1   2   1   1   2   2   1   1   2   1   1   1   1   1   2   2   1   2   2   2   2   2   2   2   1   1   2   2   2   1   2   1   2   1   2   1   2   2   1   2   1   1   1   1   1   1   2   1   1   1   1   2   1   1   2   1   2   1   2   1   1   1   1   1   1   1   2   1   2   2   2   2   1   2   1   1   2   2   2   2   2   1   1   1   1   2   1   1   1   2   1   2   1   1   1   2   1   2   1   1   1   2   1   1   1   1   1   1   2   2   1   2   1   2   2   2   2   1   1   2   1   1   1   2   1   2   2   2   2   1   2
 MK-5-16                2   2   2   1   2   2   1   1   1   2   1   1   2   2   2   1   1   1   1   2   1   1   1   2   1   2   2   1   2   2   2   1   1   2   2   2   1   2   1   1   2   1   2   1   1   1   2   2   1   1   2   2   2   1   1   2   1   2   1   2   1   2   1   1   1   2   1   1   1   1   2   1   1   2   2   1   1   2   1   1   1   1   1   2   2   1   2   2   2   2   2   2   2   1   1   2   2   2   1   2   1   2   1   1   2   2   1   1   2   1   1   1   1   1   1   2   1   1   2   1   2   1   1   2   1   1   1   2   1   1   2   1   1   1   1   2   1   2   2   2   2   1   2   1   1   2   2   2   2   2   1   1   1   1   2   1   1   1   2   1   2   1   1   1   2   1   2   1   1   1   2   1   1   1   1   1   1   2   2   1   1   1   2   2   2   1   1   1   2   1   1   1   2   1   2   2   2   1   1   2
 MK-6-1                 1   1   2   2   2   1   2   1   1   2   2   1   1   1   2   1   2   1   1   2   1   2   1   1   2   1   1   2   1   1   2   1   1   2   1   1   2   2   2   1   2   1   2   1   2   1   1   1   2   1   2   1   1   2   2   1   1   2   1   2   1   2   1   1   1   1   1   1   1   2   1   1   2   1   1   2   1   1   2   2   1   1   2   2   2   1   2   2   1   1   1   2   1   2   2   2   1   1   1   1   1   2   2   2   2   1   2   2   2   2   1   1   1   1   2   1   2   2   1   2   2   1   2   2   2   1   2   2   1   1   2   1   2   1   2   2   2   2   1   1   1   2   1   2   2   1   1   2   1   2   1   1   1   2   2   2   2   2   1   1   2   1   1   2   1   2   1   2   2   1   2   2   2   2   2   2   2   2   2   2   1   1   1   2   2   2   1   1   1   1   2   1   2   2   1   2   1   1   1   2
 MK-6-2                 1   1   2   2   2   1   2   2   1   2   2   1   1   1   2   1   2   1   1   2   1   2   1   1   2   1   1   2   1   1   2   1   2   2   1   1   2   2   1   1   1   1   2   1   2   1   1   1   2   1   2   1   1   1   2   1   1   2   1   2   2   2   1   1   2   1   1   1   1   2   1   1   2   1   1   2   1   1   2   2   1   1   2   2   2   1   1   2   1   1   1   2   2   2   2   2   1   1   1   1   1   1   2   2   2   1   2   2   2   2   1   1   1   1   2   1   2   2   1   2   2   1   2   1   2   1   2   2   1   2   2   1   2   2   2   2   2   2   2   1   1   2   1   2   2   1   1   1   1   2   1   2   2   2   2   2   2   2   1   1   2   1   1   2   1   2   1   2   2   1   2   2   2   2   2   2   2   2   2   2   1   1   1   2   1   2   1   1   1   1   2   1   2   2   1   2   1   1   2   2
 MK-6-3                 1   1   2   2   2   1   2   2   1   2   1   1   2   1   2   1   2   2   1   1   1   2   1   1   2   1   1   2   1   1   2   1   2   2   1   1   2   2   2   1   2   1   2   1   2   1   1   1   2   1   2   1   1   1   2   1   1   2   1   2   2   2   1   1   2   1   2   1   2   2   1   1   2   1   1   2   1   1   2   2   2   1   2   2   2   1   2   2   1   1   1   2   2   2   2   2   1   1   1   1   1   1   1   2   2   1   1   2   2   2   1   1   1   1   2   1   2   2   1   1   2   1   2   1   2   1   2   2   1   2   2   1   2   1   2   2   2   2   2   1   1   2   1   2   2   1   1   1   2   2   1   2   2   2   2   1   2   2   1   1   2   1   1   2   1   2   2   2   2   2   2   2   2   2   1   2   2   2   2   2   1   1   1   2   1   2   1   1   1   1   2   1   2   2   1   2   2   1   2   2
 MK-6-4                 1   1   2   2   2   1   2   2   1   2   1   1   2   1   2   1   2   2   1   1   1   2   1   1   2   1   1   2   1   1   2   1   2   2   1   1   2   2   1   1   2   1   2   1   2   1   1   1   2   1   2   1   1   1   2   1   1   2   1   2   1   2   1   2   2   1   2   2   2   2   1   1   2   1   1   2   1   1   2   2   2   1   2   2   2   1   2   2   1   1   1   2   2   2   2   2   1   1   2   1   1   1   1   2   2   1   1   2   1   1   1   1   1   1   2   2   2   2   1   1   2   1   2   1   2   1   2   2   1   2   2   1   2   1   2   2   2   2   2   1   1   1   1   2   2   1   1   1   2   2   1   2   2   2   1   1   2   1   1   1   2   1   1   1   2   2   2   2   2   2   2   2   2   2   1   2   2   2   2   2   1   1   1   2   1   1   1   1   1   1   1   1   2   2   1   2   2   1   2   2
 MK-6-5                 1   1   2   2   2   1   2   1   1   2   1   1   2   1   2   1   2   2   1   1   1   2   1   1   1   1   1   2   1   1   2   1   2   2   1   1   2   2   1   1   2   1   2   1   1   1   1   1   2   1   2   1   1   1   2   1   2   2   1   2   1   2   1   2   2   1   2   2   2   2   1   1   2   1   1   2   1   1   2   2   2   1   2   2   1   1   2   2   1   1   1   2   2   2   2   2   1   1   2   1   1   1   1   2   2   2   1   2   1   1   1   1   1   2   2   1   2   2   1   1   2   1   2   1   1   1   2   1   1   2   2   1   2   1   2   2   2   2   2   1   1   1   1   2   2   1   1   1   2   2   1   2   2   2   1   1   2   1   1   1   1   1   2   1   2   2   2   2   2   2   2   2   2   2   1   2   2   2   2   2   1   1   1   2   1   1   1   1   1   1   1   1   2   2   1   1   2   2   2   2
 MK-6-6                 1   1   2   1   2   1   2   1   1   2   2   1   1   1   2   1   2   2   1   1   1   2   1   1   1   1   2   2   1   1   2   1   2   2   1   1   2   2   1   1   2   1   2   1   1   1   1   1   2   1   2   1   2   2   2   1   2   2   1   1   1   2   1   2   2   1   1   2   2   2   1   1   1   1   1   2   1   1   2   2   2   2   2   2   1   1   2   2   1   1   1   2   2   2   2   2   1   1   1   1   1   1   1   2   2   2   1   2   1   1   1   2   1   2   2   1   2   2   1   1   2   1   2   1   1   1   2   2   1   2   2   1   2   1   2   2   2   1   2   1   2   1   1   2   2   1   1   1   2   2   1   2   2   2   1   1   2   1   1   1   1   1   2   1   2   2   2   2   2   2   2   2   2   2   1   2   2   2   2   2   1   2   1   2   1   1   1   1   1   1   1   1   2   2   1   1   2   2   2   2
 MK-6-7                 2   2   1   1   2   1   2   1   1   2   2   1   1   1   2   1   2   2   1   1   1   2   2   1   1   1   2   2   1   1   2   1   2   2   1   1   2   2   1   1   2   1   2   1   1   1   2   1   2   1   2   1   2   2   2   1   1   2   1   1   1   2   1   2   2   2   1   2   2   2   1   1   1   1   1   2   1   1   2   2   2   2   1   2   1   1   2   2   1   1   1   2   2   2   2   2   1   1   1   1   1   1   1   2   2   2   1   2   1   2   1   2   1   2   2   1   2   2   2   1   2   1   2   1   1   1   2   2   1   2   2   1   2   1   2   2   2   1   2   1   2   1   1   2   2   1   1   1   2   2   1   2   2   2   1   1   2   1   1   1   1   1   2   2   2   2   2   1   1   2   2   2   2   2   1   2   2   2   2   2   1   2   1   2   1   1   1   1   1   1   2   1   2   2   1   1   2   2   1   2
 MK-6-8                 1   2   1   2   2   2   2   1   1   2   2   1   1   2   2   1   2   2   1   1   1   2   2   1   1   1   2   2   1   1   2   1   2   2   1   1   2   2   1   1   2   2   2   1   1   1   2   1   1   1   2   1   2   2   2   2   1   2   1   1   1   2   1   2   2   2   1   2   2   2   1   1   1   1   1   2   1   1   2   2   2   1   2   1   1   1   2   2   1   1   1   2   2   2   2   2   1   1   1   1   1   1   1   2   2   2   1   2   1   2   2   2   2   2   2   1   2   2   1   1   2   1   2   1   1   1   2   2   1   2   2   1   2   2   2   2   2   1   2   2   2   2   2   2   2   1   1   1   2   2   1   2   2   2   1   1   2   1   1   2   1   1   2   2   2   2   2   1   1   1   2   2   2   2   1   2   2   2   2   2   1   2   1   2   1   1   1   1   1   1   2   1   2   2   1   1   2   2   1   2
 MK-6-9                 2   2   1   2   1   2   2   1   1   2   2   1   1   2   2   1   2   2   1   1   1   2   2   1   1   1   2   2   1   1   2   1   2   2   1   1   2   2   2   1   2   2   2   1   1   1   2   1   1   1   2   1   2   2   2   2   1   2   1   1   1   2   1   2   2   2   1   2   2   2   1   1   1   1   1   2   1   1   1   2   2   2   2   1   1   1   2   2   2   1   1   2   2   2   2   2   2   1   1   1   1   1   1   1   1   2   1   2   1   2   2   2   2   2   1   1   2   2   1   1   2   1   2   1   1   2   2   2   2   2   2   1   2   2   2   2   2   1   2   1   2   2   2   2   2   1   1   1   2   1   1   1   2   2   1   1   2   1   1   2   1   1   1   2   2   2   2   1   1   1   2   2   2   1   2   2   1   2   2   2   1   1   1   2   1   2   1   2   1   1   2   1   2   2   1   1   2   2   1   2
 MK-6-10                2   2   1   2   1   2   2   1   1   2   2   1   1   2   2   1   2   2   1   1   1   2   2   1   1   1   2   2   1   1   2   1   2   2   1   1   2   2   2   1   2   2   2   1   2   1   2   2   1   1   2   1   2   2   2   2   1   2   1   1   2   2   1   2   1   2   1   2   2   2   1   1   1   1   1   2   1   1   1   2   2   2   2   1   1   1   2   2   2   1   1   2   2   2   2   1   2   1   1   1   1   1   1   1   1   2   1   2   1   2   1   2   2   1   1   1   1   2   1   1   2   1   2   1   1   2   2   2   2   2   2   1   1   2   2   2   2   1   2   2   2   2   2   1   1   1   1   1   2   1   1   1   2   2   1   1   2   1   1   2   1   1   2   2   2   2   2   2   1   1   2   2   2   1   2   2   1   2   2   2   2   1   1   2   1   2   1   2   1   1   2   1   2   2   1   1   2   2   1   2
 MK-6-11                2   2   1   2   1   2   2   1   1   2   2   1   1   1   2   1   2   2   1   1   2   2   2   1   1   1   2   2   1   1   2   1   2   2   2   1   2   2   2   1   2   2   2   1   2   1   1   2   1   1   2   1   1   2   2   1   1   2   1   1   2   2   1   2   1   2   1   2   2   2   1   1   1   2   1   2   1   1   1   2   2   2   2   2   1   1   2   2   2   1   1   2   2   2   2   1   2   1   1   1   1   1   1   1   1   2   1   1   1   2   1   2   2   1   1   1   1   2   1   1   2   1   2   2   2   2   2   1   2   2   1   1   1   2   2   2   2   1   2   2   2   2   1   1   1   1   2   2   2   1   1   1   2   2   1   1   2   1   1   2   1   1   2   2   2   2   2   1   1   1   2   2   2   1   2   2   2   1   2   2   2   1   1   2   1   2   1   2   1   1   2   1   1   2   1   2   2   2   1   2
 MK-6-12                2   1   1   2   1   2   1   1   1   2   2   1   1   1   2   1   2   2   1   2   2   2   2   1   1   1   2   1   1   1   2   1   2   2   2   1   2   2   2   1   2   2   2   1   2   1   1   2   1   1   2   1   1   2   2   1   1   2   1   1   2   2   1   2   1   2   1   1   2   2   1   1   2   2   2   2   1   1   1   2   1   2   2   2   1   1   2   1   2   1   1   2   2   2   2   1   2   2   1   1   1   1   1   1   1   2   1   1   1   2   1   2   2   1   1   1   1   2   1   1   2   1   2   2   2   2   2   1   2   2   1   1   1   2   2   2   2   2   1   2   2   1   1   1   1   1   2   2   2   1   1   1   2   2   1   1   2   1   1   2   1   1   2   2   2   2   2   1   1   1   2   2   2   1   2   2   2   1   2   2   2   1   1   2   1   2   1   2   1   1   2   1   1   2   1   2   2   2   1   1
 MK-6-13                2   1   1   2   1   2   2   1   1   2   2   1   1   1   2   1   2   2   1   2   2   2   2   1   1   1   2   2   1   1   2   1   2   2   2   2   2   2   2   1   2   2   2   1   2   1   1   2   1   1   2   1   1   2   2   1   1   2   1   1   1   2   1   2   1   2   1   1   2   2   2   2   2   2   2   2   1   1   1   2   1   2   2   2   1   1   2   1   2   2   1   1   2   2   2   1   2   2   1   1   1   1   1   1   1   2   1   1   1   2   1   2   2   1   1   1   1   1   1   1   2   1   2   2   2   2   2   1   2   2   1   1   1   2   2   1   2   2   2   2   2   1   1   2   2   1   1   2   2   1   1   1   2   2   1   1   2   1   1   2   1   1   2   2   2   2   2   1   1   1   2   2   2   1   2   2   2   1   1   2   2   1   1   2   2   2   1   2   1   1   2   1   1   2   1   2   2   2   1   2
 MK-6-14                2   1   2   2   1   2   2   1   1   2   2   1   1   1   2   1   2   1   1   2   2   2   2   1   1   1   1   2   1   1   2   1   2   2   2   1   2   2   2   1   2   2   2   1   2   2   1   2   1   1   2   1   1   2   2   1   1   1   1   1   1   2   1   2   1   2   1   2   2   2   2   2   2   2   2   2   1   1   2   2   1   2   2   2   1   1   2   1   2   2   2   1   2   2   2   1   2   2   1   1   1   1   1   1   1   2   1   1   1   2   1   2   2   1   1   1   1   1   1   1   2   1   2   2   2   2   2   1   2   2   1   1   1   2   2   1   2   2   2   2   2   1   1   1   2   2   1   2   2   1   2   1   2   2   1   1   2   2   1   2   1   1   2   2   2   2   2   1   1   1   2   1   2   1   2   2   2   1   1   2   1   1   1   2   2   2   2   2   1   1   2   1   1   2   1   2   2   2   1   2
 MK-6-15                2   1   2   2   1   2   2   1   1   2   2   1   1   1   1   1   2   1   1   2   2   2   2   1   1   1   1   2   1   2   2   1   2   1   2   1   1   2   2   1   2   2   2   2   2   2   1   2   1   1   2   1   1   2   2   1   1   2   1   1   1   2   1   2   1   2   1   2   2   2   2   2   2   2   2   2   1   1   2   2   1   2   2   1   1   1   2   1   2   2   2   2   2   2   2   1   2   2   1   2   1   1   1   1   1   2   1   1   1   2   1   2   2   1   1   1   1   1   1   1   2   1   2   2   2   2   2   1   2   2   1   1   1   2   2   1   2   2   2   2   2   1   1   1   2   2   1   2   2   1   2   1   2   2   1   1   2   2   1   2   1   1   2   2   2   2   1   1   1   1   2   1   2   1   2   2   2   1   1   2   1   1   1   2   1   2   2   2   1   1   2   1   1   2   2   2   2   2   1   2
 MK-6-16                2   1   1   2   1   2   2   1   1   1   2   1   1   1   1   1   2   1   1   2   2   2   2   2   1   1   1   2   1   2   2   2   2   1   2   1   1   2   2   1   2   1   2   2   2   2   1   2   1   1   2   1   1   2   2   1   1   2   1   1   1   2   1   2   1   2   1   2   2   2   2   2   2   2   2   2   1   1   2   2   1   2   2   1   1   1   2   1   2   2   2   2   2   2   2   1   2   1   1   1   1   1   1   2   1   2   1   1   1   2   1   2   2   1   1   1   1   1   1   2   2   1   2   2   2   2   2   2   2   2   1   1   1   2   2   1   2   2   2   1   2   1   1   1   2   2   1   2   2   1   2   1   2   2   1   1   2   2   1   2   1   1   2   2   2   2   1   1   1   1   2   1   2   2   2   2   2   1   1   2   1   1   1   2   1   2   2   2   1   1   2   1   1   2   2   2   2   2   1   1
 
!****************************************** Phenotypic Data **********************************************************
!-100.0 is resevred for missing phenotype
SimulatedTrait1        12.6322    9.5987    9.3879    9.3509   11.7133    8.1365    9.0797    9.0639    9.4338    9.5746    8.4731    8.5154   10.1912   11.6521   10.5068   10.4859   10.2902   11.5534    9.0949    6.6945   10.4759    9.8369    7.6937    9.2188   10.3695    9.5279   10.4337    9.5169    8.0816   12.3074   10.8259    8.6835    9.8439    9.1951    9.7061   12.1268    9.5096    7.8321    8.6914    9.6524    8.5068    9.4927    7.4657    8.6783   11.1231    8.6663   11.2012   11.1547    9.2832    9.8710    9.7219   10.6908   10.5041    9.0174   10.4950    9.6351   10.7451   11.6039   10.6916   11.5032    8.4874    9.2879    9.4890    8.1799    8.2902    8.4410   11.4165   10.7351   10.5422    9.6301   10.7644    9.8470    8.1132   10.4965    9.3715   10.4625   10.5681   10.0656   11.9283    7.3289    9.0167    9.9393    9.1223   12.3493    9.9639    8.7172   10.7948    8.7306   10.7174   11.8499    9.5168   10.3434   10.0385    9.2127   10.7259    9.4130    9.4118    9.8871   10.3446   10.0473   10.4525   10.3139    9.9565    9.0552    8.3253    9.2122    9.4841    9.4989    9.7904   11.3003    9.3398   10.2780   11.0831   10.1665   10.8776    8.3477   12.0611   10.9204    8.9161    9.4431    8.8431   10.5263   10.3764   11.9143   10.4241   12.8620   10.6540    8.4072    9.0551    8.6180    9.1595   10.1555    9.6308   10.8160    9.0738   10.6094    9.0106    9.4506   10.2320    8.1949   10.0464    8.7768    9.3506   10.4931    9.7936    8.6939    9.6348    9.8853    8.4816    9.4436   10.4458    9.9008    8.8980   10.2649   12.1036    9.8118    9.8604    9.6827   11.7215   11.0511    9.8284   10.0963   11.3546   10.6054   10.7141   10.0273   10.8793   10.5486    8.5148    9.9859    9.2535    6.9874   10.0251    8.0943   10.7922   10.9462   10.5380   10.3631    9.5395   10.3573   10.4248    9.2226    8.7970   11.5595   10.5105   10.1455    8.2374   10.8300    9.3470    9.8352   10.0749    6.6656   10.4918   10.4411   10.0803    8.3798    9.7218    8.7321    8.7579   11.1636
 
