# Supplementary material for: Inclusive Composite Interval Mapping of QTL by Environment Interactions in Biparental Populations
Source: PLoS One. 2015 Jul 10;10(7):e0132414. doi: 10.1371/journal.pone.0132414 (PMC4498613; doi:10.1371/journal.pone.0132414)
Supplement: S1 File — (ZIP) [file pone.0132414.s001.zip › BC1 population/e=1/run_00180.met]

!**********************Note: lines staring with "!" are remarks and will be ignored in the program********************
!*********************************General Information**********************************
!Assuming F1 = P1 x P2, populations available in QTL IciMapping are: 
!  1, P1BC1F1 = P1 x F1, the first backcrossing where P1 is used as the recurrent parent;
!  2, P2BC1F1 = P2 x F1, the first backcrossing where P2 is used as the recurrent parent;
!  3, F1DH, F1-derived doubled haploids; 
!  4, RIL or F1RIL, recombination inbred lines through the repeated selfing of F1;
!  5, P1BC1RIL, recombination inbred lines through the repeated selfing of P1BC1F1;
!  6, P2BC1RIL, recombination inbred lines through the repeated selfing of P2BC1F1;
!  7, F2, the selfing generation of F1;
!  8, F3, the selfing generation of F2;
!  9, P1BC2F1, the second backcrossing where P1 is used as the recurrent parent; 
! 10, P2BC2F1, the second backcrossing where P2 is used as the recurrent parent;
! 11, P1BC2RIL, recombination inred lines through the repeated selfing of P1BC2F1; 
! 12, P2BC2RIL, recombination inred lines through the repeated selfing of P2BC2F1; 
! 13, P1BC1F2, the selfing generation of P1BC1F1; 
! 14, P2BC1F2, the selfing generation of P2BC1F1; 
! 15, P1BC2F2, the selfing generation of P1BC2F1; 
! 16, P2BC2F2, the selfing generation of P2BC2F1; 
! 17, P1BC1DH, P1BC1F1-derived doubled haploids; 
! 18, P2BC1DH, P2BC1F1-derived doubled haploids; 
! 19, P1BC2DH, P1BC2F1-derived doubled haploids; 
! 20, P2BC2DH, P2BC2F1-derived doubled haploids; 
   1      !Mapping Population (see remarks above)
   2      !Mapping Function (1 for Kosambi; 2 for Haldane; 3 for Morgan)
   2      !Marker Space Type (1 for intervals; 2 for positions)
   1      !Marker Space Unit(1 for centiMorgans; 2 for Morgan)
   6      !Number of Chromosomes (or Linkage Groups)
 200      !Size of the mapping population
   1      !Number of environments
 
!***************************************** Chromosomes and Linkage Maps **********************************************
!Chromosome                 NumMarkers
-CH1                        16
-CH2                        16
-CH3                        16
-CH4                        16
-CH5                        16
-CH6                        16
!Linkage map (Marker name followed by position or the interval length)
 MK-1-1                1     0.000
 MK-1-2                1    10.000
 MK-1-3                1    20.000
 MK-1-4                1    30.000
 MK-1-5                1    40.000
 MK-1-6                1    50.000
 MK-1-7                1    60.000
 MK-1-8                1    70.000
 MK-1-9                1    80.000
 MK-1-10               1    90.000
 MK-1-11               1   100.000
 MK-1-12               1   110.000
 MK-1-13               1   120.000
 MK-1-14               1   130.000
 MK-1-15               1   140.000
 MK-1-16               1   150.000
 MK-2-1                2     0.000
 MK-2-2                2    10.000
 MK-2-3                2    20.000
 MK-2-4                2    30.000
 MK-2-5                2    40.000
 MK-2-6                2    50.000
 MK-2-7                2    60.000
 MK-2-8                2    70.000
 MK-2-9                2    80.000
 MK-2-10               2    90.000
 MK-2-11               2   100.000
 MK-2-12               2   110.000
 MK-2-13               2   120.000
 MK-2-14               2   130.000
 MK-2-15               2   140.000
 MK-2-16               2   150.000
 MK-3-1                3     0.000
 MK-3-2                3    10.000
 MK-3-3                3    20.000
 MK-3-4                3    30.000
 MK-3-5                3    40.000
 MK-3-6                3    50.000
 MK-3-7                3    60.000
 MK-3-8                3    70.000
 MK-3-9                3    80.000
 MK-3-10               3    90.000
 MK-3-11               3   100.000
 MK-3-12               3   110.000
 MK-3-13               3   120.000
 MK-3-14               3   130.000
 MK-3-15               3   140.000
 MK-3-16               3   150.000
 MK-4-1                4     0.000
 MK-4-2                4    10.000
 MK-4-3                4    20.000
 MK-4-4                4    30.000
 MK-4-5                4    40.000
 MK-4-6                4    50.000
 MK-4-7                4    60.000
 MK-4-8                4    70.000
 MK-4-9                4    80.000
 MK-4-10               4    90.000
 MK-4-11               4   100.000
 MK-4-12               4   110.000
 MK-4-13               4   120.000
 MK-4-14               4   130.000
 MK-4-15               4   140.000
 MK-4-16               4   150.000
 MK-5-1                5     0.000
 MK-5-2                5    10.000
 MK-5-3                5    20.000
 MK-5-4                5    30.000
 MK-5-5                5    40.000
 MK-5-6                5    50.000
 MK-5-7                5    60.000
 MK-5-8                5    70.000
 MK-5-9                5    80.000
 MK-5-10               5    90.000
 MK-5-11               5   100.000
 MK-5-12               5   110.000
 MK-5-13               5   120.000
 MK-5-14               5   130.000
 MK-5-15               5   140.000
 MK-5-16               5   150.000
 MK-6-1                6     0.000
 MK-6-2                6    10.000
 MK-6-3                6    20.000
 MK-6-4                6    30.000
 MK-6-5                6    40.000
 MK-6-6                6    50.000
 MK-6-7                6    60.000
 MK-6-8                6    70.000
 MK-6-9                6    80.000
 MK-6-10               6    90.000
 MK-6-11               6   100.000
 MK-6-12               6   110.000
 MK-6-13               6   120.000
 MK-6-14               6   130.000
 MK-6-15               6   140.000
 MK-6-16               6   150.000
!*********************************** Marker Types ********************************************************************
!Co-dominant marker: When heterozygote F1 is present, P1 is coded as 2, F1 is coded as 1, and P2 is coded as 0; Otherwise, P1 is coded as 2, and P2 is coded as 0. 
!Dominant marker: When heterozygote F1 is present, P1 and F1 are coded as 12, and P2 is coded as 0; Otherwise, P1 is coded as 2, and P2 is coded as 0.  
!Recessive markers: When heterozygote F1 is present, P1 is coded as 2, and F1 and P2 are coded as 10; Otherwise, P1 is coded as 2, and P2 is coded as 0. 
!Missing marker is coded as -1. 
 MK-1-1                 2   2   1   2   1   1   1   1   2   2   1   1   1   2   1   2   1   2   2   1   2   1   1   2   2   1   1   2   2   2   2   2   2   2   2   1   2   1   2   2   2   1   1   2   2   2   1   1   1   2   1   2   1   1   1   2   2   2   2   2   2   1   1   2   2   1   2   2   2   2   2   1   1   1   1   2   2   2   2   1   1   2   1   2   1   1   2   1   1   2   1   1   1   1   2   1   1   2   1   2   1   1   1   2   1   2   2   2   1   1   1   1   1   2   1   2   2   2   1   2   1   1   2   1   2   1   2   1   1   2   2   2   2   1   2   2   1   1   1   2   2   2   1   1   1   1   2   1   1   1   1   2   1   2   2   2   1   2   1   1   2   2   1   1   2   2   1   2   2   2   2   2   2   1   1   1   2   1   2   2   1   2   2   2   2   2   1   1   2   2   2   1   1   2   1   2   2   2   2   2
 MK-1-2                 2   2   1   2   1   1   1   1   1   2   1   2   1   2   2   2   1   1   2   1   2   1   1   2   2   2   1   2   2   2   2   2   2   2   2   1   2   1   2   1   2   1   1   2   2   2   2   1   1   2   1   2   1   1   1   2   2   2   2   1   2   1   1   2   2   1   2   2   2   2   2   1   1   1   1   2   2   2   2   1   1   2   1   2   1   1   2   1   1   2   1   1   1   1   2   1   1   1   1   2   1   1   1   2   1   2   2   2   1   1   1   1   1   2   1   2   2   2   1   2   1   1   2   1   2   1   2   1   1   2   2   2   2   1   2   2   2   1   1   2   2   2   1   1   1   1   2   1   1   1   2   2   1   2   2   2   1   2   1   1   2   2   1   1   2   1   1   1   2   2   2   2   2   1   1   1   2   1   2   2   1   2   2   1   2   2   1   1   2   2   2   1   1   2   1   2   2   2   2   2
 MK-1-3                 2   2   1   2   2   1   1   1   1   2   2   1   1   2   2   2   1   1   2   2   2   1   1   2   2   2   1   2   2   2   2   2   2   2   2   2   2   1   2   1   2   1   1   2   2   2   2   1   1   2   1   2   1   1   1   2   2   2   2   1   2   1   1   2   1   1   2   2   2   2   2   1   1   1   1   2   2   2   2   1   1   1   1   2   1   1   2   1   1   2   1   2   2   1   2   1   1   1   1   2   1   2   1   2   1   2   2   2   1   1   2   1   1   2   2   2   2   2   1   2   1   1   2   1   1   1   1   1   1   2   2   2   2   1   2   2   2   1   1   2   2   2   1   1   1   1   2   1   1   1   2   2   1   2   2   2   1   1   1   1   1   1   1   1   2   1   1   1   2   2   2   2   2   1   1   1   2   1   2   2   1   2   2   1   2   1   2   1   2   2   2   1   1   2   1   2   2   2   2   2
 MK-1-4                 2   2   1   2   2   1   1   1   1   2   2   1   1   2   2   2   1   1   2   2   2   1   1   2   2   2   1   2   2   2   2   1   2   2   2   2   2   1   1   1   2   1   1   2   2   2   2   2   1   2   1   2   1   1   1   1   1   2   2   2   2   1   1   1   1   1   2   2   2   2   2   1   1   1   1   1   2   2   2   1   1   2   1   2   1   1   2   1   1   2   1   2   2   1   2   1   1   1   1   2   1   2   1   2   1   2   2   2   1   1   2   1   1   2   2   2   2   2   2   2   1   1   2   1   1   1   1   1   1   2   2   2   2   1   2   2   2   1   1   2   2   2   1   2   1   1   2   1   1   1   2   2   1   2   2   2   2   1   1   1   1   2   1   1   2   2   1   1   2   2   1   2   2   1   2   1   2   1   2   1   1   2   2   1   2   1   2   1   2   2   2   2   1   2   1   2   2   2   2   1
 MK-1-5                 1   1   1   2   1   1   1   1   1   2   2   1   1   1   2   2   1   1   2   2   2   2   1   2   2   2   1   2   2   2   2   1   2   2   2   2   2   1   1   1   2   1   1   2   2   2   2   1   1   2   1   2   1   1   1   1   1   2   2   2   2   1   1   1   1   1   2   2   1   2   2   1   1   2   1   1   2   2   2   1   1   2   1   1   1   1   1   1   1   2   1   2   2   2   2   1   1   1   1   2   1   1   1   2   1   2   2   2   1   1   2   1   2   2   2   2   2   2   2   2   2   2   2   1   1   1   1   1   1   2   2   2   2   1   2   2   2   1   1   2   2   2   2   2   1   2   2   1   1   1   2   2   1   2   2   2   2   1   1   1   1   2   1   1   2   2   1   1   1   2   2   2   2   1   2   1   2   1   2   2   1   2   2   1   2   1   2   1   2   2   2   2   2   2   1   2   2   2   2   1
 MK-1-6                 1   1   1   2   1   1   1   1   1   1   2   1   1   1   2   2   1   1   2   2   2   2   1   2   2   2   1   2   2   2   2   1   2   2   2   2   1   1   1   1   2   1   1   2   2   2   2   1   1   2   1   1   1   1   1   1   1   2   2   2   2   1   1   1   1   1   2   2   1   2   2   1   1   2   1   1   2   2   2   1   2   2   1   1   1   1   1   1   1   1   1   2   2   2   1   1   1   1   1   2   1   1   1   2   1   2   2   2   1   1   2   1   2   2   2   2   2   2   2   2   2   2   2   1   1   2   1   1   1   2   2   2   2   1   2   2   2   1   1   2   2   2   2   2   1   2   2   1   1   1   2   2   1   2   2   2   2   1   1   1   1   2   1   1   1   1   1   1   1   1   2   2   2   1   2   1   2   1   2   2   1   2   2   1   2   1   2   1   2   2   2   2   2   2   1   1   2   2   2   1
 MK-1-7                 1   1   1   2   1   1   1   1   1   1   2   1   1   1   2   1   1   1   2   2   2   2   2   2   1   2   1   2   2   2   2   1   2   2   2   2   1   1   1   2   2   1   1   2   2   2   2   1   1   1   1   1   1   2   1   1   2   2   2   2   2   2   1   1   1   1   2   1   1   2   2   1   1   2   1   1   2   2   2   2   2   2   1   1   1   1   1   1   1   1   1   2   2   2   1   1   1   1   1   2   1   1   2   2   1   2   2   1   1   1   2   2   2   2   2   2   2   2   1   2   1   1   2   1   2   2   1   1   1   2   2   2   2   1   2   2   2   1   2   2   2   2   1   2   1   2   2   1   1   2   2   2   1   2   2   2   2   2   1   1   1   2   2   1   1   2   1   1   1   1   2   2   1   1   2   1   2   1   2   2   2   2   2   1   2   1   2   1   2   1   2   2   2   2   1   2   2   2   2   2
 MK-1-8                 1   1   1   2   2   1   1   1   1   1   2   1   1   1   2   2   1   2   2   2   2   2   2   2   1   2   1   2   2   2   2   1   2   2   2   2   1   1   1   2   2   1   1   2   2   2   2   1   2   1   1   1   1   2   1   1   2   2   2   2   2   2   1   1   1   1   2   1   1   2   2   1   1   2   1   1   2   2   2   2   2   2   1   1   1   1   2   1   1   1   2   2   2   2   1   1   2   2   1   1   1   1   2   2   1   2   2   1   2   1   2   2   2   2   2   2   2   2   1   2   1   2   2   1   2   2   1   1   1   2   2   2   2   1   1   2   2   1   2   2   1   2   1   2   1   2   2   1   1   2   2   2   1   2   2   2   2   2   1   1   1   2   2   1   1   2   1   1   1   1   2   2   1   1   2   2   1   1   2   2   2   2   2   1   2   1   2   1   2   1   2   2   2   2   1   2   2   2   2   2
 MK-1-9                 2   1   1   2   2   1   1   1   1   1   2   1   1   1   2   2   1   1   2   2   2   2   2   2   1   2   1   2   2   2   2   1   2   2   2   2   1   1   1   2   2   1   1   2   2   2   2   1   2   1   1   1   1   2   1   1   2   2   2   2   2   1   1   1   1   1   2   1   2   2   2   1   1   2   1   1   2   2   2   2   2   2   1   1   1   1   2   1   1   1   2   1   2   2   1   1   2   2   1   1   1   1   2   2   1   2   2   1   2   1   2   2   2   2   2   2   1   2   1   2   1   2   2   1   2   2   1   1   1   2   2   2   2   1   1   2   2   1   2   2   1   2   1   2   1   1   2   1   1   2   2   1   1   2   2   2   2   2   1   2   1   2   2   2   1   2   1   1   1   1   2   2   1   1   2   2   1   1   2   2   2   2   1   1   2   1   2   1   2   1   2   2   2   2   2   2   2   1   2   2
 MK-1-10                2   2   1   2   2   2   2   2   1   1   2   1   1   1   2   2   1   1   2   2   2   2   2   1   1   2   1   1   2   1   2   1   2   2   2   2   1   2   1   2   2   1   1   2   2   2   2   2   2   1   1   1   1   2   1   1   2   1   2   2   2   1   1   1   1   1   2   1   1   2   2   1   1   2   1   1   2   2   2   2   2   2   1   1   1   1   2   1   1   1   2   1   2   2   1   1   2   2   1   1   1   1   2   2   2   2   2   1   2   1   2   2   2   2   1   2   1   2   1   2   1   2   2   1   2   2   1   1   1   2   1   2   2   1   1   2   2   2   1   2   1   1   1   2   1   1   2   1   1   2   2   1   1   2   2   2   2   2   1   2   1   1   2   2   2   2   2   1   1   1   2   2   1   1   2   2   1   2   2   2   2   2   2   1   2   1   2   1   2   1   1   1   2   2   2   1   2   1   2   2
 MK-1-11                1   2   1   2   2   1   2   2   1   2   1   1   1   1   2   2   1   1   2   2   2   2   2   1   1   1   1   1   2   1   2   1   2   1   2   2   2   2   1   2   2   1   1   2   2   2   2   2   2   1   1   1   1   1   1   1   2   1   2   2   2   1   1   1   1   1   2   1   1   2   2   1   1   2   1   1   2   1   1   2   2   2   1   1   1   1   2   1   1   2   2   1   2   2   1   1   2   2   1   1   1   1   2   2   2   2   1   1   2   1   2   2   2   2   1   2   1   1   2   2   1   2   2   1   2   2   1   1   2   2   1   2   1   1   1   2   2   2   1   2   1   1   1   2   1   1   2   1   1   2   2   1   1   2   2   2   2   2   1   2   2   1   2   2   2   2   2   1   1   1   2   2   1   1   2   2   1   2   2   1   2   2   2   1   2   1   2   1   2   1   1   1   2   2   2   1   2   1   2   2
 MK-1-12                1   2   2   2   2   1   1   2   1   2   1   1   1   1   2   2   1   1   2   2   2   2   2   1   1   2   1   1   2   2   2   1   2   1   2   2   2   2   1   2   2   1   1   2   2   2   2   2   2   1   1   2   1   1   1   1   2   2   2   2   2   1   1   1   1   1   2   1   1   2   2   1   2   1   1   1   2   1   2   2   2   1   1   1   2   2   2   1   1   2   2   1   2   2   1   1   2   2   1   1   1   1   2   2   2   2   1   1   2   1   1   2   2   2   1   2   2   2   1   2   1   2   2   1   2   1   1   1   2   1   1   2   1   1   1   2   2   1   1   2   2   2   1   1   1   1   2   1   1   2   2   1   1   2   2   2   2   2   1   2   2   1   2   2   2   1   2   1   1   1   2   1   1   2   2   2   1   2   2   1   2   2   2   1   2   1   2   1   2   1   2   1   2   2   2   1   2   1   2   2
 MK-1-13                1   2   2   2   2   1   1   1   1   2   1   1   1   1   2   1   1   1   2   2   2   2   2   1   1   2   1   1   2   2   2   1   2   1   2   2   2   2   1   2   2   1   1   2   2   2   2   2   2   1   1   2   1   2   1   1   2   2   2   2   2   1   1   1   1   1   2   1   1   2   2   1   2   1   1   1   2   1   2   2   2   2   1   1   2   1   2   1   1   2   2   1   2   2   1   1   2   2   1   1   1   1   2   2   2   2   1   1   1   2   1   1   2   1   1   2   2   2   1   2   1   1   2   2   2   1   2   2   2   1   1   2   1   1   1   2   1   1   1   2   2   2   1   2   1   1   2   1   2   2   2   2   1   2   2   2   2   2   1   2   2   1   2   2   2   1   2   1   1   2   2   1   1   2   2   2   1   2   2   1   2   2   2   2   2   1   2   1   2   1   1   2   1   1   2   1   2   2   2   2
 MK-1-14                1   2   1   2   2   1   1   2   1   2   1   1   2   1   1   1   1   1   2   2   2   2   2   1   1   2   1   1   2   2   2   1   1   2   2   2   2   2   1   2   2   1   2   2   2   2   2   2   2   1   1   2   1   2   1   2   2   2   2   2   2   1   1   1   1   1   2   1   1   2   2   1   2   1   1   1   2   1   2   2   2   2   1   1   2   1   2   1   1   2   2   1   2   2   1   1   2   2   1   1   1   1   2   2   2   2   1   1   1   2   1   1   2   1   2   2   2   2   1   2   2   2   2   2   2   1   2   2   2   1   1   2   1   1   1   2   1   1   1   2   2   2   1   2   1   1   2   1   2   2   2   2   1   2   2   2   2   2   1   2   2   1   2   2   2   1   2   2   1   2   2   2   1   2   2   2   1   2   2   1   2   2   2   2   2   1   2   2   2   1   1   2   1   1   1   1   2   2   2   2
 MK-1-15                1   2   1   2   2   1   1   2   1   2   1   1   2   1   1   1   1   2   2   2   2   2   2   1   1   2   1   1   2   2   2   1   1   2   1   2   2   2   1   2   2   1   2   2   2   2   2   2   1   1   1   2   1   2   1   2   2   2   2   2   2   1   1   1   1   1   2   2   1   2   2   1   2   1   1   2   2   1   2   2   2   1   1   1   2   1   2   1   1   2   1   1   2   2   2   2   2   2   1   1   2   1   2   2   2   2   1   2   2   2   1   1   2   1   2   2   1   2   1   2   2   1   2   2   2   1   2   2   2   1   1   2   1   2   1   2   1   1   1   2   2   2   1   2   1   1   2   1   2   1   1   2   1   2   1   2   2   1   1   2   2   1   2   2   2   1   2   2   1   2   2   2   1   1   2   2   1   2   2   2   2   2   2   2   2   1   2   2   2   2   1   2   2   1   2   1   2   2   1   2
 MK-1-16                1   2   1   2   2   1   1   2   1   2   1   1   2   1   1   1   1   2   2   2   2   2   2   1   1   2   1   1   2   2   2   1   1   2   2   2   2   2   1   2   2   1   2   2   2   2   2   1   1   1   1   2   1   2   1   2   2   2   2   2   2   1   1   1   1   1   2   1   1   2   2   1   2   2   1   2   2   1   2   2   2   1   1   2   2   1   2   1   1   2   1   1   2   1   2   2   2   2   1   1   2   1   2   2   2   2   1   2   2   2   1   1   2   1   2   2   1   2   1   2   2   1   2   2   2   1   2   2   2   2   1   2   1   2   1   2   1   1   1   2   2   2   1   2   1   1   2   1   2   1   1   1   1   2   1   2   2   1   1   2   2   1   2   2   2   2   1   2   2   2   1   1   1   1   2   2   1   2   1   2   2   1   2   2   2   1   2   2   2   2   1   2   2   1   2   1   2   2   1   2
 MK-2-1                 2   2   1   2   2   1   2   2   2   1   1   1   1   1   2   1   1   2   1   2   2   2   2   2   2   1   2   1   1   1   2   2   2   2   1   1   2   1   2   2   1   1   2   1   2   1   1   1   2   2   1   1   2   2   2   1   2   1   2   2   2   1   2   1   2   2   2   1   2   1   2   1   2   1   2   1   1   2   1   2   1   1   1   1   1   2   2   1   2   1   1   2   2   2   1   2   1   1   2   1   1   1   2   2   1   2   2   1   2   1   2   2   2   2   2   2   2   2   2   2   1   2   2   2   1   1   2   2   1   1   1   1   1   2   1   1   1   2   2   1   1   1   1   2   1   1   1   2   1   1   2   1   1   2   1   1   2   2   2   1   2   1   1   2   1   1   1   2   2   2   2   1   2   2   2   2   1   2   2   2   1   1   1   2   1   1   1   1   1   2   2   2   2   1   2   2   1   1   2   1
 MK-2-2                 2   2   1   2   2   1   2   2   2   1   2   1   1   1   2   1   1   2   1   2   1   2   2   2   2   1   2   1   1   1   2   1   2   2   1   1   1   1   2   2   1   1   2   1   2   1   1   1   2   2   1   1   2   2   2   1   2   1   2   2   2   1   2   1   2   2   2   1   2   1   2   1   2   1   1   1   1   2   1   2   1   1   1   1   1   2   2   1   2   1   1   2   2   2   1   2   2   1   2   1   2   1   1   2   1   2   2   2   2   1   2   2   2   2   2   2   2   2   2   2   1   2   1   2   1   1   2   2   1   1   2   1   1   2   1   1   1   2   2   1   2   1   2   2   2   1   1   2   1   1   1   1   1   2   1   1   2   2   2   1   2   1   1   2   2   1   1   2   2   2   2   1   2   2   2   1   1   2   2   1   1   1   1   1   1   1   1   1   1   2   2   2   2   1   2   2   1   2   1   1
 MK-2-3                 2   2   2   2   2   2   2   2   2   1   2   1   1   1   2   1   1   2   1   2   1   2   2   2   2   1   2   1   1   1   1   1   2   2   1   1   1   1   2   2   1   1   2   1   1   1   1   2   2   2   1   1   2   2   2   1   2   1   2   2   2   2   2   1   2   2   2   1   2   1   2   2   2   1   1   1   2   2   1   2   1   1   1   1   1   1   2   1   2   1   1   2   1   2   1   2   2   1   2   1   2   1   1   2   1   2   2   2   2   1   2   2   2   2   2   2   2   2   1   2   1   2   1   2   1   1   2   2   2   1   1   1   1   2   1   1   1   2   2   1   2   1   2   2   2   1   1   2   1   1   1   1   1   2   1   1   2   1   2   2   2   1   1   2   2   1   1   2   2   2   2   1   2   2   2   1   1   2   2   1   1   1   1   1   1   2   1   1   1   2   2   1   2   1   2   2   1   2   1   1
 MK-2-4                 1   2   1   2   2   2   2   2   2   1   2   1   1   1   2   1   1   2   1   2   1   2   2   2   2   1   2   1   1   1   2   1   2   2   1   2   1   1   2   2   1   1   2   1   1   1   1   2   2   2   1   2   2   2   1   2   2   1   2   2   2   2   2   1   1   2   2   1   2   1   2   2   2   1   1   1   1   2   1   1   1   1   1   1   1   1   2   1   2   2   1   2   1   2   1   1   2   1   2   1   2   1   2   2   1   2   2   2   2   2   2   2   2   2   2   2   1   2   1   2   1   2   1   2   1   1   2   2   2   1   1   2   1   2   1   1   1   2   2   1   2   1   1   2   2   1   2   2   1   1   1   1   1   2   1   1   2   1   2   1   2   2   1   2   2   2   1   2   2   2   2   1   1   2   2   1   1   2   2   1   1   1   1   1   1   2   1   1   1   1   2   1   2   1   2   2   1   2   1   1
 MK-2-5                 1   2   1   2   2   2   2   2   1   2   2   1   1   1   2   1   1   2   1   2   1   2   2   2   2   1   2   1   1   1   1   1   2   1   1   2   1   1   2   2   1   2   2   1   1   1   1   2   2   2   1   2   2   2   1   2   2   1   2   2   2   2   2   1   1   2   2   1   2   1   2   2   2   1   1   1   1   2   2   1   2   1   1   1   1   1   2   1   2   2   1   2   1   2   1   1   2   1   2   2   2   1   2   2   1   2   2   2   2   2   2   2   2   2   2   2   1   2   1   2   1   2   1   2   1   2   2   2   2   1   1   2   1   2   1   1   1   2   2   1   2   1   1   2   2   2   1   2   1   1   1   1   2   2   1   1   2   2   2   2   2   2   1   2   2   2   1   2   2   2   2   1   1   2   2   1   2   2   2   1   1   1   1   1   1   1   1   1   1   1   2   1   2   1   2   1   1   2   2   1
 MK-2-6                 1   2   1   2   1   2   1   2   1   2   2   1   1   1   2   1   1   2   1   2   1   2   2   2   2   1   2   1   2   1   1   1   2   1   1   2   1   1   2   2   2   2   2   1   1   1   1   2   2   2   2   2   2   2   1   2   2   1   2   2   2   2   2   1   1   2   2   1   2   1   2   2   2   1   1   1   1   2   2   1   2   1   1   1   1   1   2   1   2   2   1   2   1   2   1   1   2   1   2   2   2   1   2   2   1   2   2   2   2   2   2   1   2   2   1   2   1   2   1   2   1   2   1   2   1   2   2   2   2   1   1   2   1   2   1   1   1   2   2   1   1   1   1   2   2   2   1   2   1   2   1   1   2   2   1   1   2   2   2   2   2   2   2   2   2   2   1   2   1   2   2   1   1   2   2   1   2   2   2   1   1   1   1   1   1   1   1   1   1   1   2   1   2   1   2   1   1   2   2   1
 MK-2-7                 1   2   1   2   2   2   1   2   1   2   2   1   1   1   2   1   1   2   1   2   1   2   1   2   1   1   1   1   2   1   1   1   2   1   1   2   1   1   2   1   2   2   2   1   1   1   1   2   2   2   2   2   2   2   1   2   2   1   2   2   1   2   2   1   1   2   2   1   2   1   2   2   2   1   2   1   1   2   2   1   1   1   1   2   1   1   2   1   2   2   1   2   1   2   1   1   2   1   2   2   2   1   2   2   1   2   1   2   2   2   1   1   2   2   1   2   1   2   1   1   1   2   1   1   1   2   2   2   2   2   1   2   1   2   1   1   1   2   2   1   1   1   1   2   2   2   1   2   1   2   2   1   2   1   1   1   2   2   2   2   1   2   2   2   2   1   2   2   1   2   2   1   1   2   2   1   2   2   2   1   1   1   1   1   1   1   1   1   1   1   2   1   2   1   2   1   1   1   2   2
 MK-2-8                 1   2   1   2   2   2   1   2   1   2   2   1   1   1   2   1   1   2   1   1   1   2   1   2   1   1   2   1   2   1   1   1   2   1   1   2   1   1   2   1   2   2   2   1   1   1   2   2   2   2   2   2   1   2   1   2   2   2   2   2   1   1   1   1   1   2   1   1   2   1   2   2   1   1   2   1   1   2   1   1   1   1   1   2   1   1   2   1   2   2   1   2   1   2   1   1   2   1   2   2   2   1   2   2   1   1   2   1   2   2   1   1   2   2   1   2   1   2   1   1   1   2   1   2   1   2   2   2   2   2   1   2   1   2   1   1   1   2   2   1   1   1   1   2   2   2   1   2   1   2   2   2   2   1   1   1   2   2   2   2   1   2   2   2   2   1   2   2   1   2   2   1   1   2   2   1   2   2   2   1   1   1   1   1   1   1   1   1   1   1   2   1   2   1   2   1   1   1   2   2
 MK-2-9                 1   2   2   2   2   2   1   2   1   2   2   1   1   1   2   1   1   2   1   1   1   2   1   2   2   1   2   1   2   1   1   1   2   1   1   1   2   1   2   1   2   2   2   1   1   1   2   2   2   2   2   2   1   2   1   2   2   2   2   1   1   2   1   1   1   2   1   1   2   1   2   1   1   1   2   1   1   2   1   1   1   1   1   2   1   1   2   2   1   2   1   2   1   2   1   1   2   1   2   1   2   2   2   2   1   1   2   1   2   2   1   1   2   2   1   2   1   2   1   2   1   2   1   2   1   2   1   2   2   2   1   2   1   2   1   1   1   2   2   2   1   1   1   2   2   2   1   2   1   2   2   2   2   1   1   1   2   2   2   2   1   2   2   2   2   2   2   2   1   2   2   1   2   2   2   1   2   2   2   1   1   1   1   1   1   1   1   1   1   2   2   1   2   2   2   1   1   1   2   2
 MK-2-10                1   1   2   2   2   2   1   2   1   1   2   1   1   1   1   1   2   2   1   1   1   2   1   2   2   1   2   1   2   1   1   1   2   1   1   1   2   1   2   1   2   2   1   1   1   1   2   2   2   1   2   2   1   2   1   2   2   2   2   1   1   2   1   1   1   2   1   1   2   2   1   1   1   1   2   1   1   2   2   1   1   1   1   2   1   1   2   2   1   2   1   2   1   2   1   1   2   1   2   1   2   2   2   2   1   1   2   1   2   2   1   1   2   2   2   2   1   2   1   2   1   2   1   2   1   2   1   2   2   2   1   2   1   2   1   1   1   2   2   1   1   1   1   2   2   2   1   2   1   2   2   2   2   1   1   2   2   2   1   2   1   2   2   2   2   2   2   2   1   2   2   1   2   2   2   1   2   2   2   1   1   1   1   1   1   1   1   1   1   2   2   1   2   2   2   1   1   1   2   2
 MK-2-11                1   2   2   2   2   2   2   2   1   1   2   1   1   1   1   1   2   2   1   2   1   2   1   2   2   1   2   1   2   2   1   1   2   1   1   1   2   1   1   1   2   2   1   1   1   1   2   2   2   1   2   1   1   2   1   2   2   2   2   2   1   2   1   1   1   2   1   1   2   2   1   1   1   1   2   1   1   2   2   1   1   1   1   2   1   1   1   2   1   2   1   2   2   2   1   1   2   1   2   1   2   2   2   2   1   1   2   1   1   2   1   1   2   2   2   2   2   2   1   2   1   2   1   2   1   2   1   2   2   2   1   2   1   2   1   1   1   2   2   1   1   1   1   2   2   2   1   2   1   2   2   2   2   1   2   2   2   2   1   2   1   2   2   2   2   2   2   2   1   1   2   1   2   2   2   1   1   2   2   1   1   1   1   2   1   1   1   1   1   2   2   1   2   2   2   1   1   1   2   2
 MK-2-12                2   2   2   2   2   2   2   2   1   1   2   1   1   1   1   1   2   2   1   2   2   2   1   2   2   1   2   1   2   2   2   1   2   1   1   1   2   1   2   1   2   2   1   2   2   1   2   2   1   1   2   1   2   2   1   2   1   2   2   2   1   2   1   1   1   2   2   1   2   2   1   1   1   1   2   1   1   2   2   1   1   1   1   2   2   1   1   2   1   2   1   2   2   2   1   1   2   1   2   1   2   2   2   2   2   1   2   1   1   2   1   1   2   2   2   2   2   2   1   2   2   2   1   2   1   2   1   2   2   2   1   2   1   2   1   1   1   2   2   1   1   1   1   2   2   2   1   2   1   2   2   2   1   1   2   2   2   2   1   2   1   2   2   2   2   2   2   2   1   1   2   1   2   2   2   1   1   1   2   1   1   1   2   2   1   1   1   1   1   2   2   1   2   2   2   1   1   1   2   2
 MK-2-13                2   2   2   2   2   2   2   2   1   1   2   1   1   1   1   1   2   1   1   2   2   2   1   2   2   1   1   2   2   2   2   1   2   1   1   1   2   1   2   2   2   2   1   1   2   1   1   2   1   1   2   1   1   2   2   2   2   2   2   2   1   2   1   1   1   2   2   1   2   2   1   2   1   1   2   1   1   2   2   1   1   2   1   2   2   1   1   2   1   2   1   2   2   2   1   1   2   1   2   1   2   2   2   2   2   1   2   1   1   2   1   1   2   2   2   2   2   2   1   2   2   2   1   2   1   2   1   2   2   2   1   2   1   2   1   1   1   2   2   1   1   1   1   2   2   2   1   2   1   2   2   2   1   2   2   2   2   2   1   1   1   2   2   2   2   2   2   2   1   1   2   2   2   2   2   1   1   1   2   2   2   1   2   2   1   2   1   2   1   2   2   1   2   2   2   1   1   1   2   2
 MK-2-14                1   2   2   2   2   2   2   2   1   1   2   1   2   1   1   1   2   1   1   2   2   2   1   2   2   2   1   2   2   2   2   1   2   1   1   1   2   2   2   2   2   2   1   1   2   1   1   2   1   1   2   1   1   2   2   2   2   2   2   1   1   2   1   1   1   2   2   1   2   2   1   2   1   2   2   1   1   2   2   1   1   2   1   1   2   1   1   2   2   2   1   2   2   2   2   1   2   1   2   1   2   2   2   2   2   1   2   1   1   1   1   1   2   2   2   2   1   1   1   2   2   2   1   2   1   2   1   2   2   2   1   2   1   2   2   1   1   2   2   1   1   1   2   2   1   2   2   2   1   2   2   2   2   2   2   2   2   2   2   1   1   2   2   2   1   2   2   2   1   2   2   1   2   2   2   1   1   1   2   2   2   1   2   2   2   2   1   2   2   2   2   1   2   2   2   1   1   1   2   2
 MK-2-15                1   2   2   2   2   2   2   2   1   1   2   1   2   1   1   1   2   1   1   2   2   2   1   2   1   2   1   2   2   1   2   1   2   1   1   1   2   2   2   2   2   1   1   1   2   1   1   2   1   1   2   1   1   2   2   2   2   1   2   2   1   2   1   1   1   2   2   1   2   2   1   2   1   1   2   1   1   2   2   1   1   2   1   1   2   1   1   2   2   2   1   2   2   2   2   1   2   1   1   1   2   2   2   2   2   1   2   1   1   1   2   1   2   2   2   2   1   2   1   2   2   2   1   2   1   1   1   2   2   2   1   2   1   2   2   1   1   2   2   1   1   1   2   2   1   2   2   2   1   2   2   2   2   2   2   2   2   2   1   1   1   2   2   2   2   2   2   2   1   2   2   1   2   2   2   1   1   1   2   2   2   1   2   2   1   2   1   2   2   2   2   1   2   2   2   1   2   1   2   2
 MK-2-16                1   2   2   2   2   2   2   2   2   2   2   1   2   1   1   1   2   1   1   2   2   1   1   2   1   2   1   2   2   1   2   1   2   1   1   1   2   2   2   2   2   1   1   1   1   1   1   2   1   1   2   1   1   2   2   2   1   1   1   2   1   2   1   1   1   2   2   1   1   2   1   2   1   1   2   1   1   2   2   1   1   2   1   1   2   1   1   2   2   2   1   2   2   2   2   1   2   1   1   1   1   2   2   2   2   1   2   1   1   1   2   1   2   2   2   2   1   2   1   1   1   2   1   2   1   1   2   2   2   2   2   2   1   2   2   1   1   2   2   1   1   1   1   2   1   2   2   2   1   2   2   2   2   2   2   2   2   2   1   1   1   2   1   2   2   2   1   2   1   2   2   1   1   2   2   1   2   1   2   1   2   1   2   2   1   2   1   2   2   2   2   1   2   2   2   1   2   1   1   1
 MK-3-1                 2   1   1   1   2   1   2   1   2   2   1   1   2   1   1   2   1   2   1   2   1   2   1   2   2   2   1   1   2   2   1   1   2   2   2   1   2   1   2   1   1   1   1   2   2   2   1   2   2   2   1   1   1   2   2   2   2   1   1   1   2   1   1   1   1   2   1   2   1   1   1   1   2   2   1   2   1   2   1   2   2   1   2   2   1   1   2   2   2   1   2   1   2   2   2   2   1   2   2   1   2   1   2   1   1   2   1   1   2   2   2   2   2   2   1   2   2   2   2   1   2   2   1   1   1   1   2   2   1   2   1   2   1   2   1   2   1   1   2   1   2   2   1   1   2   2   1   1   2   2   1   1   2   2   1   2   1   2   1   1   1   1   2   2   1   1   1   2   2   2   1   2   1   2   2   2   1   1   2   2   1   1   2   1   2   1   1   1   2   1   2   1   1   2   1   1   2   2   1   2
 MK-3-2                 2   1   1   1   2   1   2   1   2   2   1   1   2   1   1   2   1   2   1   2   1   2   2   2   2   2   2   1   2   2   1   1   2   2   2   1   2   1   2   1   1   1   1   2   2   2   2   1   2   2   1   1   1   2   2   2   2   1   1   1   2   1   1   1   1   2   1   2   1   1   1   1   2   2   2   2   1   2   1   2   2   1   2   2   1   2   2   2   2   1   2   1   2   2   2   2   1   2   2   1   2   1   2   1   1   1   1   1   2   2   1   2   2   2   1   2   2   2   2   1   2   1   1   1   1   1   2   2   1   2   2   2   1   2   1   2   2   1   2   1   2   2   1   1   2   2   1   1   1   2   1   1   2   2   1   2   1   2   1   1   1   1   2   2   1   1   1   1   2   2   2   2   2   2   2   2   2   1   2   2   1   1   2   1   1   1   2   1   2   1   2   1   1   2   1   1   2   2   1   1
 MK-3-3                 2   1   1   1   2   1   2   1   2   1   1   1   2   1   1   2   1   2   1   2   2   2   2   2   2   2   2   2   2   2   2   1   2   2   2   1   2   1   2   1   2   1   1   2   2   2   2   1   2   2   1   1   1   2   2   2   1   1   1   1   2   1   1   1   2   2   1   2   1   1   2   1   2   2   2   1   2   2   1   2   2   1   2   2   1   1   2   1   2   1   2   1   2   2   2   2   1   2   2   1   2   1   2   1   1   1   1   1   2   1   1   2   2   2   1   2   2   2   2   1   1   1   1   2   1   1   2   1   2   2   2   2   1   2   1   2   2   2   2   1   2   2   1   1   2   2   1   1   1   2   1   1   2   2   1   2   1   2   1   1   1   1   2   2   1   2   1   1   2   2   2   2   2   2   2   2   2   1   2   2   1   1   2   1   1   1   2   1   2   1   2   1   1   2   1   1   2   2   1   1
 MK-3-4                 2   1   1   1   2   1   2   1   2   2   1   1   2   1   1   2   1   2   1   2   2   2   2   2   2   2   2   2   2   2   2   2   2   1   2   2   2   1   2   1   2   1   1   2   2   2   2   1   1   2   1   1   1   2   2   2   1   1   1   1   2   1   1   1   2   2   1   2   1   1   2   2   2   2   2   1   2   2   1   1   2   1   2   2   1   1   2   1   2   1   2   1   2   2   2   2   1   2   2   1   2   1   2   1   1   1   1   1   2   1   1   2   2   2   1   2   2   2   2   1   2   1   1   2   2   2   2   1   2   2   2   2   2   2   1   2   1   2   1   1   2   2   1   1   2   2   1   1   1   2   2   1   2   1   1   2   1   2   1   1   1   1   2   1   1   2   1   1   2   2   2   2   2   2   2   2   2   1   2   2   1   1   2   1   1   1   2   2   2   1   2   1   1   2   1   1   2   2   1   1
 MK-3-5                 2   1   1   1   2   1   2   1   1   2   1   1   2   1   2   2   1   2   1   2   2   2   2   2   2   2   1   2   2   2   1   2   2   1   1   2   2   1   2   1   2   1   1   2   2   1   2   1   1   2   1   1   1   2   2   2   1   2   1   1   2   1   1   1   1   2   1   2   1   1   2   2   2   2   2   1   2   2   1   1   2   1   2   1   1   1   2   1   2   1   2   1   2   2   2   2   1   2   2   1   2   1   2   1   1   1   1   1   2   1   1   2   2   2   1   2   2   2   2   1   2   1   1   2   2   2   2   2   2   2   2   2   2   2   1   2   1   2   1   1   2   2   1   1   2   2   1   1   1   2   2   1   1   1   1   2   1   2   1   1   1   1   2   2   1   2   1   2   2   1   2   2   2   2   2   2   2   1   2   2   1   2   2   1   1   1   2   2   2   1   2   1   1   2   2   1   2   2   1   1
 MK-3-6                 2   2   1   1   2   1   2   1   1   2   1   1   2   1   2   2   2   2   1   2   2   2   2   2   2   1   1   2   2   2   2   2   2   1   1   2   1   1   2   1   2   1   1   1   2   1   2   1   1   1   1   1   1   2   2   2   1   2   2   1   2   1   1   1   1   2   1   2   1   2   2   2   2   2   1   1   2   2   1   1   2   1   2   1   2   1   2   1   2   1   2   1   2   1   2   2   1   2   2   1   2   1   2   1   1   1   1   1   2   1   1   2   2   2   1   2   1   2   1   1   2   1   1   2   1   2   2   1   2   2   1   2   2   2   1   2   1   2   1   1   2   2   1   1   1   2   1   1   1   2   1   1   1   1   1   2   1   2   1   1   2   1   1   2   1   2   1   2   2   1   2   2   2   2   2   1   2   1   2   2   1   2   2   1   1   1   2   2   2   1   1   1   1   2   2   1   1   2   1   1
 MK-3-7                 2   2   1   1   2   2   2   1   1   2   1   1   2   1   2   1   2   2   1   2   2   2   2   2   2   1   1   2   2   1   1   2   2   1   2   2   1   1   2   1   2   1   1   1   2   1   2   1   1   1   1   1   1   2   2   2   1   2   2   1   2   2   1   2   1   2   2   2   1   2   2   2   2   2   1   1   2   2   1   1   2   1   2   1   2   1   2   1   2   1   2   1   2   2   2   2   1   2   2   1   2   1   2   1   1   1   1   1   2   1   1   2   2   2   1   2   1   2   1   1   2   1   1   2   1   2   2   1   2   2   1   2   2   2   1   2   1   2   1   1   2   1   1   2   1   2   1   1   1   2   2   2   1   2   1   2   1   2   2   1   2   1   1   2   2   2   2   2   2   1   2   2   2   2   2   1   2   1   2   2   2   2   2   1   1   1   2   2   2   1   1   1   1   2   2   1   1   2   1   1
 MK-3-8                 2   2   1   1   2   2   2   1   1   2   1   1   1   1   2   1   2   2   1   2   2   2   2   2   2   1   1   2   2   2   1   2   2   1   2   2   1   1   2   1   2   1   1   1   2   1   2   1   1   1   1   1   2   2   2   2   1   2   2   1   2   2   1   2   2   2   2   2   2   1   2   2   1   2   1   1   2   2   1   1   2   1   2   2   2   1   2   1   1   1   2   2   2   2   2   2   1   2   2   1   2   1   2   1   2   1   1   1   2   1   1   2   2   2   1   2   1   2   1   1   2   1   1   2   1   2   2   1   1   2   1   2   2   2   1   2   1   2   1   1   2   1   1   1   2   2   1   1   1   2   2   2   1   2   1   1   1   2   2   1   2   1   1   2   2   2   2   1   1   2   1   2   2   2   2   1   2   1   2   1   2   1   2   1   2   1   2   2   2   1   1   1   1   2   2   1   1   2   1   1
 MK-3-9                 2   2   1   1   2   2   2   1   1   2   1   2   1   1   2   1   2   2   1   2   2   2   2   2   2   1   1   2   2   2   1   1   2   1   2   2   2   1   2   1   2   1   1   1   2   1   1   1   1   1   1   1   2   2   2   2   1   2   2   1   2   2   1   2   1   2   2   2   1   1   2   2   1   2   1   1   2   2   2   1   2   2   2   2   2   1   2   1   2   1   2   2   2   2   2   2   1   2   2   1   2   1   2   1   2   1   1   1   2   1   1   2   1   1   1   2   1   2   1   1   2   1   1   2   1   2   1   1   1   2   1   2   2   2   2   2   1   2   1   1   2   1   1   1   2   2   1   1   1   2   1   2   1   1   1   2   1   2   2   1   2   1   1   2   2   2   2   1   1   2   1   2   2   2   2   1   2   1   2   1   1   1   2   2   2   1   2   2   2   1   2   1   1   2   2   1   1   2   1   1
 MK-3-10                2   2   1   1   2   2   2   1   1   2   1   2   1   1   2   1   2   2   1   2   2   2   2   2   2   1   2   2   2   2   1   1   1   1   2   2   2   2   2   1   2   1   1   1   2   1   1   2   1   1   1   1   2   2   2   2   1   2   1   1   1   1   1   2   1   2   2   2   1   1   2   1   1   1   2   1   2   2   2   1   1   2   2   2   2   1   2   1   2   1   2   2   2   1   2   2   1   2   2   1   2   1   2   1   2   1   1   1   1   1   1   2   1   1   1   2   1   1   1   1   2   1   1   2   1   2   2   1   1   2   1   2   2   2   2   2   2   1   1   1   1   1   1   1   2   2   1   1   2   2   1   2   1   1   1   2   1   2   2   1   2   1   1   2   2   2   2   1   1   1   1   2   2   1   2   1   2   1   2   1   1   1   2   2   1   2   2   2   2   1   2   1   1   2   2   1   1   2   1   1
 MK-3-11                2   2   1   1   2   2   2   1   1   2   1   2   1   1   2   1   2   2   1   2   2   1   2   2   2   2   2   2   1   2   2   1   1   1   2   1   2   2   2   1   2   1   1   1   2   1   1   2   1   1   1   1   2   2   2   2   1   2   1   1   1   1   2   1   2   2   2   2   1   1   2   1   1   1   2   1   2   2   2   1   1   2   2   2   2   1   2   1   2   1   2   2   2   1   2   2   1   2   2   1   2   1   2   1   2   1   2   1   1   1   1   2   2   1   1   2   1   2   1   1   2   1   1   2   1   2   2   1   1   2   1   2   2   1   2   2   2   1   1   1   1   1   1   1   2   2   1   1   1   2   1   2   1   1   1   2   1   2   2   1   2   1   1   1   2   2   2   1   1   1   1   2   2   1   2   1   2   1   2   1   1   2   2   2   1   1   2   2   2   1   2   1   1   2   2   1   1   2   2   1
 MK-3-12                2   2   1   1   2   1   2   1   1   2   1   2   1   1   2   2   2   1   1   2   2   1   2   2   2   2   2   2   1   2   2   1   1   1   2   1   2   2   1   1   2   1   1   1   2   1   2   2   1   1   1   1   2   2   2   2   1   2   1   1   1   1   2   1   2   2   2   2   1   1   2   1   2   2   1   1   2   1   2   1   1   2   1   2   2   1   2   1   2   1   1   2   2   2   2   2   1   1   2   1   2   1   2   1   2   1   2   1   1   1   1   2   2   1   1   2   1   2   1   1   2   1   1   2   1   2   2   1   2   2   1   2   2   1   2   2   2   1   1   1   1   2   1   1   2   2   1   1   1   2   1   2   1   1   1   2   1   2   2   1   2   1   1   1   2   2   2   1   1   1   1   2   2   1   2   2   2   1   2   1   1   2   2   1   1   1   2   2   2   1   2   1   1   1   2   1   1   2   2   1
 MK-3-13                1   2   1   1   2   2   2   2   1   2   1   2   1   1   2   2   2   1   1   2   2   1   2   2   2   2   2   2   2   1   2   1   1   1   2   1   2   2   1   1   2   1   1   1   2   1   2   2   1   1   1   2   2   2   2   2   1   2   2   1   1   1   2   1   2   2   2   2   1   1   2   1   2   1   1   1   2   1   2   1   1   2   1   2   1   1   2   1   2   1   1   2   2   1   2   2   1   1   2   2   2   1   2   1   2   1   2   1   1   1   1   2   2   1   1   1   1   2   1   1   1   1   1   2   1   2   2   1   2   2   1   2   2   1   2   2   2   1   1   1   1   2   1   1   2   1   1   1   1   2   1   1   1   1   1   2   1   2   2   1   2   2   1   1   1   2   2   1   1   1   1   2   2   2   1   2   1   1   2   2   1   2   2   1   1   2   2   2   2   1   2   1   1   1   2   1   1   1   1   2
 MK-3-14                1   2   1   1   2   2   1   2   1   2   1   1   1   1   1   2   2   1   1   2   2   1   2   2   2   2   1   2   2   1   2   1   1   1   2   2   2   2   1   1   2   1   1   1   2   1   2   2   1   1   1   2   2   2   2   2   1   2   2   1   1   1   1   1   2   2   2   2   1   1   2   1   2   1   1   1   2   1   2   1   1   2   2   2   1   1   2   1   2   1   1   2   2   1   2   1   1   1   2   2   2   1   2   1   2   1   2   2   1   1   1   2   2   1   1   1   1   2   1   1   1   1   1   2   1   2   2   1   2   2   1   2   2   1   2   2   1   1   2   1   1   2   1   1   2   2   1   1   1   2   1   1   1   1   1   2   1   2   2   1   2   2   2   1   1   1   2   1   1   1   1   2   2   2   1   2   2   1   1   2   1   2   2   2   1   1   2   1   2   1   2   1   1   1   2   2   1   1   1   2
 MK-3-15                2   2   1   1   2   2   1   2   1   2   1   1   1   1   2   1   2   1   1   2   2   1   2   2   2   2   2   2   2   1   2   1   1   1   2   2   2   2   1   1   2   1   1   1   2   1   2   2   1   1   1   2   2   1   2   2   1   2   2   1   1   1   1   1   2   2   2   2   1   1   2   1   2   1   1   1   2   1   2   1   1   2   2   2   1   2   2   1   2   1   2   2   2   1   2   1   2   1   2   2   2   1   1   1   2   1   2   1   1   1   1   2   2   1   1   1   1   2   1   1   1   1   1   2   1   2   2   1   2   2   1   2   2   1   2   2   1   1   2   1   1   2   1   1   2   2   1   1   1   2   1   1   1   1   1   1   1   2   2   1   2   2   2   2   1   1   2   1   1   2   2   2   1   2   1   2   2   1   2   2   1   2   2   2   1   1   2   1   2   1   2   1   1   1   1   2   1   2   1   2
 MK-3-16                2   2   1   1   2   2   1   2   1   2   1   1   1   1   2   1   2   1   1   2   2   1   2   2   2   2   2   2   2   1   2   1   2   1   2   2   2   2   1   1   2   2   1   1   1   1   2   2   1   1   2   2   2   2   2   2   2   2   2   1   1   1   1   1   2   2   2   2   1   1   2   1   2   1   1   1   2   2   2   1   1   2   2   2   1   2   2   1   2   1   2   2   1   1   2   2   2   1   2   2   1   1   2   1   2   1   2   1   1   1   1   2   2   1   1   2   1   2   2   2   1   1   2   2   1   2   2   1   2   2   1   2   2   1   2   2   1   1   2   1   1   2   1   1   2   2   1   1   1   1   1   1   2   1   2   2   1   2   2   2   2   2   2   1   1   1   2   1   1   2   2   2   1   2   1   1   2   1   2   2   1   2   2   2   1   1   2   1   2   1   2   1   1   1   1   2   1   2   1   2
 MK-4-1                 1   1   2   1   2   1   1   1   1   1   2   1   2   2   2   2   1   2   1   2   2   2   1   1   2   2   1   2   2   1   1   2   1   2   2   1   2   2   2   2   1   2   2   1   1   2   1   1   2   2   2   1   1   2   1   2   1   1   2   2   1   2   2   1   1   1   1   2   2   1   2   1   1   1   1   2   1   1   2   1   1   1   2   2   2   1   1   1   1   1   2   2   2   2   2   1   1   2   2   1   1   1   1   1   2   2   2   2   1   2   2   2   1   2   2   2   1   2   1   2   1   1   2   1   1   1   1   2   2   1   1   1   1   1   1   1   2   1   2   2   2   1   1   1   2   2   1   1   1   2   2   2   2   1   2   1   1   2   2   2   1   2   2   2   2   2   1   1   2   2   2   1   1   1   2   2   1   1   1   2   1   2   1   2   2   1   2   2   1   1   2   2   2   2   2   2   1   1   1   2
 MK-4-2                 1   2   2   1   2   1   1   1   1   1   2   1   1   2   2   2   1   2   1   2   2   2   1   1   2   2   1   2   2   1   1   2   1   2   2   1   2   2   2   2   1   2   2   1   1   2   1   2   2   1   2   1   1   2   1   2   1   1   2   2   1   2   2   1   1   1   1   2   2   1   2   1   1   1   2   2   1   1   2   1   2   1   2   2   2   1   2   1   1   1   2   2   2   2   2   1   2   2   2   1   1   1   1   1   2   2   2   2   1   2   2   2   1   2   2   1   1   2   2   2   1   1   2   1   1   1   1   2   2   1   1   1   1   1   1   1   2   1   2   2   1   1   1   1   2   2   1   2   1   1   2   2   2   1   2   1   1   2   1   2   1   1   2   2   1   2   1   2   2   2   2   1   1   1   2   2   1   1   1   2   1   2   1   2   2   1   2   2   1   1   2   2   2   2   2   2   1   1   1   2
 MK-4-3                 1   2   2   1   2   1   1   1   1   1   2   1   1   2   2   2   2   2   1   2   2   2   2   1   2   2   1   2   2   1   1   2   1   2   2   1   1   2   2   2   1   2   2   1   1   2   1   2   2   1   2   1   1   2   1   2   1   1   2   2   1   2   2   1   1   1   1   2   2   1   2   1   2   1   1   2   2   1   2   1   1   1   2   2   2   1   1   1   1   1   1   2   2   2   2   1   2   2   2   2   1   1   1   1   2   2   2   2   2   2   2   2   2   2   1   1   2   2   2   2   1   1   2   1   1   1   1   2   2   2   1   1   1   1   1   1   2   1   1   2   1   1   1   1   2   2   1   2   1   1   2   2   2   2   2   2   1   2   1   1   1   1   2   2   1   1   2   2   2   2   2   2   1   1   2   2   1   1   1   2   1   1   1   2   2   1   2   2   1   1   2   2   2   2   2   2   1   1   1   2
 MK-4-4                 1   2   2   1   1   2   1   1   1   1   2   1   1   2   2   1   2   2   1   2   2   2   2   1   2   2   1   2   2   2   1   2   1   2   2   1   1   2   2   2   2   1   2   1   1   2   1   2   1   1   2   1   1   2   1   2   2   1   2   2   1   2   2   1   1   2   1   2   2   1   2   1   2   1   1   1   2   1   2   1   1   1   2   1   2   1   1   2   1   2   1   2   2   2   2   1   2   2   2   2   1   2   1   1   2   2   2   2   2   2   2   2   2   2   1   1   2   2   1   2   1   2   2   1   1   1   2   2   2   2   1   1   1   1   1   1   2   1   1   2   1   1   1   1   2   1   1   2   1   1   2   2   2   1   1   2   1   2   1   1   1   1   2   1   1   1   2   2   1   2   2   2   1   1   2   2   1   1   1   2   1   1   2   2   2   1   2   2   1   1   2   2   2   2   2   2   1   1   1   2
 MK-4-5                 1   2   2   1   1   2   2   2   1   1   1   2   2   2   2   1   2   2   2   2   2   1   2   1   2   1   1   2   2   2   1   2   1   2   2   1   1   2   2   2   2   1   1   1   2   2   1   2   1   1   2   1   1   2   1   2   2   1   2   2   1   2   2   1   1   2   1   2   2   2   2   1   2   1   2   1   2   1   2   1   1   2   2   1   2   1   1   2   1   2   1   2   2   2   2   1   2   2   2   2   1   2   1   1   2   2   2   2   2   2   2   2   2   2   1   1   2   2   1   2   1   2   2   1   1   1   2   2   2   2   1   1   1   1   1   1   2   1   1   1   2   1   2   1   2   1   1   2   1   1   2   2   2   1   1   2   1   2   1   1   1   1   2   1   1   1   2   2   1   2   2   2   1   1   2   2   1   1   1   2   1   1   2   2   2   1   2   2   1   1   2   2   2   1   2   2   1   1   1   2
 MK-4-6                 1   2   2   1   1   2   2   2   1   1   1   2   2   2   2   1   2   2   2   2   2   1   2   1   2   2   2   2   2   2   1   2   1   2   2   1   1   2   2   2   2   1   1   1   2   2   1   2   1   1   2   1   1   2   1   2   2   1   1   2   1   2   2   1   1   1   1   1   2   2   2   1   1   1   2   1   2   1   2   1   1   1   2   1   2   1   1   2   1   2   1   2   2   2   2   1   2   2   2   2   1   2   1   1   2   2   2   2   2   2   2   2   2   2   1   1   2   2   1   2   1   2   2   1   2   1   1   2   2   2   2   1   1   1   1   1   2   1   1   1   2   1   2   2   2   1   1   2   1   1   1   2   2   1   2   2   1   2   1   1   1   1   2   1   1   2   2   2   2   2   2   2   1   2   2   2   1   1   1   2   1   2   2   2   2   1   2   2   1   1   2   2   2   1   2   2   1   1   1   2
 MK-4-7                 1   2   2   1   1   2   2   2   1   2   1   2   2   2   2   2   2   2   2   2   2   1   2   1   2   2   2   2   2   2   1   2   1   2   2   1   1   2   2   2   2   1   1   2   2   1   1   2   1   1   2   1   1   2   1   2   1   1   1   2   2   1   2   1   1   1   1   1   2   2   2   1   1   1   2   1   2   1   2   1   1   1   2   1   2   1   1   2   1   2   1   2   2   2   2   1   1   2   1   2   1   2   1   1   2   2   2   2   2   1   2   2   2   2   1   1   2   2   1   2   1   2   2   1   2   1   1   2   2   2   2   1   1   1   1   1   2   2   1   1   2   1   2   2   2   1   1   2   1   1   1   2   2   1   2   2   1   2   1   2   1   1   2   1   1   2   2   2   2   2   2   2   1   2   2   2   1   1   1   2   1   1   2   2   2   1   2   2   2   2   2   2   2   1   2   2   1   1   1   1
 MK-4-8                 1   2   1   1   1   2   2   2   1   2   1   2   2   2   2   2   2   1   2   2   2   1   2   1   2   1   2   1   2   2   1   2   1   2   2   1   1   2   2   2   2   1   2   2   2   1   1   2   1   1   2   1   1   2   1   2   1   1   1   2   2   1   2   1   1   1   1   1   2   2   2   1   1   1   2   1   2   1   2   1   1   1   2   1   2   1   1   2   1   2   1   2   2   2   2   1   1   2   1   2   1   2   1   1   2   2   1   1   2   1   2   2   2   2   1   1   2   2   1   2   1   2   2   1   1   1   1   2   2   2   2   1   1   1   1   1   2   2   2   1   2   1   1   2   2   2   1   2   1   1   1   2   2   1   2   2   1   2   1   2   1   1   2   2   1   2   2   2   2   2   2   1   1   2   2   2   1   1   1   2   2   1   2   2   2   1   2   1   2   2   2   1   2   1   2   2   1   2   1   1
 MK-4-9                 1   2   2   2   1   2   2   2   1   2   1   2   2   2   2   2   2   1   2   2   2   1   2   1   2   1   1   1   2   2   1   2   1   2   2   1   1   2   2   2   2   1   2   2   1   1   1   2   1   1   2   1   1   1   1   1   1   1   1   2   2   1   2   1   2   1   1   1   2   2   1   1   1   1   1   1   2   1   2   1   1   1   2   1   2   1   1   2   1   2   1   2   2   2   2   2   1   2   1   2   1   2   1   1   2   2   1   1   2   1   2   2   2   2   1   1   2   1   1   2   1   2   2   1   1   1   1   2   2   2   2   1   1   1   1   1   2   2   1   1   2   1   1   1   2   2   1   2   1   1   1   2   2   1   2   2   1   2   1   2   1   1   2   2   1   2   2   2   2   2   2   1   1   2   2   2   2   1   1   2   2   1   2   2   2   1   2   1   2   2   2   1   2   1   2   2   1   2   1   1
 MK-4-10                2   2   2   2   1   2   2   2   1   2   1   2   2   2   2   2   2   1   2   2   2   1   2   1   2   1   1   1   2   2   1   2   1   2   2   1   1   2   2   2   2   1   2   2   1   1   1   2   1   1   2   1   2   1   1   1   1   1   1   1   2   1   2   1   2   1   1   2   2   2   1   1   1   1   1   1   2   1   2   2   1   1   2   2   2   1   1   2   1   2   1   2   1   2   2   2   1   2   1   2   1   2   1   1   1   2   1   1   2   1   2   2   2   1   1   1   2   1   1   2   1   2   2   1   1   1   1   2   2   2   2   1   1   1   1   1   2   2   1   1   2   1   1   1   2   2   1   2   1   1   2   2   2   1   2   2   1   1   1   2   1   1   2   2   1   2   2   2   2   2   2   1   1   2   2   2   2   1   1   2   1   1   1   2   2   1   2   1   2   2   1   1   2   1   2   2   1   2   1   1
 MK-4-11                2   2   2   2   1   2   2   2   1   2   1   1   2   2   2   2   2   1   2   2   2   1   2   1   1   1   1   2   2   2   1   2   1   2   2   1   2   1   2   2   2   1   2   2   1   1   1   1   1   1   2   1   1   1   1   1   1   1   1   1   2   1   1   1   2   1   1   2   2   2   1   2   1   2   1   1   2   2   2   2   1   1   2   2   2   1   1   2   1   2   1   2   1   2   2   2   1   2   1   2   1   2   2   1   1   2   1   1   1   1   2   1   2   1   1   1   1   1   1   2   2   2   2   1   1   1   1   2   2   2   1   1   1   1   1   1   2   2   1   2   2   1   1   1   1   2   1   2   1   1   2   2   2   1   2   2   1   1   1   2   1   1   2   2   1   2   2   2   2   2   2   1   1   2   2   1   2   1   1   2   1   1   1   2   2   1   2   1   2   2   1   1   2   1   2   2   1   2   1   1
 MK-4-12                2   2   2   2   1   2   2   2   1   1   1   1   2   2   2   1   2   1   2   1   2   1   1   1   1   1   1   2   2   2   1   2   2   2   2   1   2   1   2   2   2   1   2   2   1   1   1   2   1   1   2   1   1   1   1   1   2   1   1   1   2   1   1   2   2   1   1   2   2   2   1   2   1   2   1   1   2   2   1   2   1   1   2   1   2   1   1   2   1   2   1   2   2   2   2   2   1   2   1   1   1   2   1   2   1   2   1   1   1   1   2   1   2   1   1   1   1   2   1   2   2   2   2   1   1   1   1   1   1   1   1   1   1   1   1   1   2   2   1   2   2   1   1   1   1   2   1   2   1   2   2   2   2   2   2   2   1   1   1   2   1   1   2   2   2   2   2   2   2   2   2   1   1   2   1   1   2   1   1   2   1   1   1   2   1   1   2   1   2   2   1   1   2   1   2   2   1   2   1   2
 MK-4-13                2   2   1   2   1   2   2   2   2   1   2   1   2   2   2   1   2   1   2   1   2   1   1   1   1   1   2   2   2   2   1   2   2   2   2   1   2   1   2   2   2   1   2   2   1   2   1   2   1   1   2   1   1   1   1   1   2   1   1   1   2   1   1   2   1   1   1   2   2   2   1   1   1   2   1   1   2   1   1   2   1   1   2   1   2   1   1   2   2   2   2   2   2   1   2   2   1   2   1   1   1   2   1   2   1   2   1   1   2   1   1   1   2   1   1   1   1   2   1   1   1   2   2   1   1   1   1   1   1   2   1   1   1   2   1   1   2   2   1   2   2   2   1   1   1   2   1   2   1   2   2   2   2   2   2   2   1   1   1   2   1   1   2   2   2   2   2   2   2   2   2   1   2   2   1   1   2   1   1   1   1   1   2   2   1   1   2   1   2   2   2   1   2   1   2   2   2   2   1   2
 MK-4-14                2   2   1   2   1   2   2   2   2   1   2   1   2   2   2   1   2   1   2   1   2   1   1   1   1   1   2   2   2   2   1   2   2   1   2   1   2   1   1   2   2   1   2   2   1   2   1   2   1   1   2   1   1   1   1   1   2   1   1   1   1   1   1   2   1   1   1   2   2   2   2   1   2   2   1   1   2   1   1   2   1   1   2   1   2   1   1   2   2   2   2   2   2   1   1   2   1   2   1   1   1   2   1   2   1   2   1   1   1   1   1   2   2   1   1   1   2   2   1   1   1   2   2   1   1   2   1   1   2   2   1   1   2   2   1   1   2   2   1   2   2   2   1   1   1   2   1   2   2   1   2   2   2   2   2   2   1   1   1   2   1   1   2   1   2   2   2   2   2   2   2   1   2   2   1   1   2   1   1   1   1   1   2   2   1   1   1   1   2   2   2   1   2   1   2   2   2   2   2   2
 MK-4-15                2   2   1   2   1   2   2   2   2   1   2   2   2   2   2   1   2   1   2   1   2   1   1   1   1   1   2   2   2   2   1   2   2   2   2   1   1   1   1   2   2   1   2   2   1   2   1   2   1   2   2   1   1   1   1   1   2   1   1   1   1   1   1   1   1   1   1   2   2   2   2   1   2   2   1   1   1   1   1   2   2   1   2   1   2   1   1   2   2   2   2   2   2   1   1   2   1   2   1   1   1   2   1   2   2   2   1   1   1   1   2   2   2   1   1   1   2   2   1   1   1   2   2   1   1   2   1   1   2   2   1   1   2   2   2   1   1   2   1   2   2   2   1   1   1   2   1   2   2   1   2   2   2   2   2   2   1   1   1   2   1   1   2   1   2   2   2   2   2   2   2   1   2   2   1   1   2   1   1   1   1   1   2   2   1   1   1   1   2   2   2   1   2   1   1   2   2   2   2   2
 MK-4-16                2   2   1   2   1   2   2   2   2   1   2   2   2   2   2   1   2   1   1   1   2   2   1   2   1   1   2   2   2   2   1   2   2   1   1   1   1   1   1   2   2   1   2   2   1   2   1   2   1   2   2   1   1   1   1   1   2   1   1   1   1   1   1   1   1   1   1   2   2   2   2   2   2   2   1   2   1   1   1   2   1   1   2   1   2   1   1   2   2   2   2   2   2   1   1   1   1   2   1   1   1   2   1   2   2   2   1   1   1   1   2   1   2   1   1   1   2   2   2   1   1   2   2   2   1   2   1   1   2   2   1   1   2   1   2   1   1   2   1   1   2   2   1   1   1   2   1   2   2   2   2   2   2   2   1   2   1   1   1   2   1   1   2   1   1   2   2   2   2   2   2   1   2   2   1   1   2   1   1   2   1   1   2   2   1   1   2   1   2   2   2   2   2   1   1   1   2   2   2   2
 MK-5-1                 2   2   1   2   2   2   2   2   1   1   1   1   2   2   2   1   2   1   1   2   1   2   1   1   2   1   2   2   2   1   1   1   1   2   1   2   2   2   2   2   1   1   1   2   2   2   1   2   2   1   1   2   2   1   1   1   1   2   2   1   1   2   2   2   2   2   2   1   2   2   1   2   1   1   2   2   2   1   1   2   2   1   2   2   1   2   1   2   2   1   1   1   2   1   1   2   1   1   1   2   1   2   1   2   2   2   1   1   2   2   1   1   1   1   1   2   1   2   2   2   2   2   2   2   2   1   1   1   1   2   2   1   2   2   2   1   2   1   2   2   1   2   2   1   1   2   2   2   2   1   2   1   1   1   1   2   1   2   1   2   1   1   2   1   1   1   2   1   2   2   1   1   2   2   2   2   1   2   1   2   2   2   1   1   2   2   1   1   1   1   2   1   2   2   2   1   1   2   2   2
 MK-5-2                 2   2   1   2   2   2   2   2   1   1   1   1   2   2   2   2   2   1   1   2   1   2   1   1   2   1   2   2   2   1   1   2   1   1   1   2   2   2   2   2   1   1   1   2   2   2   1   2   2   1   1   2   2   1   1   1   1   2   2   2   1   2   1   2   2   2   2   1   2   2   1   2   1   1   2   2   2   1   1   2   2   1   2   2   1   2   1   2   2   1   1   1   2   1   1   2   1   1   1   2   1   2   1   2   2   2   1   1   2   2   1   1   1   1   2   2   1   2   2   1   2   2   1   2   2   1   1   1   1   2   2   1   2   2   2   1   2   1   2   2   1   2   2   2   1   2   2   1   2   1   2   1   1   1   1   2   1   2   1   2   1   1   2   1   1   2   2   1   2   2   1   1   2   2   2   2   1   2   1   2   1   2   2   1   1   2   1   1   1   1   2   1   2   2   2   1   2   2   2   2
 MK-5-3                 2   2   1   2   2   2   2   1   1   1   1   1   2   2   2   2   2   1   1   2   1   2   1   1   2   1   2   2   2   1   1   1   1   1   1   2   2   2   2   2   2   1   1   2   2   2   1   2   2   1   1   2   1   1   1   2   1   2   2   2   1   2   1   2   2   2   2   1   2   2   1   2   1   1   1   2   2   1   1   1   2   1   2   2   1   2   1   1   2   1   1   2   2   1   1   2   1   1   1   2   1   2   1   2   2   2   1   1   2   2   1   1   1   2   2   2   1   2   2   1   1   2   2   2   2   2   1   1   1   2   2   1   2   2   2   1   2   1   2   2   1   2   2   2   1   2   2   1   2   1   2   1   1   1   1   2   1   2   1   1   1   2   2   1   1   2   2   2   2   2   1   2   2   2   2   2   1   2   1   2   1   2   2   1   1   1   1   1   1   1   1   1   2   2   2   1   2   2   2   2
 MK-5-4                 2   2   1   2   1   2   2   1   1   1   1   1   2   2   2   2   1   1   2   2   1   2   1   1   2   1   2   1   2   1   1   1   1   1   1   2   2   2   2   2   2   1   1   2   2   2   1   2   2   2   1   2   1   1   1   2   1   2   1   2   1   2   2   2   2   2   2   1   2   2   1   2   1   1   1   2   2   1   1   1   2   1   2   2   1   2   1   1   2   1   1   2   2   1   1   2   1   1   1   2   1   1   1   2   2   2   1   1   2   2   1   1   1   2   1   2   1   2   2   1   1   2   2   2   2   2   1   1   2   2   2   1   2   2   2   1   2   1   2   2   1   2   2   1   1   2   2   2   2   1   2   1   1   1   1   2   1   2   1   1   1   2   2   1   1   2   2   2   2   2   1   2   2   2   2   2   1   2   1   2   1   2   2   1   1   2   1   1   1   1   1   1   2   2   2   1   2   2   1   2
 MK-5-5                 2   2   1   2   1   2   2   1   1   1   1   2   2   2   2   2   1   1   2   2   2   2   1   1   2   1   2   1   2   1   1   1   1   1   2   2   2   2   2   2   2   1   1   2   1   2   2   2   2   2   1   2   1   1   1   2   1   2   1   2   1   2   2   2   2   2   2   1   2   2   1   2   1   1   1   1   2   2   1   1   1   1   2   2   1   2   1   1   2   1   1   2   2   1   1   2   2   2   1   2   1   1   2   2   2   2   1   1   2   2   1   1   1   2   2   2   1   2   2   1   1   2   2   2   2   2   1   1   1   2   2   1   2   2   2   1   2   1   2   2   2   2   2   1   1   2   2   2   2   1   2   1   1   1   1   2   1   2   1   1   1   2   2   1   2   2   2   2   2   2   1   2   2   2   1   2   1   2   1   2   1   2   2   1   1   2   1   1   1   1   1   1   2   2   1   1   2   2   1   2
 MK-5-6                 2   1   1   2   1   2   2   1   1   1   1   2   2   2   2   2   1   1   2   1   2   2   1   1   1   1   2   1   2   1   2   1   1   1   1   2   2   2   2   2   2   1   2   2   1   2   2   2   2   2   1   2   1   1   1   2   1   2   1   2   1   2   2   2   2   2   2   1   2   2   1   2   1   1   1   1   2   2   1   1   1   1   2   2   1   2   1   2   1   1   1   2   2   1   1   1   2   2   1   2   1   1   2   2   2   2   1   1   2   2   1   1   1   2   2   2   1   2   2   1   1   2   2   2   2   2   1   1   1   2   2   1   2   2   2   1   2   1   2   2   2   2   2   1   1   2   2   2   2   1   1   2   1   1   1   2   1   2   1   1   1   2   2   1   2   2   2   1   2   2   1   2   1   2   1   2   1   2   1   2   2   2   1   1   1   2   1   1   1   1   1   1   1   2   1   1   1   2   1   2
 MK-5-7                 1   1   1   2   1   2   2   1   1   1   1   2   2   1   1   2   1   1   2   1   2   2   1   1   2   1   1   1   2   1   2   1   1   1   1   1   2   2   2   2   2   1   2   1   1   2   2   2   2   2   1   2   1   1   2   1   1   2   1   2   1   2   2   2   2   2   2   1   2   2   1   2   1   1   1   1   2   2   1   1   1   1   2   2   1   2   1   2   1   1   1   2   2   1   1   1   2   2   1   2   1   1   2   2   2   2   2   2   2   2   1   2   1   2   1   2   1   2   2   1   1   2   2   2   2   2   1   1   1   2   1   1   2   2   2   1   2   1   2   1   1   1   1   1   1   2   2   2   2   1   1   2   1   1   1   2   1   1   1   2   1   1   2   1   1   1   2   1   1   2   1   2   1   1   2   2   2   2   1   2   2   2   1   1   1   2   1   1   1   1   1   1   2   2   1   2   1   2   1   2
 MK-5-8                 1   1   1   2   1   2   2   1   1   1   1   2   2   1   1   2   1   1   2   1   2   2   1   1   2   1   1   1   2   1   2   1   1   1   1   2   2   1   2   2   2   1   2   1   1   2   2   2   2   2   1   2   1   2   2   2   1   2   1   2   2   2   2   1   1   2   2   1   2   2   2   2   1   1   1   1   2   2   1   1   1   1   2   1   1   2   1   2   1   1   1   2   2   2   1   1   2   1   2   1   1   1   2   2   2   1   2   2   2   2   1   2   1   2   1   1   1   2   2   1   1   2   2   2   2   2   2   1   2   2   1   1   2   2   2   1   2   2   2   1   1   1   1   1   1   2   2   2   2   1   2   2   1   1   2   2   1   1   1   2   1   1   2   1   1   1   2   2   1   2   1   2   1   1   2   2   1   2   1   2   2   2   1   1   1   2   1   1   1   2   1   1   2   2   1   2   1   2   1   2
 MK-5-9                 1   1   1   2   1   2   2   1   1   2   1   2   2   1   1   2   1   1   2   1   2   2   1   1   2   1   1   1   2   1   2   1   1   1   1   2   2   1   2   2   2   2   2   1   1   1   2   2   2   2   1   2   1   2   1   2   1   2   1   2   2   2   2   1   1   2   2   2   2   2   2   1   1   1   1   1   2   2   1   1   1   1   2   1   1   2   1   2   1   1   2   2   2   2   1   1   2   1   2   1   1   1   2   2   2   1   2   2   2   2   1   2   1   2   1   1   2   2   2   1   1   2   2   2   2   2   2   1   2   2   1   1   2   2   2   1   2   2   2   1   1   1   1   1   2   2   1   1   2   1   2   2   1   1   2   2   1   1   1   2   1   1   2   1   1   1   2   2   1   2   1   2   1   1   2   2   1   2   2   2   2   2   1   1   2   2   2   1   1   2   1   1   2   2   2   2   1   2   2   2
 MK-5-10                1   1   1   2   1   2   1   1   1   2   1   2   1   1   2   2   1   1   2   1   2   2   1   2   1   1   1   1   2   2   2   1   1   2   1   2   1   1   2   2   2   2   2   1   2   1   2   2   2   2   1   2   1   2   2   2   1   2   1   2   2   2   2   1   1   2   2   2   2   2   2   1   1   1   1   1   2   1   1   1   1   1   2   1   1   2   1   2   2   1   2   2   2   2   1   1   2   1   2   2   1   1   2   2   2   1   2   2   1   2   1   2   1   2   1   1   1   2   2   1   2   2   2   2   2   2   2   1   2   2   1   1   2   2   2   1   2   2   2   1   1   2   1   1   2   2   1   1   2   1   2   2   1   1   2   2   1   1   1   2   2   1   2   1   1   1   1   2   1   2   1   2   1   1   2   2   1   2   2   2   2   2   1   1   1   2   2   1   1   2   1   1   2   2   2   2   2   2   2   2
 MK-5-11                1   1   1   2   1   2   1   1   2   2   1   2   1   1   2   2   1   1   2   1   2   2   1   2   1   1   2   1   2   2   2   1   1   2   1   2   1   1   1   2   1   2   2   1   2   1   2   2   2   2   1   2   1   2   2   2   1   2   1   2   2   1   2   2   1   2   2   2   2   2   2   1   1   1   1   1   2   1   1   1   1   1   2   1   1   2   1   2   2   1   2   2   2   2   1   1   2   1   2   2   1   1   2   2   2   1   2   2   1   2   1   2   1   2   1   1   1   2   2   1   2   2   2   1   2   2   2   1   2   2   1   1   2   2   2   1   2   2   2   1   1   2   2   1   2   2   1   1   2   1   2   2   1   1   2   2   1   1   1   2   2   1   2   1   1   1   1   2   1   2   1   2   1   1   2   2   1   2   2   2   2   1   1   1   1   2   2   1   1   2   1   1   2   2   2   2   2   2   2   2
 MK-5-12                1   1   1   2   1   2   2   1   2   2   1   2   1   1   2   2   1   1   2   1   1   2   1   2   1   1   1   1   2   2   2   1   1   2   1   2   1   2   1   2   1   2   2   2   2   1   2   2   1   2   1   2   1   2   2   2   1   2   1   2   2   1   2   2   1   2   2   1   2   2   2   1   1   1   1   1   2   1   1   1   1   1   2   1   1   1   1   2   2   1   2   2   2   2   1   1   2   1   2   2   1   1   2   2   2   1   2   2   2   2   1   2   1   2   1   1   1   2   2   1   2   2   2   1   2   1   2   1   1   2   2   2   2   2   2   2   2   2   2   1   1   1   2   1   2   2   1   1   2   2   1   2   1   2   2   2   1   1   1   2   2   1   2   1   1   1   1   2   1   2   1   2   1   1   1   2   1   2   2   2   2   2   1   1   1   2   2   1   1   2   1   1   2   2   1   2   2   2   2   2
 MK-5-13                1   1   1   2   2   2   1   1   2   2   1   1   2   1   2   2   2   2   2   1   1   2   1   2   1   1   2   1   2   2   2   2   1   2   1   2   1   2   1   2   1   2   2   2   2   1   2   2   1   2   1   2   1   2   2   2   1   2   1   2   2   1   2   2   1   2   2   1   1   2   2   1   1   1   1   1   2   1   1   1   1   1   2   1   1   1   1   2   2   1   1   1   2   2   1   1   2   1   2   2   1   1   1   2   2   1   2   2   2   2   1   2   1   1   2   1   1   2   2   1   2   2   2   1   1   1   2   1   1   2   1   2   2   2   2   2   2   1   2   1   1   1   2   1   2   2   1   1   2   2   1   2   1   2   2   2   1   1   1   2   2   2   2   1   1   1   1   2   1   2   1   2   1   1   1   2   2   2   1   2   2   2   1   1   1   2   2   1   1   2   1   2   2   2   1   2   2   2   2   2
 MK-5-14                1   1   1   2   2   1   1   1   2   2   1   1   2   1   2   2   2   1   2   1   1   2   2   2   2   1   2   1   2   2   2   2   1   2   1   2   1   2   1   2   1   2   2   2   2   1   2   1   1   2   1   2   2   2   1   2   1   2   1   2   1   1   2   2   1   2   2   1   1   2   2   1   1   1   1   1   2   1   2   2   1   1   2   1   1   1   1   2   2   1   2   1   2   2   1   1   2   1   2   2   1   1   1   2   2   2   2   1   2   2   1   2   1   1   2   1   1   2   2   1   2   2   2   1   1   1   2   1   1   2   1   1   2   2   2   2   1   1   2   1   1   1   2   1   2   2   2   1   2   2   1   2   1   1   2   2   1   1   1   2   2   2   2   1   1   1   1   1   1   2   2   2   1   1   1   2   2   2   1   2   2   1   1   1   1   1   2   1   1   2   1   2   2   2   1   2   2   2   2   2
 MK-5-15                1   1   1   2   2   1   1   1   2   1   1   1   2   1   2   2   2   1   2   1   1   2   2   2   2   1   2   1   2   2   2   2   1   2   1   2   1   2   1   2   1   2   2   2   2   1   2   1   1   2   1   2   2   2   1   2   1   2   1   2   1   1   2   2   1   1   2   1   1   2   2   1   1   1   1   1   2   1   2   2   1   1   2   1   1   1   2   2   2   2   2   1   2   2   1   1   2   1   2   2   1   2   1   2   1   2   2   1   2   2   1   2   1   1   2   1   1   2   2   1   2   2   2   1   2   1   2   1   1   2   1   1   2   2   2   2   1   1   2   1   1   1   2   2   2   2   2   1   2   2   1   1   1   1   2   2   1   1   1   2   2   2   2   1   1   1   1   1   1   2   2   2   1   1   1   2   2   2   2   2   2   1   1   1   1   1   2   1   1   2   1   2   2   1   1   2   2   2   2   2
 MK-5-16                1   1   2   2   2   2   1   1   2   1   1   1   2   1   2   2   2   2   2   1   1   2   2   2   1   1   2   1   2   2   2   2   1   2   1   2   1   2   2   2   1   2   2   2   1   1   2   1   1   2   1   2   2   2   1   2   1   2   1   2   1   1   2   2   1   1   1   1   1   2   2   1   1   1   2   1   2   1   2   2   1   1   2   1   1   2   2   2   2   2   2   1   2   2   1   2   2   1   2   2   1   2   1   2   2   2   2   1   2   2   1   2   1   1   1   1   1   2   2   1   2   2   2   2   2   1   2   1   1   2   1   1   2   2   2   2   1   1   2   1   1   1   2   2   2   2   2   1   2   2   1   1   1   1   2   2   1   1   1   2   2   2   2   1   1   2   1   1   1   1   2   2   1   1   1   2   2   1   2   2   2   1   1   1   1   1   2   1   1   2   1   2   2   1   1   2   2   2   2   2
 MK-6-1                 2   2   2   1   2   2   1   2   1   1   2   1   2   2   1   1   1   1   2   1   2   1   2   2   2   1   2   2   1   2   2   2   1   1   2   2   1   2   1   1   2   2   2   2   2   2   2   1   1   1   1   1   2   2   1   2   2   1   2   1   2   1   1   2   1   2   1   1   2   1   1   1   2   2   1   1   2   2   1   2   2   2   1   1   1   1   2   1   2   1   2   2   2   1   1   2   2   2   1   1   1   1   2   2   1   2   1   1   1   2   1   2   1   2   2   1   2   1   2   2   1   1   1   1   1   2   2   1   2   2   1   2   2   1   1   2   2   2   1   1   2   1   1   1   1   1   2   2   1   1   1   2   2   2   1   1   1   1   2   1   1   1   1   1   2   1   1   1   1   2   2   2   2   2   2   2   2   2   2   1   1   2   2   1   1   2   2   2   2   2   2   2   2   2   2   2   1   2   1   2
 MK-6-2                 2   2   2   2   2   2   1   2   1   1   2   2   2   2   1   1   1   1   2   1   2   1   2   2   1   1   2   2   1   2   1   2   1   1   2   2   1   2   1   1   2   2   2   2   2   2   2   1   1   1   1   1   2   2   1   2   2   1   2   1   1   1   2   2   1   2   2   1   2   2   1   1   2   2   1   2   2   2   1   2   2   2   1   1   1   1   2   1   2   1   2   2   2   1   1   2   2   2   1   1   1   1   2   2   1   1   1   1   1   2   1   2   2   1   2   1   2   1   1   2   1   1   1   1   1   2   2   1   2   2   1   2   2   1   1   2   2   2   2   1   2   1   1   1   2   1   1   2   1   1   1   2   2   2   1   1   1   1   2   1   1   1   1   1   2   1   1   1   1   2   2   2   2   2   2   1   2   2   2   1   1   2   2   2   1   2   2   2   2   2   2   2   2   2   2   2   1   2   1   2
 MK-6-3                 2   2   2   2   2   2   1   2   1   1   2   2   2   2   2   1   2   1   2   1   2   1   2   2   1   1   2   2   1   2   1   1   1   1   2   2   1   2   1   1   2   1   2   2   1   2   2   1   1   1   2   1   2   2   1   1   1   1   2   1   1   1   2   2   1   2   1   1   2   2   1   1   2   2   1   2   1   1   1   2   2   2   1   1   1   1   2   1   2   1   2   2   2   1   2   1   2   2   1   1   1   1   2   2   1   1   1   1   1   2   1   1   2   1   2   1   2   1   1   2   2   1   1   2   1   2   2   1   2   2   2   1   2   1   1   1   2   2   2   1   2   1   1   1   2   1   1   2   1   1   1   2   2   2   1   2   1   2   2   1   1   1   1   1   1   1   1   1   1   2   2   2   2   2   2   1   2   2   2   1   1   2   2   2   1   2   2   1   2   2   2   2   2   2   2   2   1   2   1   2
 MK-6-4                 2   2   2   2   2   2   2   2   1   1   2   2   1   2   2   1   2   1   2   1   2   1   2   2   2   2   2   2   1   2   1   1   1   1   2   2   1   2   1   1   2   1   2   2   1   2   2   2   1   1   2   1   2   2   1   1   1   1   2   2   1   1   2   2   1   2   1   1   1   2   1   1   2   2   1   2   1   1   1   2   2   2   1   1   1   2   2   1   2   1   2   2   2   1   1   1   2   2   1   1   1   1   2   2   1   1   1   1   1   2   2   1   1   1   2   1   2   1   1   2   2   1   1   1   1   2   2   1   2   2   2   1   2   1   1   1   2   2   2   2   2   1   1   1   2   1   1   2   1   1   1   2   2   2   1   1   1   2   2   1   1   1   1   1   1   2   1   1   1   2   2   2   2   2   2   1   2   2   2   1   1   2   1   2   1   2   2   1   2   2   2   2   2   2   2   2   1   2   2   2
 MK-6-5                 1   2   2   1   2   2   2   2   1   1   2   2   1   2   2   1   2   1   2   1   2   1   2   2   1   2   2   2   1   2   1   1   1   1   2   2   1   2   1   1   2   1   2   2   1   1   2   2   1   1   2   1   2   2   1   1   1   1   2   2   1   2   2   1   1   2   1   1   1   2   1   1   2   2   1   2   1   1   1   2   2   2   1   1   1   2   2   1   2   1   1   2   2   2   1   1   2   2   1   1   1   1   2   2   1   1   1   1   1   1   2   1   1   1   2   1   2   1   1   2   2   1   1   1   1   2   2   1   1   2   2   1   2   1   1   1   2   2   2   2   1   1   1   1   1   2   1   2   1   2   1   2   2   2   1   1   2   1   1   1   1   2   1   1   1   2   1   2   1   2   2   2   2   2   2   1   2   2   2   1   2   2   1   2   1   2   2   1   2   2   2   2   2   1   2   2   1   1   2   2
 MK-6-6                 1   2   2   2   2   2   2   2   2   1   2   2   1   2   2   1   1   1   1   1   2   1   2   2   2   2   2   2   1   2   1   1   1   2   1   1   2   2   1   2   2   1   2   2   1   1   2   2   1   1   2   1   2   2   1   2   1   1   2   2   1   2   2   1   1   2   1   1   1   2   1   1   2   2   1   2   1   1   1   2   2   2   1   1   1   1   2   1   2   1   1   2   2   2   1   1   1   2   1   1   1   1   1   1   1   1   1   1   1   1   2   1   1   2   2   1   2   1   2   2   2   2   1   1   1   2   2   1   1   2   2   1   2   1   1   1   2   2   2   2   1   1   2   1   1   2   1   2   1   2   1   2   2   2   1   1   2   1   1   1   1   2   1   1   1   1   1   2   1   2   2   1   2   2   2   1   2   2   2   1   2   2   1   2   1   2   2   1   2   2   2   2   2   1   2   2   1   1   2   2
 MK-6-7                 1   2   2   2   2   2   2   2   2   1   2   2   1   2   2   1   1   1   1   1   2   1   2   2   2   2   2   2   1   2   1   1   1   2   1   1   1   2   1   2   2   1   1   2   1   1   1   2   1   1   2   1   2   2   1   2   1   1   2   2   1   2   2   1   1   1   1   1   1   2   1   1   2   2   1   2   1   1   1   2   2   2   1   1   1   1   1   1   2   1   1   2   1   2   1   1   2   2   1   2   2   1   1   1   1   1   1   1   1   1   2   1   1   2   2   2   1   1   2   2   2   2   1   1   1   2   2   1   1   2   2   1   2   1   1   1   2   1   2   2   2   1   2   1   1   2   2   2   1   1   1   2   2   2   1   1   2   1   1   1   1   2   1   1   1   1   1   2   1   2   2   1   2   2   1   1   2   2   2   1   2   2   1   2   2   2   2   1   2   2   2   2   2   1   1   2   1   1   2   2
 MK-6-8                 1   2   2   2   2   2   2   2   1   1   2   2   1   2   2   1   1   1   1   2   2   1   2   2   2   2   2   2   2   2   2   1   2   2   1   1   1   2   1   2   2   2   1   2   1   1   1   2   1   1   2   1   2   2   1   1   1   1   2   2   1   2   2   1   1   1   1   1   1   2   1   1   2   2   1   2   1   1   1   2   2   2   2   1   1   1   1   1   2   1   1   1   1   2   1   1   2   2   1   2   2   1   1   1   1   1   1   1   1   1   2   1   1   1   2   2   1   1   2   2   2   2   1   1   1   2   2   1   1   2   2   1   2   1   1   1   2   1   2   2   2   1   2   1   1   2   2   2   1   1   1   2   2   2   1   1   2   2   2   1   2   2   1   1   1   1   1   2   2   2   2   1   2   2   1   1   2   2   2   1   2   2   1   2   2   2   2   1   2   2   2   2   2   1   1   1   2   1   2   2
 MK-6-9                 1   2   2   2   2   2   2   2   1   1   1   2   1   2   2   2   1   1   1   1   2   1   2   2   2   1   1   2   2   2   2   1   2   2   1   1   1   2   1   2   1   2   1   2   1   1   1   2   1   1   2   1   2   1   1   1   1   1   1   2   1   2   2   1   1   1   1   1   1   2   1   1   2   2   1   2   1   1   1   2   2   2   2   1   1   1   1   1   2   2   1   1   1   2   1   1   2   1   1   2   2   1   1   2   1   1   2   1   1   1   2   1   1   1   2   2   1   1   2   2   2   2   2   1   1   2   2   1   1   2   2   1   2   1   1   1   2   2   2   2   2   1   2   1   1   2   2   2   1   1   1   2   2   1   1   2   2   2   2   1   2   2   1   1   1   1   1   2   2   2   2   1   2   2   1   1   2   2   1   1   2   2   1   2   2   1   2   1   1   2   2   2   2   1   2   1   2   1   2   2
 MK-6-10                1   2   2   2   2   1   2   2   1   2   1   2   1   2   2   1   1   1   1   2   2   1   2   2   2   1   1   2   2   2   2   1   2   2   1   1   1   2   1   2   1   2   1   2   1   1   1   2   1   1   2   1   2   1   1   1   1   1   1   2   1   2   2   1   2   1   1   1   1   2   1   2   2   1   1   2   1   1   1   2   1   2   2   1   1   1   1   1   1   2   1   1   1   2   1   1   2   1   2   2   2   1   1   2   1   2   2   1   1   1   2   1   1   2   2   2   1   1   2   2   1   2   2   1   1   2   2   1   1   2   1   1   2   2   1   1   2   2   2   2   2   1   2   1   2   1   2   2   1   1   1   2   2   2   1   2   2   2   2   1   2   2   1   1   1   1   1   2   1   2   2   1   2   2   1   1   2   2   1   1   2   2   1   2   2   1   2   1   2   2   1   2   2   1   2   1   2   2   1   2
 MK-6-11                1   1   2   2   2   1   2   2   1   2   1   2   1   1   2   1   1   1   1   2   2   1   2   2   2   2   1   2   2   2   2   1   2   2   1   1   2   2   1   2   1   2   1   2   1   1   1   2   1   1   2   1   1   1   2   1   1   1   1   1   1   2   2   2   1   1   1   1   1   2   1   2   2   2   1   1   1   1   2   2   1   2   2   1   1   1   1   1   1   1   1   1   1   2   1   1   1   1   2   2   2   1   1   2   1   2   2   1   1   1   2   1   1   2   2   2   1   1   2   2   1   2   2   1   2   2   2   1   1   2   1   1   2   2   1   1   2   2   2   2   2   1   2   1   2   1   2   2   1   1   1   2   2   2   1   2   2   2   1   1   2   1   1   1   1   1   1   2   1   2   2   1   2   2   1   1   2   2   1   1   2   1   1   2   2   2   2   1   2   2   1   2   2   1   1   1   1   2   1   2
 MK-6-12                2   1   1   2   1   1   2   2   1   2   1   2   1   1   2   1   1   1   1   2   2   1   2   2   2   2   1   2   2   2   2   1   1   2   1   1   2   2   1   2   1   2   1   2   1   1   1   2   1   2   2   1   1   1   2   1   1   1   1   1   2   2   2   2   1   1   1   2   1   2   2   2   2   2   1   2   1   1   2   2   1   2   2   1   1   1   1   1   2   1   1   1   2   2   1   1   1   1   2   2   2   1   1   2   1   2   2   1   1   1   2   1   1   2   2   2   1   1   2   2   1   2   2   1   2   1   2   1   1   2   1   1   2   2   1   2   1   2   1   2   2   1   2   1   2   1   2   2   1   1   1   2   2   2   1   1   2   2   1   1   2   1   1   1   1   1   1   2   1   2   2   1   2   2   1   1   2   2   1   2   2   1   1   2   1   2   2   1   2   2   1   2   2   1   1   1   1   2   1   1
 MK-6-13                2   1   2   1   1   1   2   2   1   1   1   2   1   1   2   1   1   1   1   2   2   1   2   2   2   2   1   2   2   2   2   1   1   2   1   1   2   2   1   2   2   2   1   2   1   1   1   2   1   1   2   1   1   1   1   1   1   1   1   1   1   2   2   2   1   1   1   2   1   2   2   2   2   2   1   2   1   1   2   2   1   1   2   1   1   2   1   1   2   1   1   1   2   2   1   1   1   2   2   2   2   1   2   2   1   2   2   1   1   1   2   1   2   2   2   2   1   1   2   2   1   1   2   1   2   1   2   1   1   2   2   1   1   2   1   2   1   2   1   2   2   1   2   1   2   2   2   2   1   1   1   2   2   2   1   1   2   1   1   1   2   1   2   1   1   1   1   2   1   2   2   1   2   2   1   1   2   2   1   2   2   1   1   2   1   2   2   1   2   2   1   2   2   1   1   1   1   2   1   1
 MK-6-14                2   1   1   1   1   1   2   2   1   1   1   2   2   1   2   1   1   1   1   2   2   1   2   2   2   2   1   2   1   2   2   1   1   2   1   1   2   2   1   2   2   1   2   2   1   1   1   1   1   1   2   1   1   1   1   1   1   1   2   1   1   2   2   2   1   1   1   2   2   2   2   2   2   2   1   2   1   1   2   2   1   1   1   1   1   2   1   1   2   1   1   1   2   2   1   1   1   2   2   2   2   1   2   1   1   2   2   1   1   1   2   1   2   2   2   2   1   1   2   2   2   1   2   1   2   1   2   1   1   1   2   1   1   2   2   2   1   2   1   1   2   1   2   1   2   1   2   2   1   1   1   2   2   2   1   1   2   1   1   1   2   1   2   1   1   2   1   2   1   2   2   1   2   2   1   1   2   2   1   2   2   1   1   1   1   2   2   1   2   2   1   2   2   1   1   1   1   2   1   1
 MK-6-15                2   1   1   1   1   1   2   2   2   2   1   1   2   1   2   1   1   1   2   2   2   1   2   2   2   2   1   2   1   1   2   1   1   2   2   1   2   2   1   2   2   1   2   2   1   1   1   1   1   1   1   1   1   1   1   1   1   2   1   1   1   2   2   2   1   1   1   2   2   2   2   2   2   2   1   2   1   2   2   2   1   1   1   1   1   2   2   1   2   1   1   2   2   2   1   1   1   2   2   2   2   1   2   1   1   2   2   1   1   1   2   1   2   2   2   2   1   2   2   2   2   2   2   1   2   1   2   1   1   1   1   1   1   2   2   2   1   2   1   2   2   2   2   1   1   1   2   2   1   1   1   2   2   2   1   1   2   1   1   1   2   2   2   1   1   2   1   2   1   2   2   1   2   2   1   1   2   2   1   2   1   1   1   1   1   2   2   1   2   2   1   2   2   2   1   1   1   2   2   1
 MK-6-16                2   1   1   1   1   1   2   2   2   2   1   2   2   1   2   1   2   1   2   2   2   1   2   2   2   2   1   2   1   1   2   1   1   2   2   1   2   2   1   2   2   1   1   2   1   1   2   1   1   1   1   2   1   1   1   1   1   2   1   1   1   2   2   2   1   1   1   2   1   2   2   2   2   2   1   2   1   2   2   2   1   1   1   1   1   2   2   1   2   1   1   2   2   2   1   2   1   2   2   2   2   1   2   2   1   2   2   1   1   1   2   1   2   2   2   2   1   2   2   2   2   2   2   1   1   1   2   1   1   1   1   1   1   2   1   2   1   2   1   2   2   2   2   1   1   1   1   2   1   1   1   2   1   2   1   1   2   1   1   1   2   2   2   1   1   1   1   2   1   2   2   1   1   2   1   1   2   2   1   2   1   1   1   1   2   2   2   1   2   1   1   2   2   2   1   1   1   2   2   1
 
!****************************************** Phenotypic Data **********************************************************
!-100.0 is resevred for missing phenotype
SimulatedTrait1         9.2894    9.7752    9.4470    9.7307    9.6672   11.6799    8.6826    9.8523   11.0839    9.0656   10.4552    9.5661    8.3912   10.9960   10.8137   10.3293    9.6174   12.2171    8.6999    9.3498   10.9019   11.1737   10.3368    8.8682    9.9738    8.9701    8.2338   10.0180   10.2657   10.0481   10.9543   10.4323   10.9225    8.9528   10.4355    9.6165   11.9446    9.5298    9.7118    9.3829    9.0129    8.9231   10.6154    9.0963    8.5342   10.1230    9.8524    9.8405   10.5756   11.7672   11.0378    9.6027    7.9926    9.4200    9.7910    9.6811    8.7237    9.2943    9.0906   10.9364    9.2511   10.7471   11.4741    8.8838    9.8211    9.4207    8.5167    9.5539    9.2000   11.0432    9.6353   11.5637   10.2821   10.4401   10.4991    9.8313   11.6299   11.4814    8.9297    9.6539   10.8282    8.8687   11.5561   10.9358    8.1449    9.7217    8.7327   10.1164    9.0792    7.9744   10.6964    9.5911    9.5368    9.5636    9.3813    9.0389   10.7060    9.8672    9.2112   11.0463   11.6646   10.0139    8.7444    9.6315   10.1558   11.5374   10.4907   10.9427    9.7519    9.3486   10.1412    7.7008    9.6511    8.7842    9.6588   10.2025    9.1883    8.4518    9.4504    8.7040   10.9184    8.9728   10.7167    9.4415   10.2583   10.4386    9.0592    9.8845   10.9801    8.7583   10.6012   10.0798   10.2836    9.9473   10.5969    8.6199   10.6029   10.0464   11.6190    9.2544   10.4143    9.2426    8.9425    9.6980    9.8572    9.2620   10.4811   11.9037   10.4810   10.8922    9.0117   11.0551   10.3512   11.6547    9.3951   10.8710   11.0831    8.8252   10.7318   10.2977    9.6467    9.3752    8.3271   10.1454   11.8384   11.7534    8.8709   10.3057    8.9648   11.3504   10.6032    9.8828   10.1166   11.1340    8.6656   10.7369    9.0509   11.5319    8.7454    9.6290   10.0896   10.4123   11.9816   10.4096   10.9079    9.7581    9.5148    9.8670   11.6943   11.2166    9.0540   11.4392   10.7609   10.8430   11.2313    9.0777   10.9799    9.2859    9.6417   10.0646
 
