# Supplementary material for: Inclusive Composite Interval Mapping of QTL by Environment Interactions in Biparental Populations
Source: PLoS One. 2015 Jul 10;10(7):e0132414. doi: 10.1371/journal.pone.0132414 (PMC4498613; doi:10.1371/journal.pone.0132414)
Supplement: S1 File — (ZIP) [file pone.0132414.s001.zip › BC1 population/e=1/run_00181.met]

!**********************Note: lines staring with "!" are remarks and will be ignored in the program********************
!*********************************General Information**********************************
!Assuming F1 = P1 x P2, populations available in QTL IciMapping are: 
!  1, P1BC1F1 = P1 x F1, the first backcrossing where P1 is used as the recurrent parent;
!  2, P2BC1F1 = P2 x F1, the first backcrossing where P2 is used as the recurrent parent;
!  3, F1DH, F1-derived doubled haploids; 
!  4, RIL or F1RIL, recombination inbred lines through the repeated selfing of F1;
!  5, P1BC1RIL, recombination inbred lines through the repeated selfing of P1BC1F1;
!  6, P2BC1RIL, recombination inbred lines through the repeated selfing of P2BC1F1;
!  7, F2, the selfing generation of F1;
!  8, F3, the selfing generation of F2;
!  9, P1BC2F1, the second backcrossing where P1 is used as the recurrent parent; 
! 10, P2BC2F1, the second backcrossing where P2 is used as the recurrent parent;
! 11, P1BC2RIL, recombination inred lines through the repeated selfing of P1BC2F1; 
! 12, P2BC2RIL, recombination inred lines through the repeated selfing of P2BC2F1; 
! 13, P1BC1F2, the selfing generation of P1BC1F1; 
! 14, P2BC1F2, the selfing generation of P2BC1F1; 
! 15, P1BC2F2, the selfing generation of P1BC2F1; 
! 16, P2BC2F2, the selfing generation of P2BC2F1; 
! 17, P1BC1DH, P1BC1F1-derived doubled haploids; 
! 18, P2BC1DH, P2BC1F1-derived doubled haploids; 
! 19, P1BC2DH, P1BC2F1-derived doubled haploids; 
! 20, P2BC2DH, P2BC2F1-derived doubled haploids; 
   1      !Mapping Population (see remarks above)
   2      !Mapping Function (1 for Kosambi; 2 for Haldane; 3 for Morgan)
   2      !Marker Space Type (1 for intervals; 2 for positions)
   1      !Marker Space Unit(1 for centiMorgans; 2 for Morgan)
   6      !Number of Chromosomes (or Linkage Groups)
 200      !Size of the mapping population
   1      !Number of environments
 
!***************************************** Chromosomes and Linkage Maps **********************************************
!Chromosome                 NumMarkers
-CH1                        16
-CH2                        16
-CH3                        16
-CH4                        16
-CH5                        16
-CH6                        16
!Linkage map (Marker name followed by position or the interval length)
 MK-1-1                1     0.000
 MK-1-2                1    10.000
 MK-1-3                1    20.000
 MK-1-4                1    30.000
 MK-1-5                1    40.000
 MK-1-6                1    50.000
 MK-1-7                1    60.000
 MK-1-8                1    70.000
 MK-1-9                1    80.000
 MK-1-10               1    90.000
 MK-1-11               1   100.000
 MK-1-12               1   110.000
 MK-1-13               1   120.000
 MK-1-14               1   130.000
 MK-1-15               1   140.000
 MK-1-16               1   150.000
 MK-2-1                2     0.000
 MK-2-2                2    10.000
 MK-2-3                2    20.000
 MK-2-4                2    30.000
 MK-2-5                2    40.000
 MK-2-6                2    50.000
 MK-2-7                2    60.000
 MK-2-8                2    70.000
 MK-2-9                2    80.000
 MK-2-10               2    90.000
 MK-2-11               2   100.000
 MK-2-12               2   110.000
 MK-2-13               2   120.000
 MK-2-14               2   130.000
 MK-2-15               2   140.000
 MK-2-16               2   150.000
 MK-3-1                3     0.000
 MK-3-2                3    10.000
 MK-3-3                3    20.000
 MK-3-4                3    30.000
 MK-3-5                3    40.000
 MK-3-6                3    50.000
 MK-3-7                3    60.000
 MK-3-8                3    70.000
 MK-3-9                3    80.000
 MK-3-10               3    90.000
 MK-3-11               3   100.000
 MK-3-12               3   110.000
 MK-3-13               3   120.000
 MK-3-14               3   130.000
 MK-3-15               3   140.000
 MK-3-16               3   150.000
 MK-4-1                4     0.000
 MK-4-2                4    10.000
 MK-4-3                4    20.000
 MK-4-4                4    30.000
 MK-4-5                4    40.000
 MK-4-6                4    50.000
 MK-4-7                4    60.000
 MK-4-8                4    70.000
 MK-4-9                4    80.000
 MK-4-10               4    90.000
 MK-4-11               4   100.000
 MK-4-12               4   110.000
 MK-4-13               4   120.000
 MK-4-14               4   130.000
 MK-4-15               4   140.000
 MK-4-16               4   150.000
 MK-5-1                5     0.000
 MK-5-2                5    10.000
 MK-5-3                5    20.000
 MK-5-4                5    30.000
 MK-5-5                5    40.000
 MK-5-6                5    50.000
 MK-5-7                5    60.000
 MK-5-8                5    70.000
 MK-5-9                5    80.000
 MK-5-10               5    90.000
 MK-5-11               5   100.000
 MK-5-12               5   110.000
 MK-5-13               5   120.000
 MK-5-14               5   130.000
 MK-5-15               5   140.000
 MK-5-16               5   150.000
 MK-6-1                6     0.000
 MK-6-2                6    10.000
 MK-6-3                6    20.000
 MK-6-4                6    30.000
 MK-6-5                6    40.000
 MK-6-6                6    50.000
 MK-6-7                6    60.000
 MK-6-8                6    70.000
 MK-6-9                6    80.000
 MK-6-10               6    90.000
 MK-6-11               6   100.000
 MK-6-12               6   110.000
 MK-6-13               6   120.000
 MK-6-14               6   130.000
 MK-6-15               6   140.000
 MK-6-16               6   150.000
!*********************************** Marker Types ********************************************************************
!Co-dominant marker: When heterozygote F1 is present, P1 is coded as 2, F1 is coded as 1, and P2 is coded as 0; Otherwise, P1 is coded as 2, and P2 is coded as 0. 
!Dominant marker: When heterozygote F1 is present, P1 and F1 are coded as 12, and P2 is coded as 0; Otherwise, P1 is coded as 2, and P2 is coded as 0.  
!Recessive markers: When heterozygote F1 is present, P1 is coded as 2, and F1 and P2 are coded as 10; Otherwise, P1 is coded as 2, and P2 is coded as 0. 
!Missing marker is coded as -1. 
 MK-1-1                 2   1   1   2   2   2   2   1   2   2   2   2   2   2   1   2   1   2   1   1   2   1   2   2   2   2   2   2   2   1   1   2   1   2   2   2   1   1   2   2   2   1   1   1   2   1   2   1   1   1   1   1   1   1   2   1   1   2   2   1   2   1   1   1   1   1   1   1   1   1   2   1   1   1   1   2   2   1   2   1   1   1   2   1   1   2   1   1   2   1   1   2   2   1   1   2   1   2   1   1   1   2   2   2   1   1   2   1   1   1   1   1   1   1   1   2   2   2   2   2   1   1   1   2   1   2   1   1   2   2   1   2   1   2   1   2   1   2   1   2   1   2   1   2   2   1   1   1   2   2   1   1   2   2   1   2   1   1   1   2   1   1   1   2   2   1   1   2   1   1   1   1   1   2   2   2   1   2   2   2   1   1   1   1   2   1   1   1   2   1   2   1   1   2   1   1   2   1   1   1
 MK-1-2                 2   1   1   2   2   2   1   1   2   2   2   2   2   2   1   1   1   2   1   1   2   1   2   2   2   2   2   2   2   1   1   1   1   2   2   2   1   1   2   2   2   1   1   1   2   1   1   1   1   1   1   1   1   1   2   1   1   2   2   1   2   1   1   1   1   1   1   1   1   1   2   1   1   1   2   2   2   1   2   1   1   1   2   1   1   1   1   2   2   1   1   2   1   1   2   2   1   2   1   1   1   2   2   2   1   1   2   1   1   1   1   2   1   1   1   2   1   2   1   2   1   1   1   2   1   2   1   1   2   2   2   2   1   2   2   2   1   2   1   2   1   2   2   2   2   1   1   1   2   2   1   1   2   2   1   2   1   1   1   2   1   1   1   2   2   1   1   2   1   1   1   1   1   2   2   2   1   2   1   2   1   1   1   1   2   1   1   1   2   1   2   1   1   2   1   1   2   1   1   1
 MK-1-3                 2   1   1   2   2   2   1   1   2   2   2   1   1   1   1   1   1   2   1   1   2   1   2   2   2   2   2   2   2   1   1   1   1   2   2   2   1   1   2   2   2   1   1   1   2   1   2   1   1   1   1   1   1   1   2   1   1   2   2   1   2   1   2   1   1   1   1   1   1   1   1   1   1   1   2   2   1   1   1   1   1   1   1   1   1   1   1   2   2   2   1   1   1   1   2   2   1   2   1   1   1   2   2   2   2   2   2   1   1   1   2   2   1   1   1   1   1   1   1   1   1   2   1   2   2   2   1   1   1   2   2   2   1   2   2   2   1   2   1   2   2   2   2   2   1   2   1   1   2   2   1   2   2   1   1   2   1   1   1   2   1   1   1   2   2   1   1   2   1   1   2   1   1   2   2   2   1   2   1   2   1   1   1   1   1   1   1   2   2   1   2   1   1   2   1   2   2   1   1   1
 MK-1-4                 2   1   1   2   2   2   1   1   2   2   2   1   1   1   1   1   2   2   1   2   2   1   2   2   2   1   2   2   2   1   1   1   1   2   1   2   1   1   2   2   2   2   1   2   2   1   2   1   1   1   1   1   1   1   2   1   1   2   2   1   2   1   2   1   1   1   1   1   1   2   1   1   1   2   2   2   2   1   1   1   1   1   1   1   1   1   1   2   1   1   2   1   1   1   2   2   2   2   1   1   1   2   1   2   2   1   2   1   1   1   2   2   1   1   1   1   1   2   1   1   1   2   1   2   2   2   1   1   1   2   2   2   1   2   2   2   1   2   2   2   2   2   2   2   1   2   1   1   2   2   1   2   2   1   1   2   1   1   1   2   1   1   1   2   2   1   1   2   1   1   2   1   1   2   2   2   1   2   1   2   1   1   2   1   1   1   2   1   2   1   2   1   1   2   1   1   2   1   2   1
 MK-1-5                 2   1   1   2   2   2   1   1   2   2   2   1   1   1   1   1   1   2   1   2   2   2   2   2   2   2   2   2   2   1   2   1   1   1   1   2   1   1   2   2   2   2   1   2   1   1   2   1   1   1   1   1   1   1   2   1   1   2   2   1   2   1   2   1   1   1   1   1   1   2   1   1   1   2   2   2   2   1   1   1   1   1   1   1   1   1   1   2   1   1   2   1   1   1   2   2   2   2   1   1   1   2   1   2   2   1   2   1   1   1   2   2   1   1   1   1   1   2   1   1   1   1   1   2   2   2   1   1   2   2   2   1   1   2   2   2   1   2   2   1   2   2   2   2   1   2   1   1   2   2   1   2   2   1   2   2   1   2   1   2   1   1   1   2   2   1   1   2   1   1   2   1   1   2   2   1   2   2   2   2   1   1   2   1   1   1   2   1   2   1   1   1   1   2   1   2   2   1   2   1
 MK-1-6                 2   1   1   2   2   2   1   1   2   2   2   1   1   1   1   1   1   2   1   2   1   2   2   2   2   2   2   2   2   1   2   1   1   1   1   2   1   1   2   2   2   2   1   2   2   1   2   1   1   1   1   1   1   1   2   1   1   2   2   2   2   1   2   1   1   1   1   1   1   1   1   1   1   2   2   2   2   1   1   1   1   1   1   1   1   1   1   2   1   1   2   1   1   2   2   2   2   2   1   1   1   2   1   1   2   1   2   1   1   1   2   2   1   1   1   1   1   2   1   1   1   1   1   2   1   2   1   2   2   2   2   1   1   2   2   1   2   2   2   2   2   2   2   1   1   2   1   1   1   2   1   2   2   1   2   2   2   2   1   2   1   1   1   2   2   1   1   2   1   1   2   1   1   1   2   1   1   2   1   2   1   1   2   1   1   1   2   1   2   1   1   2   1   2   1   2   1   1   2   2
 MK-1-7                 2   1   1   2   2   2   1   1   2   2   2   1   1   1   2   1   1   2   1   2   1   2   2   2   2   2   2   2   2   1   1   1   1   2   2   2   1   1   2   2   2   2   1   2   1   1   2   1   2   1   1   1   2   1   2   1   1   2   2   2   2   1   2   1   1   1   1   1   1   1   1   1   1   2   2   1   2   1   1   1   1   1   1   1   1   1   1   2   1   1   2   1   1   2   2   2   2   2   1   1   1   2   1   1   2   1   2   1   1   1   2   2   1   1   2   1   1   2   1   1   1   1   2   2   1   2   1   2   2   1   2   1   1   2   2   1   2   2   2   2   2   2   2   1   1   2   1   1   1   2   1   2   2   1   2   2   2   2   1   2   1   1   1   2   2   1   1   2   1   1   2   1   1   1   2   1   1   2   1   2   1   1   2   1   2   1   2   1   2   1   1   2   1   2   1   2   1   1   2   2
 MK-1-8                 2   1   1   2   2   2   1   1   2   2   2   1   1   2   2   1   1   2   1   2   1   2   1   2   2   2   2   2   2   1   1   1   1   2   2   2   1   2   2   2   2   2   1   2   1   1   2   1   2   1   1   2   2   1   1   1   1   2   2   2   2   2   2   2   1   1   1   1   1   2   1   1   1   2   2   1   2   1   1   1   1   1   1   1   1   1   2   2   1   1   2   1   1   1   2   2   1   2   1   1   1   2   1   1   2   1   2   2   1   1   2   2   2   2   2   1   1   2   1   1   2   1   2   2   1   2   1   2   1   1   1   1   1   2   2   1   2   2   2   2   2   2   1   1   1   2   1   2   1   2   1   2   2   1   2   1   2   2   1   1   2   1   1   2   2   1   1   1   1   1   2   1   1   1   2   1   1   2   1   2   1   1   2   1   1   1   2   1   2   1   1   2   1   2   1   2   1   1   1   2
 MK-1-9                 2   1   1   2   2   2   1   1   2   1   2   1   1   2   2   1   2   2   1   2   1   2   1   2   2   1   2   2   2   2   1   1   1   2   2   2   2   2   2   2   2   2   1   2   1   1   2   1   2   1   1   2   2   2   1   1   1   2   2   2   2   2   1   2   1   1   1   1   1   2   1   1   1   2   1   1   2   1   1   1   1   1   1   1   1   1   2   2   1   1   2   1   1   1   2   2   1   2   1   1   1   2   1   1   1   1   2   2   1   1   2   2   2   2   2   1   1   2   1   1   2   1   2   2   1   2   1   2   1   1   1   1   1   2   2   1   2   2   2   2   2   2   1   1   1   1   1   2   1   1   1   2   2   1   2   1   2   2   1   1   1   1   1   2   2   1   1   1   1   1   2   1   1   1   2   1   1   2   1   2   1   2   2   1   1   1   2   1   2   1   1   1   1   2   1   2   1   2   1   2
 MK-1-10                2   1   1   2   2   2   1   1   2   1   2   1   1   2   2   1   2   2   1   1   1   2   1   2   1   1   1   2   2   2   2   1   1   2   2   2   2   2   2   2   2   2   1   2   1   2   1   1   2   1   1   2   2   2   1   1   2   2   2   2   2   2   2   1   1   1   1   1   1   2   1   1   1   2   1   1   2   1   1   1   1   1   1   1   1   1   2   2   1   1   2   2   1   1   2   2   1   2   1   1   1   2   1   1   1   1   2   2   1   2   2   2   1   2   2   1   1   2   1   1   2   1   2   2   1   2   1   2   1   1   1   1   1   2   2   1   2   1   2   2   2   2   1   1   1   1   2   2   1   1   1   2   2   1   2   1   2   1   1   1   1   1   1   2   2   2   1   2   1   1   2   1   1   1   1   1   1   2   1   1   1   2   2   1   1   1   2   1   2   1   1   1   1   2   1   2   1   2   1   2
 MK-1-11                2   1   1   2   2   2   1   1   2   1   1   1   1   2   2   1   2   2   1   1   1   2   1   2   1   2   1   2   2   2   2   1   1   2   2   2   2   2   2   2   2   2   1   2   1   2   1   1   2   1   1   2   2   2   1   1   2   1   2   2   2   2   2   1   1   1   1   1   1   2   1   1   1   2   1   1   2   2   1   1   1   1   1   1   1   1   2   2   1   1   2   2   1   1   2   2   2   2   1   1   1   2   1   1   1   1   2   2   1   2   2   2   1   2   2   1   1   2   1   1   2   1   2   2   1   2   1   2   2   1   1   1   1   2   2   1   1   1   2   2   2   2   1   1   1   1   2   2   1   1   1   1   2   2   2   1   2   1   1   1   2   1   1   2   2   2   2   2   1   1   2   1   1   1   1   1   1   1   1   1   1   2   2   1   1   1   2   1   2   1   1   1   1   2   1   2   2   2   1   2
 MK-1-12                2   2   1   1   2   2   2   1   2   1   1   2   1   2   2   1   2   2   2   1   1   2   1   2   1   1   2   2   2   2   1   1   1   2   2   2   2   2   2   2   2   2   1   2   1   2   1   1   2   2   1   2   2   2   1   1   2   1   1   2   2   2   2   1   1   1   1   1   1   2   1   1   1   2   1   1   2   2   2   1   1   1   1   1   1   1   2   2   2   1   2   2   1   1   2   2   1   2   1   1   2   1   1   1   1   2   2   2   1   2   2   2   1   2   2   1   1   2   2   1   2   1   2   2   1   2   1   2   2   1   1   1   1   2   2   1   1   1   2   2   2   2   1   1   1   1   2   2   1   1   1   1   1   2   2   1   2   1   2   1   2   1   2   2   2   2   2   2   1   1   1   1   1   1   1   1   1   1   1   1   2   2   2   1   1   1   2   2   2   1   1   1   1   2   1   2   2   2   1   2
 MK-1-13                2   2   1   1   2   2   2   1   2   1   1   2   1   2   2   1   2   2   2   1   1   2   1   2   1   1   2   2   2   1   2   2   1   1   2   2   2   2   2   2   2   2   1   2   1   2   1   1   2   2   1   2   2   2   1   1   2   1   1   2   2   2   2   1   1   1   1   2   1   2   1   1   2   2   1   1   2   2   1   1   1   1   2   1   1   1   2   2   2   1   2   1   1   1   2   2   1   2   1   1   2   1   1   1   1   2   2   2   1   2   2   2   1   2   2   1   1   2   2   2   2   1   2   2   2   2   2   2   2   1   1   1   1   2   2   1   1   1   2   2   2   2   1   1   2   1   2   2   1   1   1   1   1   1   2   1   2   1   2   1   2   1   1   2   2   2   2   2   1   1   2   1   1   1   1   1   1   1   1   1   2   2   2   1   1   1   1   2   1   1   1   1   1   2   1   2   2   2   1   2
 MK-1-14                2   2   1   1   2   2   2   1   2   1   1   2   1   2   2   1   2   2   1   1   1   2   1   2   1   2   2   2   2   1   2   2   1   1   2   2   2   2   2   2   2   2   1   2   1   2   1   1   2   2   1   2   2   2   1   1   2   1   1   2   2   2   2   1   1   1   2   2   1   2   1   1   2   2   1   1   2   1   1   1   1   1   2   1   1   1   2   2   2   1   2   1   1   1   2   2   1   2   1   1   2   1   1   1   2   2   2   2   1   2   2   2   1   2   1   1   1   2   2   2   2   1   2   2   2   2   2   2   2   1   1   1   1   2   2   1   1   1   2   2   2   2   2   1   2   1   2   2   1   1   1   1   1   1   2   1   2   1   2   1   2   1   1   1   2   2   2   2   1   2   2   1   1   1   1   1   1   1   1   1   2   2   2   1   1   1   1   2   1   1   1   2   1   2   1   2   2   2   1   2
 MK-1-15                2   2   1   1   2   2   2   1   2   1   1   2   1   2   2   1   2   2   1   1   1   2   1   2   1   2   2   2   2   1   2   1   1   1   2   2   2   2   1   2   2   2   2   2   1   2   1   1   2   2   1   2   2   2   1   1   2   1   1   2   2   2   2   1   1   2   2   2   1   1   1   1   2   2   1   1   2   1   1   1   1   1   2   1   2   1   2   2   2   1   2   1   1   1   1   2   1   2   1   1   2   1   1   1   1   2   2   2   1   2   2   2   1   2   1   1   1   2   2   2   2   2   2   2   2   2   2   2   2   1   1   1   2   2   2   1   1   1   2   2   1   2   2   2   2   1   2   2   1   2   2   1   1   1   2   1   2   1   2   1   2   1   1   1   2   2   2   2   1   2   1   1   1   1   1   1   1   1   1   1   2   2   2   1   1   1   1   2   1   1   1   2   1   2   1   2   2   2   2   2
 MK-1-16                2   2   1   1   2   2   2   1   2   1   1   2   1   2   2   2   2   2   1   1   1   2   1   2   1   2   2   1   2   1   2   1   1   2   2   2   2   2   1   2   2   1   2   2   2   2   1   2   2   2   1   2   2   2   1   1   1   1   1   2   2   2   2   1   1   1   2   2   1   1   1   1   2   2   1   1   2   1   2   2   1   2   2   1   2   1   2   2   2   1   2   1   1   1   1   2   1   2   1   2   2   1   2   1   1   2   2   2   1   2   2   2   1   2   1   2   1   1   2   2   2   2   2   2   2   2   2   2   2   2   1   1   2   2   2   1   1   1   2   2   1   2   2   2   2   1   2   2   1   2   2   1   1   2   2   1   2   1   2   1   2   1   1   1   2   1   1   2   1   2   1   1   1   1   1   1   1   1   1   1   1   2   2   1   1   2   1   2   1   1   1   2   1   1   1   2   2   1   2   2
 MK-2-1                 1   1   2   2   2   1   1   2   1   1   2   2   2   1   1   2   2   2   1   2   1   2   2   1   1   1   2   1   1   1   1   2   2   1   2   1   1   1   1   1   1   1   1   2   1   1   2   2   2   1   2   1   2   1   1   2   1   1   1   2   2   1   1   2   2   1   2   1   2   1   1   2   1   2   2   2   1   2   2   2   2   1   2   1   2   1   1   1   1   2   1   1   2   1   1   2   2   2   1   1   1   1   2   2   2   1   2   2   2   1   1   2   1   2   2   2   2   2   2   2   1   1   2   2   1   1   2   1   2   1   2   1   1   2   1   2   1   1   2   2   1   1   1   1   2   2   1   1   2   1   1   2   2   2   2   1   2   1   2   2   1   1   1   2   1   1   2   2   2   1   1   1   2   2   2   1   1   2   1   1   1   2   1   1   2   1   2   1   2   2   2   2   1   2   2   2   2   2   2   1
 MK-2-2                 1   1   2   2   2   1   1   1   1   1   2   2   2   1   1   1   2   2   1   2   1   1   2   1   1   1   1   1   1   1   1   2   2   1   1   1   1   1   1   1   1   1   1   2   1   1   2   2   2   1   2   1   2   1   1   2   1   1   1   2   2   1   1   2   2   1   2   1   2   1   1   2   1   2   2   2   1   2   1   2   2   1   2   1   2   1   1   1   1   2   1   1   1   1   1   2   2   2   1   1   1   1   2   2   2   1   2   2   2   1   1   2   1   2   2   2   2   2   2   1   2   1   2   2   1   1   2   1   2   1   1   1   1   2   1   2   1   1   2   2   1   1   1   1   2   2   1   1   2   1   1   2   2   2   2   1   2   1   2   2   1   1   1   2   1   1   2   2   2   1   1   1   2   2   2   1   1   2   1   1   1   2   1   1   2   1   2   1   2   2   2   2   1   2   2   2   2   2   2   2
 MK-2-3                 1   1   2   2   2   1   2   1   1   1   2   2   2   1   2   1   2   1   1   2   1   1   2   1   1   2   1   1   1   1   1   2   2   1   1   1   1   2   2   1   1   1   1   2   2   1   2   2   2   1   2   1   2   2   1   2   1   1   1   2   2   1   2   2   2   1   2   2   2   1   1   2   1   2   2   2   1   2   1   2   2   1   2   1   1   2   1   1   1   2   1   1   1   1   1   2   2   2   1   1   2   1   2   2   1   1   1   2   2   1   1   2   1   2   2   1   2   1   2   1   2   2   2   2   1   1   2   1   2   1   1   1   1   2   1   2   1   1   2   2   1   1   1   1   2   2   1   1   1   1   1   2   2   1   2   1   2   1   2   2   1   1   1   2   1   1   2   2   1   1   1   1   2   2   2   2   2   2   1   2   1   2   1   2   2   1   2   1   2   2   2   2   1   2   2   2   2   2   2   2
 MK-2-4                 1   1   2   2   2   1   2   1   1   1   2   2   2   1   2   1   2   1   1   2   1   1   2   1   1   2   1   1   1   1   1   2   2   1   1   1   1   2   2   1   1   1   1   2   2   1   2   2   2   1   2   1   2   2   1   1   1   1   1   2   2   1   2   2   1   1   2   2   2   1   1   2   1   2   2   2   1   2   1   2   2   1   2   1   1   2   1   1   2   2   1   1   1   1   1   2   2   1   1   1   2   1   2   2   1   1   1   2   2   1   2   2   1   2   2   1   2   1   2   1   2   2   2   2   1   1   2   1   2   1   1   1   1   2   1   2   1   1   2   2   1   1   1   2   2   2   1   2   1   1   2   2   2   2   2   1   2   1   2   2   2   1   1   2   1   1   2   2   1   1   1   1   2   2   2   2   2   2   1   2   1   2   1   2   2   1   2   1   2   2   1   2   1   2   2   2   2   2   2   2
 MK-2-5                 1   1   2   2   2   2   1   1   1   1   1   2   2   1   2   1   2   2   1   2   1   1   1   1   1   2   2   1   1   1   1   2   2   1   1   1   1   2   2   1   1   2   1   2   1   2   2   1   2   1   2   1   2   2   1   1   1   1   1   1   2   1   2   2   2   1   2   2   2   1   1   2   1   2   2   2   1   2   1   2   2   1   1   1   1   2   1   1   2   2   1   2   1   1   2   2   1   1   1   1   2   1   2   2   1   1   1   2   2   1   2   2   1   2   2   2   2   1   2   1   2   2   2   2   2   1   2   1   2   1   1   1   1   1   1   2   2   1   2   2   1   1   2   2   2   1   1   2   1   1   2   2   2   2   2   1   2   2   1   2   2   1   1   2   1   1   2   2   1   1   1   1   2   2   2   2   2   2   1   2   1   2   1   2   2   1   1   1   2   1   1   2   1   2   2   2   2   2   2   2
 MK-2-6                 1   1   2   2   2   1   1   1   1   1   1   2   2   1   2   1   2   1   1   2   1   2   1   1   1   2   2   2   1   2   1   2   2   1   1   1   1   2   1   2   1   2   1   2   1   2   2   1   2   2   2   1   2   2   1   1   1   1   1   1   2   1   2   2   2   1   2   1   2   1   1   2   1   2   2   2   1   2   1   1   2   2   1   1   1   2   1   1   2   2   1   2   1   1   2   2   1   1   1   1   2   1   2   1   1   1   1   2   2   1   2   1   2   1   2   2   2   2   2   1   2   1   2   2   2   2   2   1   2   1   2   1   2   1   1   2   2   1   2   2   1   1   2   2   1   1   1   2   1   1   2   2   2   2   2   1   2   2   1   2   2   1   1   2   1   1   1   2   1   1   1   2   2   2   2   2   2   2   1   1   1   2   1   2   2   1   1   1   2   1   1   2   1   2   2   2   2   2   2   2
 MK-2-7                 1   1   2   2   2   1   1   2   1   1   1   1   2   1   2   1   2   2   1   2   1   2   1   1   1   2   2   2   1   1   2   2   2   1   1   1   1   2   1   2   1   2   1   2   1   2   2   2   2   2   2   1   2   2   1   1   1   1   2   1   2   1   2   2   2   1   2   1   2   1   1   1   1   2   2   2   1   2   2   1   2   2   1   1   1   2   1   2   2   2   1   2   1   1   2   2   1   1   1   1   2   1   2   1   2   1   1   2   2   1   2   2   2   1   2   2   2   2   2   1   2   1   1   2   2   2   2   1   2   1   2   1   2   1   1   2   1   1   2   2   1   1   2   1   1   1   1   1   1   1   2   2   2   1   2   2   2   1   1   1   2   1   1   2   1   1   1   2   1   1   1   2   2   2   1   2   2   1   1   2   2   2   1   2   2   1   1   1   2   1   1   2   1   2   2   2   2   2   2   2
 MK-2-8                 1   1   2   2   2   1   1   2   1   1   1   1   2   1   2   1   2   2   1   2   1   2   1   1   2   2   2   2   1   1   2   2   2   1   1   1   1   2   1   1   1   2   1   2   1   2   2   2   2   2   2   1   1   2   2   1   1   2   2   1   2   1   2   2   2   1   2   1   2   1   1   1   1   2   2   2   1   2   2   1   2   2   1   1   1   2   1   2   2   2   1   2   2   1   2   2   2   1   1   1   2   1   2   2   2   1   1   2   1   1   2   2   2   2   2   2   2   2   1   1   2   2   2   2   2   2   2   1   2   1   2   1   2   1   1   2   1   2   2   2   1   1   2   1   1   1   1   1   1   1   2   1   2   1   2   2   1   1   1   1   2   1   1   2   1   1   1   2   1   1   1   2   2   2   1   2   2   1   1   2   2   2   1   2   2   2   1   1   2   1   1   2   1   2   2   2   2   2   2   2
 MK-2-9                 1   1   2   2   1   1   1   2   1   1   1   1   1   1   2   1   2   2   2   2   1   2   1   1   2   2   2   2   1   2   2   2   2   1   1   1   1   2   1   2   1   2   1   1   2   2   2   2   2   2   2   1   1   2   2   1   1   2   2   1   2   1   2   2   2   1   2   1   2   1   1   1   1   2   2   2   1   2   2   1   2   2   1   1   1   2   1   2   2   2   1   2   2   1   2   2   2   1   1   1   2   1   1   2   2   1   1   2   1   1   1   2   2   2   2   2   2   1   2   2   2   2   2   1   2   2   2   1   2   1   1   1   1   1   1   2   1   2   2   2   1   1   2   1   1   1   1   1   1   1   2   1   2   1   2   2   1   1   1   1   2   1   1   2   1   1   1   2   1   1   1   2   2   2   1   2   2   1   1   2   2   2   2   2   2   2   2   1   2   1   1   2   1   2   2   2   2   2   2   2
 MK-2-10                1   1   2   2   1   1   1   2   1   1   1   1   1   1   2   1   2   2   2   2   1   2   1   1   2   2   2   2   1   2   2   2   2   1   1   1   1   2   1   2   1   2   1   1   2   2   2   2   2   2   2   1   1   2   2   1   1   2   2   1   2   1   2   2   2   1   1   1   2   1   1   1   1   2   2   2   1   2   1   1   2   2   1   1   1   2   1   2   2   2   1   2   2   1   2   2   2   1   1   1   2   1   1   2   2   2   1   2   1   2   1   2   2   2   2   1   2   1   2   2   2   2   2   1   1   2   1   1   2   1   2   1   1   1   1   2   1   1   2   2   1   1   2   1   1   1   1   1   1   1   2   1   2   2   2   2   1   1   1   1   2   1   1   2   1   1   1   2   1   1   1   2   2   2   1   2   2   1   1   2   2   1   2   2   2   2   2   1   2   1   1   2   1   2   2   2   1   2   2   2
 MK-2-11                1   1   2   1   1   1   1   2   1   1   1   1   1   1   2   2   2   2   2   2   2   1   1   1   2   2   2   2   1   2   2   2   1   1   1   1   1   2   2   2   1   2   1   2   2   2   2   2   2   2   2   1   1   2   2   1   1   2   2   1   2   1   2   2   2   1   1   1   2   1   2   1   1   2   1   2   1   1   1   1   2   2   1   1   1   2   1   2   2   2   1   2   2   1   2   1   2   1   1   2   2   1   1   2   2   2   1   2   1   2   1   2   2   2   2   1   2   1   2   2   2   2   2   1   2   2   1   1   2   1   2   1   2   1   2   2   1   1   2   1   1   1   2   2   1   1   1   1   1   1   2   1   2   2   2   2   1   1   1   1   2   1   1   2   1   1   1   2   1   1   1   2   2   2   1   2   2   1   1   2   2   1   2   2   2   2   2   1   2   1   1   2   1   2   1   2   1   2   2   2
 MK-2-12                1   1   2   1   1   1   2   2   1   1   1   1   1   1   2   2   2   2   2   2   2   1   1   1   2   2   2   2   1   2   2   2   1   1   1   2   1   2   2   2   1   1   1   2   2   2   1   2   1   1   2   1   1   2   1   1   1   1   2   2   2   1   2   2   2   1   2   1   2   1   2   1   1   2   1   2   1   1   1   1   2   2   1   1   1   2   1   2   2   2   2   2   2   1   2   1   2   1   1   2   1   1   1   2   2   2   1   2   1   2   1   2   2   2   2   1   2   1   2   2   2   2   2   1   2   2   1   1   2   1   2   1   2   1   2   2   1   1   2   2   1   1   2   2   1   1   1   1   1   1   2   1   2   2   2   1   1   1   1   1   2   1   2   2   1   1   1   2   1   1   1   2   2   2   1   1   2   1   2   2   2   1   2   2   2   2   2   1   2   1   1   2   1   2   1   2   1   2   1   2
 MK-2-13                1   1   2   1   1   1   2   2   1   1   1   1   2   1   1   2   2   2   1   2   2   1   1   1   1   2   2   2   1   2   2   2   1   1   2   2   1   2   2   2   1   1   1   2   2   2   1   2   1   1   2   1   1   2   1   1   2   1   2   2   2   1   2   2   2   2   2   1   2   1   2   1   1   2   1   2   1   1   1   2   2   2   1   1   1   2   2   2   1   2   2   2   2   1   2   1   2   1   1   2   2   1   2   2   2   2   1   2   1   2   1   2   2   2   2   1   2   1   2   2   2   2   2   1   2   2   1   1   2   1   1   1   2   1   2   1   2   1   2   2   1   1   1   2   2   1   1   1   1   1   2   1   1   2   2   1   1   1   1   2   2   1   2   2   1   1   1   2   1   1   1   2   2   2   1   1   2   1   2   2   2   1   2   2   2   2   2   2   2   1   1   2   1   2   1   2   1   1   2   2
 MK-2-14                1   1   2   1   1   1   2   2   2   1   1   2   2   1   1   2   2   2   1   2   2   1   1   2   1   2   2   2   1   2   1   2   1   1   2   1   1   2   2   2   1   2   1   2   2   2   1   2   1   1   2   1   2   2   1   1   2   1   2   2   2   1   2   2   2   2   2   1   2   1   1   2   1   2   1   2   1   1   2   2   2   1   2   1   1   2   2   2   1   2   1   2   2   2   2   1   2   1   1   2   2   1   2   2   2   2   2   2   1   2   1   2   2   2   2   1   2   1   2   2   2   1   2   1   2   2   2   1   2   1   1   1   2   1   2   1   2   2   2   2   1   1   1   2   2   1   1   1   1   1   2   1   1   1   2   2   1   1   1   2   2   1   1   2   1   1   1   2   1   1   1   2   2   2   1   1   2   1   2   2   1   1   2   2   2   1   2   2   2   1   2   2   1   2   1   2   1   1   1   2
 MK-2-15                1   1   2   1   1   1   2   2   2   1   1   2   2   1   2   1   1   2   1   1   2   1   1   2   1   2   2   2   2   2   1   2   1   1   2   1   1   2   2   2   1   2   1   2   2   2   1   2   1   1   2   1   2   2   1   1   2   1   1   2   2   1   2   2   2   2   2   1   2   1   1   2   1   2   1   2   2   1   2   1   2   1   2   1   1   2   1   1   1   1   2   2   2   2   2   1   2   1   1   2   2   1   2   2   2   1   2   2   1   1   1   2   2   2   2   1   2   1   2   2   2   2   2   1   2   2   2   1   2   1   1   1   2   1   2   1   2   2   2   2   2   1   2   2   2   1   1   1   1   1   2   1   2   1   2   1   1   1   1   2   2   1   1   2   1   1   1   2   1   1   1   2   2   2   1   1   1   1   2   2   1   1   2   2   2   1   2   2   2   1   2   2   1   2   1   2   1   1   1   2
 MK-2-16                1   1   2   1   1   1   2   2   2   1   1   2   2   1   2   1   2   2   1   1   1   1   1   2   1   2   2   2   2   1   1   2   2   1   2   1   1   2   2   2   1   2   1   1   2   2   1   2   2   1   2   1   2   2   1   1   2   1   1   1   2   1   2   2   2   2   2   1   1   1   2   2   1   2   2   2   2   1   2   1   2   1   2   1   2   1   1   1   1   1   2   1   2   1   2   1   2   1   1   2   2   1   2   2   2   2   2   1   1   1   1   2   2   2   2   1   2   1   2   2   2   2   2   1   2   1   1   1   1   1   2   1   2   1   2   1   2   2   2   2   2   1   2   2   2   1   1   1   1   1   1   1   1   1   2   1   2   1   1   2   2   1   1   2   1   2   1   2   2   1   1   2   2   2   1   1   1   1   2   2   1   1   2   1   2   1   2   2   2   1   2   2   1   2   1   2   1   1   1   2
 MK-3-1                 2   1   2   2   2   1   2   1   2   2   1   1   2   2   1   2   2   1   2   2   2   1   2   2   2   2   2   2   2   2   1   1   2   1   1   2   1   2   1   1   1   2   1   1   1   2   2   2   2   2   2   2   1   2   1   2   1   2   2   1   2   2   1   2   2   2   2   1   1   2   1   1   1   2   2   1   2   2   2   1   1   1   1   1   2   1   2   1   2   2   2   1   1   2   1   2   2   1   1   1   2   2   1   1   2   2   1   1   2   2   2   1   2   1   2   1   2   1   1   2   2   2   1   2   2   2   2   1   2   2   2   2   2   2   2   2   1   1   1   2   1   2   2   1   1   2   1   1   2   1   1   2   1   2   2   2   1   1   2   1   2   2   2   2   1   2   2   2   2   2   1   1   1   1   1   2   2   2   2   1   2   2   1   2   2   1   2   1   2   2   2   2   2   2   2   1   1   2   1   1
 MK-3-2                 1   1   2   2   2   1   2   2   2   2   2   1   2   2   1   2   2   1   2   2   2   1   2   2   1   2   1   2   2   2   1   1   2   1   1   2   1   2   2   1   1   2   1   1   1   2   2   2   2   2   2   2   1   2   1   2   1   2   2   1   1   2   1   2   1   2   2   1   1   2   1   1   1   2   2   1   1   2   2   1   1   1   1   1   2   1   2   2   2   2   1   1   1   2   1   2   2   1   1   1   2   2   1   1   1   2   1   1   2   2   2   1   2   1   2   1   2   2   1   2   2   2   1   2   2   2   2   1   2   2   2   2   2   2   2   2   2   1   1   2   1   2   2   1   1   2   1   1   2   1   1   2   1   2   2   2   1   1   2   1   2   2   2   2   2   1   2   2   2   2   1   1   1   1   1   2   2   2   2   1   2   2   1   1   2   1   1   1   2   2   2   2   1   2   2   1   1   1   1   1
 MK-3-3                 1   1   2   2   2   1   2   2   2   2   2   1   2   1   1   2   2   1   2   1   2   1   2   2   1   2   2   2   2   2   1   1   2   1   1   2   1   2   2   1   1   2   1   1   1   2   2   2   2   2   2   2   1   2   1   2   1   2   2   1   1   2   1   2   1   2   2   1   1   2   1   1   1   1   2   1   1   2   2   2   1   1   1   1   2   1   2   1   2   2   1   1   1   2   1   2   2   1   1   1   2   2   1   1   1   2   1   1   2   2   2   1   2   1   2   1   2   2   1   2   1   2   1   1   2   2   2   1   2   2   1   2   2   2   2   2   2   1   1   1   2   2   2   1   1   2   1   1   2   1   1   2   1   2   2   2   1   1   2   1   2   2   2   2   2   2   2   2   2   2   1   1   1   1   1   2   2   2   2   1   2   2   1   1   2   1   1   1   2   2   2   2   2   1   2   1   1   1   1   1
 MK-3-4                 1   1   2   2   2   1   1   1   2   2   2   1   2   1   1   2   1   1   2   1   2   1   2   2   1   1   2   1   1   2   1   1   2   1   1   2   1   2   2   1   2   2   1   1   1   1   2   2   2   2   2   2   1   2   2   2   1   2   2   1   1   2   1   2   1   2   2   1   1   2   1   1   2   1   1   1   1   2   2   2   1   1   1   1   2   1   2   1   2   2   1   1   1   2   1   2   2   1   1   1   2   2   1   1   1   2   1   1   2   1   2   1   1   1   2   2   2   2   1   2   1   2   1   1   1   2   2   1   2   2   1   2   2   2   2   2   2   1   2   1   2   2   2   1   1   2   1   1   2   1   1   2   1   2   2   2   1   1   2   2   2   2   2   1   2   2   2   2   2   2   1   2   1   1   2   2   2   2   2   1   2   2   1   1   2   1   1   1   2   2   2   2   2   1   2   1   1   1   1   1
 MK-3-5                 1   1   1   2   2   2   1   2   2   2   2   1   2   1   1   2   2   1   2   1   2   1   2   2   2   1   2   1   1   2   1   1   2   1   1   2   1   2   2   1   2   2   1   1   1   1   2   2   2   2   2   1   1   2   2   2   1   2   2   1   1   2   1   2   2   1   2   1   1   2   1   1   2   1   1   1   1   2   2   2   1   1   1   1   2   1   2   1   2   2   2   1   2   2   1   2   2   1   1   1   2   2   1   1   1   2   1   1   2   1   2   1   1   1   2   2   2   2   1   2   1   2   1   1   1   2   1   1   2   2   1   2   2   2   2   2   2   1   2   1   2   2   2   1   1   2   1   1   1   1   1   2   1   2   2   2   1   1   2   2   2   1   2   1   2   2   2   2   2   2   1   2   1   1   1   2   2   1   2   1   2   2   1   1   2   1   1   1   2   2   2   2   2   1   2   1   2   1   1   1
 MK-3-6                 1   1   1   2   1   2   1   2   2   2   2   1   2   2   1   2   2   1   2   1   2   1   2   2   2   1   1   1   1   2   1   1   2   2   2   2   1   2   2   1   2   2   1   2   1   1   2   2   2   2   2   1   1   1   2   2   1   2   2   1   1   2   1   2   2   1   2   1   1   2   1   1   2   1   2   1   1   2   2   2   1   1   1   1   2   1   2   1   2   2   1   1   2   2   1   2   2   1   1   1   2   2   1   1   1   2   1   1   1   1   2   1   1   1   2   2   2   2   1   2   1   2   1   1   1   2   2   1   2   2   1   2   2   2   2   2   2   2   2   1   2   2   2   1   2   2   1   1   1   2   1   2   1   2   2   2   1   1   2   2   2   1   2   1   2   2   2   2   2   2   1   2   1   1   1   2   1   1   2   1   2   2   1   2   2   1   1   1   2   2   2   2   2   1   2   1   2   1   1   1
 MK-3-7                 1   1   1   2   1   2   1   2   2   2   2   1   2   2   2   2   2   1   2   1   2   1   2   2   2   1   1   1   1   2   1   2   2   2   2   2   1   2   2   1   1   2   1   2   1   1   2   2   2   2   2   1   1   1   2   1   1   2   2   1   1   2   1   2   1   1   2   1   1   2   1   1   1   1   2   1   1   2   2   2   2   1   1   1   2   2   2   1   2   2   1   1   2   2   1   2   2   1   1   1   2   2   1   1   1   2   1   1   1   1   2   2   2   1   2   2   2   2   1   2   1   2   1   1   1   2   2   1   2   2   1   2   2   2   2   2   2   2   2   1   2   2   2   1   2   2   1   1   1   2   1   2   1   2   2   2   1   1   2   2   2   1   2   1   2   2   2   2   2   2   1   2   1   1   1   2   1   1   2   1   2   2   1   2   2   1   1   1   2   2   2   2   2   1   2   1   2   2   1   1
 MK-3-8                 1   1   1   2   1   2   1   2   2   2   2   2   2   1   2   2   2   1   2   2   2   1   2   2   1   1   2   1   1   2   1   2   2   2   2   2   1   2   2   1   1   2   1   2   1   1   2   2   2   2   2   1   1   1   2   1   1   2   2   1   1   2   1   2   1   1   2   1   1   2   1   1   1   1   2   1   1   2   2   1   2   1   1   1   2   2   2   2   2   2   1   1   2   2   1   2   2   1   1   1   2   2   2   1   1   2   1   1   1   1   2   2   2   1   2   2   2   2   1   2   1   2   1   1   1   2   1   1   2   2   1   2   2   2   2   2   2   2   2   1   2   1   2   1   2   2   1   2   1   2   1   2   1   2   2   2   1   1   2   2   2   1   2   1   1   1   1   1   2   2   1   2   1   1   1   2   1   1   2   1   2   2   2   2   2   1   2   1   2   1   2   2   2   1   2   1   2   2   1   1
 MK-3-9                 1   1   1   2   1   2   1   2   2   2   2   2   2   1   2   2   2   1   2   2   2   1   2   2   1   1   2   2   1   2   1   2   2   2   2   2   1   2   2   1   1   2   1   2   1   1   2   2   2   2   1   1   1   1   2   1   1   2   2   1   1   1   1   2   1   1   2   2   1   2   2   1   1   1   2   1   1   2   2   1   2   1   1   1   2   2   2   2   2   2   1   1   2   2   1   2   2   1   1   1   2   2   2   1   1   2   1   1   1   1   2   2   2   2   2   2   2   1   1   2   1   2   2   1   1   2   1   1   2   2   1   2   2   2   2   2   2   2   2   1   1   2   2   1   1   2   1   2   1   2   1   2   1   2   2   2   1   1   2   2   2   1   2   1   1   1   1   2   2   2   1   2   1   1   1   2   1   1   2   1   1   2   2   2   2   1   2   1   2   1   2   2   2   2   2   1   2   2   1   1
 MK-3-10                1   1   1   2   2   1   1   2   2   2   2   2   2   1   2   2   2   1   2   2   2   1   2   2   1   1   2   2   1   2   1   2   2   2   2   2   1   2   2   1   1   2   1   2   1   1   2   2   2   1   1   1   1   1   2   1   1   2   2   1   1   1   1   2   1   1   2   2   1   2   2   1   1   2   2   1   1   2   2   1   2   1   2   1   1   2   2   2   2   2   1   1   2   2   1   2   2   1   1   1   2   2   2   1   1   2   1   1   1   1   2   2   2   2   2   2   2   1   1   2   1   2   2   1   1   2   1   1   2   2   1   2   2   2   2   2   2   2   2   1   1   2   2   1   1   2   1   2   1   1   1   1   1   2   2   1   1   1   2   2   2   1   2   1   1   1   2   2   2   2   1   2   1   1   1   2   1   1   2   1   1   2   2   2   2   1   2   1   2   1   1   2   2   2   2   1   2   1   1   1
 MK-3-11                1   1   1   1   2   1   1   2   2   2   2   2   2   1   2   2   2   1   2   1   2   1   2   2   1   1   2   2   1   2   1   2   2   2   2   2   1   2   2   1   1   2   1   2   1   1   2   2   2   1   1   1   1   1   2   1   1   2   2   1   2   1   1   2   1   1   2   2   1   1   2   1   1   2   2   1   1   2   2   1   2   1   2   1   1   2   2   1   2   2   1   1   2   2   1   1   2   1   1   1   2   2   2   1   1   2   1   1   1   1   2   2   2   2   2   2   2   1   1   1   1   2   2   1   1   2   1   1   2   2   1   2   2   2   2   2   2   2   2   2   1   2   1   1   2   2   1   2   1   1   1   1   1   2   2   1   1   1   2   2   2   1   2   1   1   1   2   2   2   2   1   2   1   1   1   1   1   1   2   1   1   2   2   2   2   1   1   1   2   1   1   2   2   2   1   1   2   2   1   1
 MK-3-12                1   2   1   1   2   1   1   2   2   2   2   2   2   1   2   1   2   2   2   1   2   1   2   2   2   1   2   2   2   2   1   2   2   2   2   2   1   2   1   1   1   2   1   2   1   1   2   2   2   1   1   1   1   1   2   1   1   2   2   1   2   1   2   2   1   1   2   2   2   1   2   1   1   2   2   1   1   2   1   1   1   1   1   1   1   2   2   1   2   2   2   1   2   2   1   1   2   1   1   1   2   2   2   1   1   2   1   1   1   1   2   2   2   2   2   2   2   1   2   1   2   2   2   1   1   2   1   1   2   2   1   2   2   2   2   2   2   2   2   2   1   2   1   1   1   2   2   2   1   1   1   1   1   2   1   1   1   1   2   2   2   1   2   1   1   1   1   2   2   2   1   2   1   1   1   1   2   2   2   1   1   2   2   2   2   1   1   2   2   2   1   2   2   1   1   1   1   2   1   2
 MK-3-13                1   2   2   1   2   2   2   2   2   2   2   2   2   1   2   1   2   2   2   1   2   1   2   2   1   1   2   2   2   2   1   2   1   2   2   2   1   2   2   1   1   2   1   2   1   1   2   2   2   2   1   1   1   1   2   2   1   2   1   1   2   1   2   2   1   1   2   2   2   1   1   1   1   2   2   1   1   1   1   1   1   1   1   1   1   2   2   1   2   1   2   1   2   2   1   1   2   1   1   1   2   2   2   1   1   2   1   1   1   1   2   2   2   2   2   2   2   1   2   1   2   2   2   1   1   2   1   1   1   2   2   2   2   2   2   2   2   2   1   2   1   2   1   1   1   2   2   2   1   1   1   1   1   2   2   1   1   1   2   2   2   1   2   1   1   1   1   2   2   2   1   2   1   1   1   1   2   2   2   1   1   2   2   2   1   1   1   2   2   1   1   2   2   1   1   2   1   2   1   2
 MK-3-14                2   2   2   1   2   2   2   2   2   2   1   2   2   1   2   1   2   2   2   1   2   1   2   2   1   1   2   2   2   2   1   2   1   2   2   2   1   2   2   1   1   2   1   2   1   1   2   2   2   2   1   1   1   1   1   2   2   2   1   1   2   1   2   2   1   1   2   2   2   1   1   1   1   2   2   1   1   1   1   1   1   1   1   2   1   2   2   1   2   1   2   1   2   2   1   1   2   1   1   1   2   2   2   1   1   2   2   1   1   1   2   2   2   2   2   2   2   2   2   1   2   2   2   1   1   2   1   1   1   2   2   2   2   2   2   2   2   2   2   1   1   2   1   1   1   2   2   2   1   1   1   1   1   2   2   1   1   1   2   2   2   1   1   1   1   2   1   2   1   2   1   2   1   1   1   1   2   2   2   1   1   2   2   2   1   1   1   2   2   1   1   2   2   1   1   2   1   2   1   2
 MK-3-15                2   2   2   1   2   2   2   2   2   2   1   2   2   1   2   1   2   2   2   1   1   1   2   2   2   1   2   2   2   2   1   2   1   2   2   2   2   2   1   1   1   1   1   2   1   1   2   2   2   2   1   1   2   1   1   2   2   2   1   1   2   1   2   1   1   1   1   2   2   1   1   1   2   1   2   1   1   1   1   1   1   1   1   2   1   2   2   1   2   1   2   1   2   2   1   1   2   1   1   1   2   2   2   1   1   2   2   1   1   1   2   2   2   2   2   2   2   2   2   2   2   2   2   1   1   2   1   1   1   2   2   2   2   2   2   2   2   1   2   1   1   2   1   1   1   2   2   2   2   1   1   1   1   2   2   1   1   1   2   2   2   1   1   1   1   2   2   2   1   2   2   2   1   1   1   1   2   1   1   1   2   2   2   2   1   2   1   2   2   1   1   2   2   1   1   2   1   2   2   2
 MK-3-16                2   2   2   1   2   2   2   2   1   2   1   2   2   1   2   1   2   2   2   1   1   1   1   2   2   2   2   2   2   2   1   2   1   1   1   2   2   2   2   1   1   1   1   1   1   1   2   2   2   2   1   1   2   2   1   2   2   2   1   1   2   1   2   1   1   1   1   2   2   1   1   1   2   1   2   1   1   1   1   1   1   1   1   2   1   2   2   1   2   1   2   1   2   2   1   2   2   1   1   1   2   2   2   1   1   2   1   1   1   1   1   2   2   2   2   1   2   2   2   2   2   1   2   1   2   2   1   1   1   1   2   2   1   2   2   1   2   1   2   1   1   2   2   1   1   2   2   2   2   1   1   1   1   2   1   1   1   1   2   2   2   1   1   1   1   2   2   2   1   2   1   2   1   1   1   1   1   1   1   1   2   2   2   2   2   2   1   1   2   1   1   2   2   1   1   2   1   2   2   2
 MK-4-1                 1   2   2   2   2   2   2   1   1   1   2   1   1   1   1   1   1   1   1   2   1   2   1   1   1   1   2   1   1   1   2   2   1   1   2   1   2   2   2   1   1   2   2   2   2   1   1   2   2   1   2   1   2   2   1   1   1   2   1   2   1   2   1   1   2   2   2   1   1   1   1   2   1   1   1   1   1   1   2   1   1   2   2   2   2   2   1   1   1   1   2   1   1   2   2   2   2   2   2   1   1   1   1   2   2   2   2   2   2   1   2   1   2   2   2   2   2   1   2   2   2   2   2   1   1   1   2   2   2   1   2   1   2   1   2   2   2   1   2   1   2   2   1   2   2   1   1   2   2   1   2   2   2   1   2   2   1   2   1   1   1   1   2   2   2   2   2   1   1   2   2   1   2   2   1   2   1   2   2   2   2   1   2   1   2   2   2   1   1   2   1   1   1   2   1   2   2   2   1   1
 MK-4-2                 1   1   2   2   2   2   2   1   1   1   2   1   1   1   2   1   1   1   1   2   2   2   1   1   1   1   2   1   1   1   2   2   1   1   2   1   2   2   2   1   1   2   2   2   2   1   1   2   2   1   2   1   1   2   1   1   1   2   1   2   1   2   1   1   2   2   2   1   1   1   1   2   1   1   1   1   1   1   1   1   1   2   2   1   2   2   1   1   1   1   2   1   1   2   2   2   2   1   2   1   1   1   2   2   2   2   2   2   2   1   2   1   2   2   2   2   2   1   1   2   2   2   2   1   1   1   2   2   2   1   2   1   2   1   2   2   2   1   2   1   2   2   1   2   2   1   1   2   2   1   2   2   2   1   2   2   1   2   1   1   1   1   2   2   1   2   2   1   2   2   2   1   2   1   2   1   1   2   2   2   2   1   2   1   2   2   2   1   1   2   1   1   1   2   2   2   2   2   1   2
 MK-4-3                 1   1   2   2   2   2   2   1   1   1   2   1   1   1   2   1   1   1   1   2   2   2   1   2   1   1   2   2   1   1   2   2   1   1   2   1   2   2   2   2   1   2   2   1   2   1   1   2   2   1   2   1   1   2   2   1   1   2   1   2   1   2   1   1   2   1   2   1   1   1   1   2   1   1   1   1   1   1   1   1   1   2   2   1   2   2   1   1   1   1   2   1   1   2   2   2   2   1   2   1   1   1   2   2   2   2   2   2   1   1   2   1   2   2   2   2   2   1   1   2   2   2   2   1   1   1   2   2   2   1   2   1   2   1   1   2   2   1   2   1   2   2   1   1   2   1   1   2   2   1   2   2   2   1   2   2   1   2   1   1   1   1   2   2   1   2   1   1   1   2   1   1   2   1   2   1   1   2   2   2   2   1   2   1   1   2   2   1   1   2   1   1   1   2   2   2   2   2   2   2
 MK-4-4                 1   1   2   2   2   2   2   1   1   1   2   1   1   1   1   1   1   1   1   2   2   2   2   2   1   1   2   1   1   1   2   2   1   1   2   1   2   2   2   2   1   2   2   1   2   1   1   1   2   1   2   1   1   2   2   1   1   2   2   1   1   2   1   1   2   2   2   1   1   1   1   1   2   1   1   1   1   1   1   1   1   2   2   1   1   2   1   1   1   1   2   1   1   2   2   2   2   1   2   1   1   1   2   2   2   2   2   2   1   1   2   1   2   2   2   2   2   1   1   2   2   2   2   1   1   1   2   2   2   1   2   1   2   1   1   2   2   1   2   1   2   2   1   1   2   1   1   2   2   1   2   2   2   1   2   2   1   2   1   1   1   2   2   2   1   2   1   1   1   2   1   1   2   1   2   1   1   2   2   2   1   1   2   1   1   2   1   1   1   2   1   1   1   2   2   1   1   1   2   2
 MK-4-5                 1   1   2   2   2   2   2   1   1   1   2   1   2   1   2   1   1   1   1   2   2   2   2   2   2   1   2   1   1   1   2   2   1   1   1   1   2   2   2   2   1   2   2   1   2   1   2   1   2   1   2   1   1   2   2   1   1   2   2   1   1   2   1   1   2   2   2   1   1   1   1   1   2   1   1   1   1   2   1   1   1   2   2   1   1   2   1   1   1   1   2   1   1   2   2   2   2   1   2   1   1   1   2   2   1   2   2   2   1   1   2   1   2   2   2   2   2   1   1   1   2   2   2   1   1   1   2   2   2   1   2   1   2   1   1   1   2   1   2   1   2   2   1   1   2   2   1   2   1   1   1   2   2   1   1   2   1   2   1   1   1   1   2   2   1   2   1   1   1   2   1   1   1   2   1   1   1   2   2   1   1   1   2   1   1   2   1   1   1   2   1   1   1   2   2   1   1   1   1   2
 MK-4-6                 1   1   2   2   1   2   2   1   1   1   2   1   2   1   2   1   1   1   1   2   2   2   2   1   2   1   2   1   1   2   2   1   1   2   1   1   2   2   2   2   1   2   2   1   2   1   2   2   2   1   2   1   1   2   2   1   1   2   2   1   1   2   1   1   2   2   2   1   1   1   1   1   1   2   1   1   1   1   1   1   2   2   2   1   1   2   1   1   1   1   2   1   1   2   2   2   2   1   2   1   1   2   2   2   1   2   2   2   2   1   2   1   2   2   2   2   2   2   1   1   2   1   2   1   1   2   2   2   2   1   2   1   2   2   1   1   2   2   2   1   1   2   1   1   2   2   1   2   1   1   1   2   2   1   1   2   1   2   1   1   1   1   2   2   1   2   1   1   2   2   1   1   1   2   1   1   1   2   2   1   1   1   2   1   1   2   1   1   1   2   1   1   2   2   2   1   1   1   1   2
 MK-4-7                 1   1   2   2   1   2   2   1   1   1   2   1   2   1   2   1   1   1   1   2   2   2   2   1   2   1   2   1   1   2   2   2   1   2   1   2   2   2   2   2   1   2   2   1   2   1   2   2   2   1   1   1   1   2   2   1   1   2   2   1   1   2   1   2   2   2   2   2   1   1   1   1   1   2   2   1   1   1   1   1   2   2   2   1   1   2   1   1   1   1   1   1   1   2   2   2   2   2   1   1   1   1   2   2   1   2   2   2   2   1   2   1   2   2   2   2   2   2   1   1   2   1   2   1   1   2   2   1   2   1   2   1   1   1   1   1   2   2   1   2   1   2   1   1   2   2   1   2   1   1   1   2   2   1   1   2   1   2   1   1   1   2   2   2   1   2   1   1   2   1   1   1   1   1   1   1   2   2   1   1   1   1   2   1   1   2   1   1   1   2   1   2   2   2   2   1   1   1   1   1
 MK-4-8                 1   1   2   2   1   2   2   1   1   1   2   1   1   2   1   1   1   1   1   2   2   2   2   1   2   1   1   1   1   2   2   2   1   2   1   1   2   2   1   2   1   2   2   2   2   2   2   2   2   1   1   1   1   2   2   1   1   2   2   1   1   2   1   2   1   2   2   2   1   1   2   1   1   1   2   1   2   1   1   1   2   2   2   1   1   2   1   2   2   1   1   1   1   1   2   2   2   2   1   1   1   2   2   2   1   2   2   2   2   1   2   1   1   2   2   2   2   2   1   1   2   2   2   1   1   2   2   1   2   1   2   1   1   1   1   1   2   2   2   2   1   2   1   1   2   2   1   2   1   1   2   1   2   1   1   2   1   2   1   1   1   2   2   2   1   2   1   1   2   1   1   1   2   1   1   1   2   2   1   2   1   1   2   1   1   2   1   2   1   2   1   2   2   2   2   1   1   1   1   1
 MK-4-9                 1   1   2   2   2   2   2   1   1   1   2   1   1   1   1   1   1   1   1   2   2   2   2   1   2   1   1   1   1   2   2   2   1   2   1   1   2   2   1   1   1   2   2   2   2   2   2   2   2   1   1   1   1   2   2   1   1   2   2   1   1   2   1   2   1   2   2   2   1   1   2   1   1   1   2   1   2   1   1   1   2   2   2   1   1   2   1   2   2   2   1   1   1   1   2   1   2   2   1   1   1   2   2   2   1   2   2   2   2   1   2   1   1   2   2   2   2   2   1   1   2   2   2   1   1   2   1   1   2   1   2   1   1   1   1   1   2   2   1   2   1   2   1   1   2   2   1   2   1   1   2   1   2   1   1   2   1   2   1   1   1   2   2   2   1   2   1   1   2   1   1   1   2   1   1   1   2   2   1   1   1   1   2   1   1   2   1   2   1   2   1   2   2   2   2   1   1   1   1   1
 MK-4-10                1   2   1   2   2   2   1   1   1   1   2   1   1   2   1   1   1   2   1   2   2   2   2   1   1   1   1   1   1   2   2   2   1   2   1   1   2   2   1   1   1   2   2   2   2   1   2   2   2   1   1   1   1   2   2   1   1   2   2   1   1   2   1   2   1   2   2   2   1   1   2   1   1   2   2   1   2   1   1   1   1   2   2   1   1   2   2   2   2   2   1   2   1   1   2   1   1   2   1   1   1   2   1   2   1   2   2   2   2   1   1   1   1   2   2   2   2   1   1   2   2   2   2   1   1   2   1   1   2   1   2   1   1   1   1   1   2   2   1   2   1   2   2   1   2   2   1   2   1   1   1   1   2   1   2   2   1   2   1   1   1   2   2   2   1   2   1   2   2   1   1   1   2   1   1   1   2   2   1   1   1   1   2   1   1   2   1   2   1   2   1   2   1   2   2   1   1   1   1   1
 MK-4-11                1   2   2   2   2   2   1   1   1   2   2   1   1   2   1   1   1   2   1   2   2   2   2   1   2   1   1   1   1   2   2   2   1   2   1   1   2   2   1   1   1   2   2   2   2   1   2   1   1   1   1   1   1   2   2   1   1   2   2   1   1   2   1   2   1   2   2   2   1   1   2   1   1   2   2   1   2   1   1   1   1   2   2   1   2   2   2   2   2   2   1   2   1   1   1   1   1   2   1   1   1   2   1   2   2   2   2   2   2   1   1   1   1   2   2   2   2   1   1   2   2   2   2   1   1   1   2   1   2   1   2   1   1   1   1   2   2   2   1   2   1   2   2   1   2   2   1   2   1   1   1   1   2   1   2   2   1   2   2   1   1   2   2   2   1   2   1   2   2   1   1   2   2   1   1   1   2   2   1   1   2   1   2   1   1   1   1   2   1   2   1   2   2   2   2   2   1   1   1   1
 MK-4-12                1   2   2   2   2   2   1   1   1   1   2   1   1   2   1   1   1   2   1   2   2   2   2   1   2   1   1   1   1   2   2   2   1   2   1   1   2   2   1   1   1   2   2   2   1   2   2   1   1   1   1   1   1   2   1   2   2   2   1   1   1   2   1   2   1   2   2   2   1   1   2   1   1   1   2   1   2   2   1   1   1   1   2   1   2   2   2   2   2   2   1   2   1   1   1   1   1   2   1   2   1   2   1   2   2   2   2   2   2   1   1   1   1   2   2   2   2   1   2   2   2   2   2   1   1   1   2   1   2   1   2   1   1   1   2   1   2   2   1   1   1   2   2   1   2   2   1   2   1   1   1   1   2   1   2   2   2   2   2   2   2   2   1   2   1   2   1   2   2   1   1   2   1   1   1   1   2   2   1   1   2   1   2   1   1   1   1   2   1   2   1   1   2   2   2   2   1   1   2   1
 MK-4-13                1   1   2   2   2   2   1   1   1   1   2   1   1   2   1   1   1   2   1   1   2   2   2   2   2   1   2   1   1   2   2   2   1   2   1   1   2   1   2   1   1   2   2   2   1   2   2   2   1   1   1   1   1   2   1   2   2   2   1   1   1   2   2   1   1   2   2   2   1   1   2   1   1   1   2   1   2   2   1   1   1   1   2   1   2   2   1   2   2   2   1   2   1   1   1   1   1   1   1   1   1   2   1   2   2   2   2   2   2   1   1   1   1   2   2   2   2   1   2   2   2   2   1   1   1   1   2   1   1   2   1   1   1   1   2   1   2   2   2   1   1   2   2   1   2   2   1   2   1   1   1   1   2   1   2   2   2   1   2   2   2   1   1   2   1   2   1   2   1   1   2   2   1   1   1   1   2   2   1   1   2   1   1   1   1   2   2   2   1   2   1   1   1   2   2   2   1   2   2   1
 MK-4-14                1   1   2   2   2   2   2   1   1   1   2   1   1   2   1   1   2   2   1   1   2   1   2   2   2   1   2   1   1   2   2   2   1   2   1   1   2   1   2   1   1   2   2   2   1   2   2   1   1   1   1   1   1   2   1   1   2   2   1   1   1   2   2   1   1   2   2   2   1   1   2   1   1   1   2   1   2   2   1   1   1   1   2   1   2   2   1   2   2   2   1   2   1   1   1   1   1   1   2   1   1   2   1   2   2   2   2   2   2   1   1   2   1   2   2   2   2   1   1   2   2   2   1   1   1   2   2   1   1   2   1   2   1   1   2   1   2   2   1   1   1   2   2   1   2   2   2   2   1   1   1   1   2   1   2   2   2   1   2   2   2   1   1   2   2   2   1   2   1   1   2   2   1   2   1   1   2   2   1   1   2   1   2   1   1   2   2   2   1   2   1   2   1   2   2   2   1   2   2   1
 MK-4-15                1   2   2   2   2   1   1   1   2   1   1   1   1   2   1   1   2   2   1   1   2   1   2   2   2   2   2   1   1   2   2   2   1   2   1   1   2   1   2   2   1   1   2   2   2   2   1   1   1   1   1   1   1   2   1   1   2   2   1   1   1   2   2   1   1   2   2   2   1   1   2   1   1   1   2   1   2   2   1   1   1   2   2   1   2   2   1   2   2   2   1   2   1   1   1   2   2   1   2   1   1   2   1   2   2   2   2   1   2   1   1   2   1   2   2   2   2   1   1   2   1   2   1   1   1   2   2   1   1   2   1   2   1   1   1   1   2   2   1   1   1   2   2   2   1   2   2   2   1   1   1   1   2   1   2   2   2   1   2   2   2   2   1   1   2   2   1   2   1   1   2   2   1   2   1   1   2   2   1   1   2   1   2   1   1   2   2   1   1   2   1   2   1   1   2   2   1   2   2   1
 MK-4-16                1   2   2   2   2   1   1   1   2   1   1   1   1   2   1   1   2   2   2   1   1   2   2   1   2   1   2   1   2   2   2   2   1   2   1   1   1   1   2   2   1   1   2   2   2   2   1   1   1   1   1   1   1   2   1   1   2   2   1   1   1   2   2   1   1   2   2   2   1   1   2   1   2   1   2   1   2   2   1   1   1   2   2   2   2   2   1   2   1   2   1   2   1   1   1   2   2   1   2   2   1   2   1   2   2   2   2   1   2   1   1   2   1   2   2   2   2   1   1   2   2   2   1   1   2   2   2   1   1   2   1   1   1   1   1   1   2   2   1   1   1   2   2   2   1   2   2   2   1   1   1   1   2   1   2   2   2   1   2   2   2   2   1   1   2   2   1   2   1   1   2   2   1   2   1   1   2   2   1   1   2   1   1   1   1   2   2   1   1   2   1   2   1   2   2   2   1   2   2   1
 MK-5-1                 1   1   1   1   1   1   2   1   1   2   1   1   2   1   1   2   2   2   2   2   1   1   2   2   1   2   2   1   1   2   1   1   2   1   2   2   2   1   1   1   2   1   1   1   1   1   1   2   2   2   2   1   1   2   2   1   2   2   1   2   1   1   2   1   1   1   2   2   1   1   1   2   1   2   2   1   1   2   1   2   1   1   1   1   1   2   1   2   2   2   2   1   1   2   2   2   2   1   2   1   1   1   1   2   2   2   2   2   2   2   1   1   1   1   1   1   1   1   1   1   2   1   1   2   1   1   2   2   2   1   2   1   2   1   1   1   2   2   2   1   1   1   2   2   2   2   2   1   2   2   1   2   2   2   1   2   2   1   1   2   2   1   2   1   2   1   2   1   1   1   1   1   1   1   1   1   2   1   1   1   1   2   1   2   1   1   2   2   2   2   1   1   1   2   2   2   2   2   2   2
 MK-5-2                 1   1   1   1   1   1   2   1   1   2   1   1   2   1   1   2   2   2   2   2   1   1   2   2   1   2   2   1   1   2   1   2   1   1   2   2   2   1   1   1   2   1   1   2   1   1   1   2   2   2   2   2   2   1   2   1   2   2   1   2   1   1   2   1   1   1   2   2   1   1   1   2   1   2   2   1   1   2   1   2   1   2   1   1   1   2   1   2   2   2   2   2   1   2   2   2   2   2   2   1   1   1   1   2   1   2   2   1   1   1   1   1   1   1   1   1   1   1   1   1   2   1   1   2   1   1   2   2   2   1   2   1   2   1   1   1   2   2   2   1   1   1   2   2   2   2   2   1   2   2   1   2   2   2   2   2   2   1   1   2   2   1   2   2   2   1   1   2   1   1   1   1   1   1   1   1   2   1   1   1   1   1   1   2   1   1   2   2   2   2   1   1   1   2   2   2   2   2   2   2
 MK-5-3                 1   1   1   1   1   1   2   1   1   2   1   1   2   1   1   2   2   1   2   2   1   1   2   2   1   2   2   1   1   2   1   2   1   2   2   2   1   1   1   1   2   1   1   2   2   1   1   2   2   2   2   2   2   1   1   1   2   1   1   2   1   1   2   1   1   1   2   2   1   1   1   2   1   2   2   1   1   2   2   2   1   2   1   1   2   2   1   2   2   2   2   1   1   1   2   2   2   2   2   1   1   1   1   2   1   1   1   1   1   1   1   1   1   1   1   1   1   1   2   1   2   1   1   2   1   1   2   2   2   1   2   1   2   1   1   1   2   2   2   1   1   1   2   2   2   2   2   1   2   2   1   2   2   2   1   2   2   1   1   2   2   1   2   1   2   1   1   2   1   1   1   1   1   1   1   1   2   1   1   2   1   1   2   2   1   1   2   2   2   2   1   1   1   2   2   2   2   2   1   2
 MK-5-4                 1   1   1   1   1   1   2   1   2   2   1   1   2   1   1   2   1   1   2   2   1   1   2   2   1   2   2   1   1   2   1   2   1   2   2   2   2   2   2   1   2   1   1   2   2   1   1   2   2   2   2   2   2   1   1   1   2   1   1   2   1   1   2   1   1   1   2   2   1   1   1   2   2   2   1   1   1   2   2   2   1   1   1   1   1   2   2   2   2   2   2   1   1   1   2   1   2   2   1   1   1   1   1   2   1   1   1   1   1   1   1   1   1   1   1   1   1   1   2   1   2   1   1   2   2   1   2   2   2   1   2   1   2   2   1   1   2   2   2   1   1   1   1   2   1   2   2   1   2   2   2   2   2   2   1   2   2   1   1   1   1   1   2   1   1   1   2   2   1   1   1   1   1   1   1   1   2   1   1   2   1   2   2   2   1   1   2   2   2   2   1   1   1   2   2   2   2   2   1   2
 MK-5-5                 1   1   1   1   1   1   2   1   2   2   1   1   1   1   1   2   1   1   2   2   1   1   2   2   1   2   2   1   1   1   1   2   1   2   2   2   2   2   2   1   2   1   1   1   2   1   2   1   2   2   2   2   2   1   1   1   2   1   1   2   1   1   2   2   1   1   2   2   1   1   1   2   2   2   1   1   1   2   1   2   1   1   1   1   1   1   2   2   2   2   2   1   1   1   2   1   1   2   1   1   1   1   1   2   1   1   1   1   1   1   1   1   1   1   1   1   1   1   2   1   2   2   1   2   2   1   1   2   2   1   2   1   2   2   1   1   2   2   1   1   1   1   1   2   1   1   2   1   2   2   2   2   2   2   1   2   2   1   1   1   1   1   2   1   1   2   2   2   1   2   1   1   1   2   1   1   2   2   1   2   2   2   2   2   1   1   2   2   2   1   1   1   1   2   1   2   2   2   1   2
 MK-5-6                 1   1   1   1   1   1   2   1   2   2   1   1   1   2   1   2   1   1   2   2   1   1   2   2   1   2   2   1   1   1   1   2   1   2   2   2   1   2   2   1   2   1   1   1   1   1   2   2   2   2   2   2   2   1   1   1   2   1   1   1   1   2   2   2   1   1   2   2   1   1   1   2   2   2   1   1   1   2   1   2   1   1   1   1   1   1   2   2   2   2   2   1   1   1   2   1   1   2   1   2   1   1   1   1   1   1   1   1   1   1   1   1   1   1   1   1   1   1   2   1   2   2   1   1   2   1   2   2   2   1   2   1   2   2   1   1   2   2   1   1   1   1   1   2   1   1   2   1   2   2   2   2   2   2   1   2   2   1   1   1   1   1   2   2   1   2   2   2   1   2   1   1   1   2   1   2   2   2   1   2   2   2   1   2   1   1   2   1   2   1   1   1   1   2   1   2   1   2   1   2
 MK-5-7                 1   1   1   1   1   1   2   1   2   2   2   2   1   2   1   2   1   1   2   2   1   2   2   2   1   1   2   1   1   1   1   2   1   2   2   2   1   2   2   1   2   1   1   1   1   1   2   2   2   1   2   2   2   1   1   1   2   2   1   1   1   2   2   2   1   1   2   2   2   1   1   2   1   2   1   1   1   2   1   2   1   1   1   1   2   2   1   2   2   2   2   1   1   1   2   1   2   2   1   2   1   1   1   1   1   2   2   1   1   1   1   1   1   1   1   1   1   1   2   1   2   2   2   1   2   1   2   2   2   1   2   1   2   2   1   1   2   2   1   1   1   1   1   2   1   1   2   1   1   2   2   2   2   2   1   2   2   1   1   1   1   1   2   2   1   2   2   2   1   2   1   1   1   2   1   2   2   2   2   2   2   2   1   2   2   1   2   1   2   1   2   1   1   2   1   2   2   2   1   2
 MK-5-8                 1   1   1   1   1   1   2   1   2   1   2   2   1   2   1   2   1   1   2   2   2   2   2   2   1   1   2   1   1   1   1   2   1   1   2   2   1   2   2   1   2   1   1   1   1   1   2   2   2   1   2   2   2   1   1   1   2   2   2   1   1   2   2   2   1   1   2   2   2   1   1   2   1   2   1   1   1   1   1   2   1   1   1   1   2   2   1   2   2   2   1   1   1   1   1   1   2   2   1   2   1   1   1   1   1   1   2   1   1   1   1   1   1   1   2   1   1   1   2   1   2   2   2   1   2   2   2   2   2   1   2   1   2   2   1   1   2   2   2   1   1   1   1   2   1   1   2   1   1   2   2   2   2   1   1   2   2   1   1   1   1   1   2   2   1   2   2   2   1   2   1   1   1   1   1   2   2   2   2   2   2   2   1   2   2   1   2   1   2   1   2   1   2   2   1   2   2   2   1   2
 MK-5-9                 1   1   1   1   1   1   2   2   2   1   2   2   1   2   2   2   1   1   1   2   2   2   2   2   1   1   2   1   1   1   1   2   1   1   2   2   2   2   2   1   2   1   1   1   1   1   2   2   2   1   2   2   2   1   1   1   2   2   2   1   2   2   2   2   1   1   2   2   2   1   1   2   1   2   1   1   1   2   1   2   1   1   1   1   2   2   1   2   1   2   1   1   1   2   1   1   2   1   1   2   1   1   1   1   1   1   2   1   1   1   1   1   1   1   2   1   1   1   2   1   2   1   2   1   2   2   2   2   2   1   1   1   2   2   1   1   2   2   2   1   1   1   1   2   1   1   2   1   1   2   2   2   2   1   1   2   2   1   1   1   1   1   2   2   1   2   2   2   1   2   1   1   1   1   1   2   2   2   2   2   1   2   1   2   2   1   2   1   2   1   2   1   2   2   1   2   2   2   2   2
 MK-5-10                1   1   1   2   1   1   2   2   2   1   2   2   1   2   2   2   1   1   1   2   2   1   2   1   1   1   1   1   1   1   1   2   2   1   2   2   2   2   2   1   2   1   1   1   1   1   2   2   2   1   2   1   2   1   1   1   2   2   2   1   2   2   2   2   1   1   2   2   2   1   1   2   1   2   1   1   1   2   2   2   1   1   1   1   2   2   1   2   1   2   1   1   1   2   1   1   2   1   1   2   1   1   1   1   1   1   2   1   1   1   1   1   1   1   2   1   1   1   2   1   2   1   2   2   2   2   2   2   2   1   1   1   2   2   1   1   2   2   2   1   1   1   1   2   1   1   2   2   1   2   2   2   1   1   1   2   2   1   1   1   1   1   2   2   2   2   2   2   1   1   1   1   1   1   1   2   2   2   2   2   1   2   1   2   2   1   2   2   2   1   2   1   2   2   1   2   2   2   2   2
 MK-5-11                1   1   1   2   2   1   2   2   2   1   2   1   1   2   2   2   1   1   1   2   2   1   2   1   1   1   2   2   1   1   1   1   2   1   2   2   2   2   2   1   2   1   1   1   1   1   2   2   2   1   2   2   2   2   1   1   2   2   2   1   2   2   2   2   1   2   2   2   2   1   1   2   2   2   1   1   1   2   2   2   1   1   1   1   2   2   1   2   1   2   1   1   1   2   1   1   2   1   1   2   1   1   1   1   1   1   2   1   1   2   1   1   1   1   2   1   1   2   2   1   2   1   2   2   2   1   2   2   2   1   1   1   1   2   1   1   2   2   2   1   1   1   1   2   1   1   2   2   2   2   2   2   1   2   1   1   2   1   1   1   1   1   2   2   2   2   2   2   1   2   1   1   1   1   2   2   2   2   2   2   1   2   2   2   2   1   2   2   2   1   2   1   2   2   1   2   2   2   2   2
 MK-5-12                1   1   1   2   2   1   2   2   2   1   2   1   1   2   2   2   1   1   1   2   2   2   2   1   1   1   2   2   1   2   1   1   2   1   2   2   2   2   1   1   2   1   1   1   1   1   2   2   2   1   1   2   2   2   1   1   2   2   2   1   2   2   2   2   1   2   2   2   2   1   1   2   2   2   1   1   2   2   2   1   1   1   1   1   1   2   1   2   1   2   1   1   1   2   1   1   2   1   1   2   1   1   2   2   1   1   2   1   2   2   1   1   1   1   2   1   2   2   2   1   2   1   2   2   2   2   2   2   2   1   1   1   1   2   1   1   2   2   1   1   1   1   1   2   1   1   2   2   2   2   1   2   1   2   1   1   2   1   1   1   1   1   2   1   2   2   2   2   1   1   1   1   1   1   2   2   2   2   2   2   1   2   2   2   2   1   2   2   2   1   2   1   2   2   1   2   2   2   2   2
 MK-5-13                1   2   1   2   2   1   2   2   2   2   2   1   1   2   2   2   1   1   2   2   2   2   2   1   2   1   2   2   1   1   1   1   2   1   2   2   2   2   1   1   2   1   1   1   1   1   2   2   2   1   1   2   2   2   1   1   1   2   2   1   2   1   2   2   2   1   2   2   2   1   1   2   2   2   1   1   1   1   2   1   1   1   1   1   1   2   1   2   1   2   1   1   2   2   1   1   2   1   1   2   1   1   2   2   1   1   2   1   2   2   2   1   1   1   2   1   2   2   2   1   2   1   2   2   1   2   2   2   2   1   1   1   1   2   2   1   2   1   1   1   1   1   1   2   1   1   2   2   2   2   1   2   1   2   1   1   2   1   1   1   2   1   2   1   2   2   2   2   1   1   1   1   2   1   2   2   2   2   2   2   1   2   2   2   2   1   2   2   2   1   2   1   2   2   1   2   2   1   2   2
 MK-5-14                1   2   1   2   2   1   2   2   2   2   2   1   1   2   2   2   1   2   2   2   2   2   2   1   2   1   2   2   1   1   1   1   2   1   2   2   2   2   1   1   2   1   1   1   1   1   2   2   2   1   1   1   2   2   1   2   1   2   1   1   1   1   2   2   2   1   2   2   2   1   1   2   2   2   1   1   1   1   2   1   1   1   1   1   1   2   1   2   1   2   1   1   2   2   1   1   2   1   1   2   1   1   2   1   1   1   2   1   2   2   2   1   1   1   2   1   2   2   2   1   2   1   2   2   2   1   2   2   2   1   2   1   1   2   2   1   2   1   1   1   1   1   1   2   1   1   2   2   2   2   1   2   1   2   1   1   2   1   1   1   2   1   2   1   1   2   2   2   1   2   1   1   2   1   2   2   2   2   2   2   1   2   1   2   2   2   2   2   2   1   2   1   2   2   1   2   2   1   2   2
 MK-5-15                1   2   2   2   1   1   2   2   2   2   2   1   1   2   2   2   1   2   1   2   2   2   2   1   2   1   2   1   1   1   1   1   2   1   2   2   2   2   1   1   2   1   1   1   1   1   2   1   2   1   1   2   2   2   1   2   1   2   1   1   1   1   2   2   2   2   2   2   1   2   1   2   2   2   1   1   2   1   1   1   1   1   1   1   2   1   1   1   1   2   1   2   2   1   1   1   2   1   1   2   1   2   2   1   1   1   2   1   2   2   2   2   2   1   2   2   2   2   2   1   2   1   2   2   2   1   2   2   1   2   2   1   1   2   1   1   2   2   1   1   1   1   1   2   1   1   2   2   2   2   2   2   1   2   2   1   1   1   1   1   2   1   2   1   1   2   2   2   1   2   1   1   2   1   1   2   2   2   1   2   1   2   1   2   2   2   2   2   2   1   2   1   2   2   1   2   2   1   2   2
 MK-5-16                1   2   2   2   1   1   2   2   1   2   1   2   1   2   2   2   1   2   1   2   2   2   2   1   2   1   2   1   1   1   2   1   2   1   2   2   2   2   1   1   2   1   1   1   1   1   2   1   1   1   1   2   2   2   1   2   2   2   1   1   1   1   2   2   2   2   2   2   1   2   1   2   1   1   1   1   2   1   1   1   1   1   1   1   2   1   1   1   1   1   1   2   2   1   1   1   1   2   1   2   1   2   2   1   1   1   2   1   2   2   2   2   2   1   2   2   2   2   2   1   2   1   1   2   2   1   2   2   1   1   2   1   1   1   1   1   2   1   1   1   1   1   1   2   1   1   2   2   2   2   2   2   1   2   2   1   1   1   1   1   2   1   2   1   1   2   2   2   2   2   1   1   2   1   1   2   2   2   2   2   1   1   1   2   2   2   1   2   2   1   2   1   2   2   1   2   2   1   2   2
 MK-6-1                 2   1   1   1   1   2   2   1   2   2   1   2   1   1   1   1   2   1   2   2   1   1   2   2   1   2   2   2   1   1   2   2   1   1   1   2   2   1   2   1   1   1   2   1   1   2   2   1   2   2   2   2   1   2   2   2   1   1   1   2   2   2   2   1   1   1   2   2   2   2   1   1   1   1   1   1   2   2   1   1   1   1   1   1   2   2   2   2   2   2   1   1   1   2   2   2   2   1   1   2   2   1   1   2   1   2   1   1   2   2   1   2   1   2   1   2   2   2   2   1   1   2   1   1   2   2   1   2   2   2   1   1   2   2   2   2   1   1   1   1   1   1   2   1   1   1   1   1   1   1   2   2   1   2   1   2   2   1   1   1   1   2   2   2   2   1   2   1   2   1   1   2   2   2   1   1   1   2   1   1   2   1   2   2   1   1   1   1   1   1   2   2   1   2   2   2   1   2   1   1
 MK-6-2                 2   1   1   1   2   2   2   1   1   2   2   2   2   1   1   1   2   1   2   2   1   1   2   2   1   2   2   1   1   1   2   1   1   1   2   2   1   1   2   1   1   1   2   2   1   2   2   1   1   2   2   2   1   2   2   2   1   1   1   2   2   2   2   1   1   1   2   2   2   2   1   1   1   1   1   1   2   2   1   1   1   2   1   1   2   2   2   2   2   2   1   1   1   2   2   2   2   2   1   2   2   1   1   2   1   1   1   2   2   2   1   2   1   2   1   2   2   2   2   1   1   2   1   1   2   2   1   2   2   2   1   1   2   2   2   2   1   1   1   1   1   2   2   2   1   1   1   2   1   1   2   2   1   2   1   2   2   1   1   1   1   2   2   2   2   1   2   1   2   1   1   2   2   2   1   1   1   2   1   2   2   1   2   2   1   1   1   1   2   1   2   2   1   2   2   2   1   2   1   1
 MK-6-3                 2   1   1   2   2   2   2   1   2   2   1   1   2   1   1   2   2   1   2   1   2   1   2   2   1   2   2   1   1   1   2   1   1   1   2   2   1   1   2   1   1   1   1   2   1   2   2   1   1   2   2   2   1   1   2   2   1   1   1   2   2   2   2   1   1   1   2   2   2   2   1   1   1   2   1   1   2   1   1   1   1   2   1   1   1   2   2   2   2   2   1   1   1   2   1   2   1   2   1   1   2   1   1   2   1   1   1   2   2   2   1   2   1   2   1   2   2   2   2   1   2   2   1   1   2   2   1   2   2   2   1   1   2   2   2   2   1   1   1   1   1   2   1   2   1   1   1   2   1   1   1   2   1   2   1   2   2   1   2   1   1   2   2   2   2   1   2   1   2   1   1   2   2   2   1   1   1   2   1   2   2   1   2   2   1   1   1   2   1   1   2   2   1   2   2   1   1   2   1   1
 MK-6-4                 2   1   1   2   2   2   2   1   2   2   1   1   2   1   1   2   2   1   2   1   2   1   2   2   1   2   2   1   1   1   2   1   1   1   1   2   1   1   2   1   1   1   1   2   1   2   2   2   1   2   2   2   1   1   2   2   1   1   1   2   2   2   2   1   1   1   2   2   2   2   1   1   1   2   1   1   1   1   1   1   2   2   2   1   1   1   2   2   2   2   1   1   1   2   1   2   1   1   1   1   2   1   1   2   1   1   1   2   2   2   1   2   1   2   1   2   2   2   2   2   1   1   1   1   1   2   2   2   2   2   1   1   1   1   2   1   2   1   1   2   1   2   1   2   1   1   1   2   1   1   1   1   1   2   1   2   2   1   2   1   1   2   2   2   2   1   2   1   2   2   1   2   2   2   2   2   1   2   1   2   2   1   2   2   1   1   1   2   1   1   2   2   1   2   2   1   1   2   1   1
 MK-6-5                 2   1   1   2   2   2   2   1   2   2   1   1   1   1   1   2   2   1   2   1   2   1   1   2   1   2   2   1   1   1   2   1   1   1   1   2   1   1   2   1   1   1   1   1   1   2   2   2   1   2   2   2   1   1   1   2   1   1   1   2   1   2   2   1   1   1   2   2   2   2   1   1   1   2   1   1   1   1   1   1   2   2   2   1   1   1   2   2   1   2   2   2   1   2   1   2   1   1   1   1   2   1   1   2   1   1   1   2   2   2   1   2   1   2   1   2   2   1   2   2   1   1   1   1   1   2   2   1   2   2   1   1   1   1   2   1   2   1   1   2   1   2   1   2   1   1   1   2   1   1   1   1   1   2   1   1   1   1   2   1   1   2   2   2   2   1   1   2   2   2   1   2   2   2   1   2   1   2   1   2   2   1   2   2   1   1   1   2   1   1   2   2   2   2   2   2   1   2   1   1
 MK-6-6                 2   1   1   2   2   2   2   1   2   2   1   1   1   1   1   2   2   1   1   1   1   1   1   2   1   2   2   1   1   1   2   1   1   1   1   2   1   1   2   1   1   1   1   1   1   1   2   2   1   2   2   2   1   1   1   2   1   1   1   2   1   2   2   1   1   1   2   2   2   2   1   1   1   2   1   1   1   1   1   1   2   2   2   1   1   1   2   2   1   2   2   2   1   2   1   2   1   1   2   1   2   1   1   2   1   1   1   2   2   1   1   2   1   2   1   2   2   1   2   2   1   1   1   1   1   2   2   1   2   2   1   2   1   1   2   1   2   1   1   2   1   2   1   2   2   2   1   2   1   1   1   1   1   2   1   1   1   1   2   1   1   1   2   2   2   1   1   1   2   2   1   1   2   2   1   1   1   2   1   1   2   1   2   2   1   1   1   2   1   1   2   2   2   1   1   2   1   2   1   1
 MK-6-7                 2   2   1   2   2   2   2   1   2   1   1   1   1   1   1   2   2   1   1   1   1   2   1   2   1   2   1   1   1   1   2   2   1   1   1   1   1   1   2   1   1   2   2   1   1   1   2   2   1   2   2   2   1   1   1   2   1   1   2   2   1   2   1   1   1   1   2   2   2   2   1   1   1   2   1   1   1   1   1   1   2   2   2   1   1   1   2   2   1   2   2   2   1   2   1   2   1   1   2   1   2   1   1   2   1   1   1   2   2   1   1   2   1   1   2   2   2   1   2   1   1   1   1   1   1   2   2   1   2   2   2   2   1   1   2   1   2   1   1   2   1   2   1   2   2   2   1   2   1   1   1   1   1   2   1   1   1   1   2   1   1   2   2   2   2   2   1   1   2   2   2   1   2   2   1   1   1   1   1   1   2   1   2   2   1   1   1   2   1   1   2   2   1   1   1   2   1   2   1   1
 MK-6-8                 2   2   1   2   2   2   2   1   2   1   1   1   1   1   1   2   1   1   1   1   1   2   1   2   1   2   1   1   1   1   2   2   1   1   1   1   1   1   2   1   1   2   2   1   1   1   2   2   1   2   2   2   1   1   1   2   1   1   2   2   1   2   1   1   1   1   2   2   2   2   1   1   1   2   1   1   1   1   1   1   2   2   2   1   1   1   2   2   1   2   2   2   1   2   1   2   1   1   2   1   2   1   2   2   1   1   1   2   2   1   1   2   1   1   1   2   2   1   2   1   1   1   1   1   1   2   2   1   2   2   2   1   1   1   1   1   2   1   1   2   1   2   1   2   2   2   1   1   1   1   1   1   1   1   1   1   1   1   2   1   1   2   2   2   2   2   1   1   2   2   1   1   2   2   2   1   1   2   1   1   2   1   2   2   1   1   1   2   1   1   2   1   1   1   1   2   1   2   1   1
 MK-6-9                 2   2   1   2   2   2   2   1   2   1   1   1   1   1   1   2   1   1   1   1   1   2   1   1   2   2   1   1   2   1   2   2   1   1   1   1   1   1   2   1   1   1   2   1   1   1   2   2   1   2   2   2   1   1   1   2   1   1   2   2   2   2   1   2   1   1   2   2   2   2   1   1   1   2   1   2   1   1   1   1   2   2   2   1   1   1   2   2   1   2   2   2   2   2   1   2   1   1   2   1   2   1   2   2   1   1   1   2   2   1   2   2   1   1   1   1   1   1   2   1   1   1   1   1   1   2   2   1   2   2   2   1   1   1   1   2   2   1   1   2   2   1   1   2   2   2   1   1   1   1   1   1   1   1   2   1   1   1   2   2   1   2   2   2   2   1   1   1   2   2   1   1   2   2   1   1   1   2   1   1   2   1   2   2   1   1   1   2   1   1   2   1   1   1   1   2   1   2   1   1
 MK-6-10                2   2   1   2   2   2   2   1   2   1   1   1   1   1   1   2   1   1   1   1   2   2   1   1   2   2   1   1   2   1   2   2   1   1   1   1   1   1   2   1   1   1   2   1   1   1   2   2   1   1   2   2   1   2   2   2   1   1   2   2   2   2   1   2   1   1   2   2   2   2   1   1   1   2   1   2   1   1   1   1   2   2   2   1   1   1   2   2   1   2   2   2   1   1   1   2   1   1   2   1   1   1   1   2   1   1   1   2   2   1   2   2   1   1   1   1   1   1   2   1   1   1   1   1   2   2   2   1   2   2   1   1   1   1   1   2   2   1   1   1   2   1   1   2   2   2   1   1   1   1   1   1   1   1   2   1   1   1   2   2   1   2   2   2   2   1   1   1   1   2   1   1   2   2   1   1   1   2   1   1   1   1   1   2   1   1   1   2   1   1   2   1   1   1   1   2   1   2   1   1
 MK-6-11                2   2   1   2   2   2   1   1   2   2   1   1   1   1   1   2   2   1   1   1   2   2   1   1   2   2   1   1   2   1   2   2   2   1   1   1   1   2   2   1   1   1   2   1   1   1   2   2   1   1   2   2   1   2   2   2   1   1   2   2   2   2   2   2   1   1   2   2   2   2   1   1   1   2   1   2   1   1   1   1   2   2   2   1   1   1   2   2   1   2   2   2   1   1   1   2   1   1   2   1   1   1   1   2   1   1   1   2   2   1   2   2   1   1   2   1   1   2   2   1   1   1   1   1   2   2   2   1   2   2   1   1   1   1   1   2   2   2   1   1   2   1   1   2   2   2   1   1   1   1   1   1   1   1   2   1   1   1   2   2   1   2   2   1   2   1   1   1   1   2   1   1   2   2   1   1   1   2   1   2   1   1   1   2   1   1   2   2   1   1   2   1   1   1   1   1   1   1   1   1
 MK-6-12                2   2   1   2   2   2   1   1   2   2   1   1   2   1   1   2   2   2   1   1   2   2   1   1   2   2   1   1   2   1   2   2   2   1   1   2   1   2   2   2   1   1   2   1   1   1   2   2   2   1   2   2   1   2   2   2   1   1   2   2   2   1   2   2   2   1   2   2   2   2   1   1   1   2   2   2   1   1   1   2   2   1   2   2   1   1   2   2   1   2   2   2   1   1   1   1   1   1   2   1   1   1   1   2   1   1   1   2   2   1   2   2   1   1   2   1   1   2   2   1   1   1   2   1   2   2   2   1   2   2   1   1   1   1   1   2   2   2   1   1   2   1   1   2   2   2   1   1   1   1   1   1   1   1   2   2   1   1   2   2   1   2   2   1   2   1   1   1   1   2   1   1   2   2   2   2   1   2   1   2   2   1   2   2   1   1   2   2   1   1   2   1   1   1   1   1   1   1   1   1
 MK-6-13                2   2   1   2   2   2   1   1   2   2   1   1   2   1   1   2   2   2   1   2   1   2   1   1   2   2   1   1   2   1   2   2   2   1   1   2   1   2   2   2   1   1   2   1   1   2   2   2   2   1   2   2   1   2   2   2   1   1   2   2   2   1   2   2   2   1   2   2   2   2   1   1   1   2   2   2   1   2   1   2   2   1   1   2   1   1   1   2   1   2   2   2   1   1   1   1   1   1   2   1   1   1   1   1   1   2   1   2   1   1   2   2   1   1   2   1   2   2   2   1   1   1   2   1   2   2   2   1   2   2   2   1   1   1   1   2   2   2   1   1   2   2   1   2   2   2   1   1   1   2   1   1   2   1   1   2   1   1   2   1   1   2   2   1   2   1   1   1   1   2   1   1   1   2   2   2   1   2   1   2   2   2   2   2   1   1   2   2   1   1   2   1   1   1   1   1   1   1   1   1
 MK-6-14                2   2   1   2   2   2   1   1   2   2   1   1   1   1   2   2   2   2   1   2   1   2   1   1   1   2   1   1   2   1   2   2   2   1   1   2   1   2   2   2   1   1   2   1   1   2   2   2   1   1   2   2   1   2   2   2   1   1   2   2   2   1   2   2   2   1   2   2   1   2   1   1   1   2   2   2   1   1   1   2   2   1   1   2   1   1   1   2   1   2   2   2   1   1   1   1   1   1   2   1   1   1   1   1   1   2   1   2   1   1   2   2   1   1   2   1   2   2   2   1   1   1   2   1   2   2   1   1   2   2   2   1   1   1   1   2   1   2   1   1   2   2   1   2   2   2   1   1   1   2   1   1   2   1   1   2   2   2   2   1   1   2   2   1   1   1   1   1   1   2   1   1   1   2   2   2   1   2   1   2   2   2   2   2   1   1   2   2   1   1   2   1   1   1   1   1   1   1   1   1
 MK-6-15                2   2   1   2   2   2   1   1   2   2   1   1   1   1   2   2   2   2   1   2   1   2   1   1   1   1   1   1   2   1   2   2   2   1   1   2   2   2   2   2   1   1   2   1   1   2   2   2   1   1   2   2   1   2   2   2   1   1   2   2   2   1   2   2   2   1   2   2   1   2   1   1   1   2   2   1   1   1   1   2   2   1   1   2   1   1   1   2   2   2   2   2   1   1   1   1   1   2   2   1   1   1   1   1   1   2   1   2   1   1   1   1   1   2   1   2   2   2   2   1   1   1   2   1   2   2   1   1   2   2   1   2   1   1   1   2   1   1   1   1   2   2   1   2   2   2   1   2   1   2   1   2   1   1   2   1   2   2   2   2   1   2   2   1   1   1   1   1   1   2   1   2   1   2   2   2   1   2   1   2   1   2   2   2   1   2   2   1   1   1   2   1   1   1   1   1   1   1   1   1
 MK-6-16                2   2   1   2   2   2   1   1   2   2   1   1   1   1   2   2   2   2   1   2   1   2   1   1   1   1   1   1   2   1   2   2   2   1   1   2   2   2   2   2   1   2   2   1   1   2   2   2   1   1   2   2   2   2   2   2   1   1   2   2   2   1   2   2   2   1   2   2   2   2   1   1   1   2   2   2   1   2   1   2   2   1   2   2   1   2   1   2   2   1   1   2   2   1   2   2   1   1   2   1   1   1   1   1   1   2   1   2   1   1   2   1   1   2   1   2   2   2   2   1   1   1   2   1   2   2   1   1   2   1   1   2   1   1   1   2   1   1   1   1   2   2   1   2   2   1   2   1   1   2   2   2   1   1   2   1   2   2   1   2   1   2   2   1   1   1   1   1   1   2   1   2   1   2   2   2   1   2   2   2   1   2   2   2   1   2   2   1   1   1   2   1   1   1   1   1   1   1   1   1
 
!****************************************** Phenotypic Data **********************************************************
!-100.0 is resevred for missing phenotype
SimulatedTrait1        10.1504    8.8752   10.7647   10.6103    9.8833    9.4354   10.3550   10.9644    9.7653   10.3206    9.7228    9.4202    8.2480   10.0997   10.3868    9.1645    8.9908   11.5960   10.3594   11.2326    9.8176   12.2312   10.2317   11.8077   11.9071    8.0480    8.1051    8.8554   10.7600   10.0819   10.7933   10.5174    8.9491   11.2198   10.0162    9.6011   10.6872    9.1430   10.4009    8.2049   10.3637    8.4188   11.2875   11.7435    8.7100   10.2532    9.6723   10.3706   10.5492   11.1252    9.2452   11.0509    8.2865   10.4728   12.1655    9.3264   10.4602    9.3187   10.0227   11.5389    8.8253   10.2958   11.0734   11.8370   10.8994    8.6220    9.2200    9.0661   10.1665    8.6882    9.7421    9.5135    9.0993    9.3976    9.3462   10.9446    9.7668    9.9006    9.2573    8.8972    8.2866   11.8983    9.6698   10.7958    9.8222   11.5554    7.5900   10.7675   10.3799    9.9880    9.3215   11.2463   10.2951   11.4132    9.2535   10.2332   11.6867   11.0798   10.0445    9.5637   10.3724   11.4043   11.0097   10.6531   11.2372    9.3220   10.6021   11.3624    9.3309    9.5191   10.1404   10.6686   10.5165   10.1102    9.9492    9.4742    8.0401   11.7946    8.6427   10.3847   10.6032    9.7328   10.0563   10.1378    9.2644    9.6207    7.3315   10.2785    9.5176    9.1913    9.5246   10.5050   11.0704    8.8705    9.9487    9.7397    9.1003    9.4365    9.1210   11.6312   10.5505    9.8922    9.4131   10.6554   10.6492    9.4147   11.1383    8.6549   10.2793    7.6014   10.2704   11.7310    9.6824   10.5474   10.0120   11.4878    9.5098   11.6355   10.5509   10.3941    9.8879   10.4890   12.8498   12.3595   10.5379    9.7523   12.2185   10.1886    9.9166    9.2963    9.9488   10.5656   10.9701    8.7295    9.1900    9.8765    9.7973    9.8290    9.1902    9.1730   11.1148   11.7263   10.0938    8.2147    8.4494    8.4387    9.2076    9.7782    8.9696   11.2303    8.3067   12.1091    7.9793   10.4660    9.5650    9.8081    8.6738    9.8083   10.1211   11.0961
 
