# Supplementary material for: Inclusive Composite Interval Mapping of QTL by Environment Interactions in Biparental Populations
Source: PLoS One. 2015 Jul 10;10(7):e0132414. doi: 10.1371/journal.pone.0132414 (PMC4498613; doi:10.1371/journal.pone.0132414)
Supplement: S1 File — (ZIP) [file pone.0132414.s001.zip › BC1 population/e=1/run_00182.met]

!**********************Note: lines staring with "!" are remarks and will be ignored in the program********************
!*********************************General Information**********************************
!Assuming F1 = P1 x P2, populations available in QTL IciMapping are: 
!  1, P1BC1F1 = P1 x F1, the first backcrossing where P1 is used as the recurrent parent;
!  2, P2BC1F1 = P2 x F1, the first backcrossing where P2 is used as the recurrent parent;
!  3, F1DH, F1-derived doubled haploids; 
!  4, RIL or F1RIL, recombination inbred lines through the repeated selfing of F1;
!  5, P1BC1RIL, recombination inbred lines through the repeated selfing of P1BC1F1;
!  6, P2BC1RIL, recombination inbred lines through the repeated selfing of P2BC1F1;
!  7, F2, the selfing generation of F1;
!  8, F3, the selfing generation of F2;
!  9, P1BC2F1, the second backcrossing where P1 is used as the recurrent parent; 
! 10, P2BC2F1, the second backcrossing where P2 is used as the recurrent parent;
! 11, P1BC2RIL, recombination inred lines through the repeated selfing of P1BC2F1; 
! 12, P2BC2RIL, recombination inred lines through the repeated selfing of P2BC2F1; 
! 13, P1BC1F2, the selfing generation of P1BC1F1; 
! 14, P2BC1F2, the selfing generation of P2BC1F1; 
! 15, P1BC2F2, the selfing generation of P1BC2F1; 
! 16, P2BC2F2, the selfing generation of P2BC2F1; 
! 17, P1BC1DH, P1BC1F1-derived doubled haploids; 
! 18, P2BC1DH, P2BC1F1-derived doubled haploids; 
! 19, P1BC2DH, P1BC2F1-derived doubled haploids; 
! 20, P2BC2DH, P2BC2F1-derived doubled haploids; 
   1      !Mapping Population (see remarks above)
   2      !Mapping Function (1 for Kosambi; 2 for Haldane; 3 for Morgan)
   2      !Marker Space Type (1 for intervals; 2 for positions)
   1      !Marker Space Unit(1 for centiMorgans; 2 for Morgan)
   6      !Number of Chromosomes (or Linkage Groups)
 200      !Size of the mapping population
   1      !Number of environments
 
!***************************************** Chromosomes and Linkage Maps **********************************************
!Chromosome                 NumMarkers
-CH1                        16
-CH2                        16
-CH3                        16
-CH4                        16
-CH5                        16
-CH6                        16
!Linkage map (Marker name followed by position or the interval length)
 MK-1-1                1     0.000
 MK-1-2                1    10.000
 MK-1-3                1    20.000
 MK-1-4                1    30.000
 MK-1-5                1    40.000
 MK-1-6                1    50.000
 MK-1-7                1    60.000
 MK-1-8                1    70.000
 MK-1-9                1    80.000
 MK-1-10               1    90.000
 MK-1-11               1   100.000
 MK-1-12               1   110.000
 MK-1-13               1   120.000
 MK-1-14               1   130.000
 MK-1-15               1   140.000
 MK-1-16               1   150.000
 MK-2-1                2     0.000
 MK-2-2                2    10.000
 MK-2-3                2    20.000
 MK-2-4                2    30.000
 MK-2-5                2    40.000
 MK-2-6                2    50.000
 MK-2-7                2    60.000
 MK-2-8                2    70.000
 MK-2-9                2    80.000
 MK-2-10               2    90.000
 MK-2-11               2   100.000
 MK-2-12               2   110.000
 MK-2-13               2   120.000
 MK-2-14               2   130.000
 MK-2-15               2   140.000
 MK-2-16               2   150.000
 MK-3-1                3     0.000
 MK-3-2                3    10.000
 MK-3-3                3    20.000
 MK-3-4                3    30.000
 MK-3-5                3    40.000
 MK-3-6                3    50.000
 MK-3-7                3    60.000
 MK-3-8                3    70.000
 MK-3-9                3    80.000
 MK-3-10               3    90.000
 MK-3-11               3   100.000
 MK-3-12               3   110.000
 MK-3-13               3   120.000
 MK-3-14               3   130.000
 MK-3-15               3   140.000
 MK-3-16               3   150.000
 MK-4-1                4     0.000
 MK-4-2                4    10.000
 MK-4-3                4    20.000
 MK-4-4                4    30.000
 MK-4-5                4    40.000
 MK-4-6                4    50.000
 MK-4-7                4    60.000
 MK-4-8                4    70.000
 MK-4-9                4    80.000
 MK-4-10               4    90.000
 MK-4-11               4   100.000
 MK-4-12               4   110.000
 MK-4-13               4   120.000
 MK-4-14               4   130.000
 MK-4-15               4   140.000
 MK-4-16               4   150.000
 MK-5-1                5     0.000
 MK-5-2                5    10.000
 MK-5-3                5    20.000
 MK-5-4                5    30.000
 MK-5-5                5    40.000
 MK-5-6                5    50.000
 MK-5-7                5    60.000
 MK-5-8                5    70.000
 MK-5-9                5    80.000
 MK-5-10               5    90.000
 MK-5-11               5   100.000
 MK-5-12               5   110.000
 MK-5-13               5   120.000
 MK-5-14               5   130.000
 MK-5-15               5   140.000
 MK-5-16               5   150.000
 MK-6-1                6     0.000
 MK-6-2                6    10.000
 MK-6-3                6    20.000
 MK-6-4                6    30.000
 MK-6-5                6    40.000
 MK-6-6                6    50.000
 MK-6-7                6    60.000
 MK-6-8                6    70.000
 MK-6-9                6    80.000
 MK-6-10               6    90.000
 MK-6-11               6   100.000
 MK-6-12               6   110.000
 MK-6-13               6   120.000
 MK-6-14               6   130.000
 MK-6-15               6   140.000
 MK-6-16               6   150.000
!*********************************** Marker Types ********************************************************************
!Co-dominant marker: When heterozygote F1 is present, P1 is coded as 2, F1 is coded as 1, and P2 is coded as 0; Otherwise, P1 is coded as 2, and P2 is coded as 0. 
!Dominant marker: When heterozygote F1 is present, P1 and F1 are coded as 12, and P2 is coded as 0; Otherwise, P1 is coded as 2, and P2 is coded as 0.  
!Recessive markers: When heterozygote F1 is present, P1 is coded as 2, and F1 and P2 are coded as 10; Otherwise, P1 is coded as 2, and P2 is coded as 0. 
!Missing marker is coded as -1. 
 MK-1-1                 2   1   1   1   1   2   1   1   2   2   2   2   1   1   1   1   1   2   2   2   1   2   1   2   2   1   1   1   2   2   2   1   2   2   1   1   2   1   2   2   2   2   1   1   1   1   1   2   1   1   2   1   1   2   2   2   1   1   1   2   2   2   2   2   1   2   1   1   1   1   1   2   2   2   1   1   1   1   1   2   2   1   2   1   2   2   2   2   2   2   2   2   2   1   1   1   1   1   2   1   1   1   1   1   1   2   2   1   2   2   2   1   2   2   1   1   1   2   2   1   1   1   1   1   2   2   1   2   1   1   2   1   1   1   1   2   2   1   1   1   2   2   2   1   1   1   1   2   2   1   2   2   2   2   2   2   2   2   1   2   2   1   2   1   1   2   2   2   1   2   1   2   2   1   2   1   1   2   2   2   2   1   2   2   2   1   1   2   2   1   1   2   1   1   2   2   2   2   2   2
 MK-1-2                 2   1   1   1   1   2   1   1   1   2   2   2   1   1   1   1   1   2   2   2   1   2   1   2   2   1   1   1   2   2   2   1   1   2   1   1   2   1   2   2   2   2   2   1   1   1   1   2   1   1   2   1   1   2   2   2   1   1   1   2   2   2   2   2   1   2   1   1   1   1   1   2   2   2   1   1   1   1   1   2   2   1   2   1   2   2   2   2   2   2   2   2   2   1   1   1   1   1   2   1   1   1   1   1   1   2   2   2   2   2   2   2   1   2   1   1   1   2   2   1   1   1   1   1   2   2   1   2   1   2   2   1   1   1   2   2   2   1   1   1   2   2   2   1   1   1   1   2   2   2   2   2   2   1   1   1   2   2   1   2   1   1   1   1   1   2   2   2   1   1   1   2   2   1   2   1   2   2   2   2   2   1   2   2   2   1   1   2   2   1   2   2   1   1   2   2   2   2   2   2
 MK-1-3                 2   1   1   2   1   2   1   1   1   2   1   2   1   1   1   1   1   2   1   1   1   2   1   1   2   1   1   1   2   2   2   1   1   2   1   1   2   1   2   2   2   2   2   1   1   1   1   2   1   1   2   1   1   2   2   2   1   1   1   2   2   2   2   2   1   2   1   1   2   1   1   2   2   2   1   2   1   2   1   2   2   1   2   1   2   2   2   2   2   2   2   2   2   1   1   1   1   1   2   1   1   1   1   1   2   2   2   2   2   2   2   2   1   2   1   1   1   2   2   1   1   1   2   1   2   1   1   2   1   1   2   1   1   1   2   1   1   2   1   1   2   2   2   2   2   1   1   2   2   2   2   2   2   1   1   1   2   2   1   2   1   1   1   1   1   2   2   2   1   1   2   1   2   1   2   1   2   2   2   2   2   1   1   2   2   2   1   2   2   1   2   2   1   1   2   2   2   2   2   2
 MK-1-4                 2   1   1   2   1   2   1   1   1   2   1   2   1   1   1   2   1   2   1   1   1   2   1   1   2   2   1   1   2   2   2   1   1   2   1   1   2   1   1   2   2   2   2   2   1   1   1   2   1   1   2   1   1   2   2   2   2   1   1   2   2   2   2   2   1   2   2   1   2   1   1   2   2   2   1   2   1   2   1   2   2   1   2   1   2   2   2   2   2   2   1   2   2   1   1   1   1   1   2   1   1   1   1   1   2   2   1   2   2   1   2   2   1   2   2   1   1   2   2   2   1   1   2   1   2   1   1   2   1   1   2   1   1   1   2   1   1   2   1   1   2   2   1   2   2   2   1   2   2   2   2   2   2   1   1   1   2   2   1   2   1   1   2   1   1   2   1   2   1   1   2   1   2   1   2   1   2   2   2   2   2   1   1   2   2   2   1   2   2   1   2   2   1   1   2   2   2   2   2   1
 MK-1-5                 1   1   1   2   1   2   1   1   1   2   1   2   1   1   1   2   1   1   1   1   2   2   1   1   2   2   1   1   2   2   2   1   1   2   1   1   2   1   1   2   2   2   2   2   1   1   1   2   1   1   2   1   1   2   2   2   2   1   1   2   2   2   2   1   1   2   2   1   2   1   1   2   2   1   1   2   2   2   1   2   1   1   2   2   2   2   1   2   2   2   2   2   2   1   1   1   1   1   2   1   1   1   1   1   2   2   1   2   2   1   2   2   1   2   2   1   1   2   2   2   1   1   1   1   2   1   1   1   1   1   2   1   1   1   2   1   1   2   1   1   2   2   1   1   2   2   1   2   2   2   1   2   2   1   1   1   1   2   1   2   1   1   2   1   1   2   1   2   1   2   2   1   2   1   2   1   2   2   2   2   2   1   1   2   2   2   1   2   2   1   2   2   1   1   2   1   2   2   2   1
 MK-1-6                 1   1   1   2   1   2   1   2   1   2   1   2   1   1   1   2   1   2   1   1   2   2   1   1   2   2   1   2   2   2   2   1   1   1   1   1   2   1   1   1   2   1   2   2   1   1   1   2   1   1   1   1   1   2   2   2   2   1   1   1   2   2   2   2   1   2   1   1   2   1   1   2   2   1   1   2   2   2   1   2   1   1   2   2   1   2   1   2   2   2   2   2   2   1   1   2   1   1   2   1   1   2   1   1   1   2   1   1   2   1   2   2   1   2   2   1   2   2   2   2   1   1   1   1   2   1   1   1   2   1   2   1   1   1   2   1   1   2   1   1   2   1   1   2   2   2   1   2   2   2   1   2   2   1   1   1   1   2   1   2   1   1   2   1   2   2   1   2   1   1   2   1   2   1   2   1   2   1   2   2   2   1   2   2   2   2   1   2   2   1   2   2   1   1   2   1   2   2   2   1
 MK-1-7                 1   1   1   2   1   2   1   2   1   2   1   2   1   1   1   2   1   2   2   1   2   2   1   1   2   2   1   2   2   2   2   1   1   1   1   1   2   1   1   1   2   1   2   2   1   1   1   2   1   1   1   1   1   2   2   2   2   1   1   1   2   2   2   2   1   1   1   1   2   1   1   2   2   1   1   2   2   1   1   2   1   2   2   2   1   2   2   2   2   2   2   2   2   1   1   2   1   1   2   1   1   2   1   1   1   2   1   1   2   1   2   2   1   2   2   1   2   2   2   2   1   1   1   2   1   1   2   1   1   1   2   1   1   1   2   1   1   2   1   1   2   1   1   2   2   2   1   2   2   1   1   2   2   1   1   1   1   2   2   2   2   1   2   1   2   2   1   2   1   1   2   1   1   1   2   1   2   1   2   2   2   1   2   2   1   1   1   2   2   1   2   2   1   1   2   1   2   2   2   1
 MK-1-8                 1   1   1   2   1   2   1   2   1   2   1   2   1   1   1   1   1   2   2   1   2   2   2   1   2   2   1   2   2   2   2   1   1   1   2   1   2   1   1   1   2   1   2   2   1   1   1   2   1   2   1   1   1   2   2   2   2   1   1   2   2   2   2   2   1   1   1   1   2   1   1   2   2   1   1   2   2   1   1   2   1   2   2   2   1   1   2   2   2   2   2   2   2   1   1   2   1   1   2   1   1   1   1   2   1   2   1   1   2   1   2   2   1   2   2   1   2   2   2   2   1   1   1   2   1   1   2   1   1   1   2   1   1   1   2   1   1   2   1   1   2   2   1   2   2   2   1   2   2   1   1   2   2   1   1   1   1   1   2   2   1   2   2   1   2   2   1   2   1   1   2   1   1   1   2   1   1   1   2   2   2   1   2   2   1   1   1   2   2   1   2   2   2   1   2   1   2   2   2   1
 MK-1-9                 2   1   1   2   1   2   1   2   1   2   1   2   1   1   1   1   1   1   2   1   2   1   2   1   2   2   1   2   2   2   2   1   1   1   2   1   2   1   1   1   2   1   2   2   1   2   1   2   2   2   2   1   1   2   2   1   2   1   1   2   2   2   2   2   1   1   1   2   2   1   1   2   2   1   1   2   2   1   1   2   1   2   2   2   1   1   1   2   2   2   2   2   2   1   1   2   1   1   2   1   1   1   1   2   1   2   1   1   2   1   2   2   1   2   2   1   2   2   2   2   1   2   1   2   1   1   2   1   2   1   2   1   1   1   1   1   1   2   1   1   2   2   1   2   2   2   1   2   2   1   1   2   2   1   1   1   1   1   2   2   1   2   2   1   2   2   1   2   1   1   2   1   1   1   2   1   1   1   2   1   2   1   2   2   1   1   1   2   2   1   2   2   2   2   2   1   1   2   2   1
 MK-1-10                2   1   1   1   1   1   1   2   1   1   1   2   1   1   1   1   1   1   2   1   2   1   2   1   2   1   1   2   2   1   2   1   1   1   2   1   2   1   1   1   2   1   1   2   1   2   1   2   2   2   2   1   1   2   1   1   2   1   1   2   2   1   2   1   1   1   2   2   2   1   2   2   2   1   1   2   1   1   1   2   1   2   2   2   1   1   1   2   2   2   2   2   1   1   1   2   1   1   2   1   1   1   1   2   2   2   1   1   2   1   2   2   1   2   2   1   1   2   2   2   1   2   1   2   1   1   2   1   2   1   2   1   1   1   1   1   1   2   1   1   1   2   1   2   2   2   1   2   2   1   1   1   2   1   2   1   1   1   1   2   1   2   2   1   2   2   1   2   1   1   2   1   1   1   2   1   1   1   2   1   2   1   2   2   2   1   1   2   1   1   2   2   2   2   2   1   1   2   2   1
 MK-1-11                2   1   1   1   1   1   1   2   1   1   1   2   1   1   1   1   1   1   2   1   2   1   2   1   2   1   2   2   2   1   1   1   2   1   2   1   2   1   1   1   2   1   1   2   1   2   2   2   2   2   2   1   1   2   1   2   2   1   1   2   2   1   2   1   1   1   2   2   2   2   2   1   2   1   1   2   1   1   1   2   1   1   2   2   1   1   1   2   2   2   2   2   1   1   1   2   1   1   2   1   1   2   1   2   2   2   1   1   2   1   2   2   1   2   2   2   1   2   2   2   1   2   1   2   1   1   2   1   2   1   2   1   1   1   1   1   1   2   1   1   1   2   1   2   2   2   1   2   2   1   1   1   2   1   2   1   1   1   1   2   1   2   2   1   2   2   1   2   1   1   2   1   1   1   2   1   1   1   2   1   2   1   2   1   2   1   1   2   1   1   2   1   2   2   2   1   1   2   2   1
 MK-1-12                2   1   1   1   1   1   1   2   1   1   2   2   1   1   1   1   1   1   2   1   2   1   2   1   2   1   2   2   2   1   1   1   1   1   2   1   2   1   1   1   2   1   1   2   1   1   2   2   2   2   2   1   1   2   2   1   2   1   1   2   2   2   2   1   1   1   2   2   2   2   2   1   2   1   1   2   1   1   2   1   1   1   2   2   1   1   1   2   2   2   2   2   1   1   1   2   1   1   2   1   1   2   1   2   2   1   1   1   2   1   1   2   2   2   2   2   1   2   2   2   1   2   1   2   1   2   2   1   2   1   2   1   1   1   1   1   1   2   1   1   1   1   1   2   2   2   1   2   2   1   1   1   2   1   2   1   1   1   1   2   1   1   2   1   2   2   1   2   1   1   2   1   1   2   2   2   1   1   1   1   2   1   2   1   2   1   1   2   1   1   2   1   1   2   2   1   1   2   2   1
 MK-1-13                2   1   1   1   1   1   1   2   1   1   2   2   1   1   1   1   1   1   2   1   2   1   2   1   2   2   2   2   2   1   1   1   1   1   2   1   2   1   1   1   2   1   1   2   1   1   1   2   2   2   1   1   1   2   2   1   2   1   1   2   1   2   2   2   1   1   2   2   2   2   2   1   1   1   2   2   2   1   2   2   1   1   2   2   1   1   1   2   2   2   2   2   2   1   1   2   2   1   2   1   2   2   2   2   2   1   1   1   2   1   1   2   2   2   2   2   1   2   2   2   1   2   1   1   1   2   2   1   1   1   2   1   1   2   1   1   1   1   1   1   1   1   1   2   2   2   1   1   1   1   1   2   2   1   2   1   1   2   1   2   1   1   2   1   2   2   1   2   1   1   2   1   1   2   2   2   1   1   1   1   2   1   2   1   2   1   1   2   1   1   2   1   1   2   2   1   1   2   2   1
 MK-1-14                2   1   1   1   1   1   1   2   1   1   2   2   1   1   1   1   1   1   2   1   2   1   2   1   2   2   2   2   2   1   1   1   1   1   2   1   2   1   1   1   2   1   1   2   1   1   1   2   2   1   1   1   1   2   2   1   2   1   1   2   2   1   2   2   2   1   2   2   2   2   2   1   2   1   2   2   2   1   2   2   1   1   2   2   1   1   1   2   2   2   2   2   2   1   1   2   2   1   2   1   2   2   2   2   2   1   1   1   2   1   1   2   2   2   2   2   1   2   2   2   1   1   1   1   1   2   2   1   1   1   2   1   1   2   1   1   1   1   1   2   1   1   1   2   2   1   1   1   1   1   1   2   2   1   1   1   1   2   1   2   1   1   2   1   2   2   1   2   1   1   2   1   1   2   2   2   1   1   1   2   2   1   2   1   2   1   1   2   1   1   2   1   1   2   2   1   1   1   1   1
 MK-1-15                2   1   1   1   1   1   1   2   1   1   2   2   1   1   1   1   1   1   2   1   2   1   2   1   2   2   2   2   2   1   1   2   1   1   2   1   2   1   1   2   2   1   2   2   1   1   1   2   2   1   1   1   2   2   2   1   2   2   1   2   2   1   2   2   2   1   2   2   2   2   2   1   2   2   2   2   1   1   2   1   1   2   2   2   1   1   1   2   2   2   2   2   2   1   1   1   2   1   2   1   2   2   1   2   2   1   1   1   1   1   2   2   2   2   2   2   1   2   2   2   1   1   1   1   1   2   2   1   1   1   2   1   1   2   1   1   1   1   1   2   1   1   1   2   2   1   1   1   1   2   1   2   2   1   1   1   1   2   1   2   1   1   2   1   1   2   1   2   1   1   2   1   1   2   2   2   1   1   1   2   2   1   2   1   2   1   1   2   1   1   2   1   1   2   2   1   1   1   1   1
 MK-1-16                2   1   1   1   1   1   1   2   1   1   1   2   1   1   1   1   1   1   2   1   2   1   1   1   2   2   2   2   2   1   1   2   1   2   2   1   1   1   1   2   2   1   1   2   1   1   1   2   2   1   1   1   2   2   1   1   2   2   1   2   2   1   2   2   2   1   1   2   1   2   1   1   2   2   2   2   1   1   2   1   1   2   2   2   1   1   1   2   2   2   2   2   2   1   1   2   1   1   2   1   2   2   1   2   1   1   1   1   1   1   1   2   2   2   2   2   1   2   2   2   1   2   1   1   1   2   2   1   1   1   2   1   1   2   1   1   1   1   1   1   1   1   1   2   2   1   1   1   1   2   1   2   2   1   1   1   1   2   1   2   1   1   2   1   1   2   2   2   1   1   2   1   1   2   2   1   1   1   1   2   1   1   2   1   2   1   1   2   1   1   2   1   1   1   2   1   1   1   2   1
 MK-2-1                 2   2   2   1   1   1   1   2   2   1   2   1   2   2   1   1   1   1   2   1   2   1   1   2   1   2   2   2   1   2   1   2   2   1   1   2   2   1   2   2   1   2   1   2   1   2   2   1   2   2   2   1   2   2   1   1   2   1   1   2   1   1   1   2   1   1   1   1   2   1   2   1   1   2   2   1   2   2   2   1   1   2   1   2   2   2   1   2   2   1   2   1   1   1   2   1   1   1   2   1   2   1   2   1   1   2   1   1   2   1   2   1   2   1   1   1   2   2   2   1   2   1   1   1   2   2   1   2   2   1   1   2   2   2   2   2   2   1   2   2   1   2   2   1   1   2   2   2   1   1   2   2   2   1   2   1   1   1   1   1   2   2   2   2   1   2   1   1   2   1   2   1   2   2   1   1   2   2   2   2   1   1   1   2   2   2   2   2   2   2   1   2   2   1   1   2   2   1   1   1
 MK-2-2                 2   2   2   1   1   1   1   2   2   2   2   2   2   2   1   1   1   1   2   1   2   1   1   2   1   2   2   2   1   2   1   2   2   1   1   2   2   1   1   2   1   2   1   2   1   2   2   1   2   2   2   1   2   1   1   1   1   1   1   2   2   1   1   2   1   1   1   1   2   1   2   1   1   2   2   1   2   1   2   1   1   2   1   2   2   2   2   2   1   1   2   1   1   2   2   1   1   1   2   1   2   1   2   2   1   2   1   1   2   1   2   2   2   1   1   1   2   2   2   1   2   1   1   1   2   2   2   2   2   1   1   2   2   2   2   1   2   1   2   2   1   2   2   1   1   2   2   2   1   1   2   2   2   2   2   1   2   1   1   1   2   2   2   2   2   2   1   1   2   1   2   1   2   2   1   1   2   2   2   1   1   1   1   2   2   2   2   2   2   2   1   2   2   1   1   2   2   1   1   1
 MK-2-3                 2   2   2   1   1   1   1   2   2   2   2   2   1   2   1   1   1   1   2   1   2   1   1   2   1   2   2   2   1   2   1   2   2   1   1   2   2   1   1   2   1   2   2   2   1   2   2   2   2   2   2   2   2   2   1   1   1   1   1   1   2   1   2   2   1   1   1   1   2   2   2   1   1   2   2   1   2   1   2   1   1   1   1   2   2   2   1   2   1   1   2   1   1   2   2   1   1   1   2   1   2   1   2   2   1   2   1   1   1   1   2   2   2   1   1   1   2   2   1   1   2   1   1   1   2   2   2   2   2   1   1   2   2   2   2   1   2   1   2   2   1   2   2   1   1   2   2   2   1   1   2   2   2   2   2   1   2   1   1   1   2   2   2   2   2   2   1   1   2   1   2   1   2   2   1   1   2   2   2   1   1   1   1   2   2   2   2   2   2   2   1   2   2   1   1   2   2   1   2   1
 MK-2-4                 2   2   2   1   1   1   1   2   2   2   2   2   1   2   1   1   2   1   2   1   2   1   1   2   1   2   2   2   1   2   2   2   2   1   1   2   2   1   1   2   1   2   2   2   1   2   2   2   2   2   2   2   2   2   1   1   1   1   1   2   2   1   1   2   1   1   1   1   2   1   1   1   1   2   2   2   2   1   2   1   1   1   2   1   2   2   1   2   1   1   2   1   1   2   2   1   1   1   2   1   2   1   2   2   1   2   2   1   1   1   2   2   2   1   1   1   2   2   1   1   2   1   1   2   2   2   2   2   2   1   1   2   2   2   1   2   2   1   2   2   1   1   2   1   1   2   2   2   1   1   2   2   2   2   2   1   1   1   2   1   1   2   2   2   2   2   1   1   2   1   2   1   2   2   1   1   2   2   2   1   1   2   1   2   2   2   2   2   2   2   1   2   1   1   2   2   2   2   2   1
 MK-2-5                 1   2   2   1   1   1   1   2   2   2   2   2   1   2   1   1   2   1   2   1   2   1   1   2   1   2   2   2   1   2   2   1   2   1   1   2   2   2   1   2   1   2   2   2   1   2   2   2   2   2   2   2   2   2   1   1   1   1   1   2   2   1   1   2   1   1   1   2   2   1   1   1   1   2   2   2   2   1   2   1   1   1   2   1   2   2   1   2   2   1   2   1   1   2   2   1   1   1   2   1   2   1   1   2   1   2   2   1   1   1   2   2   2   1   1   1   2   2   1   2   2   1   2   2   2   2   2   2   2   1   1   2   2   2   1   2   2   1   2   2   1   1   2   1   1   2   2   2   1   1   2   2   2   2   2   1   1   1   2   1   1   2   2   2   1   2   1   1   2   1   2   2   2   2   1   1   2   2   2   1   1   2   2   2   1   2   2   2   2   2   1   2   1   1   2   2   2   2   2   1
 MK-2-6                 1   2   2   1   1   1   2   2   2   2   2   2   1   2   1   1   2   1   2   1   2   2   1   2   1   2   2   2   1   2   2   1   2   1   1   2   2   2   1   1   1   2   2   2   1   2   2   2   1   2   2   1   2   2   1   1   1   1   1   1   2   1   1   2   1   1   1   2   2   1   1   1   1   2   1   2   2   1   2   1   1   1   2   1   2   2   1   2   2   1   2   1   1   2   2   1   1   1   2   2   2   1   1   2   1   2   2   1   1   1   2   1   2   1   1   1   2   2   1   2   2   1   2   2   2   2   2   2   2   1   1   2   2   2   1   2   2   1   1   2   1   2   2   1   2   2   2   2   1   1   2   2   2   2   2   1   1   1   1   1   1   2   1   2   1   2   1   1   2   1   2   2   2   2   1   1   2   2   2   1   2   2   2   2   1   2   1   2   2   2   1   1   1   1   1   2   2   2   1   1
 MK-2-7                 1   1   2   1   1   1   2   2   1   2   2   2   1   2   1   1   2   1   2   2   2   1   1   2   1   2   1   2   1   2   2   1   2   1   1   2   2   2   1   1   1   2   2   2   2   2   2   2   2   2   2   1   2   2   1   1   2   1   1   1   2   1   1   2   2   1   1   2   2   1   1   1   1   2   1   2   1   1   2   1   1   1   2   1   2   2   1   2   2   1   2   1   1   2   2   1   1   2   2   2   2   1   1   2   2   2   2   1   1   1   2   1   2   1   1   1   2   2   2   2   2   1   2   2   2   2   2   2   2   1   1   2   2   2   1   2   2   1   1   2   1   2   1   1   1   2   2   2   1   2   2   2   2   2   2   1   2   1   1   1   1   2   1   2   1   2   2   1   2   1   2   2   2   2   1   1   2   2   2   1   2   2   2   1   2   2   1   2   2   2   1   1   1   1   1   2   2   2   1   1
 MK-2-8                 1   1   1   1   1   1   2   2   1   1   2   2   1   2   2   1   2   2   2   2   2   1   1   2   1   2   1   2   1   2   2   1   2   2   1   2   1   2   1   1   1   2   2   2   2   1   2   2   2   2   1   2   2   2   1   1   2   1   1   1   2   1   2   2   2   1   1   2   2   1   1   1   1   2   1   1   1   1   2   2   1   1   2   1   2   2   1   2   2   2   2   1   1   2   2   1   1   1   2   2   2   1   1   1   2   2   2   1   1   2   2   1   1   1   1   1   2   2   2   2   2   1   2   2   2   2   2   2   2   1   1   2   2   2   1   2   2   1   1   2   1   2   1   1   1   1   2   2   1   2   1   2   1   2   2   1   1   1   1   1   1   2   1   2   1   2   2   2   2   1   2   2   2   2   2   1   2   2   2   1   2   1   2   1   2   2   1   2   1   2   1   1   1   1   1   2   2   2   1   1
 MK-2-9                 2   1   1   1   1   1   2   2   2   1   2   2   1   2   1   1   2   2   2   2   2   1   1   2   1   2   1   2   1   2   2   1   2   2   2   2   1   2   1   1   1   2   2   1   2   1   2   2   2   2   1   2   2   2   1   1   2   1   1   1   2   2   2   2   2   1   1   2   2   1   1   1   1   2   1   1   1   1   2   2   1   1   2   2   2   2   1   2   2   2   2   1   1   2   2   1   1   1   2   2   2   1   1   2   2   2   1   1   1   2   2   1   1   1   1   1   2   2   2   2   2   1   2   2   1   2   2   1   2   1   1   2   2   2   1   2   2   1   1   2   1   2   1   1   1   1   2   2   1   2   1   2   1   2   2   1   1   2   1   1   1   1   1   1   1   2   2   2   2   2   2   2   2   1   2   1   2   2   2   1   2   1   2   2   2   2   1   2   1   2   1   1   1   1   1   1   2   2   2   1
 MK-2-10                2   1   1   1   1   1   2   2   2   2   2   2   1   2   1   1   2   2   2   2   2   1   1   2   1   2   1   1   1   2   2   1   2   2   2   2   1   2   1   2   1   2   2   1   2   1   2   2   2   2   1   2   2   2   1   1   2   2   1   1   2   2   2   2   2   1   1   2   2   1   1   1   1   2   1   1   1   1   2   2   1   1   2   2   2   2   1   2   2   2   2   1   1   1   2   1   1   1   2   2   2   1   1   2   2   2   1   1   1   2   1   2   1   1   1   1   1   2   2   2   2   1   2   2   1   2   2   2   2   1   2   2   1   2   1   2   1   1   1   2   1   2   2   1   1   1   2   2   2   2   1   2   1   2   2   1   1   2   1   1   1   1   1   1   1   2   1   2   1   2   2   2   2   1   2   1   2   2   2   1   2   1   2   2   2   2   2   2   1   2   1   1   1   1   1   1   2   2   1   1
 MK-2-11                2   1   1   1   1   1   2   2   2   2   2   2   1   2   1   1   1   2   2   2   2   2   1   2   1   2   1   1   1   2   2   2   2   2   2   2   1   2   1   2   1   2   2   1   2   1   2   2   2   2   1   2   2   2   1   1   1   2   1   1   2   1   2   2   2   1   1   2   2   1   1   1   1   2   1   1   1   1   2   2   2   1   1   2   2   2   1   2   2   2   2   1   1   1   2   1   1   1   2   2   2   1   1   2   2   2   1   1   1   1   1   2   1   1   2   1   1   2   2   2   2   1   1   2   1   2   2   2   2   1   2   2   1   2   1   2   1   1   1   2   1   2   2   1   1   1   2   2   2   2   1   2   1   2   2   1   1   2   1   1   1   1   1   1   1   2   1   2   1   2   2   2   2   1   2   1   2   2   2   1   2   1   2   2   1   2   2   2   1   2   1   1   1   1   1   1   2   2   1   2
 MK-2-12                2   1   1   1   2   1   1   2   2   2   2   1   1   2   1   1   1   2   2   2   2   2   1   2   1   2   1   2   1   2   2   2   2   2   1   2   1   2   1   2   1   2   2   1   2   1   2   2   2   2   1   2   2   2   1   1   1   2   1   1   2   1   2   2   2   1   1   2   2   1   1   1   1   2   1   1   1   1   1   2   2   1   1   2   2   2   1   2   2   2   2   1   1   1   2   1   1   1   2   2   2   1   1   2   2   2   1   1   1   1   2   2   1   1   2   1   1   2   2   2   2   1   1   1   1   2   2   2   2   1   1   2   1   2   1   2   1   2   1   2   1   2   2   1   1   1   2   2   2   2   1   2   1   2   2   1   1   2   1   1   1   2   1   1   1   2   1   1   1   2   1   2   2   1   2   1   2   2   2   1   2   1   2   2   1   2   2   2   1   2   2   1   1   1   1   1   2   2   1   2
 MK-2-13                2   1   1   2   2   1   1   1   2   2   2   1   1   2   1   1   1   2   2   2   2   2   1   2   1   2   1   2   1   2   2   2   2   1   1   2   1   2   1   2   1   2   2   1   2   1   2   2   2   2   1   2   1   1   1   1   1   2   2   1   1   1   1   2   2   1   1   2   2   1   1   1   1   2   1   1   1   1   1   1   2   2   1   2   2   2   1   2   2   2   2   1   2   1   2   1   1   1   2   2   2   1   1   2   2   2   1   1   1   1   2   2   1   1   2   1   1   2   1   2   2   1   1   1   1   2   2   2   2   1   1   2   1   2   1   2   1   1   2   2   2   2   2   1   2   1   2   1   2   2   1   2   1   2   2   1   1   2   1   1   1   2   1   1   1   2   1   1   1   2   1   2   2   1   2   1   1   2   2   1   2   1   1   2   1   2   2   2   1   2   2   1   1   1   1   1   2   2   1   2
 MK-2-14                2   1   1   1   2   1   1   1   2   2   2   1   2   2   1   1   1   2   2   2   2   2   1   2   1   2   1   2   1   2   2   1   2   1   1   2   1   2   1   2   1   1   2   1   2   1   2   2   2   2   1   2   1   1   1   1   1   2   1   1   1   1   1   2   2   1   1   1   2   1   1   1   1   2   1   1   2   1   1   1   2   2   1   2   2   2   1   2   1   2   2   1   2   1   2   1   1   1   2   1   2   1   1   2   2   2   2   2   1   2   2   2   1   1   2   1   1   2   1   2   2   1   1   1   1   2   2   2   2   1   1   2   1   2   1   2   1   1   2   2   2   2   2   1   2   1   2   1   2   2   1   2   1   2   2   1   1   2   1   2   1   2   1   1   1   2   1   1   1   2   1   2   2   1   2   1   1   2   2   1   2   1   2   2   1   2   2   2   1   2   2   1   1   1   1   1   1   2   1   2
 MK-2-15                2   1   1   1   2   1   1   1   2   2   2   1   2   2   1   1   1   2   1   1   2   2   1   2   1   2   1   2   1   2   2   1   2   2   1   2   1   2   1   2   1   1   2   2   2   1   2   2   2   2   1   2   1   1   1   1   1   2   1   1   2   1   1   2   2   1   1   1   2   2   1   1   1   2   2   1   2   1   1   1   2   2   1   2   2   2   1   2   1   2   2   1   1   1   2   1   2   1   2   1   2   1   1   2   2   2   2   2   1   2   1   2   1   1   2   2   1   2   1   2   2   1   1   1   1   2   2   2   1   1   1   2   1   2   1   2   1   1   2   2   2   2   2   1   1   1   2   1   2   2   1   2   1   2   2   1   2   2   2   2   1   1   1   1   1   2   1   1   1   2   1   2   1   1   2   1   1   2   2   1   2   1   2   2   1   2   2   2   1   2   2   1   1   1   1   1   1   2   1   2
 MK-2-16                2   2   1   1   2   1   1   1   2   2   2   1   2   2   1   1   1   1   1   1   2   2   1   2   1   1   1   2   1   2   2   1   2   2   1   2   1   2   1   2   1   1   2   2   2   1   2   2   2   2   2   2   1   1   1   1   1   2   1   1   2   1   1   2   2   1   1   1   2   2   1   1   1   2   2   1   2   1   1   1   2   2   1   2   2   2   1   2   1   2   2   1   1   1   2   2   2   1   2   1   2   2   1   2   2   2   2   2   1   2   1   2   1   1   2   2   1   2   1   2   2   1   1   1   1   2   1   2   1   1   1   2   2   2   1   2   1   1   2   2   2   1   2   1   1   1   1   1   2   2   1   2   1   2   2   2   2   2   2   2   1   1   1   1   1   2   1   1   1   2   1   2   1   1   2   1   1   2   2   1   2   1   2   2   1   1   2   2   1   1   2   1   1   2   1   1   1   2   1   2
 MK-3-1                 2   2   2   1   2   2   1   2   2   1   2   1   2   2   2   2   2   1   2   1   2   1   1   1   2   1   1   2   1   2   1   2   1   2   2   1   2   2   1   2   2   2   1   1   1   2   2   2   1   2   2   2   2   1   2   1   2   2   1   2   1   1   2   2   1   2   1   1   1   2   1   1   1   1   2   2   1   1   1   1   2   1   2   2   1   1   1   1   1   1   1   2   2   1   2   2   2   2   1   1   1   1   1   1   2   2   1   1   2   2   1   2   2   1   1   1   2   1   2   2   1   1   1   1   1   1   1   2   1   1   1   1   1   2   2   1   1   1   2   1   2   2   1   2   2   2   2   2   1   1   1   1   1   2   2   1   2   1   2   2   2   2   2   2   2   1   1   1   2   2   2   2   2   2   1   2   1   1   2   1   2   2   2   1   2   1   1   2   1   1   2   2   1   2   1   1   1   1   2   1
 MK-3-2                 2   1   2   1   1   2   1   1   2   1   1   1   2   1   1   1   2   1   2   1   2   1   1   1   2   1   1   2   1   2   1   2   1   2   2   1   1   2   1   2   2   2   1   1   1   2   2   2   1   2   2   2   2   1   1   2   2   2   1   2   1   1   2   2   1   2   1   1   1   2   1   1   1   2   2   2   1   1   1   1   2   1   2   2   1   1   1   2   1   1   1   1   2   1   2   2   2   2   1   1   1   1   1   1   2   2   1   1   2   2   1   2   1   1   1   1   1   1   2   2   1   1   1   1   1   1   1   2   1   1   1   1   1   2   1   1   1   1   2   2   2   2   1   2   1   2   2   2   1   1   1   1   1   2   2   1   2   1   2   2   2   2   2   2   2   1   1   1   2   2   2   2   2   2   1   2   1   1   2   1   2   2   2   1   1   1   1   2   1   2   2   2   1   2   1   1   1   1   2   1
 MK-3-3                 2   1   2   1   1   2   1   1   1   1   1   1   2   1   1   1   2   1   1   1   2   1   1   1   1   1   1   2   1   1   1   2   1   2   2   1   1   2   1   1   2   2   1   1   1   2   2   2   1   1   1   2   2   1   1   2   2   2   1   1   1   1   2   2   1   2   1   2   2   2   1   1   1   2   2   2   1   1   1   1   2   1   2   1   1   1   1   2   1   1   1   1   2   1   2   2   2   2   1   1   1   1   2   1   2   2   1   1   2   2   1   2   1   1   1   2   1   1   2   2   1   1   1   2   1   1   1   2   1   2   1   1   1   2   1   1   1   1   2   2   2   2   1   2   1   2   2   2   1   2   2   1   1   2   1   1   2   1   2   2   2   1   2   2   2   1   1   1   2   1   2   2   2   2   1   2   1   1   1   1   2   2   2   1   1   2   1   2   1   2   2   2   1   2   1   1   1   1   2   2
 MK-3-4                 2   2   2   1   1   2   1   1   1   1   1   1   2   1   1   1   2   1   1   1   2   1   1   1   1   1   1   2   1   1   2   2   1   2   2   1   1   2   1   2   2   2   1   1   1   2   2   2   1   1   1   2   2   1   1   1   2   2   1   1   1   1   2   2   1   2   1   2   2   2   1   1   2   2   2   2   1   1   1   1   2   1   1   1   1   1   1   2   1   1   1   1   2   1   2   2   2   1   2   1   1   1   2   1   1   2   1   1   2   1   1   2   1   1   1   2   1   1   2   2   1   1   2   2   1   1   1   2   1   2   1   1   1   2   1   1   2   1   2   2   2   2   2   2   2   2   2   2   2   2   2   1   1   2   1   2   2   1   2   2   2   1   2   2   2   1   1   1   2   1   2   1   2   2   1   2   1   1   1   1   2   2   2   1   1   2   1   2   1   2   2   2   2   1   1   1   1   1   1   2
 MK-3-5                 1   2   2   1   1   2   1   1   1   1   1   1   2   1   1   1   2   1   1   1   2   2   1   1   1   1   1   2   1   1   2   2   1   2   2   1   1   2   1   2   2   1   1   1   1   2   2   2   1   1   1   2   2   1   1   1   2   2   1   1   1   2   2   2   1   2   1   2   2   1   1   1   2   2   2   2   1   1   1   1   2   1   1   1   1   2   1   2   1   1   1   2   2   1   2   2   2   1   2   1   1   1   2   1   1   2   1   1   2   1   1   2   1   1   1   2   1   2   2   2   1   1   2   1   1   1   1   2   1   2   1   1   1   2   1   1   2   1   2   2   2   2   2   2   2   2   2   2   1   2   2   1   1   2   1   2   2   1   2   2   2   1   2   2   1   1   1   1   2   1   2   1   2   2   1   2   1   1   1   1   2   2   2   1   1   2   1   2   1   2   2   2   2   1   1   2   1   1   1   2
 MK-3-6                 1   1   2   1   1   2   1   1   2   1   1   1   2   1   2   1   2   1   2   1   2   2   1   1   1   1   1   2   1   1   2   2   1   1   2   1   1   2   1   1   2   1   1   1   1   2   2   2   1   1   1   2   2   1   1   1   1   2   1   1   2   2   2   2   1   2   1   2   2   1   1   1   2   2   2   2   2   1   1   1   2   1   1   1   1   2   2   2   1   1   1   2   2   1   2   2   1   1   2   1   1   1   2   1   1   2   1   1   1   1   1   2   1   1   1   2   1   2   2   2   1   1   2   1   1   1   1   2   1   1   1   1   1   2   1   1   2   1   2   2   2   1   2   2   2   2   2   2   1   2   2   1   1   2   1   1   2   1   2   2   2   1   2   1   1   1   1   2   2   1   2   1   2   2   1   2   1   1   1   1   2   2   2   1   1   2   1   2   1   2   2   2   2   2   1   2   1   1   1   2
 MK-3-7                 2   1   2   1   1   2   2   1   2   1   1   1   2   1   2   1   1   1   2   1   2   2   1   1   1   1   1   2   2   1   2   2   1   1   2   1   1   2   1   1   2   1   2   1   1   2   2   2   1   1   1   2   2   2   1   1   1   2   1   1   2   2   2   2   1   2   1   2   2   2   1   1   2   2   2   2   2   1   1   1   2   1   1   1   1   2   2   2   1   1   2   2   2   1   2   2   1   1   2   1   1   1   2   1   1   2   1   2   1   1   1   2   1   1   1   2   1   2   2   2   1   1   2   1   1   1   1   2   1   1   1   1   1   2   1   1   2   1   2   2   2   1   1   2   2   2   2   2   1   2   2   1   1   2   1   1   2   1   2   2   2   1   2   1   1   1   1   2   2   1   2   1   2   1   2   2   1   1   1   1   2   2   2   1   1   2   1   2   1   2   2   2   2   2   1   2   1   1   1   2
 MK-3-8                 2   1   2   1   1   2   2   1   2   1   1   1   2   1   2   1   1   2   2   1   1   2   2   1   1   1   1   2   2   1   2   2   1   1   2   1   1   2   1   1   2   1   2   1   1   2   2   2   1   1   2   2   2   2   1   1   1   2   1   1   2   2   2   2   1   2   1   2   2   2   2   1   2   2   2   2   2   1   1   1   2   2   1   1   1   2   2   2   2   1   2   2   2   1   2   2   1   2   2   1   1   1   1   1   1   2   1   2   1   1   1   2   1   1   1   1   1   2   2   2   1   1   2   2   1   1   1   2   1   1   1   1   1   2   1   1   2   1   2   2   2   1   1   2   1   2   2   2   1   2   2   1   1   2   2   1   2   1   2   2   2   1   2   1   1   1   1   2   2   1   2   1   2   1   2   2   1   1   1   1   2   2   2   2   1   1   1   2   1   2   2   2   2   2   2   2   1   1   1   2
 MK-3-9                 2   1   2   1   1   2   1   1   2   1   1   1   2   1   2   1   1   2   2   1   1   2   2   1   1   1   1   2   1   1   2   1   1   1   1   1   1   2   1   1   2   1   2   1   1   2   2   2   1   1   2   2   2   2   1   1   1   2   1   1   1   2   2   2   1   2   1   2   2   2   2   1   2   2   2   2   2   1   1   1   2   2   1   1   1   2   2   2   2   1   2   2   2   1   2   2   2   2   2   2   1   1   1   1   1   2   1   2   1   2   1   2   1   1   1   1   1   2   2   2   1   1   2   2   1   1   1   2   1   1   1   1   1   2   1   1   2   2   2   2   2   1   1   2   1   2   2   2   1   2   2   1   1   2   1   1   2   1   2   1   2   2   2   1   1   1   2   2   1   1   2   2   2   1   2   1   1   1   1   2   2   2   2   2   1   1   2   2   1   2   2   2   2   2   2   2   1   1   1   2
 MK-3-10                2   1   2   1   1   2   1   1   2   1   1   1   2   1   2   1   1   2   2   1   1   2   2   1   1   1   1   2   1   1   2   1   2   1   1   1   1   2   1   1   2   1   2   1   1   2   2   2   2   2   2   2   2   2   1   1   1   2   1   1   1   2   2   2   2   2   1   1   1   2   2   1   2   2   2   2   2   1   1   1   2   2   1   2   1   1   2   2   2   1   2   2   2   1   2   2   2   2   1   2   1   1   1   1   1   2   1   2   1   2   1   2   1   1   1   1   1   2   2   2   1   1   2   2   1   1   1   2   1   1   1   1   1   2   1   1   1   2   1   2   2   1   1   1   1   2   2   2   1   2   2   1   1   1   1   1   2   1   2   1   2   2   2   1   1   1   2   2   1   1   2   2   2   1   2   1   1   1   1   2   1   2   2   2   2   2   2   2   1   2   2   2   2   1   2   2   1   2   1   2
 MK-3-11                2   1   2   1   1   2   1   1   2   1   1   2   2   1   2   1   1   2   2   1   1   2   2   1   2   1   1   2   1   1   2   1   2   1   1   1   1   2   1   1   2   2   2   1   1   2   1   2   2   2   2   2   2   2   1   1   2   2   1   1   1   2   2   2   2   2   1   1   1   2   2   1   2   2   2   1   2   1   1   1   2   2   1   2   1   1   2   1   2   1   2   1   2   2   2   2   1   2   2   2   1   2   1   1   1   2   1   2   1   1   2   2   1   1   1   1   2   2   2   2   1   1   2   2   1   1   1   2   1   1   1   1   2   2   1   1   1   2   1   1   2   1   1   2   2   1   1   2   1   2   2   1   2   1   2   2   2   1   2   1   2   2   2   1   2   1   1   2   1   1   2   2   1   1   2   1   1   1   1   2   1   2   2   2   1   2   2   2   1   2   2   2   2   1   2   2   1   2   1   2
 MK-3-12                2   1   2   2   1   2   1   1   2   1   1   2   2   1   2   1   1   2   2   1   1   2   2   1   1   1   2   2   1   1   2   1   2   1   1   1   1   2   1   1   2   1   2   1   1   2   1   2   2   2   2   2   2   1   1   1   2   1   1   1   1   1   2   2   2   2   1   1   1   2   2   1   2   2   2   1   2   1   1   2   2   2   1   2   1   1   2   1   2   1   2   2   2   2   2   2   1   2   2   2   1   2   1   1   1   2   2   2   2   1   2   2   1   1   1   1   2   2   2   2   1   1   2   2   1   1   1   2   1   1   1   1   1   2   2   1   1   2   1   1   2   1   1   1   2   1   1   2   1   2   2   1   2   1   2   2   2   1   2   1   2   2   2   1   2   1   1   2   1   1   2   2   1   1   2   1   1   1   1   2   1   2   1   2   1   2   2   2   1   2   2   2   1   1   1   2   1   2   1   2
 MK-3-13                2   1   2   2   1   2   1   1   2   1   1   2   1   1   2   1   1   2   2   1   1   2   2   1   2   2   1   2   1   1   2   1   2   1   1   2   1   2   1   1   2   1   2   1   1   2   1   2   2   2   2   2   2   1   1   1   2   1   1   1   1   1   2   2   2   2   1   2   1   2   1   1   2   2   2   1   2   1   1   2   2   2   1   2   1   1   2   1   2   1   2   2   2   2   2   2   1   1   2   2   1   2   1   1   1   1   2   2   1   1   2   2   1   1   2   1   2   2   2   2   1   2   2   2   1   1   1   2   2   1   2   1   1   2   2   1   2   2   1   1   1   1   1   1   2   1   1   2   1   2   2   1   2   1   2   2   2   1   2   1   2   2   2   1   2   1   1   2   1   1   2   1   2   1   2   1   1   1   1   2   1   2   1   2   1   2   2   2   1   2   2   1   1   1   1   2   1   2   2   2
 MK-3-14                1   1   1   2   1   2   1   1   2   1   1   2   1   1   2   1   1   2   2   1   1   2   2   1   2   2   1   1   1   1   1   1   2   1   1   2   1   2   1   1   2   1   2   1   1   2   1   2   2   2   2   2   2   1   1   1   2   1   1   1   1   1   1   2   2   2   1   2   1   2   1   1   2   2   2   1   2   1   1   1   1   2   1   2   1   1   2   1   2   1   2   2   2   2   2   2   1   1   2   2   1   2   1   1   1   1   2   2   1   1   2   2   1   1   2   1   2   2   2   2   1   1   2   2   2   1   2   1   2   1   2   1   1   2   2   1   2   1   1   1   1   1   1   1   2   1   1   2   1   2   1   1   2   1   1   2   2   1   1   1   1   2   2   1   2   1   2   2   1   1   2   1   2   1   2   1   1   1   1   1   1   2   1   1   1   2   2   2   1   1   2   1   1   1   2   2   1   2   2   1
 MK-3-15                1   1   1   2   1   2   1   2   2   1   1   2   1   1   1   1   1   2   2   1   1   2   2   1   2   2   1   1   1   1   1   1   2   1   1   2   1   2   1   1   2   1   2   1   1   2   1   2   2   1   1   2   2   1   1   1   2   1   1   1   1   1   1   2   2   1   1   2   1   2   1   1   2   2   2   1   2   1   1   1   1   2   1   2   1   1   2   1   2   2   2   2   2   2   1   2   2   1   2   2   1   2   1   1   1   1   2   2   1   1   2   2   1   2   2   1   1   2   2   2   1   1   2   2   2   1   2   1   2   1   2   2   2   2   2   1   2   1   2   1   1   1   1   1   2   1   1   2   1   2   1   1   2   1   1   2   2   1   1   1   1   2   2   1   2   1   2   2   1   1   2   1   2   1   2   1   1   1   1   1   1   2   1   1   1   2   2   2   1   1   2   1   1   1   2   2   1   2   2   1
 MK-3-16                1   1   1   2   1   1   1   2   2   1   2   2   1   1   1   1   1   2   2   1   1   2   2   1   2   2   1   1   1   1   1   2   1   1   1   2   1   2   1   1   2   1   2   1   1   2   1   1   1   1   1   2   2   2   1   1   2   1   1   1   2   1   1   2   2   1   1   2   1   2   2   1   2   2   2   1   2   1   1   1   1   2   1   2   1   1   2   1   2   2   2   2   2   2   1   2   2   1   2   2   1   2   1   2   1   2   2   2   1   1   2   2   1   2   2   1   1   2   1   2   1   1   2   2   2   2   2   2   2   1   2   2   2   2   2   1   1   1   2   1   1   1   1   1   2   1   1   2   1   2   1   1   2   1   1   2   2   1   1   2   2   2   2   1   2   2   2   2   1   1   2   1   2   2   2   2   1   1   1   1   1   2   1   1   1   2   2   2   1   1   1   1   1   1   2   2   1   2   2   1
 MK-4-1                 2   1   1   1   2   2   2   2   2   2   2   1   1   2   2   1   1   1   1   1   2   2   1   2   1   1   1   2   1   1   1   1   1   2   2   2   1   1   2   2   2   1   2   2   1   2   2   2   2   2   2   2   2   2   1   1   1   1   1   2   2   2   1   1   2   1   2   2   1   2   1   1   2   2   1   2   1   1   2   1   1   2   2   2   1   1   1   2   2   1   1   2   2   2   2   2   2   2   2   2   1   2   2   2   1   2   2   2   2   2   1   2   2   2   2   1   1   1   2   1   1   2   2   1   1   1   2   1   1   1   2   1   1   2   1   2   1   1   2   2   1   2   2   2   1   1   1   1   1   1   2   2   2   2   2   1   1   2   1   1   1   2   1   2   2   2   1   2   2   1   2   2   1   2   1   1   2   1   1   2   1   1   1   2   1   2   2   1   1   2   1   1   1   1   2   2   1   1   1   2
 MK-4-2                 2   1   2   1   2   2   2   2   2   2   1   1   1   2   2   2   2   1   1   1   2   2   2   2   1   1   1   2   1   1   2   1   1   2   2   2   1   1   2   2   2   1   2   2   1   2   1   2   2   2   2   2   2   2   1   1   1   1   1   2   2   2   2   1   2   1   2   2   1   1   2   1   2   2   1   2   2   1   1   1   1   2   2   2   1   2   1   2   2   1   1   2   2   2   2   1   2   2   2   1   2   2   2   2   1   2   2   2   2   2   1   2   2   2   1   1   1   1   2   1   1   2   2   2   1   1   2   1   1   1   2   2   1   2   1   2   1   1   2   2   1   2   2   2   1   1   1   1   1   1   2   1   2   2   2   1   1   2   1   1   2   2   1   2   2   2   1   2   2   1   2   2   1   2   1   1   2   1   1   1   1   1   1   2   1   2   2   1   1   2   1   1   1   1   2   2   1   1   1   2
 MK-4-3                 2   1   2   1   1   2   2   2   2   2   1   1   1   2   2   1   2   1   1   1   2   2   2   2   2   1   1   2   2   1   2   1   1   2   2   2   1   1   2   2   2   1   2   2   2   2   2   2   2   2   2   2   2   2   1   1   1   1   1   1   2   2   1   1   2   1   1   2   1   2   2   2   2   2   1   2   2   1   1   1   1   2   2   2   1   2   1   2   2   1   1   2   2   2   2   1   1   2   1   1   2   2   2   2   1   2   2   2   2   2   1   2   2   2   1   1   1   1   2   2   1   2   2   2   1   1   2   1   1   1   2   2   1   2   1   2   2   1   2   2   1   2   2   2   1   1   1   1   1   1   2   1   2   1   2   1   1   2   1   1   2   2   1   2   2   2   1   2   2   1   2   2   1   2   1   2   2   1   1   1   1   1   1   2   1   1   2   1   1   2   1   1   1   1   2   2   1   1   1   2
 MK-4-4                 2   1   2   1   1   2   2   2   2   2   1   1   1   2   2   1   2   1   1   1   2   2   2   1   2   1   1   2   1   1   2   1   1   2   2   2   2   1   2   1   2   1   2   2   2   2   2   2   2   1   2   2   2   2   1   1   1   1   1   1   2   2   1   2   2   1   1   2   1   2   2   2   2   2   1   2   2   1   1   1   1   2   2   2   1   2   1   2   2   1   1   2   2   2   2   1   1   2   2   1   2   2   2   2   1   2   2   2   2   2   1   2   2   2   1   1   1   1   2   2   1   2   2   1   1   1   2   1   1   1   2   2   1   2   1   2   2   1   2   2   1   2   2   2   1   1   1   1   1   1   2   1   2   1   2   1   1   2   1   1   2   2   1   2   2   2   1   2   2   1   2   2   1   2   1   2   2   1   1   1   1   1   1   2   2   1   2   1   1   2   1   1   1   1   2   2   1   1   1   2
 MK-4-5                 2   1   2   1   1   2   2   2   2   2   1   1   1   2   2   1   2   1   1   1   2   2   2   1   2   1   1   2   2   1   2   1   1   2   1   2   2   1   2   1   2   1   2   2   2   2   2   2   2   1   2   2   2   2   1   1   1   1   2   2   2   2   1   2   2   1   1   2   1   2   1   2   2   2   1   2   2   1   1   1   1   2   2   2   1   2   1   1   2   1   1   2   2   1   2   1   1   2   2   1   2   1   2   2   1   2   2   2   2   2   1   2   2   2   1   1   1   1   2   2   1   2   2   2   1   1   2   1   1   1   2   2   1   2   1   2   2   1   2   2   2   2   2   1   1   2   1   1   1   1   2   1   2   2   2   1   2   2   1   2   2   2   1   2   2   2   1   2   2   1   1   2   1   2   1   2   2   1   1   2   1   1   1   2   1   1   1   1   2   2   1   1   1   1   2   2   1   1   1   2
 MK-4-6                 2   1   1   1   1   2   2   2   2   2   1   1   1   2   2   1   2   1   1   1   2   2   2   1   2   1   1   2   2   1   2   1   1   2   1   2   2   1   2   1   2   1   2   2   2   2   2   2   2   2   1   2   2   2   1   1   1   1   2   2   2   2   1   2   2   1   1   2   1   2   1   2   2   2   1   2   2   1   1   1   1   2   2   2   2   1   2   1   2   1   1   2   1   1   2   1   1   2   2   1   1   1   2   2   1   2   2   2   1   2   1   2   2   2   1   1   1   2   1   2   1   2   2   2   1   1   2   1   1   1   2   1   2   2   1   2   2   1   2   2   1   2   2   1   1   2   1   1   2   1   2   1   2   1   2   1   2   2   1   2   2   2   2   1   2   2   1   2   2   1   1   1   1   2   1   2   1   1   2   2   1   1   2   1   1   1   1   1   2   2   1   1   1   1   2   1   1   1   1   2
 MK-4-7                 2   2   1   1   1   2   2   2   1   2   1   1   1   2   2   1   2   1   1   1   2   2   2   2   2   1   1   2   2   1   1   1   1   2   1   2   2   1   2   2   2   1   2   2   1   2   2   2   2   2   1   2   2   2   1   1   2   1   2   2   2   2   1   2   2   1   1   2   1   1   1   2   2   2   1   2   2   1   1   1   1   2   1   2   2   1   2   2   2   1   1   2   1   1   2   1   1   2   2   1   1   1   2   2   1   2   2   2   1   1   1   2   1   2   1   1   1   2   1   1   1   2   2   2   2   1   2   1   1   1   2   1   2   2   1   2   2   1   2   2   1   1   2   2   1   2   1   1   2   1   2   1   2   1   2   1   2   2   1   2   2   2   2   1   2   1   1   2   2   1   1   1   1   2   1   2   1   1   2   2   1   1   2   1   1   1   1   1   2   2   1   1   1   1   2   1   1   1   1   2
 MK-4-8                 1   2   1   1   1   2   2   2   1   2   1   1   1   2   2   1   2   1   1   1   2   2   2   2   2   1   1   2   2   1   1   1   1   2   1   2   1   1   2   2   2   1   1   2   1   2   2   2   2   2   2   2   2   2   1   1   2   1   2   1   2   2   1   2   2   1   1   1   1   1   1   2   1   2   1   2   2   1   1   1   1   2   1   2   2   1   2   2   2   1   2   2   2   1   2   1   1   2   2   1   1   1   2   2   1   2   1   2   1   1   1   2   1   1   1   1   1   2   1   1   1   2   2   2   2   1   2   1   1   1   2   1   2   2   1   2   2   1   2   2   2   1   2   2   1   2   1   1   2   1   2   1   2   1   2   1   1   2   1   2   2   2   2   1   2   1   1   1   2   1   1   1   1   2   1   2   1   1   2   2   1   1   2   2   1   1   2   1   2   2   1   1   1   2   2   1   1   1   1   2
 MK-4-9                 1   2   1   1   1   2   1   2   1   1   1   1   1   2   2   1   2   1   1   2   2   2   2   1   2   1   1   2   2   2   1   1   1   1   1   1   1   1   2   2   2   1   1   2   1   2   2   2   2   1   2   2   2   2   1   1   2   1   2   1   2   2   1   2   2   1   1   1   1   1   1   2   1   2   1   2   2   1   1   1   1   1   1   1   1   1   1   2   2   1   2   2   2   2   2   1   1   2   1   2   1   1   2   2   1   2   2   2   1   1   2   2   1   1   1   1   1   2   1   1   1   2   1   2   2   1   2   1   1   1   2   1   2   2   1   1   2   1   2   2   2   1   2   2   1   2   1   1   2   1   2   1   2   1   2   1   1   2   1   2   2   2   2   1   2   1   1   1   1   2   1   2   2   2   1   2   1   1   2   2   1   1   1   1   1   1   2   1   2   2   1   1   1   2   2   2   1   1   2   2
 MK-4-10                1   2   2   1   1   2   1   2   1   1   1   1   1   2   2   2   1   1   2   2   2   2   2   1   2   1   1   1   2   2   1   1   1   1   1   1   1   1   1   2   2   1   1   2   1   2   2   2   2   2   2   2   2   2   2   1   2   1   2   1   2   2   2   2   2   1   1   1   1   1   1   2   1   2   1   2   2   1   1   1   1   1   1   1   1   1   1   2   2   1   2   2   2   2   2   1   2   2   1   2   1   1   2   2   1   1   2   2   1   1   2   2   1   1   1   1   1   2   1   1   1   2   1   2   2   1   2   1   1   1   2   1   1   2   1   1   1   1   1   2   2   1   1   2   1   2   1   1   2   1   2   1   2   1   1   1   1   2   1   1   2   2   2   1   2   2   1   1   2   2   1   2   2   2   1   2   1   1   1   2   1   1   1   1   1   1   2   2   2   2   1   1   1   1   2   2   1   1   2   2
 MK-4-11                1   2   2   2   1   2   1   2   1   2   1   1   1   2   2   1   1   2   2   2   2   2   2   1   2   1   1   1   2   2   1   1   1   1   1   1   1   1   2   2   2   1   1   2   1   2   2   2   2   2   2   2   2   2   2   2   2   1   2   1   2   2   2   2   2   1   1   1   1   1   1   2   2   2   1   2   1   1   2   1   1   1   1   1   1   1   1   2   1   1   2   2   2   2   2   1   2   2   1   2   1   1   2   2   1   1   1   2   1   1   2   2   1   1   1   1   1   2   1   1   1   1   1   1   2   1   2   1   1   1   2   1   1   2   1   2   1   2   1   1   2   1   1   2   1   2   1   1   2   1   2   1   2   1   2   1   1   2   1   1   2   2   2   1   2   2   1   1   2   2   1   2   2   2   1   2   1   1   1   2   1   1   1   1   1   1   2   2   1   2   1   1   1   1   2   2   1   1   1   2
 MK-4-12                1   2   2   2   1   2   1   2   1   2   1   1   1   2   2   1   1   2   2   2   2   2   2   1   2   1   1   1   1   2   1   1   2   1   1   1   1   1   2   2   2   1   1   2   1   2   2   2   2   2   2   2   2   2   2   2   2   1   1   1   1   2   2   1   2   2   1   1   1   1   1   2   2   2   1   2   1   1   2   1   1   2   1   1   1   1   1   2   1   1   2   2   2   2   2   2   2   2   1   2   1   1   2   2   1   1   1   2   1   1   2   2   1   2   1   1   1   2   2   1   1   1   1   2   2   1   1   1   1   1   2   1   1   2   1   2   1   2   1   1   2   1   1   2   2   2   1   1   2   1   2   1   2   1   2   1   1   2   1   1   2   2   2   1   2   1   1   1   2   1   1   2   2   2   1   2   1   1   1   2   1   1   2   1   1   1   2   2   2   2   1   1   1   1   2   2   1   1   1   2
 MK-4-13                1   2   2   2   1   2   1   2   1   2   1   1   1   2   2   1   1   2   1   2   2   2   2   2   2   1   1   1   1   2   1   2   2   1   1   1   1   1   2   2   2   1   1   2   1   2   2   2   2   2   2   2   1   2   2   2   2   1   1   1   1   2   2   1   2   2   1   1   2   1   1   2   2   2   2   2   1   1   1   1   1   2   1   1   1   1   1   2   1   1   2   2   2   2   1   2   2   2   1   2   1   1   1   2   1   1   2   2   1   1   1   2   2   2   1   1   1   2   2   1   2   1   1   2   2   1   1   1   1   1   2   1   1   1   1   2   1   2   1   1   2   1   1   2   2   2   1   1   2   1   2   1   2   1   2   1   1   2   1   1   2   2   2   2   2   1   1   1   2   2   1   2   2   2   1   2   1   1   1   2   1   1   2   2   1   1   2   2   2   2   1   1   2   1   2   1   1   2   2   1
 MK-4-14                1   2   2   2   1   2   1   2   1   2   1   1   1   2   2   1   1   2   1   2   1   2   2   2   2   1   1   1   1   2   1   1   2   1   1   1   1   1   2   2   2   1   1   2   1   2   2   2   2   2   2   2   1   2   2   2   1   2   1   1   1   2   2   1   2   2   1   1   2   1   1   2   2   2   2   2   1   1   1   1   1   2   1   1   1   1   2   2   1   1   2   2   2   2   1   2   2   2   1   2   1   1   1   2   1   1   2   2   1   1   2   2   2   2   1   1   1   1   2   2   2   1   1   2   2   1   1   2   1   1   2   1   1   1   1   2   1   2   1   1   2   1   1   2   2   2   1   1   2   1   2   1   2   1   2   1   1   2   1   1   2   2   2   2   2   1   1   1   2   1   1   2   2   2   1   2   2   1   1   2   1   1   1   2   1   1   2   2   2   1   1   2   2   1   2   1   1   2   2   1
 MK-4-15                1   2   1   2   1   2   1   2   1   2   1   1   1   2   2   1   1   2   2   2   1   1   2   2   2   2   1   1   1   2   1   1   1   1   1   1   1   1   2   1   2   1   1   2   1   2   2   2   2   2   2   2   1   2   2   1   1   2   1   1   2   2   2   1   2   2   1   1   2   1   1   2   2   2   2   2   1   1   1   1   2   2   1   1   1   1   2   2   1   1   2   2   2   2   1   1   1   2   1   2   1   1   2   2   1   1   2   2   2   1   2   2   1   2   1   1   1   1   2   2   2   1   1   2   2   1   2   2   1   1   2   1   1   1   1   2   1   2   1   1   2   1   1   2   2   2   1   1   2   2   1   1   1   1   2   1   1   2   1   1   2   1   2   2   2   1   1   1   2   1   1   2   2   2   1   2   1   1   1   2   1   1   1   2   1   1   2   2   2   1   1   1   2   1   2   1   2   1   2   2
 MK-4-16                1   2   1   2   1   2   1   2   1   2   1   1   1   2   2   1   1   2   2   2   1   1   2   2   2   2   1   1   1   2   1   1   1   1   1   1   1   1   2   1   2   1   1   2   2   2   2   2   2   2   2   2   2   2   2   2   1   2   1   1   2   2   2   1   2   1   1   1   2   1   1   1   2   2   2   2   1   1   1   1   2   2   1   1   1   1   2   2   1   1   2   2   2   2   1   1   1   2   2   2   1   1   2   2   1   2   2   2   1   2   2   2   1   2   1   1   1   1   1   2   2   1   1   2   2   1   2   2   1   1   2   2   1   1   1   2   1   2   1   1   2   1   1   2   2   2   1   1   1   2   1   1   1   2   2   1   1   2   2   1   1   1   2   2   2   1   1   2   2   1   1   2   2   2   1   2   1   1   1   2   1   1   1   2   1   1   2   2   2   1   1   1   2   1   2   2   2   1   2   2
 MK-5-1                 2   1   2   2   1   1   1   1   2   1   2   1   1   1   2   2   1   2   2   2   1   2   2   2   2   2   2   1   1   2   2   2   2   2   1   2   1   2   1   2   2   2   2   1   1   1   2   2   1   2   1   1   2   2   1   1   2   2   1   2   2   1   1   1   2   2   1   1   2   2   2   1   1   1   1   1   2   1   1   2   1   2   1   1   1   2   2   2   1   2   1   2   2   1   1   2   2   1   1   2   1   1   2   1   1   1   2   2   2   1   1   2   1   1   1   1   2   2   1   2   2   2   1   1   2   1   2   2   2   1   1   1   2   1   1   2   1   1   2   1   1   2   2   2   2   1   1   1   1   2   2   1   2   2   2   2   1   2   1   1   1   2   2   2   1   2   2   2   1   1   1   2   2   2   1   1   2   2   1   2   1   2   1   2   2   1   1   2   2   1   2   1   2   2   2   1   1   1   1   1
 MK-5-2                 2   1   2   2   1   1   1   1   2   1   2   1   1   1   2   2   1   2   2   1   1   2   2   2   2   2   2   1   2   2   2   2   2   2   1   2   1   1   1   2   2   2   2   1   1   1   2   2   1   2   1   1   2   2   1   1   2   2   1   2   2   1   1   1   2   2   1   2   2   2   2   1   1   1   1   1   2   1   1   2   1   2   1   1   1   2   2   2   1   2   1   2   2   1   1   2   1   1   1   2   1   1   2   1   1   2   2   2   2   1   2   2   2   2   1   1   2   2   1   2   1   2   1   1   2   1   2   2   2   2   2   1   2   1   1   2   1   1   2   1   1   2   2   2   2   1   1   1   1   2   2   1   2   2   2   2   1   2   1   1   1   2   2   2   1   1   1   2   1   1   1   2   2   2   1   1   1   2   2   2   1   2   1   1   2   2   2   2   2   1   2   1   2   1   2   1   1   1   1   1
 MK-5-3                 2   1   2   2   1   1   2   1   2   2   2   1   1   1   2   1   1   2   2   1   1   2   2   2   2   2   2   1   2   2   2   2   2   2   1   2   1   1   1   2   2   1   2   1   1   1   2   2   1   2   1   1   2   2   1   1   1   2   2   2   2   1   1   1   2   2   1   2   2   2   2   1   1   1   1   1   2   1   1   2   1   2   2   1   1   2   2   2   1   2   1   1   2   1   1   2   1   1   1   2   1   1   2   1   1   2   2   1   2   1   2   2   2   2   1   1   2   2   1   2   1   1   1   1   1   2   2   2   2   2   1   2   2   1   1   2   1   1   1   1   2   2   2   2   2   1   1   1   1   2   2   1   2   2   2   2   1   2   1   1   1   2   2   2   2   1   1   2   1   1   1   2   2   2   2   1   1   2   2   2   1   2   1   1   2   2   1   2   2   1   2   1   2   1   2   1   1   1   1   1
 MK-5-4                 2   2   2   2   1   1   2   1   2   2   2   1   1   1   2   1   1   2   2   1   1   2   2   2   2   2   1   1   2   2   2   1   2   2   1   2   1   1   1   1   2   1   2   1   1   1   2   2   1   2   1   1   2   2   1   1   2   2   2   2   2   1   1   1   2   2   1   2   2   2   2   1   1   1   1   1   2   1   1   2   1   2   2   1   1   2   2   2   1   2   1   2   2   1   1   2   1   1   1   2   1   1   2   1   1   2   1   1   2   1   1   2   2   2   1   2   2   2   1   2   1   1   1   1   1   2   2   2   2   2   1   2   2   1   1   2   1   1   2   1   2   2   2   2   1   1   1   1   1   2   2   1   2   1   2   2   1   2   1   1   1   2   2   2   2   1   1   1   1   1   2   2   2   2   2   1   1   2   2   2   2   2   1   2   2   2   1   2   2   1   2   1   2   1   2   1   1   1   1   1
 MK-5-5                 2   2   2   2   1   1   2   1   2   2   1   1   1   2   2   1   1   1   2   1   1   2   2   2   2   2   1   1   2   2   2   1   2   1   1   2   1   1   1   1   2   1   2   1   1   2   2   2   1   1   1   1   2   2   1   2   2   2   1   2   1   1   1   2   1   2   1   2   2   2   2   1   1   1   1   1   2   1   1   2   1   2   2   1   1   1   2   2   1   2   1   2   2   1   1   2   1   1   1   2   1   1   2   1   1   2   1   2   2   1   1   2   2   2   1   2   2   2   1   2   1   1   1   1   2   2   2   2   2   2   1   2   1   1   1   1   1   2   2   1   2   2   2   2   1   1   1   1   1   2   2   1   2   1   2   2   1   2   1   1   1   2   2   2   2   1   1   1   1   1   2   2   2   2   2   1   1   2   2   2   2   2   1   2   2   2   1   2   2   1   2   2   2   1   2   1   1   1   1   1
 MK-5-6                 2   2   2   1   1   1   2   1   2   2   1   1   1   1   2   1   1   1   2   1   1   2   2   2   2   2   1   1   1   2   2   2   2   2   1   2   1   1   1   1   2   1   2   1   1   2   2   2   1   2   1   1   2   2   1   2   2   2   1   2   1   1   1   2   1   2   1   2   2   2   2   1   1   1   1   1   1   1   1   1   1   2   2   1   2   1   2   2   1   2   1   2   1   1   1   2   2   1   1   2   1   1   2   1   1   2   1   2   2   1   1   2   2   2   1   2   2   1   1   2   1   1   1   1   2   2   2   2   2   2   1   2   1   1   1   1   1   2   1   1   2   2   2   2   1   1   1   1   1   2   2   2   2   1   2   2   1   2   1   1   1   2   2   2   2   1   1   1   1   1   2   2   2   2   2   1   2   2   2   1   2   2   1   2   1   2   1   2   2   1   1   2   2   1   2   1   1   1   1   1
 MK-5-7                 2   2   2   1   1   1   2   1   2   2   1   1   1   1   2   1   1   1   2   1   1   2   2   2   2   2   1   1   1   2   2   2   1   2   1   1   1   1   1   2   2   2   2   1   2   2   2   2   1   2   1   1   2   2   1   2   2   2   1   2   1   1   1   2   1   2   2   2   2   2   2   1   1   1   1   1   1   1   1   1   1   2   1   1   2   1   2   1   1   2   1   2   1   1   1   2   2   1   1   1   2   1   2   1   1   2   1   2   2   1   1   2   2   2   1   2   2   1   1   2   2   1   1   1   2   2   2   2   2   2   1   2   1   1   1   1   1   2   1   1   2   2   2   2   1   1   1   1   1   2   2   2   2   2   2   1   1   2   1   1   1   2   2   2   2   1   1   1   1   1   2   2   2   1   2   1   2   2   2   1   2   2   1   2   1   1   1   1   2   1   1   2   1   1   2   1   1   1   1   1
 MK-5-8                 2   2   2   1   1   2   2   1   2   2   1   1   1   1   2   1   1   1   2   1   2   2   2   2   2   2   1   1   1   2   2   2   1   2   1   1   1   1   1   2   2   2   2   1   1   2   2   2   1   2   1   2   2   2   1   2   2   2   2   2   1   1   1   2   1   2   2   2   2   2   2   1   1   1   1   1   1   2   1   1   2   2   1   1   2   1   2   1   1   2   1   1   1   1   1   2   1   1   1   2   2   1   2   1   1   2   1   2   2   1   1   2   2   2   1   2   2   1   2   2   2   1   1   1   2   2   2   2   2   2   2   2   1   1   1   1   2   2   2   1   2   2   2   2   1   1   1   1   1   2   2   2   2   2   1   1   1   1   1   1   1   2   2   2   2   1   1   1   1   1   2   2   2   1   1   1   2   2   2   1   2   2   1   2   1   1   2   1   2   1   1   2   1   1   2   1   1   1   1   2
 MK-5-9                 2   2   2   2   1   2   2   1   2   2   1   1   1   1   2   1   1   1   2   1   2   2   2   2   2   2   1   1   1   1   2   2   1   2   1   1   1   2   1   2   2   1   2   1   1   1   2   2   1   2   1   2   2   2   1   2   2   2   2   2   1   1   1   1   1   1   2   2   2   2   2   1   1   1   1   1   2   2   1   1   2   2   1   1   1   1   2   1   2   2   1   1   1   1   1   2   1   1   1   2   2   1   1   1   2   2   1   2   2   1   1   1   2   2   1   2   2   1   2   2   2   1   1   1   2   2   2   2   2   1   2   2   1   1   1   1   2   2   2   1   2   2   2   2   1   1   1   2   1   2   1   2   2   2   1   1   1   1   1   1   1   2   2   2   2   1   1   1   1   1   2   2   2   1   1   1   2   2   2   1   2   2   1   2   1   1   2   1   1   1   2   2   1   1   2   1   1   1   1   2
 MK-5-10                2   2   2   2   1   2   2   1   2   2   1   1   1   1   2   1   1   1   1   1   2   2   2   2   2   2   1   1   1   1   1   2   2   2   1   1   1   2   1   2   2   1   2   1   1   1   2   2   1   2   1   2   2   2   1   2   2   2   2   2   1   1   1   1   1   1   2   2   2   2   2   1   2   1   2   2   2   2   1   1   1   1   1   2   1   1   2   1   2   2   1   1   1   1   1   2   1   1   2   2   2   1   2   1   2   2   1   2   2   1   1   1   2   2   1   2   2   2   2   2   2   1   1   1   2   2   2   2   2   1   2   1   1   1   1   1   1   1   2   1   2   2   2   2   1   1   1   2   1   2   1   2   2   2   1   1   1   1   1   1   1   2   2   2   2   1   1   1   1   1   2   2   2   1   1   1   2   2   2   1   2   2   1   1   1   2   2   1   1   2   2   2   1   1   1   1   1   1   1   2
 MK-5-11                2   2   1   2   2   2   2   1   2   2   1   1   1   1   2   2   1   1   1   1   2   2   2   2   1   2   1   1   1   1   2   2   2   2   1   1   1   2   1   2   2   1   2   1   2   2   2   2   1   2   1   2   2   1   1   2   2   2   2   1   1   1   2   1   1   1   2   2   2   2   2   1   2   1   2   2   2   2   1   1   1   2   2   2   1   1   2   1   2   2   1   1   1   1   1   2   1   1   2   2   2   1   2   1   2   2   1   2   2   1   2   1   1   2   1   2   2   2   2   2   2   1   1   2   2   2   2   2   2   1   2   1   1   1   1   1   1   1   2   1   2   2   2   2   1   1   1   1   1   2   1   2   1   2   1   1   1   1   2   1   1   2   2   2   2   1   1   1   2   2   2   2   2   1   1   1   2   2   2   1   2   2   1   1   2   2   2   1   1   2   2   2   1   1   1   1   1   1   2   2
 MK-5-12                2   2   1   2   1   2   1   1   2   2   1   1   1   1   2   2   1   1   1   1   2   2   2   2   1   2   1   1   1   1   2   2   2   2   1   1   1   2   1   2   2   1   2   1   2   2   2   1   1   2   1   2   2   1   1   2   2   2   2   1   1   1   2   2   1   1   2   2   1   2   2   1   2   1   2   2   2   2   1   2   1   2   1   2   1   1   2   1   2   2   1   1   1   2   1   2   1   1   2   2   2   1   2   1   2   2   1   2   2   2   2   1   1   2   1   2   2   2   2   2   2   1   1   1   2   2   2   2   2   1   2   2   1   1   1   1   1   1   2   1   2   2   2   1   1   2   1   1   1   1   1   2   1   2   1   1   1   1   2   1   1   2   2   2   2   1   1   1   2   2   2   2   2   1   1   2   2   2   2   1   2   2   1   1   2   2   2   1   1   1   2   2   1   1   1   1   1   2   2   2
 MK-5-13                2   2   1   2   1   2   1   1   1   2   1   1   1   1   2   2   1   1   1   1   2   2   2   2   1   2   2   1   1   1   2   2   2   2   1   1   1   2   1   2   2   1   2   1   2   2   2   1   1   2   1   2   2   1   1   2   2   2   1   1   1   1   2   2   1   1   2   2   1   2   2   1   2   2   2   2   2   2   1   2   1   2   1   2   1   1   2   1   2   2   1   2   1   2   1   1   1   1   2   1   2   1   2   1   1   2   1   2   2   2   2   2   1   2   1   2   2   2   2   1   2   1   1   1   2   2   2   2   2   1   2   2   1   1   1   1   1   1   2   1   2   2   2   1   1   2   1   1   1   1   1   2   1   2   1   1   1   1   2   1   1   2   2   2   2   1   1   1   2   2   2   2   2   1   1   2   2   1   1   1   2   2   1   1   2   2   2   1   1   1   2   2   1   1   1   1   1   2   2   2
 MK-5-14                2   2   1   2   1   2   1   1   1   2   1   1   1   1   2   2   1   1   1   1   1   2   2   2   1   2   2   1   1   2   2   2   2   2   2   1   1   2   1   2   2   1   2   2   2   2   2   1   1   2   1   2   2   1   1   2   2   2   1   2   1   1   1   2   1   1   2   2   1   2   2   1   2   2   2   2   2   2   2   2   2   2   1   2   1   1   2   1   2   2   2   2   1   1   1   1   1   1   2   1   2   1   2   1   1   2   2   2   1   1   2   2   1   2   1   2   2   2   2   1   2   1   1   2   1   2   1   2   2   1   2   2   1   1   2   1   1   1   2   2   2   2   2   2   1   2   1   2   1   1   1   2   1   2   1   1   1   1   2   1   1   2   1   2   2   1   1   1   2   2   1   2   2   1   1   2   1   1   1   2   2   2   1   1   2   2   1   2   1   1   2   2   1   1   1   1   1   2   2   2
 MK-5-15                2   2   1   2   1   2   1   1   1   2   1   1   1   1   2   2   1   1   1   1   1   2   2   2   1   2   2   1   1   1   1   2   2   2   2   2   1   2   1   2   2   1   2   2   2   2   2   1   1   1   1   2   2   1   1   1   2   2   1   2   1   1   1   2   1   1   2   2   1   2   2   1   1   2   2   2   2   2   2   2   2   2   1   2   1   1   2   1   2   2   2   2   1   1   1   1   1   1   2   1   2   1   2   1   1   2   2   2   1   1   2   2   1   2   1   2   2   1   2   1   2   1   1   2   1   2   1   2   2   1   2   2   1   1   2   1   1   1   2   2   2   2   2   2   1   2   1   2   1   1   1   2   1   2   1   1   1   1   2   1   1   2   1   2   1   1   1   1   2   2   1   2   2   1   1   2   1   1   1   2   2   1   1   1   2   2   1   2   1   1   2   2   1   1   1   2   1   2   2   1
 MK-5-16                2   2   1   2   1   2   2   1   2   2   1   1   1   2   2   2   1   1   1   1   1   2   2   2   2   2   2   1   1   1   1   1   2   1   2   2   1   2   1   2   2   1   2   2   2   2   2   1   2   1   1   2   2   1   2   1   1   2   1   2   1   1   1   2   1   1   2   2   2   2   1   1   1   2   2   2   2   2   1   2   2   1   1   2   1   1   1   1   2   2   2   2   2   1   1   1   1   2   2   1   2   2   2   1   1   2   1   1   1   1   2   2   1   2   1   2   2   1   2   1   2   1   1   1   1   2   1   2   2   1   2   2   1   1   2   1   1   1   2   2   2   2   2   2   1   2   1   2   1   1   1   1   1   2   1   1   1   1   2   1   1   2   1   2   2   1   1   1   2   2   1   1   2   1   1   2   1   1   1   1   2   1   1   1   2   2   1   2   2   1   1   2   2   1   1   2   1   2   2   1
 MK-6-1                 2   1   2   2   2   2   2   2   1   2   2   2   1   1   1   1   1   2   2   1   1   1   1   1   1   2   1   2   1   1   2   2   1   2   2   1   2   2   2   1   2   1   2   1   1   2   2   1   1   1   1   2   2   2   1   2   2   2   1   1   1   1   1   1   2   2   1   1   1   1   2   2   2   2   1   1   1   1   2   1   1   1   2   2   1   2   1   1   2   2   2   1   2   1   2   1   1   1   2   1   1   1   2   2   1   2   2   1   1   1   1   1   1   1   2   1   1   1   2   1   2   1   2   2   1   1   2   2   2   2   2   1   1   1   1   2   1   1   1   2   1   2   2   1   1   2   1   1   1   2   1   2   1   2   1   2   1   2   1   1   2   2   2   1   2   2   2   2   2   1   1   2   2   2   2   1   1   2   1   1   1   1   2   2   1   2   2   1   1   1   2   2   1   2   1   2   2   1   1   2
 MK-6-2                 2   1   1   2   2   2   2   2   1   2   2   2   1   1   1   1   1   2   2   1   1   1   1   1   1   2   1   2   1   1   2   2   1   1   1   1   2   2   2   1   2   1   2   1   1   2   2   1   1   2   1   2   1   2   1   2   2   2   2   1   1   1   1   1   2   2   1   1   1   1   2   2   2   1   1   1   2   1   2   1   1   1   2   2   1   2   1   1   2   2   2   1   2   1   2   1   1   1   2   1   1   2   1   1   1   2   2   1   1   1   2   1   1   1   2   1   1   1   2   1   2   1   2   2   1   1   1   2   2   2   2   1   1   1   1   2   1   1   1   2   2   2   2   1   1   2   1   1   1   2   1   2   1   2   2   2   1   2   1   1   2   2   2   1   2   1   2   2   2   1   1   2   2   2   2   1   2   2   2   1   1   1   2   2   1   2   2   1   2   1   2   1   1   1   1   2   2   1   1   2
 MK-6-3                 2   1   2   2   2   2   2   2   1   2   2   2   1   1   1   1   1   2   1   1   1   1   1   1   1   2   1   2   1   2   2   2   1   1   1   1   2   2   2   1   2   1   2   1   1   2   1   1   1   2   1   2   1   2   1   2   2   2   2   1   1   1   1   1   2   2   1   1   1   1   2   1   2   1   1   1   2   1   2   1   2   1   2   2   1   2   1   1   2   2   2   1   2   1   2   1   1   2   1   1   1   2   1   1   1   2   2   1   1   1   2   1   1   2   2   1   1   1   2   1   2   2   2   2   1   2   1   2   2   2   2   1   1   2   1   2   2   1   1   2   2   2   2   1   2   2   1   1   2   2   1   2   1   1   2   2   1   2   1   1   2   2   1   1   1   1   1   2   2   1   1   2   2   2   2   1   2   2   2   1   2   1   2   1   1   2   1   1   2   1   2   1   1   1   1   2   2   1   1   2
 MK-6-4                 2   1   2   2   2   1   2   2   1   2   2   2   1   1   1   1   1   2   1   1   1   2   1   1   2   2   1   2   1   2   2   2   1   2   1   1   2   2   2   1   2   2   2   1   1   2   1   1   1   2   1   2   1   2   1   2   2   2   2   1   1   1   1   1   2   2   1   1   1   1   1   1   2   1   1   1   2   1   2   1   2   1   2   1   1   2   1   1   2   2   2   1   2   1   2   2   1   2   1   1   1   2   1   1   1   2   2   1   1   1   2   1   2   2   2   1   1   1   2   1   2   2   2   2   1   2   1   2   2   2   1   2   1   2   1   2   2   1   1   2   2   2   2   1   1   2   1   1   2   1   2   2   1   1   2   2   2   1   1   1   2   1   2   1   1   1   1   2   2   1   1   2   2   2   2   1   2   2   2   1   2   2   2   1   1   2   1   1   2   1   2   1   1   1   1   2   2   1   1   2
 MK-6-5                 2   2   2   2   2   2   2   2   1   2   2   2   1   1   1   1   1   2   1   1   1   2   1   1   2   1   1   2   1   2   2   2   1   1   1   1   2   2   2   1   2   2   2   2   1   2   1   1   1   2   2   2   1   2   1   2   2   2   2   1   2   1   1   1   2   2   1   1   1   1   1   1   2   1   2   2   2   1   2   1   2   1   2   1   1   2   2   1   2   1   2   1   1   1   1   2   1   2   1   1   1   2   1   1   1   2   2   1   1   1   2   1   2   2   2   1   1   1   1   1   2   1   1   1   1   1   1   2   2   2   1   2   1   2   1   2   2   1   2   2   2   2   1   1   1   2   1   1   2   1   2   2   1   1   2   2   1   1   2   1   2   1   2   1   1   1   1   2   2   1   1   1   2   2   2   1   2   1   2   1   2   2   2   1   1   2   1   1   2   1   2   2   1   1   1   2   2   1   1   2
 MK-6-6                 2   2   2   1   2   2   2   2   1   2   2   2   1   1   1   1   1   2   1   1   1   2   1   1   2   2   1   2   1   2   2   2   1   1   1   1   2   1   2   1   2   2   2   2   1   2   2   1   1   1   2   2   1   2   1   2   2   2   2   1   2   1   1   1   2   2   1   1   1   1   1   1   2   1   2   2   2   1   2   1   2   1   2   1   1   2   2   1   2   1   1   1   1   1   1   2   1   2   1   1   1   2   1   1   1   2   2   1   1   1   1   1   2   2   2   1   1   1   1   2   2   1   2   1   1   1   1   2   2   2   1   2   1   2   1   1   2   1   2   2   2   2   1   1   1   2   1   1   2   1   2   2   1   1   2   2   1   1   2   1   2   1   1   2   1   1   1   1   2   1   1   1   1   2   2   1   2   1   2   1   2   2   2   1   1   2   1   1   2   1   2   2   1   1   1   2   2   1   1   2
 MK-6-7                 1   2   2   1   1   2   2   2   1   2   2   2   1   1   1   1   1   2   1   1   1   2   2   1   2   2   1   2   1   2   2   2   1   1   1   1   2   1   2   1   2   2   2   2   1   2   2   1   2   1   2   2   1   2   1   2   2   2   2   1   2   1   1   2   2   2   2   1   1   1   1   1   2   1   2   1   2   1   2   1   2   1   2   1   1   2   2   1   1   1   1   1   1   1   1   2   1   2   1   1   1   1   1   1   1   2   2   2   1   1   1   1   2   2   2   1   1   1   1   2   1   1   2   1   1   1   1   2   2   2   1   2   1   2   1   1   2   2   2   2   2   2   2   1   1   2   1   1   2   2   2   2   1   1   2   1   1   1   2   1   2   1   1   2   1   2   1   1   2   1   1   1   1   2   2   1   2   1   2   1   2   1   1   1   1   2   1   1   2   1   2   2   1   1   1   2   2   1   1   2
 MK-6-8                 1   2   1   1   1   2   2   2   1   2   2   2   1   1   1   1   1   2   1   1   1   2   2   1   1   2   1   2   1   2   2   2   1   1   2   1   2   1   2   2   2   2   1   2   1   2   2   1   2   2   2   1   1   2   1   2   2   2   2   1   2   1   1   2   2   2   2   1   1   1   1   1   2   1   2   1   2   1   2   1   2   1   2   1   1   2   2   1   1   1   2   1   1   1   1   1   1   2   1   1   2   2   1   1   1   2   2   2   1   1   1   2   1   1   2   1   1   1   1   2   1   1   2   1   2   1   1   2   2   1   1   2   1   2   1   2   2   2   2   2   2   2   2   1   1   2   1   1   2   2   2   2   1   1   2   1   1   2   2   1   2   2   1   2   1   2   1   1   2   1   1   1   1   2   2   1   2   1   2   1   2   1   1   1   1   2   1   1   2   1   2   2   1   1   2   2   2   1   1   2
 MK-6-9                 1   2   1   1   2   2   2   2   2   2   1   2   1   1   1   2   1   2   1   1   1   2   2   2   1   2   1   2   1   2   2   1   1   1   2   1   2   1   2   2   2   2   1   2   2   1   2   1   2   2   2   1   2   2   1   2   2   2   2   1   2   1   1   2   2   1   2   1   1   1   1   1   2   1   2   1   2   1   2   1   2   1   2   1   1   2   2   2   1   1   1   1   1   1   1   1   1   1   1   1   1   2   1   1   1   2   1   2   1   1   1   1   1   1   2   1   1   2   1   2   1   1   2   1   1   1   1   2   2   1   1   2   1   2   1   2   2   2   2   2   2   2   2   1   1   2   1   1   2   2   2   2   1   1   1   1   1   1   2   1   2   2   1   2   1   2   1   1   2   1   1   1   1   2   2   1   2   1   2   1   2   1   1   2   1   2   1   1   2   1   2   2   1   1   1   2   2   1   2   2
 MK-6-10                1   2   1   2   2   2   2   2   2   2   1   2   1   1   1   2   2   2   1   1   1   2   2   1   1   2   1   1   1   2   2   1   1   1   2   1   1   1   2   2   2   2   1   2   2   1   2   1   2   2   2   1   2   2   1   2   2   2   2   1   1   1   1   2   1   1   2   1   1   1   1   1   2   1   2   1   2   1   2   1   2   1   2   1   2   2   2   2   2   1   1   1   1   1   1   1   1   1   1   1   1   2   1   1   1   2   2   2   1   1   1   1   1   1   2   1   1   2   2   2   1   1   2   1   1   1   1   2   2   1   1   2   1   2   1   2   2   2   2   2   2   2   2   1   1   2   1   1   2   2   2   2   1   1   1   1   1   1   1   1   2   2   1   2   1   2   1   1   2   1   1   1   2   2   2   1   2   1   2   1   1   1   1   2   1   2   1   1   1   1   1   2   1   1   1   2   2   1   2   2
 MK-6-11                1   1   1   2   2   2   2   2   2   2   2   2   1   1   1   2   2   2   1   1   1   2   2   1   1   2   1   1   1   2   2   1   1   1   2   1   1   1   2   2   2   2   1   2   2   1   2   1   2   2   2   1   2   2   1   2   2   2   2   1   2   1   1   2   1   1   2   1   1   1   1   1   2   1   2   1   2   1   2   1   2   1   2   1   2   2   2   2   2   1   1   1   1   1   2   2   1   1   1   1   1   2   1   1   1   2   2   2   1   1   1   1   1   1   2   2   1   2   2   2   1   1   2   1   1   1   1   2   1   1   1   2   1   2   1   2   2   2   2   2   2   2   2   1   1   2   1   1   2   2   2   1   1   1   1   1   1   2   2   1   2   2   1   2   1   2   1   1   2   1   1   1   2   2   2   1   2   1   2   1   1   2   1   2   1   2   1   1   1   1   1   2   1   1   1   2   1   2   2   2
 MK-6-12                1   2   1   2   2   2   2   2   2   2   2   2   1   2   1   2   2   2   1   1   1   1   2   1   2   2   1   1   1   1   2   1   1   2   2   1   1   1   2   2   2   2   2   2   2   1   2   1   2   1   2   1   2   2   1   2   2   2   2   2   2   1   1   2   1   1   2   1   1   1   1   1   2   1   2   2   2   2   2   1   2   1   2   1   2   1   2   2   2   1   1   1   1   1   2   2   1   2   1   1   1   2   1   1   1   2   2   2   2   2   1   1   1   1   2   2   1   2   2   2   1   1   2   1   1   2   1   2   1   1   1   2   1   2   1   2   2   2   2   2   2   2   2   1   1   2   1   1   2   2   2   1   1   1   1   1   1   2   2   1   2   2   1   1   1   2   1   1   2   1   1   1   2   2   2   1   2   1   2   1   1   2   1   2   1   2   1   1   1   1   1   2   1   2   1   2   1   2   2   2
 MK-6-13                1   2   1   2   2   2   2   2   2   2   2   2   1   2   2   2   2   2   1   1   2   1   2   1   1   2   1   1   1   1   2   1   1   2   2   1   1   1   2   2   2   2   2   2   2   1   2   1   1   1   1   1   2   2   1   2   1   2   2   2   2   1   1   2   1   1   2   1   1   1   1   1   2   1   2   2   2   2   2   1   2   1   2   1   2   1   2   2   2   1   1   1   1   1   2   1   1   1   2   1   1   2   1   1   1   2   2   2   2   2   1   1   2   1   2   2   1   2   2   2   1   1   2   1   1   2   1   2   1   1   1   2   1   2   1   2   2   2   1   2   1   2   2   1   1   2   1   1   1   2   2   1   1   1   1   2   1   2   2   1   2   2   1   2   1   2   1   1   2   1   2   1   2   2   2   1   1   1   2   1   1   2   2   2   1   2   1   1   1   1   1   2   1   2   1   2   1   2   2   2
 MK-6-14                1   2   1   2   2   2   2   2   2   1   2   2   1   2   2   2   2   2   1   1   2   1   2   1   1   2   1   1   1   1   2   1   1   2   2   1   1   1   2   1   2   2   1   2   2   1   1   1   1   1   1   2   2   2   1   2   1   2   2   2   2   1   1   2   1   1   2   1   1   1   1   1   2   1   2   2   2   2   2   1   2   1   2   2   2   1   2   2   2   1   1   2   1   1   2   1   1   1   2   1   1   2   1   1   1   2   2   2   2   2   1   1   2   1   2   2   1   1   2   1   1   1   2   1   1   2   1   2   1   1   1   2   1   2   1   2   2   2   1   2   1   2   2   1   1   2   1   2   1   2   2   1   1   1   1   2   1   2   1   1   2   2   1   2   1   2   1   1   2   1   2   2   2   2   2   1   1   1   2   1   1   2   2   2   1   1   1   1   1   1   1   2   1   1   1   2   2   2   2   1
 MK-6-15                1   2   1   1   2   2   2   2   2   1   1   2   1   1   2   2   2   2   1   1   1   1   2   1   1   2   1   1   1   1   2   1   1   2   2   1   1   1   2   1   2   2   1   2   2   1   1   1   1   1   2   1   1   2   1   2   1   1   2   2   2   1   1   2   1   1   2   1   1   1   1   1   2   1   2   2   2   2   1   1   2   1   2   2   1   1   2   2   2   1   1   2   1   2   2   1   1   1   2   1   1   2   1   1   1   2   2   2   2   2   1   1   2   1   2   2   1   1   2   1   1   1   2   1   1   1   1   2   2   1   1   2   1   1   1   2   2   2   1   2   1   2   2   1   1   2   1   1   1   2   2   1   1   1   1   2   1   2   1   1   2   2   1   2   1   2   1   1   2   1   1   2   2   2   1   1   1   1   1   2   1   1   2   2   1   1   1   1   1   1   1   2   2   1   1   2   2   2   2   1
 MK-6-16                1   2   1   1   2   2   2   2   1   1   2   2   1   1   2   2   2   2   1   1   1   1   2   1   1   2   1   2   1   1   2   1   1   2   2   1   1   1   2   1   1   2   1   2   2   1   1   1   1   1   1   1   1   2   1   2   1   1   2   2   2   1   1   2   1   1   2   1   2   1   2   1   2   1   2   2   2   2   1   1   2   1   2   2   1   1   2   2   2   1   1   2   1   2   2   1   1   1   1   1   1   2   1   1   1   2   2   2   2   2   1   1   2   2   2   2   1   1   2   1   1   1   2   1   2   1   1   1   2   1   1   2   1   1   1   2   2   2   1   2   1   2   2   1   1   2   1   1   1   2   2   1   2   1   1   1   1   2   1   2   2   2   1   1   1   1   1   1   1   1   1   2   1   2   1   2   1   1   2   2   2   1   2   2   1   1   2   1   1   1   1   2   2   1   1   2   2   2   2   1
 
!****************************************** Phenotypic Data **********************************************************
!-100.0 is resevred for missing phenotype
SimulatedTrait1        10.5720   10.5367    9.7663   12.2656   10.1921    9.9728   11.0621   10.2478   11.2755   10.0046   11.0465    8.8021   10.3007    9.4478    9.4557    8.6702   11.6594    9.9584   10.2849   11.4571   12.5217    9.7109    9.7410    9.9427    9.2659    8.7547    8.9607    9.2333    9.6428    8.6852    8.8806    9.1177   10.3736   10.1134   10.0570   10.4863   12.1477   10.4254    8.3694   11.1475   10.9173    9.4434   10.1028    9.7544   10.4932   10.8228    9.4096    9.9629    9.8662   10.2657    9.7893   11.1915    7.4703    9.3304   10.7598   10.3248   11.3554    9.8473    9.9700    9.2618   10.6371    8.9292   10.1636    9.7535    8.5805    9.5007    9.1846    7.6786   11.1263    9.9127   10.9699   10.7476   10.7928   10.4287    9.5101    9.6471   10.1291   10.2898   10.5151    9.3442    9.3450   10.4438    9.3188   11.4825    8.6977   10.4025   10.1750   10.5127    9.7431   10.6641    7.9303   10.0548    9.4578   10.5168   10.8099   10.4769   11.5251   10.6787   10.3145    9.2779   10.3518   10.4431   10.0110   11.7811   11.0509    9.6214   11.3031   10.4718   10.2374    9.9041   11.1742    9.9866   10.9996    9.4974   10.1679    8.2360    9.2571   11.0563   10.4510    9.3698   10.3243    9.0405    9.0191   10.8501    9.7462    9.9358   11.2960    8.9000   10.0127   11.1456    9.3362    9.5481   10.6290    8.1720   11.2892    8.7038   10.5464    9.8804    9.6014    9.9052    8.5877   10.9351    8.2398   12.0742    7.8817    8.5447   10.6309   12.2256   10.2798   10.2650    8.6099   10.0518   10.7533    8.2160    9.2775    9.2582   10.9648   10.9316    8.3603    9.7367    7.2610   10.7797    9.8429   10.5241   10.3149    9.5162   10.9729   10.0714    8.7622   11.0544    9.4943   10.3456    8.2350   10.1753   10.4733    8.2607    9.8841    8.8750    9.1643   11.0065   10.0895    9.5289    9.3617   11.1712   10.6185    9.6256   10.1127   10.3607    9.6652    9.6916   10.9755   10.5127    8.9549   10.1340   10.3587   10.6269   10.9083    9.7121   10.8106   10.3128
 
