# Supplementary material for: Inclusive Composite Interval Mapping of QTL by Environment Interactions in Biparental Populations
Source: PLoS One. 2015 Jul 10;10(7):e0132414. doi: 10.1371/journal.pone.0132414 (PMC4498613; doi:10.1371/journal.pone.0132414)
Supplement: S1 File — (ZIP) [file pone.0132414.s001.zip › BC1 population/e=1/run_00183.met]

!**********************Note: lines staring with "!" are remarks and will be ignored in the program********************
!*********************************General Information**********************************
!Assuming F1 = P1 x P2, populations available in QTL IciMapping are: 
!  1, P1BC1F1 = P1 x F1, the first backcrossing where P1 is used as the recurrent parent;
!  2, P2BC1F1 = P2 x F1, the first backcrossing where P2 is used as the recurrent parent;
!  3, F1DH, F1-derived doubled haploids; 
!  4, RIL or F1RIL, recombination inbred lines through the repeated selfing of F1;
!  5, P1BC1RIL, recombination inbred lines through the repeated selfing of P1BC1F1;
!  6, P2BC1RIL, recombination inbred lines through the repeated selfing of P2BC1F1;
!  7, F2, the selfing generation of F1;
!  8, F3, the selfing generation of F2;
!  9, P1BC2F1, the second backcrossing where P1 is used as the recurrent parent; 
! 10, P2BC2F1, the second backcrossing where P2 is used as the recurrent parent;
! 11, P1BC2RIL, recombination inred lines through the repeated selfing of P1BC2F1; 
! 12, P2BC2RIL, recombination inred lines through the repeated selfing of P2BC2F1; 
! 13, P1BC1F2, the selfing generation of P1BC1F1; 
! 14, P2BC1F2, the selfing generation of P2BC1F1; 
! 15, P1BC2F2, the selfing generation of P1BC2F1; 
! 16, P2BC2F2, the selfing generation of P2BC2F1; 
! 17, P1BC1DH, P1BC1F1-derived doubled haploids; 
! 18, P2BC1DH, P2BC1F1-derived doubled haploids; 
! 19, P1BC2DH, P1BC2F1-derived doubled haploids; 
! 20, P2BC2DH, P2BC2F1-derived doubled haploids; 
   1      !Mapping Population (see remarks above)
   2      !Mapping Function (1 for Kosambi; 2 for Haldane; 3 for Morgan)
   2      !Marker Space Type (1 for intervals; 2 for positions)
   1      !Marker Space Unit(1 for centiMorgans; 2 for Morgan)
   6      !Number of Chromosomes (or Linkage Groups)
 200      !Size of the mapping population
   1      !Number of environments
 
!***************************************** Chromosomes and Linkage Maps **********************************************
!Chromosome                 NumMarkers
-CH1                        16
-CH2                        16
-CH3                        16
-CH4                        16
-CH5                        16
-CH6                        16
!Linkage map (Marker name followed by position or the interval length)
 MK-1-1                1     0.000
 MK-1-2                1    10.000
 MK-1-3                1    20.000
 MK-1-4                1    30.000
 MK-1-5                1    40.000
 MK-1-6                1    50.000
 MK-1-7                1    60.000
 MK-1-8                1    70.000
 MK-1-9                1    80.000
 MK-1-10               1    90.000
 MK-1-11               1   100.000
 MK-1-12               1   110.000
 MK-1-13               1   120.000
 MK-1-14               1   130.000
 MK-1-15               1   140.000
 MK-1-16               1   150.000
 MK-2-1                2     0.000
 MK-2-2                2    10.000
 MK-2-3                2    20.000
 MK-2-4                2    30.000
 MK-2-5                2    40.000
 MK-2-6                2    50.000
 MK-2-7                2    60.000
 MK-2-8                2    70.000
 MK-2-9                2    80.000
 MK-2-10               2    90.000
 MK-2-11               2   100.000
 MK-2-12               2   110.000
 MK-2-13               2   120.000
 MK-2-14               2   130.000
 MK-2-15               2   140.000
 MK-2-16               2   150.000
 MK-3-1                3     0.000
 MK-3-2                3    10.000
 MK-3-3                3    20.000
 MK-3-4                3    30.000
 MK-3-5                3    40.000
 MK-3-6                3    50.000
 MK-3-7                3    60.000
 MK-3-8                3    70.000
 MK-3-9                3    80.000
 MK-3-10               3    90.000
 MK-3-11               3   100.000
 MK-3-12               3   110.000
 MK-3-13               3   120.000
 MK-3-14               3   130.000
 MK-3-15               3   140.000
 MK-3-16               3   150.000
 MK-4-1                4     0.000
 MK-4-2                4    10.000
 MK-4-3                4    20.000
 MK-4-4                4    30.000
 MK-4-5                4    40.000
 MK-4-6                4    50.000
 MK-4-7                4    60.000
 MK-4-8                4    70.000
 MK-4-9                4    80.000
 MK-4-10               4    90.000
 MK-4-11               4   100.000
 MK-4-12               4   110.000
 MK-4-13               4   120.000
 MK-4-14               4   130.000
 MK-4-15               4   140.000
 MK-4-16               4   150.000
 MK-5-1                5     0.000
 MK-5-2                5    10.000
 MK-5-3                5    20.000
 MK-5-4                5    30.000
 MK-5-5                5    40.000
 MK-5-6                5    50.000
 MK-5-7                5    60.000
 MK-5-8                5    70.000
 MK-5-9                5    80.000
 MK-5-10               5    90.000
 MK-5-11               5   100.000
 MK-5-12               5   110.000
 MK-5-13               5   120.000
 MK-5-14               5   130.000
 MK-5-15               5   140.000
 MK-5-16               5   150.000
 MK-6-1                6     0.000
 MK-6-2                6    10.000
 MK-6-3                6    20.000
 MK-6-4                6    30.000
 MK-6-5                6    40.000
 MK-6-6                6    50.000
 MK-6-7                6    60.000
 MK-6-8                6    70.000
 MK-6-9                6    80.000
 MK-6-10               6    90.000
 MK-6-11               6   100.000
 MK-6-12               6   110.000
 MK-6-13               6   120.000
 MK-6-14               6   130.000
 MK-6-15               6   140.000
 MK-6-16               6   150.000
!*********************************** Marker Types ********************************************************************
!Co-dominant marker: When heterozygote F1 is present, P1 is coded as 2, F1 is coded as 1, and P2 is coded as 0; Otherwise, P1 is coded as 2, and P2 is coded as 0. 
!Dominant marker: When heterozygote F1 is present, P1 and F1 are coded as 12, and P2 is coded as 0; Otherwise, P1 is coded as 2, and P2 is coded as 0.  
!Recessive markers: When heterozygote F1 is present, P1 is coded as 2, and F1 and P2 are coded as 10; Otherwise, P1 is coded as 2, and P2 is coded as 0. 
!Missing marker is coded as -1. 
 MK-1-1                 1   2   2   2   1   1   2   2   2   1   2   2   2   1   2   1   2   2   2   2   2   1   1   1   1   1   2   2   2   1   2   1   2   2   2   2   1   1   1   1   2   1   1   1   1   1   2   2   1   2   2   2   2   2   2   2   1   1   1   2   1   2   1   1   1   1   1   1   2   2   2   2   2   2   1   2   1   2   1   1   1   2   1   2   2   1   2   2   1   1   1   1   1   1   1   1   1   1   2   2   1   2   1   1   1   1   1   2   2   1   2   2   1   1   2   1   2   2   2   1   2   1   2   1   1   2   1   1   2   2   2   1   2   1   2   1   2   1   1   1   1   1   1   1   2   2   2   1   1   1   1   1   2   2   1   2   1   1   1   2   1   1   2   2   2   1   1   2   2   1   2   1   2   1   2   1   2   1   2   1   1   2   1   1   1   2   2   1   1   1   2   2   1   2   2   2   1   2   2   2
 MK-1-2                 1   2   2   2   1   1   2   2   2   1   2   2   2   1   2   1   2   2   2   2   2   1   2   1   1   1   2   2   1   1   2   1   2   2   2   2   1   1   1   1   2   1   1   1   1   1   2   2   1   2   2   2   2   2   2   2   2   1   1   2   1   2   1   1   1   2   1   1   2   2   2   2   1   2   1   2   1   1   1   1   1   2   1   1   2   1   2   2   1   1   1   1   1   1   1   1   1   1   2   2   1   2   1   1   1   1   1   2   2   1   2   2   1   1   2   1   2   2   1   1   2   1   2   1   1   2   1   1   2   2   2   1   2   1   2   2   2   2   1   1   1   1   1   1   2   2   2   1   1   1   1   1   2   2   1   2   1   1   1   1   1   1   2   2   1   1   1   2   2   1   1   1   2   1   2   1   2   1   2   1   1   2   1   1   1   2   2   1   1   1   2   2   1   2   2   2   1   1   2   2
 MK-1-3                 2   2   1   2   1   1   2   2   2   1   2   2   2   1   2   1   2   2   2   2   2   1   2   1   1   1   2   2   1   1   2   1   1   2   2   2   1   1   1   1   2   1   1   1   1   1   2   2   1   2   1   2   2   2   2   2   2   1   1   2   1   2   1   1   1   2   1   1   2   2   2   2   1   2   1   1   1   1   1   1   1   2   1   2   2   1   2   1   1   1   1   1   2   1   1   1   1   1   2   2   1   2   1   1   1   1   1   2   2   2   2   2   1   2   2   1   2   2   2   1   2   1   2   1   1   2   1   1   1   2   2   1   1   1   2   2   2   2   1   1   1   1   1   1   2   2   2   1   1   2   1   1   2   2   1   2   1   1   1   1   1   1   2   2   1   1   1   2   2   1   1   1   2   2   2   1   2   1   2   1   1   2   1   1   1   2   2   1   1   1   2   2   1   2   2   2   1   1   2   2
 MK-1-4                 2   2   1   1   1   1   2   2   2   2   1   2   2   1   2   1   2   2   2   2   2   1   2   1   1   1   1   2   1   1   1   1   1   1   2   1   1   1   1   1   2   1   1   1   1   1   2   2   1   2   2   2   2   2   2   2   2   1   1   2   1   1   1   1   1   2   1   1   2   2   2   2   2   2   1   1   1   1   1   2   1   2   1   2   2   1   2   1   1   1   1   2   2   1   1   1   1   1   2   2   2   2   1   1   1   1   1   2   2   2   2   2   1   1   2   1   2   2   2   1   1   2   2   2   1   2   1   2   1   2   1   1   1   1   2   2   2   2   1   1   1   1   1   1   2   1   2   1   1   2   1   1   2   2   1   2   1   1   1   1   1   1   2   2   1   1   1   2   1   1   1   1   2   2   2   2   2   1   2   1   1   2   2   1   1   1   2   1   1   1   2   2   1   2   2   2   1   1   2   1
 MK-1-5                 2   2   2   2   1   1   2   1   2   2   1   2   2   1   2   1   2   2   2   2   2   1   1   1   2   1   1   2   1   1   1   1   1   1   2   1   1   1   1   1   2   1   2   2   1   1   2   2   1   2   2   2   2   2   2   2   2   1   1   2   1   1   1   1   1   2   1   1   2   2   2   2   2   2   1   2   1   1   1   2   1   2   1   1   2   1   2   1   1   1   1   1   2   1   1   1   1   2   2   2   2   2   1   1   1   1   1   1   1   2   2   1   1   1   2   1   2   2   2   1   1   2   2   2   1   2   1   2   1   2   1   1   1   1   2   2   2   2   1   1   1   1   1   1   2   1   2   1   2   2   1   1   2   2   1   2   1   1   1   1   1   1   1   2   1   1   1   1   1   1   1   1   2   2   2   2   2   1   2   2   1   2   2   1   1   1   2   1   1   1   2   2   1   2   2   1   1   1   1   1
 MK-1-6                 2   2   2   2   1   1   2   1   2   2   1   2   2   1   2   1   2   2   2   2   2   1   1   1   2   1   1   2   1   1   1   1   1   1   2   1   2   1   1   1   2   1   2   2   2   1   1   2   1   2   2   2   2   2   2   2   2   1   1   2   1   2   2   1   1   2   1   1   2   2   2   2   2   2   1   2   1   1   1   2   1   2   2   1   2   1   2   1   1   1   1   1   2   1   1   1   1   2   2   1   2   2   1   1   1   1   1   1   1   2   2   1   1   2   2   1   1   2   2   1   1   2   2   2   1   2   1   1   1   2   1   1   1   1   2   2   2   2   1   1   1   1   1   1   2   1   2   1   2   2   1   1   2   2   1   2   1   1   1   1   1   1   1   2   1   1   1   1   1   1   1   1   1   2   2   2   2   1   2   2   1   2   2   1   1   1   2   1   1   1   2   2   1   2   2   2   1   1   1   1
 MK-1-7                 2   1   2   2   1   1   1   2   2   2   1   2   2   1   2   1   1   2   2   2   2   2   1   1   2   1   1   2   1   2   1   1   1   1   2   1   2   1   1   1   2   1   2   2   2   1   1   2   1   2   2   2   2   2   2   2   2   1   1   2   1   2   2   1   1   2   1   1   2   2   2   2   2   2   1   2   2   1   1   2   1   2   2   1   1   1   2   1   1   1   1   1   2   1   1   1   1   2   2   1   2   2   1   1   1   1   1   2   1   2   2   1   2   2   2   1   1   2   2   1   1   2   2   2   1   2   1   1   1   2   1   1   1   1   2   2   2   2   1   2   1   1   1   2   2   1   1   1   2   2   1   1   2   1   1   2   1   1   1   1   1   1   1   2   1   1   1   1   1   1   1   1   1   2   2   2   2   1   2   1   1   2   2   1   1   1   2   1   1   1   2   2   1   2   1   2   1   1   1   1
 MK-1-8                 2   2   2   2   2   1   1   2   2   2   1   2   2   1   2   1   1   2   2   2   2   2   1   1   2   1   1   2   1   2   1   2   1   1   2   1   2   1   1   1   2   1   2   2   2   2   1   2   1   2   2   2   2   1   2   2   2   1   1   2   1   1   2   1   1   2   2   1   2   2   2   2   2   1   1   2   1   1   1   2   1   2   2   1   1   1   2   1   1   1   1   1   2   1   1   1   1   2   2   1   2   2   1   1   2   1   1   2   1   2   2   1   2   2   2   1   2   2   2   1   1   2   2   2   1   2   1   1   1   2   1   1   1   1   2   2   2   2   2   2   1   1   1   2   2   1   1   1   2   2   1   1   2   1   1   2   1   1   1   1   1   1   1   2   1   1   1   1   1   1   1   1   1   2   2   2   2   1   2   1   1   2   2   1   2   1   2   1   1   1   2   2   1   2   1   2   1   2   1   1
 MK-1-9                 2   2   2   2   2   1   2   2   2   2   1   1   2   1   2   1   1   1   2   2   1   2   1   1   1   1   1   2   1   2   2   1   1   1   2   2   2   1   2   1   2   1   2   2   2   2   1   2   1   1   2   2   2   1   2   2   2   2   1   2   1   1   1   1   1   2   1   1   2   2   1   1   2   1   1   2   1   1   1   2   2   2   2   1   1   1   2   1   1   2   1   1   2   1   1   1   1   2   2   1   2   2   1   1   1   1   1   2   1   2   2   2   2   2   2   1   2   2   2   1   1   2   2   2   1   2   1   1   1   2   1   1   1   1   2   1   2   2   2   2   1   1   1   2   2   1   2   1   2   2   1   2   2   1   1   2   1   1   1   1   1   1   1   2   1   1   1   1   1   1   1   1   1   2   2   2   2   1   2   1   2   1   2   1   1   1   2   1   1   1   2   2   1   2   1   2   1   2   1   1
 MK-1-10                2   1   2   2   2   1   2   2   2   1   1   1   2   1   2   1   1   1   2   2   1   2   1   1   1   2   1   2   1   2   2   1   1   1   2   1   2   1   2   1   1   1   2   2   2   2   1   2   1   1   2   2   2   1   1   2   2   2   1   2   1   1   1   1   1   2   1   1   2   2   2   1   2   1   1   2   1   1   1   2   2   2   2   1   1   1   2   1   1   2   1   1   2   1   1   1   1   2   2   1   2   2   1   1   1   2   1   2   1   2   2   2   2   2   2   1   2   1   2   1   1   2   2   2   1   2   1   1   1   2   1   1   1   1   2   1   1   2   2   2   1   1   1   2   2   1   2   2   2   2   1   2   2   1   1   2   1   1   1   1   1   1   1   2   2   1   1   1   1   1   2   1   1   2   2   2   2   1   2   1   2   1   2   1   1   1   2   1   2   1   2   2   1   2   1   2   1   2   1   1
 MK-1-11                2   1   2   2   2   2   2   2   1   1   1   1   2   2   2   1   1   1   2   2   1   2   1   1   1   2   1   2   1   2   1   1   2   1   1   2   2   1   2   1   1   1   2   2   2   2   1   2   1   1   2   2   2   1   1   2   2   2   1   2   1   1   1   1   1   2   1   1   2   2   1   1   2   1   2   2   1   1   1   2   2   1   2   1   2   1   2   1   1   2   1   1   2   1   2   1   1   2   2   1   2   2   2   1   1   2   1   2   1   2   2   2   2   2   1   1   2   1   2   1   2   2   2   1   2   2   1   1   2   2   1   1   1   1   1   1   1   2   2   2   1   1   2   2   2   1   2   2   2   2   1   2   2   1   1   2   1   1   1   1   1   1   2   2   2   2   2   1   1   1   2   1   1   2   2   2   2   1   2   1   2   2   2   1   1   1   2   1   2   1   2   2   1   2   1   2   1   2   1   1
 MK-1-12                2   1   1   2   2   2   2   2   1   2   1   1   2   2   2   1   1   1   2   2   1   2   1   1   1   2   1   2   1   2   1   1   2   1   1   1   2   1   2   1   1   1   2   2   2   2   1   2   1   1   2   2   2   1   1   2   2   2   1   2   1   1   1   1   1   2   1   1   2   1   1   2   2   1   2   2   1   1   2   2   2   1   2   1   2   1   2   1   1   2   1   1   2   1   2   1   1   2   1   2   2   2   2   1   1   2   1   2   1   2   2   1   2   2   1   1   2   1   2   1   1   2   2   1   2   2   1   1   2   2   1   1   1   1   1   1   1   2   2   2   1   1   2   2   2   1   2   2   2   2   1   2   2   2   1   1   1   1   1   1   1   1   2   2   2   1   2   1   1   1   2   1   1   2   2   2   2   1   1   2   2   2   1   1   1   1   2   1   1   2   1   2   1   2   1   2   1   2   1   1
 MK-1-13                2   1   1   2   2   2   2   1   1   2   1   1   2   2   2   1   1   1   2   1   1   2   1   1   1   2   1   2   1   2   1   1   2   1   1   1   2   1   2   1   1   1   2   2   2   2   1   2   1   1   2   2   2   1   1   2   2   2   1   2   1   1   1   2   1   2   1   1   2   1   1   2   2   1   2   2   1   1   2   2   2   1   2   1   2   1   2   1   1   1   1   1   2   1   2   1   1   2   1   2   2   1   2   1   1   2   1   2   1   2   2   1   2   2   1   1   2   1   2   2   1   2   2   1   2   2   1   1   2   2   1   1   1   1   1   2   1   2   2   2   1   1   2   2   2   1   2   2   2   2   1   2   2   2   1   1   1   1   1   1   1   1   2   2   2   1   2   1   1   1   2   2   1   2   2   2   2   1   2   2   2   2   1   2   1   1   2   1   1   2   1   2   1   2   2   2   1   2   1   1
 MK-1-14                2   1   1   2   2   2   2   1   1   1   1   1   2   1   2   1   2   1   2   1   1   2   1   1   1   2   1   2   1   2   1   1   1   1   1   1   2   1   2   2   1   1   1   2   2   2   1   2   1   1   2   2   2   2   1   2   2   2   1   2   1   1   1   2   1   2   1   1   2   1   1   2   2   1   1   2   1   1   2   2   2   1   2   1   2   1   2   1   1   1   1   1   2   1   2   1   1   2   1   1   2   1   2   1   1   2   1   2   1   1   2   1   2   2   1   1   1   1   2   2   1   2   2   2   2   2   1   1   2   1   2   1   1   1   1   2   1   2   2   2   1   1   2   2   2   1   2   2   2   2   1   2   2   2   1   1   1   1   1   1   1   1   2   2   2   1   2   1   1   1   2   2   1   2   2   2   2   1   2   2   2   2   1   2   1   1   2   2   1   2   1   2   1   2   2   2   2   2   1   1
 MK-1-15                2   1   1   2   2   2   2   1   1   1   1   1   2   1   2   1   2   1   2   1   1   2   1   1   1   1   1   2   1   2   2   1   1   1   1   1   2   1   2   2   1   1   1   2   2   2   1   2   1   1   2   2   2   2   1   2   2   2   1   2   1   1   2   2   1   2   1   1   2   1   1   2   2   1   1   2   2   1   2   2   1   1   2   1   2   1   2   1   1   1   1   1   1   1   2   1   1   2   1   1   2   1   2   1   1   2   1   2   1   1   2   1   2   2   1   1   1   2   1   2   1   2   2   2   2   2   1   1   2   1   2   1   1   1   1   2   1   2   2   2   1   1   2   2   2   1   2   2   2   2   2   1   2   2   1   1   1   1   1   1   1   1   2   2   2   1   2   1   1   1   2   2   1   2   2   2   2   1   2   2   2   2   1   1   1   1   2   2   1   2   1   1   1   1   2   2   2   2   2   1
 MK-1-16                2   1   1   2   2   1   1   1   1   1   1   1   2   1   2   1   2   1   2   1   1   2   1   1   2   1   1   2   1   2   1   1   1   1   1   2   2   1   2   2   1   1   1   1   1   2   1   2   1   1   2   2   2   2   1   2   2   2   1   2   2   1   2   2   1   1   1   1   2   1   1   2   2   1   1   2   2   1   1   2   1   2   2   1   2   1   2   1   1   1   1   1   1   1   2   1   1   2   2   1   2   2   2   1   1   2   1   2   1   1   2   2   2   2   1   1   2   2   1   1   1   2   2   2   2   2   1   1   2   1   2   1   2   2   1   2   1   2   2   2   1   1   1   2   2   1   2   2   2   2   2   1   2   2   1   2   1   1   1   1   1   1   2   2   2   1   2   1   1   1   2   2   1   2   2   2   2   1   2   2   2   2   1   1   1   1   2   2   1   2   1   1   1   1   2   2   2   2   2   1
 MK-2-1                 1   2   1   2   1   2   2   2   2   2   2   1   1   1   2   1   2   1   2   1   1   1   1   1   1   1   2   1   2   2   2   2   2   1   2   2   2   2   1   1   1   2   2   2   1   2   2   1   2   1   2   2   2   1   1   1   1   1   1   2   1   1   2   1   2   1   1   1   1   2   2   2   1   2   1   2   2   1   2   1   2   2   2   1   1   2   2   2   2   1   2   1   2   1   2   2   2   1   1   2   2   2   1   1   1   2   2   2   2   2   2   1   1   1   2   2   1   2   1   2   2   2   2   1   2   1   2   2   2   1   2   1   1   1   2   2   2   2   2   1   2   1   1   2   1   1   2   1   1   2   1   1   1   1   1   2   1   2   1   1   1   1   2   2   1   2   1   2   2   1   2   2   2   1   1   1   1   2   1   2   2   1   2   1   2   2   2   2   1   2   2   1   2   2   1   2   2   1   2   1
 MK-2-2                 1   2   1   2   1   2   2   2   2   2   2   1   1   1   2   1   2   1   2   1   1   1   1   1   1   1   2   1   2   2   2   2   2   1   2   2   2   2   2   1   1   2   2   2   1   2   2   1   2   1   2   1   2   1   1   1   1   1   1   2   1   1   2   1   2   1   1   1   1   2   1   1   1   2   2   2   2   1   1   1   1   2   2   1   1   2   2   2   2   1   2   2   2   1   2   1   2   1   1   2   2   2   1   1   1   2   2   2   2   2   2   1   1   1   2   2   1   2   1   2   2   2   2   1   2   1   2   2   2   1   2   1   1   1   2   2   2   2   2   1   2   1   1   2   1   1   1   1   1   2   1   1   1   2   1   2   1   2   1   1   1   1   2   2   1   1   1   2   2   1   2   2   2   1   2   1   1   2   1   2   2   1   2   1   2   2   2   2   1   2   2   1   2   2   1   2   2   1   2   1
 MK-2-3                 1   2   1   1   1   2   2   2   2   2   2   1   2   1   2   1   2   1   2   1   1   1   1   1   1   1   2   1   2   2   2   2   2   1   2   2   2   2   2   1   1   2   2   2   1   2   2   1   2   1   1   1   2   1   1   1   1   1   1   2   1   1   2   2   2   1   1   2   1   2   1   1   1   2   2   2   2   1   1   1   1   2   2   1   1   2   2   2   2   1   2   2   1   1   2   1   2   2   2   2   2   1   1   1   1   2   2   2   2   1   2   1   1   1   2   2   1   2   1   2   2   2   2   1   2   1   2   2   2   1   2   1   1   1   2   2   2   2   2   1   2   1   1   2   1   1   1   1   1   1   1   1   1   2   1   2   1   2   1   1   1   1   2   2   1   1   1   2   2   1   2   2   2   1   2   1   1   2   1   1   2   1   2   1   2   2   2   2   1   2   2   2   1   2   1   2   2   1   1   1
 MK-2-4                 1   2   1   1   2   2   2   2   2   2   2   1   2   1   2   1   1   1   2   1   1   1   1   1   1   1   2   1   2   1   2   2   1   1   1   2   2   2   2   1   1   2   2   2   1   2   2   1   2   1   1   1   2   1   1   1   1   1   1   2   1   1   2   1   2   1   1   2   1   2   1   1   1   1   2   2   2   1   1   1   1   2   1   1   1   2   2   2   2   1   1   1   1   1   2   1   2   2   1   1   1   1   1   2   1   2   2   2   2   1   2   1   1   1   2   2   1   2   1   2   2   2   2   1   2   1   2   2   2   1   2   1   1   1   2   2   2   1   2   1   1   1   1   2   1   1   1   1   1   1   1   1   1   2   1   2   1   2   1   1   1   1   2   2   1   1   1   2   2   1   2   2   1   1   1   1   1   2   1   1   2   1   2   1   2   2   2   2   1   2   2   2   1   2   1   2   2   1   1   1
 MK-2-5                 1   2   1   1   1   2   2   2   2   2   2   1   2   1   1   1   1   1   2   1   1   1   1   1   1   2   2   1   2   1   2   2   1   1   2   2   2   2   2   1   1   2   2   2   1   2   2   1   2   1   1   1   2   1   1   1   1   1   1   2   1   1   2   1   2   1   1   2   1   2   1   1   1   1   2   2   2   2   1   1   1   1   1   1   1   2   2   2   2   1   1   1   1   1   2   1   2   2   1   1   1   1   1   2   1   2   2   1   2   1   2   1   1   1   2   2   1   2   1   2   2   2   2   1   2   1   2   2   2   1   2   1   1   1   2   2   2   1   2   1   2   1   1   2   1   2   1   1   1   1   1   1   1   2   1   2   1   2   1   1   1   1   2   2   1   1   1   2   2   1   2   2   1   2   1   1   1   2   1   1   2   1   2   1   1   2   2   2   1   2   2   1   1   2   1   2   2   1   1   1
 MK-2-6                 1   2   1   1   1   2   2   2   2   2   1   1   1   1   1   1   1   1   1   1   1   1   1   1   1   2   2   1   2   1   2   2   1   1   2   2   2   2   2   1   1   2   2   2   1   2   2   1   2   1   1   1   1   1   1   1   1   1   2   2   1   1   2   1   2   1   1   2   1   2   1   1   1   1   2   2   2   2   1   1   1   1   1   1   2   2   2   2   2   1   1   1   1   1   2   1   2   2   1   1   1   1   1   2   1   2   2   2   2   1   2   1   1   1   2   2   1   2   1   2   2   2   2   1   2   1   2   2   2   1   2   1   1   1   2   2   2   1   2   1   2   1   2   2   1   2   1   2   1   1   1   1   1   2   1   2   1   2   1   1   1   1   2   2   1   2   1   2   2   1   2   2   1   1   1   1   1   2   2   1   2   1   2   1   1   2   2   2   1   2   2   1   1   2   1   2   2   1   1   2
 MK-2-7                 1   2   1   1   1   2   2   2   2   1   1   1   1   1   1   1   2   1   1   1   1   1   1   1   1   2   2   1   2   1   2   2   1   1   2   2   2   2   2   1   1   1   1   2   1   2   1   1   2   1   1   1   1   1   1   1   1   1   2   2   1   1   1   1   2   1   1   2   2   2   1   1   1   1   2   2   2   2   1   1   1   1   1   1   2   2   2   2   2   1   1   1   1   1   2   2   1   1   1   1   1   1   1   2   1   2   2   2   2   2   2   1   1   1   2   2   1   2   1   2   2   1   2   2   2   1   2   2   2   1   2   1   1   1   2   2   2   1   2   1   2   2   2   2   2   2   1   2   2   1   1   1   1   2   1   2   1   2   1   1   1   2   2   2   1   2   1   2   2   1   2   2   1   1   1   1   1   2   2   1   2   1   2   2   1   2   2   2   1   2   2   1   1   2   1   2   2   1   2   2
 MK-2-8                 1   2   1   1   2   2   2   2   2   1   1   1   1   1   1   1   2   1   1   1   1   1   1   1   1   2   1   1   2   1   2   2   1   1   1   2   2   2   2   1   1   2   2   2   1   2   1   1   2   1   1   1   2   1   1   1   1   1   2   2   1   1   1   1   2   1   1   2   2   2   1   1   1   1   2   2   2   2   1   2   2   2   1   1   2   2   2   2   2   1   2   1   1   1   2   2   1   1   1   1   2   1   1   2   2   2   2   2   2   2   2   1   1   1   2   2   1   2   1   2   2   1   2   2   2   1   2   2   2   1   2   1   1   1   1   2   2   1   2   1   2   2   2   2   2   2   1   2   2   1   1   1   1   2   1   2   2   1   1   2   1   2   2   2   1   2   1   2   2   1   2   2   1   1   1   1   1   2   2   1   2   1   1   2   1   2   2   1   1   2   2   1   1   2   1   2   2   1   2   2
 MK-2-9                 1   2   1   1   2   2   2   2   2   1   2   1   1   1   1   1   2   1   1   1   1   1   1   1   1   2   1   2   2   1   1   2   1   1   1   2   2   2   2   2   1   2   2   2   1   2   2   1   2   1   1   1   2   1   1   1   1   1   2   2   1   1   1   1   2   1   1   2   2   2   1   1   1   1   2   2   2   2   1   2   2   1   1   1   2   2   2   2   2   1   2   1   1   1   2   2   1   1   1   1   2   1   1   2   1   2   2   2   1   1   2   1   2   1   2   2   2   2   2   2   2   1   2   1   2   2   2   2   2   1   2   1   1   1   1   2   2   1   2   1   2   2   2   2   2   2   1   2   2   1   1   1   1   2   1   2   2   1   1   2   1   2   2   2   1   2   2   2   2   1   2   1   1   1   1   1   1   2   2   2   1   1   2   2   1   2   2   1   1   2   2   1   1   1   1   2   2   1   1   2
 MK-2-10                1   2   1   1   2   2   2   2   2   1   1   1   1   1   1   1   2   1   1   1   1   1   1   2   1   2   1   2   2   1   1   2   1   1   1   2   2   2   2   2   1   1   2   2   1   2   2   1   2   1   1   1   2   2   1   1   1   1   2   2   1   1   1   1   2   1   1   2   2   1   1   1   1   1   2   2   2   2   1   2   2   1   1   2   2   2   2   2   1   1   2   1   1   1   2   2   1   1   1   1   2   1   1   2   1   2   2   2   1   1   2   1   2   1   1   2   2   2   1   2   2   1   2   2   2   1   2   2   2   1   2   1   1   1   1   2   2   1   1   1   2   1   2   2   2   2   1   2   2   1   1   1   1   2   1   1   1   1   1   2   1   2   2   2   2   2   2   2   2   1   2   1   1   1   1   1   1   1   2   2   1   1   2   1   1   2   1   1   1   2   2   1   1   1   1   2   2   1   1   2
 MK-2-11                1   2   1   1   2   1   2   2   2   1   1   1   1   1   1   1   2   1   1   2   1   1   1   2   1   2   1   2   2   1   1   2   2   1   1   2   2   2   2   2   1   1   2   2   1   1   2   1   2   1   1   1   2   2   1   1   1   1   2   2   1   1   1   2   2   1   1   2   2   1   1   1   1   1   2   2   2   2   1   2   2   1   1   2   2   2   2   2   1   1   2   1   1   1   2   1   1   2   1   1   2   1   1   2   1   2   2   2   1   1   2   1   2   2   1   1   2   2   1   2   2   1   2   2   2   1   2   2   1   2   2   1   1   1   2   2   2   1   2   2   2   1   2   2   2   2   1   2   2   1   1   1   1   1   1   1   1   1   1   2   1   2   2   1   2   2   2   2   1   1   2   1   1   1   1   1   1   2   2   2   1   1   2   1   1   2   1   1   1   2   2   1   1   1   1   2   2   1   1   2
 MK-2-12                1   2   1   1   1   1   2   1   2   2   2   1   1   1   1   1   2   1   1   2   1   1   1   1   1   2   1   2   2   1   1   2   2   1   1   1   2   2   2   2   1   1   2   2   2   2   2   1   2   1   1   1   2   1   1   1   2   1   2   2   1   1   1   2   2   1   1   2   2   1   1   2   1   1   2   2   2   2   1   2   2   1   1   2   2   2   2   2   1   1   2   1   1   1   2   1   1   2   1   1   2   1   1   2   1   2   2   2   1   2   2   2   2   2   1   1   2   2   2   2   2   1   2   2   2   1   2   2   1   2   1   1   1   1   2   2   2   1   2   2   2   1   2   2   2   1   2   2   2   1   1   1   2   1   1   1   1   1   1   2   1   1   2   2   2   2   2   2   1   1   2   1   1   1   1   1   1   2   2   1   1   1   2   1   1   2   1   1   1   2   2   1   1   1   1   2   2   1   1   2
 MK-2-13                1   2   1   1   1   1   2   1   2   2   1   1   1   1   2   1   2   2   1   2   1   1   1   1   1   2   1   2   1   1   1   2   2   1   1   2   2   2   2   2   2   1   2   2   2   2   2   1   2   1   1   1   2   1   1   1   2   1   2   2   1   1   1   2   2   1   1   2   1   1   2   2   1   2   2   2   2   1   1   2   2   1   1   2   2   2   2   2   1   1   2   1   1   1   2   1   1   2   1   1   2   1   1   2   1   1   2   2   1   2   2   2   2   2   2   1   2   2   2   2   2   1   2   2   2   1   2   1   1   2   1   1   1   1   2   2   2   1   2   2   2   1   2   2   2   1   2   2   2   2   1   1   2   1   1   1   1   1   1   2   1   1   1   2   2   2   2   1   1   1   2   2   1   1   1   1   1   2   2   1   1   1   2   1   1   2   1   1   1   2   2   1   1   1   1   2   2   2   1   2
 MK-2-14                1   1   1   1   2   1   1   1   2   2   1   1   1   1   2   1   2   2   1   2   1   1   1   1   1   2   2   2   2   1   1   2   2   1   1   2   2   2   2   2   2   1   2   1   2   2   2   1   2   1   1   1   2   2   1   1   2   1   2   2   1   1   1   2   2   1   1   2   1   1   2   2   1   2   2   2   2   1   1   2   2   1   1   2   2   2   2   2   1   1   2   1   1   1   1   1   1   2   1   1   2   1   1   2   1   1   2   2   1   2   2   2   2   2   2   1   2   2   2   2   2   1   2   1   2   1   2   1   1   2   1   1   1   1   2   2   2   1   2   2   2   1   2   2   2   1   2   1   2   2   1   1   2   1   1   1   1   1   1   2   1   1   1   2   2   2   2   1   1   1   2   2   1   1   1   1   1   2   2   1   1   1   2   1   1   2   1   1   2   2   2   1   1   1   1   2   2   2   1   2
 MK-2-15                1   1   1   1   2   1   1   1   1   2   1   1   1   1   2   1   2   2   1   2   1   1   1   1   1   2   2   2   2   1   1   2   2   1   1   2   2   2   1   2   2   1   1   1   2   1   2   1   2   1   1   1   2   2   1   1   1   1   2   2   1   1   1   2   2   1   1   2   1   1   2   2   1   2   2   2   2   1   2   2   2   1   2   2   2   2   2   2   1   1   2   1   1   1   1   1   1   2   1   1   2   1   1   2   1   1   2   2   1   2   2   1   2   2   2   2   2   2   1   2   2   1   2   1   2   1   2   1   1   2   1   1   1   1   2   2   2   1   2   2   2   1   2   2   2   1   2   2   2   2   1   1   2   1   1   1   1   1   1   2   1   2   1   1   2   2   2   1   1   1   2   2   1   1   1   1   1   2   2   1   1   2   2   1   1   2   1   1   2   2   2   1   1   1   1   2   2   2   1   2
 MK-2-16                1   1   1   1   2   1   1   2   2   2   1   1   1   1   2   1   2   2   1   2   1   1   1   1   1   2   2   2   2   1   1   1   2   1   1   2   2   2   1   2   2   1   1   1   2   1   2   1   2   1   1   1   2   2   1   1   1   1   2   2   1   1   1   2   2   1   2   2   1   1   2   2   1   2   2   2   2   1   1   2   2   1   2   2   2   2   2   2   1   1   2   2   1   1   1   1   1   2   1   1   2   1   1   2   1   1   2   2   1   2   2   1   2   2   2   2   1   2   2   2   2   2   2   1   2   2   2   1   1   2   2   1   2   1   2   2   2   1   2   2   2   1   2   1   2   1   2   2   2   2   1   1   2   1   1   1   1   1   1   2   1   2   1   1   2   2   2   1   1   1   2   2   1   1   1   1   1   2   2   1   1   2   2   1   1   2   1   1   2   2   2   1   1   1   1   1   2   2   1   2
 MK-3-1                 2   2   2   1   1   1   2   1   1   2   1   1   2   1   1   2   1   2   1   2   2   2   2   2   1   2   2   1   1   2   2   2   2   2   1   2   2   2   2   1   1   2   1   1   1   1   1   1   2   2   2   2   2   1   2   1   2   1   2   2   2   2   1   1   1   1   2   2   1   1   1   1   2   1   1   1   1   1   2   2   2   1   1   1   1   2   1   1   2   1   1   2   1   2   2   1   1   1   1   1   2   2   2   1   2   1   1   1   2   1   2   1   2   2   2   1   1   2   2   1   1   2   1   1   2   2   2   1   1   1   2   1   2   1   2   2   1   2   2   2   2   2   1   2   2   2   2   2   2   1   1   2   1   2   1   1   2   1   1   2   2   2   2   2   2   1   1   2   2   2   2   1   2   1   1   2   2   2   2   1   1   1   2   2   1   2   1   2   1   1   2   1   2   2   1   2   2   1   2   2
 MK-3-2                 2   2   2   1   1   1   2   1   1   2   1   1   2   1   1   2   2   2   1   2   2   2   2   2   1   2   2   2   1   2   2   2   1   2   1   2   2   2   2   1   1   2   1   2   1   1   1   1   2   2   2   2   2   2   1   1   2   1   1   2   2   2   1   1   1   1   2   2   1   1   1   1   1   1   1   2   1   1   2   2   2   1   1   1   1   2   1   1   2   1   1   2   1   2   2   1   1   1   1   1   2   2   2   1   2   1   2   1   2   1   2   1   2   2   2   2   1   2   2   1   2   2   1   1   2   2   2   1   1   1   2   2   2   1   1   2   1   2   1   2   2   1   2   1   2   2   2   2   1   1   1   2   1   2   1   1   2   1   1   2   2   2   2   2   2   1   1   2   2   2   2   1   2   1   1   2   2   2   2   1   1   2   2   2   1   2   1   2   1   1   2   1   2   2   1   2   1   1   2   2
 MK-3-3                 2   2   2   1   1   1   2   1   1   2   1   1   2   1   1   2   2   1   1   2   2   2   2   2   1   2   2   2   1   2   2   2   1   1   1   2   2   2   1   1   1   2   1   2   1   1   1   1   2   2   1   2   2   2   1   1   2   1   1   2   2   2   2   1   1   1   2   2   1   1   1   1   1   1   1   2   1   1   2   2   2   1   2   1   1   2   2   1   2   1   1   2   1   2   2   1   1   1   2   1   2   2   2   2   2   1   2   1   2   1   2   1   2   2   2   2   1   1   2   1   2   2   1   1   2   2   2   1   1   2   2   2   1   1   1   2   2   2   1   1   2   1   1   1   2   2   2   2   1   1   1   2   1   2   1   1   2   1   1   1   2   2   1   2   2   1   1   2   1   2   2   1   2   1   1   2   2   2   2   1   1   2   2   2   1   2   2   2   1   1   2   1   2   2   1   2   1   2   2   2
 MK-3-4                 2   2   2   1   1   2   2   1   1   1   1   1   2   1   1   2   2   1   1   2   2   2   2   2   2   2   1   2   1   1   2   2   1   1   1   2   1   2   1   2   1   2   1   2   1   1   1   1   2   1   1   2   2   1   1   1   2   1   2   1   2   2   2   2   1   2   2   2   1   1   1   1   1   1   1   2   1   1   2   2   2   1   2   2   1   2   2   1   2   1   2   2   1   2   2   1   1   1   2   2   2   2   2   1   2   2   2   1   2   1   2   1   2   2   2   2   2   1   2   1   2   2   1   1   2   2   2   1   1   2   2   2   1   1   1   2   2   2   1   1   2   1   1   1   2   2   2   2   1   1   1   2   1   2   1   1   2   1   1   1   2   2   1   2   2   1   1   2   1   2   2   1   2   2   1   2   1   1   2   1   2   2   2   2   1   2   2   2   1   1   2   2   2   2   1   2   1   2   2   2
 MK-3-5                 2   2   1   1   1   2   2   1   1   1   1   1   2   1   1   2   2   1   1   2   2   2   2   2   2   2   1   2   1   1   2   2   1   1   1   2   1   1   2   2   1   1   1   2   1   2   1   1   2   1   1   2   2   1   1   2   2   1   1   1   2   2   2   2   1   2   2   2   1   1   1   1   1   1   1   2   1   1   2   2   2   1   2   2   1   2   2   1   2   1   2   2   1   2   2   1   1   1   2   1   2   2   2   1   2   1   2   1   2   1   2   1   2   2   2   2   2   1   2   1   2   2   1   1   2   2   2   1   1   2   2   2   1   1   1   2   2   2   2   1   2   1   1   1   2   2   2   2   1   1   1   2   2   2   1   1   2   1   2   1   2   2   1   2   2   1   1   2   1   2   2   1   2   2   1   2   1   1   2   2   1   2   2   2   1   2   2   2   1   1   2   2   2   1   1   2   1   2   2   2
 MK-3-6                 2   2   1   1   1   2   2   1   1   1   1   1   1   2   1   2   2   1   1   2   2   2   2   2   2   2   1   2   1   1   2   2   1   1   1   2   1   1   2   2   1   1   2   2   1   2   1   1   2   1   1   2   2   1   1   2   1   1   1   1   1   2   1   2   2   2   2   2   2   1   1   1   2   1   1   2   1   1   2   2   2   1   2   2   1   2   1   1   2   1   2   2   1   1   2   2   1   1   2   1   2   2   1   1   2   2   2   1   2   1   2   1   2   2   2   2   2   1   2   1   2   2   1   1   2   1   2   1   1   2   2   2   1   1   1   1   2   2   2   1   1   1   1   1   2   2   2   2   1   1   1   2   2   2   1   1   2   1   2   1   2   2   1   1   2   1   1   2   1   2   2   1   2   2   1   2   1   1   2   2   1   2   2   2   1   2   2   2   1   1   2   1   2   1   1   2   1   2   2   2
 MK-3-7                 1   1   1   1   1   2   2   1   1   1   1   1   2   2   1   2   2   1   2   2   2   2   1   2   2   2   1   2   1   1   2   1   2   1   1   2   1   2   2   2   1   1   2   2   1   2   1   1   2   2   1   2   2   1   1   1   1   1   1   1   1   2   1   2   2   2   2   2   2   1   1   1   2   1   1   2   1   1   2   2   2   2   2   2   1   2   1   1   1   1   2   2   1   1   2   2   1   1   1   2   2   2   2   1   2   1   2   2   2   1   1   1   2   2   1   2   2   2   2   1   2   2   1   1   2   1   2   1   1   2   2   2   1   1   1   1   2   2   2   1   1   1   1   1   2   2   2   1   1   1   1   2   2   1   1   1   2   1   2   2   2   2   1   1   2   1   2   2   1   2   2   1   2   2   1   2   1   1   2   2   1   2   2   2   1   2   1   2   2   1   2   1   2   1   1   2   1   2   1   2
 MK-3-8                 1   1   1   1   1   2   2   1   1   1   1   1   2   2   2   2   2   1   2   2   2   2   1   2   2   2   1   2   1   1   2   2   2   1   1   2   1   2   2   2   1   1   2   2   1   2   1   1   2   1   1   2   2   1   1   1   1   1   2   1   1   2   1   2   2   2   2   2   2   1   2   1   2   2   1   2   1   1   2   2   2   2   1   2   1   2   1   1   1   2   2   2   1   2   2   2   1   1   1   2   2   2   2   1   2   1   2   1   1   1   1   1   2   2   1   2   2   2   2   1   2   2   1   1   2   1   1   2   1   2   2   2   1   1   1   2   2   1   2   1   2   1   1   1   2   2   2   1   1   2   1   1   2   1   1   1   1   2   2   2   2   2   1   1   1   1   2   2   1   2   2   1   2   2   1   2   1   1   2   2   1   2   2   2   1   2   1   2   2   1   1   1   2   1   1   2   1   2   1   2
 MK-3-9                 1   1   1   2   1   2   2   1   1   1   1   1   2   2   2   2   1   1   2   2   2   2   1   2   2   1   1   2   2   1   2   2   2   1   1   2   1   2   2   2   1   1   2   2   2   2   1   1   2   1   2   2   2   1   1   1   1   1   2   1   1   2   1   2   2   2   1   2   2   1   2   1   2   2   2   1   1   1   2   2   2   2   2   2   1   1   2   1   2   2   2   2   1   2   2   2   1   1   1   2   2   1   2   2   1   2   2   1   1   1   1   1   2   2   1   2   2   2   2   1   2   2   1   1   2   1   1   2   1   2   2   2   1   2   1   2   2   1   2   2   2   1   1   1   2   2   2   1   2   1   1   1   2   1   1   1   1   2   2   2   2   2   1   1   1   1   2   2   1   2   1   1   2   2   1   2   1   1   2   2   1   1   2   2   1   2   1   2   2   2   1   1   2   1   1   2   1   2   1   1
 MK-3-10                1   1   1   1   2   2   2   1   1   1   1   1   2   1   2   2   2   1   2   2   1   2   1   2   2   1   1   2   2   1   2   1   2   1   1   2   2   2   2   2   1   1   1   2   2   2   1   1   2   1   2   1   2   1   1   1   1   1   2   1   1   2   2   2   2   2   1   2   2   1   2   1   2   2   2   1   1   1   2   2   2   2   2   2   1   1   2   1   2   2   2   2   1   2   2   2   1   1   1   2   2   1   2   2   1   2   2   1   1   1   1   1   2   2   1   2   2   2   1   1   2   2   1   1   2   1   1   2   1   2   1   2   1   2   1   2   2   1   2   1   2   1   1   1   1   2   2   1   2   1   1   1   2   2   1   1   2   2   2   2   2   2   1   1   1   1   2   2   1   2   2   1   2   2   2   2   1   1   2   2   1   1   2   2   1   2   1   2   2   1   1   1   2   1   1   2   1   2   1   1
 MK-3-11                1   1   1   1   2   2   1   1   1   1   1   1   2   1   2   2   2   1   1   2   1   2   1   2   2   1   1   2   1   1   1   1   2   1   1   2   2   2   2   2   1   1   1   2   2   2   1   1   2   1   2   2   2   1   1   1   1   1   2   1   1   2   2   2   2   2   1   1   1   1   2   1   2   2   2   2   1   1   2   2   2   2   2   2   1   1   2   1   2   2   2   2   1   2   2   2   2   2   1   2   2   1   2   2   1   2   2   1   1   1   1   2   2   2   1   1   2   2   1   1   2   2   1   1   2   1   1   2   2   2   1   2   1   2   1   2   2   1   2   1   2   1   1   1   1   2   2   1   2   1   1   1   2   2   1   1   1   2   2   1   2   2   1   1   1   1   2   2   1   2   2   1   2   2   2   2   1   1   2   2   1   1   2   1   2   2   2   2   2   1   1   1   2   1   1   2   2   2   1   1
 MK-3-12                1   1   1   1   2   2   1   1   1   1   1   1   2   1   2   2   2   1   1   2   1   2   1   2   2   1   1   2   1   1   2   1   2   1   1   2   2   1   2   1   1   1   1   2   2   2   1   1   2   1   2   2   2   1   1   1   1   1   2   2   1   1   2   2   2   2   2   1   1   1   2   1   2   2   2   2   1   1   2   2   2   2   2   2   1   1   2   2   2   2   2   2   1   2   2   2   2   2   1   2   2   1   1   2   1   2   2   1   1   1   1   2   2   2   1   1   2   2   1   2   2   2   1   2   2   1   1   2   2   2   1   2   1   2   1   2   2   2   2   1   2   1   1   1   1   2   2   1   2   1   1   2   2   2   1   1   1   2   2   1   1   2   1   1   1   1   2   2   1   2   2   1   2   2   2   2   2   1   1   2   1   1   2   1   2   1   2   2   1   1   1   1   2   1   1   2   2   2   1   1
 MK-3-13                1   1   2   1   2   2   1   1   1   1   2   2   2   1   2   2   2   1   1   2   1   2   1   2   2   1   1   2   1   1   2   1   2   1   1   2   2   1   2   1   1   1   2   2   2   2   1   1   2   1   1   1   2   1   1   1   1   1   2   2   1   1   2   2   2   2   2   1   1   2   2   1   2   2   2   2   1   1   2   2   2   2   2   2   1   1   2   2   2   2   2   1   1   2   2   2   1   2   1   2   2   2   1   2   1   2   2   1   1   1   1   2   2   2   1   1   2   2   1   2   2   2   1   2   2   1   1   2   2   2   2   2   1   2   1   2   2   2   2   1   2   1   1   1   1   2   2   1   2   1   1   2   2   2   1   1   1   2   2   1   1   2   1   1   1   1   2   2   1   2   2   2   2   1   2   2   1   1   1   2   1   1   2   1   2   1   2   2   1   1   1   1   2   1   1   2   2   2   1   1
 MK-3-14                1   2   2   1   2   2   1   2   1   1   2   2   2   1   2   2   1   1   1   2   1   2   1   2   2   2   1   2   1   1   2   1   2   1   1   2   1   1   2   1   1   1   1   1   2   2   1   1   2   1   1   1   2   1   1   1   1   1   2   2   1   1   2   2   2   2   2   1   1   2   2   1   2   2   2   2   1   1   2   2   2   2   2   2   1   1   2   2   2   1   2   1   1   2   2   2   1   2   2   2   1   2   1   2   1   2   2   1   1   1   1   2   2   2   1   1   2   2   1   2   2   2   1   2   2   1   1   2   2   2   2   2   1   2   1   1   2   2   2   1   2   1   1   1   1   2   2   1   2   1   1   2   2   2   1   1   1   2   2   1   1   2   1   1   1   1   2   2   1   2   1   1   2   1   2   2   1   1   1   2   1   1   2   1   2   1   2   2   1   2   1   1   2   1   1   2   2   2   1   1
 MK-3-15                1   2   2   1   2   2   1   1   1   2   2   2   2   1   2   2   1   1   1   2   1   2   1   2   2   2   1   2   1   1   2   1   2   1   1   2   1   1   2   1   1   1   1   1   2   2   1   1   2   1   1   1   2   1   1   1   1   1   2   2   1   1   1   2   2   1   2   1   1   2   2   1   2   2   2   2   1   1   2   1   2   2   2   2   2   1   2   2   2   1   2   1   1   2   2   2   1   2   1   2   1   2   1   2   1   2   2   1   1   1   1   2   2   2   1   1   2   2   1   2   2   2   1   2   2   1   1   2   2   2   2   2   1   2   1   1   1   2   2   1   2   1   1   1   1   2   2   1   2   1   1   2   2   2   1   1   1   2   2   1   1   2   2   1   1   1   2   2   1   2   1   1   2   1   2   2   1   1   1   2   1   1   2   1   2   1   2   2   1   2   1   1   1   1   1   2   1   2   1   1
 MK-3-16                1   2   2   1   2   2   1   1   1   1   1   2   2   1   2   2   2   1   1   2   1   2   1   2   2   2   1   1   1   1   2   1   2   1   2   2   1   1   2   1   1   1   2   1   2   2   1   1   2   1   1   1   2   1   1   1   1   1   1   2   2   2   1   2   2   1   2   1   1   2   2   1   2   2   2   2   1   1   2   1   1   2   2   2   2   1   2   2   2   1   2   1   1   2   2   1   1   2   1   2   1   2   1   2   1   2   2   2   1   1   1   2   2   2   1   1   2   2   1   2   2   2   1   2   2   1   1   2   2   2   2   1   1   2   1   1   2   1   2   1   2   1   1   1   1   2   2   1   2   1   1   2   2   2   2   1   1   2   2   1   1   2   2   1   1   1   2   2   1   2   1   1   2   1   2   2   1   1   1   2   1   1   1   1   2   1   2   2   1   2   1   1   1   1   1   2   2   2   2   1
 MK-4-1                 2   2   1   1   1   1   2   1   2   2   1   2   2   2   1   1   2   2   1   2   1   1   2   2   1   2   1   1   2   1   1   2   2   1   1   1   2   1   2   2   1   2   2   2   1   2   1   2   1   2   1   1   1   2   2   2   1   2   2   1   2   2   2   1   1   2   2   2   2   2   2   2   1   2   2   2   1   1   1   1   2   1   2   1   2   2   2   1   2   2   2   2   1   1   1   2   1   2   2   1   1   2   2   1   1   2   1   2   2   1   1   1   2   2   1   1   1   1   1   1   1   1   2   2   2   2   1   2   1   1   2   2   2   1   1   2   2   2   2   2   2   1   2   1   2   2   1   1   2   1   1   2   1   2   1   2   2   1   2   2   2   2   1   1   1   2   1   1   2   1   2   1   2   2   2   2   2   2   1   2   2   1   1   1   2   1   2   2   1   1   1   1   2   2   2   1   2   2   1   2
 MK-4-2                 2   2   1   1   1   1   2   1   2   2   1   2   2   2   1   1   2   2   1   1   1   2   2   2   1   2   1   1   2   1   1   2   2   1   1   1   2   1   2   2   1   1   2   2   1   2   1   2   2   2   1   1   2   2   2   2   1   2   2   1   2   2   2   1   2   2   2   2   2   2   2   2   1   2   2   2   1   1   1   1   1   1   2   1   2   2   2   1   2   2   2   1   1   1   1   2   1   2   2   1   1   2   2   1   1   2   1   2   2   1   1   1   2   2   1   1   1   1   1   1   1   1   2   1   2   2   1   2   1   1   2   2   2   1   2   2   2   2   2   2   2   2   2   1   2   2   2   1   2   1   1   2   1   2   2   2   2   2   2   2   2   2   1   1   1   2   1   1   1   1   2   1   2   2   2   2   2   2   1   2   2   1   2   2   2   1   2   2   1   1   1   2   2   2   2   1   2   2   1   2
 MK-4-3                 2   2   1   1   1   1   1   2   2   2   1   2   2   1   1   1   2   1   1   1   1   2   2   2   1   2   1   1   2   1   1   1   2   1   1   1   1   1   2   2   1   1   2   2   1   2   1   1   2   2   1   1   2   2   2   1   1   2   2   1   2   2   2   1   2   2   2   2   2   2   2   2   1   2   2   2   1   1   1   1   1   1   2   1   2   2   2   1   1   2   2   1   1   1   1   2   1   2   2   1   1   2   2   1   1   2   1   1   2   1   1   1   2   2   1   1   1   1   2   1   1   1   2   1   2   2   1   1   1   1   2   2   2   1   2   2   2   2   2   2   2   2   2   1   2   2   2   1   2   1   1   2   1   1   2   2   2   2   2   2   2   2   1   1   1   2   1   1   1   1   2   1   2   2   2   2   2   2   1   2   2   1   2   2   2   1   2   2   1   1   1   2   2   2   2   1   2   2   1   2
 MK-4-4                 2   2   2   1   1   1   1   2   1   2   2   2   2   1   1   1   2   1   1   1   1   2   2   2   1   2   1   1   2   1   1   1   2   1   1   1   2   1   2   2   2   1   2   2   1   2   2   1   2   2   1   1   2   2   2   1   1   2   1   1   2   2   2   1   2   2   2   2   2   1   1   2   1   2   2   1   1   1   1   1   1   1   2   2   2   2   2   1   1   2   1   1   1   1   1   2   1   2   2   1   1   2   2   1   1   2   1   1   2   1   1   1   2   2   1   1   1   1   2   1   1   1   2   2   2   2   1   1   1   1   2   2   2   1   1   2   2   2   2   2   2   2   2   1   2   2   2   1   2   1   1   2   1   2   2   2   2   2   2   2   2   2   2   1   1   2   2   1   1   1   2   1   2   2   2   2   2   2   1   2   2   1   2   2   2   1   2   2   2   1   1   2   2   2   2   1   2   2   1   2
 MK-4-5                 2   2   2   1   1   2   1   2   2   2   2   2   2   1   1   1   2   1   1   1   1   1   1   2   1   2   1   1   2   1   1   1   1   1   1   1   2   1   2   2   2   1   1   2   1   1   2   1   2   2   1   1   2   2   1   1   1   2   1   1   2   2   2   2   2   2   2   2   2   1   1   2   1   2   2   1   1   1   1   1   1   1   2   2   2   2   2   1   1   2   1   1   1   1   2   2   2   2   2   1   1   2   2   1   1   2   1   1   2   1   1   1   2   1   1   1   1   2   1   1   2   1   2   2   2   2   1   1   1   1   2   1   2   1   1   2   2   2   1   2   2   2   2   1   2   2   2   1   2   2   2   2   1   2   2   2   2   2   2   2   2   1   2   2   1   2   2   1   1   1   2   1   2   2   2   2   2   2   1   2   2   1   2   2   2   1   2   2   2   2   1   1   2   2   2   1   2   2   1   2
 MK-4-6                 2   2   2   1   2   2   1   2   2   2   2   2   2   2   2   1   2   1   1   1   1   1   1   2   1   2   1   1   2   1   1   1   1   2   1   2   2   1   2   2   2   1   1   2   1   1   2   1   1   2   1   1   2   2   1   1   1   2   1   1   2   2   2   1   2   2   1   2   2   1   2   2   1   2   2   1   1   1   1   1   1   1   2   2   2   2   2   1   1   2   2   1   1   1   2   2   2   2   2   1   1   2   2   1   1   1   1   1   2   1   1   1   2   1   1   1   1   2   1   1   2   1   2   2   2   2   1   1   1   2   2   1   2   1   1   2   2   2   1   2   2   2   1   1   2   2   2   1   2   2   2   2   1   2   2   2   1   1   2   2   2   2   2   2   1   1   2   1   2   1   2   2   2   2   2   2   2   2   1   2   2   2   2   2   2   1   2   2   2   2   1   2   2   2   2   2   2   2   1   2
 MK-4-7                 2   2   2   1   2   2   1   2   2   2   2   2   1   2   2   1   2   1   1   1   1   1   1   2   2   2   1   1   2   1   1   1   1   2   1   2   2   2   2   2   2   1   1   1   1   2   2   1   1   2   1   1   2   2   1   1   1   1   1   1   2   2   2   1   2   2   1   1   2   1   2   2   1   2   2   1   1   1   1   1   1   1   2   2   2   2   2   1   1   2   2   1   1   1   2   2   2   2   2   1   1   2   2   1   1   1   1   1   2   1   1   1   2   1   1   1   1   2   1   1   2   1   1   2   2   2   2   2   1   2   2   1   2   1   1   1   1   2   1   2   2   2   1   1   1   2   2   2   2   2   2   1   1   2   2   2   1   1   2   2   1   2   2   2   1   1   1   1   1   1   1   2   2   2   2   2   1   2   1   2   1   2   2   2   2   1   2   2   2   2   1   2   2   2   2   2   2   2   1   2
 MK-4-8                 2   2   2   1   2   1   1   2   2   2   2   2   1   2   2   1   2   1   1   1   2   1   2   2   2   2   1   1   2   1   1   1   1   2   1   2   2   2   2   2   1   1   1   1   2   2   2   1   1   2   1   1   2   2   1   1   1   1   1   1   2   2   2   1   2   2   1   1   2   2   2   2   1   2   2   1   1   1   1   1   1   1   2   2   2   2   2   1   1   2   2   1   1   1   2   2   1   2   2   1   1   2   2   2   1   1   1   1   2   1   1   1   2   1   1   1   1   1   1   1   2   1   1   2   2   2   1   2   1   2   2   1   2   1   1   1   1   2   2   2   2   2   1   1   1   2   2   2   2   2   2   1   1   2   2   2   2   1   1   2   1   2   2   2   1   1   1   1   1   1   1   2   2   2   2   2   1   2   2   2   1   2   2   2   2   1   2   2   2   2   1   2   2   2   2   2   1   2   1   1
 MK-4-9                 2   2   2   1   2   1   1   1   2   2   2   2   1   2   2   1   2   1   1   1   1   1   1   2   2   2   1   2   2   1   1   1   1   2   1   2   2   2   2   2   1   2   1   1   2   2   2   1   1   1   1   1   2   2   1   1   1   1   1   2   2   2   2   1   2   2   1   1   2   2   2   2   1   2   2   1   1   1   1   1   1   1   2   2   2   2   2   1   1   2   1   1   1   1   1   2   1   2   2   1   1   2   2   2   1   1   1   1   2   1   1   1   2   1   1   2   1   1   1   1   2   1   2   2   2   2   1   2   1   2   2   2   2   1   1   2   1   2   2   2   2   1   1   2   1   2   2   1   2   2   2   1   1   2   2   2   2   1   1   2   1   2   2   2   1   1   1   1   1   1   1   1   2   2   2   2   1   2   2   2   1   1   2   2   2   1   2   2   2   2   1   2   2   2   2   2   1   2   1   2
 MK-4-10                2   1   2   1   2   1   1   1   1   2   1   2   1   2   2   1   2   1   1   1   1   1   1   1   2   2   1   2   2   1   1   1   1   2   1   2   2   2   2   2   1   2   2   1   2   2   2   1   2   1   1   1   2   2   1   1   1   1   1   1   2   2   2   1   2   1   1   2   2   2   2   1   1   2   2   2   2   1   1   1   1   1   2   2   2   2   2   1   1   2   1   1   1   1   1   2   1   2   2   1   1   2   2   2   1   1   1   1   2   1   1   1   2   1   1   2   1   2   1   1   2   1   2   2   2   2   1   2   1   1   2   2   2   1   1   2   1   2   2   2   2   1   1   2   2   2   2   1   2   2   2   1   1   2   2   2   2   2   1   2   1   2   2   2   1   1   1   2   1   2   1   1   2   2   2   2   1   2   2   2   1   1   2   2   2   1   2   2   2   2   1   1   2   2   2   2   1   2   1   2
 MK-4-11                2   1   2   1   2   1   1   1   1   2   1   2   1   2   1   2   2   1   2   1   1   1   1   1   1   2   1   2   2   1   1   1   1   2   1   1   2   2   2   2   1   2   1   1   2   2   2   1   1   1   1   2   2   2   1   2   2   1   1   1   2   2   2   1   2   1   1   2   2   2   2   1   1   2   2   2   2   2   1   1   1   1   1   2   1   2   2   1   2   2   2   1   1   1   1   1   1   2   2   1   1   2   2   2   1   1   2   1   2   1   1   1   1   1   2   2   1   2   1   1   2   1   2   2   2   2   1   2   1   2   2   2   2   1   1   2   1   2   1   2   2   1   2   2   2   1   2   1   2   2   2   1   1   2   2   2   1   2   1   2   1   2   2   1   1   1   1   2   1   2   1   1   2   2   2   2   1   2   2   2   1   1   2   2   2   1   2   2   2   2   1   1   1   2   2   2   1   2   1   2
 MK-4-12                1   1   2   1   2   1   1   1   1   2   1   2   1   2   1   1   2   2   2   1   1   2   1   1   1   2   1   2   2   2   1   1   1   2   1   1   1   1   2   2   1   2   1   1   2   2   2   1   1   1   2   2   2   2   1   2   2   1   1   2   2   2   2   1   2   1   1   2   2   2   2   1   2   2   2   2   2   2   1   1   1   1   1   2   1   2   2   1   2   2   2   1   1   1   1   1   1   1   2   1   1   2   2   2   1   2   2   1   2   1   2   1   1   1   2   2   1   2   1   1   2   1   2   2   2   2   1   1   1   2   2   2   2   1   1   2   1   2   1   2   2   1   2   2   2   1   2   1   2   2   2   1   2   2   2   2   1   2   1   2   1   2   2   1   1   1   1   2   1   1   1   1   2   2   2   2   1   2   2   2   1   1   2   2   2   1   2   2   2   2   1   1   1   2   2   2   2   2   1   2
 MK-4-13                1   1   1   1   2   1   1   1   1   2   1   2   1   2   1   1   2   1   2   1   1   2   1   1   1   2   1   2   2   2   1   1   1   1   1   1   1   1   2   2   1   2   1   1   2   2   2   1   1   1   2   2   2   2   1   2   2   1   1   2   2   1   2   1   2   1   1   2   2   2   2   1   2   1   2   2   2   2   1   1   2   1   2   2   1   2   1   1   2   2   2   1   1   1   1   1   1   1   2   1   1   2   2   2   1   2   2   1   2   1   2   1   1   1   2   2   1   2   1   1   2   1   2   2   2   2   1   1   1   2   2   2   2   1   1   2   2   1   2   2   2   1   2   2   2   1   2   1   2   2   2   1   2   1   2   2   1   2   1   1   1   1   2   1   1   1   1   2   2   1   2   1   2   2   2   2   1   2   1   2   1   1   2   2   2   1   2   2   2   2   2   1   1   2   2   2   2   2   1   2
 MK-4-14                1   1   1   1   2   1   1   1   1   2   1   2   1   2   1   1   2   1   2   1   1   2   1   1   1   2   1   1   2   2   1   2   1   1   1   1   1   1   2   2   1   1   1   1   2   2   2   1   1   1   2   2   1   2   1   1   2   1   1   1   2   1   2   1   2   1   1   2   1   2   2   1   2   1   2   2   2   2   1   1   2   2   2   2   2   2   1   2   2   2   2   1   1   2   1   1   1   1   2   2   1   2   1   2   1   2   2   1   2   1   2   1   2   1   2   2   2   2   1   1   2   1   2   2   2   2   1   1   1   2   2   2   1   1   1   2   1   1   2   2   2   1   2   2   2   1   2   1   2   2   2   1   2   1   2   1   1   2   1   1   1   1   2   1   1   1   1   2   2   1   2   1   2   2   2   2   1   2   1   2   1   2   2   2   2   1   2   2   2   2   2   1   1   2   2   2   2   2   1   2
 MK-4-15                1   1   1   1   2   1   2   1   1   2   1   2   1   2   1   1   2   1   2   1   1   2   1   1   1   2   1   1   2   2   1   2   1   1   1   1   1   1   2   2   1   1   1   1   1   2   2   1   1   1   2   2   1   2   1   2   2   1   1   2   2   1   2   1   1   1   2   2   2   2   2   1   2   1   2   2   2   2   1   1   2   2   2   2   2   2   1   2   2   2   2   1   1   2   1   1   2   1   2   2   1   1   1   1   1   2   2   1   2   1   1   1   2   1   2   2   2   2   1   1   2   1   2   2   1   2   1   2   1   2   2   2   1   1   1   2   1   1   2   2   2   1   2   2   2   1   2   1   2   2   2   1   2   1   2   1   1   2   1   1   1   1   1   1   1   2   1   2   2   1   2   1   2   2   2   2   1   2   1   2   1   2   2   2   2   1   2   2   2   2   2   1   1   2   2   2   2   2   1   1
 MK-4-16                1   1   1   1   2   1   1   1   1   2   1   2   1   2   1   1   2   2   2   1   1   2   1   1   1   2   1   1   2   2   1   2   1   1   1   2   1   1   2   2   1   1   1   1   1   2   2   2   1   1   2   2   1   2   1   2   2   1   1   2   2   1   2   1   1   2   2   2   1   2   2   1   2   2   2   2   2   2   1   1   2   2   2   2   2   2   1   2   2   2   2   1   1   2   2   1   1   1   2   2   1   1   1   2   2   2   2   1   2   1   1   1   1   1   2   2   1   2   1   1   2   1   1   1   1   2   1   2   2   2   2   2   1   1   1   2   1   1   2   2   2   2   2   2   2   1   2   2   2   2   2   1   2   2   2   1   1   2   1   1   1   1   1   1   1   2   1   2   2   2   2   1   1   2   2   2   1   2   1   2   1   2   2   2   2   1   2   2   2   2   2   1   1   2   2   2   2   2   1   2
 MK-5-1                 1   2   1   2   1   2   2   2   1   1   2   1   2   2   2   2   2   1   1   2   1   2   2   1   2   1   1   2   1   1   2   2   1   1   1   1   2   1   2   1   1   2   2   2   1   1   1   1   2   1   2   1   2   1   1   2   2   2   2   2   2   2   1   1   1   1   2   1   2   2   2   2   1   1   1   2   1   1   1   1   1   1   2   1   1   2   1   1   2   1   2   2   1   2   1   1   1   1   1   2   2   1   2   2   1   2   2   1   1   2   2   1   1   2   2   1   1   1   2   2   1   2   2   2   1   1   2   2   2   2   1   1   1   2   1   1   2   2   2   1   1   2   1   1   2   2   2   1   2   1   2   2   2   1   1   2   2   2   2   2   2   1   1   2   2   2   1   2   2   1   2   2   2   2   1   1   1   1   1   1   1   2   2   2   1   2   1   2   1   1   2   1   1   2   1   2   1   1   1   2
 MK-5-2                 1   2   1   2   1   2   1   2   1   1   2   2   2   2   2   2   2   1   1   2   1   2   2   1   1   1   1   2   1   1   2   2   1   1   1   2   2   1   2   1   1   2   2   2   1   1   1   2   2   1   2   1   1   1   1   2   1   2   2   2   2   2   1   1   1   1   2   1   2   2   2   2   1   2   1   2   1   1   1   1   1   1   2   1   1   2   1   1   2   1   2   2   1   1   1   1   1   1   1   2   2   1   2   2   1   2   2   1   1   2   2   1   1   2   2   1   1   1   2   1   1   1   2   1   1   1   2   2   2   2   1   1   2   1   1   1   2   2   2   1   1   2   1   1   2   2   2   1   2   1   2   1   1   1   1   1   2   2   2   2   2   1   1   1   2   2   1   2   2   1   2   2   2   2   1   1   1   1   1   1   1   2   2   1   1   2   1   2   1   1   2   1   1   2   1   2   1   1   1   2
 MK-5-3                 1   2   1   2   2   2   2   2   1   1   2   2   2   2   2   2   2   1   1   2   1   2   2   1   1   1   1   2   1   1   2   2   1   1   1   2   2   1   2   2   2   2   2   1   1   1   1   2   2   2   2   1   1   2   1   2   1   2   1   2   2   2   2   1   1   1   2   1   2   1   2   2   1   1   1   2   1   1   1   1   1   1   2   1   1   2   1   1   1   2   2   2   1   1   1   1   1   1   1   2   2   1   2   2   1   2   2   1   1   2   2   1   1   2   2   1   1   1   2   1   1   1   2   1   1   1   2   2   2   2   1   1   2   2   1   1   2   2   2   1   1   2   1   1   2   2   2   1   2   1   2   1   2   1   1   2   2   2   2   2   2   1   1   2   2   2   1   2   2   1   1   2   2   2   1   1   2   1   1   1   1   2   2   1   1   2   1   2   1   1   2   1   1   2   1   2   1   1   1   2
 MK-5-4                 1   2   1   2   2   2   2   2   1   1   2   2   2   2   2   2   2   2   1   2   2   1   2   1   1   1   1   1   1   2   2   2   1   1   2   2   2   2   2   2   2   2   2   1   1   1   1   2   2   1   2   2   1   2   1   2   2   2   1   2   2   2   2   2   1   1   2   1   2   1   2   2   1   2   1   2   2   1   1   1   1   1   2   1   1   2   1   1   1   2   2   1   1   1   1   1   1   1   1   2   2   2   2   2   1   2   1   1   2   2   2   1   1   2   2   2   1   2   2   1   2   1   2   1   1   1   2   2   2   2   1   1   2   2   1   1   2   2   2   1   1   2   1   2   2   2   2   1   1   1   2   1   2   1   1   2   2   2   2   2   2   1   1   1   2   2   1   2   1   1   1   2   2   2   1   1   1   1   1   1   1   2   2   1   1   2   1   2   1   1   2   1   1   2   1   1   1   1   1   2
 MK-5-5                 1   2   1   2   2   2   2   2   1   1   2   2   2   2   2   2   2   2   1   2   2   1   2   1   1   2   1   1   1   2   2   2   1   1   2   2   1   2   2   1   2   2   2   1   1   1   2   2   2   1   2   2   2   2   1   2   2   2   1   2   2   2   2   2   1   1   2   1   2   1   2   2   1   1   1   2   2   1   2   1   1   1   2   1   1   2   1   2   1   2   2   1   1   1   1   1   1   1   1   2   2   2   2   2   1   2   1   1   1   2   2   2   1   2   2   2   1   1   2   1   2   1   2   2   1   1   2   2   2   2   1   1   2   2   2   1   2   2   2   1   1   2   1   2   2   2   1   1   1   1   2   1   1   1   1   2   2   2   2   1   1   1   2   1   2   2   1   2   1   1   2   2   2   2   1   1   1   1   1   1   2   2   1   1   1   2   1   2   1   1   2   1   1   2   2   1   1   1   1   2
 MK-5-6                 1   2   2   2   2   1   2   2   1   1   2   2   2   2   2   2   2   2   1   2   2   1   2   1   1   1   2   1   1   2   2   2   1   1   2   2   1   2   2   1   2   2   2   1   1   1   2   2   1   2   2   2   2   2   1   2   2   2   2   1   2   2   2   2   1   2   2   1   2   1   2   2   2   1   1   2   2   1   2   2   1   1   2   2   1   1   1   1   1   2   2   1   1   1   1   1   1   1   1   2   2   1   2   2   1   2   1   1   1   2   2   2   1   2   2   2   1   2   2   2   1   1   2   2   1   1   1   2   2   2   1   1   2   2   2   1   1   2   2   1   1   2   1   2   2   2   1   1   1   1   2   1   1   2   1   2   2   2   2   1   1   1   2   1   2   2   2   2   1   1   1   2   2   2   1   1   1   1   1   2   2   2   1   1   1   2   1   1   1   1   2   1   2   2   2   1   1   1   2   2
 MK-5-7                 2   2   2   2   2   1   2   2   2   1   2   2   2   2   2   2   2   2   1   1   2   1   2   1   2   1   2   1   1   2   2   2   1   1   2   2   1   2   2   1   2   2   2   1   2   1   2   2   1   2   2   2   2   2   1   2   2   2   2   1   2   2   2   1   1   2   2   1   2   1   2   2   1   1   2   2   1   2   2   2   1   1   2   1   1   1   1   1   1   2   2   1   1   1   1   1   1   1   1   2   2   2   2   2   2   1   2   1   1   2   2   2   1   2   2   2   2   2   2   2   2   2   2   2   2   1   2   2   2   2   1   1   1   2   2   1   1   2   2   1   1   2   1   2   2   2   1   1   1   1   2   1   1   2   1   2   2   2   2   1   1   1   1   1   2   2   2   2   1   1   2   1   1   1   1   1   1   1   1   2   2   2   1   1   1   2   1   1   1   1   2   1   2   2   2   1   1   1   2   2
 MK-5-8                 2   2   2   2   2   1   2   2   1   1   2   2   2   2   2   2   2   1   1   1   2   1   2   1   2   1   2   1   1   2   2   1   1   2   2   2   1   2   2   1   1   2   2   1   2   1   2   2   1   2   2   2   2   2   1   2   2   2   2   1   2   2   2   1   1   2   1   2   2   1   1   1   1   1   2   2   1   2   2   2   1   1   2   1   1   1   1   1   2   2   2   1   1   1   1   1   1   1   1   2   1   2   2   2   2   1   2   1   1   2   2   2   1   2   2   2   2   2   2   2   2   2   2   2   2   1   2   2   2   2   1   1   1   2   2   1   1   2   2   1   1   2   1   2   2   2   1   1   1   1   2   1   1   2   1   2   1   2   2   1   1   1   1   1   2   2   2   2   1   1   2   1   1   1   1   1   1   1   1   2   2   1   1   2   1   2   1   1   1   1   2   1   2   2   2   1   1   1   2   2
 MK-5-9                 2   2   2   2   1   1   2   2   2   1   2   2   2   2   2   2   2   1   1   1   2   2   2   1   2   1   2   1   1   2   2   1   1   2   2   1   2   2   2   1   1   2   2   1   2   1   2   2   1   2   2   1   2   2   2   2   2   2   1   1   1   2   2   1   1   2   1   2   2   1   1   2   1   1   2   2   1   2   2   2   1   1   2   1   2   1   1   1   2   2   1   1   2   1   1   1   1   1   1   2   1   2   2   2   2   1   2   1   1   2   2   2   1   2   2   2   2   2   2   2   2   2   2   2   2   1   2   2   2   2   1   1   2   2   2   1   1   2   2   1   1   2   1   2   2   2   1   1   1   1   2   1   2   2   1   2   1   2   2   1   1   2   1   2   2   2   2   2   1   1   2   1   1   1   1   1   1   1   1   2   2   2   1   2   1   1   1   1   1   1   2   1   1   2   2   1   1   1   2   2
 MK-5-10                2   2   2   2   1   1   1   2   2   1   2   2   2   1   2   2   2   1   1   1   2   2   1   1   2   1   1   1   1   2   1   1   1   2   1   1   2   1   2   1   1   2   2   1   2   1   2   2   1   2   2   1   2   2   2   2   2   2   1   1   1   2   2   1   1   2   1   2   2   1   1   2   1   1   2   2   1   2   2   2   1   1   2   1   2   1   1   1   2   2   1   1   2   1   1   1   1   1   1   2   2   2   2   2   2   1   2   1   1   2   2   2   1   2   2   2   2   2   2   2   2   2   2   2   2   1   2   2   2   2   1   1   2   2   2   1   1   2   1   1   1   2   1   2   2   1   1   1   1   1   2   1   1   2   1   2   1   2   2   1   1   2   1   2   2   2   2   2   1   1   2   1   1   1   1   1   1   1   1   2   2   2   1   2   1   1   1   1   1   1   1   2   1   2   2   1   1   2   2   2
 MK-5-11                2   2   2   2   1   1   1   2   2   1   2   2   2   1   2   2   2   1   1   1   1   2   1   1   2   1   1   1   1   2   1   1   1   2   1   2   2   1   2   1   2   2   2   1   2   1   2   2   1   2   2   1   1   1   2   2   2   2   1   1   1   2   2   1   1   2   1   2   2   1   1   2   1   1   2   2   1   2   2   2   1   1   2   1   2   1   1   1   2   2   1   1   2   1   1   1   1   1   1   2   2   2   2   2   2   1   2   1   1   2   1   2   1   2   2   2   2   2   2   2   2   2   2   2   2   1   2   2   2   2   1   1   2   1   2   1   1   2   1   1   1   2   1   2   2   1   1   1   1   1   2   1   1   2   1   2   1   2   2   2   1   2   1   2   2   1   2   2   1   1   2   1   1   1   1   1   1   1   1   2   2   2   1   2   1   1   1   1   1   1   1   2   1   2   2   1   1   2   1   2
 MK-5-12                2   2   2   2   1   1   1   2   2   1   2   2   1   1   2   2   2   1   1   1   1   2   2   1   2   1   2   1   1   2   1   1   1   2   1   2   2   1   2   1   2   2   2   1   2   1   2   2   1   2   2   1   1   2   2   2   2   2   1   1   2   2   2   1   1   2   1   2   2   1   2   2   1   1   2   2   2   2   2   2   1   1   2   1   2   1   1   1   2   2   1   1   2   1   1   1   1   1   1   2   2   2   2   2   2   1   2   1   1   2   1   2   1   2   2   2   2   2   2   2   1   2   2   2   2   1   2   2   2   2   1   1   2   1   2   1   1   2   1   1   1   1   1   2   2   1   2   1   1   1   2   1   1   2   1   1   1   2   2   2   2   2   1   2   2   1   2   2   1   1   1   1   1   1   1   1   1   1   1   2   2   2   1   2   1   2   1   1   1   2   1   2   1   2   2   1   1   2   1   1
 MK-5-13                2   2   2   2   1   1   1   2   2   1   2   2   1   1   2   1   2   1   1   1   1   2   2   2   2   1   2   1   2   2   1   1   1   2   2   2   2   1   2   1   2   1   2   2   2   1   2   1   1   2   2   1   1   2   2   2   2   2   2   1   2   2   2   1   1   2   1   2   2   2   2   2   1   1   2   2   1   1   1   2   2   1   2   1   2   1   1   1   2   2   1   1   2   1   2   1   1   1   1   2   2   2   2   2   2   1   2   1   1   2   1   2   1   2   2   2   2   2   2   2   1   2   2   2   2   1   2   2   2   2   2   1   2   1   2   2   1   2   1   1   1   1   1   2   2   1   1   2   1   1   2   1   1   2   2   1   1   2   2   2   2   2   1   2   2   1   2   2   1   1   1   1   1   1   1   1   1   1   1   2   2   2   1   2   2   2   1   1   1   2   1   2   1   2   2   1   1   1   1   1
 MK-5-14                2   2   1   2   1   1   1   1   2   1   2   2   1   1   2   1   2   2   1   1   1   2   2   2   1   1   2   1   2   2   1   1   1   2   2   2   2   1   2   1   2   1   2   2   2   1   2   1   1   2   2   1   1   2   2   2   1   2   2   1   2   2   2   1   1   2   1   2   2   1   2   2   1   1   2   2   1   1   1   2   2   1   2   1   2   1   1   1   2   2   1   1   2   1   2   1   1   1   1   2   2   2   2   2   1   2   2   1   1   2   1   1   1   2   2   2   2   2   2   2   1   2   2   2   2   1   2   2   2   1   2   1   2   1   2   2   1   2   2   1   1   1   1   2   2   1   1   2   1   1   2   1   1   2   2   1   2   2   2   1   2   2   1   2   2   1   2   2   1   1   2   1   1   1   1   1   2   1   1   2   2   2   1   2   2   2   1   1   1   2   2   2   1   2   2   1   1   1   1   1
 MK-5-15                2   2   1   2   1   1   1   1   1   1   2   2   1   1   2   1   2   2   2   1   1   2   2   2   1   1   2   1   2   2   2   1   2   2   2   2   2   1   2   1   2   1   2   2   2   1   2   1   1   2   2   2   1   2   2   2   1   2   1   2   2   2   2   1   1   2   1   2   2   1   2   2   1   1   2   2   2   1   1   2   2   1   2   1   2   1   1   1   2   2   1   1   2   1   2   1   1   1   1   2   2   2   2   2   2   2   2   2   1   2   1   1   1   2   2   2   2   2   2   2   1   2   2   2   2   2   2   1   2   1   2   1   2   1   2   2   1   1   2   1   1   1   2   2   2   1   1   2   2   1   1   2   1   2   2   1   2   2   2   1   2   2   1   2   2   1   2   2   2   1   2   1   1   1   1   1   1   1   1   2   2   2   1   2   2   2   1   1   1   2   2   2   1   2   2   1   1   1   1   2
 MK-5-16                2   1   1   2   1   2   1   1   1   1   2   2   1   1   2   2   2   2   2   1   1   2   2   2   1   1   2   1   2   2   2   1   2   2   2   2   2   1   2   2   2   1   2   2   2   1   2   1   1   1   2   2   1   2   2   2   1   2   1   2   2   2   2   1   1   2   1   2   2   1   2   2   1   1   2   2   1   1   1   2   2   1   2   1   2   1   1   1   2   1   1   1   2   1   2   1   1   1   1   1   1   2   2   2   2   2   2   2   1   2   1   1   1   2   2   1   2   2   2   2   1   2   2   2   2   2   2   1   2   2   2   1   2   1   2   2   1   1   2   1   1   1   2   2   2   1   1   1   2   1   1   2   1   2   2   1   2   1   2   1   2   2   1   2   2   1   2   2   2   1   2   1   1   1   1   1   2   1   1   2   2   2   1   2   2   2   1   1   2   2   2   2   1   2   2   2   1   1   1   2
 MK-6-1                 2   1   2   1   2   1   2   1   2   2   2   1   1   1   1   1   1   1   2   2   2   2   1   2   1   2   1   2   1   1   1   1   2   2   1   2   2   1   1   2   1   2   2   2   1   2   1   2   1   2   1   2   2   1   2   1   1   1   2   1   2   1   2   1   2   1   2   1   2   2   2   2   2   2   2   1   1   2   2   2   1   2   2   2   2   2   1   1   1   1   2   1   1   2   2   2   2   2   2   2   2   1   2   2   2   2   1   2   2   1   1   1   2   1   1   2   2   2   1   1   2   2   2   2   1   2   1   1   2   2   2   2   1   2   2   1   1   2   1   2   2   2   1   1   1   2   1   2   2   2   1   2   1   1   2   2   2   2   2   2   1   2   2   2   1   1   1   2   2   2   1   1   2   2   2   1   1   1   1   2   2   2   2   2   2   1   2   1   2   2   1   2   2   1   1   1   1   2   1   1
 MK-6-2                 2   1   2   2   2   1   2   2   2   2   1   1   1   1   1   1   1   1   2   2   2   2   1   2   1   1   1   2   1   1   1   1   2   2   1   2   2   1   1   1   1   2   2   2   1   1   1   2   1   2   1   1   2   1   2   1   1   1   2   1   2   1   2   1   2   1   2   1   2   2   2   2   2   2   2   2   1   2   2   2   1   2   1   1   2   2   1   1   2   1   2   1   1   2   2   2   2   2   1   2   2   1   1   2   2   2   1   2   2   1   1   1   2   1   1   1   2   2   1   1   2   2   2   2   1   2   1   1   2   1   2   2   1   2   2   1   1   2   1   2   2   2   1   1   1   2   1   2   2   2   1   2   1   1   1   2   2   2   2   1   1   2   2   2   1   1   1   2   2   2   1   1   2   2   2   1   2   2   2   2   1   2   2   2   2   1   2   1   2   2   1   2   1   1   1   1   1   2   1   1
 MK-6-3                 2   2   2   2   2   1   2   1   2   2   1   1   1   1   1   1   1   1   2   2   2   2   1   2   1   1   1   1   1   1   1   2   2   2   1   1   2   1   1   1   1   2   2   2   1   1   1   2   1   2   1   1   2   1   2   1   1   1   1   1   2   1   2   1   2   1   2   1   2   2   2   2   2   2   2   2   1   2   2   2   2   2   1   1   2   2   1   1   2   1   2   1   1   2   2   2   2   2   2   2   2   2   1   1   2   2   1   2   2   1   2   2   1   2   1   1   2   1   1   1   2   2   2   2   1   2   1   1   2   1   2   2   1   2   2   1   1   2   1   2   2   2   1   1   1   2   1   2   1   2   1   2   2   1   1   1   2   2   2   1   1   2   2   2   1   1   1   2   2   2   1   1   2   2   2   1   2   2   2   1   1   2   2   2   2   1   2   1   1   2   1   1   1   1   1   1   2   2   2   1
 MK-6-4                 2   2   2   2   2   1   2   1   2   1   1   1   2   1   1   1   1   1   2   2   2   2   1   1   1   1   1   1   1   1   1   2   2   2   1   1   2   1   1   1   2   2   2   2   1   1   2   2   1   2   1   1   2   1   2   1   1   1   1   2   2   2   2   2   2   1   2   1   2   2   2   2   2   1   2   2   1   2   2   2   2   1   1   1   2   2   1   1   2   1   2   1   1   2   2   2   2   1   2   2   2   2   1   1   2   1   2   2   2   1   2   2   2   1   1   2   2   1   1   2   2   2   1   2   1   2   2   1   2   1   1   2   1   1   2   1   2   2   2   2   2   2   1   1   1   2   1   2   1   2   2   2   1   1   1   1   2   1   2   1   1   2   1   2   1   1   1   2   2   2   1   1   2   2   2   1   2   2   2   1   1   2   2   2   2   1   2   1   2   2   1   1   1   1   1   1   2   2   2   1
 MK-6-5                 2   2   2   2   2   1   2   1   2   1   1   1   2   1   1   1   1   1   2   2   1   2   1   1   1   1   2   1   1   1   1   2   1   2   2   1   2   1   1   1   2   2   2   2   1   1   2   2   1   2   1   1   2   1   1   1   1   1   1   2   1   2   2   2   2   1   2   1   2   2   2   2   2   1   1   2   1   2   2   2   2   1   1   1   2   2   1   1   2   1   2   1   1   2   2   2   2   2   2   2   2   2   1   1   2   1   1   2   2   1   2   2   2   1   1   2   2   1   1   2   2   2   1   2   1   2   2   1   2   1   1   2   1   1   2   1   2   2   2   2   2   2   1   1   2   2   1   2   1   2   2   2   1   1   1   1   2   1   2   1   1   2   1   2   1   1   2   2   2   2   1   1   2   2   2   1   2   2   2   1   1   2   2   2   2   1   2   1   1   2   1   2   1   1   1   1   2   2   2   1
 MK-6-6                 2   2   2   2   2   1   2   1   2   1   1   1   2   1   1   1   1   1   2   2   2   2   1   1   1   1   2   1   2   1   1   2   1   2   2   1   2   1   1   1   2   2   2   2   1   1   2   2   1   1   1   1   2   1   1   1   1   1   1   2   1   2   2   2   2   1   2   2   2   2   1   2   2   1   1   1   1   2   2   2   2   1   1   1   2   1   1   2   2   1   2   1   1   2   2   2   2   2   2   2   1   2   1   1   2   1   1   2   2   2   2   2   2   1   1   2   2   1   2   2   2   2   1   2   1   2   2   1   2   1   1   2   1   1   2   1   2   2   2   2   2   2   2   1   2   2   1   1   1   2   2   2   1   1   1   1   2   1   1   1   1   2   1   2   1   1   2   2   2   2   1   1   2   2   2   1   2   2   2   1   1   2   2   2   2   1   2   1   1   2   1   2   1   1   1   1   2   2   2   1
 MK-6-7                 2   2   2   2   2   1   2   1   2   1   1   1   2   1   1   1   2   1   2   2   2   2   2   1   1   1   2   1   2   1   1   2   1   1   2   1   2   1   1   1   2   2   2   1   1   1   2   2   1   1   2   1   2   1   1   1   2   1   1   2   1   2   2   2   2   1   2   2   2   2   1   1   1   1   1   1   1   2   2   2   1   1   1   1   2   1   1   2   2   1   2   1   1   2   1   1   2   2   2   2   1   1   2   1   2   1   1   1   2   2   2   2   2   1   1   2   2   1   1   2   2   2   1   2   1   2   2   1   2   1   1   2   1   1   2   1   2   2   2   2   2   2   2   1   2   2   1   1   1   2   2   2   2   2   1   1   2   2   1   1   1   2   1   2   1   1   2   2   2   2   1   2   2   2   2   1   2   2   2   1   1   2   2   2   2   1   2   1   1   2   1   2   1   1   1   1   2   1   2   1
 MK-6-8                 2   2   2   2   2   1   2   1   2   1   1   2   1   2   1   1   2   2   2   2   2   2   1   1   1   1   1   1   2   1   1   2   1   2   2   1   2   1   1   1   2   2   2   1   1   1   1   2   1   1   1   1   2   1   1   1   2   2   1   2   1   2   2   2   2   1   2   2   2   2   1   1   1   1   1   1   1   2   2   2   1   1   1   2   1   1   1   1   2   1   2   1   1   2   1   2   2   2   2   2   1   1   2   1   2   1   1   1   1   2   2   2   2   1   1   2   2   1   1   2   2   2   1   2   1   2   2   1   2   1   1   2   2   1   2   1   2   2   2   2   2   2   1   1   2   2   1   1   1   2   2   2   2   2   1   1   1   2   2   1   1   2   2   2   1   1   1   2   2   2   1   2   2   2   1   1   2   1   2   1   1   2   2   2   2   1   2   1   1   2   1   2   1   1   1   1   1   1   2   1
 MK-6-9                 2   2   2   2   2   1   2   1   2   1   1   2   1   2   1   1   1   2   2   2   2   2   1   1   1   1   1   1   2   1   1   2   1   2   2   1   2   1   2   1   2   2   2   1   1   1   1   2   1   2   1   1   2   1   1   1   2   2   1   2   2   2   2   2   1   1   2   2   2   2   2   1   1   1   1   1   2   2   2   2   1   1   1   1   1   1   1   1   2   1   2   1   1   2   1   2   2   2   2   2   1   1   2   1   2   1   2   1   1   1   2   2   2   1   1   2   2   1   1   2   2   2   1   2   1   2   2   1   2   1   1   2   2   1   2   2   2   2   2   2   2   2   1   1   2   2   1   1   1   2   2   2   2   2   1   1   1   2   1   2   2   2   2   2   1   1   1   2   2   2   1   2   2   2   1   1   2   1   2   1   1   2   2   2   2   1   2   1   1   2   1   1   1   1   1   1   1   1   2   1
 MK-6-10                2   2   1   2   2   1   2   1   2   1   1   2   1   2   1   2   1   2   2   2   2   2   2   1   1   1   1   2   2   1   1   2   1   2   2   1   2   1   2   1   2   2   2   1   1   1   1   2   1   2   1   1   2   1   1   1   2   2   1   2   2   1   2   1   2   1   2   1   2   2   2   1   1   1   1   1   1   2   2   2   1   1   2   1   1   2   1   1   2   1   2   1   2   2   1   2   2   2   2   2   1   1   2   1   2   1   2   1   1   1   2   2   2   1   1   2   2   1   1   2   2   2   1   2   1   2   2   1   2   1   1   1   2   1   2   1   2   2   2   1   2   2   1   1   2   2   1   1   2   2   2   1   2   2   1   1   1   2   1   2   2   2   2   2   1   1   1   2   2   2   1   2   1   2   1   1   2   1   2   2   1   2   2   2   2   1   2   1   1   2   1   1   1   1   1   1   1   1   2   1
 MK-6-11                2   2   1   2   2   1   2   1   1   1   1   2   1   1   1   2   1   2   2   2   2   2   2   1   1   1   1   2   2   1   1   2   1   2   2   1   2   1   1   1   2   2   2   1   1   1   1   2   1   2   1   1   2   1   1   1   2   2   1   2   2   1   2   1   2   1   2   1   2   2   2   1   1   1   1   1   1   2   2   2   1   1   2   1   1   2   1   1   2   1   2   1   2   1   1   2   2   2   2   2   1   1   2   1   2   1   2   1   1   1   2   2   2   1   2   1   2   2   1   2   2   2   1   2   1   2   1   2   2   1   1   1   2   1   2   2   2   2   2   2   2   2   1   2   2   2   1   1   2   2   2   2   1   2   1   1   1   2   2   2   2   1   2   1   1   1   1   2   2   2   1   2   1   2   1   2   2   1   2   2   1   1   2   2   2   1   2   1   1   2   2   1   2   1   1   1   1   1   2   1
 MK-6-12                2   2   1   1   2   1   1   1   1   1   1   2   1   1   2   2   1   2   2   2   2   2   2   1   1   1   1   1   1   1   1   2   2   1   2   1   2   1   1   1   2   2   2   1   1   1   1   2   1   2   1   1   2   1   1   2   2   2   1   2   2   1   2   1   2   1   2   1   2   2   2   1   1   1   1   1   1   2   2   2   1   2   2   1   1   2   2   1   2   1   2   1   2   1   1   1   2   1   2   1   1   1   2   1   2   1   2   1   1   1   2   2   2   1   2   1   2   2   1   2   2   2   1   2   1   2   1   2   2   1   1   1   2   1   2   2   2   2   1   2   2   2   1   2   2   2   1   1   2   1   2   2   1   2   1   2   1   2   2   2   2   1   1   1   1   1   1   2   2   2   1   2   1   2   1   1   2   1   2   2   1   1   2   2   1   1   2   1   1   2   1   1   2   1   1   1   1   1   2   1
 MK-6-13                2   2   1   1   2   1   1   1   1   1   1   2   1   1   2   2   1   2   2   2   2   2   2   1   1   1   1   1   1   1   1   2   2   1   2   1   2   1   1   1   2   2   2   1   1   1   1   2   1   2   1   1   2   2   1   2   2   2   1   2   2   1   2   1   2   1   2   1   2   2   1   1   1   1   1   2   1   2   2   2   1   2   2   1   1   2   2   1   2   1   2   1   2   1   1   1   2   2   2   1   1   1   2   2   1   1   2   1   1   2   2   2   2   1   2   1   2   2   1   2   2   2   2   2   1   1   1   2   2   1   1   1   2   1   2   2   2   1   1   2   2   2   1   2   2   2   1   1   2   1   2   2   1   2   1   2   1   2   2   2   2   1   1   1   1   1   1   1   2   2   2   2   1   2   1   1   2   1   2   2   1   1   2   2   1   2   2   2   1   2   1   1   1   1   1   1   1   2   2   1
 MK-6-14                2   2   1   1   2   2   1   1   1   1   1   2   1   1   2   2   1   2   2   2   2   2   2   1   1   1   1   1   1   1   1   2   2   1   2   1   2   1   1   2   2   2   2   1   1   1   1   1   1   2   1   1   2   2   1   2   2   2   2   2   1   1   1   1   2   1   2   1   2   2   1   1   1   1   2   2   2   2   2   2   1   2   2   1   1   2   2   1   2   2   2   1   2   1   1   1   2   2   2   2   1   1   2   2   1   1   2   1   2   2   2   2   2   1   1   1   2   2   1   2   2   2   2   1   1   1   1   2   2   1   1   1   2   1   2   2   2   2   2   2   2   2   1   2   2   2   1   1   2   1   2   2   1   2   1   2   2   2   2   2   1   1   1   1   1   1   1   1   2   2   2   2   1   2   1   1   2   1   2   2   1   1   2   2   1   2   2   2   1   2   1   1   1   1   2   1   1   2   2   1
 MK-6-15                2   2   1   1   2   2   1   1   1   1   1   2   1   1   2   2   2   2   2   2   2   2   2   1   1   1   1   1   1   2   1   2   2   1   2   1   2   2   1   2   2   2   2   2   1   1   1   1   1   2   2   1   2   2   1   2   1   2   2   2   1   1   1   1   2   1   2   1   2   2   1   1   1   2   2   2   1   2   1   2   1   2   2   1   1   2   2   1   2   2   2   1   2   1   1   1   2   2   2   2   1   1   2   2   1   1   1   1   1   2   2   1   2   1   1   1   2   2   1   2   2   2   1   1   1   1   1   2   2   1   1   1   2   2   2   1   2   2   2   2   2   2   1   2   2   2   1   1   2   1   2   2   1   2   1   1   2   2   2   2   1   1   1   1   1   1   1   1   2   2   2   2   1   2   1   1   2   1   2   2   2   1   2   2   1   2   2   2   1   2   1   1   1   1   2   1   1   2   1   1
 MK-6-16                1   2   1   1   2   2   1   1   1   1   1   2   1   1   2   2   2   2   2   2   2   2   2   1   1   1   1   1   1   2   1   2   2   2   2   1   2   2   1   2   2   2   1   1   1   1   1   1   2   2   2   1   2   1   1   2   1   1   2   2   1   1   1   1   2   1   2   2   2   2   1   1   1   2   2   2   1   2   1   2   1   2   2   1   1   2   2   1   1   2   2   1   2   1   1   1   1   2   2   2   1   1   2   2   1   1   1   1   1   2   2   1   2   1   1   2   2   2   1   2   2   2   1   1   1   1   1   2   2   1   1   1   2   2   2   1   2   2   2   2   2   2   2   2   2   2   1   1   1   2   2   2   2   2   1   1   2   1   2   2   2   1   1   1   1   1   2   1   2   2   2   2   1   2   2   1   2   1   2   2   2   1   2   2   1   2   2   2   1   2   1   1   1   1   2   1   1   2   1   1
 
!****************************************** Phenotypic Data **********************************************************
!-100.0 is resevred for missing phenotype
SimulatedTrait1         9.4441    8.7912   12.6255    8.1751   10.0921   10.0469   11.0324   10.3320    9.5430    8.6308    8.2950    8.4134   10.1224    9.6742    9.1028    9.5957    9.3885   12.1417    9.2980    9.9038   10.5677    9.4049    8.7908    9.4894   10.3693    8.9985    9.0919   11.1377   10.4482    8.8346   11.1719    9.9424    8.3485    9.8618    8.2438    9.9412   12.0557    9.5973    9.5882   11.0059   10.0620   10.3779   10.8853   11.9227   10.1077    9.0907    9.8502    8.8315   11.7790    9.6306   11.1354   10.4666    9.6883    8.8011    9.7545    8.9693    9.1754   10.8136    7.9345    9.9913   11.6379   10.5740    9.2760   10.5597   11.0827   10.0217    8.8185   10.6087    8.9064   11.1093   10.4281   10.1041   11.5459    9.6975   10.4638   12.1899    8.6995   12.0733    9.6531   11.1006    9.2180    8.3366   11.0956   10.6411    9.8638   10.0356    8.1138   11.9046    9.3976    8.5614   11.0271   10.1747   10.5925   10.6111   10.0273    9.1845    9.1070   10.3788    6.9837    9.8144   11.8239    9.7278    9.8103   10.4105   11.5385    9.8810   10.2335    8.6892   10.5338    9.8054    7.2219   10.1508    9.6141    9.2938   12.5936   10.2791   10.5858   10.0711    9.8642    9.7854   10.3722    8.2704    9.9031    8.8534   10.4793    8.4519    8.5771   10.5327   11.8702   11.4290    9.3868   11.7459    8.1252   10.1193    7.9672    9.7617    9.5214    9.6032    8.6566   10.4351    9.9754    8.7810    8.1426   11.6363    9.8633    9.8704    9.0867   11.4110   11.2354    9.8994    9.4076    9.6532    9.4455   10.1757    9.5208   10.4096    9.5929    9.9414   11.0129    9.5557   10.8420    9.3378   10.0748    9.5060    9.7360    7.7996   10.5961   10.7892    9.3810   12.3746   10.6430   11.9835   11.8071   10.6272   10.3354   10.4971    9.6656   10.4747   11.1990    7.6499   10.1370    9.8260   10.2763   10.7688    9.4484    8.8738    9.1122   10.5833   10.6566    9.9918    9.3137    9.2695    9.6684    8.7452   11.6500   12.0819    9.1270    9.3206   11.3906   10.1188
 
