# Supplementary material for: Inclusive Composite Interval Mapping of QTL by Environment Interactions in Biparental Populations
Source: PLoS One. 2015 Jul 10;10(7):e0132414. doi: 10.1371/journal.pone.0132414 (PMC4498613; doi:10.1371/journal.pone.0132414)
Supplement: S1 File — (ZIP) [file pone.0132414.s001.zip › BC1 population/e=1/run_00184.met]

!**********************Note: lines staring with "!" are remarks and will be ignored in the program********************
!*********************************General Information**********************************
!Assuming F1 = P1 x P2, populations available in QTL IciMapping are: 
!  1, P1BC1F1 = P1 x F1, the first backcrossing where P1 is used as the recurrent parent;
!  2, P2BC1F1 = P2 x F1, the first backcrossing where P2 is used as the recurrent parent;
!  3, F1DH, F1-derived doubled haploids; 
!  4, RIL or F1RIL, recombination inbred lines through the repeated selfing of F1;
!  5, P1BC1RIL, recombination inbred lines through the repeated selfing of P1BC1F1;
!  6, P2BC1RIL, recombination inbred lines through the repeated selfing of P2BC1F1;
!  7, F2, the selfing generation of F1;
!  8, F3, the selfing generation of F2;
!  9, P1BC2F1, the second backcrossing where P1 is used as the recurrent parent; 
! 10, P2BC2F1, the second backcrossing where P2 is used as the recurrent parent;
! 11, P1BC2RIL, recombination inred lines through the repeated selfing of P1BC2F1; 
! 12, P2BC2RIL, recombination inred lines through the repeated selfing of P2BC2F1; 
! 13, P1BC1F2, the selfing generation of P1BC1F1; 
! 14, P2BC1F2, the selfing generation of P2BC1F1; 
! 15, P1BC2F2, the selfing generation of P1BC2F1; 
! 16, P2BC2F2, the selfing generation of P2BC2F1; 
! 17, P1BC1DH, P1BC1F1-derived doubled haploids; 
! 18, P2BC1DH, P2BC1F1-derived doubled haploids; 
! 19, P1BC2DH, P1BC2F1-derived doubled haploids; 
! 20, P2BC2DH, P2BC2F1-derived doubled haploids; 
   1      !Mapping Population (see remarks above)
   2      !Mapping Function (1 for Kosambi; 2 for Haldane; 3 for Morgan)
   2      !Marker Space Type (1 for intervals; 2 for positions)
   1      !Marker Space Unit(1 for centiMorgans; 2 for Morgan)
   6      !Number of Chromosomes (or Linkage Groups)
 200      !Size of the mapping population
   1      !Number of environments
 
!***************************************** Chromosomes and Linkage Maps **********************************************
!Chromosome                 NumMarkers
-CH1                        16
-CH2                        16
-CH3                        16
-CH4                        16
-CH5                        16
-CH6                        16
!Linkage map (Marker name followed by position or the interval length)
 MK-1-1                1     0.000
 MK-1-2                1    10.000
 MK-1-3                1    20.000
 MK-1-4                1    30.000
 MK-1-5                1    40.000
 MK-1-6                1    50.000
 MK-1-7                1    60.000
 MK-1-8                1    70.000
 MK-1-9                1    80.000
 MK-1-10               1    90.000
 MK-1-11               1   100.000
 MK-1-12               1   110.000
 MK-1-13               1   120.000
 MK-1-14               1   130.000
 MK-1-15               1   140.000
 MK-1-16               1   150.000
 MK-2-1                2     0.000
 MK-2-2                2    10.000
 MK-2-3                2    20.000
 MK-2-4                2    30.000
 MK-2-5                2    40.000
 MK-2-6                2    50.000
 MK-2-7                2    60.000
 MK-2-8                2    70.000
 MK-2-9                2    80.000
 MK-2-10               2    90.000
 MK-2-11               2   100.000
 MK-2-12               2   110.000
 MK-2-13               2   120.000
 MK-2-14               2   130.000
 MK-2-15               2   140.000
 MK-2-16               2   150.000
 MK-3-1                3     0.000
 MK-3-2                3    10.000
 MK-3-3                3    20.000
 MK-3-4                3    30.000
 MK-3-5                3    40.000
 MK-3-6                3    50.000
 MK-3-7                3    60.000
 MK-3-8                3    70.000
 MK-3-9                3    80.000
 MK-3-10               3    90.000
 MK-3-11               3   100.000
 MK-3-12               3   110.000
 MK-3-13               3   120.000
 MK-3-14               3   130.000
 MK-3-15               3   140.000
 MK-3-16               3   150.000
 MK-4-1                4     0.000
 MK-4-2                4    10.000
 MK-4-3                4    20.000
 MK-4-4                4    30.000
 MK-4-5                4    40.000
 MK-4-6                4    50.000
 MK-4-7                4    60.000
 MK-4-8                4    70.000
 MK-4-9                4    80.000
 MK-4-10               4    90.000
 MK-4-11               4   100.000
 MK-4-12               4   110.000
 MK-4-13               4   120.000
 MK-4-14               4   130.000
 MK-4-15               4   140.000
 MK-4-16               4   150.000
 MK-5-1                5     0.000
 MK-5-2                5    10.000
 MK-5-3                5    20.000
 MK-5-4                5    30.000
 MK-5-5                5    40.000
 MK-5-6                5    50.000
 MK-5-7                5    60.000
 MK-5-8                5    70.000
 MK-5-9                5    80.000
 MK-5-10               5    90.000
 MK-5-11               5   100.000
 MK-5-12               5   110.000
 MK-5-13               5   120.000
 MK-5-14               5   130.000
 MK-5-15               5   140.000
 MK-5-16               5   150.000
 MK-6-1                6     0.000
 MK-6-2                6    10.000
 MK-6-3                6    20.000
 MK-6-4                6    30.000
 MK-6-5                6    40.000
 MK-6-6                6    50.000
 MK-6-7                6    60.000
 MK-6-8                6    70.000
 MK-6-9                6    80.000
 MK-6-10               6    90.000
 MK-6-11               6   100.000
 MK-6-12               6   110.000
 MK-6-13               6   120.000
 MK-6-14               6   130.000
 MK-6-15               6   140.000
 MK-6-16               6   150.000
!*********************************** Marker Types ********************************************************************
!Co-dominant marker: When heterozygote F1 is present, P1 is coded as 2, F1 is coded as 1, and P2 is coded as 0; Otherwise, P1 is coded as 2, and P2 is coded as 0. 
!Dominant marker: When heterozygote F1 is present, P1 and F1 are coded as 12, and P2 is coded as 0; Otherwise, P1 is coded as 2, and P2 is coded as 0.  
!Recessive markers: When heterozygote F1 is present, P1 is coded as 2, and F1 and P2 are coded as 10; Otherwise, P1 is coded as 2, and P2 is coded as 0. 
!Missing marker is coded as -1. 
 MK-1-1                 2   1   2   2   1   2   2   1   1   1   1   2   1   1   1   1   1   1   2   2   1   1   1   1   2   2   2   1   1   2   1   2   2   1   1   2   1   1   2   1   1   2   1   2   2   1   2   2   1   1   2   1   1   2   2   1   2   2   1   1   2   2   2   2   2   2   1   2   2   2   1   1   2   1   2   1   1   2   1   2   2   1   1   1   1   1   2   1   2   1   1   1   2   1   1   2   1   1   1   1   1   1   2   1   1   1   1   1   1   2   1   2   2   1   2   1   2   1   1   1   2   2   2   2   1   1   1   1   1   2   2   2   1   2   2   2   2   1   1   1   1   2   1   2   2   1   1   2   2   1   2   2   1   2   2   2   2   2   2   2   2   1   1   1   1   1   1   2   1   1   2   1   1   2   1   2   2   2   1   2   1   1   1   1   2   1   2   1   1   1   1   2   2   1   2   2   1   1   1   1
 MK-1-2                 1   1   2   2   1   2   2   1   1   1   1   2   1   1   1   2   1   1   2   2   1   1   1   1   2   2   2   1   1   2   1   2   2   1   1   2   2   1   2   1   1   2   1   2   2   1   2   2   1   1   2   1   1   2   2   1   2   2   1   1   2   2   2   2   2   2   1   2   2   2   1   1   2   1   2   1   1   2   2   2   2   1   1   1   1   1   2   1   2   1   1   1   2   1   1   2   1   2   1   1   1   2   2   1   1   1   1   1   1   1   1   2   2   1   2   1   2   1   2   1   2   2   2   2   2   1   1   1   1   2   2   2   1   2   1   2   1   1   1   1   2   2   1   2   2   1   1   2   2   1   1   2   1   2   2   1   2   2   2   2   2   1   1   1   1   1   1   2   1   1   1   1   1   2   1   2   2   2   1   2   1   1   1   1   2   1   2   1   1   1   1   1   2   1   2   2   1   1   2   1
 MK-1-3                 1   1   2   2   1   2   2   1   1   1   1   2   1   1   1   1   1   2   2   2   1   1   1   1   2   2   2   1   1   2   1   2   2   1   1   2   2   1   2   1   1   1   1   2   2   1   2   2   1   1   2   1   1   2   2   1   2   2   1   2   2   2   2   2   2   2   1   2   2   2   1   1   1   2   2   1   1   2   2   2   2   1   1   1   1   1   2   1   1   1   1   1   2   1   1   2   1   2   1   2   1   2   2   1   1   1   1   1   1   1   1   2   2   2   2   1   2   1   2   2   2   2   2   2   2   1   1   1   1   2   1   2   1   2   1   2   1   1   1   1   2   2   1   2   2   1   1   2   2   1   2   2   1   2   2   1   2   1   2   2   1   1   1   1   1   1   1   2   1   1   1   1   1   2   1   2   2   2   1   2   1   1   1   1   2   1   2   1   1   2   1   1   2   1   2   2   1   1   2   1
 MK-1-4                 1   1   2   2   1   1   1   1   1   1   2   2   1   1   1   1   1   2   2   2   1   1   1   2   2   1   2   2   1   2   1   2   2   1   2   2   2   1   2   1   1   1   1   2   2   1   2   2   1   1   2   1   1   2   2   1   1   2   1   1   2   2   2   1   2   2   1   2   2   2   1   1   1   2   2   2   1   2   2   2   2   1   1   1   1   1   2   1   1   1   1   2   2   2   1   1   1   2   1   2   1   2   2   1   1   1   1   1   1   1   1   2   2   2   2   1   1   1   2   2   2   2   2   2   1   2   1   2   1   2   1   2   1   2   1   2   1   1   1   1   2   1   1   2   2   1   1   2   2   1   2   2   1   2   2   1   2   1   2   2   1   1   1   1   1   1   1   2   1   1   1   1   1   2   1   2   2   2   1   2   2   1   1   1   2   1   2   1   1   2   1   1   2   1   2   2   1   1   2   1
 MK-1-5                 1   1   2   2   1   1   1   1   1   1   2   2   1   1   1   1   1   2   2   2   1   2   1   2   2   1   2   2   2   2   1   2   2   2   2   2   2   1   2   2   1   2   1   2   2   1   2   2   1   1   2   1   1   2   2   1   1   2   1   1   2   2   2   1   2   2   1   2   2   2   1   1   1   2   2   2   1   2   2   2   2   1   1   1   1   1   2   1   2   1   2   2   2   2   2   1   1   1   1   2   1   2   2   1   1   1   1   1   1   1   1   2   2   2   2   1   1   1   2   2   2   2   2   2   1   2   1   2   1   2   1   1   1   2   1   2   1   1   1   1   2   1   1   2   2   1   1   2   2   1   2   2   1   1   2   1   1   1   2   2   1   1   1   1   1   1   1   2   1   1   1   1   1   2   1   2   2   2   1   2   1   1   1   1   2   1   2   1   1   2   1   1   2   1   2   2   1   1   2   1
 MK-1-6                 1   1   1   2   1   1   1   1   1   2   2   2   1   1   1   1   1   2   1   2   1   2   1   2   2   1   2   2   2   2   1   2   2   2   2   2   2   1   2   2   1   2   1   2   2   1   2   2   1   1   2   1   1   2   2   1   1   2   1   1   2   2   2   1   2   2   1   2   2   2   1   2   1   1   2   2   1   2   2   2   1   1   1   2   1   1   1   1   2   1   2   2   2   2   2   2   1   1   1   2   1   2   2   1   1   1   1   1   1   2   2   2   2   2   2   1   1   1   2   2   2   1   2   1   1   2   1   2   1   2   1   1   1   1   1   2   1   1   1   1   2   1   1   2   1   1   2   2   2   1   2   2   1   1   2   1   1   1   2   2   1   1   1   2   1   1   1   2   1   1   1   1   1   2   1   2   2   2   1   1   1   1   1   1   2   1   2   1   1   2   2   1   2   2   2   2   1   1   2   2
 MK-1-7                 1   1   1   2   1   1   2   1   1   2   2   1   1   2   1   1   1   2   1   2   1   2   2   2   2   1   2   2   2   2   1   2   2   2   2   2   2   1   2   2   1   2   1   2   2   1   2   2   1   1   2   1   1   2   2   1   1   2   2   1   2   2   2   1   2   2   2   2   2   1   1   2   1   2   2   2   1   2   2   2   1   1   1   2   1   1   1   1   2   1   2   2   1   2   1   2   1   1   1   2   1   2   2   1   1   1   1   1   1   1   2   2   2   2   2   1   1   2   2   2   2   1   2   1   1   2   1   2   1   1   1   1   1   1   1   1   1   1   1   1   2   1   1   2   1   1   2   2   1   1   2   2   1   1   2   2   1   1   2   2   1   1   1   2   1   1   1   2   1   1   1   2   1   2   1   2   2   1   1   1   1   1   2   1   2   1   2   1   1   2   2   1   2   2   2   2   1   1   1   2
 MK-1-8                 1   2   1   2   1   1   2   1   1   2   2   1   1   1   1   1   1   2   1   1   1   2   2   2   2   1   2   2   2   1   2   2   2   2   2   2   2   1   2   2   1   2   1   2   2   1   2   2   1   1   2   1   1   2   2   1   1   2   2   1   2   1   2   1   2   2   2   2   1   1   1   2   1   2   2   2   1   2   2   2   1   1   1   2   1   2   1   1   2   1   2   2   1   2   2   2   1   2   1   2   2   2   2   1   1   1   1   2   1   1   2   2   2   2   2   1   1   2   2   2   2   1   2   1   1   2   1   2   1   1   2   1   1   2   1   1   1   1   1   1   2   1   1   2   1   1   2   2   1   1   2   2   1   1   2   2   1   1   1   2   1   1   1   2   1   1   1   1   1   1   1   2   2   2   1   2   2   1   1   2   1   1   2   1   2   1   1   1   1   2   1   1   2   2   2   2   1   1   2   2
 MK-1-9                 2   2   1   2   1   2   2   1   1   2   2   1   1   1   1   1   1   2   1   1   1   2   2   2   2   1   2   2   2   1   2   2   2   2   2   2   2   2   1   2   1   2   1   2   2   1   2   2   1   1   2   1   1   2   2   1   1   2   2   1   2   1   2   1   2   2   2   2   1   1   1   1   1   1   1   2   1   2   2   2   1   1   1   2   1   2   1   1   1   1   2   2   2   2   2   2   1   1   1   2   2   2   2   2   1   1   1   2   1   1   2   2   2   2   2   1   1   2   2   2   2   1   2   1   1   2   1   2   1   2   2   1   1   2   1   1   1   1   1   1   2   1   2   2   1   1   2   2   1   1   2   2   1   1   2   2   1   1   1   2   1   1   1   2   1   1   1   1   1   1   1   2   2   2   1   2   2   1   1   2   1   1   1   1   2   1   1   1   2   2   1   1   2   2   2   2   1   1   2   2
 MK-1-10                2   2   1   2   1   2   2   2   1   2   2   2   1   1   1   1   1   2   1   1   1   2   2   2   2   1   2   1   2   1   2   2   2   2   2   1   2   2   1   2   1   1   1   2   2   1   2   2   1   2   2   1   1   2   2   1   1   2   2   2   2   1   2   1   2   2   2   2   1   2   1   1   1   1   1   2   1   2   2   2   1   1   1   2   1   2   1   1   1   2   2   2   1   2   1   2   1   1   2   2   2   2   2   2   1   1   1   2   1   1   2   2   2   2   2   1   1   2   2   2   2   1   2   1   1   2   2   2   1   2   2   1   1   2   1   1   1   1   1   1   2   1   2   2   2   1   2   2   1   1   2   2   1   1   2   2   1   1   1   2   1   1   1   2   1   1   1   2   1   1   1   1   2   2   1   2   2   2   1   2   1   1   1   1   2   1   1   1   2   2   1   1   2   2   2   2   1   2   2   2
 MK-1-11                2   2   1   2   2   2   2   1   2   2   2   2   1   1   1   1   2   2   1   1   1   2   2   2   2   1   2   1   2   1   2   1   2   2   2   2   2   2   1   2   1   1   1   2   2   1   2   2   1   2   2   1   1   2   2   1   1   2   2   1   2   1   2   1   2   2   2   2   2   2   1   1   1   1   2   2   1   2   2   2   1   1   2   2   1   2   1   2   1   2   2   2   1   1   1   2   2   1   2   2   2   2   2   2   1   2   1   2   2   1   2   2   1   1   2   2   1   1   2   2   2   1   2   1   2   2   2   2   2   2   2   1   1   2   1   1   1   1   1   1   1   1   2   2   2   1   2   2   1   1   2   2   1   1   2   2   1   1   1   2   1   1   1   2   1   1   1   2   1   1   1   1   2   2   1   2   2   2   1   2   1   1   1   1   2   1   1   2   1   2   1   1   2   2   2   2   1   2   2   2
 MK-1-12                2   2   1   1   2   2   2   1   2   2   2   1   1   1   1   1   2   2   1   1   1   2   2   2   2   1   2   1   2   1   2   1   2   2   2   2   2   2   1   2   1   1   1   2   2   1   2   2   1   2   2   1   1   2   2   1   1   2   1   1   2   1   1   1   2   2   2   2   1   2   1   1   1   1   2   2   1   1   2   2   1   1   1   2   1   1   2   2   1   2   2   1   1   1   1   2   2   1   2   2   2   2   2   2   1   2   1   2   2   1   2   2   1   1   2   2   1   1   2   1   2   1   2   1   2   2   1   2   2   2   2   2   1   2   1   1   1   1   1   1   2   2   2   1   2   1   2   1   1   1   2   2   2   1   2   2   1   1   1   2   1   1   1   2   1   1   1   2   1   1   1   1   2   2   1   1   2   2   1   2   2   1   1   1   2   1   1   2   1   2   1   1   2   2   2   2   1   2   2   2
 MK-1-13                2   2   1   1   2   2   2   1   2   2   2   1   1   1   1   1   2   2   1   1   1   2   2   2   1   1   2   1   2   1   2   1   2   2   2   2   2   2   1   2   1   1   1   2   2   1   2   2   1   2   2   1   1   2   2   1   1   2   1   1   2   1   1   1   2   2   2   2   1   2   2   1   1   1   2   2   1   1   1   1   1   1   1   2   1   1   2   2   1   2   2   1   1   1   1   2   2   1   2   2   2   2   2   2   1   2   1   2   2   1   1   2   1   1   2   1   1   1   2   1   1   1   2   2   2   2   1   2   1   2   2   2   1   2   1   1   1   1   1   2   2   2   2   1   2   1   2   1   1   1   2   1   2   1   2   2   2   1   1   2   1   1   1   2   1   1   1   2   1   1   2   1   2   2   1   1   2   2   1   2   2   1   1   2   2   1   1   2   1   2   2   1   2   2   2   2   2   2   2   2
 MK-1-14                1   2   1   1   2   2   2   1   2   1   2   1   1   1   1   1   2   2   1   1   1   2   2   2   1   1   2   1   2   2   2   1   2   2   2   2   2   2   1   2   1   1   1   2   2   1   2   2   1   2   2   1   1   1   2   1   1   2   1   1   2   1   1   1   1   2   2   2   1   1   2   1   1   1   2   2   1   2   1   1   1   1   1   2   1   1   1   1   1   2   2   1   1   1   1   2   2   1   1   2   2   2   2   2   1   2   1   2   2   1   1   2   1   1   2   1   1   1   1   1   1   1   2   2   2   2   1   2   1   2   2   2   1   2   1   1   1   1   1   1   2   2   2   1   2   1   2   1   1   1   2   1   2   1   2   2   2   1   1   2   1   1   1   2   1   1   1   2   1   1   2   1   2   2   1   1   2   2   1   2   2   1   1   2   1   1   2   2   1   2   1   1   2   2   2   2   2   1   2   2
 MK-1-15                1   2   1   1   2   2   2   1   2   2   2   1   1   2   2   1   2   2   1   1   1   2   2   2   1   1   2   1   2   2   1   1   2   2   2   2   2   2   1   2   1   1   1   2   2   2   2   2   1   2   2   1   1   1   2   1   2   2   1   1   2   1   1   1   2   2   2   2   1   2   2   1   2   1   2   2   1   2   1   1   1   1   1   2   1   1   1   1   1   2   2   1   1   1   1   2   2   1   1   2   2   2   1   2   1   2   1   2   2   1   1   2   2   1   2   1   1   1   1   1   1   1   2   2   2   2   1   2   2   2   2   2   1   2   2   1   1   1   1   2   2   2   2   1   2   2   2   1   1   1   2   1   1   1   2   2   2   1   1   2   1   1   1   2   1   1   2   1   1   1   2   1   1   2   1   1   2   2   1   2   2   1   1   2   1   1   2   1   1   2   1   1   1   2   2   2   2   1   2   2
 MK-1-16                1   2   2   1   2   2   2   2   2   2   2   1   1   2   2   1   2   2   1   1   1   2   2   2   1   1   2   1   2   2   1   1   2   2   2   2   2   2   1   2   1   1   1   2   2   2   2   2   1   2   2   1   1   1   2   1   2   2   1   1   2   1   1   2   2   2   2   2   1   2   2   1   2   2   2   2   1   2   1   1   1   1   1   2   1   1   1   1   1   2   2   1   1   1   2   2   2   1   1   2   2   2   1   2   2   2   1   2   2   1   1   2   1   1   2   1   1   1   2   1   1   1   2   2   2   2   1   2   2   2   2   2   1   2   2   1   1   1   1   2   2   2   2   1   2   1   2   1   1   1   1   1   2   1   2   2   2   1   1   2   1   1   1   2   1   1   2   1   1   1   1   1   1   2   2   1   2   2   1   2   2   1   1   2   2   1   2   1   2   1   2   2   1   2   2   2   2   1   2   2
 MK-2-1                 1   2   1   1   2   2   1   2   1   2   1   2   1   2   2   2   1   2   2   2   2   1   1   2   1   2   2   1   1   2   2   1   2   1   2   1   2   1   1   1   2   1   1   2   2   1   1   2   2   2   1   1   1   2   1   2   2   1   2   1   2   1   1   1   2   2   1   2   1   2   2   2   1   2   1   2   2   2   1   1   1   2   1   2   1   1   2   2   1   1   1   2   1   2   2   2   1   1   2   1   2   1   2   1   2   2   2   1   1   1   2   2   1   2   1   2   1   2   2   1   2   2   2   2   2   1   2   1   2   1   1   2   2   2   2   2   2   2   2   2   1   1   1   1   1   2   1   2   2   1   1   2   2   2   1   2   2   2   2   1   1   2   1   2   2   1   2   2   2   1   1   1   2   2   1   1   2   1   2   2   1   1   1   2   2   2   2   2   1   1   2   2   1   1   1   1   1   2   1   1
 MK-2-2                 1   2   1   1   2   2   1   2   1   2   1   2   2   1   2   2   2   2   2   2   2   1   1   2   1   2   2   1   1   2   2   1   2   1   2   1   2   1   1   1   2   1   2   2   2   1   1   2   2   2   1   1   1   2   1   2   2   1   2   1   2   1   1   2   2   2   1   2   2   2   2   2   1   2   1   1   2   2   1   1   1   2   2   2   1   1   2   2   1   2   1   2   1   2   2   1   1   1   2   1   2   1   2   1   2   2   2   1   1   1   2   2   1   2   1   2   1   2   2   1   2   2   2   2   2   1   2   1   2   1   1   2   2   2   2   2   2   2   2   1   1   1   1   2   1   2   1   2   2   1   1   2   2   2   1   1   2   2   2   1   1   2   1   1   1   1   2   2   2   1   1   1   2   2   1   1   2   1   2   2   1   2   1   2   2   2   2   2   1   1   2   2   1   1   1   2   1   2   2   2
 MK-2-3                 2   2   1   1   2   2   1   2   1   2   1   2   2   1   2   2   2   2   2   2   2   1   2   2   1   2   2   1   1   1   2   1   2   1   2   1   2   2   1   1   2   1   2   2   2   1   1   2   2   2   1   1   1   2   1   2   2   1   2   1   2   1   2   2   2   1   1   2   2   2   2   2   1   2   1   1   1   2   2   1   2   2   2   2   1   1   2   2   1   1   1   2   1   2   2   1   1   1   2   1   2   1   2   1   2   2   2   1   1   1   2   2   1   1   1   2   1   1   2   1   2   2   2   2   2   1   2   1   2   1   1   2   2   2   2   2   2   2   2   1   1   1   1   2   1   2   1   1   2   1   1   2   2   2   1   1   2   2   2   1   1   1   1   1   2   1   2   2   2   1   1   1   2   2   1   1   2   1   2   2   1   2   1   2   2   2   2   1   1   1   2   2   2   1   1   2   1   1   2   2
 MK-2-4                 2   2   1   1   2   1   1   2   1   2   1   2   2   1   2   2   2   2   2   2   2   1   2   1   1   2   2   1   1   1   2   2   2   1   2   1   2   2   1   1   1   1   1   2   2   2   1   2   2   2   1   1   1   2   1   2   2   1   2   2   2   2   2   2   1   1   1   2   2   2   2   2   1   1   1   1   1   2   2   1   2   2   2   2   1   1   2   2   1   1   1   2   2   2   2   1   2   1   2   2   2   1   2   1   2   2   2   1   1   1   2   2   1   1   1   2   1   1   1   2   2   2   2   2   2   1   2   1   2   1   1   2   2   2   2   2   2   2   2   1   1   1   2   2   1   2   1   1   2   1   2   2   2   1   1   2   2   1   2   1   1   1   1   1   2   1   2   2   2   1   1   1   2   2   1   1   2   1   2   1   1   2   1   2   2   2   1   1   1   1   2   2   2   1   1   2   1   1   2   2
 MK-2-5                 2   2   1   1   2   1   2   2   1   2   1   2   2   1   2   2   2   2   2   2   2   1   2   1   1   2   2   1   1   1   2   2   2   1   2   1   2   2   2   2   1   1   1   2   2   2   1   2   2   2   1   1   1   2   1   2   2   1   2   2   2   2   2   2   1   2   1   2   2   2   2   2   1   2   1   1   1   2   2   1   2   2   2   2   1   1   2   2   1   1   1   2   2   2   2   1   2   1   2   2   2   1   2   1   1   2   2   1   2   1   2   2   1   2   1   2   1   1   1   2   1   2   2   2   2   1   2   1   2   1   1   2   2   2   1   2   2   2   2   1   1   1   2   2   1   2   1   2   2   2   2   1   2   1   1   2   2   2   2   1   1   1   1   1   2   2   2   2   2   1   1   1   2   2   1   1   2   1   2   1   1   2   1   2   2   2   1   1   2   1   2   1   2   1   1   2   1   1   2   2
 MK-2-6                 2   2   1   2   2   1   1   2   1   2   1   1   2   1   2   2   2   2   2   2   2   2   2   1   1   1   2   1   1   1   2   2   2   1   2   1   2   2   2   2   1   1   1   2   1   1   1   2   2   2   1   1   1   2   1   2   2   1   1   2   2   2   2   2   1   2   1   2   1   2   2   2   2   2   2   1   1   2   2   1   2   2   2   2   1   1   2   2   1   1   1   2   2   2   2   1   2   1   2   2   2   1   1   1   1   2   2   1   2   1   2   2   1   2   2   2   1   1   2   2   1   2   2   2   2   1   2   1   2   1   1   2   2   2   1   2   2   2   2   1   2   1   2   2   1   2   1   2   2   2   2   1   2   1   1   2   2   2   2   1   1   1   1   1   2   2   2   2   2   1   1   1   2   2   1   1   2   1   2   1   1   2   1   2   2   2   2   1   2   1   2   1   2   1   1   2   1   2   2   2
 MK-2-7                 2   2   1   2   2   1   1   2   1   2   1   1   1   1   2   2   2   2   2   2   2   2   2   1   1   1   2   1   1   1   2   2   2   2   2   1   2   2   2   2   1   1   1   2   1   1   1   2   2   2   1   1   1   2   1   2   2   1   1   1   2   2   2   2   1   2   1   2   1   2   2   2   2   2   2   1   1   2   2   1   2   2   2   2   1   2   2   2   1   1   1   2   2   2   2   1   2   1   2   2   2   1   1   1   1   2   2   1   2   1   2   2   1   2   2   2   1   1   2   2   1   2   2   2   2   1   2   2   1   1   1   1   2   2   1   2   2   1   2   1   2   1   2   1   1   1   1   2   2   2   2   1   2   1   1   2   2   2   2   1   1   1   1   1   2   2   1   1   2   2   2   1   2   2   1   1   2   1   2   1   1   2   1   2   2   2   2   1   2   1   2   2   2   1   2   2   1   2   2   2
 MK-2-8                 2   2   1   2   2   2   1   2   1   2   1   2   1   1   2   2   2   2   2   2   2   2   2   1   1   1   2   1   1   1   2   2   2   2   2   1   2   2   2   2   2   1   1   2   1   2   1   2   2   2   1   1   1   2   1   1   2   1   1   1   2   2   2   2   1   2   1   2   1   2   2   2   1   2   2   1   1   2   2   1   2   2   2   2   1   2   2   2   1   1   1   2   2   2   2   1   2   2   2   2   2   1   2   1   2   2   2   1   2   1   2   1   1   2   2   1   1   1   2   2   1   2   2   2   2   1   2   2   1   1   1   1   2   2   1   2   2   1   2   1   1   2   2   1   1   2   2   2   2   2   2   1   2   1   1   2   2   2   2   2   1   1   1   1   2   2   1   1   2   2   2   1   2   2   1   1   2   1   2   1   1   2   1   2   2   2   2   1   2   1   2   1   2   1   2   2   1   2   2   2
 MK-2-9                 2   2   1   2   1   2   1   2   1   1   1   2   1   2   2   1   2   2   2   1   2   2   2   1   1   1   2   1   1   1   2   2   2   2   2   1   2   2   2   2   2   2   1   2   1   2   1   2   2   2   2   1   1   1   1   1   2   1   1   1   2   2   2   2   1   2   1   2   1   2   2   2   1   2   2   1   1   2   2   2   1   2   2   2   1   2   2   2   1   1   1   2   2   2   2   1   2   2   2   2   2   1   2   1   2   2   2   1   2   1   2   1   1   1   2   1   1   1   2   2   1   2   2   2   2   1   2   1   1   1   1   1   1   2   1   2   2   1   2   1   1   2   2   1   1   2   2   2   2   2   2   1   2   1   2   2   2   2   2   2   2   1   1   2   2   2   1   1   2   2   2   1   2   2   1   2   2   1   2   1   1   2   1   1   2   2   2   1   2   1   1   1   2   1   2   1   1   2   2   2
 MK-2-10                2   2   1   2   1   2   2   2   2   1   1   2   1   2   2   1   2   2   2   1   2   2   2   1   1   1   2   1   1   1   2   2   2   2   2   1   2   2   1   2   2   2   1   2   1   2   1   2   2   2   2   1   1   1   1   1   2   1   1   1   2   2   2   2   1   2   1   2   1   1   2   2   1   2   2   1   1   1   2   2   1   2   2   2   1   2   2   2   2   1   1   2   2   2   2   1   2   2   2   2   2   1   1   1   2   2   2   1   2   1   2   2   1   1   2   2   1   1   2   2   1   1   2   1   2   2   2   1   1   1   1   1   1   2   1   2   2   1   2   1   1   2   2   1   1   2   2   2   2   2   2   2   2   1   2   2   2   2   2   2   2   1   1   2   2   2   2   1   2   2   2   1   2   2   1   2   2   1   2   2   1   1   1   1   2   2   2   1   1   1   1   1   2   1   2   2   1   2   2   2
 MK-2-11                2   2   1   2   1   2   2   2   1   1   1   2   1   2   2   1   2   2   2   1   2   2   2   1   1   1   2   1   1   2   2   2   2   2   2   1   2   2   1   2   2   2   1   2   1   2   1   2   2   2   2   1   1   1   1   1   2   1   1   1   2   2   2   2   1   2   1   2   1   1   2   2   1   1   2   1   1   1   2   2   1   2   1   2   1   2   2   1   2   2   2   2   1   2   2   1   1   2   2   2   2   1   1   1   2   2   2   1   2   1   2   2   1   1   2   2   1   2   2   2   1   1   2   1   1   2   2   1   1   1   1   2   2   2   1   1   2   1   2   1   1   2   2   1   1   2   2   2   2   2   2   2   1   1   2   2   2   2   2   2   2   1   1   2   2   2   2   1   2   2   2   1   2   2   1   2   2   1   2   2   1   1   1   1   2   2   2   1   1   1   1   1   2   1   1   2   1   2   2   1
 MK-2-12                2   2   1   2   1   2   2   2   1   1   1   2   1   2   2   1   2   2   2   1   2   2   2   1   1   1   2   1   1   2   2   2   2   2   2   1   2   2   1   2   2   2   1   2   1   2   1   2   2   2   2   1   1   1   1   1   2   1   1   1   2   2   2   2   1   2   1   2   2   1   2   2   1   1   2   1   1   1   2   2   1   2   1   2   1   2   2   1   2   2   2   2   1   1   2   1   1   2   2   2   2   1   1   1   2   2   2   1   2   1   2   2   1   1   2   2   1   2   2   2   1   1   2   1   1   2   2   1   1   1   1   2   2   2   1   1   2   1   2   1   1   2   2   1   2   2   2   2   2   2   1   2   1   1   2   2   2   2   2   2   2   1   1   2   2   2   2   1   2   2   2   1   2   2   2   2   2   1   1   1   1   1   1   1   2   2   2   1   1   1   1   1   1   1   1   2   1   1   2   2
 MK-2-13                2   2   1   2   1   2   2   2   1   1   1   2   2   2   2   1   2   2   1   1   2   2   2   1   1   1   2   1   1   2   1   2   2   2   2   1   2   2   1   2   2   2   1   2   1   2   1   2   2   2   2   1   1   1   1   1   2   1   1   1   1   1   2   2   1   2   1   2   2   1   2   2   1   1   2   1   1   1   2   2   1   1   1   2   1   2   2   1   2   1   2   2   1   1   2   1   1   2   2   2   2   1   1   1   2   2   1   2   1   1   2   1   1   1   2   1   1   2   2   2   1   1   1   1   1   2   1   1   1   2   1   2   2   2   1   1   2   1   2   1   1   2   1   1   2   2   2   2   2   2   1   2   1   1   2   2   2   2   2   2   2   1   1   1   2   2   2   2   2   2   2   1   2   2   1   2   2   2   1   1   2   1   1   1   2   2   2   1   1   1   1   1   1   1   1   2   1   1   2   2
 MK-2-14                2   2   1   2   2   2   2   2   1   1   1   2   2   2   2   1   2   2   1   1   2   2   2   1   1   1   2   1   1   2   1   2   2   2   2   1   2   2   1   2   2   2   1   2   1   2   1   2   2   2   2   1   1   1   1   1   2   1   1   1   1   1   2   2   2   2   1   2   2   1   2   2   1   1   2   1   1   1   2   2   1   1   1   2   1   2   2   1   1   2   1   2   1   1   2   1   1   1   2   2   2   1   1   1   2   2   1   2   1   1   2   1   1   1   2   1   1   1   1   2   1   1   1   1   2   2   1   1   2   2   1   2   2   2   1   1   2   1   2   1   1   2   1   1   2   2   1   2   2   2   1   2   1   1   2   2   2   2   2   2   2   1   1   1   2   2   2   2   2   1   2   1   2   1   1   2   2   2   1   1   2   1   2   2   2   2   2   1   1   1   1   1   2   1   1   2   1   1   2   2
 MK-2-15                2   2   1   2   2   2   2   1   1   1   1   2   2   2   2   1   2   2   1   1   2   1   2   1   1   1   2   1   1   2   1   2   2   2   2   1   1   2   1   2   2   2   1   2   1   2   1   2   2   2   2   1   1   1   1   1   2   1   2   1   1   1   2   2   1   2   1   2   1   1   2   2   1   1   2   1   1   2   2   2   1   1   1   2   1   2   2   1   2   2   1   2   1   1   2   1   1   1   2   2   2   1   1   1   2   2   1   2   1   2   2   1   1   1   2   1   1   1   1   2   1   1   1   1   2   2   1   1   2   1   1   2   1   2   1   2   2   1   2   1   1   2   1   2   2   2   1   1   2   2   1   2   1   1   2   1   2   2   2   2   2   1   1   1   2   2   2   2   2   1   2   1   2   1   1   1   2   2   1   1   2   1   2   2   2   2   2   1   1   1   1   1   1   1   1   2   1   1   2   2
 MK-2-16                2   2   1   2   2   2   1   1   1   1   1   2   2   2   2   1   2   2   1   1   2   1   2   1   1   1   2   1   1   2   1   2   2   2   2   1   1   2   1   2   1   2   1   1   1   2   1   2   2   2   2   1   1   1   1   1   2   1   2   1   1   1   2   2   1   2   1   2   1   1   2   2   1   1   2   2   1   1   2   2   1   1   1   2   1   2   2   1   2   2   2   1   1   1   2   1   1   1   2   2   2   1   1   1   2   2   1   2   1   2   2   1   1   1   2   1   1   1   1   2   2   1   1   1   2   2   1   2   2   1   1   2   1   2   2   1   2   1   2   1   1   2   1   2   2   2   1   1   1   2   1   2   1   2   2   1   2   2   2   1   2   1   2   1   2   2   2   2   2   1   2   1   2   1   1   1   2   2   1   2   2   1   2   2   2   2   2   1   2   1   1   1   1   1   1   2   1   2   2   2
 MK-3-1                 1   2   2   1   2   2   2   1   1   1   2   2   2   2   1   1   1   1   1   2   2   2   2   1   1   2   2   1   2   2   2   2   2   1   2   2   2   1   2   2   1   1   2   1   1   1   1   1   2   2   2   2   1   1   1   2   2   1   1   2   2   2   2   2   2   2   2   2   2   2   2   1   1   2   2   2   2   1   1   1   2   1   2   2   1   1   1   2   1   2   1   2   2   1   2   1   1   2   2   2   1   2   2   1   1   1   1   2   2   2   1   2   1   2   2   2   1   2   1   2   1   2   1   1   1   1   1   2   2   2   1   1   2   2   1   1   1   1   2   2   2   2   1   2   1   2   1   2   1   2   1   1   1   2   2   1   2   1   1   2   2   2   2   1   1   1   1   2   1   1   1   1   1   2   1   1   2   2   1   2   2   1   2   1   2   1   1   2   1   2   1   2   1   1   1   1   2   2   2   2
 MK-3-2                 1   2   2   1   2   2   2   1   1   1   2   2   2   1   1   1   1   1   1   2   2   2   2   1   1   2   2   1   2   2   2   2   2   1   2   2   2   2   2   2   1   1   1   1   1   1   2   1   2   2   2   2   1   1   1   1   2   1   1   2   2   2   2   2   2   2   2   2   2   2   2   1   1   2   2   2   2   1   1   2   2   1   2   2   1   1   1   2   1   2   1   2   2   1   2   1   1   2   2   2   1   2   2   1   1   1   1   2   2   2   1   1   1   2   2   2   1   2   2   2   1   2   1   1   2   1   1   2   2   2   1   1   2   2   1   1   1   1   2   2   2   2   1   2   1   2   1   1   2   2   1   1   1   2   2   1   2   1   1   2   2   2   2   1   1   1   1   2   1   1   1   1   1   2   1   1   2   2   2   2   2   1   2   2   2   2   1   2   1   2   1   2   1   1   1   1   2   2   2   1
 MK-3-3                 2   2   2   1   2   2   2   2   1   1   2   2   2   1   1   1   1   2   1   2   2   2   2   1   1   2   2   1   2   2   2   2   2   1   2   2   2   2   2   2   1   1   1   1   1   1   2   1   1   2   2   2   1   1   1   1   2   2   1   2   2   2   2   1   2   2   2   2   2   2   2   1   1   2   2   2   2   1   1   2   2   1   2   2   2   1   2   2   1   2   1   2   1   1   2   1   1   2   2   2   1   1   2   1   1   2   1   2   2   2   1   1   1   2   2   2   1   1   2   2   1   2   1   1   2   1   1   2   2   2   1   1   2   2   1   1   1   1   2   2   2   1   1   2   1   1   1   1   2   2   1   1   2   2   1   1   2   1   1   2   2   2   2   1   2   1   1   2   1   1   1   1   1   2   1   1   2   2   2   2   2   2   2   2   2   2   1   2   1   2   1   1   1   1   1   1   2   2   2   1
 MK-3-4                 2   1   2   2   2   2   2   2   1   1   2   2   2   2   1   1   1   1   1   2   2   2   2   1   1   2   2   1   2   2   2   2   2   2   2   2   2   2   2   2   1   1   1   1   1   2   2   1   1   2   2   1   1   1   1   1   2   2   1   2   2   2   2   1   2   2   2   2   2   2   2   1   1   2   2   2   2   1   1   2   2   1   2   2   2   1   2   2   1   2   1   2   1   1   2   1   1   2   2   2   1   1   1   1   1   2   1   2   1   2   1   1   1   2   2   2   1   1   1   2   1   1   1   1   2   1   1   2   2   2   1   1   1   2   1   1   1   1   2   2   2   1   2   2   2   1   2   1   2   2   2   1   2   2   1   1   2   1   1   2   2   2   2   1   2   1   1   2   1   1   1   2   1   2   1   2   2   2   2   2   2   2   2   2   2   2   1   2   1   2   2   1   1   1   1   1   2   1   2   1
 MK-3-5                 2   1   2   2   2   2   2   2   1   1   2   2   2   2   1   1   1   1   1   2   2   2   2   1   1   2   2   1   2   2   2   2   1   2   2   1   2   2   1   2   1   1   1   1   1   2   1   1   2   1   2   1   1   1   1   1   2   1   1   2   2   2   2   2   2   2   2   2   2   2   2   1   1   1   2   2   2   1   1   2   2   1   1   2   2   1   2   2   1   2   1   2   1   1   1   1   1   2   2   2   1   1   1   1   1   1   1   2   1   2   1   1   1   2   2   2   1   1   1   2   1   1   1   1   2   1   1   2   2   2   1   1   1   2   2   1   2   1   2   2   2   1   2   2   2   1   2   1   2   2   2   1   2   2   1   1   2   1   1   2   2   2   2   1   2   1   1   2   1   1   2   2   1   2   1   2   2   2   2   2   2   2   2   2   2   1   1   2   1   2   2   1   1   1   1   1   2   1   2   2
 MK-3-6                 2   2   1   2   2   2   2   2   1   1   2   2   2   2   1   1   1   1   1   1   2   2   2   1   1   1   2   2   2   1   2   2   1   2   2   1   1   2   1   1   1   1   1   1   1   2   1   1   2   1   2   1   1   1   1   1   2   1   1   2   2   2   2   2   2   2   2   2   2   2   2   1   1   1   2   2   2   2   1   2   2   1   1   2   2   1   2   2   1   2   1   2   1   1   1   1   2   1   2   2   1   1   1   1   1   1   1   2   1   2   1   1   1   2   2   2   1   2   1   2   1   1   1   1   1   1   1   2   2   2   1   1   1   2   2   2   1   1   2   2   2   1   2   2   2   1   2   1   2   2   2   1   2   2   1   1   2   1   1   2   2   2   2   1   2   1   1   2   1   1   2   2   2   2   1   2   2   2   2   2   2   2   2   2   1   1   1   2   1   2   2   1   1   1   2   1   2   1   2   2
 MK-3-7                 2   2   2   2   2   2   2   2   1   1   2   2   2   2   1   1   1   1   1   1   2   2   2   1   1   1   2   2   2   1   2   2   1   2   2   1   1   1   1   1   1   1   1   1   1   2   1   1   2   1   2   1   1   1   1   1   2   1   1   2   2   2   1   2   1   2   2   2   2   2   2   1   1   1   2   1   2   2   1   2   2   1   1   2   2   1   2   2   1   2   1   2   1   1   1   1   2   1   2   2   1   2   1   1   1   1   1   2   2   2   1   1   1   2   2   2   1   2   1   2   1   1   2   1   1   1   1   2   2   2   1   1   1   1   1   2   1   1   2   2   2   1   2   2   2   1   2   1   2   2   2   2   2   1   1   1   2   1   2   1   2   1   2   1   1   1   1   2   1   2   2   2   2   2   1   2   2   2   2   2   2   2   2   1   1   1   1   2   1   2   2   1   1   1   2   2   2   1   2   2
 MK-3-8                 2   2   1   2   2   1   2   2   1   1   2   2   2   2   2   1   1   1   1   1   1   2   2   1   1   1   2   2   2   1   2   2   1   1   2   1   1   1   1   1   2   2   1   2   2   2   1   1   2   1   2   1   1   1   2   1   2   1   1   2   2   2   1   2   1   1   2   2   2   2   2   1   1   1   2   1   2   2   1   2   2   1   1   2   2   2   1   2   1   2   1   2   1   1   1   1   2   2   2   2   1   2   1   2   1   1   1   2   2   2   1   1   1   2   2   1   1   2   1   2   1   1   2   1   1   1   1   2   2   2   2   1   1   2   1   2   1   2   2   2   2   1   2   2   2   1   2   1   2   2   1   2   2   1   1   1   2   1   2   1   2   2   2   1   1   1   1   2   1   2   2   2   2   2   1   2   2   2   2   2   2   1   1   1   1   1   1   2   1   1   2   1   1   1   2   2   2   1   2   2
 MK-3-9                 2   2   2   2   2   1   2   2   1   1   1   2   1   2   2   1   1   1   2   1   1   2   2   1   1   1   2   2   2   1   2   2   1   1   2   1   1   1   1   2   2   2   1   1   2   2   1   1   2   1   2   1   1   1   2   1   2   1   1   2   2   2   1   2   1   1   2   1   2   2   2   1   1   1   2   1   2   2   1   2   2   1   2   2   2   2   1   2   1   2   1   2   1   1   1   1   1   2   2   2   1   2   1   2   1   1   1   2   2   2   1   1   1   2   2   1   1   2   1   2   1   1   2   1   1   1   1   2   2   2   2   1   1   2   1   2   1   2   2   2   2   1   2   2   2   2   2   1   2   2   1   2   2   1   1   1   2   2   1   1   2   2   2   1   1   1   1   2   1   2   2   2   2   2   1   2   2   2   2   2   2   1   1   1   1   1   1   2   1   2   2   1   1   1   2   2   2   2   1   2
 MK-3-10                2   2   2   2   2   1   1   2   1   1   1   2   1   2   1   2   1   1   2   1   1   2   2   2   1   1   1   2   2   1   2   2   1   1   2   1   1   1   2   1   2   2   1   1   2   2   1   1   2   1   2   1   1   1   2   1   2   1   1   2   2   2   1   1   1   1   2   1   2   2   1   1   1   1   2   1   2   2   1   2   2   1   2   2   1   2   1   2   1   2   1   2   1   1   1   1   1   2   2   2   1   2   2   2   1   1   1   2   2   2   1   1   1   2   2   1   1   2   1   2   2   1   2   2   1   1   1   2   2   2   2   1   1   2   1   2   1   2   2   2   1   2   2   2   2   2   2   2   2   2   2   2   2   1   1   1   2   2   1   1   2   2   2   1   1   1   1   2   1   2   2   2   2   2   1   2   2   2   2   1   2   1   1   1   1   1   1   2   1   2   2   1   1   1   2   2   2   2   1   2
 MK-3-11                2   2   2   2   2   1   1   2   1   1   1   2   1   2   1   2   1   1   2   1   1   1   2   2   1   1   1   2   2   1   2   2   1   1   2   1   1   1   2   1   2   2   2   1   2   2   1   1   2   1   2   1   1   1   2   1   2   1   1   2   1   2   1   1   1   1   2   1   2   2   1   1   1   1   2   1   2   2   1   2   2   2   2   2   2   2   1   2   1   2   1   2   1   1   1   2   1   2   2   2   1   2   2   2   1   1   1   2   2   1   1   1   1   2   2   1   1   1   1   2   2   2   2   2   1   1   1   2   2   2   2   1   1   2   1   2   1   2   2   2   1   2   2   2   2   2   2   2   2   2   2   2   1   1   1   1   2   2   1   1   2   1   2   1   1   1   1   2   1   2   2   2   1   2   1   2   2   2   1   1   2   1   1   1   1   1   1   2   1   2   2   1   1   1   2   2   2   2   1   2
 MK-3-12                2   2   2   2   2   1   1   2   1   1   1   2   1   2   1   2   1   1   2   1   1   1   2   2   1   1   2   2   1   2   2   2   1   1   1   1   1   1   2   1   2   2   2   1   2   2   1   1   2   1   2   1   1   2   2   1   1   1   1   2   1   2   1   1   1   1   2   1   2   2   1   1   1   1   2   1   2   2   1   2   2   2   2   2   2   1   1   2   1   2   1   2   1   2   1   2   2   2   1   2   1   2   1   2   1   2   1   2   2   2   1   1   1   2   2   1   1   1   2   2   2   2   2   2   1   1   1   2   2   2   2   1   1   2   1   2   1   2   2   1   1   2   1   2   2   1   2   2   2   2   2   2   1   1   1   1   2   2   2   1   2   1   2   1   1   1   1   2   1   2   2   2   1   2   1   2   2   2   1   1   2   1   1   1   1   1   1   2   1   2   1   1   1   1   2   2   2   2   1   2
 MK-3-13                2   2   2   2   2   1   1   2   1   1   1   2   1   2   1   2   1   1   2   2   1   1   2   2   1   1   2   2   1   2   2   2   2   2   1   1   1   1   2   1   2   2   2   1   2   2   1   1   2   1   2   1   1   2   2   1   1   2   2   2   1   2   1   1   1   1   2   1   2   2   1   1   1   1   2   1   2   1   2   2   2   2   2   2   2   1   1   2   1   2   1   2   1   2   1   2   2   2   1   2   1   2   1   2   1   2   1   2   2   2   1   1   1   2   2   1   1   1   2   2   2   2   2   2   1   1   1   2   2   2   2   1   1   2   1   2   1   2   2   1   1   2   1   2   2   1   2   2   2   2   2   2   1   1   1   1   2   2   2   1   1   1   2   1   1   1   1   2   2   2   2   2   1   1   1   2   2   2   1   1   2   1   1   2   1   1   1   2   1   2   1   1   1   1   2   2   2   2   1   1
 MK-3-14                2   2   2   2   1   2   1   2   1   1   1   2   1   2   1   2   1   1   1   2   1   1   2   1   1   1   2   2   1   1   2   2   2   2   1   1   1   2   2   1   2   2   2   1   2   2   1   1   2   1   2   1   1   2   2   2   2   2   1   2   1   2   2   2   1   2   2   1   2   2   1   1   1   1   2   1   2   1   2   2   1   2   2   2   1   1   1   2   1   2   1   2   1   1   2   2   2   2   1   2   1   2   2   2   1   2   1   2   2   2   1   1   1   2   2   1   1   1   2   1   2   2   2   2   1   1   1   2   2   2   2   2   1   2   1   2   1   2   2   1   1   2   1   2   2   1   2   2   2   2   2   2   1   1   1   1   2   2   2   1   1   1   2   1   1   1   1   2   1   2   2   2   1   1   1   2   2   2   1   1   2   1   1   1   1   1   2   2   1   1   1   1   1   1   2   2   2   2   1   1
 MK-3-15                2   2   2   2   1   2   1   2   1   1   1   2   1   2   1   2   1   1   1   2   1   1   2   1   1   1   1   2   1   1   2   2   2   2   1   2   1   2   2   1   2   1   1   1   2   2   1   1   2   1   2   1   1   2   2   1   2   2   1   2   1   2   2   2   1   2   2   1   2   2   1   1   1   1   2   2   2   1   2   2   1   2   2   2   1   1   1   2   1   2   2   2   1   1   1   2   2   2   1   2   2   2   2   2   1   1   1   1   2   2   1   2   1   2   1   1   1   1   2   1   2   2   2   2   1   1   1   2   2   2   1   2   2   2   1   2   1   2   2   1   1   2   1   2   2   1   2   2   2   2   2   2   1   1   1   1   2   2   2   2   1   1   2   1   1   2   1   1   1   2   2   2   1   1   1   1   2   2   1   1   2   1   1   1   1   1   1   2   1   1   2   1   1   1   2   2   2   2   1   1
 MK-3-16                2   2   1   2   1   2   1   2   1   1   1   2   1   2   1   1   1   1   1   2   1   1   2   2   2   1   1   1   1   1   2   2   2   2   2   2   1   2   2   1   2   1   1   1   2   2   1   1   2   1   2   1   1   1   2   1   2   2   2   2   1   2   2   2   1   1   1   1   2   2   1   1   1   1   2   2   2   1   2   2   1   2   2   2   1   1   1   2   1   2   2   2   1   1   1   2   2   1   1   2   2   1   2   2   1   1   1   1   2   2   1   2   1   2   1   1   1   1   2   1   2   2   2   2   2   1   1   2   2   2   1   2   2   2   1   2   1   2   2   1   1   2   1   1   1   1   2   2   2   2   2   2   1   1   1   1   2   2   2   1   1   1   1   1   1   1   1   1   1   2   2   2   1   2   1   1   2   2   1   2   2   1   1   1   1   1   1   2   1   1   2   1   1   1   2   2   2   2   2   1
 MK-4-1                 1   2   1   1   2   1   1   2   2   1   2   1   2   1   1   1   1   2   1   1   1   2   2   1   1   1   2   2   2   1   1   2   2   1   1   1   1   2   1   2   1   1   1   2   2   1   2   2   2   2   2   2   1   2   1   2   1   1   1   2   1   1   2   2   1   1   1   1   2   1   2   2   1   1   2   1   1   2   1   2   1   2   1   1   2   2   2   2   1   1   1   2   2   1   1   1   1   2   2   1   2   1   1   1   2   1   1   2   1   1   2   1   1   1   2   1   2   2   2   1   1   2   1   1   2   2   2   2   1   1   2   2   1   2   2   1   1   2   2   2   1   2   1   2   2   1   2   2   1   2   2   2   2   1   1   2   1   1   1   2   1   1   1   1   1   1   2   2   2   1   1   1   1   2   1   1   1   2   2   2   1   1   1   1   2   2   2   1   1   1   1   2   1   1   2   1   1   2   1   2
 MK-4-2                 1   2   1   1   2   1   1   2   2   1   2   1   2   1   1   1   1   1   1   1   1   2   2   1   1   1   2   2   2   1   1   2   2   1   1   1   1   2   2   2   1   1   1   2   2   1   1   2   2   2   1   2   1   2   1   2   2   1   1   2   1   1   1   1   1   1   1   1   2   1   1   2   1   1   2   1   1   2   1   1   1   2   1   1   2   2   2   2   1   1   1   2   2   1   1   1   1   2   2   1   2   1   1   1   2   1   1   2   1   1   2   1   1   1   2   1   2   2   2   2   1   2   1   1   2   2   2   1   1   1   2   2   1   2   2   1   1   2   2   2   1   2   1   2   2   1   2   2   1   2   2   2   2   1   1   2   2   1   1   2   1   1   1   1   2   1   2   2   2   1   1   1   1   2   1   1   1   2   2   2   1   1   1   1   2   2   2   2   1   1   2   2   2   1   2   1   1   2   1   2
 MK-4-3                 1   2   1   1   2   2   1   2   2   1   2   2   2   1   1   1   1   1   1   1   1   2   2   1   1   1   2   2   2   1   1   2   2   1   1   1   1   1   2   2   1   1   1   2   2   1   1   2   2   2   1   2   1   2   1   2   2   1   1   2   1   1   1   1   1   1   2   1   2   1   2   2   1   1   2   1   1   2   1   1   1   2   1   1   2   2   2   2   2   1   1   2   2   1   1   1   1   2   2   1   2   1   1   1   2   1   1   2   1   1   2   1   1   1   2   1   2   2   2   2   1   2   1   1   2   2   2   2   1   1   2   2   1   2   1   1   1   2   2   2   1   2   1   2   2   1   2   2   1   2   1   2   2   1   1   2   2   1   2   2   1   2   1   1   2   1   2   2   2   1   2   1   1   2   1   1   1   2   1   2   2   1   1   1   2   2   2   2   1   1   2   2   2   1   2   1   2   2   1   2
 MK-4-4                 1   2   1   1   2   2   1   2   2   1   2   2   2   1   1   1   1   2   1   1   1   2   2   1   1   1   2   2   2   1   1   2   2   1   1   1   1   1   2   2   1   1   1   2   2   1   2   2   2   2   1   2   1   2   1   2   2   1   2   2   1   2   1   1   1   2   2   1   2   1   2   2   1   1   2   2   1   2   1   1   1   2   1   1   2   2   2   2   2   1   1   2   2   1   1   1   1   2   2   2   2   1   1   1   1   1   1   2   1   1   2   1   1   1   2   1   2   2   2   2   1   2   1   1   2   2   1   2   1   1   2   2   1   2   1   1   1   2   2   2   1   2   1   2   2   1   2   2   1   2   1   2   1   1   2   1   2   1   2   2   1   2   1   2   2   1   2   2   2   2   2   1   1   2   1   1   1   1   1   2   2   1   1   1   2   2   2   2   1   2   2   1   2   1   2   1   2   1   1   2
 MK-4-5                 1   2   1   1   2   2   1   2   1   1   2   1   2   1   1   1   1   2   1   1   1   2   2   1   1   1   2   2   2   1   1   2   2   1   1   1   2   1   2   2   1   1   1   2   2   1   2   2   2   2   2   1   1   2   1   2   2   1   2   1   1   2   1   1   1   1   1   1   2   1   2   2   1   1   2   2   1   2   1   1   1   2   1   1   2   2   2   2   2   1   1   2   2   1   2   1   1   2   2   2   2   1   1   1   1   1   1   1   2   1   2   2   1   1   2   2   2   2   2   2   2   2   1   1   1   2   1   2   1   1   2   2   1   2   1   1   1   2   2   2   1   2   1   2   2   1   2   2   1   2   1   1   1   1   2   1   2   1   2   2   1   1   1   2   2   1   2   2   2   2   2   1   1   2   1   1   2   1   1   1   2   2   1   1   2   1   2   2   1   2   2   2   2   1   2   1   2   1   1   1
 MK-4-6                 1   2   1   1   2   2   1   2   1   1   2   1   2   1   1   1   1   1   1   1   1   2   2   1   1   1   2   2   2   1   1   2   2   1   2   1   2   1   2   2   1   1   1   2   2   1   2   2   2   2   2   1   1   2   1   2   2   1   2   1   1   2   1   1   1   1   1   1   2   1   2   2   2   1   2   2   1   2   1   1   1   2   2   1   2   2   2   2   2   1   2   1   1   1   2   1   2   2   2   2   2   1   1   1   1   2   1   1   2   2   2   2   1   1   2   2   2   2   2   2   2   2   1   1   1   2   1   2   1   1   2   2   1   2   1   1   1   2   2   2   1   2   2   2   2   1   2   2   1   2   1   1   1   1   2   1   2   1   1   1   1   1   2   2   2   2   2   2   2   2   2   1   1   2   1   1   2   1   1   2   2   2   1   1   2   2   2   2   1   2   2   2   2   1   2   1   2   1   1   1
 MK-4-7                 1   2   1   1   2   2   1   2   1   1   2   1   2   1   1   1   1   1   1   1   1   2   2   2   1   1   2   2   2   1   1   2   2   1   2   1   2   1   2   2   1   2   1   2   1   1   2   2   2   2   2   1   1   2   1   2   2   1   1   1   1   2   1   1   1   1   1   1   2   1   2   2   2   1   2   2   1   2   1   1   1   2   2   1   2   2   1   2   2   1   2   1   1   1   2   1   2   2   2   2   2   1   1   1   1   2   1   1   2   2   2   2   1   1   2   2   1   2   2   2   2   2   1   1   1   2   1   2   1   1   2   2   1   2   1   1   1   2   2   2   1   2   2   2   2   1   2   2   1   2   1   1   1   1   2   1   2   1   1   1   2   1   2   2   1   2   2   2   2   2   2   1   1   2   1   1   2   1   1   2   2   2   1   1   2   2   2   2   1   2   2   2   1   1   2   1   2   1   1   1
 MK-4-8                 1   2   1   1   1   2   1   2   1   1   2   2   2   1   2   1   1   1   1   1   1   2   1   2   1   1   2   2   2   1   2   2   2   1   2   1   2   1   2   2   1   2   1   2   2   1   1   2   2   2   2   1   2   2   1   2   2   1   1   1   1   2   1   2   2   1   1   1   2   1   2   2   2   1   2   2   1   2   1   1   1   1   2   1   2   2   1   2   2   1   2   1   1   1   2   1   2   2   2   2   1   1   1   2   1   2   1   1   2   2   2   2   2   1   2   2   1   2   2   2   2   2   1   1   1   2   1   2   2   1   2   2   1   2   1   1   1   2   2   2   1   2   2   2   1   1   2   2   1   2   1   1   1   1   2   1   2   1   1   1   2   1   2   2   1   2   2   2   2   2   2   1   1   2   1   1   2   1   1   2   2   1   1   1   2   2   2   2   1   2   2   2   2   1   1   1   2   1   1   1
 MK-4-9                 1   2   1   1   1   2   1   2   1   1   2   2   2   1   2   1   1   1   1   1   2   2   1   2   1   1   2   2   2   1   1   2   2   1   2   1   2   1   2   2   1   2   1   2   2   1   1   2   2   2   2   1   1   1   1   2   2   1   1   1   1   2   1   2   2   1   1   1   2   2   2   2   2   1   2   2   2   2   1   1   1   1   2   1   2   2   1   2   2   1   2   1   1   1   2   2   2   2   2   1   1   1   1   2   1   2   1   1   2   2   2   2   2   1   2   2   1   2   2   2   2   2   1   1   1   1   1   2   2   1   2   2   1   2   1   2   1   1   2   1   1   2   2   2   1   1   2   2   1   2   1   1   1   1   2   1   2   1   1   1   2   1   2   2   1   2   2   2   2   2   2   1   1   2   1   1   2   1   1   2   2   1   1   1   2   2   2   2   1   2   2   2   2   1   1   1   2   2   1   1
 MK-4-10                1   2   1   1   1   2   1   2   1   1   2   2   2   1   2   1   1   1   1   1   2   1   1   1   1   1   2   2   2   1   1   2   2   2   2   1   2   1   1   2   1   2   1   2   2   1   1   2   2   2   2   2   1   2   1   2   2   1   1   1   1   2   1   2   2   1   1   1   2   2   2   2   2   1   2   2   2   2   1   1   1   1   2   1   2   2   1   2   2   1   2   1   1   1   2   2   1   2   2   1   1   2   1   2   1   2   1   1   2   2   2   2   2   1   2   1   1   2   2   2   2   2   1   1   1   1   1   2   1   1   2   2   1   2   1   2   1   1   2   1   2   2   2   2   1   1   2   2   2   1   1   1   1   1   2   1   2   1   1   1   2   1   2   2   1   2   2   2   2   2   1   1   1   2   1   1   2   1   1   2   2   1   1   1   2   1   2   2   1   2   2   2   2   1   1   1   2   2   1   1
 MK-4-11                1   2   1   1   1   2   1   2   1   1   2   2   2   2   2   1   2   1   2   1   2   1   1   1   1   1   1   2   2   1   1   2   2   1   2   1   2   1   1   2   1   2   1   1   2   1   1   2   2   2   2   2   2   2   1   2   2   1   2   1   1   2   1   2   2   1   1   1   2   2   2   2   2   1   2   2   2   1   1   1   1   1   2   2   1   1   1   2   2   1   1   1   1   1   2   2   1   1   1   1   1   2   1   1   1   2   2   1   2   2   2   1   2   1   2   1   1   2   2   2   2   2   1   1   1   1   1   2   1   1   2   2   1   2   1   2   1   1   2   1   2   2   2   2   1   1   2   2   2   1   1   1   1   1   1   1   2   1   1   2   1   1   2   2   1   2   2   2   2   2   1   1   1   2   1   1   2   1   1   2   2   1   1   1   2   1   2   2   1   2   1   2   2   1   1   1   2   2   1   1
 MK-4-12                1   2   1   1   2   2   1   2   1   1   2   2   2   2   2   1   2   1   1   1   2   1   2   1   1   1   1   2   2   1   1   2   2   1   2   1   2   1   1   2   1   2   1   2   2   1   1   2   2   2   2   2   2   1   1   2   2   1   2   1   1   2   1   2   2   1   1   1   1   2   2   2   1   1   2   2   2   1   1   1   1   1   2   2   1   2   1   2   2   1   1   1   1   1   2   2   1   2   1   1   1   2   1   1   1   1   1   1   2   2   2   1   2   1   2   1   1   2   2   2   2   2   1   2   1   1   1   2   1   1   1   2   1   2   1   2   1   1   2   1   2   2   2   2   1   1   1   2   2   1   1   1   1   1   1   1   1   1   1   2   1   1   2   2   1   2   1   2   2   2   1   1   1   2   1   1   2   1   1   2   2   1   1   1   2   1   2   2   2   2   1   2   2   1   1   1   2   2   1   1
 MK-4-13                1   2   1   1   2   2   1   2   1   1   2   2   2   2   2   1   2   1   1   1   1   1   2   2   1   1   1   2   2   1   1   2   2   1   2   2   2   1   1   2   1   2   1   2   2   1   1   2   2   2   2   2   2   1   1   2   2   1   2   1   1   2   1   2   2   1   1   1   1   2   2   1   1   1   2   2   2   1   1   1   1   1   2   2   1   2   1   2   1   1   1   1   1   1   2   2   1   2   1   1   2   2   1   1   1   1   1   1   2   1   2   1   2   1   2   1   1   2   2   2   2   2   1   2   1   1   1   2   1   1   1   1   2   2   1   2   1   1   2   1   1   2   2   2   1   1   1   2   2   1   1   1   1   1   1   1   1   1   1   1   1   1   2   2   1   2   1   2   2   1   1   1   1   2   1   1   1   1   1   2   2   1   2   1   2   1   2   2   2   2   1   2   2   1   1   1   2   2   1   1
 MK-4-14                1   2   1   1   2   2   1   2   1   1   2   2   2   2   2   1   2   1   1   1   1   1   2   2   1   2   1   2   2   1   1   2   2   1   2   2   2   1   1   2   1   2   1   1   2   1   1   2   2   2   2   2   2   1   1   2   2   1   2   1   1   2   1   2   2   2   1   2   1   2   2   1   1   1   2   2   2   1   2   2   1   1   2   2   2   2   1   2   1   1   1   1   1   1   2   2   1   2   1   1   2   2   1   1   1   1   1   1   1   1   2   2   2   1   2   1   1   2   2   2   2   2   1   2   1   1   1   2   1   1   1   1   2   2   1   2   1   1   2   1   1   2   2   2   1   1   1   2   2   1   1   1   1   1   1   1   1   1   1   1   1   1   2   2   1   2   1   1   2   1   1   1   1   2   1   1   1   1   1   2   2   2   2   1   2   1   1   2   2   2   1   1   2   1   1   1   1   2   2   1
 MK-4-15                1   2   2   1   2   2   1   2   2   1   2   2   2   2   1   1   2   1   1   2   2   1   2   2   1   2   1   2   2   1   1   2   2   2   2   2   2   1   1   2   1   2   1   1   2   1   1   2   2   2   2   2   2   1   1   2   2   1   2   1   1   1   1   2   1   2   1   2   1   2   2   2   1   2   2   2   2   1   2   2   1   1   2   2   2   2   1   2   2   1   1   1   1   1   2   2   1   2   1   1   2   2   1   1   1   1   1   1   1   1   2   2   2   1   2   1   2   1   2   2   2   2   1   2   1   1   1   2   1   1   1   1   2   2   1   2   1   1   2   1   1   2   2   2   1   1   1   2   1   1   1   1   1   1   1   1   1   1   1   1   1   1   2   2   1   2   1   1   2   2   1   1   1   1   1   1   1   1   1   2   2   1   2   1   2   1   1   2   1   2   1   2   2   1   1   1   1   2   2   2
 MK-4-16                1   2   2   1   2   1   1   2   2   2   2   1   2   2   1   1   1   1   1   2   2   2   2   2   1   1   1   2   2   1   1   1   1   1   2   2   1   1   1   2   1   2   1   1   2   2   1   2   2   2   2   2   2   1   1   2   2   1   2   1   1   1   2   2   1   2   1   2   1   2   2   2   1   1   2   2   2   1   2   2   1   1   2   2   2   1   1   2   2   1   1   1   1   1   1   1   1   2   1   1   2   2   1   1   1   1   1   1   1   1   2   2   2   1   2   1   2   1   2   2   2   2   1   2   1   1   1   1   1   1   1   1   2   2   1   2   1   1   2   2   1   2   2   2   1   1   1   2   1   1   2   1   1   1   1   1   1   2   1   1   1   1   2   2   2   2   1   1   2   2   1   1   1   1   1   1   1   1   1   2   2   2   2   1   2   1   1   2   2   2   1   2   2   1   1   2   1   2   2   2
 MK-5-1                 1   2   1   2   1   2   1   1   1   2   2   2   1   2   1   2   2   2   2   1   1   1   1   2   2   2   1   2   2   1   1   1   2   1   1   1   1   2   2   2   2   2   2   2   2   2   1   2   2   1   1   2   1   2   1   1   1   1   1   1   1   2   2   1   1   2   2   2   2   1   1   2   1   2   2   1   2   2   2   1   2   1   2   2   1   1   2   2   2   1   1   2   1   1   2   1   1   2   2   1   2   1   2   1   2   2   1   1   1   1   2   1   1   2   2   1   1   1   2   1   1   2   2   2   2   2   2   1   2   1   1   2   1   1   1   2   1   1   1   2   1   1   1   2   2   1   1   2   2   1   2   1   2   2   2   1   2   2   1   2   2   2   1   1   2   1   1   2   1   1   1   2   2   2   1   2   2   1   1   2   1   2   1   1   2   2   2   1   2   1   1   1   2   1   1   2   1   2   1   2
 MK-5-2                 1   2   1   2   1   2   1   1   1   2   2   1   1   2   1   2   2   2   2   1   1   1   2   2   2   2   1   2   2   1   1   1   2   1   1   1   1   1   2   2   2   2   2   2   2   2   2   2   2   1   1   2   1   1   2   2   1   1   1   1   1   2   2   1   1   2   2   2   2   1   1   2   1   2   2   1   2   2   2   1   2   1   2   2   2   1   2   2   2   1   1   2   1   1   2   1   1   2   2   1   2   1   2   2   1   2   1   2   2   1   2   1   1   1   2   1   1   1   2   1   1   2   2   2   2   2   2   2   2   1   1   2   1   1   1   1   1   1   1   2   1   1   1   1   2   1   1   2   2   1   2   1   2   2   2   1   2   1   1   2   2   2   1   1   2   1   1   2   1   1   1   1   2   2   1   2   2   1   1   1   1   2   1   1   2   2   2   1   1   1   1   1   2   1   2   2   1   1   1   2
 MK-5-3                 2   2   1   2   1   2   1   1   1   2   2   1   1   2   1   2   2   1   2   1   2   1   2   2   2   2   1   2   2   1   1   2   2   2   1   1   1   1   2   2   2   2   2   2   2   2   2   2   2   2   1   2   1   1   2   2   1   1   2   1   1   2   2   1   1   2   2   2   2   1   1   2   1   1   1   1   2   1   2   2   2   1   2   2   2   1   1   2   2   1   1   2   1   1   2   1   2   2   2   1   2   1   2   2   1   2   1   2   2   1   2   1   1   1   2   1   1   1   2   1   1   2   2   2   2   1   2   2   2   2   1   2   1   2   1   2   1   1   1   2   2   1   1   1   2   1   1   2   2   1   2   2   2   2   2   1   2   1   2   1   2   1   1   1   2   1   1   2   1   1   1   1   2   2   1   2   2   1   1   1   1   2   2   2   1   2   2   1   1   1   1   1   1   1   2   2   1   1   1   2
 MK-5-4                 2   2   1   2   2   2   1   1   1   2   2   1   1   2   1   2   2   1   2   1   2   1   1   2   2   2   1   2   2   1   1   2   2   2   1   1   1   2   1   2   2   1   2   2   2   2   2   2   2   2   1   1   1   1   2   2   1   1   2   1   1   2   2   1   2   2   2   2   2   1   1   2   1   1   2   1   2   2   2   2   2   1   2   2   2   1   1   1   2   1   1   2   1   1   2   1   2   2   2   1   1   1   2   2   1   2   1   1   2   1   2   1   1   1   2   1   1   1   2   1   1   2   2   1   2   1   2   2   2   2   1   2   1   2   1   2   1   1   1   2   2   2   1   1   2   1   1   2   2   1   2   2   2   2   2   1   2   1   2   1   2   1   1   1   2   1   1   2   1   1   1   1   2   2   1   2   1   1   2   1   1   2   1   2   1   1   2   1   1   1   1   1   1   1   2   2   1   1   1   2
 MK-5-5                 2   2   1   2   2   2   1   1   1   2   2   1   1   2   1   2   2   1   2   1   2   1   1   2   2   2   1   2   2   1   2   2   2   2   1   1   1   2   2   2   2   1   2   2   2   2   2   2   2   2   1   1   1   1   2   2   1   1   2   1   1   2   2   1   2   2   2   2   2   1   1   2   1   1   2   1   2   2   2   2   2   1   2   2   2   1   2   2   2   1   1   2   1   1   2   1   2   2   2   1   1   1   2   1   1   2   1   2   2   2   2   1   1   1   2   1   1   1   2   1   1   2   2   1   2   1   2   2   2   2   1   2   1   1   2   2   1   1   1   2   2   2   1   1   2   1   1   2   1   1   2   2   2   2   2   2   2   1   2   1   2   1   1   1   2   1   1   2   1   1   2   1   2   2   1   2   1   1   2   1   1   2   1   2   1   1   2   2   2   1   1   1   1   1   2   2   1   1   1   2
 MK-5-6                 2   2   1   2   1   2   1   1   1   2   2   1   1   2   1   2   2   1   2   1   2   1   2   2   2   1   1   1   2   1   2   2   2   2   1   2   1   2   2   1   2   1   2   2   2   2   2   2   1   2   1   1   1   1   2   2   1   1   2   1   1   2   2   1   2   2   2   2   2   1   1   2   1   1   2   1   2   2   2   2   2   1   2   2   2   2   2   2   2   2   1   2   1   1   2   1   2   2   2   1   1   1   2   1   1   2   1   2   2   2   2   1   1   1   2   2   1   1   2   2   1   2   2   1   2   1   2   2   2   2   1   2   1   1   2   2   1   1   1   2   2   2   1   1   2   2   1   2   1   1   1   2   2   2   2   1   1   1   2   2   2   1   1   1   2   1   1   1   1   1   2   1   2   2   1   2   2   1   2   1   1   2   1   2   1   1   2   2   2   1   1   1   1   1   1   2   1   1   1   2
 MK-5-7                 2   2   1   2   1   2   1   1   1   2   2   1   2   2   1   2   2   2   2   1   2   1   1   1   2   1   1   1   2   1   2   2   2   2   1   2   1   2   2   1   2   1   2   2   2   1   1   2   1   2   1   1   2   1   2   2   2   1   2   1   1   2   2   1   2   2   2   2   1   1   1   2   1   1   2   1   2   2   1   2   2   2   2   2   2   2   2   2   2   2   1   2   2   1   2   1   1   2   2   1   1   1   2   1   1   2   1   2   1   2   2   1   1   1   2   2   1   1   2   2   1   2   2   2   2   1   2   1   2   2   1   2   1   1   2   2   1   1   2   2   2   2   1   1   2   2   1   2   1   1   1   2   2   2   2   1   1   1   1   2   2   1   1   1   2   1   1   2   1   1   2   1   1   2   1   2   2   1   2   1   1   2   1   1   1   1   2   2   2   1   1   1   1   1   1   2   1   1   1   2
 MK-5-8                 2   2   1   2   1   2   1   1   1   2   2   1   2   2   1   2   2   2   1   1   2   1   1   2   2   2   1   1   2   1   2   2   2   1   1   2   1   2   2   1   2   1   2   2   2   1   1   1   1   2   1   1   2   2   2   1   2   1   2   1   2   1   2   1   2   2   2   2   1   1   1   2   1   1   2   1   2   2   1   2   2   2   2   2   2   2   2   2   2   2   1   2   1   1   2   1   1   2   2   1   1   1   2   1   1   2   1   2   1   2   2   1   1   1   2   2   1   1   2   2   1   2   2   2   2   1   2   1   2   1   1   2   1   1   2   2   1   1   2   1   2   2   2   1   2   2   1   2   1   1   1   2   2   2   1   2   1   1   2   2   2   1   1   1   2   1   1   2   1   1   1   1   1   2   1   2   2   1   2   1   1   1   1   1   1   1   2   2   2   1   1   1   1   1   1   2   1   1   1   2
 MK-5-9                 2   2   1   2   1   2   1   1   1   2   2   1   1   2   1   2   2   2   1   1   2   1   1   2   2   2   1   1   2   1   2   2   2   1   1   2   1   2   2   2   2   1   2   2   2   1   1   1   1   2   1   1   2   2   2   1   2   2   2   1   2   1   2   1   2   1   2   2   1   1   1   2   1   1   2   1   2   2   1   2   2   2   1   2   2   2   1   2   2   2   1   2   1   1   2   1   1   2   2   1   1   1   1   1   1   2   1   2   1   2   2   1   1   2   2   2   1   1   2   2   1   2   2   2   2   1   2   1   2   1   1   2   2   1   2   2   1   1   2   1   2   1   2   1   2   2   1   2   1   1   1   2   2   2   1   2   1   1   2   2   2   1   1   1   2   1   1   2   1   1   1   1   1   2   2   2   2   1   2   1   1   1   1   1   1   1   1   2   2   1   2   2   1   1   1   2   1   1   1   2
 MK-5-10                2   2   1   2   1   2   1   1   1   2   2   1   1   2   1   2   2   2   2   1   2   1   1   2   2   2   1   1   2   1   2   2   2   1   1   2   1   2   2   2   2   1   2   2   2   1   1   1   1   2   2   1   2   2   2   2   2   1   2   1   2   1   2   1   2   1   2   2   1   1   1   2   1   1   2   1   2   2   1   2   2   2   1   1   2   2   1   2   2   2   1   2   1   1   2   1   1   2   2   2   1   1   1   1   1   2   1   2   1   1   1   1   2   2   2   2   1   2   1   2   1   2   2   2   2   1   2   2   2   1   1   2   2   1   2   2   1   1   2   1   2   1   2   1   2   2   1   2   1   1   1   2   2   2   1   2   1   1   2   2   2   1   1   1   2   1   1   2   1   1   1   1   1   2   2   2   2   1   2   2   1   1   1   1   1   1   2   2   2   1   2   2   1   1   1   2   1   1   1   2
 MK-5-11                2   2   1   2   1   2   1   1   1   2   2   2   1   2   1   2   2   1   2   1   2   2   2   2   2   2   2   1   2   1   2   2   2   1   1   2   1   2   2   2   2   1   2   2   2   1   1   1   1   2   2   1   2   2   2   2   2   1   1   1   2   2   2   1   1   1   2   2   1   1   1   2   1   1   1   1   2   2   1   2   1   1   1   1   2   2   1   2   2   2   1   2   1   1   2   2   1   2   2   2   2   1   1   1   1   2   1   2   2   1   1   1   2   2   2   2   1   2   1   2   1   2   2   2   2   1   1   2   2   1   1   2   2   2   2   2   1   2   2   1   2   1   2   2   2   2   1   2   1   1   2   2   2   2   1   2   1   1   2   2   2   1   1   1   2   2   1   2   1   1   1   1   1   2   2   2   2   1   2   2   1   1   1   2   1   1   2   2   2   1   2   2   1   1   1   2   1   1   1   2
 MK-5-12                2   2   2   2   2   2   1   1   1   2   2   2   1   2   1   2   2   1   2   1   2   2   2   2   1   2   2   1   2   1   2   1   2   1   2   2   1   2   2   2   2   1   2   2   1   1   1   2   1   2   2   1   2   2   2   2   2   1   1   1   2   2   2   1   1   1   2   2   1   1   1   2   1   1   1   1   2   2   2   2   1   1   1   1   1   2   2   2   2   2   1   2   1   1   2   2   1   2   2   2   2   1   1   1   1   2   1   2   1   1   1   1   2   2   2   2   2   2   1   2   1   2   1   2   2   1   1   2   2   2   2   2   2   2   2   2   2   2   2   1   2   1   2   2   2   2   1   2   1   1   2   1   2   2   1   2   1   1   2   2   2   2   1   1   2   2   1   2   1   1   1   1   1   2   2   2   1   2   2   2   1   1   1   2   1   1   2   2   2   1   2   2   1   1   1   2   1   1   1   2
 MK-5-13                2   2   2   2   2   2   1   1   1   2   2   1   1   2   1   2   2   1   2   1   2   2   2   2   1   2   2   1   2   1   2   2   2   1   2   2   1   2   2   2   2   1   2   2   1   1   1   2   1   1   1   1   2   2   2   2   2   1   1   1   2   2   2   1   1   1   2   1   1   2   1   2   2   1   1   1   2   1   2   2   1   1   1   1   1   2   2   1   2   2   2   2   1   1   2   2   1   2   2   1   2   1   2   1   1   2   1   2   1   1   2   2   2   2   2   2   2   2   1   2   1   2   1   2   2   1   1   2   2   2   2   2   2   2   2   2   2   2   1   1   2   1   2   2   2   2   1   2   1   1   2   1   2   2   1   1   1   1   2   1   2   2   1   1   2   2   1   2   1   1   1   1   1   2   2   1   1   1   2   1   1   1   1   2   1   1   2   2   2   1   2   2   1   1   1   2   1   1   1   2
 MK-5-14                1   2   2   2   2   2   1   1   1   2   2   1   1   2   1   2   2   1   2   1   2   2   2   2   1   2   2   1   2   1   2   2   2   1   2   2   1   2   2   2   2   1   2   2   1   1   1   2   1   1   2   1   2   2   2   2   2   1   1   1   2   2   1   2   1   1   2   1   1   2   1   2   2   1   1   1   2   1   2   2   1   1   1   1   1   2   2   2   1   2   1   2   1   1   2   2   2   2   2   2   2   1   2   1   1   2   1   2   1   1   2   2   2   2   2   2   2   2   1   2   1   2   2   2   2   1   1   2   1   2   2   2   2   2   2   2   2   2   1   1   2   1   2   2   2   2   1   2   1   1   2   1   2   2   1   1   2   2   2   1   2   2   2   1   2   2   1   2   1   1   1   1   1   2   2   1   1   1   2   1   1   1   1   2   2   1   2   2   2   1   2   2   1   1   1   2   1   1   1   2
 MK-5-15                1   2   2   2   2   1   1   1   2   2   2   1   1   2   1   2   2   1   2   2   2   2   2   2   1   2   1   2   2   1   2   2   2   1   2   2   1   2   2   2   2   1   1   2   2   1   1   2   1   2   2   1   2   2   2   2   1   1   2   1   1   1   1   2   1   1   2   1   1   2   1   2   2   1   1   1   2   1   2   2   1   1   1   1   1   2   2   2   1   2   1   2   1   1   2   2   2   2   2   2   2   2   2   1   1   2   1   2   2   1   2   2   2   1   2   2   2   2   1   1   1   2   2   2   2   1   1   2   1   2   2   2   2   2   2   2   2   1   1   1   2   1   2   2   2   2   1   2   1   1   2   1   2   2   1   2   2   2   2   1   2   2   2   1   1   2   2   2   1   1   1   1   1   2   2   1   2   1   2   1   1   1   1   1   2   1   2   2   2   1   2   1   1   1   1   2   1   1   1   2
 MK-5-16                1   2   2   2   2   1   2   1   2   2   2   1   1   2   1   2   2   1   2   2   2   2   1   2   1   2   1   2   2   2   2   2   2   1   2   2   1   2   1   2   2   1   1   1   2   1   1   2   1   2   2   1   2   2   2   2   1   1   2   1   1   1   1   2   1   1   2   1   1   2   1   2   2   1   1   1   1   1   2   2   1   1   1   1   1   1   2   2   1   2   1   2   1   1   2   2   2   2   2   2   2   1   2   1   1   2   1   1   2   1   1   2   2   1   2   2   2   2   1   1   1   2   2   2   2   1   1   2   1   2   2   2   2   2   2   2   2   1   1   1   2   1   2   1   2   2   1   2   1   2   2   1   1   2   1   2   2   2   2   1   1   1   2   1   1   2   2   2   1   1   1   1   1   2   2   2   2   1   2   1   1   1   2   1   2   1   2   2   2   1   2   1   1   1   1   2   1   1   1   2
 MK-6-1                 1   1   2   1   2   2   2   1   2   2   2   1   2   2   2   2   2   2   2   1   1   1   1   2   1   1   2   1   1   1   2   1   2   1   1   2   2   1   2   2   2   1   1   1   2   2   2   1   2   1   2   1   2   2   2   1   2   1   2   1   2   2   1   2   1   1   2   1   1   1   1   1   2   1   1   2   2   2   2   2   1   1   2   2   2   1   2   1   2   1   1   1   2   2   2   2   1   2   2   1   2   1   1   2   2   2   1   1   1   2   2   2   1   1   1   1   1   2   1   1   1   1   2   1   2   1   1   2   1   2   2   1   1   1   1   1   1   1   2   1   1   1   2   2   1   1   2   2   1   1   2   1   1   1   1   2   1   1   1   1   2   1   2   2   2   1   2   1   1   1   2   2   1   1   1   1   2   1   1   2   2   2   2   2   1   2   2   1   2   1   1   1   2   2   1   1   1   2   1   2
 MK-6-2                 1   1   2   2   2   2   2   1   2   1   2   1   2   2   2   2   2   2   2   1   1   1   1   1   1   1   2   1   2   1   1   1   2   1   1   2   2   2   2   1   2   1   1   1   2   2   2   1   2   1   2   1   2   2   2   1   2   2   2   1   1   2   1   2   1   1   2   1   1   2   1   1   2   1   1   2   1   2   2   2   1   1   2   2   2   1   2   1   2   1   1   1   2   2   2   2   1   2   1   1   2   1   1   2   2   2   1   1   2   1   2   2   1   1   1   1   1   2   1   1   1   1   2   1   2   1   1   2   1   1   2   1   1   1   1   2   2   1   1   1   1   1   2   2   1   1   2   2   1   1   2   1   1   1   1   2   1   1   1   1   2   1   2   2   2   1   1   2   1   1   2   2   1   1   1   1   1   1   1   2   2   2   2   2   1   2   2   1   2   1   1   1   2   2   1   1   1   2   1   2
 MK-6-3                 1   2   2   1   2   2   2   1   2   2   2   1   1   2   2   2   2   2   2   1   1   2   1   1   1   1   2   1   2   1   1   1   2   1   1   2   1   2   2   2   2   1   1   1   2   2   1   1   2   1   2   1   2   2   2   1   2   2   2   1   2   2   1   2   1   2   2   1   1   2   1   1   2   1   1   2   1   2   2   2   1   1   2   2   2   1   1   1   2   1   2   1   2   1   2   2   1   2   1   2   2   1   1   2   2   2   1   1   2   1   2   2   1   1   1   1   1   2   1   1   1   1   2   1   2   1   2   2   1   1   2   1   1   1   1   2   2   1   1   1   1   1   2   2   1   1   2   2   1   1   2   1   1   1   1   2   1   1   1   1   2   1   2   2   1   1   1   2   1   1   2   2   1   1   1   1   1   1   1   1   2   2   1   2   2   2   2   1   2   1   1   1   2   2   1   2   2   2   1   2
 MK-6-4                 1   1   2   1   2   2   2   1   2   2   2   2   1   2   2   2   2   2   1   1   1   2   2   1   1   1   2   1   2   1   1   1   2   1   1   2   1   2   2   1   2   2   1   1   2   2   2   1   2   1   2   1   2   2   2   1   2   2   1   1   1   2   1   2   1   2   2   1   1   2   1   1   2   1   1   2   1   2   1   2   1   1   2   2   2   1   1   1   2   2   2   1   2   1   2   2   2   2   1   2   2   1   1   2   2   2   1   1   2   1   2   2   1   1   1   1   1   2   1   1   1   1   2   1   1   1   2   2   1   2   2   1   1   1   1   2   2   1   1   1   1   1   2   2   1   1   2   2   1   1   2   1   1   2   1   2   1   1   2   1   2   1   2   2   1   1   1   2   1   1   2   2   1   2   1   1   1   1   1   1   2   2   1   2   2   2   2   1   2   1   1   1   2   2   1   2   2   2   1   2
 MK-6-5                 1   1   2   1   2   2   2   1   1   2   2   2   1   2   2   2   2   2   1   1   1   2   2   1   1   1   1   1   2   1   1   1   2   1   1   2   1   2   2   1   2   2   2   1   2   2   2   1   1   1   2   1   2   2   2   1   2   2   1   1   1   2   1   2   1   2   2   2   2   2   1   1   2   1   1   2   1   2   1   2   1   1   2   2   2   1   1   1   2   1   2   1   2   1   2   2   2   2   1   2   2   1   1   2   1   2   1   1   2   1   2   2   1   1   1   1   2   2   1   1   1   1   2   2   1   1   2   2   1   2   2   1   1   1   1   2   2   1   1   1   1   1   2   2   1   1   2   2   1   1   2   1   1   2   1   2   1   1   2   2   2   1   2   2   1   1   1   2   1   1   1   1   1   2   1   1   1   1   1   1   1   2   1   2   2   2   2   1   2   1   1   1   2   2   1   2   2   1   1   2
 MK-6-6                 1   1   2   2   2   2   2   1   1   2   2   2   1   2   2   2   2   2   1   1   1   1   2   1   1   1   1   1   1   1   1   1   2   1   1   2   1   2   2   1   2   2   2   1   1   2   2   1   1   1   2   1   2   2   2   1   1   2   1   1   1   2   1   2   1   2   2   2   2   2   1   1   2   1   1   2   1   2   2   2   1   1   2   2   2   1   1   1   2   1   2   1   1   1   2   2   2   2   2   2   2   1   1   2   1   2   1   1   2   1   2   2   1   2   2   1   2   2   1   1   1   1   2   2   1   1   2   2   2   1   2   1   1   1   1   2   2   2   1   2   1   1   1   2   1   1   2   2   1   1   2   1   1   2   1   2   1   1   2   2   1   1   2   2   2   1   1   2   1   1   1   1   1   2   1   1   1   1   1   1   1   2   1   1   2   2   2   1   2   2   1   1   2   2   1   2   2   1   1   2
 MK-6-7                 1   1   2   2   2   2   2   1   1   2   2   2   1   2   2   2   2   2   1   1   2   1   2   1   1   1   1   1   2   1   1   1   2   1   1   2   1   2   2   1   2   2   2   1   2   2   2   1   2   1   2   1   2   2   2   2   1   2   1   1   2   2   1   2   1   2   2   2   2   1   2   1   2   1   1   2   2   2   2   1   1   1   2   2   2   1   1   2   2   1   2   1   1   1   2   2   2   2   2   2   2   1   2   2   1   2   1   1   2   1   2   2   1   2   2   1   2   1   1   1   1   2   2   2   1   1   2   2   2   1   2   2   1   1   1   2   2   2   1   2   2   1   2   2   1   1   2   2   1   1   2   1   1   2   1   2   1   1   2   1   1   1   2   2   2   1   1   2   1   1   1   1   1   2   1   1   1   2   1   1   1   2   1   1   2   1   2   1   2   2   1   1   2   2   1   2   2   1   1   2
 MK-6-8                 1   1   2   2   2   2   1   1   1   2   2   2   2   2   1   1   2   2   1   1   2   1   2   1   1   2   1   1   2   1   1   1   2   1   1   2   1   2   2   1   2   2   2   1   2   2   2   1   2   1   2   1   2   2   2   2   1   2   1   2   2   2   1   2   1   2   2   2   2   1   2   1   2   1   1   1   1   2   2   1   1   1   2   2   2   1   1   2   2   1   2   1   1   1   2   2   2   2   2   2   2   1   2   2   1   2   1   1   2   1   2   1   1   2   1   1   2   1   2   1   1   2   2   2   1   1   2   2   2   1   2   2   1   2   1   2   2   2   1   2   2   1   2   2   1   1   1   1   1   1   2   2   1   2   1   2   1   1   2   1   1   1   1   2   2   1   1   2   2   1   1   1   1   2   1   1   1   1   1   1   1   2   1   1   2   1   2   1   2   2   1   1   2   1   1   2   2   1   1   2
 MK-6-9                 1   2   2   2   2   2   1   2   1   2   2   2   2   2   1   1   2   2   1   1   1   1   2   1   1   2   1   1   2   1   1   1   2   1   1   2   1   2   2   1   2   2   2   1   2   2   2   1   2   1   2   2   2   2   2   2   1   2   1   2   2   2   1   2   1   2   2   2   2   1   2   1   2   1   1   2   1   2   2   2   1   2   2   2   2   1   1   2   2   2   2   1   1   1   2   2   2   2   2   2   1   1   2   2   1   2   1   1   2   1   1   1   1   2   2   1   2   2   2   1   1   2   1   2   1   1   2   2   2   1   2   2   1   2   1   2   1   2   1   2   2   1   2   2   1   1   1   1   1   1   2   2   1   2   1   1   2   1   2   1   1   1   1   2   1   2   1   2   2   1   1   1   1   2   1   1   1   1   1   1   1   2   1   1   2   1   2   1   1   1   1   1   2   1   1   2   2   1   1   2
 MK-6-10                1   2   2   2   1   2   1   2   1   2   2   1   2   2   1   1   2   2   2   1   1   1   2   1   1   2   1   1   2   1   1   1   2   1   1   2   1   1   2   1   2   2   2   1   2   2   2   1   2   1   2   2   2   2   2   2   1   2   1   2   2   2   1   2   2   2   2   2   2   1   2   1   2   1   1   2   1   2   2   2   1   2   2   2   2   1   1   2   2   2   2   1   1   1   2   2   2   2   2   1   1   1   1   2   1   2   1   1   1   1   1   1   1   2   2   1   2   1   2   1   1   2   1   2   1   1   2   2   2   1   2   2   1   2   1   2   1   2   2   2   2   1   1   2   1   1   1   1   1   1   2   2   1   2   1   1   2   1   2   1   1   1   1   2   1   2   1   2   2   1   1   1   1   2   1   1   1   1   1   1   1   2   1   1   2   1   2   1   1   1   1   1   2   1   1   2   2   1   2   2
 MK-6-11                1   2   2   2   2   2   1   2   1   2   2   2   1   2   1   1   2   2   2   1   1   2   2   1   1   2   1   1   2   1   1   1   2   2   1   2   1   2   2   1   2   2   2   1   2   2   2   1   2   1   2   2   2   2   2   2   1   2   1   1   2   2   1   2   2   2   2   2   2   1   2   1   2   1   1   2   1   2   2   2   1   2   2   2   2   1   1   2   2   2   2   1   1   1   2   1   2   2   2   1   1   1   1   2   1   1   1   1   1   1   1   1   1   2   2   2   2   1   2   1   1   2   1   2   1   2   2   1   2   1   2   2   1   2   1   1   1   2   2   1   2   1   1   2   1   1   2   1   1   1   2   2   1   1   1   1   2   1   2   1   1   1   1   2   1   2   2   2   2   1   1   1   1   2   1   1   1   1   1   1   1   2   1   1   2   1   2   1   1   1   1   1   2   1   1   2   2   1   2   2
 MK-6-12                1   2   2   2   2   2   1   2   1   2   2   2   1   2   2   1   2   2   2   2   1   2   2   1   1   1   1   1   2   1   1   1   2   2   1   2   1   2   2   1   2   2   2   2   1   2   2   1   2   1   1   2   2   2   2   1   1   2   1   1   2   2   1   2   2   2   2   2   2   1   2   1   2   1   1   2   1   2   2   2   1   1   2   2   2   1   1   2   2   2   2   1   1   1   2   1   2   1   2   1   1   1   1   2   1   1   1   1   1   1   1   1   1   2   2   2   2   1   2   1   1   2   1   2   1   2   2   1   2   1   2   2   1   2   1   1   1   2   2   1   2   1   1   2   1   1   1   1   1   1   2   2   1   1   1   1   2   1   2   1   1   1   1   2   1   2   2   2   2   1   2   1   1   2   1   1   1   1   1   1   1   2   1   1   2   1   2   1   1   1   1   1   2   1   1   2   2   1   2   2
 MK-6-13                1   2   2   2   2   2   2   1   1   2   2   2   1   2   2   1   2   2   2   2   2   2   2   1   1   1   1   1   2   1   1   1   2   2   1   2   1   2   2   1   2   2   2   2   1   2   2   2   2   1   1   2   2   2   2   1   1   2   1   1   1   2   1   2   2   2   2   2   2   1   2   1   2   1   1   2   1   2   2   2   1   1   2   1   2   1   1   2   2   2   2   1   1   1   2   1   2   1   1   1   1   1   1   2   1   1   1   1   1   2   1   1   1   1   2   2   2   1   1   1   1   2   1   2   1   2   2   1   2   2   2   2   1   2   1   1   1   2   2   1   2   1   1   2   1   1   1   1   1   1   1   2   1   1   1   1   2   1   2   1   1   1   1   2   1   2   2   2   1   1   2   1   1   2   1   2   1   2   1   1   1   2   1   1   2   1   2   1   1   1   1   1   2   1   1   2   1   1   2   2
 MK-6-14                1   2   2   2   2   2   2   1   1   2   2   2   2   2   2   1   1   2   2   2   2   2   2   1   2   1   1   1   2   1   1   1   2   2   1   2   1   2   2   1   2   2   2   2   1   2   2   2   2   1   1   2   2   2   2   1   1   2   1   2   1   2   1   2   2   2   2   2   2   1   2   2   2   1   1   2   1   2   2   2   1   1   2   1   2   1   1   2   2   2   2   2   1   1   2   1   2   1   1   1   1   1   1   1   1   1   1   1   2   2   1   1   1   1   2   2   2   1   2   2   1   2   1   2   1   2   2   1   2   2   2   2   1   2   1   1   1   2   2   1   2   1   1   2   1   1   1   1   1   1   1   1   1   1   1   1   2   1   2   1   1   1   1   2   1   2   1   2   1   1   2   1   1   2   2   2   1   2   1   1   1   2   1   1   2   1   2   1   1   1   1   2   2   1   1   2   1   1   2   2
 MK-6-15                1   2   2   2   2   2   2   1   1   2   2   2   1   1   2   1   1   2   2   2   2   2   2   1   2   1   2   1   2   1   1   1   2   2   1   2   1   2   2   1   2   2   2   2   1   1   2   2   2   1   1   2   2   2   1   1   1   2   1   2   1   2   1   2   2   2   2   2   1   1   2   2   2   1   1   2   1   2   2   2   1   1   2   1   2   1   1   1   2   2   2   2   1   1   2   1   2   1   1   2   1   2   1   1   1   2   2   1   2   1   2   1   1   1   2   2   2   1   2   2   2   2   1   2   1   2   2   1   2   2   2   1   1   2   1   1   1   2   2   1   2   1   1   2   1   1   1   1   1   1   1   1   1   1   1   1   2   1   2   1   1   1   1   2   1   2   1   2   1   1   2   2   1   2   2   2   1   2   1   1   1   2   2   1   1   2   2   1   1   1   1   2   2   1   1   2   1   1   2   2
 MK-6-16                1   1   2   2   2   2   2   1   1   2   2   2   1   1   2   1   1   2   2   2   2   2   1   1   2   2   2   1   2   1   1   1   1   2   1   2   1   2   2   1   2   2   2   2   1   1   2   2   2   1   1   2   2   2   1   1   1   2   1   2   1   2   1   2   2   2   2   2   1   1   2   2   2   1   1   2   1   2   2   2   1   1   2   1   2   1   1   1   1   2   2   2   1   1   2   1   2   1   1   1   2   2   1   1   1   2   2   2   2   1   2   1   1   1   2   2   2   1   2   2   1   2   2   2   1   2   2   1   2   1   2   1   1   2   1   2   1   2   2   1   2   1   1   2   1   1   1   1   2   1   1   1   1   1   2   1   2   1   2   1   1   1   1   2   1   2   1   2   1   1   2   2   1   1   2   2   1   2   1   1   1   2   2   1   1   2   1   1   1   1   1   2   2   1   1   2   2   1   2   2
 
!****************************************** Phenotypic Data **********************************************************
!-100.0 is resevred for missing phenotype
SimulatedTrait1         9.9043   11.3376   10.6138   10.0430   10.4478    9.4052   12.1242    9.5253   10.1721    9.2994    9.9206   10.2364    7.8923   10.7920    9.8210   10.8881   10.2636    9.3260   11.0038    9.5780    9.8969   10.8968   10.3542   11.5166   10.6821    9.6319   11.3402    9.6416   10.6258   10.9051   10.1593   10.7335    9.4110   12.5508    9.3870    9.1613    9.3002    9.0318    8.9026   10.5167    9.4075    8.6680    9.7037    9.2908   10.3814   10.0160   10.0129    9.5370   11.3721    8.7320    9.8880   11.0462   10.4633   11.3754    8.3651    9.8579   11.4072   10.1400    9.4693   10.7339    9.0061    8.8850   11.2463    9.8077   10.5852   10.9884    8.5629   11.2872    9.1902    7.9631   11.1722    9.0074   10.4802   10.4759   10.8401    9.1848    7.4518   10.4509   10.6149   10.0074   11.6095    9.9145   11.6291    9.5803    8.6826   10.2465    9.7450   11.7394   10.0297   10.1514    8.6293   11.8035    9.8840    9.5916    9.1204    9.4546    9.0020    9.4399   10.7952    9.7471    9.4459    9.7512   10.8677   10.6575    7.2911    9.6734   10.1805   10.7296    8.5135   10.5857   10.4504   10.2982    8.4108   11.4364   12.5633    9.8978   11.3453    9.3173    9.0563    7.9686   11.4691    7.8154   11.9110    8.2894    9.4133    8.1874   11.0286    9.2649    7.8607   10.8221   10.2762    9.7797    9.3544    8.3454    8.9748    9.3462   10.0594    9.8378    9.5724    9.6383    8.3147    9.2950    9.7190    8.5002   11.8955   10.6382   10.9023    8.9868   10.1858   10.2664    8.5305    9.4090   10.2079    9.5252   10.0101   10.1981   10.3083    9.5869   11.0637    9.8065    8.7434   10.7722    9.9288    9.7936    7.8310   10.4191   10.4552    9.9742    9.5139   11.1510   10.7410   11.3071   12.8473    9.9907   11.5406    9.3014    8.6303   11.0952    9.5398   11.8409    9.8897    9.9502   11.1391    8.0635   10.0623   11.1276    9.6179   10.5935   11.5976   10.1800    7.0360    8.9464    9.5009   10.3122    7.7127   10.1530   10.7816   11.0510    8.8464   10.5079
 
