# Supplementary material for: Inclusive Composite Interval Mapping of QTL by Environment Interactions in Biparental Populations
Source: PLoS One. 2015 Jul 10;10(7):e0132414. doi: 10.1371/journal.pone.0132414 (PMC4498613; doi:10.1371/journal.pone.0132414)
Supplement: S1 File — (ZIP) [file pone.0132414.s001.zip › BC1 population/e=1/run_00185.met]

!**********************Note: lines staring with "!" are remarks and will be ignored in the program********************
!*********************************General Information**********************************
!Assuming F1 = P1 x P2, populations available in QTL IciMapping are: 
!  1, P1BC1F1 = P1 x F1, the first backcrossing where P1 is used as the recurrent parent;
!  2, P2BC1F1 = P2 x F1, the first backcrossing where P2 is used as the recurrent parent;
!  3, F1DH, F1-derived doubled haploids; 
!  4, RIL or F1RIL, recombination inbred lines through the repeated selfing of F1;
!  5, P1BC1RIL, recombination inbred lines through the repeated selfing of P1BC1F1;
!  6, P2BC1RIL, recombination inbred lines through the repeated selfing of P2BC1F1;
!  7, F2, the selfing generation of F1;
!  8, F3, the selfing generation of F2;
!  9, P1BC2F1, the second backcrossing where P1 is used as the recurrent parent; 
! 10, P2BC2F1, the second backcrossing where P2 is used as the recurrent parent;
! 11, P1BC2RIL, recombination inred lines through the repeated selfing of P1BC2F1; 
! 12, P2BC2RIL, recombination inred lines through the repeated selfing of P2BC2F1; 
! 13, P1BC1F2, the selfing generation of P1BC1F1; 
! 14, P2BC1F2, the selfing generation of P2BC1F1; 
! 15, P1BC2F2, the selfing generation of P1BC2F1; 
! 16, P2BC2F2, the selfing generation of P2BC2F1; 
! 17, P1BC1DH, P1BC1F1-derived doubled haploids; 
! 18, P2BC1DH, P2BC1F1-derived doubled haploids; 
! 19, P1BC2DH, P1BC2F1-derived doubled haploids; 
! 20, P2BC2DH, P2BC2F1-derived doubled haploids; 
   1      !Mapping Population (see remarks above)
   2      !Mapping Function (1 for Kosambi; 2 for Haldane; 3 for Morgan)
   2      !Marker Space Type (1 for intervals; 2 for positions)
   1      !Marker Space Unit(1 for centiMorgans; 2 for Morgan)
   6      !Number of Chromosomes (or Linkage Groups)
 200      !Size of the mapping population
   1      !Number of environments
 
!***************************************** Chromosomes and Linkage Maps **********************************************
!Chromosome                 NumMarkers
-CH1                        16
-CH2                        16
-CH3                        16
-CH4                        16
-CH5                        16
-CH6                        16
!Linkage map (Marker name followed by position or the interval length)
 MK-1-1                1     0.000
 MK-1-2                1    10.000
 MK-1-3                1    20.000
 MK-1-4                1    30.000
 MK-1-5                1    40.000
 MK-1-6                1    50.000
 MK-1-7                1    60.000
 MK-1-8                1    70.000
 MK-1-9                1    80.000
 MK-1-10               1    90.000
 MK-1-11               1   100.000
 MK-1-12               1   110.000
 MK-1-13               1   120.000
 MK-1-14               1   130.000
 MK-1-15               1   140.000
 MK-1-16               1   150.000
 MK-2-1                2     0.000
 MK-2-2                2    10.000
 MK-2-3                2    20.000
 MK-2-4                2    30.000
 MK-2-5                2    40.000
 MK-2-6                2    50.000
 MK-2-7                2    60.000
 MK-2-8                2    70.000
 MK-2-9                2    80.000
 MK-2-10               2    90.000
 MK-2-11               2   100.000
 MK-2-12               2   110.000
 MK-2-13               2   120.000
 MK-2-14               2   130.000
 MK-2-15               2   140.000
 MK-2-16               2   150.000
 MK-3-1                3     0.000
 MK-3-2                3    10.000
 MK-3-3                3    20.000
 MK-3-4                3    30.000
 MK-3-5                3    40.000
 MK-3-6                3    50.000
 MK-3-7                3    60.000
 MK-3-8                3    70.000
 MK-3-9                3    80.000
 MK-3-10               3    90.000
 MK-3-11               3   100.000
 MK-3-12               3   110.000
 MK-3-13               3   120.000
 MK-3-14               3   130.000
 MK-3-15               3   140.000
 MK-3-16               3   150.000
 MK-4-1                4     0.000
 MK-4-2                4    10.000
 MK-4-3                4    20.000
 MK-4-4                4    30.000
 MK-4-5                4    40.000
 MK-4-6                4    50.000
 MK-4-7                4    60.000
 MK-4-8                4    70.000
 MK-4-9                4    80.000
 MK-4-10               4    90.000
 MK-4-11               4   100.000
 MK-4-12               4   110.000
 MK-4-13               4   120.000
 MK-4-14               4   130.000
 MK-4-15               4   140.000
 MK-4-16               4   150.000
 MK-5-1                5     0.000
 MK-5-2                5    10.000
 MK-5-3                5    20.000
 MK-5-4                5    30.000
 MK-5-5                5    40.000
 MK-5-6                5    50.000
 MK-5-7                5    60.000
 MK-5-8                5    70.000
 MK-5-9                5    80.000
 MK-5-10               5    90.000
 MK-5-11               5   100.000
 MK-5-12               5   110.000
 MK-5-13               5   120.000
 MK-5-14               5   130.000
 MK-5-15               5   140.000
 MK-5-16               5   150.000
 MK-6-1                6     0.000
 MK-6-2                6    10.000
 MK-6-3                6    20.000
 MK-6-4                6    30.000
 MK-6-5                6    40.000
 MK-6-6                6    50.000
 MK-6-7                6    60.000
 MK-6-8                6    70.000
 MK-6-9                6    80.000
 MK-6-10               6    90.000
 MK-6-11               6   100.000
 MK-6-12               6   110.000
 MK-6-13               6   120.000
 MK-6-14               6   130.000
 MK-6-15               6   140.000
 MK-6-16               6   150.000
!*********************************** Marker Types ********************************************************************
!Co-dominant marker: When heterozygote F1 is present, P1 is coded as 2, F1 is coded as 1, and P2 is coded as 0; Otherwise, P1 is coded as 2, and P2 is coded as 0. 
!Dominant marker: When heterozygote F1 is present, P1 and F1 are coded as 12, and P2 is coded as 0; Otherwise, P1 is coded as 2, and P2 is coded as 0.  
!Recessive markers: When heterozygote F1 is present, P1 is coded as 2, and F1 and P2 are coded as 10; Otherwise, P1 is coded as 2, and P2 is coded as 0. 
!Missing marker is coded as -1. 
 MK-1-1                 1   2   1   2   1   1   2   2   1   2   2   1   1   2   2   1   2   2   1   1   2   1   1   2   2   2   1   2   1   2   2   2   2   2   1   2   2   2   1   1   1   2   2   2   2   1   1   2   2   1   1   2   1   2   2   2   2   1   1   1   2   2   2   2   1   2   1   1   1   1   2   2   1   2   1   2   1   2   2   2   2   2   2   1   2   2   2   1   2   2   2   1   1   2   1   2   1   1   2   2   2   1   1   1   2   1   2   1   1   2   2   2   1   2   1   1   1   2   1   2   2   2   1   1   2   1   1   2   2   1   2   1   1   2   2   2   1   1   2   1   1   1   2   1   2   2   2   2   1   1   1   2   1   2   1   2   2   1   2   2   2   2   1   2   1   2   2   1   2   1   1   2   1   1   1   2   2   1   2   1   2   1   1   2   1   1   2   2   2   1   1   1   2   2   1   1   1   2   2   2
 MK-1-2                 1   2   1   2   1   1   2   2   1   2   2   1   1   2   2   1   2   2   1   1   2   1   1   2   2   2   2   2   1   2   2   2   2   2   1   2   2   2   1   1   1   2   2   2   2   1   1   2   2   1   1   2   1   2   2   2   2   1   1   2   2   2   2   1   2   2   1   1   1   1   1   2   1   2   1   2   1   2   2   2   2   2   2   1   2   2   2   1   2   2   2   1   1   2   1   2   1   1   1   2   2   1   1   1   2   1   2   1   1   2   2   2   1   2   1   2   1   2   1   2   2   2   2   1   2   1   1   2   2   1   2   1   1   2   2   2   1   1   2   1   2   2   2   1   2   2   2   2   1   1   1   2   1   2   1   2   2   1   2   2   2   2   1   1   1   2   2   1   2   1   1   2   2   1   2   2   1   1   2   1   2   1   1   2   1   1   1   2   2   1   1   1   2   2   1   2   1   2   2   2
 MK-1-3                 1   2   1   2   1   1   2   2   1   2   2   1   2   2   2   1   2   2   1   1   2   1   1   2   2   2   2   2   1   2   2   2   2   2   1   2   2   2   1   1   1   2   1   2   1   1   1   2   2   1   1   2   1   2   2   2   2   1   1   2   2   2   2   1   2   2   1   1   1   1   2   1   1   2   1   2   1   2   1   2   2   2   2   1   2   2   2   2   2   2   2   1   1   2   1   2   1   1   2   1   2   2   1   1   2   1   2   1   1   2   2   2   1   2   1   2   1   2   2   2   1   2   2   1   2   1   1   2   2   1   2   1   1   2   2   2   1   1   2   1   2   2   2   2   2   2   2   2   1   2   1   2   2   1   1   2   2   2   2   2   2   2   2   1   1   2   2   1   2   1   1   2   1   1   2   2   1   1   2   2   2   1   1   2   1   1   1   2   2   1   1   1   2   2   1   2   1   2   2   1
 MK-1-4                 1   2   1   1   1   1   2   2   1   2   2   1   2   2   2   1   2   2   2   1   2   1   1   2   2   2   2   2   1   2   2   2   2   2   1   1   2   2   1   1   1   2   1   2   1   1   1   2   2   1   1   2   1   2   2   2   2   1   1   2   1   2   2   1   2   2   1   1   1   2   1   1   1   2   1   1   1   2   1   2   2   2   2   1   2   2   2   2   2   2   2   1   1   2   1   2   1   1   2   1   2   2   2   1   2   1   2   1   1   2   2   2   1   2   1   2   2   1   2   2   1   2   2   1   2   1   1   1   2   1   2   1   1   2   2   2   1   1   2   1   2   2   2   2   2   2   2   2   1   2   1   2   2   1   1   2   2   2   1   2   2   2   2   1   2   2   2   1   2   1   1   2   2   1   2   2   1   1   2   2   2   1   1   2   1   1   1   2   2   1   1   1   2   2   1   2   1   2   2   1
 MK-1-5                 1   2   1   1   1   1   2   2   1   2   2   1   2   2   2   1   2   2   1   1   2   1   1   2   2   2   2   2   1   2   2   2   2   2   1   1   2   2   1   1   1   1   1   2   1   2   1   1   2   1   1   2   1   2   2   2   2   1   1   2   1   2   2   1   2   2   1   1   1   2   1   1   1   2   1   1   1   2   2   2   2   2   2   1   2   2   2   2   2   2   2   1   1   2   1   2   1   2   2   1   2   2   2   2   2   1   2   1   1   2   2   2   1   2   1   2   2   1   2   1   1   2   2   1   2   1   1   1   2   1   2   1   1   2   2   2   1   1   2   1   2   2   2   2   2   2   2   2   1   1   1   2   2   1   1   2   2   2   1   2   2   2   2   1   2   2   1   2   2   1   2   2   2   1   2   2   1   1   1   2   2   1   1   2   2   2   1   2   2   1   1   2   2   2   1   1   1   2   1   1
 MK-1-6                 1   2   1   1   1   1   2   2   1   2   2   1   1   2   2   1   2   2   1   1   1   1   1   2   2   2   2   2   1   2   2   2   2   2   1   1   2   2   2   1   1   1   1   2   2   2   1   1   2   1   2   2   1   2   2   1   2   1   1   2   1   2   2   2   2   1   1   2   1   2   1   1   1   2   1   1   1   2   2   2   2   2   2   1   2   2   2   1   2   2   2   1   1   2   1   1   1   2   2   2   2   2   2   2   2   1   2   1   1   2   2   2   1   2   1   2   2   1   1   1   1   2   2   1   2   1   1   1   2   1   2   1   1   2   2   2   2   1   2   1   1   2   2   2   2   2   2   2   1   1   1   2   2   1   1   2   2   2   1   2   2   2   2   1   2   2   2   2   2   2   2   2   2   1   1   2   1   1   1   2   1   1   1   2   2   2   1   2   2   1   1   2   2   1   1   1   1   2   1   1
 MK-1-7                 1   2   1   1   1   1   2   2   2   2   2   1   2   2   2   1   2   2   1   2   1   1   2   2   2   2   2   2   1   1   2   2   2   2   1   1   2   1   2   2   1   1   1   2   2   2   2   2   2   1   2   2   1   2   2   1   2   1   1   2   1   2   1   2   2   1   1   2   1   2   1   1   1   2   1   2   1   2   2   2   2   2   2   1   2   2   2   1   2   1   2   1   1   2   1   1   1   2   2   2   2   2   2   2   1   1   2   1   1   2   2   2   1   2   1   2   1   2   1   1   1   2   1   1   2   1   1   2   2   1   2   1   1   2   2   2   2   1   2   2   1   2   1   2   1   2   2   2   1   1   1   2   2   1   2   2   2   2   1   2   2   2   2   1   2   2   2   2   2   2   2   2   2   1   2   2   1   1   1   2   1   1   1   2   2   1   1   2   1   2   1   2   2   1   1   1   1   2   1   1
 MK-1-8                 1   2   1   1   1   1   1   2   2   2   2   1   2   2   2   1   1   1   1   2   1   1   2   2   2   2   2   2   1   1   2   2   2   2   1   1   2   2   2   2   1   2   2   2   2   2   2   2   2   1   2   2   1   2   2   1   2   1   1   2   1   2   2   2   2   1   1   2   1   2   1   1   1   2   1   2   1   2   2   2   2   2   2   1   2   2   2   1   2   2   2   1   1   2   1   1   1   2   2   2   2   2   2   2   1   1   2   1   1   2   2   2   1   2   1   2   1   2   1   1   1   2   1   2   2   1   1   2   2   2   2   1   1   2   1   2   2   1   2   2   2   2   1   2   1   2   1   2   1   1   1   2   2   1   2   2   2   2   1   2   2   2   2   1   1   2   2   2   2   2   2   2   2   1   2   2   1   1   1   2   1   2   1   2   2   2   1   1   1   2   1   2   1   1   1   1   2   2   2   1
 MK-1-9                 1   2   1   1   1   1   1   2   2   2   2   1   2   2   2   2   1   1   1   1   1   1   1   2   2   2   2   2   1   1   2   2   2   2   1   1   1   1   2   2   1   2   2   2   2   2   2   2   2   1   2   2   2   2   2   1   2   1   1   2   1   2   2   2   2   2   1   2   1   2   1   1   1   2   1   2   1   1   1   2   2   2   2   1   2   2   2   1   2   2   2   1   1   1   1   1   1   2   2   2   2   2   2   2   2   1   2   1   1   2   2   2   2   2   1   2   1   2   2   1   1   1   1   2   2   1   1   2   2   2   2   1   1   2   1   2   2   1   2   2   2   2   2   2   2   2   1   2   1   1   1   2   2   1   2   2   2   2   1   2   2   2   2   1   1   2   2   2   2   2   2   2   2   1   2   2   1   1   1   1   1   2   1   2   2   2   1   1   1   2   1   2   1   2   1   1   2   2   2   1
 MK-1-10                1   2   1   2   2   1   1   2   2   2   2   1   2   2   2   2   1   1   2   1   1   1   1   2   2   2   2   2   2   1   2   2   2   2   1   1   1   1   2   2   1   2   2   2   2   2   2   2   2   1   2   2   2   1   1   1   2   1   1   2   1   2   2   2   2   2   1   2   1   2   1   1   1   2   1   2   1   1   1   2   2   2   2   1   2   2   2   1   2   2   2   1   1   1   1   1   1   2   2   2   2   2   1   2   1   1   2   1   1   2   2   2   2   2   1   2   1   2   2   1   1   1   1   2   2   1   1   2   2   2   2   1   1   2   1   2   2   1   2   2   2   2   2   2   2   2   1   1   1   1   1   2   2   1   2   2   2   1   1   1   2   2   2   2   1   2   2   2   2   2   2   2   2   1   1   2   1   1   1   1   1   2   2   2   2   2   1   1   1   2   1   2   1   2   1   1   2   2   2   1
 MK-1-11                1   2   1   2   2   1   1   2   2   2   2   1   2   2   2   2   2   1   2   1   1   1   1   2   2   2   2   2   2   1   2   2   2   2   1   1   1   1   2   2   1   2   2   2   2   2   2   2   2   1   1   2   2   1   1   2   1   1   1   2   1   2   2   2   2   1   1   2   1   2   1   1   1   2   1   2   1   1   1   1   2   2   2   1   2   2   2   1   2   2   2   1   2   2   1   2   1   2   2   2   2   2   1   2   1   1   2   2   1   2   2   2   2   2   1   2   1   2   2   2   1   1   1   2   2   1   1   1   2   2   2   1   1   1   1   2   2   1   2   2   2   2   2   2   2   2   1   1   1   1   1   2   2   1   2   2   1   1   1   1   2   1   2   2   1   2   2   2   2   2   2   2   2   1   1   2   1   2   1   1   1   2   2   2   2   2   1   1   1   2   1   2   1   2   1   1   2   2   2   2
 MK-1-12                1   2   1   2   2   1   1   2   2   2   2   1   2   2   2   2   2   1   2   1   1   1   1   2   2   2   2   2   2   1   2   1   2   2   1   1   1   2   2   2   1   2   2   2   2   2   2   2   2   1   1   1   1   1   1   2   1   1   2   2   1   2   2   2   2   1   1   2   2   2   1   1   1   2   1   2   1   1   1   1   2   2   2   1   2   2   2   1   2   2   2   1   2   2   1   2   1   2   2   2   2   2   1   2   1   1   2   2   1   2   2   2   2   2   1   2   2   2   2   2   1   1   1   2   2   2   2   1   2   2   2   1   1   1   1   2   2   1   1   2   2   2   2   2   2   2   2   1   1   1   1   2   2   1   2   2   1   2   1   1   2   1   2   1   1   2   1   2   2   2   2   2   2   1   1   2   1   2   1   1   1   2   2   2   2   2   1   1   2   1   1   2   1   2   1   1   2   2   2   2
 MK-1-13                1   2   1   2   2   1   1   2   2   2   2   1   2   2   1   2   2   1   2   1   1   1   1   1   1   1   2   2   2   1   2   2   2   2   1   1   1   2   2   2   1   2   2   2   2   2   2   2   2   2   1   2   1   1   1   2   1   1   2   2   1   2   2   2   2   2   1   2   2   2   1   1   2   2   1   2   1   1   1   1   1   2   1   2   2   2   1   1   2   1   2   1   1   2   1   1   1   2   2   2   2   2   1   2   1   1   2   2   1   2   2   2   2   2   2   2   2   2   2   2   1   2   1   2   2   2   2   1   2   2   2   1   2   1   1   1   1   1   1   2   2   2   2   2   2   2   2   1   1   1   1   2   1   1   2   2   1   2   2   2   2   1   2   1   1   2   2   2   2   2   2   2   2   1   1   2   1   1   1   1   1   2   2   2   2   2   1   1   2   2   1   2   1   2   1   1   2   2   2   2
 MK-1-14                1   2   1   2   1   1   1   2   2   2   2   1   2   2   1   2   2   2   1   1   1   2   1   1   1   1   2   2   2   1   2   2   2   2   1   1   1   2   2   2   1   1   2   2   2   1   2   2   2   2   1   2   1   1   1   2   1   1   2   2   1   2   2   2   2   2   1   2   2   2   1   1   2   2   1   2   2   2   1   1   1   2   1   2   2   2   1   2   1   1   2   1   1   2   1   1   1   2   2   2   2   2   1   2   1   1   1   1   1   2   2   2   2   2   2   2   2   2   2   2   1   2   1   1   2   2   2   1   1   2   2   1   2   1   1   1   1   1   1   2   2   2   2   2   2   2   2   1   1   1   1   2   1   1   2   2   1   2   2   2   2   1   2   1   1   2   2   2   2   2   2   2   2   1   1   2   1   1   1   1   1   2   2   2   2   1   2   1   2   2   1   2   1   2   1   1   2   2   2   2
 MK-1-15                1   2   2   2   1   2   1   2   2   2   2   1   2   1   1   2   2   2   1   1   1   2   1   1   1   1   1   2   2   1   2   2   2   2   1   1   1   2   2   2   1   1   2   2   2   1   2   2   2   2   2   2   1   1   2   2   1   1   2   2   2   2   2   1   2   2   1   2   2   2   1   1   2   2   1   2   2   2   1   1   1   1   2   2   2   2   1   1   1   1   2   2   1   1   1   1   1   2   2   2   2   2   2   2   1   1   1   1   1   2   2   2   2   2   1   2   2   2   2   2   1   1   1   1   2   2   1   1   1   1   2   1   2   1   1   2   1   1   1   2   2   2   2   2   2   2   2   1   1   1   1   2   1   1   2   2   2   2   2   2   2   2   2   1   1   2   2   2   2   2   2   2   2   1   1   2   1   1   1   1   1   2   1   2   2   1   2   1   2   2   1   2   2   2   1   1   2   2   1   2
 MK-1-16                1   2   2   2   1   2   1   2   2   2   2   1   2   1   1   2   2   2   1   1   1   2   1   1   1   1   1   2   2   1   2   2   2   2   1   2   2   2   2   2   1   1   2   1   2   1   2   2   2   2   2   1   1   1   2   2   1   1   1   2   1   2   2   1   2   2   1   2   2   2   1   1   2   2   2   2   2   2   2   1   1   1   2   2   2   2   1   1   1   1   1   2   1   1   1   1   1   2   2   2   2   2   2   2   1   1   1   1   1   2   2   2   2   2   2   2   1   2   2   2   1   1   1   1   2   1   1   1   1   1   2   1   2   1   1   2   1   1   1   2   2   2   2   2   2   2   2   1   1   1   1   2   1   1   2   2   2   2   2   2   2   2   2   1   1   2   2   2   2   2   2   2   2   1   1   2   1   1   1   1   1   2   1   2   2   1   2   1   2   2   1   2   2   2   1   1   2   2   1   2
 MK-2-1                 2   1   2   2   1   2   1   2   2   2   2   1   2   1   1   1   2   1   1   2   1   1   2   1   2   1   2   1   2   2   2   1   2   1   1   1   2   1   1   1   2   2   2   2   2   2   2   2   2   2   2   2   1   2   1   1   1   1   1   1   2   2   1   2   1   2   1   1   1   1   1   1   1   1   1   1   2   2   1   1   2   2   2   2   2   1   2   1   2   1   1   2   2   2   2   1   1   2   1   1   1   2   2   2   1   1   2   2   1   1   1   2   1   2   1   2   1   2   2   1   1   1   1   1   1   2   1   1   2   1   1   1   1   1   1   1   1   1   1   1   1   1   1   1   2   1   2   1   1   2   1   2   1   1   2   2   1   1   2   2   1   2   2   1   1   1   1   2   2   1   2   1   2   1   2   2   2   2   2   1   1   1   1   2   2   2   2   2   1   1   1   2   2   1   2   2   2   1   2   1
 MK-2-2                 2   1   2   2   1   2   1   2   2   2   2   1   2   1   1   1   2   1   1   2   1   1   2   1   2   1   2   1   2   2   2   1   2   1   2   1   2   1   2   1   2   2   2   2   2   2   2   2   2   2   2   2   1   2   1   1   1   2   2   1   2   2   1   2   2   1   1   1   1   1   1   1   1   1   1   1   2   2   1   1   1   2   2   2   2   1   2   1   2   1   1   2   2   2   2   1   1   2   1   1   2   2   2   2   2   1   2   2   1   1   1   2   1   2   1   2   1   2   2   1   1   1   1   1   1   2   1   1   2   2   1   1   1   1   1   1   1   1   1   2   1   1   1   1   2   1   2   1   1   2   1   2   1   1   2   1   1   2   2   2   1   2   2   1   2   1   1   2   2   1   2   1   2   1   2   2   1   2   2   1   1   1   1   2   2   2   2   2   1   1   1   2   2   1   2   2   2   1   2   1
 MK-2-3                 2   1   2   2   1   2   1   2   2   2   2   1   2   1   1   1   2   1   1   2   1   1   1   1   2   1   2   1   2   2   2   1   2   1   2   1   2   1   2   1   2   2   2   2   2   2   1   2   2   2   2   1   1   2   1   2   1   2   2   1   2   2   1   2   2   2   1   1   1   1   1   1   1   1   1   1   2   2   2   1   1   2   2   2   2   1   2   1   2   1   1   2   2   2   2   2   2   2   2   1   2   2   2   2   1   1   2   1   1   1   1   1   1   2   1   1   1   2   2   1   1   1   1   1   1   1   1   1   2   2   1   1   1   1   1   1   1   1   1   2   1   1   1   2   2   1   2   1   1   2   1   2   1   1   2   1   1   2   2   2   1   2   2   1   1   1   1   1   2   1   2   1   2   1   2   2   1   2   2   1   1   1   1   2   2   2   2   2   1   1   1   2   2   1   2   2   2   1   2   1
 MK-2-4                 1   1   1   2   1   2   1   2   2   2   2   2   2   1   1   1   1   1   2   2   1   1   1   1   2   2   2   1   2   2   2   1   2   2   2   1   2   2   2   1   2   2   2   2   2   2   1   2   2   2   2   1   1   2   1   2   1   2   1   2   2   2   1   2   2   2   1   1   1   1   1   1   1   1   1   1   2   1   2   1   1   2   2   2   2   1   2   1   2   1   1   2   2   2   2   1   2   2   1   1   2   2   2   2   1   2   2   1   1   1   1   1   1   2   1   1   2   2   2   1   1   1   1   2   1   1   1   1   2   2   1   2   1   1   1   1   1   2   1   1   1   1   1   2   2   1   2   1   1   2   1   1   1   1   2   2   1   2   2   2   1   2   2   1   1   1   1   1   2   2   2   2   2   1   2   2   1   2   2   1   1   1   1   2   2   2   2   2   1   1   1   2   1   1   2   2   2   1   2   1
 MK-2-5                 1   1   1   2   1   2   1   1   2   2   2   2   2   1   1   1   1   1   2   2   1   1   1   1   2   2   2   1   2   2   2   1   2   2   2   1   2   2   2   1   2   1   2   2   2   2   1   2   1   2   2   1   1   2   1   2   1   2   1   2   2   1   1   2   2   2   1   1   1   1   1   1   1   1   1   1   2   2   2   1   1   2   2   2   2   2   2   1   2   1   1   2   2   2   1   1   2   2   1   1   2   2   2   2   1   2   2   1   1   1   1   1   1   2   1   1   1   2   2   1   1   2   1   2   1   1   1   2   2   2   1   2   1   1   1   2   1   2   1   2   1   1   1   2   2   1   2   1   1   1   1   1   1   1   2   2   1   2   2   2   2   1   2   1   1   1   1   1   2   2   2   2   1   1   2   2   1   2   2   1   1   1   1   2   1   2   2   2   1   1   1   1   1   1   2   1   2   1   2   1
 MK-2-6                 1   2   1   2   1   2   1   1   2   2   2   2   2   1   1   1   1   1   1   2   1   1   1   1   2   2   2   1   2   2   2   1   2   2   2   1   2   2   2   1   2   1   1   2   2   2   2   1   1   1   1   2   1   2   1   2   1   2   1   2   2   1   1   2   2   2   1   1   1   1   1   1   1   1   1   2   2   2   2   1   1   2   2   2   2   2   2   1   2   1   1   2   2   2   1   1   1   2   2   1   2   2   2   2   1   2   2   1   1   2   1   1   1   2   2   2   1   2   2   1   1   2   2   2   1   1   1   2   2   2   1   2   1   1   1   2   1   2   1   2   1   1   1   1   1   1   2   1   1   2   2   1   1   1   2   2   1   2   2   2   2   1   2   1   1   1   1   1   2   2   2   2   1   1   2   2   1   1   2   1   1   1   1   2   1   2   2   2   1   1   1   1   1   1   2   1   1   1   2   1
 MK-2-7                 1   2   1   2   1   2   1   1   2   2   2   2   2   1   1   1   1   1   1   2   1   1   1   1   2   2   2   1   2   2   2   1   2   2   2   1   2   2   2   2   2   1   2   2   2   1   2   1   1   1   1   2   1   2   1   2   1   2   1   2   2   1   1   2   2   2   1   1   1   1   1   1   1   2   1   2   2   2   2   1   1   2   2   2   1   2   2   1   2   2   1   2   2   2   1   1   1   2   2   1   2   2   2   1   1   2   2   2   1   2   1   1   1   2   2   2   1   2   2   1   1   2   2   2   2   1   1   2   2   2   1   1   2   1   1   2   2   2   1   2   1   1   1   1   1   2   2   1   2   1   2   1   1   1   2   2   1   2   2   2   1   1   2   1   1   1   1   1   2   2   2   2   1   1   1   2   1   1   2   1   1   1   1   2   1   2   2   2   1   1   1   1   1   1   2   1   1   1   2   1
 MK-2-8                 1   2   1   2   1   2   1   1   2   2   2   2   2   1   1   1   1   1   1   2   1   1   1   1   2   2   1   1   2   2   2   2   2   2   2   1   2   2   2   2   2   1   2   1   2   1   2   1   1   1   1   2   1   2   1   2   1   2   1   1   2   2   1   2   2   2   1   1   1   1   1   2   1   2   1   2   2   2   2   1   1   2   2   1   1   2   2   1   2   2   1   2   2   2   1   1   1   2   2   1   1   2   2   1   1   2   2   2   1   2   1   1   1   1   2   2   1   2   2   1   1   2   2   2   2   2   1   2   2   2   1   2   2   1   1   2   2   2   1   1   1   1   1   1   1   2   2   1   2   1   2   1   1   1   2   2   1   2   2   2   1   1   2   1   1   1   1   1   2   2   2   2   2   1   1   2   1   1   2   1   1   1   1   2   1   2   2   2   1   1   1   1   2   1   1   1   1   1   2   2
 MK-2-9                 1   1   1   2   1   2   1   1   2   2   2   2   2   1   1   2   1   1   1   2   1   1   2   1   2   2   1   1   2   2   2   2   1   2   2   1   2   1   2   2   2   1   2   1   2   1   2   1   1   1   1   2   1   2   2   2   1   2   1   1   2   2   1   2   2   2   2   1   1   1   1   2   1   2   1   2   2   2   2   1   1   2   2   1   1   2   2   1   2   2   1   2   2   2   1   2   2   2   2   1   1   2   2   1   1   2   2   2   2   1   1   1   2   1   2   2   1   2   2   1   2   2   2   2   2   2   1   2   2   2   1   2   2   1   1   2   2   2   1   1   1   1   1   1   1   2   2   1   2   1   1   1   1   1   2   2   1   2   2   2   1   1   2   1   1   1   1   1   2   2   2   2   2   1   1   2   1   1   2   1   1   1   1   1   1   2   2   2   1   1   1   1   2   2   1   1   1   1   2   2
 MK-2-10                2   2   1   1   1   2   1   2   2   2   2   2   2   1   1   1   1   2   1   2   1   1   2   1   2   2   1   1   2   2   2   2   1   2   2   1   2   1   2   2   2   1   2   1   2   1   1   1   1   1   1   2   1   2   2   2   2   2   1   2   2   2   2   2   2   2   2   1   1   1   1   2   1   1   1   1   2   2   2   1   1   2   2   1   1   2   2   1   2   2   1   2   2   2   1   2   2   2   2   1   1   2   2   1   1   2   2   2   2   1   1   1   2   2   2   2   1   1   2   1   2   2   2   2   1   2   1   1   2   2   1   2   2   1   2   2   2   2   1   1   1   1   1   1   1   2   2   1   2   1   1   1   2   1   2   2   1   1   2   2   1   1   2   1   1   1   1   1   2   1   2   2   2   1   1   2   1   1   2   1   1   1   1   1   1   2   2   2   2   1   1   1   2   2   1   1   1   1   2   2
 MK-2-11                2   2   2   1   1   2   1   2   2   2   1   2   2   1   1   1   2   2   1   2   1   1   2   1   2   2   1   1   2   1   2   2   1   2   2   1   2   1   2   2   2   1   2   1   2   1   1   1   1   1   1   2   1   2   2   2   2   1   1   2   2   2   2   2   1   2   2   1   1   2   1   2   1   1   1   1   2   1   2   1   2   2   2   2   1   1   2   1   2   2   1   2   2   2   2   2   2   2   2   1   1   2   1   1   2   2   2   2   2   1   1   1   2   2   2   2   1   1   2   1   2   2   2   2   1   2   1   1   2   1   1   2   2   1   2   2   2   1   1   1   2   1   1   2   1   2   1   1   1   1   1   1   2   1   2   1   1   1   2   2   1   1   2   1   2   1   1   1   2   1   2   2   2   1   2   2   1   1   2   1   1   1   1   1   1   2   2   2   2   1   1   1   2   2   1   1   1   1   2   2
 MK-2-12                2   2   1   1   1   2   1   2   2   2   2   2   2   1   1   1   1   2   1   2   1   1   2   1   2   2   1   1   2   2   2   2   1   2   2   1   2   1   2   2   2   2   2   1   2   1   1   1   1   2   1   2   1   2   2   2   2   1   1   2   2   2   2   2   1   2   2   1   1   2   1   2   1   1   1   1   2   1   2   2   2   2   2   2   1   1   2   1   2   2   1   1   2   2   2   2   2   2   2   1   1   1   1   1   2   2   2   2   2   2   2   1   2   1   2   2   2   1   2   1   2   2   1   2   1   1   1   1   2   1   1   1   2   1   2   2   2   1   1   1   2   1   1   2   1   2   1   1   1   1   1   1   2   1   2   1   1   1   2   2   1   1   2   1   2   1   1   1   2   1   1   1   2   1   1   2   1   1   2   2   1   1   1   1   1   2   2   2   2   1   1   1   2   2   1   2   1   1   2   1
 MK-2-13                2   2   1   1   1   2   1   2   2   1   2   2   2   2   1   1   2   2   1   1   2   1   2   1   2   2   1   1   2   2   2   2   1   1   2   1   2   1   2   2   2   2   2   1   2   1   1   1   1   2   1   2   1   2   2   2   2   1   1   2   2   2   2   2   1   2   2   1   1   2   1   1   1   2   1   1   2   1   2   2   1   2   2   2   1   1   2   1   2   2   1   1   2   2   2   2   2   2   2   1   1   1   1   1   2   2   2   2   2   2   2   1   1   1   2   2   2   2   2   1   2   2   1   2   1   1   1   1   2   1   1   2   2   1   2   1   2   1   2   1   2   1   1   2   1   2   1   2   1   1   1   1   1   1   2   1   2   1   2   2   1   1   2   1   2   1   1   2   2   1   1   1   2   1   1   2   1   1   2   2   1   1   1   1   1   2   2   2   2   1   2   1   2   2   1   2   2   1   2   1
 MK-2-14                1   2   1   1   1   2   1   2   2   1   2   2   2   2   1   1   2   2   1   1   2   1   2   1   2   2   1   1   2   1   2   2   1   1   2   1   1   1   2   2   2   2   2   1   2   1   1   1   1   2   1   2   1   2   2   2   2   1   1   2   1   2   2   2   2   2   2   2   1   2   1   2   1   2   1   1   2   1   2   2   1   2   2   2   2   1   2   1   2   2   1   1   1   2   2   2   2   2   2   1   1   1   1   1   2   2   2   2   1   2   2   1   1   1   2   2   2   2   2   1   1   2   1   2   1   1   1   1   2   1   1   2   2   1   2   1   1   1   2   1   2   1   1   2   1   2   1   2   2   1   1   1   1   2   2   1   2   1   2   2   1   1   2   1   1   1   1   2   2   1   1   1   2   1   1   2   1   1   2   2   1   1   1   1   1   2   1   2   2   1   2   1   2   2   2   2   2   1   2   1
 MK-2-15                1   2   1   1   1   2   1   2   2   1   2   2   1   2   1   1   1   2   1   1   2   1   2   1   2   2   2   1   2   1   2   2   1   2   2   2   1   1   2   2   2   2   2   2   2   1   1   1   1   2   2   2   1   2   2   2   2   2   1   2   1   2   2   2   2   2   2   2   1   2   2   2   1   2   1   1   2   1   2   2   2   2   2   2   1   1   2   1   2   1   1   1   1   2   2   2   2   2   2   1   1   2   1   1   2   2   2   2   1   2   2   1   1   1   2   2   2   1   2   1   1   2   1   2   2   1   2   1   2   2   1   2   2   1   1   1   2   1   2   1   2   1   2   2   1   2   1   2   2   1   1   1   1   2   2   1   2   2   2   2   1   1   2   2   1   2   1   2   2   1   1   1   2   1   1   2   1   1   1   2   1   1   1   1   1   2   1   2   1   1   2   1   2   2   2   2   2   2   2   1
 MK-2-16                1   2   1   1   1   2   1   2   2   1   2   2   1   2   1   1   1   2   1   1   1   1   2   1   2   2   2   1   2   1   2   2   1   2   2   1   1   1   2   2   2   2   2   2   2   1   1   1   1   2   2   2   1   1   2   2   2   2   1   2   1   2   2   2   2   2   2   2   1   2   2   2   1   2   1   2   2   1   2   2   2   2   1   2   1   1   1   1   2   1   1   2   2   2   1   2   2   2   2   1   1   2   1   1   2   2   2   2   1   1   2   1   1   1   1   2   2   1   2   1   1   1   1   2   2   1   2   1   2   2   1   2   2   1   1   1   2   1   2   1   2   1   2   2   1   2   1   1   2   1   1   2   1   2   2   1   2   2   2   2   1   1   2   2   1   2   1   2   1   1   1   1   2   1   1   2   1   1   1   2   1   1   1   1   1   2   1   2   1   1   1   1   2   2   2   2   2   2   2   1
 MK-3-1                 1   2   2   2   1   1   2   2   2   2   1   1   2   1   1   2   1   1   2   2   1   2   2   1   1   2   2   1   1   1   2   1   1   2   2   1   2   2   2   1   2   2   2   2   2   1   1   1   1   2   2   1   2   1   2   1   1   2   1   2   2   2   2   2   1   1   1   1   1   1   2   1   2   1   1   2   2   2   1   1   2   1   1   1   2   1   2   2   1   2   2   1   1   2   1   1   1   1   1   2   1   2   2   2   1   2   2   1   1   2   1   1   2   1   1   2   2   2   2   2   2   1   1   2   2   1   1   1   2   2   2   1   2   2   2   1   2   1   2   1   1   2   2   2   1   1   2   2   1   1   2   2   2   1   1   2   1   2   1   2   1   2   1   1   1   1   1   1   2   2   1   1   2   2   2   1   1   1   2   2   2   1   1   2   1   1   1   1   2   2   2   2   2   1   1   1   1   1   1   1
 MK-3-2                 1   2   2   2   1   1   2   2   2   2   1   1   2   2   2   2   1   1   2   2   1   2   2   1   2   2   2   1   1   1   2   1   1   2   2   1   2   2   2   1   2   2   2   2   2   1   1   2   1   2   2   1   1   1   2   1   1   2   1   1   1   2   2   2   1   1   2   1   2   1   2   1   2   1   1   2   2   2   1   1   2   2   1   1   2   1   2   2   1   2   2   1   1   2   1   1   1   1   1   2   1   2   1   2   1   2   2   1   1   2   1   1   2   1   1   1   2   2   2   2   2   1   1   2   2   1   1   1   1   2   2   1   2   2   2   1   2   1   2   1   1   2   2   2   1   1   2   2   1   1   2   2   2   1   1   2   1   2   1   2   1   2   1   1   1   1   1   1   2   2   1   1   2   2   2   1   1   1   2   2   2   2   1   2   1   1   1   1   2   2   2   2   2   1   1   1   1   1   1   1
 MK-3-3                 1   2   2   1   1   1   2   2   2   2   1   1   2   2   2   2   1   1   1   2   1   1   1   1   2   1   2   1   1   1   2   1   1   2   2   1   2   2   2   1   2   2   2   2   2   1   1   2   1   2   2   1   1   1   2   2   1   2   2   1   1   2   2   2   1   1   2   1   2   1   2   1   1   1   1   2   2   2   1   1   2   2   1   2   2   1   2   2   1   2   2   1   2   2   1   1   1   1   2   2   1   2   1   2   1   2   2   1   1   2   1   1   2   1   2   1   2   2   2   1   1   1   1   1   1   1   1   1   1   2   2   1   2   2   2   1   2   1   2   1   1   2   2   2   1   1   2   2   1   1   2   1   2   1   1   2   1   2   1   2   1   2   1   1   1   1   1   1   2   2   1   1   2   2   2   1   1   1   2   2   1   2   1   2   1   1   1   1   2   2   1   2   2   1   2   1   1   1   1   1
 MK-3-4                 1   1   2   1   1   1   2   2   2   2   1   1   2   2   2   2   1   1   1   2   1   1   2   2   2   1   2   1   1   1   2   1   1   2   2   1   1   2   2   1   2   2   2   2   2   1   1   2   2   2   2   1   1   1   2   2   1   2   2   1   1   2   2   2   1   1   2   1   2   1   2   1   1   1   1   2   2   2   1   2   2   2   1   2   2   1   2   1   1   2   2   1   2   2   1   1   1   1   2   2   1   2   1   2   1   2   2   1   2   2   1   1   2   1   2   1   2   2   2   1   1   1   1   1   1   1   1   2   1   2   2   1   2   2   2   1   2   1   2   1   2   2   2   2   1   1   2   2   1   1   2   1   2   2   1   2   1   2   1   2   1   2   1   1   1   1   1   1   2   1   1   2   2   2   2   1   1   1   1   2   1   2   1   2   1   1   1   1   2   2   1   2   2   1   2   1   1   1   1   1
 MK-3-5                 2   1   2   1   1   1   2   2   2   2   1   1   2   1   2   2   1   1   1   2   1   1   2   2   2   1   2   1   1   1   2   1   1   2   2   1   1   2   2   1   2   2   2   2   2   1   1   1   2   2   2   1   1   1   2   1   1   2   2   1   1   2   2   2   1   1   1   1   2   1   2   1   1   2   1   2   2   2   1   2   2   2   1   2   2   1   2   1   1   2   2   1   2   2   1   1   1   1   2   2   2   2   1   2   1   2   2   1   2   2   1   1   1   1   2   1   2   2   2   1   1   1   1   1   1   1   1   2   1   2   2   1   2   2   2   1   1   1   2   1   2   2   2   2   1   1   2   2   1   1   2   1   2   2   1   2   1   2   1   2   1   2   1   1   1   1   1   2   2   2   1   2   2   2   2   1   1   1   1   1   1   2   2   2   1   1   1   1   2   2   1   2   2   1   2   1   1   1   1   1
 MK-3-6                 2   1   2   1   1   1   2   2   1   1   1   1   2   1   2   2   2   1   1   2   1   1   2   2   2   1   2   1   1   1   1   2   1   2   2   1   1   2   2   1   2   2   2   2   2   1   1   1   2   2   2   1   1   2   2   1   1   2   2   1   2   2   2   2   1   1   1   1   2   1   2   1   1   2   1   2   2   1   1   2   2   2   1   2   2   1   2   1   1   2   2   1   2   2   2   1   2   1   2   2   2   2   1   2   1   2   2   1   2   2   1   1   1   1   2   1   2   2   1   1   1   1   1   1   1   1   1   2   1   2   1   1   2   2   2   1   1   1   1   1   1   2   2   2   1   1   2   2   1   1   2   1   2   2   1   2   1   2   2   2   1   2   1   1   1   1   1   1   2   2   1   2   2   1   1   1   1   1   1   1   1   2   2   2   1   1   1   2   2   2   1   2   2   1   2   2   1   1   1   1
 MK-3-7                 2   1   2   1   1   1   2   2   1   1   1   1   2   1   1   2   2   1   1   2   1   1   2   2   2   1   1   1   1   1   1   2   1   2   1   1   1   2   2   1   2   2   2   2   2   1   1   1   2   2   2   1   1   2   2   1   1   2   2   1   2   1   2   2   1   1   1   1   2   1   2   1   2   2   1   2   2   1   1   2   2   1   1   2   2   1   2   1   1   2   2   1   2   2   2   1   2   1   2   2   1   2   1   2   1   2   2   1   2   2   1   1   1   1   1   1   2   2   1   1   1   1   1   1   1   1   1   2   1   2   1   1   2   2   2   1   1   1   1   1   1   2   2   2   1   1   2   2   1   1   2   1   1   1   1   2   1   2   2   2   1   2   1   1   1   1   1   1   2   2   1   2   2   1   1   1   1   1   1   1   1   2   2   2   1   1   1   2   2   1   2   2   2   1   2   2   1   1   1   1
 MK-3-8                 2   1   2   1   1   1   2   2   1   1   1   1   2   1   1   2   2   1   1   2   1   1   2   2   2   1   1   2   1   1   1   1   1   2   2   1   1   2   2   1   2   2   2   2   2   1   1   1   2   2   2   1   1   2   2   1   1   2   2   1   2   1   2   2   1   1   1   1   2   1   2   1   2   2   1   2   2   1   1   2   2   1   2   2   2   1   2   1   1   2   2   1   2   2   2   1   2   1   2   2   1   2   1   2   1   2   1   1   2   2   1   1   2   1   1   1   2   2   1   1   1   1   1   1   1   1   1   2   1   2   1   1   1   2   1   2   1   1   1   1   1   2   1   2   1   2   2   2   1   1   2   1   1   1   1   2   1   2   2   2   1   2   1   1   1   1   1   1   2   2   1   2   2   1   1   2   1   1   1   1   1   2   2   2   1   1   1   2   2   1   1   2   2   1   2   2   1   1   1   1
 MK-3-9                 2   1   2   1   1   1   2   2   1   1   1   1   2   1   1   2   2   2   1   2   1   1   2   2   2   1   1   2   1   1   1   1   1   1   1   1   1   2   2   1   2   2   2   2   2   1   1   1   2   2   2   1   1   2   2   1   1   2   2   1   2   1   2   2   1   1   1   1   2   1   2   1   2   2   1   2   2   1   1   2   2   1   2   2   2   1   2   1   1   2   2   1   2   2   2   1   2   1   2   2   1   2   1   2   1   2   1   2   2   2   1   1   2   1   1   1   2   2   1   1   1   1   1   1   1   2   1   2   1   2   1   1   1   2   1   2   1   1   1   1   1   2   1   2   1   2   2   1   1   1   2   1   1   1   1   2   1   2   2   2   1   2   1   2   1   1   1   1   2   2   1   2   2   1   1   2   1   2   1   1   1   2   2   2   1   1   1   2   2   1   1   2   2   2   1   2   1   1   1   1
 MK-3-10                1   1   2   1   1   1   1   2   1   1   1   1   2   1   1   2   2   2   2   2   1   1   1   2   2   1   1   2   1   1   1   1   1   1   1   2   1   1   2   1   1   2   2   2   2   1   1   1   2   2   1   1   1   2   2   1   1   2   2   1   2   1   2   2   2   1   2   1   2   1   2   1   2   2   1   2   1   1   1   2   2   1   2   2   2   1   2   1   1   2   2   1   2   2   2   1   2   1   2   2   1   2   1   2   1   2   1   2   2   2   1   1   2   1   1   1   2   2   1   1   1   1   1   1   1   2   2   2   1   2   1   1   1   2   1   2   1   1   1   1   1   2   1   2   1   2   2   1   1   2   2   1   1   1   1   2   1   2   2   2   1   2   1   1   1   1   2   1   2   2   1   1   1   1   1   2   1   2   1   1   1   2   1   2   1   1   1   2   2   1   1   2   2   2   1   2   1   1   2   1
 MK-3-11                1   1   2   1   1   1   1   2   1   1   1   1   2   1   1   2   2   2   2   2   1   1   1   2   2   1   1   2   1   1   2   1   2   1   2   1   1   1   1   1   2   1   2   2   2   1   1   1   1   2   2   1   1   2   2   1   1   2   2   1   2   1   2   2   2   1   2   1   2   1   2   1   2   2   1   2   1   2   1   2   2   1   2   2   2   1   2   2   1   2   2   1   2   2   2   1   2   1   2   2   1   2   1   2   1   2   1   2   2   2   1   2   2   2   1   1   2   2   1   2   1   1   2   1   2   1   2   2   1   1   1   1   1   2   1   2   1   2   1   1   2   2   1   2   1   2   2   1   1   2   2   1   1   1   1   2   1   2   1   2   1   2   2   1   1   1   2   1   2   2   1   1   1   1   2   2   1   2   1   1   1   2   2   2   1   1   1   1   1   1   1   2   2   2   1   2   1   1   2   1
 MK-3-12                1   1   2   1   1   2   2   2   1   1   1   1   2   1   1   2   2   2   2   2   1   1   1   1   2   1   1   2   1   1   2   1   1   1   2   1   2   1   1   1   2   1   2   2   2   1   1   1   1   2   1   1   1   2   2   2   1   2   2   1   2   1   2   2   2   1   2   1   2   1   2   1   2   2   1   2   1   2   1   2   2   1   2   2   1   1   2   2   1   2   2   1   1   2   2   2   2   1   2   2   1   2   1   2   1   2   1   2   2   2   1   2   2   2   2   1   2   2   1   2   1   1   2   1   2   1   2   1   1   1   1   1   1   2   2   2   1   2   1   1   2   2   1   2   1   2   2   1   1   2   1   1   1   2   1   2   1   2   1   1   2   2   2   1   1   2   2   1   2   2   1   1   1   1   2   2   1   2   1   1   1   2   2   2   2   1   1   1   1   1   1   2   2   2   2   2   1   1   2   1
 MK-3-13                1   1   1   1   1   2   2   1   1   1   1   1   2   1   1   2   2   2   2   2   1   1   1   1   2   1   1   2   1   1   2   1   2   1   2   1   2   2   1   1   2   1   2   2   2   1   1   1   1   2   1   1   1   2   2   2   1   2   2   2   2   1   2   2   2   1   2   1   2   1   1   1   2   2   1   2   1   2   1   2   2   1   2   2   1   1   2   2   1   2   1   1   1   2   2   2   1   1   2   2   1   2   1   2   1   2   1   2   2   2   1   2   2   2   2   1   2   2   1   2   1   1   2   1   1   1   2   1   1   1   1   1   2   2   2   2   1   2   1   1   2   2   1   2   1   2   2   1   1   2   1   1   1   2   1   2   1   2   1   1   2   2   2   1   1   2   2   2   2   1   1   1   1   1   2   2   1   2   1   1   1   2   1   2   2   1   1   2   1   1   1   2   2   2   2   2   1   1   2   1
 MK-3-14                1   2   1   1   1   2   2   1   1   1   1   1   2   1   1   2   1   2   2   2   2   1   1   1   2   1   1   2   1   2   2   1   2   2   2   1   2   1   1   1   2   1   2   2   2   2   1   1   1   2   1   1   2   2   2   2   1   2   2   2   2   1   2   2   2   1   2   1   2   1   2   1   2   1   1   2   1   2   1   2   2   1   2   2   1   1   2   1   1   2   1   1   1   2   2   2   1   1   2   2   1   2   1   2   1   1   1   2   2   2   1   2   2   2   1   1   2   2   2   2   1   1   2   1   1   1   2   1   1   1   1   1   2   2   1   2   1   2   1   1   2   2   1   1   1   2   2   1   1   2   1   1   1   2   1   2   1   2   1   1   2   2   1   1   1   2   2   2   2   1   1   1   1   1   1   2   1   2   1   2   1   2   1   2   2   1   1   2   1   1   1   2   2   2   1   2   1   2   2   1
 MK-3-15                1   2   1   1   1   2   2   1   1   1   1   1   2   1   1   2   1   2   2   2   2   1   1   1   2   1   1   2   1   2   2   1   2   2   1   1   2   1   1   1   2   1   2   2   2   2   1   1   1   2   1   1   2   2   2   2   1   2   2   2   1   1   2   2   2   1   2   1   2   1   2   1   2   1   2   2   2   2   1   1   2   1   2   2   1   1   2   1   1   2   1   2   1   2   2   2   1   2   2   2   1   2   1   2   1   1   1   2   2   2   2   1   2   2   1   2   2   2   2   2   1   1   2   1   1   2   2   1   2   1   1   1   2   2   1   2   2   2   1   1   2   2   1   1   1   2   2   1   1   2   1   1   1   2   2   2   2   2   1   1   2   2   1   1   1   2   2   2   2   1   1   1   1   1   1   2   2   2   1   2   1   2   1   2   2   1   1   2   1   1   1   2   2   2   1   2   1   2   2   1
 MK-3-16                1   2   2   1   1   2   2   1   1   2   1   1   2   1   1   2   1   2   1   2   2   1   2   1   2   1   1   2   1   2   2   1   2   2   1   1   2   1   1   2   2   1   1   2   2   2   1   1   1   2   1   1   2   2   2   2   1   2   2   2   1   1   2   2   2   1   2   1   2   1   2   1   2   1   2   1   1   2   1   1   2   1   2   2   1   1   2   1   1   2   1   2   1   2   2   2   2   2   1   2   1   2   1   2   1   1   1   2   2   2   2   1   2   2   2   1   2   2   2   2   1   1   2   1   2   1   2   1   2   1   2   1   2   2   2   1   2   2   1   1   2   2   1   2   1   2   2   1   1   2   1   2   1   2   1   1   2   2   1   1   2   2   1   1   1   2   2   2   2   1   1   1   1   1   1   2   2   2   1   2   2   1   1   2   2   2   1   2   2   1   1   2   2   2   1   2   1   2   2   1
 MK-4-1                 1   1   2   2   2   1   2   2   1   2   2   2   1   1   2   1   1   1   2   2   1   1   2   2   2   1   1   1   2   1   1   2   1   1   2   2   2   2   2   2   2   1   2   1   2   1   2   2   2   1   1   2   1   1   2   2   2   1   1   1   1   2   2   1   1   1   1   2   2   2   2   2   1   1   2   2   1   2   2   1   2   2   1   2   1   2   1   1   1   2   1   1   2   2   1   1   1   1   1   2   2   1   2   2   2   2   2   1   2   2   2   2   2   1   2   1   2   2   2   1   2   2   2   2   2   2   2   2   1   1   2   1   2   1   1   1   1   2   2   2   2   1   2   2   2   2   2   1   1   2   2   1   2   1   1   2   1   1   2   1   2   1   2   2   1   1   2   2   1   1   2   1   2   2   2   1   2   1   2   2   1   2   2   2   1   2   2   2   1   2   1   2   2   1   1   2   1   2   1   1
 MK-4-2                 1   1   2   2   2   1   2   2   1   2   2   2   1   1   2   1   1   1   2   2   1   1   2   2   2   1   1   1   2   1   1   2   1   1   2   2   2   2   2   2   2   1   2   1   2   1   2   2   2   1   1   1   1   1   2   2   2   1   1   1   1   2   2   1   1   1   1   2   2   2   2   2   1   1   2   2   1   2   2   2   2   2   1   1   1   2   1   1   1   2   1   1   2   2   1   1   1   1   1   2   2   2   2   2   2   2   2   1   2   2   2   2   1   1   2   1   2   2   2   1   2   2   2   2   2   2   2   2   1   1   2   1   2   1   1   1   1   2   2   2   2   1   1   2   2   2   2   1   1   2   2   1   2   1   1   2   1   1   2   2   2   1   2   2   1   1   2   2   1   1   1   1   1   2   2   1   2   1   2   2   1   2   2   2   1   2   2   1   1   2   1   2   2   1   1   2   1   1   1   1
 MK-4-3                 2   1   2   2   2   1   2   1   1   2   1   2   1   1   2   1   1   1   2   2   1   1   2   2   2   1   1   1   1   1   1   2   1   1   2   1   1   2   2   2   2   1   2   1   2   1   2   2   2   1   1   1   1   1   2   2   2   1   1   1   1   2   2   1   1   1   1   2   2   2   2   2   1   1   2   2   1   2   1   2   2   2   1   1   1   2   1   1   1   2   1   2   2   2   2   1   1   1   2   2   2   2   2   2   2   2   2   1   2   2   2   2   1   2   2   1   2   2   2   1   2   2   2   2   2   1   2   2   1   1   2   1   2   1   2   1   1   2   2   2   2   1   1   1   1   2   2   2   1   2   2   1   2   1   1   2   1   1   2   2   2   1   1   2   1   1   2   2   1   1   1   1   1   2   2   1   2   1   2   2   1   2   2   2   1   2   2   1   1   2   1   2   2   1   1   2   1   1   1   1
 MK-4-4                 2   1   2   2   2   1   2   1   1   2   1   1   1   1   2   1   1   1   2   1   1   2   2   2   2   1   1   1   1   1   2   2   1   1   2   1   1   2   2   2   2   1   1   1   2   1   1   2   2   1   1   1   1   1   2   2   2   1   1   1   1   1   2   1   1   1   1   2   2   2   2   2   1   1   2   2   1   2   1   2   2   2   1   1   1   2   1   1   1   2   2   2   2   2   2   1   1   2   2   2   1   2   2   2   2   2   2   1   2   2   2   2   1   2   2   1   2   2   2   1   2   2   2   2   2   1   2   2   2   1   2   1   2   1   2   1   1   2   2   2   2   1   2   1   1   2   2   2   1   2   2   1   2   1   1   2   1   1   2   1   2   1   1   2   1   1   1   2   1   1   1   1   1   2   2   1   2   1   2   2   1   2   2   2   1   2   1   1   1   2   1   2   2   1   1   2   1   1   1   1
 MK-4-5                 2   1   2   2   2   1   2   2   1   2   1   1   1   1   2   2   1   1   2   1   2   2   2   2   2   1   1   1   1   2   2   2   1   1   2   1   1   2   2   2   2   1   1   1   2   1   1   2   2   1   1   1   1   1   2   2   2   1   1   1   1   1   2   1   1   2   1   2   2   2   2   2   1   1   2   1   1   2   1   2   2   2   1   1   1   2   1   1   1   1   2   2   2   2   2   1   1   2   1   2   1   2   2   2   2   2   2   1   2   2   2   2   1   1   2   1   2   2   2   1   2   1   2   2   2   1   1   1   2   1   2   1   2   1   2   1   1   2   2   1   2   1   2   2   1   2   2   2   2   2   2   1   2   1   1   2   1   1   2   1   2   2   1   2   1   1   1   2   1   1   2   1   1   2   2   1   2   1   2   2   1   2   2   1   1   2   1   1   1   2   1   2   2   2   1   2   1   1   1   1
 MK-4-6                 2   1   2   2   2   1   2   2   1   2   1   1   1   1   1   2   1   1   2   1   2   2   2   2   2   1   1   1   1   2   1   2   1   1   2   1   2   2   2   2   2   1   1   1   2   1   1   2   2   1   1   1   1   1   2   2   2   1   2   1   1   1   1   1   1   2   1   2   2   2   2   2   1   1   2   1   1   1   1   1   2   2   1   1   1   1   1   1   1   1   2   2   2   2   1   1   1   2   1   2   1   2   2   2   1   1   1   1   2   2   2   2   1   1   2   1   2   2   2   1   2   1   2   2   1   2   1   1   2   1   2   1   2   1   2   1   1   2   1   1   2   1   2   2   1   2   2   2   2   2   2   1   2   1   1   2   1   1   2   1   2   2   1   2   2   1   2   2   1   1   2   1   1   2   2   1   1   1   2   2   1   2   2   1   1   2   1   1   1   2   1   2   2   2   1   2   1   1   1   1
 MK-4-7                 2   1   2   1   2   1   2   2   2   2   1   1   1   2   1   2   1   1   2   1   2   2   2   2   2   1   1   1   1   2   2   2   1   1   2   2   2   2   2   2   2   1   1   1   2   1   2   2   1   1   1   1   1   1   1   2   2   1   2   1   1   2   1   1   1   2   1   2   2   2   2   2   2   1   2   1   1   1   1   1   2   2   1   1   1   1   1   1   1   1   1   2   2   2   1   1   1   2   1   2   1   2   2   2   1   1   1   1   2   1   1   2   1   1   1   1   2   2   2   1   2   2   2   2   1   2   1   1   2   1   2   1   2   1   2   1   1   2   1   1   1   1   2   2   1   2   2   2   2   2   2   1   2   1   1   2   1   1   2   2   2   2   1   2   1   1   2   2   1   1   2   1   1   2   2   1   1   1   2   1   1   2   2   1   1   1   1   1   2   2   1   2   2   2   1   2   1   1   1   1
 MK-4-8                 2   1   2   1   2   1   2   2   1   2   1   1   1   2   1   2   1   1   2   1   2   2   2   2   2   1   1   2   1   1   1   2   1   1   2   2   2   2   2   2   2   2   2   1   2   1   2   2   1   1   1   1   1   1   1   2   1   1   2   1   1   2   1   1   1   2   1   2   2   2   2   2   2   1   2   1   1   1   1   1   2   2   1   2   1   1   1   1   1   2   2   2   2   2   2   1   1   2   1   2   1   2   2   2   1   1   1   1   2   1   1   2   1   1   2   1   2   2   2   1   2   2   1   2   1   1   1   1   2   1   2   1   2   1   2   1   1   2   1   2   1   1   2   2   1   2   2   2   2   2   2   1   2   1   1   2   1   1   2   1   2   2   1   2   1   1   2   1   1   1   1   1   1   2   2   1   1   1   2   1   1   2   2   1   1   1   1   1   1   2   1   2   2   2   1   2   1   1   1   1
 MK-4-9                 2   1   2   1   2   1   2   2   1   2   1   1   1   2   1   2   1   1   2   1   1   2   2   1   2   1   1   2   1   1   1   2   1   1   2   2   2   2   2   2   1   2   2   1   2   1   2   2   1   1   1   1   1   1   1   2   1   1   2   1   1   1   2   1   1   2   1   2   2   1   2   2   2   1   2   1   1   1   2   1   2   2   1   2   1   1   1   1   1   2   2   2   1   2   1   1   1   2   2   2   2   2   2   1   1   1   1   1   2   1   1   2   1   1   2   1   2   2   2   2   2   2   1   2   1   1   2   1   2   1   1   1   2   1   2   1   1   2   1   2   1   1   2   2   1   2   1   2   2   2   2   1   2   1   1   2   1   1   2   1   2   2   1   2   1   1   2   1   2   1   2   1   1   2   2   1   1   1   2   1   1   2   2   1   1   1   1   1   1   2   1   1   2   2   1   2   1   1   1   1
 MK-4-10                2   1   1   1   2   1   2   2   1   2   1   1   1   2   1   2   1   1   2   1   1   2   2   1   2   1   1   2   1   1   1   2   2   1   2   1   2   2   2   2   2   2   2   1   2   2   2   2   2   1   1   1   1   1   1   2   1   1   1   1   1   1   2   1   1   2   1   2   2   1   2   2   2   1   1   1   1   2   2   1   1   2   1   2   1   1   1   1   1   2   2   2   1   2   1   1   2   2   2   2   2   2   2   1   1   1   1   1   2   1   1   2   1   1   2   1   2   2   2   2   2   2   1   2   2   1   2   1   2   1   1   1   1   1   2   1   1   2   1   2   1   1   2   2   1   2   1   2   2   2   2   1   2   1   1   2   1   1   1   1   2   2   1   2   1   1   2   1   2   1   2   1   2   2   2   1   1   1   2   1   1   2   2   1   2   1   1   1   1   2   1   1   2   2   1   2   1   1   1   1
 MK-4-11                2   1   1   1   2   1   2   2   2   2   1   1   1   2   1   2   1   1   2   1   1   2   1   1   2   1   1   2   1   1   1   2   2   2   2   1   2   1   2   1   2   2   1   1   2   2   2   2   2   1   1   1   1   1   1   2   1   1   1   1   1   1   2   1   1   2   1   1   2   1   2   2   2   1   1   1   1   2   2   1   1   2   1   2   1   2   1   1   1   2   2   2   1   2   2   1   2   2   2   2   2   2   2   1   1   1   1   1   2   1   1   2   1   1   2   2   2   2   2   2   2   2   1   2   2   1   2   1   2   2   1   1   1   1   2   1   1   1   1   2   1   1   2   2   1   2   1   2   2   2   2   1   2   1   1   2   1   1   2   1   2   2   1   2   2   2   2   1   2   1   2   1   2   2   1   2   1   1   2   1   1   2   1   1   2   1   1   1   1   2   1   1   2   2   1   2   1   1   1   1
 MK-4-12                2   1   1   1   2   1   2   2   2   2   1   1   1   2   1   2   1   1   2   1   1   2   1   1   2   1   1   2   2   1   1   2   2   2   2   1   2   1   2   1   2   2   1   1   2   2   2   2   2   1   1   1   1   1   2   1   1   1   1   1   1   1   2   1   1   2   1   1   1   1   2   2   2   1   1   1   1   2   2   1   1   2   1   2   1   2   1   1   1   2   2   2   1   2   2   1   2   2   2   2   2   2   2   1   1   1   1   1   2   1   1   2   1   1   2   2   2   2   2   2   2   2   2   2   1   1   2   1   2   2   1   1   1   1   2   1   1   1   2   2   1   1   2   2   1   2   1   2   2   2   2   1   1   1   1   2   1   1   2   1   2   2   1   2   2   2   1   1   2   1   2   1   2   2   1   2   1   1   2   1   1   2   1   1   2   1   1   1   1   1   1   1   2   2   1   2   1   1   1   1
 MK-4-13                2   1   1   1   2   1   1   2   2   2   1   1   2   2   1   2   1   1   2   1   2   2   1   1   2   1   1   2   2   1   1   2   1   2   2   1   2   1   2   1   2   2   1   1   2   1   2   2   2   1   1   1   1   1   2   1   1   1   1   1   1   1   2   2   1   2   1   1   1   1   2   2   2   1   1   1   1   2   2   2   1   2   1   2   1   2   1   1   1   2   2   2   1   1   1   1   2   2   2   2   1   2   2   1   1   1   2   1   2   1   1   1   1   1   1   2   2   2   2   2   2   2   2   2   1   1   2   1   2   2   1   1   1   1   2   1   1   1   2   2   2   1   2   2   2   2   1   2   2   2   1   2   1   1   1   2   1   1   2   1   2   2   1   2   2   2   1   1   2   2   2   1   2   1   1   1   1   2   2   1   1   2   1   1   2   2   1   1   1   1   1   1   1   2   2   2   1   1   1   1
 MK-4-14                2   1   1   1   2   1   1   2   2   2   1   1   2   2   1   2   1   1   2   1   2   1   1   1   2   1   1   1   2   1   1   2   1   2   2   1   2   1   2   1   1   2   1   1   2   1   2   2   2   1   1   1   1   1   2   2   1   1   1   1   2   1   2   1   1   2   1   1   1   1   1   2   2   1   1   2   1   1   2   2   1   2   1   2   1   1   1   1   1   2   2   2   1   1   1   1   2   2   2   2   1   2   2   1   1   1   1   2   2   1   1   1   1   1   1   2   2   2   2   2   2   2   2   1   1   1   2   1   2   1   2   1   1   1   1   1   1   1   2   2   2   1   2   2   2   2   1   2   2   2   1   2   1   1   1   2   1   1   2   1   2   2   1   2   2   2   2   1   2   2   2   1   2   1   1   1   1   2   2   1   1   2   1   1   2   2   1   1   1   1   1   1   1   2   2   2   1   1   2   1
 MK-4-15                2   2   1   1   2   1   2   2   2   2   1   2   2   2   1   2   1   1   1   1   2   1   1   1   2   1   1   1   2   1   1   2   1   2   1   2   2   2   2   1   1   2   1   1   2   1   2   2   2   1   1   1   1   1   2   2   1   1   1   1   2   1   2   2   1   2   1   1   1   1   1   2   2   1   1   2   1   1   2   2   1   2   1   2   1   1   1   1   1   2   2   2   2   1   1   1   2   2   2   1   1   2   2   1   1   1   1   2   2   1   1   1   1   1   1   2   2   2   2   2   1   2   2   1   1   1   2   1   1   1   2   1   1   1   1   1   1   1   2   2   2   1   2   2   2   2   1   2   2   2   1   2   1   1   1   2   1   2   2   1   2   2   1   2   2   2   2   1   2   2   1   1   2   1   1   1   1   2   2   1   1   2   1   1   2   2   2   2   1   1   1   1   1   2   2   2   1   1   2   1
 MK-4-16                2   2   1   1   2   2   2   2   2   1   1   2   2   2   1   2   1   1   1   1   2   1   1   1   2   1   1   1   2   1   2   2   1   2   1   2   2   2   2   1   1   2   2   2   2   1   2   1   2   1   1   1   2   1   2   1   1   1   1   1   2   1   2   2   1   1   2   1   1   1   1   1   2   1   1   2   1   1   2   2   1   2   1   2   1   1   1   1   1   2   2   2   2   1   2   1   2   1   2   1   1   2   2   1   1   1   2   2   2   1   1   1   1   2   1   2   2   2   2   2   1   2   2   1   1   1   2   1   1   1   2   1   1   1   1   1   1   1   2   2   1   2   2   2   2   1   1   2   2   2   1   2   1   1   1   2   1   2   2   1   2   2   1   2   2   2   2   1   2   2   1   1   2   1   1   1   1   2   2   1   1   2   1   1   1   2   2   2   1   2   1   1   1   2   2   2   2   1   2   1
 MK-5-1                 1   1   1   2   1   1   1   2   2   1   1   1   2   1   1   2   2   2   2   2   2   1   2   1   1   1   1   2   2   1   2   2   1   2   2   1   2   2   2   1   2   2   1   2   2   1   1   1   2   1   2   2   1   2   1   2   1   2   1   2   1   2   2   2   2   1   1   2   1   2   1   1   2   1   1   2   2   1   1   2   2   1   1   1   1   1   2   1   1   2   1   2   2   1   1   2   1   2   2   1   1   2   1   1   2   2   1   2   1   2   1   1   2   1   2   2   2   2   1   2   1   2   2   1   2   2   2   1   1   1   1   2   1   2   2   2   2   1   1   2   2   1   2   2   1   1   1   2   1   2   2   2   2   1   2   2   2   2   1   1   1   1   2   1   1   1   1   1   2   2   1   2   1   1   2   2   1   1   1   2   2   1   2   1   1   1   2   1   2   2   2   2   1   2   2   1   1   2   2   1
 MK-5-2                 1   1   1   2   1   1   1   2   2   1   1   1   2   1   1   1   2   2   2   2   2   1   2   1   1   1   1   1   1   1   2   2   1   1   2   1   2   2   2   1   2   1   1   2   2   1   1   2   1   2   2   2   1   2   1   1   1   2   1   2   1   2   1   2   2   1   1   2   1   2   1   1   2   2   1   2   2   1   1   2   2   1   1   1   1   1   2   2   1   2   1   2   2   1   1   2   1   2   2   1   1   2   1   1   2   2   1   2   1   2   1   1   1   1   2   2   2   2   1   2   1   2   2   1   2   2   2   1   1   2   1   2   1   2   2   2   2   1   1   1   2   1   2   2   1   1   1   2   1   2   2   2   2   1   2   2   2   2   2   1   1   1   1   1   1   1   1   1   2   2   1   2   1   1   2   2   1   2   1   2   2   1   2   1   1   1   2   1   1   2   2   2   1   2   2   1   2   2   2   1
 MK-5-3                 1   1   2   2   1   1   1   2   2   1   2   2   2   1   1   1   2   2   2   2   2   1   2   1   1   1   1   1   1   1   2   2   1   1   1   1   2   2   2   2   2   1   1   2   2   1   1   2   1   2   2   2   2   2   1   1   1   2   1   2   1   2   1   2   2   1   1   1   1   2   1   1   2   2   2   2   2   1   1   2   2   1   1   1   1   2   2   2   1   2   1   2   2   1   1   2   1   2   2   1   1   1   1   1   2   2   1   2   1   2   1   1   1   1   1   2   2   2   1   2   1   2   2   1   2   2   1   1   1   2   1   2   2   2   2   2   2   1   2   1   2   2   2   2   1   1   1   2   1   2   2   2   2   1   2   2   2   1   2   1   1   1   1   1   1   1   1   1   2   2   1   2   1   1   2   2   1   1   1   2   2   1   1   1   1   1   2   1   1   2   2   2   1   2   2   1   2   1   2   1
 MK-5-4                 1   2   2   2   1   1   1   2   2   1   2   2   1   2   1   1   2   2   2   2   2   1   2   1   1   1   1   1   2   1   2   2   1   2   1   1   2   1   2   2   2   1   1   2   2   1   1   2   1   2   2   1   2   2   1   1   1   2   2   2   1   2   1   2   2   1   2   1   1   2   1   1   2   2   2   1   2   1   1   2   2   1   1   2   1   2   2   2   1   1   2   2   2   1   1   2   1   2   2   1   1   1   1   1   1   2   1   1   1   2   1   1   1   1   1   2   1   2   1   1   1   2   2   1   2   2   1   1   1   2   1   2   2   1   2   2   2   1   2   1   2   2   2   2   1   1   1   2   1   2   2   2   1   1   1   2   2   2   1   1   1   1   1   1   1   1   2   1   2   2   1   2   1   1   2   2   1   1   1   2   2   1   1   1   1   1   2   1   1   2   2   2   1   2   1   2   2   1   2   1
 MK-5-5                 1   1   2   2   1   1   1   2   2   1   2   2   1   2   1   1   2   2   1   2   2   1   2   1   1   1   1   1   2   1   2   2   1   2   1   1   2   1   2   2   2   1   1   2   2   1   2   1   1   2   2   1   2   2   1   1   2   2   2   2   2   2   1   2   2   1   2   1   1   2   1   2   2   2   2   1   1   1   1   1   2   1   1   2   1   2   2   1   1   1   2   2   2   1   1   2   1   2   2   2   1   1   1   1   1   1   1   1   1   2   1   1   2   1   1   1   1   1   1   1   1   2   2   1   2   2   1   1   1   2   1   1   2   1   2   2   2   1   1   1   2   2   1   2   1   1   1   1   1   2   2   2   1   1   1   1   2   2   1   1   1   2   1   1   1   1   2   1   2   2   1   2   1   1   1   1   2   1   1   2   2   1   1   1   1   1   2   1   1   2   2   1   1   2   1   1   2   2   2   2
 MK-5-6                 1   1   2   2   1   1   1   1   2   1   2   2   1   2   1   1   2   2   1   2   2   1   2   1   1   1   1   1   2   1   2   2   1   2   1   1   2   1   2   2   2   1   1   2   2   1   2   1   1   2   2   1   2   1   1   1   2   2   2   2   2   2   1   2   1   2   2   1   1   2   1   2   2   2   2   2   1   1   1   1   2   1   1   2   1   2   2   1   1   1   2   2   2   1   1   2   1   2   2   2   1   1   1   1   1   1   1   1   1   2   1   2   2   1   1   1   1   1   1   1   1   1   1   1   2   2   1   1   1   2   1   1   2   1   2   2   2   1   1   1   2   2   1   2   1   1   1   1   1   2   2   2   1   2   1   1   2   2   1   1   1   2   1   1   1   2   1   1   2   2   1   2   1   1   1   1   2   1   1   2   2   1   1   2   1   2   1   2   1   2   2   1   1   2   1   2   2   2   2   2
 MK-5-7                 1   1   2   2   1   1   1   1   1   1   2   1   1   2   1   1   2   2   1   2   2   1   2   1   1   1   1   1   2   1   2   2   1   2   1   1   2   2   2   2   2   1   1   2   2   1   2   1   1   2   2   1   2   1   1   1   2   2   2   2   2   2   1   1   1   2   2   1   1   2   1   2   2   2   2   1   1   1   2   2   2   1   2   2   1   2   2   1   1   1   2   2   2   1   1   2   1   1   2   2   1   1   1   1   1   1   1   1   1   1   1   2   2   1   1   1   1   1   2   1   1   1   1   2   2   2   1   1   1   2   1   1   2   1   2   2   2   1   1   1   2   2   1   2   1   1   1   1   1   2   2   2   1   2   1   1   2   2   1   1   1   2   2   1   1   2   1   1   2   2   1   2   1   1   2   1   2   1   1   2   2   1   2   2   1   2   1   1   1   2   2   1   1   1   1   2   2   2   2   2
 MK-5-8                 1   1   2   2   1   1   1   1   1   1   2   1   1   2   1   1   2   2   1   2   1   1   2   1   1   1   1   1   2   1   2   2   1   2   1   1   2   2   2   2   2   1   1   1   2   1   2   1   1   2   2   1   1   1   1   1   2   2   2   2   1   2   1   1   1   2   2   1   1   2   1   2   2   2   2   1   1   1   2   2   2   1   2   2   1   2   2   1   1   1   2   2   2   1   1   2   1   1   2   2   1   2   1   2   2   1   1   1   1   1   1   2   2   1   1   2   1   1   2   1   1   1   1   2   2   2   1   1   1   2   1   1   2   1   1   2   2   1   1   1   2   2   1   2   1   1   1   1   1   2   2   2   1   1   1   1   1   2   1   1   2   2   2   1   1   2   1   1   2   2   1   2   1   1   2   1   2   1   1   1   2   1   2   2   1   2   1   1   1   1   2   1   1   1   1   2   2   1   2   2
 MK-5-9                 1   1   2   2   2   1   1   1   1   1   2   1   1   2   1   1   2   2   1   2   1   1   2   1   1   1   1   1   2   2   2   2   1   1   1   1   2   1   2   2   2   1   1   1   2   1   2   1   1   2   2   1   1   1   1   1   2   2   2   2   1   2   1   1   2   2   2   2   1   2   2   2   2   2   1   1   1   1   2   2   1   1   2   2   2   2   2   1   1   1   2   2   2   1   1   2   1   1   2   2   1   2   1   2   2   1   1   1   1   1   1   2   2   1   1   2   1   1   2   1   1   1   1   2   2   2   1   1   2   2   1   2   2   1   1   2   2   1   1   1   2   2   2   2   1   2   1   1   1   1   2   2   1   1   1   1   1   2   1   1   2   2   2   1   1   2   1   1   2   2   2   2   1   1   2   1   2   1   1   1   2   1   2   2   2   2   1   1   1   1   2   1   1   1   1   2   2   1   2   2
 MK-5-10                1   1   2   2   2   1   1   1   1   1   2   1   1   2   1   1   2   1   1   2   1   1   2   2   1   1   1   1   2   2   2   2   1   1   1   1   2   1   2   2   2   2   1   1   2   1   2   1   2   2   2   1   2   1   1   1   2   2   2   2   1   2   1   1   2   2   2   2   1   1   2   1   2   2   1   1   1   1   2   2   1   1   2   2   2   2   2   1   1   1   2   1   2   1   1   1   1   1   2   2   1   2   1   2   2   1   1   1   1   1   1   2   2   1   1   2   1   1   2   1   1   1   1   2   2   2   1   1   2   2   1   2   2   2   1   2   2   1   1   1   1   2   2   1   2   2   1   1   1   1   2   2   1   1   1   1   1   2   1   1   2   2   1   1   2   2   1   1   1   2   2   2   1   1   2   1   2   1   1   1   2   1   2   2   2   2   1   1   1   1   2   2   1   1   1   2   2   1   2   2
 MK-5-11                1   1   2   2   2   1   1   1   1   1   2   2   2   2   1   1   2   1   1   2   1   1   2   2   1   1   1   1   2   2   2   2   1   1   1   1   1   1   2   2   1   2   1   1   2   1   2   1   2   2   2   1   2   1   1   1   2   2   2   2   1   1   1   1   2   2   2   1   1   1   2   1   2   2   1   1   1   1   2   2   1   1   2   2   2   2   1   1   2   1   2   1   2   1   1   1   1   2   1   1   1   2   1   1   2   1   1   1   1   2   1   2   1   1   1   2   1   1   2   1   1   1   2   1   2   2   1   1   2   2   1   2   2   2   1   2   2   1   1   1   1   2   2   2   2   1   1   1   1   1   2   2   1   1   1   1   2   2   2   1   2   2   1   1   1   2   1   1   1   2   1   2   1   1   2   1   2   1   1   1   2   1   2   2   2   2   1   1   1   1   1   2   1   1   1   2   2   1   2   2
 MK-5-12                1   1   1   2   1   1   1   1   1   1   2   1   2   2   1   2   2   1   1   2   1   1   2   1   1   1   2   1   2   2   2   2   2   1   1   1   1   1   1   2   1   2   1   1   2   1   2   1   2   2   2   1   2   1   1   1   2   2   2   2   1   1   1   1   2   2   2   1   1   1   2   2   2   1   1   1   1   1   2   2   1   1   1   2   2   2   1   1   2   1   2   1   2   1   1   1   1   2   1   2   1   2   1   2   2   1   1   1   1   2   1   2   1   1   1   2   1   1   2   1   1   1   2   1   2   2   1   1   2   2   1   2   2   2   1   2   2   1   1   1   1   2   2   2   2   1   1   1   1   1   2   1   1   1   1   1   2   2   2   1   2   2   1   1   1   2   1   1   1   2   2   2   1   1   2   1   2   1   1   1   2   1   1   2   2   2   1   1   1   1   1   2   1   1   1   2   2   1   2   1
 MK-5-13                1   1   1   1   1   1   2   1   1   1   2   1   2   2   2   2   2   1   1   2   1   1   2   1   1   1   2   1   2   2   2   2   2   1   1   2   1   1   2   2   1   2   1   1   2   1   2   1   1   2   2   1   1   1   2   1   2   2   2   2   1   2   1   2   2   2   2   1   1   1   2   2   2   1   1   1   1   1   2   2   1   1   1   1   2   2   1   1   2   1   2   1   2   1   1   1   1   2   1   2   1   2   1   1   2   1   1   2   1   2   1   2   1   1   1   2   1   1   2   1   1   2   2   1   1   2   1   1   2   2   1   2   2   2   1   2   2   1   1   1   1   2   2   2   2   1   1   1   1   1   2   1   1   1   1   1   2   2   2   1   2   2   1   2   1   2   1   1   2   2   2   2   2   1   2   1   2   2   1   1   2   1   2   2   2   2   1   1   1   1   1   1   1   1   1   2   2   1   2   1
 MK-5-14                2   1   1   1   1   1   2   1   1   1   2   1   2   2   2   2   2   1   1   2   1   1   2   1   1   2   1   1   1   2   1   2   2   1   1   2   1   1   2   1   1   2   1   1   2   1   2   1   1   2   2   2   1   1   2   1   2   2   2   2   1   1   1   2   2   2   2   2   1   2   2   2   2   1   2   1   1   1   2   2   1   1   1   1   2   2   2   1   2   1   2   1   2   1   1   1   1   2   2   2   1   2   1   1   2   1   1   2   1   2   1   1   2   1   1   2   1   1   1   1   1   2   2   1   1   2   1   2   2   2   1   2   2   2   1   2   2   1   1   1   1   2   2   2   2   1   1   1   1   1   1   1   1   1   1   1   2   2   2   2   2   2   1   1   2   2   1   1   2   2   2   2   2   2   2   1   2   2   2   1   2   1   2   1   2   2   1   1   1   1   1   1   2   1   1   2   2   1   2   1
 MK-5-15                2   1   1   1   1   1   1   1   1   1   2   1   2   2   2   2   2   1   1   2   1   1   2   1   2   1   2   1   1   2   1   2   2   1   1   2   1   1   2   1   1   2   1   1   2   1   2   2   1   2   2   2   1   1   2   1   2   2   2   2   1   1   2   2   2   2   2   2   1   2   2   1   2   1   2   1   1   1   2   2   1   1   1   1   2   2   2   2   2   1   2   1   2   1   1   1   1   2   2   1   1   2   1   2   1   1   1   2   1   2   1   1   2   1   1   2   1   1   1   1   1   2   2   1   1   2   1   2   2   2   1   2   2   2   1   2   2   1   1   1   1   2   2   1   1   2   1   2   1   1   1   1   1   1   2   1   2   2   2   2   2   2   1   2   2   2   1   1   2   2   2   2   2   2   2   1   1   2   2   1   2   1   2   1   2   2   1   1   1   1   1   1   2   1   1   2   2   1   2   1
 MK-5-16                2   1   1   1   1   2   2   1   1   1   2   1   2   1   2   2   2   1   1   2   1   1   2   2   2   1   2   1   1   2   1   2   2   1   1   2   1   1   2   1   1   2   1   1   2   1   2   2   1   2   1   2   1   1   2   1   2   2   2   2   1   1   2   2   2   2   2   1   1   2   2   1   2   2   2   1   1   1   1   2   1   2   1   1   2   2   2   2   1   1   2   1   2   1   1   1   1   2   1   2   1   1   1   2   2   1   2   2   1   2   1   1   2   1   2   1   1   1   1   1   2   2   2   2   1   2   1   2   2   2   1   2   2   2   1   1   2   1   1   1   1   2   2   1   1   1   1   2   2   1   1   1   1   1   2   1   2   1   2   1   2   2   1   2   2   2   1   1   2   2   2   2   2   2   2   1   1   2   2   1   2   1   2   1   1   2   1   1   1   1   1   1   2   1   1   2   2   2   2   1
 MK-6-1                 1   1   2   1   2   2   1   1   2   2   1   2   2   1   1   1   2   1   1   2   2   1   1   1   2   1   2   1   2   1   1   2   1   1   1   1   2   2   2   1   2   2   1   2   1   2   2   1   1   2   1   1   2   1   2   2   2   1   2   2   1   2   1   2   1   2   1   1   1   2   1   1   2   1   2   1   1   1   2   2   2   2   2   1   1   1   1   1   2   2   1   1   2   1   2   2   2   2   2   2   1   2   2   1   2   1   2   2   2   1   1   2   2   1   2   2   2   1   1   1   2   1   1   1   1   2   1   1   2   2   1   1   2   1   1   2   2   2   1   2   1   2   2   2   2   1   2   1   2   1   2   1   1   1   1   1   1   2   1   2   1   1   1   2   1   1   2   1   2   1   2   1   2   1   1   2   1   2   1   2   2   2   2   2   2   2   1   2   2   2   1   1   2   2   2   2   2   1   2   2
 MK-6-2                 2   1   2   1   2   2   1   1   2   2   1   2   2   1   1   1   2   1   1   2   2   1   1   1   2   1   2   1   1   1   2   2   1   1   1   1   1   2   2   1   2   2   1   2   1   2   2   1   2   2   1   1   2   2   2   2   2   1   2   2   1   2   1   2   1   2   1   2   1   2   1   1   2   1   2   2   1   1   2   2   2   2   1   1   1   1   1   1   2   2   1   1   2   1   2   1   2   2   2   2   1   2   2   1   2   1   2   2   2   1   1   2   2   1   2   2   2   1   1   1   1   1   2   1   1   2   1   1   2   2   1   1   2   1   1   2   2   2   1   2   1   1   2   1   2   1   2   1   2   1   2   1   1   1   1   1   1   2   1   2   1   1   1   2   1   1   1   1   2   1   2   1   2   1   1   2   1   2   1   2   2   2   2   2   2   2   1   2   2   2   1   1   2   2   2   2   2   1   2   2
 MK-6-3                 2   1   2   1   2   1   1   1   2   2   1   2   2   1   1   1   2   1   1   2   2   1   1   1   2   1   2   1   1   1   2   1   1   2   1   1   1   2   1   1   2   2   1   2   1   1   2   1   2   2   1   1   2   2   2   1   2   1   2   2   1   2   1   2   1   2   2   2   1   2   1   1   1   1   2   2   1   1   1   2   1   1   1   1   1   2   1   1   2   2   2   1   2   1   1   1   2   2   2   2   1   2   2   1   2   1   2   2   2   1   1   2   2   1   2   2   2   1   1   1   1   1   2   1   1   2   1   1   2   2   1   1   2   1   1   2   2   2   2   2   1   1   2   1   2   1   2   1   2   1   2   1   1   1   1   1   1   2   2   2   1   2   1   2   1   1   1   1   2   1   2   1   2   1   1   2   1   2   1   1   2   2   2   2   2   1   1   2   2   2   1   1   2   2   1   2   2   1   2   2
 MK-6-4                 2   1   2   1   2   1   1   1   2   2   2   2   2   1   1   1   1   1   1   2   1   2   1   1   1   1   2   1   1   1   2   1   1   2   1   1   1   2   1   1   2   2   1   2   1   1   2   1   2   2   1   1   2   2   2   1   2   1   2   2   1   2   1   2   1   1   1   2   1   2   1   1   2   1   2   2   1   1   1   2   1   1   1   1   1   2   1   1   2   2   2   1   2   1   1   2   2   2   1   2   1   2   2   1   2   2   2   2   2   1   1   2   2   1   2   2   2   2   2   1   1   1   1   1   1   2   1   2   2   2   1   1   2   1   1   2   2   2   2   1   1   1   2   1   2   1   2   1   2   1   2   1   1   1   1   1   1   2   2   2   1   2   1   2   1   1   1   2   2   1   2   1   2   1   1   2   1   2   1   1   2   2   2   2   1   1   1   2   2   2   1   1   2   2   1   2   2   1   2   2
 MK-6-5                 2   1   2   1   1   1   1   1   2   2   2   2   1   1   1   1   1   1   1   2   1   2   1   1   1   1   1   1   2   1   2   1   1   2   1   1   1   2   2   1   2   1   1   2   1   1   2   1   2   2   1   1   2   2   2   1   2   1   2   2   1   2   1   2   1   1   1   2   1   2   1   1   2   1   2   2   1   1   1   2   1   2   1   2   1   2   1   2   2   2   2   1   2   1   1   2   2   2   1   2   2   1   2   1   2   2   2   2   2   1   1   2   2   1   2   2   2   2   2   1   2   1   1   1   1   2   2   2   2   2   1   1   2   1   1   2   1   2   2   1   1   1   2   1   2   1   2   1   1   1   2   2   1   1   1   1   1   2   2   2   1   2   1   2   1   1   1   2   2   1   2   1   2   1   1   2   1   2   2   2   2   2   2   2   1   1   1   2   2   2   1   2   2   2   1   1   2   1   2   2
 MK-6-6                 2   1   2   1   1   1   1   1   2   2   2   2   2   1   1   1   1   1   1   2   1   2   1   1   2   1   1   1   1   1   2   2   1   2   1   1   1   2   2   1   2   1   1   2   1   1   1   1   2   2   1   1   2   2   2   1   2   1   2   2   1   2   1   2   1   1   2   2   1   2   2   2   2   1   2   2   1   1   1   2   1   2   1   2   1   2   1   1   2   2   2   1   2   1   1   2   2   2   1   2   2   1   2   1   2   2   2   2   1   1   1   2   2   1   2   2   1   2   2   1   2   1   1   2   1   2   2   2   2   2   1   1   2   1   1   2   1   2   2   1   1   1   2   1   2   1   2   1   1   1   2   2   1   1   1   1   2   2   2   2   2   2   1   2   1   1   1   2   2   1   2   1   2   1   1   2   1   2   1   2   2   2   2   2   1   1   1   2   1   1   1   2   2   2   1   1   2   1   1   2
 MK-6-7                 2   1   2   2   1   1   1   1   2   2   2   2   2   1   1   1   1   1   1   2   1   2   1   1   2   1   1   1   1   1   2   2   1   2   1   1   1   1   1   1   2   1   1   2   1   1   1   1   1   2   1   1   2   2   2   1   2   1   2   2   1   1   2   2   1   1   2   2   1   2   2   2   2   1   2   2   1   2   1   2   1   1   2   2   1   2   1   1   2   2   2   1   2   1   1   2   2   2   1   2   2   1   2   1   2   2   2   2   1   1   1   2   2   1   2   2   1   2   2   1   2   1   1   2   1   2   2   2   2   2   1   1   2   1   1   2   1   2   2   1   1   1   2   1   2   1   2   1   1   1   2   2   1   1   1   1   2   2   2   2   2   2   1   2   1   1   1   2   2   1   2   1   2   1   1   2   1   2   1   2   2   2   2   2   1   1   1   2   1   1   1   2   2   2   1   1   2   2   1   2
 MK-6-8                 2   1   2   2   1   1   1   1   2   2   2   1   2   1   2   1   1   1   1   2   2   2   1   1   2   1   1   1   2   1   2   2   1   2   1   1   1   1   1   1   2   1   1   1   1   1   1   1   1   2   1   2   1   2   2   1   2   1   2   1   1   1   2   2   1   1   2   2   1   2   2   2   2   1   2   2   1   1   2   2   1   1   2   2   1   2   1   1   2   2   2   1   2   1   2   2   2   2   1   2   2   1   2   1   2   2   1   2   2   1   1   2   1   1   2   2   1   1   2   1   2   1   1   2   1   2   2   2   2   2   1   1   2   1   1   2   2   2   1   1   1   1   2   1   2   1   2   1   1   1   2   2   2   1   1   1   2   2   2   2   2   2   1   2   1   1   1   1   2   1   2   1   2   2   1   2   2   2   1   2   2   2   2   2   1   1   1   2   1   1   1   2   1   2   1   1   2   1   1   2
 MK-6-9                 1   1   2   2   1   1   1   1   1   2   2   1   2   1   2   1   1   2   1   2   2   2   1   1   2   2   1   1   2   1   2   2   1   1   1   1   1   1   1   1   2   1   2   2   1   1   1   1   1   2   1   2   1   2   2   1   1   1   1   1   1   1   2   2   1   1   2   2   1   2   2   2   2   1   2   1   1   1   2   1   1   1   2   2   1   2   1   1   2   2   2   1   2   1   2   2   2   2   1   1   2   1   2   1   2   2   1   2   2   1   1   2   1   1   1   2   1   1   2   1   2   1   1   2   1   2   2   2   2   2   1   1   2   1   1   2   2   2   1   1   1   1   2   2   2   1   1   1   1   1   2   2   2   1   1   1   2   2   2   2   2   2   1   2   1   1   1   1   2   1   1   1   2   2   1   2   2   2   1   2   2   2   2   2   2   1   1   2   1   1   1   2   1   1   2   1   2   2   1   2
 MK-6-10                1   1   2   2   1   1   1   1   1   2   2   2   2   1   2   1   1   2   1   1   2   2   1   1   2   2   1   1   2   1   2   2   1   2   1   1   1   1   1   1   1   1   2   2   1   1   1   1   1   2   1   1   1   2   2   1   1   1   1   1   1   1   2   1   1   1   2   2   1   2   2   2   2   1   2   1   1   1   1   1   1   1   2   2   1   1   1   1   2   2   2   2   2   1   2   2   2   2   2   1   2   1   2   1   2   2   2   2   2   1   1   2   1   1   1   2   1   1   2   1   2   1   1   2   1   2   2   2   1   2   1   1   2   1   1   2   2   2   1   1   1   1   2   2   2   2   1   1   1   2   1   2   2   1   1   1   2   2   2   2   1   2   1   2   1   1   1   1   2   1   1   1   2   2   1   2   2   2   1   1   2   2   2   1   2   1   1   2   1   1   1   2   1   1   2   1   2   2   1   2
 MK-6-11                1   2   2   2   1   1   1   1   1   2   2   1   2   1   2   1   1   2   1   1   2   1   1   1   2   2   1   1   2   1   2   2   1   2   1   1   1   1   1   1   1   1   2   2   1   1   1   1   1   2   1   1   1   2   2   1   1   1   1   1   1   1   2   1   1   1   2   2   1   2   2   2   1   1   2   1   1   1   1   1   1   1   1   2   1   1   2   1   2   2   2   1   2   1   2   2   2   2   1   2   2   1   2   1   2   2   2   2   2   2   1   2   1   1   1   2   1   1   2   1   2   1   2   2   1   1   1   2   1   2   1   1   2   1   1   2   2   2   1   1   1   1   2   2   2   2   1   1   1   1   1   2   2   1   1   1   1   2   2   2   1   2   1   2   2   1   1   1   2   1   1   1   2   2   1   2   2   2   1   1   2   2   2   1   2   1   1   2   1   1   1   2   1   1   2   1   2   2   2   2
 MK-6-12                1   2   2   2   1   1   1   1   1   2   2   1   2   1   2   1   1   2   1   1   2   2   1   2   2   2   1   1   2   1   2   2   1   2   1   1   1   1   1   1   1   1   2   2   1   1   1   2   1   2   1   1   1   2   1   1   1   1   1   1   1   1   2   1   1   1   1   2   1   1   2   2   2   2   2   1   1   1   1   2   1   1   2   2   1   1   2   1   2   2   1   1   2   1   2   2   2   2   1   2   2   1   2   1   2   2   2   2   2   2   1   2   1   1   2   2   2   1   2   1   2   1   2   2   1   1   1   2   1   2   1   1   2   1   1   2   2   1   1   1   1   1   2   2   2   2   1   1   1   1   2   2   1   1   1   1   1   2   2   1   2   2   2   2   1   1   1   2   2   1   1   2   2   2   1   2   1   2   1   1   2   2   2   2   2   1   1   2   1   1   1   2   1   1   2   1   1   2   2   2
 MK-6-13                1   2   2   2   1   1   1   1   2   2   2   1   2   1   2   2   1   2   1   1   2   2   1   1   1   2   1   1   2   1   2   2   1   2   1   1   1   1   1   1   1   1   2   2   1   1   1   2   1   2   1   1   1   2   1   1   1   2   1   1   2   1   2   1   1   1   1   2   1   1   2   2   2   2   2   1   1   1   1   1   1   1   2   2   1   1   2   1   2   2   2   1   2   1   2   2   1   2   1   1   2   1   2   2   2   1   2   2   2   2   1   1   1   1   2   2   1   1   2   1   2   1   2   2   1   1   1   2   1   2   1   1   2   1   1   2   2   1   1   1   1   1   2   2   2   2   1   1   1   1   2   2   1   1   1   1   1   2   2   1   2   2   2   2   1   1   2   2   2   1   1   2   2   2   1   2   1   2   1   1   2   2   2   2   2   1   1   2   2   1   2   2   1   1   1   2   1   2   2   2
 MK-6-14                1   2   2   2   2   1   1   1   2   2   2   1   2   1   2   2   2   2   1   1   1   2   1   1   1   2   1   1   2   1   2   2   1   2   1   1   1   1   1   1   1   1   2   2   1   1   1   2   2   2   1   2   1   2   1   1   1   2   1   1   2   1   2   2   1   1   1   2   1   1   2   2   2   2   1   1   1   1   2   1   1   1   1   2   2   1   2   1   2   1   2   1   1   1   2   2   1   2   2   1   2   1   2   2   2   1   2   2   2   2   1   1   1   1   2   2   1   1   2   1   2   1   2   2   1   1   1   1   1   2   1   1   1   1   1   2   1   1   1   1   1   1   2   2   1   2   1   1   1   1   2   2   1   1   1   1   1   2   2   1   2   2   2   2   1   1   2   2   2   1   1   2   2   2   1   2   1   2   1   1   2   2   2   2   2   1   1   1   2   1   2   2   1   1   1   2   1   2   2   2
 MK-6-15                1   2   2   2   2   1   2   1   1   2   2   1   2   1   2   2   2   2   1   1   1   2   1   1   1   2   1   1   2   1   2   2   2   2   1   1   1   1   1   2   1   1   2   2   1   1   1   2   2   1   1   2   1   2   1   1   1   2   1   1   2   1   2   2   1   1   1   2   2   1   2   2   2   2   1   1   1   1   2   1   1   1   1   2   2   1   2   1   2   1   2   1   1   1   2   2   1   2   2   1   2   1   2   2   2   1   2   2   2   2   1   1   1   1   2   1   1   1   2   1   2   1   2   2   1   2   1   1   2   1   1   1   1   2   1   2   1   1   1   1   1   1   2   2   1   2   1   1   2   1   1   2   1   1   1   1   1   2   2   2   2   2   2   2   1   1   2   2   2   1   1   2   2   2   2   2   1   2   1   1   2   2   2   2   2   1   1   1   2   1   2   2   1   1   1   2   2   2   2   2
 MK-6-16                1   1   2   2   2   1   2   1   1   2   2   1   2   1   2   2   2   2   1   1   1   2   1   1   1   2   1   1   2   1   2   2   2   2   1   1   1   1   1   2   1   1   2   2   1   1   1   2   2   1   1   2   2   1   1   1   1   2   1   2   2   1   2   2   1   1   1   2   2   1   2   2   2   2   1   2   1   2   2   1   1   1   1   2   2   1   2   1   2   1   2   1   1   1   2   2   1   2   2   1   2   1   2   2   2   1   2   2   2   2   1   1   1   1   2   1   1   1   2   1   2   1   1   2   1   2   1   1   2   1   1   1   1   2   1   2   1   1   1   1   1   1   1   2   1   2   1   1   2   1   1   2   1   1   1   1   1   2   2   2   1   2   2   2   1   1   1   2   2   1   1   2   2   2   2   2   1   2   2   1   2   2   2   2   2   1   1   1   2   1   2   2   1   1   1   2   2   2   2   2
 
!****************************************** Phenotypic Data **********************************************************
!-100.0 is resevred for missing phenotype
SimulatedTrait1        11.0986   10.4182   10.4984   10.8135    9.6975    9.3394   10.5873    9.3830    9.8749    8.5941    8.8740    8.8313   10.6038   10.0033    8.6716   11.1021   10.3351    9.6519   10.4890    9.7216   11.7319   10.4928    8.3205    9.9449   11.5194   10.1376    9.2056    9.8762   10.3771    8.1697    9.0005    9.1654   10.5743    9.8548    8.7446   10.5345    9.7306    9.9451   11.8198    9.4297   10.3368    8.9462    9.6214   11.1065    7.1256   10.1596    9.0446   11.7497   11.5388    9.8996   10.8218    9.7451    9.5474    8.2401   10.4141    9.9225    9.2890    8.4678    9.4671   10.3830    9.0662   11.6638   10.0292   10.9297   11.0065    9.8836   10.0437   10.1853   11.4479   10.6559    9.4104    8.3800   12.5346   10.1961   10.3889    9.8896   11.2439   10.7638   10.9903    8.5648    9.6960   10.2793    8.4595   10.5441    9.3543    9.2288   10.5348    9.5935   10.6381   10.9709   10.4492    9.2164   11.8987    9.5441    9.3716   10.3422    9.4280   10.1632   10.3708   10.1739   11.2966   10.8981    9.0075    9.8057   10.1305    9.2137   10.0530   10.8487    9.3344    9.3727   11.0321    9.7109    8.7175   10.7014   10.2928    7.8042   10.5873    8.8600    8.9444    9.5464   10.7150   10.5493   10.3530    7.9892   10.6157    9.1998    8.6264   10.1865    8.4866    9.8059   11.4651    9.3036   10.1424    9.7689    8.5986    9.0511    9.0057   11.0039   10.8848    9.6083   10.8568    9.8312    9.6956    9.7469   11.2755   10.5364    9.9301    8.8816    9.5466   10.4356   11.3319    9.4856    9.4579   10.8563    9.2228    8.7157   10.4246   10.5300   10.2701    9.1217    8.3563    9.2604    9.1182    8.5232    9.2038   10.5072    7.8249   11.0420   10.2012   10.8311   10.2098   11.3485    9.7504    9.8041   12.2210    8.8919   10.1365    9.7001   12.2574   12.2947    8.8380   10.6239    9.7443    9.5572   10.9282   10.1859    8.8282    9.4418   10.5829    8.7960   10.1679   11.4280    9.8357   10.3398   10.1495   11.4294    9.1284   10.6365   12.3469    8.8131
 
