# Supplementary material for: Inclusive Composite Interval Mapping of QTL by Environment Interactions in Biparental Populations
Source: PLoS One. 2015 Jul 10;10(7):e0132414. doi: 10.1371/journal.pone.0132414 (PMC4498613; doi:10.1371/journal.pone.0132414)
Supplement: S1 File — (ZIP) [file pone.0132414.s001.zip › BC1 population/e=1/run_00186.met]

!**********************Note: lines staring with "!" are remarks and will be ignored in the program********************
!*********************************General Information**********************************
!Assuming F1 = P1 x P2, populations available in QTL IciMapping are: 
!  1, P1BC1F1 = P1 x F1, the first backcrossing where P1 is used as the recurrent parent;
!  2, P2BC1F1 = P2 x F1, the first backcrossing where P2 is used as the recurrent parent;
!  3, F1DH, F1-derived doubled haploids; 
!  4, RIL or F1RIL, recombination inbred lines through the repeated selfing of F1;
!  5, P1BC1RIL, recombination inbred lines through the repeated selfing of P1BC1F1;
!  6, P2BC1RIL, recombination inbred lines through the repeated selfing of P2BC1F1;
!  7, F2, the selfing generation of F1;
!  8, F3, the selfing generation of F2;
!  9, P1BC2F1, the second backcrossing where P1 is used as the recurrent parent; 
! 10, P2BC2F1, the second backcrossing where P2 is used as the recurrent parent;
! 11, P1BC2RIL, recombination inred lines through the repeated selfing of P1BC2F1; 
! 12, P2BC2RIL, recombination inred lines through the repeated selfing of P2BC2F1; 
! 13, P1BC1F2, the selfing generation of P1BC1F1; 
! 14, P2BC1F2, the selfing generation of P2BC1F1; 
! 15, P1BC2F2, the selfing generation of P1BC2F1; 
! 16, P2BC2F2, the selfing generation of P2BC2F1; 
! 17, P1BC1DH, P1BC1F1-derived doubled haploids; 
! 18, P2BC1DH, P2BC1F1-derived doubled haploids; 
! 19, P1BC2DH, P1BC2F1-derived doubled haploids; 
! 20, P2BC2DH, P2BC2F1-derived doubled haploids; 
   1      !Mapping Population (see remarks above)
   2      !Mapping Function (1 for Kosambi; 2 for Haldane; 3 for Morgan)
   2      !Marker Space Type (1 for intervals; 2 for positions)
   1      !Marker Space Unit(1 for centiMorgans; 2 for Morgan)
   6      !Number of Chromosomes (or Linkage Groups)
 200      !Size of the mapping population
   1      !Number of environments
 
!***************************************** Chromosomes and Linkage Maps **********************************************
!Chromosome                 NumMarkers
-CH1                        16
-CH2                        16
-CH3                        16
-CH4                        16
-CH5                        16
-CH6                        16
!Linkage map (Marker name followed by position or the interval length)
 MK-1-1                1     0.000
 MK-1-2                1    10.000
 MK-1-3                1    20.000
 MK-1-4                1    30.000
 MK-1-5                1    40.000
 MK-1-6                1    50.000
 MK-1-7                1    60.000
 MK-1-8                1    70.000
 MK-1-9                1    80.000
 MK-1-10               1    90.000
 MK-1-11               1   100.000
 MK-1-12               1   110.000
 MK-1-13               1   120.000
 MK-1-14               1   130.000
 MK-1-15               1   140.000
 MK-1-16               1   150.000
 MK-2-1                2     0.000
 MK-2-2                2    10.000
 MK-2-3                2    20.000
 MK-2-4                2    30.000
 MK-2-5                2    40.000
 MK-2-6                2    50.000
 MK-2-7                2    60.000
 MK-2-8                2    70.000
 MK-2-9                2    80.000
 MK-2-10               2    90.000
 MK-2-11               2   100.000
 MK-2-12               2   110.000
 MK-2-13               2   120.000
 MK-2-14               2   130.000
 MK-2-15               2   140.000
 MK-2-16               2   150.000
 MK-3-1                3     0.000
 MK-3-2                3    10.000
 MK-3-3                3    20.000
 MK-3-4                3    30.000
 MK-3-5                3    40.000
 MK-3-6                3    50.000
 MK-3-7                3    60.000
 MK-3-8                3    70.000
 MK-3-9                3    80.000
 MK-3-10               3    90.000
 MK-3-11               3   100.000
 MK-3-12               3   110.000
 MK-3-13               3   120.000
 MK-3-14               3   130.000
 MK-3-15               3   140.000
 MK-3-16               3   150.000
 MK-4-1                4     0.000
 MK-4-2                4    10.000
 MK-4-3                4    20.000
 MK-4-4                4    30.000
 MK-4-5                4    40.000
 MK-4-6                4    50.000
 MK-4-7                4    60.000
 MK-4-8                4    70.000
 MK-4-9                4    80.000
 MK-4-10               4    90.000
 MK-4-11               4   100.000
 MK-4-12               4   110.000
 MK-4-13               4   120.000
 MK-4-14               4   130.000
 MK-4-15               4   140.000
 MK-4-16               4   150.000
 MK-5-1                5     0.000
 MK-5-2                5    10.000
 MK-5-3                5    20.000
 MK-5-4                5    30.000
 MK-5-5                5    40.000
 MK-5-6                5    50.000
 MK-5-7                5    60.000
 MK-5-8                5    70.000
 MK-5-9                5    80.000
 MK-5-10               5    90.000
 MK-5-11               5   100.000
 MK-5-12               5   110.000
 MK-5-13               5   120.000
 MK-5-14               5   130.000
 MK-5-15               5   140.000
 MK-5-16               5   150.000
 MK-6-1                6     0.000
 MK-6-2                6    10.000
 MK-6-3                6    20.000
 MK-6-4                6    30.000
 MK-6-5                6    40.000
 MK-6-6                6    50.000
 MK-6-7                6    60.000
 MK-6-8                6    70.000
 MK-6-9                6    80.000
 MK-6-10               6    90.000
 MK-6-11               6   100.000
 MK-6-12               6   110.000
 MK-6-13               6   120.000
 MK-6-14               6   130.000
 MK-6-15               6   140.000
 MK-6-16               6   150.000
!*********************************** Marker Types ********************************************************************
!Co-dominant marker: When heterozygote F1 is present, P1 is coded as 2, F1 is coded as 1, and P2 is coded as 0; Otherwise, P1 is coded as 2, and P2 is coded as 0. 
!Dominant marker: When heterozygote F1 is present, P1 and F1 are coded as 12, and P2 is coded as 0; Otherwise, P1 is coded as 2, and P2 is coded as 0.  
!Recessive markers: When heterozygote F1 is present, P1 is coded as 2, and F1 and P2 are coded as 10; Otherwise, P1 is coded as 2, and P2 is coded as 0. 
!Missing marker is coded as -1. 
 MK-1-1                 1   2   1   2   2   1   2   2   2   1   1   1   2   1   1   2   1   1   2   1   1   2   2   2   1   2   1   1   1   1   1   1   2   1   2   2   2   2   2   1   1   1   2   2   1   2   1   1   2   2   1   1   1   1   1   2   2   1   2   2   1   1   2   2   1   2   2   1   2   1   2   1   1   2   1   1   1   2   2   1   1   1   2   1   1   1   2   1   2   2   2   2   1   2   2   2   2   1   1   1   2   2   2   1   2   2   1   1   2   1   1   2   2   2   2   1   2   2   1   2   2   1   2   1   1   2   1   2   2   2   1   1   1   2   2   2   1   1   1   2   2   1   2   1   1   2   2   1   2   2   2   2   1   2   1   1   2   1   1   1   1   1   2   1   1   1   1   2   1   2   2   2   1   1   2   1   1   2   1   2   2   1   2   2   2   2   2   1   1   2   2   1   1   2   1   2   2   2   1   2
 MK-1-2                 1   2   1   2   2   1   2   2   2   1   1   1   2   1   1   2   1   1   2   1   1   2   2   2   1   2   1   1   1   1   1   1   2   1   2   2   1   2   2   1   1   1   2   2   1   2   1   1   2   2   1   1   1   2   1   2   2   1   2   1   1   1   2   1   1   2   2   1   2   2   2   1   1   2   1   1   1   2   2   1   1   1   2   1   1   1   2   1   2   2   2   2   1   1   2   2   2   1   1   1   2   2   2   1   2   2   1   1   2   1   1   2   2   2   2   1   1   2   1   1   2   1   2   1   1   2   1   2   2   2   1   1   1   2   2   2   1   1   2   2   2   1   2   1   2   2   2   1   2   2   2   2   1   2   1   1   2   1   1   1   1   1   2   1   1   1   1   2   2   2   2   1   1   1   2   1   2   2   1   2   2   1   2   2   2   2   2   1   1   2   2   1   1   1   1   2   2   2   1   2
 MK-1-3                 1   2   1   2   2   1   2   2   2   1   2   1   1   1   1   2   1   1   2   1   1   2   1   2   1   2   1   2   1   1   1   1   2   1   1   2   1   2   2   1   1   1   2   1   1   2   1   1   2   2   1   1   1   2   1   2   2   1   2   2   1   2   2   1   1   2   2   1   2   2   1   1   1   2   1   1   1   2   2   1   1   2   2   1   1   1   2   1   2   2   2   2   1   1   2   2   2   1   1   1   2   2   2   1   2   2   1   1   2   1   1   2   2   2   2   1   1   2   1   1   2   1   2   2   1   2   1   1   2   2   1   1   1   2   2   2   1   1   2   2   2   1   2   1   2   2   2   2   2   2   2   2   1   1   1   1   2   1   1   1   1   1   2   1   1   1   1   2   2   2   2   1   1   1   2   1   2   2   1   2   2   1   2   2   2   2   1   2   1   2   2   1   1   1   1   1   2   1   1   2
 MK-1-4                 1   2   1   2   2   1   2   2   2   1   2   1   1   1   1   2   1   1   2   1   1   2   2   2   1   2   2   2   2   1   2   1   2   1   1   2   1   2   2   2   1   2   2   1   1   2   1   1   2   2   1   1   1   2   1   2   2   2   2   2   1   2   2   2   1   2   2   1   2   1   1   2   1   2   1   1   2   2   1   1   1   2   2   1   1   1   2   1   2   1   2   2   1   1   2   2   2   1   1   1   1   1   2   1   2   2   1   2   2   1   2   2   1   2   2   1   2   2   1   1   2   1   2   2   1   2   1   1   2   2   1   1   1   1   2   2   1   1   2   2   2   1   2   1   2   2   2   2   2   2   2   2   1   1   1   1   2   1   2   2   1   1   2   1   1   1   1   2   2   2   2   1   1   1   2   1   2   2   1   2   2   1   2   2   2   2   1   2   1   2   2   1   1   1   1   1   2   1   1   2
 MK-1-5                 1   2   1   2   2   1   2   2   2   1   2   1   1   1   1   2   1   1   2   1   1   2   2   2   1   2   2   2   2   1   2   1   2   1   1   2   1   2   2   2   1   2   2   1   1   2   1   1   2   2   1   1   1   2   1   2   2   2   2   2   1   2   1   2   1   1   2   1   2   1   1   2   1   2   1   1   2   2   2   1   1   2   1   1   1   1   1   1   2   1   2   2   1   1   2   2   2   1   1   2   1   1   2   1   2   2   1   1   2   2   2   2   1   2   1   1   2   2   1   1   2   1   2   2   1   2   1   1   2   2   1   1   1   1   2   2   1   1   2   1   2   1   2   1   2   2   2   2   2   1   2   2   1   2   1   2   2   1   2   2   1   1   2   1   1   1   1   2   2   2   2   1   1   1   2   1   2   2   1   2   2   2   2   2   2   2   1   1   1   2   2   1   1   1   1   2   2   1   1   1
 MK-1-6                 2   1   1   2   2   1   1   2   2   1   2   1   1   1   1   2   1   1   2   1   2   2   2   2   1   2   2   2   2   1   2   1   2   1   1   2   1   2   2   2   1   2   2   1   1   2   2   1   2   2   1   1   1   2   2   2   2   2   2   2   1   1   1   2   1   1   2   1   2   1   1   2   1   2   1   1   2   2   2   2   1   2   1   1   1   1   1   1   2   1   2   2   2   2   2   2   2   1   1   1   1   1   2   1   2   2   1   1   2   2   2   1   1   2   2   1   2   2   1   1   2   1   2   2   1   2   1   1   2   2   1   1   1   1   1   2   1   1   2   1   2   1   1   2   2   2   2   2   2   1   2   2   2   2   1   2   1   1   2   2   1   1   2   1   1   1   1   2   2   2   2   1   1   1   2   1   2   2   1   2   2   2   2   2   2   2   1   2   1   2   2   1   1   1   2   1   2   1   1   2
 MK-1-7                 2   1   1   2   2   1   1   2   1   1   2   1   1   1   2   2   1   1   2   1   1   2   2   2   1   2   2   2   2   1   2   1   2   1   1   2   1   2   2   2   1   2   2   1   1   2   2   2   2   2   1   1   1   2   2   2   1   2   2   2   1   1   1   2   1   1   2   1   1   1   1   2   1   1   1   1   2   2   2   2   1   2   1   1   1   1   1   1   2   1   2   2   2   2   2   2   2   1   1   1   1   2   2   1   2   2   1   1   2   2   2   1   1   2   2   1   2   2   1   1   2   1   2   2   1   2   1   1   2   2   1   1   1   1   1   2   1   1   2   1   2   1   1   2   2   2   2   1   2   1   2   2   2   2   1   2   1   1   2   2   1   1   2   1   1   1   1   2   2   2   2   1   1   1   2   1   2   2   1   2   2   2   2   2   2   2   1   2   1   2   2   1   1   1   2   1   2   1   1   2
 MK-1-8                 2   2   1   2   2   1   1   2   1   1   2   1   2   1   2   2   1   1   2   1   1   2   2   2   1   1   2   2   2   1   2   2   2   2   1   2   1   2   2   1   1   2   2   2   1   2   2   2   2   2   1   1   1   2   2   2   1   2   2   2   1   1   2   2   1   1   2   1   1   1   1   2   1   1   1   1   2   1   2   1   1   2   1   1   1   1   1   1   2   1   2   2   2   2   2   2   2   1   1   1   1   2   2   1   2   2   1   1   2   2   2   1   1   2   2   1   2   2   1   1   2   1   2   2   1   2   1   1   2   2   1   2   1   1   1   2   1   1   2   1   2   1   1   1   1   2   2   1   1   1   2   2   2   2   2   2   1   1   2   2   1   1   2   1   1   1   1   2   1   2   2   1   1   1   2   1   2   2   1   2   2   2   2   2   2   2   2   2   1   2   2   1   1   1   2   1   1   1   1   1
 MK-1-9                 2   2   2   1   2   1   1   2   1   1   2   1   2   1   2   2   1   1   2   1   2   2   1   1   1   1   2   2   2   1   2   1   2   2   1   1   1   2   2   1   1   2   2   2   1   2   2   2   2   1   1   2   1   2   2   2   1   2   1   2   1   1   2   2   1   1   2   1   1   1   1   1   1   1   1   1   2   1   2   1   1   1   1   1   1   1   1   2   2   1   2   2   2   2   2   2   2   1   1   2   2   2   1   1   2   2   1   1   2   2   2   1   1   2   2   1   2   2   1   2   2   1   1   2   1   1   1   1   2   2   1   2   1   1   1   2   1   1   2   1   2   1   1   2   1   2   2   1   1   1   2   2   2   2   2   2   1   1   2   2   2   1   2   1   1   1   1   2   1   2   2   1   1   1   2   1   2   2   1   2   2   2   2   2   1   2   2   2   1   2   2   1   1   1   2   1   1   1   2   1
 MK-1-10                2   2   1   1   2   1   1   2   1   1   2   1   2   1   2   2   1   1   2   1   2   2   1   1   1   1   2   2   2   1   2   1   2   2   1   1   1   2   2   1   1   2   2   2   1   2   2   2   2   1   1   2   1   2   2   2   2   1   1   2   1   1   2   2   1   1   2   1   2   1   1   1   1   1   1   1   2   1   2   1   1   1   1   1   1   1   2   2   2   1   2   2   1   2   2   2   2   1   1   2   2   2   1   1   2   2   1   1   2   2   2   1   1   2   2   1   2   2   1   2   1   1   1   1   1   1   1   1   1   2   1   2   1   1   2   2   1   1   2   1   2   1   1   2   1   2   1   1   1   2   2   2   1   1   2   2   1   1   2   2   2   1   2   1   1   1   1   2   1   2   2   1   1   1   2   1   2   2   1   2   2   1   2   2   1   2   2   1   1   2   1   1   1   1   2   2   2   1   2   1
 MK-1-11                2   2   1   1   2   1   1   2   1   1   2   1   2   1   2   1   1   1   2   1   2   1   2   1   1   1   2   1   2   1   2   2   2   2   1   1   1   2   1   1   1   2   2   2   2   2   2   2   2   1   1   2   1   1   1   2   1   1   1   2   1   2   2   2   1   1   2   1   2   1   1   1   2   1   1   1   2   2   2   1   1   1   2   1   1   1   2   2   2   1   2   2   1   2   2   2   2   2   1   2   2   2   1   1   2   2   1   1   2   2   1   1   1   2   2   1   2   2   1   2   1   1   1   1   1   1   1   1   1   2   1   1   1   1   2   2   2   1   2   1   2   2   2   2   2   2   1   1   1   2   2   2   1   1   2   2   1   1   2   2   2   1   2   1   2   1   2   2   1   2   2   1   1   1   1   1   1   2   1   2   2   1   2   1   1   2   2   2   1   2   1   1   1   1   2   2   2   1   2   1
 MK-1-12                2   2   1   1   2   1   1   2   1   1   2   1   2   1   2   2   1   2   2   1   2   1   2   1   1   1   2   1   2   2   2   1   2   2   2   1   1   2   1   1   1   2   2   2   2   2   2   2   2   1   1   2   2   1   1   2   1   1   1   2   1   2   2   2   1   1   2   1   2   1   1   1   2   1   2   1   2   2   2   2   1   1   2   1   1   1   2   2   2   1   2   2   1   1   2   2   2   2   1   2   2   2   1   1   2   2   1   1   2   2   1   1   1   2   2   1   2   2   1   2   1   1   2   1   1   1   1   1   1   2   1   2   1   1   2   1   2   1   2   1   2   2   2   2   2   2   1   1   2   2   2   2   2   1   2   2   1   1   2   2   2   1   2   1   2   1   2   2   1   2   1   1   1   2   2   1   1   2   1   2   2   1   2   1   1   2   2   1   1   2   1   1   1   1   2   2   2   1   2   1
 MK-1-13                2   2   1   1   2   1   2   2   1   1   2   1   1   1   2   2   1   2   2   1   2   1   2   1   1   1   2   1   2   2   2   1   1   2   2   1   1   2   1   1   2   2   2   2   2   1   2   2   1   1   2   2   2   1   1   2   1   1   1   2   2   2   2   2   1   1   2   1   2   1   1   1   2   1   2   1   2   2   2   2   1   1   2   1   1   1   2   1   2   1   2   2   2   1   2   2   2   2   1   2   2   2   1   1   2   2   1   1   2   2   1   1   1   2   1   1   2   2   2   2   2   1   2   2   1   1   2   2   1   2   1   2   1   1   2   1   2   1   2   1   2   2   2   2   2   2   2   1   2   2   1   2   2   1   2   2   1   1   2   2   1   1   2   1   1   1   2   2   1   2   1   1   1   2   2   1   1   2   1   2   2   1   2   1   1   2   2   1   1   2   1   1   1   1   2   2   2   1   2   2
 MK-1-14                2   2   1   1   2   1   2   1   1   1   2   1   1   1   2   2   1   2   2   1   1   1   2   1   1   1   2   2   2   2   2   1   1   2   2   1   1   2   1   1   2   2   2   2   2   1   2   1   1   1   1   2   2   1   1   1   1   1   1   2   2   2   1   2   1   1   2   1   2   2   2   1   2   1   2   1   2   2   2   2   1   1   2   1   1   1   2   1   2   1   2   2   2   1   2   2   2   2   1   2   2   2   1   1   2   2   1   2   1   1   1   1   2   2   1   1   2   2   2   2   2   1   2   2   2   1   2   2   1   2   1   2   1   2   2   1   2   1   2   2   2   1   2   2   2   2   2   1   2   2   1   2   2   1   2   2   1   1   2   2   1   1   2   1   1   1   2   2   1   2   1   2   1   2   2   1   1   2   1   2   2   1   2   1   1   2   1   1   1   2   1   1   1   2   2   2   2   1   2   2
 MK-1-15                2   2   1   1   2   1   2   1   1   1   1   1   1   1   2   1   1   2   2   1   1   2   2   1   1   1   2   2   2   2   1   1   1   2   2   2   1   2   1   1   2   2   2   2   2   1   2   1   1   1   1   2   1   1   1   1   1   1   1   1   2   2   1   2   1   1   2   1   2   2   2   1   1   1   2   1   2   2   2   2   1   1   2   1   1   1   2   2   2   1   1   2   2   1   2   2   2   2   1   2   1   2   1   1   2   2   1   2   1   1   1   1   2   1   1   1   2   2   2   2   2   1   2   2   2   1   2   2   1   2   1   2   1   2   2   1   2   2   1   2   2   1   2   2   2   2   2   1   2   2   2   2   2   1   2   2   1   1   2   2   1   1   2   1   1   1   2   2   1   2   1   2   1   2   2   1   1   2   2   2   2   1   2   1   2   2   1   1   1   2   1   1   1   2   2   2   1   1   2   2
 MK-1-16                2   2   1   1   2   1   2   1   1   1   1   1   2   1   2   1   1   2   2   1   1   2   2   1   1   1   2   2   2   2   1   1   1   2   2   2   1   1   1   1   2   2   2   2   2   1   2   2   1   1   1   2   1   1   1   1   1   1   1   1   2   2   1   2   1   1   1   1   2   2   2   1   1   1   2   1   2   2   2   2   1   1   2   1   1   2   2   2   2   1   1   2   2   1   2   2   2   2   1   2   1   2   1   2   2   2   1   2   1   1   1   1   2   2   1   1   2   2   2   2   2   1   2   2   2   2   2   2   1   2   1   2   1   2   2   1   2   2   1   2   2   1   2   1   2   2   2   1   2   2   2   2   2   1   2   2   1   1   2   2   1   2   2   1   1   2   2   2   1   2   2   2   1   2   2   1   1   2   2   1   2   1   2   2   2   2   1   1   1   2   1   1   1   2   2   2   1   2   2   2
 MK-2-1                 2   1   1   2   2   2   2   1   2   2   1   2   1   1   2   1   2   1   2   2   2   2   1   2   1   2   1   1   2   2   2   1   1   2   1   2   1   1   1   2   1   2   1   2   2   1   2   1   1   2   1   2   2   1   2   1   1   1   1   2   2   1   1   1   1   2   1   2   2   1   1   2   2   1   1   1   1   1   2   1   2   1   2   1   2   1   1   1   1   1   2   2   2   2   2   1   2   2   1   2   1   2   2   1   1   1   2   2   1   1   2   1   1   2   1   1   1   1   1   1   2   2   1   1   2   1   2   2   2   2   2   1   1   2   2   2   1   2   2   1   2   2   1   2   1   1   1   1   2   1   1   2   2   2   1   2   1   1   2   2   2   2   1   2   1   2   1   1   2   2   1   1   1   2   1   1   1   1   1   2   2   2   1   2   1   1   1   1   2   2   1   1   2   2   2   2   2   1   2   1
 MK-2-2                 2   1   1   2   2   2   2   1   1   1   1   2   1   1   2   2   2   1   2   2   2   2   1   2   1   2   1   1   2   2   2   1   1   2   1   2   1   1   1   2   1   2   1   2   2   1   2   1   1   2   1   2   2   1   2   1   1   1   1   2   2   1   1   1   1   2   1   2   2   1   1   2   2   1   2   1   1   1   2   1   2   1   2   1   2   1   1   1   1   2   2   2   1   2   2   1   2   1   1   2   1   2   2   1   1   1   2   2   1   2   2   1   1   1   1   1   1   1   1   1   2   2   1   1   1   1   2   1   2   2   2   1   1   2   2   2   1   2   2   1   2   2   1   2   1   1   1   1   2   1   1   2   2   1   1   1   1   1   2   2   2   2   1   2   1   2   1   1   2   2   1   1   2   1   1   1   1   1   1   2   2   2   1   2   1   1   2   1   2   2   1   1   2   2   2   2   2   1   2   1
 MK-2-3                 2   1   1   2   2   2   2   1   1   1   2   2   1   2   2   1   2   1   2   2   2   2   1   2   1   2   2   1   2   2   2   2   2   2   1   2   1   1   1   2   1   2   1   2   2   1   2   1   1   2   1   1   2   1   2   1   1   1   1   2   1   1   1   1   1   2   1   2   2   2   1   2   2   1   1   1   1   1   2   1   2   2   2   1   2   1   1   1   1   2   1   2   1   2   2   1   2   1   2   2   1   2   1   1   1   1   1   2   1   2   2   1   1   1   2   1   1   1   1   1   2   2   1   1   2   1   2   1   2   2   1   1   1   2   2   2   1   2   2   1   2   2   1   2   1   1   1   1   2   1   1   2   2   1   1   1   1   1   1   2   1   2   2   2   1   2   1   1   2   2   2   1   1   1   1   1   1   1   1   1   2   2   1   2   1   1   2   1   2   2   1   1   2   2   2   1   2   1   2   1
 MK-2-4                 2   1   1   2   2   2   1   1   1   1   1   2   1   2   2   1   1   1   2   2   2   2   1   2   1   2   2   2   2   2   2   2   2   2   1   2   1   1   1   2   1   2   1   2   2   1   2   1   1   2   1   1   2   1   2   1   1   2   1   2   1   1   1   1   1   2   1   2   2   2   1   2   2   2   1   1   1   1   2   1   2   2   2   1   1   1   1   1   1   2   1   2   1   2   2   1   2   1   2   2   1   2   1   1   1   2   1   2   1   2   2   1   1   1   2   1   1   1   1   1   2   2   1   1   2   1   2   1   2   1   1   1   2   2   2   2   2   2   2   1   2   2   1   2   1   1   1   1   2   1   1   1   2   1   2   1   1   1   1   1   1   2   2   2   1   1   1   1   2   2   2   1   1   1   1   1   1   1   1   1   2   2   1   2   1   1   2   1   1   2   1   1   2   1   2   1   1   1   2   1
 MK-2-5                 2   1   1   2   2   2   2   1   1   1   2   2   1   2   2   1   1   1   2   2   2   2   1   2   2   2   2   2   2   2   2   2   2   2   1   2   1   1   1   2   1   2   1   2   2   1   2   1   1   2   1   1   2   1   2   1   1   2   1   2   1   1   1   1   1   2   1   2   2   2   1   2   2   2   1   1   1   1   2   1   2   2   2   1   1   1   1   1   1   2   1   2   1   2   2   1   2   1   2   2   1   1   1   1   1   1   1   2   1   2   2   1   1   1   2   1   1   1   1   1   2   2   2   1   2   1   2   1   2   1   1   1   2   2   1   2   1   2   2   1   1   2   1   1   1   2   1   1   2   1   1   1   2   1   1   1   1   1   1   1   1   2   2   1   1   1   1   1   2   2   2   1   1   1   1   2   1   1   1   1   2   2   1   2   1   1   2   1   1   2   1   1   2   1   2   1   1   2   2   1
 MK-2-6                 1   2   1   2   2   2   2   1   1   1   2   2   1   2   2   1   1   1   2   2   2   2   1   2   2   2   2   2   2   2   2   2   2   2   1   2   1   1   1   2   1   2   1   2   2   1   2   1   1   2   1   1   2   1   2   1   1   2   1   2   1   1   1   2   1   2   1   2   2   2   1   2   2   2   1   1   1   1   2   1   2   2   2   1   1   2   1   1   1   1   1   2   1   2   2   1   2   1   2   2   1   1   1   1   1   1   1   2   1   2   2   1   1   1   2   1   1   1   1   1   1   2   2   1   2   1   2   1   2   1   1   1   2   2   1   2   1   2   2   1   1   2   1   2   1   2   1   1   2   1   1   1   2   1   1   1   1   1   1   1   1   2   2   1   2   1   1   2   2   2   1   1   1   1   1   2   1   2   1   2   2   2   2   2   1   1   2   1   2   2   1   1   2   1   2   1   1   2   2   1
 MK-2-7                 1   2   1   2   2   2   2   1   1   1   2   2   1   2   2   1   1   1   2   2   2   2   1   2   1   2   2   2   2   2   2   2   2   2   1   1   1   1   1   2   1   2   1   2   2   1   2   1   1   2   1   1   2   2   2   1   1   2   1   2   1   1   1   2   1   2   1   2   2   2   1   2   2   2   1   1   1   2   2   1   2   2   2   1   1   1   1   1   1   1   1   2   1   2   2   1   2   1   2   2   1   1   1   1   1   1   1   2   1   2   2   1   2   1   2   1   1   1   1   1   1   2   2   1   2   1   2   1   2   1   2   2   2   2   2   2   1   2   2   1   1   2   1   2   1   2   1   1   2   1   1   1   1   1   1   1   1   1   1   1   1   2   2   1   2   1   1   2   2   2   1   1   1   1   1   2   1   1   1   1   2   2   1   2   2   1   2   1   2   2   1   1   2   1   2   1   1   1   2   1
 MK-2-8                 1   2   1   1   2   2   2   1   1   1   1   2   1   2   2   1   1   1   2   2   2   2   1   2   1   2   2   2   2   2   2   1   2   2   1   2   1   1   1   2   1   2   1   2   2   1   2   1   1   2   2   1   2   1   2   1   1   2   1   2   1   2   1   2   1   1   1   2   2   2   1   2   2   2   1   1   2   2   2   1   2   2   2   1   2   1   2   2   1   1   1   2   1   2   2   1   2   1   2   2   1   1   1   1   1   1   2   2   1   2   2   1   1   1   2   1   1   1   1   1   2   2   2   2   2   1   2   1   2   1   1   2   2   2   2   2   1   2   2   1   1   2   1   2   1   2   1   1   2   1   1   1   1   1   1   1   1   2   1   1   1   2   1   1   2   1   1   2   2   2   2   1   1   1   1   2   1   1   1   1   2   2   1   2   2   1   1   1   2   2   1   1   2   1   2   1   1   1   2   1
 MK-2-9                 1   2   1   2   2   2   2   1   2   1   1   2   1   2   2   1   1   1   2   2   2   2   1   2   1   1   2   2   2   2   2   2   2   2   1   2   1   1   1   2   1   2   1   2   2   1   2   1   1   2   2   2   1   1   1   1   1   2   2   2   1   2   1   2   1   1   1   2   2   2   1   2   2   1   1   2   2   2   2   1   2   2   2   1   2   1   2   2   2   1   1   1   1   2   2   1   2   1   2   2   1   1   1   1   1   1   2   2   1   2   2   1   1   1   2   1   1   1   1   1   2   2   2   2   2   1   1   1   2   2   1   2   2   2   2   2   1   2   2   1   1   2   1   2   1   2   1   1   2   1   1   1   1   1   1   2   1   1   2   1   2   2   1   1   2   1   1   2   2   2   2   1   1   2   1   2   1   1   1   1   2   2   1   2   2   1   1   1   2   2   1   1   2   1   2   1   1   1   1   1
 MK-2-10                1   2   1   2   2   1   1   1   1   1   1   2   1   2   2   1   1   1   1   2   2   1   1   2   1   1   2   2   2   2   2   1   2   2   1   2   1   1   1   1   1   2   2   2   2   1   2   1   1   2   2   2   2   1   1   1   1   1   2   2   1   2   1   2   1   1   1   2   2   2   1   2   2   1   1   2   2   2   2   1   2   2   2   1   2   1   2   2   2   1   1   1   1   2   2   2   2   1   2   2   1   1   1   1   2   1   2   2   1   2   2   1   1   1   2   1   1   1   1   1   2   2   2   1   2   1   1   1   2   2   1   2   2   2   2   2   1   2   1   1   1   2   1   2   1   2   1   1   2   1   1   1   1   1   1   1   1   1   2   1   1   2   1   1   2   1   1   2   2   2   1   2   1   2   1   2   1   1   1   1   2   1   1   1   2   1   1   1   2   2   1   1   1   1   2   1   1   1   1   1
 MK-2-11                1   2   1   2   2   1   1   1   1   1   2   2   1   2   2   1   1   1   1   2   2   1   1   2   1   1   2   2   2   2   2   1   2   2   1   2   1   1   1   1   1   1   2   2   2   2   2   1   1   2   2   2   2   1   1   1   1   1   2   2   1   2   1   2   1   1   1   2   2   2   1   2   2   1   2   2   2   2   1   2   2   2   1   1   2   1   2   2   2   1   1   1   1   2   2   2   2   1   1   2   1   2   2   1   2   1   1   2   1   2   2   2   1   2   2   1   1   1   1   1   2   2   2   1   1   1   1   1   2   2   2   2   2   2   2   2   1   2   1   1   1   2   1   2   1   2   1   1   2   1   1   1   1   1   1   1   2   1   2   1   1   2   1   1   2   1   1   2   2   2   2   2   1   2   1   2   1   1   1   1   2   1   1   1   2   1   1   1   2   2   1   1   1   1   2   1   2   1   2   1
 MK-2-12                1   2   1   2   2   1   1   2   1   1   2   2   1   2   2   1   1   1   1   2   1   1   2   2   1   1   2   2   2   2   2   1   2   2   1   2   1   1   1   1   1   1   2   2   2   2   2   1   1   1   2   2   2   1   1   1   1   1   2   2   1   2   2   2   1   1   1   2   2   1   1   2   2   1   2   2   2   1   1   2   2   2   1   1   2   2   2   2   2   1   1   1   1   2   2   2   2   1   1   2   1   1   2   1   2   1   1   2   1   2   1   2   1   2   2   1   1   1   2   1   2   2   2   1   1   2   1   1   2   2   2   2   2   2   2   1   1   2   1   1   1   2   1   2   1   2   1   1   2   1   1   1   1   1   1   1   2   1   1   1   2   2   1   1   2   1   1   1   2   2   2   1   1   2   1   2   1   1   1   1   2   1   1   1   2   1   1   1   2   2   1   1   1   1   2   1   2   1   2   1
 MK-2-13                1   2   1   2   2   1   1   2   1   1   1   2   1   2   2   1   1   1   1   2   1   1   2   2   1   1   1   1   2   2   2   1   2   1   1   2   1   1   1   1   1   1   2   2   2   2   2   2   1   1   2   2   2   1   1   1   1   1   2   2   2   2   2   2   2   1   2   2   2   1   1   2   2   1   2   2   2   1   1   2   2   2   1   1   2   2   1   2   2   1   1   1   1   2   2   2   2   2   1   2   1   1   2   1   1   1   1   2   1   2   1   2   1   2   2   1   1   1   2   1   2   2   2   1   1   2   1   1   2   2   1   2   2   1   2   1   1   2   1   1   1   2   1   2   1   2   2   1   2   1   1   1   2   2   1   1   2   1   1   1   2   2   1   1   2   2   1   1   2   2   2   1   1   2   1   2   1   2   1   1   2   1   1   1   2   1   2   1   2   2   1   1   1   1   2   2   2   1   2   1
 MK-2-14                1   2   2   1   2   1   1   2   1   1   1   2   2   2   2   1   1   2   1   2   2   1   2   1   1   1   1   1   2   1   2   1   2   1   1   2   1   1   1   1   1   1   2   2   2   2   2   2   1   1   2   2   2   1   1   1   1   1   2   2   2   2   2   2   2   1   1   2   2   1   1   2   2   2   2   2   1   1   1   2   2   2   1   1   2   2   1   2   2   1   1   1   1   2   2   1   2   2   1   2   1   1   2   1   1   1   2   2   1   2   2   1   1   2   2   1   1   1   2   1   2   2   2   1   1   2   1   1   2   2   1   1   2   1   2   1   1   2   1   1   1   2   1   2   1   2   2   1   2   1   1   2   2   2   1   1   2   1   1   1   2   2   1   1   2   2   1   1   1   2   2   1   1   1   1   2   1   2   1   1   2   1   1   1   2   1   2   1   2   2   1   1   1   1   2   2   2   2   2   2
 MK-2-15                1   2   2   1   2   1   1   2   1   1   1   2   2   2   1   1   1   2   1   2   2   1   2   1   1   1   1   1   2   1   2   1   2   1   1   2   1   1   1   1   1   1   1   2   2   2   2   2   1   1   2   2   2   1   1   1   1   1   1   2   2   2   2   2   2   1   2   2   2   1   1   2   2   2   2   2   1   1   1   2   2   2   2   1   2   2   1   2   2   1   1   1   1   2   2   1   2   2   1   2   1   1   2   1   1   1   2   2   1   2   2   1   1   2   2   1   2   1   2   1   2   2   2   2   2   2   2   1   2   2   1   1   2   1   1   1   1   2   1   1   1   2   1   1   1   2   2   1   2   1   2   2   2   2   1   1   2   1   2   1   2   2   2   1   2   2   1   2   2   2   2   1   1   1   1   2   1   2   2   1   1   1   1   1   2   1   1   1   2   2   1   2   1   1   2   2   2   2   2   2
 MK-2-16                1   2   1   1   2   1   1   2   1   1   1   2   2   2   1   1   1   1   1   2   2   1   2   1   1   1   1   1   2   1   2   1   2   1   1   2   1   1   2   1   1   1   1   2   2   2   2   2   2   1   2   2   2   1   1   1   1   1   1   2   2   2   2   2   2   1   1   2   2   1   1   2   2   2   2   2   1   1   1   2   2   2   2   1   2   2   2   2   2   1   1   1   1   1   2   1   2   2   1   2   1   1   2   1   1   1   2   2   1   2   1   1   1   2   2   1   2   1   2   1   2   2   2   2   1   2   2   1   2   2   1   1   1   1   1   2   2   2   1   1   1   2   1   1   1   2   2   1   2   1   2   2   2   2   1   1   2   1   2   1   2   2   2   1   2   2   1   2   2   1   2   1   1   1   1   1   1   2   2   1   2   1   1   1   2   1   1   1   2   2   2   2   1   1   2   2   2   2   2   2
 MK-3-1                 1   2   2   2   1   2   1   1   1   1   2   2   2   2   1   1   2   1   2   2   2   1   1   2   1   1   1   2   2   1   1   2   1   2   1   2   1   1   1   2   2   2   1   2   2   1   1   2   2   2   1   1   1   1   2   2   2   1   1   2   2   2   2   1   2   1   2   1   2   2   2   2   2   2   1   1   2   1   2   1   2   2   1   2   2   2   2   2   1   2   2   1   1   1   1   2   2   2   1   2   2   2   1   1   1   2   2   1   1   2   1   2   1   2   2   2   2   1   2   2   1   1   2   1   1   1   1   2   2   1   1   2   1   1   1   2   2   2   2   1   2   1   1   1   1   1   1   1   1   2   2   1   2   2   1   2   2   2   1   1   1   2   2   1   1   1   2   2   1   2   2   2   1   1   1   2   1   1   2   1   2   2   1   1   2   1   2   1   2   2   1   2   1   2   2   2   2   2   1   1
 MK-3-2                 1   2   2   2   1   2   2   1   1   1   2   2   2   2   2   1   2   1   2   2   2   1   1   2   1   1   1   2   2   1   1   2   1   2   1   2   1   1   1   1   2   2   1   2   2   1   1   2   2   2   1   1   1   1   2   2   2   1   1   2   2   2   2   1   2   1   2   1   2   2   2   1   2   2   1   1   2   1   2   1   2   2   1   2   2   2   1   2   1   2   2   1   1   1   1   2   2   2   1   2   2   2   1   1   1   2   2   1   1   2   2   2   1   2   2   2   2   1   2   2   1   1   2   1   1   1   1   2   2   1   1   2   1   2   1   2   2   1   2   1   1   1   1   1   1   1   1   1   1   2   2   1   2   2   1   2   2   2   1   1   2   2   1   1   1   1   2   2   1   2   2   2   1   1   1   2   2   1   2   1   2   2   1   2   2   1   2   1   2   2   1   2   1   2   2   2   2   2   1   1
 MK-3-3                 1   2   2   1   1   2   2   1   1   1   1   2   2   2   1   1   2   2   2   2   2   1   2   2   1   1   1   1   2   1   1   2   1   2   1   2   1   1   1   1   2   2   1   2   1   1   1   2   2   2   1   1   1   1   1   2   2   1   1   2   2   2   2   1   1   1   2   1   2   1   2   1   2   2   1   1   2   1   2   1   2   2   2   2   2   2   1   2   1   2   1   1   1   2   1   2   2   2   1   2   2   2   1   1   1   2   2   1   1   2   2   2   1   2   2   2   1   1   2   2   1   1   2   1   1   1   1   2   2   1   1   2   1   2   2   2   2   1   2   1   1   1   1   1   1   1   1   1   1   2   2   1   2   2   1   2   2   2   1   1   2   2   2   1   1   1   2   2   1   2   2   2   1   1   1   2   2   1   2   1   2   2   1   2   2   1   2   1   2   2   1   2   1   2   2   2   2   1   1   2
 MK-3-4                 1   2   2   1   2   2   2   1   1   1   1   1   2   2   2   1   2   2   1   2   2   1   2   2   1   1   1   1   2   1   1   2   1   2   1   2   1   1   1   1   1   2   1   2   1   1   1   2   2   2   1   1   1   1   1   2   2   1   1   2   2   2   2   1   1   1   2   1   1   1   2   1   2   2   1   1   2   1   2   1   2   2   2   2   2   2   2   2   1   2   1   1   1   2   1   2   2   2   1   2   2   2   1   1   1   1   2   1   1   1   2   2   1   2   1   2   1   1   1   2   1   1   2   1   1   1   1   2   2   2   1   2   1   2   2   2   2   2   2   2   1   1   1   1   1   1   1   1   1   2   2   1   2   2   1   2   2   2   1   1   2   2   2   2   1   1   2   2   1   1   1   2   1   1   1   2   2   1   2   2   2   2   1   2   2   1   2   2   2   2   1   2   1   1   1   2   2   1   1   2
 MK-3-5                 1   2   2   1   1   2   1   1   1   1   1   1   2   2   2   1   2   2   1   2   2   1   2   2   1   1   2   1   2   1   1   2   1   2   1   2   1   1   1   1   1   2   1   2   1   1   1   2   2   2   1   1   1   1   1   2   2   2   1   1   2   2   2   1   1   1   2   1   1   1   2   1   2   2   1   1   2   2   2   1   2   2   2   2   2   2   2   2   2   2   1   2   1   2   1   2   2   2   2   1   2   2   1   1   2   1   2   1   1   1   2   2   1   2   1   2   1   1   1   1   1   1   2   1   1   1   2   2   2   2   1   1   1   2   2   2   2   2   2   2   1   2   1   1   1   1   1   1   1   1   2   1   2   2   1   2   2   1   1   1   2   2   1   2   1   1   1   2   1   1   1   2   1   1   1   2   2   1   2   2   2   2   1   2   2   1   2   2   1   2   1   2   1   1   1   2   2   1   1   2
 MK-3-6                 1   2   2   2   1   2   1   1   1   1   1   1   2   2   2   1   2   2   1   2   2   1   2   2   1   1   2   1   2   1   1   2   1   2   1   2   2   2   1   1   1   2   1   2   1   1   1   2   2   2   1   1   1   1   1   2   1   2   1   1   2   2   2   1   1   1   2   1   1   1   2   1   2   2   1   1   2   2   2   1   2   2   2   2   1   2   2   2   2   2   1   1   1   2   1   2   2   2   2   1   2   2   1   1   1   2   1   1   1   1   2   1   1   2   2   1   1   1   1   1   1   1   1   1   1   1   2   2   2   2   1   1   1   2   2   2   2   1   2   2   1   2   2   1   1   1   1   1   1   2   2   1   2   2   1   2   2   1   1   1   1   1   2   2   1   1   1   2   1   1   2   2   1   1   1   2   1   1   2   2   2   2   1   2   2   1   1   1   1   2   1   2   1   1   1   2   2   1   1   2
 MK-3-7                 1   2   2   2   1   2   1   1   1   1   1   1   2   2   2   1   2   1   1   2   2   1   2   2   1   1   2   2   2   1   2   2   2   2   1   2   2   2   1   1   1   2   1   2   1   1   2   2   2   2   1   1   1   2   1   2   1   2   1   1   2   2   2   1   1   1   2   1   1   1   2   1   2   2   1   1   1   2   2   1   2   2   2   2   1   2   2   2   2   2   1   1   1   2   1   2   2   2   2   1   2   1   1   1   1   2   1   1   1   1   2   1   1   2   2   1   1   1   1   1   1   1   1   1   1   2   2   2   2   2   1   1   1   2   2   2   2   1   2   2   1   2   2   1   1   1   1   1   2   2   2   1   2   2   1   1   2   1   1   1   1   1   2   2   1   1   1   2   1   1   1   2   1   1   1   2   1   1   2   2   2   2   1   2   2   2   1   1   1   2   1   2   1   1   1   2   2   1   1   2
 MK-3-8                 1   1   2   2   1   2   1   1   2   1   1   1   2   2   2   1   2   1   1   2   2   1   1   2   2   1   2   2   2   1   2   2   2   2   1   2   1   2   1   1   1   2   1   2   1   1   2   2   1   2   1   1   1   2   1   1   1   2   1   1   1   2   2   2   1   1   2   1   1   1   1   1   1   2   1   1   1   2   2   1   2   1   2   1   1   2   1   1   2   2   1   1   1   2   2   2   2   2   2   1   2   1   1   1   2   2   1   1   1   1   2   1   1   1   2   1   1   1   2   1   1   1   1   1   1   2   2   2   2   2   1   1   1   2   2   2   2   1   2   2   1   1   2   1   1   1   1   1   2   2   2   1   2   2   1   1   2   1   1   1   1   1   2   2   1   1   1   2   1   1   1   2   1   1   1   1   1   1   2   2   2   2   1   2   2   2   1   1   1   2   2   2   1   1   1   2   2   1   1   2
 MK-3-9                 1   1   2   2   1   2   1   1   2   1   1   1   2   2   2   1   1   1   1   2   2   1   1   2   2   2   2   2   2   1   2   1   2   2   1   2   1   2   1   1   1   2   1   2   1   1   2   2   2   2   1   1   1   2   1   1   1   2   1   2   1   2   2   2   1   1   2   1   1   1   1   1   1   2   2   1   1   2   2   1   2   1   2   2   1   2   1   1   2   2   1   1   1   2   2   2   2   2   2   1   2   2   1   1   2   1   1   1   1   1   2   1   1   1   2   1   1   1   2   2   1   1   1   1   1   2   2   1   2   2   1   1   1   2   2   1   2   1   2   2   1   1   2   1   1   1   1   1   2   2   2   1   2   1   1   1   2   1   1   1   1   1   2   2   1   1   1   2   1   1   1   2   1   1   1   1   1   1   2   2   2   2   1   2   2   1   1   1   2   2   2   2   1   1   1   2   2   1   1   2
 MK-3-10                1   1   2   2   1   2   1   1   1   1   1   1   2   2   2   1   1   2   1   2   2   1   1   2   2   2   2   2   2   1   2   2   2   2   1   2   1   1   1   2   1   2   1   2   1   1   2   1   2   2   1   1   1   2   1   1   1   2   1   2   1   1   2   2   1   1   2   1   1   1   1   1   1   2   2   1   1   2   2   1   1   1   2   2   1   2   1   1   2   2   2   2   1   2   2   2   2   2   2   1   2   2   1   1   2   1   1   1   1   1   1   1   1   1   1   1   1   1   2   2   1   1   1   1   2   2   2   1   2   2   1   1   1   2   2   2   2   1   1   2   2   1   2   1   2   1   2   1   2   2   2   1   2   1   1   1   2   1   1   1   2   1   2   1   1   1   1   2   1   2   1   2   1   1   1   2   2   1   2   2   2   2   1   2   2   1   1   1   2   2   2   2   1   1   1   2   2   1   1   2
 MK-3-11                1   1   2   2   2   2   1   1   1   1   2   1   2   2   2   1   1   2   1   2   2   1   1   2   2   2   2   2   2   1   2   2   2   2   1   2   1   1   1   2   1   2   1   2   1   1   2   1   2   2   1   2   1   2   2   1   1   2   1   2   1   1   2   2   1   1   2   1   1   1   1   1   1   2   2   1   1   2   1   1   1   1   1   2   1   2   1   1   2   2   2   2   1   2   2   2   2   2   2   1   2   2   1   1   2   2   1   1   1   1   1   1   1   1   1   1   1   1   1   2   1   1   1   1   2   2   2   1   2   2   1   1   1   2   2   1   2   1   1   2   2   1   1   1   2   1   2   1   2   2   2   1   2   1   1   1   2   1   1   1   2   1   2   1   1   1   1   2   1   2   1   2   1   1   1   2   2   2   2   2   2   2   1   2   2   1   1   1   2   2   2   2   1   1   1   2   1   1   1   1
 MK-3-12                1   1   2   2   2   2   2   1   1   1   2   1   1   2   2   1   1   2   1   2   2   1   2   2   2   2   2   2   1   1   2   2   2   2   1   2   2   2   1   2   1   2   1   2   1   1   2   1   2   2   1   2   1   2   2   1   1   2   1   2   1   2   2   2   1   1   2   1   1   1   1   1   1   2   2   1   1   2   1   2   2   1   1   2   1   2   1   1   2   2   2   2   1   2   2   2   2   2   2   2   2   2   1   1   2   2   1   1   1   2   1   1   1   1   1   1   1   1   1   2   1   1   1   1   2   2   2   1   2   2   1   1   1   2   1   1   2   1   1   2   2   1   1   1   2   1   2   1   2   2   2   1   2   1   2   1   2   1   1   1   2   1   2   1   1   1   1   2   1   2   1   2   1   1   1   2   2   2   2   2   2   2   1   2   2   1   1   1   2   2   2   2   1   1   1   2   1   1   1   1
 MK-3-13                1   1   2   1   2   2   2   1   1   1   2   1   1   2   2   1   2   2   1   2   2   1   2   2   1   2   2   2   1   1   2   2   2   2   1   2   2   2   1   2   1   1   1   2   1   2   2   1   2   2   1   2   1   2   2   1   1   2   1   2   1   2   2   2   1   1   2   1   2   1   1   1   1   2   2   2   1   2   1   2   2   1   1   2   1   2   1   1   2   2   2   2   1   2   2   2   2   2   2   1   2   2   1   1   1   2   1   1   1   2   1   2   1   2   1   1   1   1   1   2   1   1   1   1   2   2   2   1   2   2   1   1   1   2   1   2   2   1   1   2   2   1   1   1   2   1   2   1   2   2   2   1   2   2   1   1   2   1   1   1   2   1   2   1   1   1   1   2   1   2   1   2   1   1   1   2   2   2   2   2   2   2   1   2   2   2   1   1   2   2   2   2   1   2   1   2   1   1   1   1
 MK-3-14                1   1   2   1   2   2   2   1   1   1   2   1   1   2   2   1   2   2   1   2   2   1   2   2   1   2   2   2   1   1   2   1   2   2   2   2   2   2   1   2   1   1   1   2   2   2   2   1   1   2   1   2   1   2   2   1   1   2   1   2   1   1   2   2   1   2   2   2   2   1   1   1   1   2   2   2   1   2   1   2   2   1   1   2   1   2   1   1   2   2   2   2   2   2   2   2   1   1   2   1   2   2   1   1   1   2   1   1   1   2   1   2   1   1   1   1   2   2   1   2   1   1   1   1   2   2   2   1   2   2   1   1   1   2   1   2   2   1   1   2   2   1   1   1   2   1   2   1   2   2   2   1   2   2   1   1   1   1   2   1   2   1   2   1   1   1   2   2   1   2   1   2   1   2   1   2   2   2   2   2   2   2   1   2   2   2   1   1   1   2   2   2   1   2   1   2   1   1   2   1
 MK-3-15                1   1   2   1   2   2   2   1   2   1   1   2   1   2   2   2   2   2   1   2   2   1   2   2   1   2   1   2   1   2   2   2   2   2   2   2   2   2   2   2   1   1   1   2   2   1   2   1   1   2   1   2   1   2   2   1   1   2   1   2   1   1   2   2   1   2   2   2   2   1   1   1   1   2   2   2   1   2   1   2   2   1   1   2   1   2   2   1   2   1   2   2   2   2   2   2   1   1   2   1   1   2   1   1   1   2   1   1   2   2   1   2   1   2   1   1   2   2   1   2   1   1   2   1   2   2   2   1   2   1   1   1   1   2   1   1   2   1   2   2   2   1   1   1   2   1   1   1   2   1   2   1   2   2   1   2   1   1   2   1   1   1   2   1   1   1   2   2   1   2   1   2   1   2   1   2   2   2   2   2   2   2   1   2   2   2   1   1   1   2   1   2   1   1   1   2   1   1   2   1
 MK-3-16                1   1   2   1   2   1   2   1   2   1   1   2   1   2   2   2   2   2   1   2   2   1   2   2   1   2   1   2   1   2   2   2   2   2   2   2   1   2   2   2   1   1   1   2   1   1   2   1   1   2   1   2   2   2   1   1   1   2   1   2   1   2   2   2   1   2   2   2   2   1   1   1   1   2   2   2   1   2   1   2   2   1   1   2   1   2   2   2   2   2   2   2   2   2   1   2   1   2   2   1   2   2   1   1   1   2   1   1   2   2   1   2   1   2   1   1   2   2   1   2   1   1   2   1   2   2   2   1   2   1   1   1   1   2   1   1   2   1   2   2   2   1   1   1   2   1   1   1   2   1   2   1   2   1   1   2   2   2   1   1   1   1   2   1   1   1   2   2   1   2   2   2   1   2   2   1   2   2   2   2   2   2   2   2   1   2   1   1   1   2   1   2   1   1   1   2   1   1   2   1
 MK-4-1                 2   1   1   1   1   1   2   2   1   2   2   1   2   2   2   2   2   2   2   2   1   2   2   2   2   2   2   2   2   1   1   2   2   1   2   1   2   1   2   1   1   2   2   2   2   1   2   1   2   2   1   2   2   1   2   2   1   2   2   1   1   2   2   1   2   1   2   2   2   1   1   2   1   1   2   2   2   1   2   1   2   2   1   1   1   2   1   1   1   1   1   1   2   2   1   1   2   2   1   2   2   1   2   2   2   2   2   1   2   2   2   2   1   2   2   2   2   1   1   1   2   1   2   2   2   2   1   2   1   1   1   1   1   2   2   1   2   2   2   1   1   1   1   2   2   1   2   2   1   2   2   2   2   2   2   2   1   2   2   2   2   1   1   1   1   2   1   1   1   2   1   1   1   2   2   1   2   1   2   2   2   1   2   1   2   1   1   1   2   1   2   1   2   2   1   1   1   1   2   1
 MK-4-2                 2   2   1   1   1   1   2   2   1   2   2   1   2   2   2   2   1   2   2   2   1   2   2   2   2   2   2   2   2   1   2   2   2   1   1   1   2   1   2   1   1   2   2   1   2   1   2   1   2   2   1   2   2   1   2   2   1   2   2   1   1   2   2   2   2   1   2   1   1   1   1   2   1   1   2   2   2   1   2   1   2   2   1   1   1   2   1   1   1   2   1   1   2   2   1   2   2   2   1   2   2   1   2   2   2   2   1   1   2   2   2   2   1   2   1   2   2   2   1   1   2   1   2   2   1   2   1   2   1   1   1   1   1   2   2   1   2   2   2   1   1   1   1   2   2   1   2   2   1   2   2   2   2   2   1   2   1   2   2   2   2   1   1   1   1   2   1   1   1   2   1   1   2   2   1   1   2   1   1   2   2   2   2   1   2   1   1   1   1   1   2   1   2   2   1   1   1   1   2   1
 MK-4-3                 2   2   1   1   1   1   2   2   1   2   2   1   2   2   2   2   1   2   2   2   1   2   2   2   2   2   2   2   1   1   2   2   2   1   1   1   2   1   2   1   1   2   2   2   2   1   2   1   2   2   1   2   2   1   2   2   1   2   2   1   1   2   2   2   2   1   2   1   1   1   1   2   1   1   2   2   2   1   2   1   2   2   1   1   1   2   1   1   1   2   1   2   2   1   1   2   2   2   1   2   2   1   2   2   2   2   1   1   2   2   2   2   1   2   1   2   2   2   1   1   2   1   2   2   1   2   1   2   2   1   1   1   1   2   2   1   2   2   2   1   1   1   1   2   2   1   2   2   1   1   2   2   2   1   1   2   1   2   2   2   2   1   1   1   1   2   1   1   1   2   1   1   2   2   1   1   2   2   1   1   2   2   2   1   2   1   2   1   2   1   2   1   2   2   1   1   2   1   1   1
 MK-4-4                 2   2   1   1   1   1   1   2   1   2   2   1   2   2   2   2   1   2   2   2   2   2   2   2   2   2   2   2   1   1   2   2   2   1   1   2   2   1   2   1   2   1   2   2   1   1   2   1   2   2   1   2   2   1   2   2   1   2   2   1   1   2   1   2   2   1   2   1   1   1   1   2   1   1   1   1   2   1   2   1   2   2   1   2   1   2   1   1   1   1   1   2   2   1   1   2   2   2   1   2   2   1   2   2   2   1   1   1   2   2   2   2   1   2   1   2   2   2   1   1   2   1   2   2   1   2   1   2   2   1   1   1   1   2   2   1   2   2   2   1   1   1   1   2   2   1   1   2   1   1   2   2   2   1   1   2   1   1   2   2   2   1   2   1   1   2   1   1   1   2   1   1   2   2   2   1   2   2   1   1   1   2   2   1   2   1   2   1   2   2   2   1   2   2   1   1   2   1   1   1
 MK-4-5                 2   2   2   1   1   1   1   1   1   2   2   1   2   2   2   2   1   2   2   2   2   2   2   2   2   2   2   2   1   1   2   2   2   1   1   2   2   1   2   1   2   1   2   2   1   1   2   1   2   2   2   1   2   1   2   2   2   2   1   1   1   2   1   2   2   1   2   1   2   1   1   2   1   1   1   1   2   1   2   1   2   2   2   2   2   2   1   1   1   1   1   2   2   1   1   2   2   2   2   2   2   1   2   2   2   1   1   1   2   2   1   2   1   1   1   2   2   2   1   1   2   1   2   2   1   2   1   2   2   1   1   2   1   2   2   1   2   2   2   1   1   1   1   2   2   1   1   2   1   1   2   2   2   1   1   2   1   1   2   2   2   1   2   1   1   2   1   1   2   2   1   1   2   2   2   2   2   2   1   1   1   2   2   2   2   1   2   1   2   2   2   1   2   2   1   1   2   1   1   1
 MK-4-6                 2   2   2   1   1   1   1   2   1   2   2   1   2   2   2   2   2   2   2   2   2   2   1   1   2   2   2   2   1   1   2   2   2   1   1   2   2   1   1   1   2   1   2   2   1   1   2   1   2   2   2   1   2   1   2   2   2   2   1   2   2   2   1   2   2   1   2   1   2   1   1   2   1   1   1   2   2   1   2   1   2   2   2   2   2   2   1   2   1   1   1   2   2   1   1   2   2   2   2   2   2   1   2   2   2   1   1   1   1   2   1   2   1   1   1   2   2   2   1   1   2   2   2   2   1   2   1   2   2   1   1   2   1   2   2   1   2   2   2   1   1   1   1   2   2   1   1   2   1   1   2   2   2   1   1   2   1   1   2   2   2   1   2   1   1   2   1   1   2   2   1   1   2   2   2   2   2   2   1   1   1   2   2   2   2   1   2   2   2   2   2   1   1   2   1   1   2   1   1   1
 MK-4-7                 2   2   2   2   1   1   1   2   1   1   2   1   1   2   2   1   2   2   2   1   2   2   1   1   2   2   2   1   2   1   2   2   1   1   1   2   2   1   1   1   2   1   1   2   1   1   2   1   2   1   2   1   2   1   2   1   2   2   1   2   2   2   1   2   1   1   2   1   2   1   1   1   1   1   1   1   2   1   2   1   1   2   1   2   1   1   1   2   2   1   1   1   1   1   1   2   2   1   1   1   2   1   2   1   2   1   1   1   1   2   1   2   1   1   1   2   2   2   1   1   2   2   1   1   1   2   1   2   2   1   1   2   1   2   2   2   2   2   2   2   1   1   1   2   1   1   1   2   1   1   2   2   2   1   1   2   1   1   2   2   2   1   2   1   1   2   1   1   2   2   1   2   2   2   2   2   2   2   1   1   2   2   2   2   2   1   2   2   2   2   2   1   1   2   1   2   2   1   1   1
 MK-4-8                 2   2   2   2   1   1   2   2   1   2   2   1   1   2   2   1   2   2   2   1   2   2   1   1   1   2   2   1   2   1   2   2   1   1   1   2   2   1   2   1   2   1   1   2   1   1   2   1   2   1   2   1   2   1   2   1   2   2   2   2   2   2   1   2   1   1   2   1   2   1   1   1   1   1   1   1   2   1   2   1   1   2   1   2   2   1   1   2   2   1   1   2   1   1   1   2   2   1   1   1   1   1   2   1   1   1   1   2   1   1   1   2   1   1   1   2   2   2   1   1   2   2   1   1   2   1   1   2   2   1   1   2   2   2   2   2   2   2   2   2   1   1   1   1   1   1   1   2   1   1   2   2   2   1   1   1   1   1   2   2   2   1   2   1   1   2   1   1   2   2   1   2   2   2   2   2   2   2   2   1   2   2   2   2   2   1   2   2   2   2   2   2   1   2   1   2   2   2   2   1
 MK-4-9                 1   2   2   2   1   1   2   2   1   2   2   1   2   2   2   1   2   2   2   1   2   2   1   1   1   2   2   1   2   1   2   2   1   2   1   2   2   1   2   1   2   1   1   2   1   1   2   1   2   1   2   1   2   2   2   1   2   2   2   2   2   2   1   2   1   1   2   1   2   1   1   1   1   1   1   1   2   1   2   1   1   2   1   2   2   1   1   2   2   1   1   1   1   1   2   2   2   1   1   1   1   1   2   1   1   1   1   2   1   1   2   2   1   1   1   2   2   2   1   1   2   2   1   1   2   1   1   2   2   1   2   2   2   2   2   2   2   2   1   2   1   1   1   1   1   1   1   2   1   1   2   1   1   1   1   1   1   1   2   2   2   1   2   1   1   2   1   1   1   2   1   2   2   2   2   2   2   1   2   1   2   2   2   1   2   1   2   2   2   2   2   2   1   2   1   2   2   2   2   1
 MK-4-10                1   2   2   2   1   1   2   2   1   2   2   1   2   2   1   1   2   2   2   2   1   2   1   1   1   2   2   1   2   1   2   2   1   2   1   2   2   1   2   1   2   1   1   1   1   1   2   1   2   1   2   2   2   2   2   1   2   2   2   2   2   2   1   2   1   1   2   1   2   1   1   1   1   2   1   1   2   1   2   1   1   2   1   2   2   1   1   2   2   1   1   1   1   1   2   1   2   1   1   1   2   1   2   1   1   1   1   2   1   1   2   2   1   1   1   2   2   2   1   1   2   2   1   1   2   1   1   2   2   1   2   2   2   2   2   2   2   1   1   2   1   1   1   1   2   1   2   2   1   1   2   1   1   2   1   1   1   1   2   2   2   1   2   1   1   2   1   1   1   2   2   2   2   2   2   2   2   1   1   1   2   1   2   1   2   1   2   2   1   2   2   2   1   2   1   2   2   2   2   1
 MK-4-11                1   1   2   2   1   1   2   2   1   2   2   1   1   2   1   1   2   2   2   2   2   2   1   1   1   2   2   1   2   1   2   2   1   2   1   2   2   1   1   1   1   2   2   1   2   1   1   1   2   1   2   2   2   2   1   1   2   2   2   2   2   2   1   2   1   1   1   1   2   1   1   1   1   2   1   1   2   1   2   1   1   2   1   2   2   2   1   2   2   1   1   1   1   1   1   1   2   1   1   1   2   1   2   1   1   1   1   2   1   1   2   2   1   1   1   2   2   2   2   2   2   2   1   1   2   1   1   2   1   1   2   2   2   2   2   2   2   1   1   2   1   1   1   1   2   1   2   2   1   1   2   1   1   2   1   1   1   1   2   2   2   1   2   1   1   2   1   1   1   2   2   2   2   2   2   2   2   1   1   1   2   1   2   1   2   1   1   2   1   2   2   2   1   1   1   1   2   2   2   1
 MK-4-12                2   1   2   2   1   1   2   2   1   2   2   1   1   1   2   1   2   2   2   2   2   2   1   2   1   2   2   1   2   1   2   2   1   2   1   2   2   1   1   1   1   2   1   1   2   1   1   1   2   1   2   2   1   2   1   2   2   2   2   1   2   2   1   2   1   2   2   1   2   1   2   1   1   2   1   1   1   2   2   2   1   2   1   2   2   2   1   2   2   1   1   1   1   1   1   2   2   1   1   2   2   1   2   1   2   1   1   2   2   1   2   2   1   1   1   2   1   2   2   2   2   2   1   2   2   1   1   2   1   1   2   2   2   2   1   2   2   1   1   2   1   1   1   1   2   1   1   1   1   1   2   1   1   2   1   1   1   1   2   2   2   1   2   1   1   2   1   1   2   2   2   2   2   2   2   2   1   1   1   1   2   1   2   1   2   1   1   2   1   2   2   2   1   1   1   1   2   2   1   1
 MK-4-13                2   1   2   2   1   1   2   2   1   2   2   1   1   1   2   1   2   2   2   2   2   2   2   2   1   2   2   1   2   1   2   2   2   2   1   2   2   1   1   1   1   2   1   1   1   1   1   1   2   1   1   2   1   2   1   2   2   2   2   1   2   2   1   2   1   1   2   1   2   1   2   1   1   2   1   1   1   2   2   1   1   2   1   2   2   2   1   2   2   1   1   2   1   1   1   2   2   1   1   2   2   1   2   1   2   1   1   2   2   1   2   2   1   1   1   2   1   2   2   1   2   2   1   2   2   1   1   2   1   1   2   2   2   2   1   2   2   1   1   2   1   1   1   1   2   1   1   1   1   1   2   1   1   2   1   1   1   1   2   2   2   1   2   1   1   2   1   1   2   2   2   2   2   2   2   2   1   1   2   1   1   1   2   1   2   1   2   2   1   1   2   2   1   1   1   1   2   2   1   1
 MK-4-14                2   1   2   2   1   1   1   2   1   2   2   1   2   1   2   1   2   2   2   2   2   2   2   2   1   2   2   2   2   1   2   2   2   2   1   2   2   1   1   1   1   2   1   1   1   1   1   1   2   1   1   2   1   2   1   2   2   2   2   1   2   2   1   2   1   1   2   1   2   2   2   2   1   2   1   1   1   2   2   1   1   2   1   2   2   1   1   2   2   1   1   2   1   1   1   2   2   1   2   2   2   1   2   1   2   1   1   1   2   1   2   2   1   1   1   2   1   2   2   1   2   2   1   1   2   1   1   2   1   1   2   2   2   2   1   2   2   1   1   2   2   1   1   1   1   1   1   1   1   2   2   1   1   2   1   1   1   1   2   2   2   1   2   1   1   1   1   1   2   2   1   2   2   2   2   2   1   1   2   1   1   1   2   1   2   1   2   2   1   2   2   2   1   1   1   1   2   2   2   1
 MK-4-15                2   1   2   2   1   1   1   2   1   2   2   1   2   1   2   1   2   2   2   2   2   2   2   2   1   2   1   2   2   1   1   2   1   2   2   2   2   1   2   1   1   2   1   1   1   1   1   1   1   1   1   2   1   2   1   2   2   2   2   2   2   2   1   2   1   1   2   1   2   2   2   2   1   2   2   1   1   2   2   1   1   2   1   2   2   1   1   2   2   1   1   2   1   1   1   1   1   1   2   2   1   1   2   1   2   1   2   1   2   1   2   2   1   1   1   2   1   2   2   1   2   2   1   1   2   1   1   2   1   2   2   2   2   2   1   2   1   1   1   2   2   1   1   1   1   1   1   1   1   2   2   1   1   2   1   1   1   1   2   2   2   1   2   1   1   2   1   1   1   2   1   2   2   2   2   2   1   1   2   1   1   1   2   1   2   1   1   2   2   1   2   2   1   1   1   1   2   2   2   1
 MK-4-16                2   1   2   2   1   1   1   2   1   2   2   1   2   1   2   1   1   1   2   2   1   2   2   2   1   2   1   2   2   1   1   2   1   2   2   1   2   1   2   1   1   2   2   1   1   1   2   1   1   1   1   2   1   2   1   2   2   2   2   2   2   2   2   2   1   1   1   1   2   2   2   2   2   2   1   1   1   2   2   1   1   2   1   1   2   1   1   2   1   1   1   2   1   1   2   1   1   1   2   2   1   1   2   1   2   1   2   1   2   1   2   2   1   1   1   2   1   2   2   1   1   2   1   1   2   1   1   2   1   2   2   1   1   2   2   2   1   1   2   2   2   1   1   1   1   1   1   1   1   2   2   1   1   1   1   1   1   1   2   2   2   1   2   1   1   2   1   1   1   1   1   2   2   2   2   2   1   1   2   1   1   1   2   1   2   1   1   2   1   1   2   2   1   1   2   1   2   2   2   1
 MK-5-1                 1   1   1   2   1   2   1   2   2   1   1   2   1   2   1   1   1   2   2   2   1   1   2   2   2   1   2   1   1   2   1   2   1   2   2   2   1   2   2   2   1   2   2   2   1   2   1   1   2   2   1   2   2   2   2   1   2   1   1   2   1   1   1   1   2   2   1   2   2   1   1   2   1   2   1   2   1   1   1   2   1   2   2   2   1   1   2   2   2   1   2   1   2   2   1   1   2   2   2   2   2   1   1   2   2   2   1   1   1   2   2   1   1   2   2   2   1   1   2   1   2   2   1   1   2   2   1   1   1   1   2   2   2   1   2   2   2   1   1   2   2   2   2   2   1   2   2   1   2   2   1   1   2   1   2   1   1   1   2   1   2   1   1   1   1   2   2   2   1   1   2   2   2   2   1   2   1   2   1   2   2   1   1   1   1   2   1   2   2   2   2   2   2   1   2   2   1   1   2   2
 MK-5-2                 1   1   1   2   1   2   1   2   2   1   1   1   2   2   1   2   1   2   2   1   1   1   2   2   1   1   2   1   1   2   1   2   1   2   2   2   1   2   2   2   1   1   2   2   1   2   1   2   1   2   1   2   2   2   2   2   1   1   1   2   1   1   1   1   2   2   1   2   2   1   1   2   1   2   1   2   1   1   1   2   1   2   2   1   1   1   2   2   2   1   2   1   1   2   1   1   2   2   2   2   2   1   1   2   2   2   1   1   1   2   2   1   1   2   2   2   1   1   2   1   2   2   1   1   2   2   1   1   1   1   2   1   2   1   1   2   2   1   1   2   2   1   2   2   1   2   2   1   2   2   1   1   2   1   2   2   1   1   2   1   1   1   1   1   1   2   2   2   1   1   2   2   1   2   1   2   1   2   1   2   2   1   1   1   1   1   1   2   2   2   2   2   2   1   1   1   1   1   2   2
 MK-5-3                 1   1   1   2   1   2   1   2   2   1   1   1   2   2   1   2   1   2   2   2   1   1   2   2   1   1   2   1   1   2   1   2   1   1   2   2   1   2   2   2   1   1   2   2   1   2   1   2   1   2   1   2   2   2   2   2   1   1   1   2   1   1   1   1   2   2   1   2   2   1   1   2   1   2   1   2   1   1   1   1   1   2   2   1   1   1   2   2   2   1   2   1   1   2   1   1   2   2   2   1   2   1   1   2   2   2   1   1   1   2   2   1   1   2   2   2   1   1   2   1   2   1   1   2   2   2   1   1   1   2   1   1   2   2   1   1   2   1   1   2   2   1   2   2   1   2   2   1   2   2   1   1   2   1   2   2   1   1   2   1   1   1   1   1   1   2   2   2   1   1   2   2   1   2   1   2   1   2   1   2   1   1   1   1   1   2   1   2   2   2   2   2   2   1   1   1   1   1   2   2
 MK-5-4                 1   1   2   2   1   2   1   2   2   2   1   1   2   2   1   2   1   2   2   2   1   1   2   2   2   1   2   1   1   1   1   2   1   1   2   2   1   2   1   2   1   1   2   2   1   2   1   2   1   2   1   2   2   2   2   2   1   1   1   2   1   1   1   1   2   2   2   2   2   1   1   2   1   2   1   2   1   1   1   2   1   2   2   1   1   1   2   2   2   1   2   1   1   2   1   1   2   2   2   1   2   1   1   2   2   2   1   1   1   2   1   1   1   2   2   2   2   1   2   1   1   1   1   2   2   2   1   1   2   2   1   1   2   2   2   1   2   2   1   2   2   1   2   2   1   2   2   1   1   2   1   1   1   1   2   2   1   1   2   1   1   2   1   1   1   2   2   2   1   1   2   2   1   2   1   1   1   2   1   1   2   2   1   1   1   2   1   2   2   2   2   2   2   1   1   1   1   1   2   2
 MK-5-5                 1   1   1   2   1   2   1   2   2   1   1   1   2   2   2   2   1   2   2   2   1   1   2   2   2   2   2   1   1   1   1   2   1   1   2   2   2   2   1   2   1   1   2   2   1   2   1   2   1   2   1   2   2   2   2   2   1   2   1   2   1   1   1   1   2   2   2   2   2   1   1   2   1   2   1   2   1   1   1   1   1   2   2   1   1   2   2   2   2   1   2   1   1   2   1   1   2   2   2   1   2   1   1   2   2   2   1   1   1   2   1   1   1   2   2   1   2   1   1   1   1   1   1   2   2   2   1   2   2   2   1   1   2   2   1   1   2   2   1   2   2   1   2   2   1   1   2   1   1   2   1   1   1   1   1   2   1   1   2   1   1   2   1   1   1   2   2   2   2   1   2   2   1   2   1   1   1   2   1   1   2   2   1   1   1   2   1   2   2   2   2   1   2   1   2   2   1   1   2   2
 MK-5-6                 1   1   1   2   1   1   1   2   2   1   1   1   1   2   2   2   1   2   2   2   1   1   2   2   2   1   2   1   1   1   1   2   1   1   2   2   2   2   1   2   2   1   2   2   1   2   1   2   1   2   1   2   2   2   2   2   1   2   2   2   1   1   1   1   2   2   2   2   2   1   1   2   1   2   1   2   1   1   1   1   1   2   2   1   2   2   2   2   2   1   2   2   1   1   1   1   2   2   2   1   2   1   1   2   2   2   1   1   1   2   1   1   1   2   2   1   2   1   1   1   1   1   1   2   2   2   1   2   2   2   1   1   2   2   1   1   2   2   1   2   2   1   2   2   1   1   2   1   1   2   1   2   1   1   1   2   1   1   2   1   2   1   1   1   2   2   2   2   2   1   1   2   1   2   1   1   1   2   1   1   2   2   1   1   1   2   1   2   2   2   2   1   2   1   2   2   1   1   2   2
 MK-5-7                 1   1   1   2   1   1   1   2   2   1   1   1   1   2   2   1   1   2   1   2   1   1   2   1   2   1   2   2   1   1   2   2   1   1   2   2   2   2   1   2   1   1   2   2   1   2   2   1   1   2   2   1   2   2   2   2   1   2   2   2   1   1   1   1   2   2   2   2   2   1   1   2   1   2   1   2   1   1   1   1   1   2   2   2   1   2   1   2   2   2   1   2   1   1   1   1   2   2   2   1   2   1   1   2   2   2   1   1   1   2   1   2   1   2   1   1   2   1   1   1   1   1   1   2   2   2   1   2   2   2   1   1   2   2   1   1   2   2   1   2   2   1   2   2   1   1   2   1   1   2   1   2   1   1   1   2   1   1   2   1   2   1   1   1   2   2   1   2   1   1   1   2   2   2   1   1   1   2   1   1   2   2   1   1   1   1   1   2   2   2   2   1   2   1   2   2   1   1   2   2
 MK-5-8                 1   1   1   2   1   1   1   2   2   1   1   1   1   2   2   1   1   2   1   2   1   1   2   1   2   1   2   2   1   1   2   2   1   1   2   2   2   1   1   1   1   1   2   1   1   2   1   1   2   2   2   1   2   2   2   2   1   2   2   2   1   1   1   1   2   2   2   2   2   2   1   2   1   2   1   2   1   1   1   1   1   2   2   2   1   2   1   2   2   2   1   2   1   1   1   1   2   2   2   1   2   1   1   2   2   2   1   1   1   2   1   1   1   2   1   1   2   1   1   2   1   1   1   1   2   2   1   2   2   2   1   1   2   1   2   1   2   2   1   2   2   1   2   2   1   1   1   1   1   2   2   2   1   1   1   2   1   2   2   1   2   1   1   1   2   2   1   2   1   2   1   2   2   2   1   1   1   2   1   1   2   2   1   1   1   1   1   2   2   2   2   1   2   1   2   2   1   1   2   2
 MK-5-9                 1   1   1   2   1   1   1   2   2   1   1   1   1   2   2   1   1   1   1   2   1   1   2   1   2   1   2   2   1   1   2   2   2   1   2   1   2   1   1   1   1   2   1   1   1   2   2   1   2   2   2   1   2   2   2   2   2   2   2   2   1   1   2   1   2   2   2   2   2   2   1   2   1   2   1   2   1   1   1   1   1   2   2   2   2   2   1   2   2   2   2   2   1   1   1   1   2   2   2   1   2   1   1   2   2   2   1   1   1   2   1   1   1   2   1   1   2   1   1   2   1   1   1   1   2   2   1   2   2   2   1   1   2   2   2   1   2   2   1   2   2   1   2   2   1   1   1   1   1   1   2   2   1   1   1   2   1   2   2   1   2   1   1   1   2   2   1   2   1   2   1   2   2   2   1   1   1   2   1   1   2   2   1   1   1   2   1   2   2   2   2   1   2   1   2   2   1   1   2   2
 MK-5-10                1   2   1   1   1   1   1   2   2   1   1   2   1   2   1   2   1   1   1   1   1   1   2   2   2   1   2   2   2   1   2   2   2   1   1   1   2   2   1   1   1   2   1   1   1   2   2   1   2   2   2   1   2   2   2   1   2   2   2   2   1   1   2   1   2   2   2   2   2   2   1   2   1   2   1   2   2   1   1   1   1   2   2   2   2   2   1   2   2   2   2   2   1   2   1   1   2   2   2   1   2   1   1   2   2   2   1   1   1   2   1   1   1   2   1   1   2   1   1   2   1   1   1   1   2   2   1   2   2   2   1   1   2   2   2   2   2   2   1   2   2   1   2   2   2   1   1   1   1   1   2   2   2   1   1   1   1   2   2   1   2   1   1   1   1   2   1   2   2   2   1   2   2   2   1   1   2   2   1   2   2   2   1   1   1   2   1   2   2   2   2   1   2   1   2   2   1   1   2   2
 MK-5-11                1   2   1   1   1   1   1   1   2   1   1   2   1   2   1   2   1   1   1   1   1   1   2   2   2   1   2   2   2   1   2   2   1   1   1   1   2   2   2   1   1   2   1   1   1   2   2   2   2   2   1   1   2   2   2   1   2   2   2   2   1   1   2   1   2   2   2   2   2   2   1   2   1   2   1   2   2   1   1   2   1   2   2   2   2   2   1   2   2   2   2   2   1   2   1   1   2   2   1   1   2   1   1   2   2   2   1   1   1   2   1   1   1   2   2   1   1   1   1   2   2   1   1   1   2   2   2   2   2   2   1   2   2   2   2   2   2   2   1   2   2   1   2   2   2   1   1   2   1   1   2   1   2   1   1   1   1   2   2   1   2   1   1   1   1   2   1   2   2   2   1   2   2   2   1   1   1   2   1   1   2   2   1   1   1   2   1   2   2   2   1   1   2   2   2   2   1   1   2   2
 MK-5-12                1   2   1   1   1   1   1   1   2   2   1   2   1   1   1   2   1   1   1   2   1   1   2   2   2   1   2   2   2   1   2   2   1   1   1   1   1   2   1   1   2   2   1   1   1   2   2   2   2   2   1   1   2   2   2   1   2   1   2   2   1   1   1   2   2   2   2   2   2   2   1   2   1   2   1   2   2   2   1   1   1   2   2   2   2   2   1   2   2   2   2   2   1   2   1   1   2   2   1   1   2   1   1   2   2   2   1   1   1   2   1   1   1   2   2   1   1   1   1   2   2   1   1   1   2   2   2   2   2   2   1   2   2   2   2   2   2   2   1   2   2   1   2   2   2   1   1   2   1   1   2   1   2   1   1   1   1   2   2   2   2   1   1   2   1   2   1   2   2   2   2   2   1   2   1   1   1   2   1   1   2   1   2   1   1   2   1   2   2   2   1   2   2   2   2   2   1   1   2   2
 MK-5-13                1   2   1   1   1   1   1   1   2   2   1   2   1   1   1   2   1   1   1   1   1   1   1   2   2   1   1   1   2   1   2   1   1   1   2   1   1   2   1   1   2   2   1   1   1   2   2   2   2   2   1   1   2   1   2   1   2   1   2   2   1   1   2   2   2   2   2   2   1   2   1   2   1   2   1   2   2   2   1   1   1   2   2   2   2   2   1   2   2   2   2   2   1   2   1   1   2   2   1   1   2   2   1   2   2   2   1   1   1   2   1   1   1   2   2   1   1   1   2   2   2   1   1   2   2   2   2   2   2   2   1   2   2   2   2   2   2   2   1   2   2   1   2   2   2   1   1   2   1   1   2   1   2   2   1   1   2   2   2   1   2   2   1   2   1   2   1   1   2   2   1   2   1   2   1   2   1   2   2   1   2   1   2   2   1   2   1   2   2   2   1   2   2   1   2   2   1   1   2   2
 MK-5-14                1   2   1   2   1   1   1   1   2   2   1   2   1   1   1   2   1   1   1   1   1   1   1   2   2   1   1   1   1   1   2   1   1   1   2   1   1   2   1   1   2   2   1   1   1   1   2   1   2   2   1   1   2   1   2   1   2   1   2   2   1   2   2   2   2   2   2   1   1   2   1   2   1   2   1   2   2   2   2   1   1   2   2   2   2   2   1   2   2   2   2   1   1   2   1   1   2   2   1   1   2   1   1   2   2   2   1   1   1   2   1   1   1   2   2   1   1   1   2   2   2   1   2   2   2   2   2   1   2   2   1   2   2   2   2   2   2   2   1   2   2   1   2   2   2   1   1   2   1   1   2   1   2   2   1   1   2   2   2   1   2   2   1   2   1   2   1   1   2   2   1   2   1   1   1   2   1   1   2   1   2   1   2   2   1   2   1   2   2   2   1   2   2   1   2   1   1   1   1   2
 MK-5-15                1   2   1   2   1   2   1   1   2   2   1   2   1   1   1   2   1   1   1   1   1   1   1   2   2   1   1   2   1   2   2   1   1   1   2   1   1   2   1   1   2   2   1   1   1   2   2   1   2   2   1   1   2   1   2   1   1   2   2   2   1   2   2   2   2   2   2   1   1   2   1   2   1   2   1   2   2   2   2   1   1   2   2   1   2   2   2   2   2   2   2   1   1   2   1   1   2   2   1   1   1   1   1   2   2   1   1   1   1   2   1   1   1   2   2   1   2   2   2   2   2   1   2   2   2   2   2   1   2   2   1   2   2   2   2   2   2   2   1   2   2   1   2   2   2   1   1   2   1   1   2   1   2   2   1   1   1   2   1   1   2   2   1   1   1   2   1   1   2   2   1   2   1   1   1   2   1   1   2   1   2   1   2   2   1   2   1   2   1   2   1   2   2   1   2   1   1   1   1   2
 MK-5-16                2   2   1   2   1   2   1   2   2   2   1   2   1   1   1   2   1   1   1   1   1   1   1   2   2   1   1   2   1   2   2   1   1   1   1   1   1   1   1   1   2   1   2   1   1   2   2   1   1   2   1   1   2   1   2   1   1   2   2   2   2   2   2   2   2   2   2   2   2   2   1   2   1   2   1   2   2   2   1   1   1   2   1   1   2   2   1   2   2   2   2   1   1   2   1   1   2   2   1   1   1   1   1   2   2   1   1   1   1   2   1   1   1   2   2   1   2   2   2   2   2   1   2   2   2   2   2   1   2   2   1   2   2   2   1   2   1   2   1   2   2   1   2   2   2   1   1   2   1   1   2   1   1   2   1   1   1   2   2   1   2   2   1   1   1   2   1   1   2   2   1   2   1   1   1   2   1   1   2   1   2   1   2   2   1   2   1   2   1   2   1   2   2   1   2   1   1   1   1   2
 MK-6-1                 1   2   1   2   2   1   1   1   1   1   2   1   2   1   1   2   1   1   2   1   1   2   2   1   2   2   2   2   2   1   1   2   2   1   2   1   2   2   1   1   1   1   1   1   1   1   2   1   2   1   2   1   2   1   1   2   1   1   1   2   1   1   1   1   2   1   1   2   2   2   1   2   1   1   1   2   2   1   2   1   1   1   2   2   2   1   2   2   1   1   1   1   1   2   1   2   2   2   1   2   1   1   2   1   2   1   2   2   1   2   2   2   1   1   2   2   1   1   2   2   2   2   2   1   2   1   2   1   2   2   2   1   2   2   1   1   1   1   2   2   1   2   2   1   2   1   2   1   2   2   1   2   1   1   1   2   1   1   1   1   1   2   2   1   2   1   2   1   2   2   1   2   1   1   2   1   2   1   2   1   2   2   1   1   2   2   1   2   2   2   2   1   1   2   2   2   1   2   1   2
 MK-6-2                 1   2   1   2   2   1   1   1   1   1   2   1   2   1   1   2   2   2   2   1   1   2   2   1   1   2   2   2   2   1   1   2   2   1   2   1   2   2   2   1   1   1   1   2   2   1   2   2   2   1   2   1   2   1   2   2   1   1   2   2   1   1   1   1   2   2   1   1   2   2   1   2   1   1   1   2   2   1   2   1   1   1   2   2   2   1   2   2   1   1   1   1   1   2   1   2   2   2   1   2   1   1   2   1   2   1   1   2   1   2   2   2   2   1   2   2   1   1   2   2   2   2   2   1   2   1   2   2   2   2   2   1   2   2   1   1   1   2   2   2   1   2   2   2   2   1   2   1   2   2   1   1   1   1   1   2   1   1   1   1   1   2   2   1   2   1   2   2   2   2   1   2   1   1   2   1   2   1   2   1   2   2   1   1   2   2   1   2   2   2   1   1   1   2   2   2   1   2   1   2
 MK-6-3                 1   1   1   2   1   1   1   1   2   1   2   1   2   1   1   2   2   2   2   1   1   2   2   1   1   2   2   1   2   1   1   2   2   1   2   1   2   2   2   1   1   1   1   2   1   1   2   2   2   1   2   1   2   1   2   2   1   1   2   2   1   1   1   1   2   2   2   1   1   2   1   2   1   1   1   2   2   1   2   1   1   1   1   2   2   1   2   2   1   1   2   1   2   1   1   2   2   2   1   2   2   1   2   1   2   1   1   2   1   2   1   2   2   1   2   1   1   1   2   2   2   2   2   1   2   1   2   2   2   2   2   1   2   2   1   1   1   2   2   2   2   2   2   2   2   1   2   1   2   2   1   1   1   1   1   2   1   1   1   1   1   2   2   1   2   1   2   2   2   2   1   2   2   1   2   1   2   1   2   1   2   2   1   1   1   2   1   2   2   2   2   1   1   2   2   2   1   2   1   2
 MK-6-4                 1   1   1   2   1   1   1   1   1   1   2   1   2   1   1   2   2   2   2   2   1   2   2   1   1   2   2   2   1   2   1   2   2   1   2   1   2   2   2   1   1   1   1   2   1   1   1   2   2   1   2   1   2   1   2   2   1   1   2   2   1   1   1   1   2   2   2   1   1   2   1   2   1   1   2   2   2   1   2   1   1   1   1   2   2   1   2   2   1   1   2   1   2   1   1   2   2   2   1   2   2   1   1   1   2   1   1   2   1   2   2   2   2   1   2   1   1   1   2   2   2   2   2   1   2   1   2   2   2   2   2   2   2   1   1   1   2   1   2   2   2   2   2   2   2   1   2   1   2   2   1   2   1   1   1   2   1   1   1   1   1   2   2   2   2   1   1   2   2   2   1   2   2   1   2   1   1   1   2   1   2   2   2   1   1   2   1   2   2   2   2   1   1   1   2   2   1   2   1   2
 MK-6-5                 1   2   1   2   1   1   1   1   1   1   1   1   2   1   2   2   2   2   2   2   1   2   2   1   1   2   2   2   1   2   1   2   2   1   2   1   2   2   1   1   2   1   1   2   1   1   1   2   2   1   2   1   2   1   2   1   1   2   2   2   1   1   1   1   2   2   2   1   1   2   2   2   1   1   2   2   2   1   1   1   1   1   1   2   2   1   2   2   1   1   2   1   2   1   1   2   2   2   1   2   2   1   2   1   2   1   1   2   1   2   2   2   2   1   2   1   1   2   2   2   2   1   2   1   2   1   2   1   2   2   2   2   2   2   2   1   1   1   2   1   2   2   2   2   2   1   1   1   2   2   1   2   1   1   1   2   2   1   1   1   1   2   2   2   2   2   2   2   2   2   1   2   2   1   2   1   1   1   2   1   2   2   1   1   1   2   1   2   2   2   2   1   1   1   2   2   1   2   1   2
 MK-6-6                 1   1   1   2   1   1   1   1   1   1   1   1   2   1   2   2   2   1   1   2   1   2   2   1   1   2   1   2   1   2   1   2   2   1   2   1   2   2   1   1   2   2   1   2   1   1   1   2   2   1   2   1   2   1   2   1   1   2   2   2   1   1   1   1   2   1   2   1   1   2   2   2   1   2   2   2   2   1   1   1   1   1   1   2   2   1   2   2   2   1   2   1   2   1   1   2   2   2   1   2   2   1   2   1   2   1   1   2   1   2   2   2   2   1   2   1   1   2   2   2   2   1   2   1   2   1   2   1   1   2   2   2   2   2   2   1   1   1   2   1   2   2   2   2   2   2   1   1   2   2   1   2   1   1   1   2   2   1   1   1   1   2   2   2   2   1   2   2   2   2   1   2   2   1   2   1   1   1   2   1   2   2   1   1   1   2   1   2   2   2   2   1   1   1   2   2   1   2   1   2
 MK-6-7                 1   1   1   2   1   1   1   1   1   1   1   1   2   1   2   2   2   1   1   2   1   2   2   1   1   2   2   2   1   2   1   2   2   1   2   2   1   2   1   1   2   2   1   2   1   1   1   2   2   1   2   1   2   1   2   1   1   1   2   2   1   1   1   1   2   2   2   1   1   2   2   2   1   2   2   2   2   1   2   1   1   1   1   2   2   1   2   2   2   1   2   1   2   1   1   2   2   2   1   2   2   1   2   1   2   1   1   2   1   2   2   2   2   1   2   1   1   2   2   2   2   1   2   1   2   2   2   1   1   2   2   2   2   2   2   1   1   1   2   1   2   2   2   2   2   2   1   1   2   2   1   2   1   2   1   2   1   1   1   1   1   2   2   2   2   1   2   2   2   1   1   2   2   1   2   1   2   1   2   2   2   2   1   1   1   2   1   2   1   2   2   1   1   1   2   2   1   2   1   2
 MK-6-8                 1   1   1   2   1   1   1   1   1   2   2   1   2   1   2   2   2   1   1   2   2   2   2   1   1   2   2   2   1   2   1   2   1   1   2   2   1   2   1   1   2   2   2   2   1   1   1   2   2   1   2   1   2   1   2   1   1   1   2   2   1   1   2   1   2   2   2   1   1   2   2   2   1   2   2   2   2   1   2   1   1   1   1   2   2   1   2   2   2   1   1   1   2   1   1   2   2   2   1   2   1   1   1   1   2   1   1   2   1   2   2   2   2   1   2   1   1   2   1   1   2   1   2   1   2   2   2   1   1   2   2   2   2   2   1   1   1   1   1   1   2   2   2   1   2   1   1   1   2   2   1   2   1   2   1   2   1   1   1   1   1   2   2   2   2   1   2   2   1   1   1   1   2   1   2   1   2   1   2   2   1   2   1   1   1   2   2   2   1   2   1   1   2   1   2   2   1   2   1   2
 MK-6-9                 1   1   1   1   1   1   1   1   1   2   2   2   2   1   2   2   2   2   1   2   1   2   2   1   2   2   2   2   1   2   1   2   2   1   2   2   1   1   2   2   2   2   2   2   1   1   1   1   2   1   2   1   2   1   2   1   1   1   2   2   1   1   2   1   2   1   2   1   1   1   2   2   2   1   2   2   1   1   2   1   1   1   2   2   2   1   2   2   2   1   1   2   2   2   1   2   2   2   1   2   2   1   1   1   2   1   1   2   1   2   2   2   2   1   1   1   1   2   1   2   2   1   2   1   2   2   2   1   2   2   2   2   2   2   1   1   1   1   1   1   2   2   2   1   2   1   2   1   2   2   1   2   1   2   1   2   1   1   1   1   1   2   2   2   2   1   2   2   1   1   1   1   2   1   2   1   2   1   2   2   1   2   2   1   1   2   2   2   2   2   1   1   2   1   2   2   1   2   1   2
 MK-6-10                1   1   2   1   1   1   1   1   1   2   2   2   2   1   1   1   1   1   1   2   2   2   2   1   2   2   2   2   1   2   1   2   2   1   2   2   1   1   2   2   1   2   2   2   1   1   1   1   2   2   2   2   2   1   2   1   1   2   2   2   1   2   2   1   2   1   2   1   1   1   2   2   2   1   2   2   1   1   2   1   1   1   2   2   2   1   2   2   2   1   1   1   2   2   1   2   2   2   1   2   2   1   1   1   2   1   1   2   1   2   2   2   2   1   1   1   1   2   1   2   2   1   1   1   2   2   2   1   2   2   2   2   2   2   1   1   1   2   1   2   2   2   2   1   2   1   2   1   2   2   1   2   1   2   1   2   1   1   1   1   1   2   2   1   2   1   2   2   1   1   1   1   2   1   2   2   2   1   1   2   1   2   2   1   1   2   2   2   2   2   1   1   2   2   2   1   2   2   1   2
 MK-6-11                1   1   2   1   1   1   1   1   1   2   2   2   2   1   1   1   1   1   2   2   2   2   2   1   2   2   2   2   1   1   1   2   2   1   2   2   1   1   2   2   1   2   2   2   1   1   1   1   2   2   2   2   2   1   2   1   1   2   2   2   1   2   2   1   2   1   2   1   1   2   2   2   2   1   2   2   1   2   2   1   1   1   2   1   2   2   1   2   2   2   2   1   2   2   1   2   1   2   1   2   2   1   1   1   2   1   1   2   1   2   2   2   1   1   1   1   1   2   1   2   2   1   2   1   2   2   2   1   2   1   2   2   2   2   1   1   1   2   1   1   2   2   2   1   2   1   2   1   2   2   1   2   1   2   1   2   1   1   1   2   1   2   2   1   2   1   1   2   2   1   1   1   2   1   2   2   2   1   1   1   1   2   2   2   1   2   2   2   2   2   1   1   2   2   2   1   2   2   1   2
 MK-6-12                1   1   2   1   1   1   1   1   2   2   2   2   2   1   1   1   1   1   1   2   2   2   2   1   2   1   2   2   1   2   2   2   1   1   2   2   1   1   2   2   1   2   2   2   1   1   1   1   2   2   2   2   2   1   2   1   1   2   2   2   1   2   2   1   1   1   2   2   1   2   2   2   2   2   2   2   1   2   2   1   2   1   2   1   2   2   1   2   2   2   2   1   2   2   1   2   1   2   1   2   2   1   1   1   2   1   1   2   1   2   2   1   1   1   1   1   1   2   2   2   2   1   2   1   2   2   2   1   2   1   2   2   2   2   1   1   1   2   1   1   2   2   2   1   2   1   2   1   2   2   1   1   1   2   1   2   1   1   1   2   1   2   2   1   2   1   2   2   2   1   1   1   2   1   2   2   2   1   1   1   1   2   2   2   1   2   2   2   2   2   1   1   2   2   2   1   2   1   1   2
 MK-6-13                1   1   2   2   1   1   1   1   2   2   2   2   2   1   1   1   1   1   1   2   2   2   2   1   2   1   2   2   1   2   2   2   1   1   2   2   1   1   2   2   2   2   2   2   1   1   1   2   2   2   2   2   2   1   2   1   1   2   1   2   2   2   2   1   1   2   2   1   1   2   2   2   2   2   2   2   1   2   2   1   2   1   1   1   2   1   1   2   2   2   2   1   2   2   1   2   1   2   1   1   2   1   1   1   2   1   1   1   1   1   2   1   1   2   1   1   2   2   2   2   2   1   2   1   2   2   2   1   2   1   2   2   2   2   1   1   1   2   2   1   2   2   2   1   2   1   2   1   2   2   1   1   1   2   1   2   1   1   1   2   1   2   2   1   2   1   2   2   2   1   1   1   2   1   2   2   2   1   1   1   1   2   1   2   1   2   2   2   2   2   1   1   2   2   1   1   2   1   1   2
 MK-6-14                1   1   2   2   1   1   1   1   2   1   2   2   2   1   1   1   1   2   1   1   2   2   2   1   2   1   2   2   1   2   2   1   1   1   2   2   1   1   2   2   2   2   2   2   1   1   1   1   2   2   2   2   2   2   2   1   1   2   1   2   2   2   2   1   1   2   2   1   1   2   2   2   2   2   2   2   1   2   2   1   2   1   1   1   1   1   1   2   2   2   2   1   2   2   1   2   1   2   1   1   2   1   1   1   2   1   1   1   1   1   2   1   1   1   1   1   2   2   2   1   2   1   2   1   2   2   2   2   2   1   2   2   2   2   1   2   1   2   1   1   2   2   2   1   2   1   2   1   2   2   1   1   1   2   1   2   1   1   1   2   1   2   1   1   2   1   2   2   2   1   1   1   2   1   2   2   2   1   1   1   1   2   1   2   2   2   2   2   2   2   1   2   2   2   1   1   1   1   1   2
 MK-6-15                1   1   2   2   1   2   1   1   2   2   2   2   2   1   1   1   1   2   1   2   2   2   2   1   1   1   2   2   1   2   2   1   1   1   2   2   1   1   1   2   2   1   2   2   2   1   1   1   2   2   2   2   2   2   2   1   1   1   1   2   2   2   2   1   1   2   2   2   1   2   2   2   2   1   2   2   1   2   2   1   2   1   1   1   1   1   1   2   2   2   2   1   2   2   1   2   1   2   1   1   2   1   1   1   2   1   1   1   1   1   2   1   1   1   1   1   2   2   2   1   2   1   2   1   2   1   1   2   2   1   2   1   2   2   1   2   1   2   1   1   2   2   2   2   2   1   2   1   2   2   1   1   1   2   1   2   1   1   1   2   1   2   1   1   2   2   2   2   2   1   1   1   2   1   2   2   1   1   2   1   2   1   1   1   2   2   2   1   2   2   1   2   2   2   1   2   1   1   1   2
 MK-6-16                1   1   2   2   1   2   1   1   2   2   1   2   2   1   1   1   1   2   1   2   1   2   2   1   1   2   2   2   1   2   2   1   1   1   2   2   2   1   1   2   2   1   1   2   2   1   1   1   1   2   2   2   2   1   2   1   1   1   1   2   2   2   2   1   1   2   2   2   1   2   2   2   2   1   2   1   1   2   2   1   2   1   1   1   1   1   2   2   2   2   2   1   1   2   1   2   2   2   1   1   2   1   1   1   2   1   1   1   1   1   2   1   1   1   1   1   2   2   2   1   2   1   2   1   2   1   1   2   2   1   2   1   2   2   1   2   1   2   1   1   2   2   1   2   2   1   2   2   2   1   1   1   1   2   1   2   1   1   1   2   1   2   1   1   2   2   2   2   2   1   1   1   2   2   2   2   1   1   2   1   2   2   1   1   1   1   2   1   1   2   1   1   2   2   1   2   2   1   1   2
 
!****************************************** Phenotypic Data **********************************************************
!-100.0 is resevred for missing phenotype
SimulatedTrait1        10.8649    9.2858   10.8359   11.0020   10.1233   10.3074    8.3600    9.6987   11.3471    8.2219   10.3377    9.5468    8.8679    9.9720   11.0086    9.3375   10.2023    9.3727   10.5269   11.8541    8.0791    9.9137   11.2493   10.5776   10.7415   10.4608    9.1945   11.0956   10.7841    9.8102    7.5623    9.1957    8.6681    9.9956   11.5265   10.8582    9.9913   11.8652    9.5751    9.7066    9.5958   10.0171   10.5525    9.6621    8.8364   10.6764    8.9826    9.5700   11.5708   10.0995   10.7940   10.6106    9.6375   10.9979    9.1834    9.9409    9.1435    8.3292    9.9680    8.6579    9.9167   12.7341   12.4698    8.8322    9.2684    8.0174   11.3171    9.0178    9.9805    9.4301   10.5600    8.7270    8.9279    9.2677   11.3782   12.1833    9.4626    8.8258   10.6575    9.5934    9.6807   10.9291   10.0187    9.6115    9.3220   10.9609    9.3393    8.6652    8.8559    9.8101   10.9658   10.0848    8.4397   10.5707    9.0028   11.3001    8.6291    9.6674   12.3210    8.7461    9.9004    9.6771   10.2046    9.1368    8.0127   10.5321    8.4917   11.1552   11.3875    8.7667   10.3936   10.9140   10.4505   10.2012    7.4580   10.3185    9.4653    8.5263   10.8874   10.1341   10.2518   10.5825   10.3980    8.9840   10.8891   10.3257   10.5675    9.6574    9.9561    9.6976   10.7396    8.6063   11.1205   10.5834    9.8762    8.9346    8.7576   10.3635    9.0895   10.7325    9.9481    9.0312   11.0631   10.7132    9.3354    9.1217    9.5970   10.5436   10.8906   11.0576    9.9790   11.1237    9.0142   11.8368    8.0248    8.3874    9.9967    7.3107   10.8719   10.7066    9.7846   10.0880   11.2466    9.3382    8.4296    8.3001    9.4047    9.4136   10.1596    8.8898   10.8333   10.5016    8.6973    9.5896    9.1457   11.0482   10.0000    9.7474   10.1879    9.1896    8.6243    9.9583   10.5090   10.7861    9.4579    9.8741   10.9131    9.8708    8.2062   11.5954   10.9283   11.1821    9.5059   10.0050   10.4454    9.0825    8.2497    9.5463   10.1028    9.4610
 
