# Supplementary material for: Inclusive Composite Interval Mapping of QTL by Environment Interactions in Biparental Populations
Source: PLoS One. 2015 Jul 10;10(7):e0132414. doi: 10.1371/journal.pone.0132414 (PMC4498613; doi:10.1371/journal.pone.0132414)
Supplement: S1 File — (ZIP) [file pone.0132414.s001.zip › BC1 population/e=1/run_00187.met]

!**********************Note: lines staring with "!" are remarks and will be ignored in the program********************
!*********************************General Information**********************************
!Assuming F1 = P1 x P2, populations available in QTL IciMapping are: 
!  1, P1BC1F1 = P1 x F1, the first backcrossing where P1 is used as the recurrent parent;
!  2, P2BC1F1 = P2 x F1, the first backcrossing where P2 is used as the recurrent parent;
!  3, F1DH, F1-derived doubled haploids; 
!  4, RIL or F1RIL, recombination inbred lines through the repeated selfing of F1;
!  5, P1BC1RIL, recombination inbred lines through the repeated selfing of P1BC1F1;
!  6, P2BC1RIL, recombination inbred lines through the repeated selfing of P2BC1F1;
!  7, F2, the selfing generation of F1;
!  8, F3, the selfing generation of F2;
!  9, P1BC2F1, the second backcrossing where P1 is used as the recurrent parent; 
! 10, P2BC2F1, the second backcrossing where P2 is used as the recurrent parent;
! 11, P1BC2RIL, recombination inred lines through the repeated selfing of P1BC2F1; 
! 12, P2BC2RIL, recombination inred lines through the repeated selfing of P2BC2F1; 
! 13, P1BC1F2, the selfing generation of P1BC1F1; 
! 14, P2BC1F2, the selfing generation of P2BC1F1; 
! 15, P1BC2F2, the selfing generation of P1BC2F1; 
! 16, P2BC2F2, the selfing generation of P2BC2F1; 
! 17, P1BC1DH, P1BC1F1-derived doubled haploids; 
! 18, P2BC1DH, P2BC1F1-derived doubled haploids; 
! 19, P1BC2DH, P1BC2F1-derived doubled haploids; 
! 20, P2BC2DH, P2BC2F1-derived doubled haploids; 
   1      !Mapping Population (see remarks above)
   2      !Mapping Function (1 for Kosambi; 2 for Haldane; 3 for Morgan)
   2      !Marker Space Type (1 for intervals; 2 for positions)
   1      !Marker Space Unit(1 for centiMorgans; 2 for Morgan)
   6      !Number of Chromosomes (or Linkage Groups)
 200      !Size of the mapping population
   1      !Number of environments
 
!***************************************** Chromosomes and Linkage Maps **********************************************
!Chromosome                 NumMarkers
-CH1                        16
-CH2                        16
-CH3                        16
-CH4                        16
-CH5                        16
-CH6                        16
!Linkage map (Marker name followed by position or the interval length)
 MK-1-1                1     0.000
 MK-1-2                1    10.000
 MK-1-3                1    20.000
 MK-1-4                1    30.000
 MK-1-5                1    40.000
 MK-1-6                1    50.000
 MK-1-7                1    60.000
 MK-1-8                1    70.000
 MK-1-9                1    80.000
 MK-1-10               1    90.000
 MK-1-11               1   100.000
 MK-1-12               1   110.000
 MK-1-13               1   120.000
 MK-1-14               1   130.000
 MK-1-15               1   140.000
 MK-1-16               1   150.000
 MK-2-1                2     0.000
 MK-2-2                2    10.000
 MK-2-3                2    20.000
 MK-2-4                2    30.000
 MK-2-5                2    40.000
 MK-2-6                2    50.000
 MK-2-7                2    60.000
 MK-2-8                2    70.000
 MK-2-9                2    80.000
 MK-2-10               2    90.000
 MK-2-11               2   100.000
 MK-2-12               2   110.000
 MK-2-13               2   120.000
 MK-2-14               2   130.000
 MK-2-15               2   140.000
 MK-2-16               2   150.000
 MK-3-1                3     0.000
 MK-3-2                3    10.000
 MK-3-3                3    20.000
 MK-3-4                3    30.000
 MK-3-5                3    40.000
 MK-3-6                3    50.000
 MK-3-7                3    60.000
 MK-3-8                3    70.000
 MK-3-9                3    80.000
 MK-3-10               3    90.000
 MK-3-11               3   100.000
 MK-3-12               3   110.000
 MK-3-13               3   120.000
 MK-3-14               3   130.000
 MK-3-15               3   140.000
 MK-3-16               3   150.000
 MK-4-1                4     0.000
 MK-4-2                4    10.000
 MK-4-3                4    20.000
 MK-4-4                4    30.000
 MK-4-5                4    40.000
 MK-4-6                4    50.000
 MK-4-7                4    60.000
 MK-4-8                4    70.000
 MK-4-9                4    80.000
 MK-4-10               4    90.000
 MK-4-11               4   100.000
 MK-4-12               4   110.000
 MK-4-13               4   120.000
 MK-4-14               4   130.000
 MK-4-15               4   140.000
 MK-4-16               4   150.000
 MK-5-1                5     0.000
 MK-5-2                5    10.000
 MK-5-3                5    20.000
 MK-5-4                5    30.000
 MK-5-5                5    40.000
 MK-5-6                5    50.000
 MK-5-7                5    60.000
 MK-5-8                5    70.000
 MK-5-9                5    80.000
 MK-5-10               5    90.000
 MK-5-11               5   100.000
 MK-5-12               5   110.000
 MK-5-13               5   120.000
 MK-5-14               5   130.000
 MK-5-15               5   140.000
 MK-5-16               5   150.000
 MK-6-1                6     0.000
 MK-6-2                6    10.000
 MK-6-3                6    20.000
 MK-6-4                6    30.000
 MK-6-5                6    40.000
 MK-6-6                6    50.000
 MK-6-7                6    60.000
 MK-6-8                6    70.000
 MK-6-9                6    80.000
 MK-6-10               6    90.000
 MK-6-11               6   100.000
 MK-6-12               6   110.000
 MK-6-13               6   120.000
 MK-6-14               6   130.000
 MK-6-15               6   140.000
 MK-6-16               6   150.000
!*********************************** Marker Types ********************************************************************
!Co-dominant marker: When heterozygote F1 is present, P1 is coded as 2, F1 is coded as 1, and P2 is coded as 0; Otherwise, P1 is coded as 2, and P2 is coded as 0. 
!Dominant marker: When heterozygote F1 is present, P1 and F1 are coded as 12, and P2 is coded as 0; Otherwise, P1 is coded as 2, and P2 is coded as 0.  
!Recessive markers: When heterozygote F1 is present, P1 is coded as 2, and F1 and P2 are coded as 10; Otherwise, P1 is coded as 2, and P2 is coded as 0. 
!Missing marker is coded as -1. 
 MK-1-1                 2   1   2   1   2   1   1   2   1   1   2   2   2   1   1   1   1   2   1   1   1   1   2   1   2   2   1   2   1   2   2   1   1   2   1   2   1   1   1   1   1   2   2   1   1   2   2   2   2   1   2   1   2   2   1   2   2   2   1   1   2   2   1   2   1   2   2   2   2   1   1   2   2   1   2   2   2   1   2   1   1   1   2   2   1   1   1   2   1   2   1   2   1   1   2   2   1   1   2   2   2   1   2   2   2   2   2   1   2   1   1   2   2   2   1   1   1   2   2   2   2   1   1   2   2   2   1   2   2   1   2   1   2   2   1   2   1   1   1   2   1   2   2   2   2   1   2   1   2   1   2   1   2   1   2   1   2   2   1   1   2   1   1   1   2   1   2   2   1   1   1   2   2   1   2   1   2   1   2   2   1   2   2   2   2   1   1   1   2   1   2   2   1   1   1   2   1   1   2   2
 MK-1-2                 2   1   2   1   2   1   1   2   1   1   1   2   2   1   1   1   1   2   2   1   1   1   2   1   1   2   2   2   1   2   2   1   1   2   1   2   2   1   2   1   1   2   2   1   2   2   2   2   2   1   2   1   2   2   1   2   2   2   1   1   2   2   1   2   1   2   2   2   2   1   1   2   2   1   2   2   2   2   2   1   1   1   2   1   1   1   1   2   1   1   2   2   1   1   2   2   1   2   2   2   2   1   2   2   1   2   2   1   2   1   1   2   2   2   1   1   1   2   2   2   2   1   1   2   2   2   1   2   2   1   2   1   2   1   1   2   1   1   1   1   1   2   2   2   2   2   2   1   2   1   2   1   2   1   2   1   2   2   1   1   2   1   1   1   2   1   2   2   1   1   1   2   2   1   2   1   2   1   2   2   1   2   2   2   1   1   1   2   2   1   2   2   1   1   1   2   1   1   2   2
 MK-1-3                 2   1   2   1   2   2   1   2   2   2   1   2   2   2   1   1   2   2   2   1   1   1   2   1   1   2   2   2   1   2   2   1   1   2   1   2   2   2   2   1   1   2   2   1   2   2   2   2   2   1   2   1   2   2   1   2   2   2   2   1   2   2   2   2   1   2   2   2   2   1   1   2   2   2   2   2   2   2   2   1   1   2   2   2   1   1   1   2   1   1   2   1   1   1   1   2   1   2   2   1   2   1   1   2   1   2   2   1   2   1   1   2   2   2   2   1   1   1   1   2   2   1   1   2   2   2   1   2   2   1   2   1   2   1   1   1   2   1   1   1   1   1   1   2   2   2   2   1   1   1   2   1   2   2   2   1   2   2   1   1   2   1   1   1   2   1   1   2   1   1   1   2   2   1   2   1   2   2   2   1   1   2   2   2   1   1   1   2   2   1   2   2   1   1   2   2   1   1   2   2
 MK-1-4                 1   1   2   1   2   2   1   2   2   2   1   2   2   2   1   1   2   2   2   1   1   1   2   1   1   2   2   2   1   2   2   1   1   2   1   2   2   2   2   1   1   2   2   1   2   2   2   2   2   1   2   1   2   1   1   1   2   2   2   1   2   2   2   2   1   2   2   1   2   2   1   2   2   2   2   2   2   2   2   1   1   2   1   2   1   1   1   2   1   1   2   1   2   1   1   2   1   2   2   1   2   1   1   2   1   2   1   2   2   1   1   2   2   2   1   1   1   1   1   2   2   2   1   2   1   2   1   2   2   1   2   1   2   1   1   1   2   1   1   1   1   1   1   2   2   2   1   2   1   1   1   1   1   2   2   1   2   2   1   1   2   1   1   1   2   1   1   2   1   2   1   2   2   1   1   1   2   2   2   1   1   2   2   2   2   1   1   1   2   2   2   2   1   1   2   2   2   1   2   2
 MK-1-5                 1   1   2   1   2   2   1   2   2   2   1   2   2   2   1   1   2   1   2   1   1   1   2   1   1   2   2   2   2   2   2   2   1   2   2   2   2   2   2   2   1   2   2   1   2   1   2   2   2   1   1   1   2   1   1   1   2   2   2   1   2   2   2   2   1   2   1   1   2   2   1   2   2   2   2   2   2   2   2   1   1   2   1   2   1   1   1   2   1   1   2   1   2   1   1   2   1   2   2   2   1   1   1   2   1   2   1   2   1   1   1   2   2   2   1   1   1   1   1   2   1   2   1   2   1   2   1   2   2   1   2   2   2   1   1   2   2   1   1   1   2   1   1   2   2   2   1   2   1   1   1   1   1   1   1   1   2   2   1   1   2   1   1   1   2   1   1   2   1   2   1   2   2   1   1   1   2   2   2   1   1   2   2   2   2   1   1   1   2   2   2   2   1   1   2   2   2   1   2   2
 MK-1-6                 1   1   2   1   2   1   2   2   2   2   1   2   2   1   1   1   2   1   2   1   1   1   2   1   1   2   2   2   2   2   2   2   1   2   2   1   2   2   2   2   1   2   2   1   2   1   2   2   2   1   1   1   2   1   1   1   2   2   2   1   2   2   2   2   1   2   1   1   2   2   1   2   2   2   1   2   2   2   2   1   1   2   1   2   1   2   1   2   2   1   2   1   2   2   1   2   1   2   2   2   1   1   1   2   1   2   1   2   1   1   1   2   1   2   1   1   1   1   1   2   1   2   1   2   1   2   1   2   2   1   2   2   1   1   1   2   2   1   1   1   2   1   1   2   2   2   1   2   1   1   1   1   1   1   2   1   2   2   1   2   2   2   1   1   2   2   1   2   1   2   1   2   2   1   1   1   2   2   2   1   1   1   2   2   2   1   1   2   2   2   2   2   1   1   2   2   2   1   2   2
 MK-1-7                 1   2   2   1   2   1   2   2   2   2   1   2   2   1   1   1   2   1   2   2   2   1   2   1   1   2   2   2   2   2   2   2   1   2   2   1   2   2   2   2   1   2   2   1   2   1   1   2   2   1   1   1   2   1   1   1   1   2   2   1   2   2   2   2   1   2   1   1   2   2   1   2   2   2   2   2   2   2   2   1   1   2   1   2   2   2   1   2   2   1   2   1   2   2   1   2   1   2   2   2   1   1   1   2   1   2   1   2   1   1   2   2   1   2   1   1   1   1   1   2   1   2   1   2   1   2   2   2   2   1   2   2   1   1   1   2   2   1   1   1   2   1   1   2   2   2   1   2   1   1   1   2   1   1   2   1   2   2   1   2   1   2   1   1   1   2   1   2   1   2   2   2   2   1   1   1   2   2   2   1   2   1   2   2   2   1   2   2   2   2   2   2   1   1   2   2   2   1   2   2
 MK-1-8                 1   2   2   2   2   1   2   1   2   2   1   2   1   1   1   1   2   1   1   2   2   2   2   1   1   2   1   2   2   2   2   2   1   2   2   1   2   1   2   2   1   2   2   1   2   1   1   2   2   2   1   1   2   1   1   1   1   2   2   1   2   2   2   2   1   2   1   1   1   2   2   2   2   2   2   2   2   2   2   1   2   2   1   2   2   2   1   2   2   1   2   1   2   2   1   1   1   2   2   2   1   1   1   2   1   2   1   2   1   1   2   2   1   2   1   1   1   1   1   2   1   2   2   2   1   2   2   2   2   1   2   2   1   1   1   2   2   2   1   1   1   1   1   1   2   2   1   2   1   1   1   2   1   1   2   1   2   2   1   1   1   2   1   1   1   2   1   2   1   2   2   2   2   1   1   1   2   2   2   1   2   1   2   2   1   1   2   2   2   2   1   2   1   1   1   2   2   2   2   2
 MK-1-9                 1   2   2   2   2   1   2   1   2   2   1   2   1   1   1   1   2   1   1   2   2   2   2   1   1   2   1   2   2   2   2   2   1   2   1   1   2   1   1   2   1   1   2   1   2   1   1   2   2   2   1   1   2   1   1   1   1   2   2   1   2   2   2   2   1   2   1   1   1   2   2   2   2   1   1   2   2   2   2   1   2   2   1   2   2   2   1   2   2   1   2   1   2   2   1   2   1   2   2   2   1   1   1   2   1   2   1   2   1   1   2   2   1   2   1   1   1   1   1   2   1   2   1   2   1   2   2   2   2   1   1   2   1   1   1   2   2   2   1   1   1   1   2   1   2   2   1   2   1   2   2   2   1   2   1   1   2   2   1   1   1   2   1   1   1   2   1   2   1   2   2   2   2   2   1   1   2   2   2   1   1   2   2   2   1   1   2   2   2   2   1   2   1   1   1   2   2   2   1   2
 MK-1-10                1   2   2   2   2   1   2   1   2   2   1   2   1   1   1   1   2   1   1   2   1   2   1   1   1   2   1   2   2   2   2   2   1   2   1   1   2   1   2   2   1   1   2   1   2   2   1   2   2   2   1   1   2   1   1   1   1   1   2   1   2   2   2   2   1   2   1   1   1   2   2   2   2   2   1   2   2   2   2   1   2   2   1   2   2   2   1   2   2   1   2   1   2   2   1   2   1   2   2   2   1   1   1   2   1   2   1   2   1   1   2   1   2   2   1   1   1   1   1   2   1   2   1   2   1   2   2   2   2   1   1   2   1   2   1   2   2   2   1   1   1   2   2   1   2   2   1   2   1   2   2   1   1   1   1   1   2   2   1   1   1   2   1   1   1   2   1   2   1   1   2   2   2   1   1   1   2   1   2   1   2   2   2   2   1   1   2   2   2   2   1   1   2   1   1   2   2   2   1   2
 MK-1-11                1   2   2   2   2   1   2   1   1   2   1   2   2   1   1   1   2   1   1   2   1   2   1   1   1   1   1   2   2   2   2   2   1   2   1   1   2   1   2   2   1   1   2   2   2   2   1   2   2   2   1   1   1   1   1   1   1   1   2   1   2   2   2   2   1   2   1   1   1   2   2   2   2   2   1   2   2   2   1   1   2   2   2   2   1   2   1   2   1   1   2   1   2   2   1   2   1   2   2   2   1   2   1   2   2   2   1   2   1   1   2   1   2   2   1   1   2   1   1   2   1   2   1   2   1   2   2   2   2   1   1   2   1   1   1   2   2   2   1   1   1   2   2   1   2   2   1   2   1   2   2   1   1   1   1   1   2   2   1   1   1   2   1   1   1   2   1   2   1   1   2   2   2   1   2   1   1   1   2   1   1   2   1   2   1   1   2   2   2   2   1   1   2   1   1   2   1   2   1   2
 MK-1-12                1   2   2   2   2   1   2   1   1   1   1   2   2   2   1   1   2   1   1   2   1   2   1   1   1   1   1   2   2   2   2   2   1   2   2   1   2   1   2   2   1   1   2   2   2   2   2   2   2   2   1   2   1   1   1   1   1   1   2   1   2   2   2   1   1   2   1   1   1   2   2   2   2   2   1   2   2   2   2   1   2   2   2   2   1   1   1   2   1   1   2   1   2   2   1   2   1   2   2   2   1   2   1   2   2   2   1   2   1   1   2   1   2   1   1   1   2   1   1   2   2   2   1   2   1   2   2   2   2   1   1   1   1   2   1   2   2   2   1   1   1   2   2   1   2   2   1   2   1   2   2   1   2   1   1   1   2   2   2   1   1   2   1   1   1   1   1   2   1   1   2   2   2   2   2   1   1   1   2   1   2   2   1   2   1   1   2   2   2   2   1   1   2   1   1   2   2   2   1   2
 MK-1-13                1   2   1   1   2   1   1   1   1   1   1   2   2   2   1   1   1   1   1   2   1   2   1   1   1   1   1   2   2   2   2   2   1   2   2   1   2   1   2   2   1   1   2   2   2   2   2   2   2   2   1   2   1   1   1   1   1   1   2   1   1   2   2   1   1   2   1   1   2   2   1   2   2   1   1   2   2   2   2   1   1   2   2   2   1   1   2   2   1   1   2   1   2   2   1   2   1   2   2   2   2   2   1   2   2   1   1   2   1   1   2   1   2   1   1   1   2   1   1   2   2   2   1   2   1   2   2   2   1   1   1   1   2   2   1   2   2   2   1   1   1   2   2   1   2   2   1   2   1   2   2   1   2   1   1   2   2   2   2   2   1   2   1   1   1   1   1   2   1   1   2   2   2   1   2   1   1   1   2   1   2   2   1   2   1   1   2   2   2   2   1   1   2   1   1   2   2   2   1   2
 MK-1-14                1   2   2   1   2   1   1   1   1   1   1   2   2   2   1   1   1   1   1   2   1   1   1   2   1   1   1   2   2   2   2   1   1   2   2   1   2   1   2   2   2   1   2   2   2   2   2   2   2   2   1   1   1   1   1   1   1   1   2   1   1   2   2   1   1   2   1   1   2   2   1   2   1   1   1   2   1   1   1   1   1   2   1   2   1   1   2   2   1   1   2   2   2   2   1   2   1   2   1   2   2   2   1   2   2   2   1   2   1   1   2   1   2   1   1   1   2   1   1   2   2   1   1   2   1   2   2   2   1   1   1   2   2   2   1   2   2   2   1   1   1   2   1   1   2   2   1   2   1   2   2   1   2   1   1   2   2   2   2   2   1   1   1   1   1   1   1   2   2   1   2   2   2   1   2   1   1   1   2   1   2   2   1   2   1   2   2   2   1   2   1   2   2   2   1   2   2   1   1   2
 MK-1-15                1   1   1   1   1   1   2   1   1   1   1   2   2   2   1   2   1   1   1   2   2   2   1   2   1   2   1   2   2   2   2   1   1   2   2   1   2   1   2   2   2   1   2   2   2   2   2   2   2   2   1   1   1   1   1   1   1   1   2   1   2   2   2   1   1   1   1   2   1   1   1   2   2   1   1   2   1   1   1   1   1   2   1   2   1   1   2   2   1   1   2   2   2   2   1   2   1   1   1   2   2   2   1   2   2   2   1   2   1   1   2   1   2   1   1   1   2   1   1   2   2   1   1   2   1   2   1   2   1   1   1   2   2   2   1   2   2   2   2   1   1   2   1   2   2   2   1   2   1   2   2   1   2   1   1   2   2   2   2   2   2   1   1   2   1   1   1   2   2   1   2   2   2   1   2   2   1   2   2   1   2   2   1   2   1   2   2   2   1   2   1   2   1   1   1   2   2   1   1   2
 MK-1-16                1   1   1   1   2   1   2   2   1   1   1   1   2   2   1   2   1   1   1   2   2   2   1   2   1   2   1   2   2   2   2   1   1   2   2   1   1   1   2   2   2   1   2   1   2   2   2   2   2   1   1   1   1   1   1   1   1   1   2   1   2   2   2   1   2   1   1   2   1   1   1   2   2   1   1   2   1   1   1   1   1   2   1   2   1   1   2   2   1   1   2   2   1   2   1   2   1   1   1   1   1   1   1   2   2   2   1   2   1   1   2   1   2   1   1   1   2   1   1   2   2   1   2   2   1   2   1   2   1   1   1   2   2   2   1   2   2   2   2   1   1   2   1   2   2   2   1   2   1   2   2   2   2   1   1   2   2   1   2   2   2   1   1   1   1   1   2   2   1   1   2   2   2   1   2   2   1   2   2   1   2   2   1   1   1   2   2   2   1   2   2   2   1   1   1   2   2   2   1   2
 MK-2-1                 1   2   2   1   2   1   2   1   2   2   1   1   2   2   1   1   1   1   1   2   2   2   2   1   2   1   2   1   2   1   2   2   2   2   1   2   1   1   2   2   2   1   1   2   2   2   1   1   2   2   2   2   2   1   2   2   2   2   2   2   2   1   2   1   1   1   1   2   2   1   1   1   2   1   1   2   2   2   1   1   1   1   1   2   2   1   2   2   2   2   2   2   2   2   1   1   2   2   1   1   1   2   2   1   1   2   2   1   2   1   2   2   2   2   2   2   2   2   1   2   1   2   2   2   1   1   2   1   1   2   1   2   2   1   2   1   1   2   2   1   1   1   1   2   1   2   2   2   1   2   1   1   2   2   1   2   2   1   1   1   2   2   1   1   2   2   2   2   1   1   2   1   2   1   1   2   2   2   1   1   2   1   1   2   1   1   2   2   2   1   2   1   2   2   2   2   2   2   2   2
 MK-2-2                 1   2   2   1   2   1   2   1   2   2   1   1   2   2   1   1   1   1   1   2   2   2   2   1   2   1   2   1   2   1   2   2   2   2   1   2   1   1   2   2   2   1   2   2   2   1   1   1   2   2   2   2   2   1   2   2   2   2   2   2   2   1   2   1   1   1   1   2   2   1   1   1   2   1   1   2   2   2   1   1   1   1   1   2   2   1   2   2   2   2   2   2   2   2   1   1   2   2   1   1   1   2   2   1   1   2   2   1   2   1   2   2   2   2   2   2   2   2   1   2   1   2   2   2   1   1   2   1   1   2   1   2   2   1   2   1   1   2   2   1   1   1   1   2   1   2   2   2   1   2   1   1   2   2   1   1   2   1   2   1   2   2   1   1   2   2   2   2   1   1   2   1   2   1   1   2   2   2   1   1   2   1   1   2   1   1   2   2   2   1   2   1   2   2   2   2   2   2   2   2
 MK-2-3                 1   2   2   1   2   1   2   1   2   2   1   1   2   2   1   1   1   2   1   2   2   2   2   1   2   1   2   1   2   1   2   2   2   2   1   2   1   1   2   2   2   1   2   1   2   1   1   1   2   2   2   2   2   1   2   2   1   2   2   2   2   1   2   1   1   1   1   2   2   1   1   2   2   2   1   2   2   2   1   2   1   1   2   2   2   1   2   2   2   2   2   2   2   2   1   1   2   2   1   1   1   2   2   1   1   2   2   2   2   1   2   1   2   2   2   2   2   2   1   2   1   2   2   2   1   1   2   1   1   2   1   2   2   1   2   1   1   2   2   1   1   2   1   2   1   2   1   2   1   1   1   1   2   2   1   1   2   1   2   1   2   2   1   1   2   2   1   2   1   1   2   1   2   1   1   2   2   2   1   1   2   1   1   2   1   1   2   2   1   1   2   1   2   2   1   1   1   2   2   2
 MK-2-4                 1   1   2   1   2   1   2   1   1   2   1   1   2   2   1   1   1   2   1   2   2   2   1   2   2   1   2   2   2   1   2   2   2   2   1   2   1   1   2   2   2   1   2   1   2   1   1   2   2   2   2   2   1   1   2   2   1   2   2   2   2   1   2   1   1   1   1   2   2   1   1   2   2   2   1   1   2   2   1   2   1   1   2   2   2   1   2   2   2   2   2   2   2   2   1   1   1   2   1   1   2   2   2   1   1   2   2   2   2   1   2   1   2   2   2   2   2   2   1   2   1   2   2   2   1   1   1   1   1   2   1   2   2   1   1   2   1   2   2   1   1   2   1   2   1   2   1   2   1   1   1   1   2   2   1   1   2   1   2   1   2   2   1   1   2   2   1   2   1   1   2   1   2   1   1   2   2   2   1   2   2   1   1   2   1   1   2   2   1   1   2   1   2   2   1   1   1   2   2   2
 MK-2-5                 1   1   1   1   2   1   2   1   1   1   1   1   2   2   1   1   1   2   2   2   2   2   1   2   2   1   2   1   2   1   2   2   2   2   2   2   1   1   2   2   2   1   2   1   2   1   1   2   2   2   2   1   1   1   2   1   1   2   2   2   1   1   2   1   1   1   1   2   2   1   1   2   2   2   1   2   2   2   1   2   1   1   2   2   2   1   1   2   2   2   2   1   1   2   1   2   2   2   1   1   2   2   2   1   1   2   2   2   2   1   1   1   2   2   2   1   2   2   1   2   1   2   2   2   1   1   1   1   1   1   1   2   2   1   1   2   1   2   2   1   1   2   2   2   2   2   1   2   1   1   1   2   2   2   1   1   2   1   1   1   2   2   1   1   2   2   1   2   1   1   2   1   2   1   1   2   2   2   1   2   2   1   1   2   1   1   2   2   1   1   2   1   2   2   1   1   2   2   2   2
 MK-2-6                 1   1   2   1   2   1   2   1   1   1   1   1   2   2   1   1   1   2   2   2   2   2   1   2   2   1   2   1   2   1   2   2   2   2   2   2   1   1   2   2   2   1   2   1   1   1   1   2   2   2   2   1   2   1   2   1   1   2   1   2   1   1   2   1   1   1   1   2   2   1   1   2   2   1   1   2   2   2   1   2   1   1   2   1   1   1   1   2   2   2   1   1   1   2   2   2   2   2   1   2   2   2   2   1   1   2   2   2   2   1   1   1   2   2   2   2   2   2   1   2   1   2   2   1   1   1   1   1   1   1   1   2   2   1   1   2   1   2   2   1   1   2   1   1   1   2   1   2   1   1   2   2   2   2   1   1   2   1   1   1   2   2   1   1   2   2   1   2   1   1   1   1   2   2   1   2   2   2   1   2   2   1   1   2   1   1   2   2   1   1   2   1   2   2   1   1   1   2   2   2
 MK-2-7                 1   1   2   1   2   1   2   1   1   1   1   1   2   2   1   1   1   2   2   2   2   2   1   2   2   1   2   1   2   1   2   2   2   1   1   2   1   1   2   2   2   1   2   2   1   1   1   2   2   2   1   1   2   1   2   1   1   1   1   1   1   1   2   1   1   1   1   2   2   1   1   2   1   1   1   2   2   2   1   2   1   1   2   1   1   1   1   2   2   2   1   1   1   2   2   2   1   2   1   2   2   1   2   1   1   2   2   2   2   1   2   1   2   1   2   1   2   1   2   2   1   2   2   1   1   1   2   1   1   1   1   1   2   1   1   2   1   2   2   1   1   1   2   1   1   2   1   2   1   1   2   2   2   1   1   1   2   1   1   1   2   2   1   1   2   2   2   2   1   2   1   1   2   2   1   2   2   2   1   2   1   1   1   2   1   1   2   2   1   2   2   1   2   2   1   1   2   2   2   2
 MK-2-8                 2   1   2   2   1   1   2   1   1   1   1   1   2   2   1   1   1   2   2   2   1   2   1   2   2   1   2   1   2   1   2   2   2   1   1   2   1   1   2   2   2   1   2   2   1   1   1   2   2   2   1   1   2   1   2   1   1   1   1   1   2   1   2   1   1   1   1   2   2   1   1   2   1   1   1   2   2   2   1   2   1   1   1   1   1   1   1   2   2   2   1   1   1   2   2   2   2   2   1   2   2   1   2   1   1   2   2   2   2   1   2   1   2   1   2   1   2   1   2   2   1   2   2   1   1   1   2   1   1   1   1   1   2   2   1   2   2   2   2   1   1   2   2   1   1   1   1   2   1   1   2   2   2   1   2   1   2   1   1   1   1   2   1   1   2   2   2   2   1   2   2   1   2   2   1   2   2   2   1   2   1   1   1   2   1   1   2   2   1   1   2   1   2   2   1   1   2   2   2   1
 MK-2-9                 2   1   2   2   1   1   2   1   1   1   1   1   2   2   1   1   1   2   2   2   1   2   1   1   2   1   2   1   2   1   2   1   2   1   1   2   1   1   2   2   2   1   2   2   1   1   1   2   2   2   1   1   2   1   2   1   2   2   2   1   2   1   2   1   1   1   1   2   2   1   1   2   1   1   1   2   2   2   1   2   2   1   2   1   1   1   1   2   2   2   1   2   1   2   2   2   2   2   1   2   2   1   2   1   1   2   2   2   1   1   2   1   2   1   2   1   2   1   2   2   1   2   1   1   1   1   2   1   1   2   1   1   2   2   1   2   2   2   2   1   1   2   1   2   1   1   1   1   1   2   2   2   2   1   1   1   2   1   1   1   1   2   1   1   2   2   2   2   1   2   2   1   2   2   1   2   2   2   1   2   1   1   1   2   1   1   2   2   2   1   2   1   2   2   1   1   2   2   2   1
 MK-2-10                1   1   2   1   1   1   2   1   2   1   1   1   2   2   1   1   1   2   2   2   1   2   1   1   2   1   2   1   2   1   2   2   2   1   1   2   2   2   2   2   2   1   2   2   1   1   1   2   2   2   1   1   2   1   1   1   2   2   2   1   2   1   1   2   1   1   2   2   2   1   1   2   1   1   1   1   2   2   1   2   2   1   2   1   1   1   1   2   2   2   1   2   1   2   2   2   2   2   1   2   2   1   2   1   1   2   2   2   1   1   2   1   2   1   2   1   2   1   2   2   1   2   1   1   1   1   1   1   1   2   1   1   2   2   1   2   2   2   2   1   2   2   1   2   1   1   1   1   1   2   2   2   2   1   1   1   2   1   1   1   1   1   1   1   2   2   2   2   1   2   2   1   2   2   1   2   2   2   1   2   1   1   1   2   1   1   1   2   2   1   2   1   2   2   2   1   2   2   2   1
 MK-2-11                1   1   2   1   1   2   2   1   2   1   1   1   1   2   1   2   1   2   2   2   2   2   1   1   2   1   1   1   2   1   2   2   2   1   2   1   1   2   2   1   2   1   2   2   1   1   1   2   2   2   1   1   2   1   1   1   2   2   2   1   2   1   1   2   1   1   2   2   2   1   1   2   1   2   1   1   2   2   1   2   2   1   2   1   1   2   1   2   2   2   1   2   2   2   2   2   2   2   1   2   2   1   2   1   1   2   2   2   1   1   2   1   2   1   2   1   2   2   2   2   1   2   1   1   1   1   1   1   1   2   1   1   2   2   1   2   2   2   2   1   1   2   2   2   1   1   1   1   1   2   2   2   2   1   2   1   2   2   1   1   1   1   2   2   2   2   1   2   1   2   2   1   1   1   1   2   2   2   1   2   1   1   1   2   2   1   1   2   2   1   2   1   2   2   2   1   2   2   2   1
 MK-2-12                1   1   2   1   1   2   2   1   2   1   1   1   1   2   2   2   1   2   2   2   1   2   1   1   2   1   1   1   2   1   2   2   2   1   2   1   1   2   2   1   2   2   2   1   1   2   1   2   2   2   1   2   2   1   1   1   2   2   2   1   2   1   1   2   1   1   2   2   2   1   1   2   1   2   1   1   1   2   1   2   2   1   2   1   1   2   1   1   1   2   1   2   2   2   1   2   2   2   1   2   2   1   2   1   1   2   2   1   1   1   2   1   2   1   2   1   2   2   2   2   1   2   1   1   1   1   1   1   1   2   1   1   2   1   1   2   2   2   2   1   1   2   1   2   1   1   1   1   1   2   2   2   2   1   2   1   1   2   2   2   1   2   2   2   2   2   2   2   1   2   2   1   1   1   2   2   2   1   1   2   1   1   1   2   2   2   1   2   2   1   2   1   2   2   2   1   2   2   2   1
 MK-2-13                1   1   2   1   1   2   2   2   2   1   1   1   1   2   2   2   1   2   2   2   1   2   1   1   2   2   1   1   2   2   2   2   2   1   2   1   1   2   2   1   2   1   2   1   1   1   1   2   2   2   1   2   2   2   1   1   1   2   2   1   2   1   1   2   1   1   2   2   2   1   1   2   1   2   1   1   1   1   2   2   2   1   2   1   1   2   1   1   1   1   1   2   2   2   1   2   2   2   1   2   1   1   2   1   1   2   1   1   1   1   2   1   2   1   2   1   2   2   2   2   1   2   1   1   2   1   1   1   1   2   1   1   2   1   1   2   2   2   1   1   2   2   1   2   1   1   1   1   1   1   2   2   2   1   2   1   1   2   2   2   1   2   2   2   2   2   2   2   1   2   2   1   2   2   2   2   2   1   1   2   1   1   1   2   2   2   1   2   2   1   2   1   2   2   2   1   2   2   2   1
 MK-2-14                1   1   2   1   1   2   2   2   2   1   2   1   1   2   2   2   2   2   1   2   1   2   2   1   2   2   1   1   2   2   2   2   2   1   2   2   1   2   2   1   2   1   2   1   2   1   1   2   2   2   1   2   2   2   1   1   1   2   2   1   2   1   1   2   2   1   2   2   2   1   1   1   1   2   1   1   1   1   2   2   1   1   2   1   1   2   1   1   1   1   2   2   2   2   1   2   2   2   1   2   1   1   2   1   1   2   1   1   1   2   2   1   2   1   2   1   2   2   2   2   1   2   2   2   1   1   1   1   1   2   2   1   2   2   1   2   2   2   1   1   2   2   1   2   1   1   2   1   1   1   2   2   2   1   2   1   1   2   2   2   1   2   2   2   1   2   2   2   1   2   2   1   2   2   2   2   2   1   1   2   2   1   1   2   2   2   1   2   2   1   2   1   2   2   2   2   2   1   2   1
 MK-2-15                1   1   2   1   1   2   2   2   2   1   2   2   1   2   2   2   2   2   1   2   1   2   2   1   2   2   1   1   2   2   2   2   2   1   2   2   1   1   2   1   2   2   2   1   1   1   2   2   2   2   1   2   2   2   1   1   1   1   2   1   2   1   1   2   2   1   1   2   2   2   1   1   1   2   2   1   1   1   2   2   1   1   2   2   1   2   1   1   1   1   1   2   2   2   1   2   2   2   1   1   1   1   2   1   2   2   1   1   1   2   2   2   2   2   1   1   2   2   2   2   1   2   1   2   1   1   1   1   1   2   1   1   2   1   1   2   2   2   1   1   2   2   1   2   1   1   2   1   1   1   2   2   2   1   2   1   1   2   2   2   1   2   2   2   2   2   2   2   1   2   2   1   2   2   2   2   2   2   1   2   2   1   1   2   2   2   1   2   1   1   2   1   2   2   2   2   2   1   2   1
 MK-2-16                1   2   2   1   1   2   2   2   2   1   2   2   1   2   1   2   2   2   1   2   1   2   2   1   2   2   1   1   2   2   2   2   1   1   2   1   2   1   2   1   1   2   2   1   2   1   2   2   2   2   1   2   1   1   1   1   1   2   2   1   2   1   1   1   2   1   1   1   2   2   1   1   1   2   2   1   1   1   1   2   1   1   2   2   1   2   2   1   1   1   1   2   2   2   1   2   2   2   1   1   1   1   2   1   2   2   1   1   1   1   2   2   2   2   1   1   2   2   2   2   1   2   2   2   1   1   1   1   1   2   1   1   2   1   1   2   2   2   1   1   2   1   1   2   1   1   2   1   1   1   2   2   2   1   2   2   1   2   2   2   1   2   2   1   2   2   2   1   1   1   2   1   2   2   2   2   2   2   1   2   2   1   1   2   2   2   1   2   1   1   2   1   1   2   1   1   2   1   2   1
 MK-3-1                 2   1   2   2   2   1   2   1   2   1   2   2   1   2   1   1   1   2   2   1   2   2   1   2   1   2   1   2   1   2   2   1   2   1   1   1   2   1   1   2   2   2   2   2   1   2   2   1   1   1   1   2   1   1   1   1   1   1   1   2   2   2   2   1   2   1   2   1   2   2   2   1   2   1   2   2   1   2   2   1   1   1   2   1   2   2   1   2   1   1   1   1   2   2   2   1   1   1   2   1   2   1   2   2   1   1   2   2   1   1   2   2   2   1   1   2   2   2   1   2   1   2   2   2   1   1   2   2   1   2   2   2   2   1   2   2   1   1   2   1   1   2   1   2   2   1   2   2   1   2   2   2   2   1   2   2   2   1   2   2   1   1   2   2   1   2   1   1   2   1   1   2   2   2   2   2   2   2   1   1   1   2   2   1   2   1   1   1   2   2   2   2   2   2   1   1   1   2   2   1
 MK-3-2                 2   1   2   2   2   1   2   1   2   1   2   1   1   1   1   1   1   2   2   1   2   2   2   2   1   2   1   2   1   2   2   1   2   2   2   1   2   1   1   2   2   2   1   2   1   2   2   1   1   1   1   2   1   1   1   1   1   1   2   2   2   2   2   1   1   1   2   1   2   1   2   1   2   1   2   2   1   2   2   1   1   1   2   1   2   2   1   2   1   1   2   1   2   2   2   1   1   2   2   1   2   1   2   2   2   1   2   2   1   1   2   2   2   1   1   2   2   2   1   2   1   2   2   2   1   1   2   2   1   2   2   2   2   1   2   1   1   1   2   1   1   2   1   1   2   1   2   2   1   2   2   2   1   1   2   2   2   1   2   1   1   2   2   2   1   1   2   1   1   1   2   2   2   2   2   2   2   2   1   1   1   2   2   1   2   1   2   1   1   2   2   2   2   2   1   1   2   2   2   1
 MK-3-3                 2   1   2   2   2   1   2   1   2   1   2   1   1   2   1   2   1   2   2   1   2   2   2   2   1   1   1   2   2   2   2   1   2   2   2   1   2   1   1   2   2   2   1   2   1   2   2   1   1   1   1   2   1   1   1   1   1   1   2   2   2   2   2   1   1   1   1   1   2   2   2   1   2   1   2   2   1   2   2   1   1   1   2   1   2   2   1   2   1   1   2   1   2   2   1   1   1   2   2   1   2   1   2   2   2   1   2   2   1   1   2   2   2   1   2   2   2   2   1   1   1   2   2   2   1   1   2   2   1   2   2   2   2   1   2   1   1   1   2   1   1   2   2   1   2   1   1   2   1   2   2   1   1   1   2   2   2   1   2   1   2   2   2   2   1   1   2   1   1   2   1   2   2   2   2   2   2   2   1   1   1   2   2   1   2   1   2   1   1   2   2   2   2   2   1   1   2   2   2   1
 MK-3-4                 2   1   2   2   2   1   2   2   2   1   2   1   1   2   1   2   1   2   2   1   2   1   2   1   2   1   1   2   2   2   2   1   1   2   2   1   2   1   1   2   2   2   1   2   1   2   2   1   1   1   1   2   1   1   1   1   1   1   2   2   2   2   2   1   1   1   2   1   2   2   2   1   2   1   2   2   1   2   1   1   1   2   2   1   2   2   1   2   1   1   2   2   2   2   1   1   1   2   2   1   2   2   2   2   2   1   2   2   1   1   2   1   2   1   2   1   2   2   1   1   1   2   1   2   1   1   2   2   1   2   2   2   2   1   2   2   1   1   1   1   1   1   2   1   2   1   1   2   1   2   2   1   1   1   2   1   2   2   2   1   2   2   2   2   1   1   1   1   1   2   1   2   1   2   2   2   2   2   1   1   2   2   2   1   2   1   2   1   1   2   2   2   2   2   1   1   2   2   2   1
 MK-3-5                 2   1   2   2   2   1   2   2   2   1   2   2   1   2   1   2   1   2   2   1   2   2   2   1   2   1   1   2   2   2   2   1   1   2   2   1   2   1   1   2   2   2   1   2   1   1   2   1   1   1   1   1   1   1   1   1   1   1   2   2   2   2   2   1   1   1   2   1   1   1   2   1   2   1   2   2   1   2   1   1   1   2   2   1   2   2   1   2   1   1   2   2   2   2   1   1   1   2   2   1   2   2   2   2   2   1   1   2   1   1   2   1   2   1   2   1   1   2   1   1   1   2   1   1   2   1   2   2   1   2   2   2   2   1   2   2   1   2   1   1   1   1   2   1   2   1   1   2   1   2   2   1   1   1   2   1   2   2   2   1   2   2   1   2   2   1   1   1   1   2   1   2   2   2   2   2   2   2   1   1   2   2   1   1   2   1   2   1   2   2   2   2   2   2   1   1   1   2   2   1
 MK-3-6                 1   2   2   2   2   1   2   2   2   1   2   2   1   2   1   2   1   2   2   1   1   2   2   1   2   1   1   2   2   2   2   1   1   2   2   1   2   1   1   2   2   2   1   2   1   1   2   1   1   1   1   1   1   1   1   1   1   1   2   2   2   2   2   1   1   1   2   1   1   1   2   1   2   1   2   2   1   2   1   1   1   2   1   1   2   2   1   2   1   1   2   1   2   2   1   1   1   2   2   1   2   2   2   2   2   1   1   2   1   1   2   2   2   1   2   1   1   2   1   1   1   2   1   1   2   1   2   2   1   2   2   2   2   1   2   2   1   2   1   1   1   2   2   2   2   2   1   2   1   2   2   1   1   1   2   1   2   2   2   1   1   2   1   2   2   1   1   2   1   2   1   2   2   2   1   2   2   2   1   1   2   2   1   1   2   1   2   1   2   2   2   2   2   2   1   1   1   2   2   1
 MK-3-7                 1   2   2   2   2   1   2   2   2   1   2   2   1   2   1   2   1   1   2   1   1   2   2   1   2   1   2   2   2   2   2   1   1   2   2   1   2   1   1   2   2   1   1   2   2   1   2   2   1   1   1   1   1   1   1   1   1   1   2   2   2   2   1   1   1   1   2   1   1   1   2   1   2   1   2   2   1   2   1   1   1   2   1   1   2   2   1   2   1   1   2   1   2   2   1   1   1   2   1   2   2   2   2   2   2   1   1   1   1   1   2   2   2   1   2   1   1   2   1   1   1   2   1   1   2   1   1   2   1   2   2   2   2   2   2   2   1   2   1   1   1   2   2   1   2   2   1   2   1   1   2   1   1   1   2   1   2   1   1   1   1   2   1   2   2   2   1   2   1   2   1   2   2   2   1   2   2   2   1   1   2   1   1   1   2   1   2   1   2   2   2   2   2   2   1   1   1   2   2   1
 MK-3-8                 1   2   2   2   2   1   2   2   2   1   2   2   1   1   1   2   1   1   2   1   1   2   2   1   1   1   1   2   2   1   1   1   1   2   2   1   1   1   2   2   2   1   1   2   2   1   2   2   1   1   1   1   1   1   1   1   1   1   2   2   2   2   1   1   1   2   2   1   1   1   2   1   2   1   2   2   1   2   2   1   1   2   1   1   2   1   1   2   1   1   2   1   2   2   1   1   1   2   1   2   2   2   2   2   2   1   1   1   1   1   1   2   2   1   2   1   2   2   1   1   1   2   1   1   2   1   2   2   1   2   2   1   2   2   2   2   1   2   1   1   1   2   2   1   2   2   1   2   1   1   2   1   1   1   2   1   2   1   1   2   1   2   1   2   2   2   1   2   1   2   1   2   2   2   1   2   2   2   1   1   2   1   1   1   2   1   2   1   2   2   2   2   2   2   1   1   1   2   2   1
 MK-3-9                 1   2   2   2   2   2   2   2   2   1   1   2   1   1   1   2   1   1   1   2   1   2   2   1   1   1   1   2   2   1   2   1   1   2   2   1   2   1   2   1   2   1   1   2   1   1   2   2   1   2   1   1   1   1   1   1   1   1   1   2   2   2   1   1   1   2   1   1   1   1   2   2   2   1   2   1   1   2   2   1   1   2   1   1   2   1   1   2   1   1   2   1   2   1   1   1   1   2   1   1   2   2   2   2   2   1   1   1   1   1   1   1   2   1   2   1   2   2   2   1   1   2   1   1   2   1   2   2   1   2   2   1   2   2   2   2   1   2   1   1   1   2   2   1   2   1   1   2   1   2   2   1   1   1   2   1   2   1   1   2   1   2   1   1   2   2   1   2   2   2   1   2   2   2   1   2   1   2   1   1   2   2   1   1   2   1   1   1   2   2   2   2   2   2   1   1   1   2   2   1
 MK-3-10                1   2   2   2   2   2   2   2   2   1   1   2   1   1   1   2   1   1   1   2   1   2   2   1   1   1   1   2   2   1   2   1   1   2   2   1   2   1   2   1   2   1   1   2   1   1   2   2   1   2   1   1   1   1   1   2   1   1   1   2   2   2   1   2   1   2   1   1   1   1   2   2   2   1   2   2   1   2   2   1   1   2   1   1   2   1   1   2   1   1   2   1   2   1   1   1   1   2   1   1   2   2   2   2   2   1   1   1   2   1   1   2   2   1   2   1   2   2   2   1   1   2   1   1   2   1   2   2   1   2   2   1   2   2   1   2   1   2   1   1   1   2   2   1   2   1   1   2   1   2   1   1   1   2   2   1   2   1   1   2   1   2   1   1   2   2   1   2   2   2   1   2   2   2   1   2   1   2   1   1   2   2   1   1   2   1   1   1   2   2   2   2   1   2   1   1   1   2   2   2
 MK-3-11                1   2   2   2   2   2   2   2   2   1   1   2   1   1   1   2   1   1   1   2   1   2   2   1   1   1   1   2   2   1   2   1   1   2   2   2   2   1   2   1   2   1   1   2   1   1   2   2   1   2   1   1   1   1   1   2   1   2   1   2   2   2   1   2   1   2   1   1   2   1   2   2   2   1   2   2   1   2   2   2   1   2   1   1   2   1   1   2   1   1   2   1   1   1   1   1   1   2   1   1   2   2   2   2   2   1   1   1   2   1   1   2   2   1   2   1   1   2   2   1   1   2   2   1   2   1   2   2   1   2   2   1   1   2   1   2   1   2   1   1   1   2   2   1   2   1   1   2   1   2   1   1   1   2   1   1   2   1   2   2   1   2   1   1   2   2   1   2   2   2   1   1   2   2   1   2   2   2   1   1   2   2   1   2   2   1   2   1   2   2   2   2   1   2   1   2   1   2   2   2
 MK-3-12                1   2   2   2   2   2   2   2   2   1   1   2   1   2   2   1   1   1   1   2   2   2   2   1   1   1   1   2   2   1   2   1   1   2   2   2   2   1   2   1   2   1   1   2   1   1   2   2   1   2   1   1   1   1   1   2   1   2   1   2   2   2   1   2   1   2   1   2   2   2   2   2   2   1   2   2   1   2   2   2   1   2   1   1   1   1   1   2   1   1   2   1   2   1   1   1   2   2   1   1   2   2   2   2   2   1   1   1   2   1   1   1   2   1   2   2   1   2   2   1   1   2   2   1   1   1   2   2   1   1   2   1   1   2   1   2   1   2   2   1   1   2   2   1   1   1   1   2   1   2   1   1   1   2   2   1   2   1   2   2   1   2   1   1   2   1   1   2   2   2   1   1   2   2   1   2   2   2   2   1   2   2   1   2   2   1   2   1   2   2   2   2   1   1   1   1   1   2   2   2
 MK-3-13                1   2   2   2   2   2   2   2   2   1   1   1   1   2   1   1   1   1   1   2   2   2   2   1   1   1   1   2   2   1   2   1   1   2   2   2   2   1   2   1   2   1   1   2   1   1   1   2   2   1   1   1   1   1   1   2   1   2   1   2   2   2   1   2   1   1   1   2   2   2   2   2   2   1   2   2   1   2   2   2   1   2   2   1   1   1   1   2   1   1   1   1   2   1   1   1   2   2   1   1   2   2   2   1   2   1   2   1   2   1   1   1   2   1   2   2   1   2   2   1   1   2   2   1   1   1   2   2   1   1   2   1   1   2   1   2   1   2   1   1   1   2   2   2   1   1   1   1   1   2   1   2   1   2   2   1   2   2   1   2   1   2   1   1   2   1   1   2   2   2   1   1   2   2   1   2   1   2   2   1   2   2   1   2   2   1   2   1   2   2   2   2   1   1   1   1   1   2   2   2
 MK-3-14                1   2   2   2   2   2   1   2   1   1   1   1   1   2   1   2   1   1   1   2   2   2   2   1   1   1   1   2   2   1   2   1   1   2   2   2   2   1   2   1   1   2   1   2   2   1   1   1   2   2   1   2   1   1   1   2   1   2   1   2   2   2   1   2   1   1   1   2   2   2   2   2   2   1   2   2   1   2   2   2   1   2   2   1   1   1   1   2   1   1   1   1   2   1   1   2   2   2   2   1   2   2   2   1   2   1   2   1   2   1   1   1   2   1   2   2   2   2   2   1   1   2   2   1   1   2   2   2   1   1   2   1   1   2   2   1   1   2   1   1   1   2   2   2   1   1   1   1   1   2   1   2   1   2   2   1   1   2   1   2   1   2   1   1   2   1   1   1   2   2   1   1   1   2   1   2   1   2   2   1   2   2   1   2   2   1   2   1   2   2   2   2   1   2   2   1   1   2   2   2
 MK-3-15                2   2   2   2   2   2   1   2   2   2   1   1   1   2   1   2   1   1   1   2   2   2   2   1   1   1   1   2   1   1   2   1   1   2   1   2   2   2   2   1   1   2   1   2   2   1   1   1   2   2   1   2   1   1   1   2   1   2   2   2   2   2   1   2   1   1   1   2   2   2   2   2   2   1   2   2   1   1   2   2   1   1   2   1   1   1   1   2   1   1   1   1   2   1   1   1   2   2   2   1   2   2   2   1   2   1   2   1   2   1   2   2   2   1   2   2   2   2   2   1   1   2   1   1   1   2   2   2   1   1   2   1   1   2   2   1   1   1   1   1   2   2   2   2   1   1   1   1   2   2   1   1   1   2   2   1   1   2   1   2   1   2   1   1   2   1   1   1   2   2   1   2   1   1   2   2   1   2   2   1   2   2   1   2   2   1   1   1   2   2   2   2   1   2   2   1   1   2   2   2
 MK-3-16                2   2   2   2   1   2   1   1   2   2   1   1   2   2   1   2   1   1   1   2   2   2   2   1   1   1   1   2   1   1   2   1   1   2   1   2   2   2   2   1   1   2   1   2   2   1   1   1   2   2   1   2   1   1   1   2   1   2   2   2   2   2   1   2   1   1   1   2   1   2   2   1   2   1   1   2   1   1   2   2   1   1   2   1   1   1   1   2   1   1   1   1   2   1   1   1   2   2   2   1   2   1   2   1   2   1   2   1   2   2   2   2   2   1   2   2   2   1   2   2   1   1   1   1   1   2   2   2   2   1   2   1   1   2   2   1   1   1   1   1   2   2   2   2   1   1   1   1   2   2   1   1   1   2   2   1   1   2   1   1   1   1   1   1   2   1   1   1   2   2   1   2   1   1   2   2   1   2   2   1   2   1   1   2   1   1   1   1   2   2   2   2   1   2   2   1   1   2   2   2
 MK-4-1                 1   1   1   1   1   1   2   2   1   1   2   2   2   1   1   2   1   2   1   2   2   1   1   2   1   2   2   1   1   1   2   1   2   1   1   2   2   2   2   2   2   2   1   2   2   2   1   1   2   2   1   1   1   2   1   2   1   1   2   1   2   2   1   2   2   1   1   2   2   2   2   2   1   2   1   2   1   1   2   2   1   2   2   2   1   2   2   2   2   2   2   1   1   2   2   2   2   1   2   1   1   2   2   1   2   1   2   2   1   2   1   1   2   2   1   1   1   1   1   2   1   1   1   1   2   1   1   1   2   1   1   1   1   1   2   1   1   2   1   2   2   2   2   2   2   2   1   2   2   2   2   1   2   2   1   1   2   2   1   1   1   1   1   2   1   1   1   2   2   2   2   1   1   2   1   1   1   2   1   2   1   2   1   2   2   1   1   2   2   1   1   2   2   2   1   2   2   2   2   2
 MK-4-2                 1   1   1   1   2   1   2   2   2   1   2   2   1   1   1   2   1   2   1   2   2   1   1   2   1   2   2   1   1   1   2   1   2   1   1   2   2   2   2   2   2   2   1   2   2   2   1   1   2   2   1   1   1   2   1   2   1   1   2   1   1   2   1   1   2   1   1   2   2   2   2   2   2   2   1   2   1   2   2   2   1   2   1   2   1   2   2   2   2   2   2   1   1   2   2   2   2   1   2   1   1   2   2   1   2   1   2   2   1   2   1   1   2   2   1   1   1   1   1   1   1   1   1   1   2   2   1   1   2   1   1   1   2   1   2   1   1   2   1   2   2   1   2   2   2   2   2   2   2   2   1   1   2   2   1   1   2   1   1   1   1   1   1   2   1   1   1   2   2   2   2   2   1   2   1   1   1   1   1   1   1   1   2   2   2   1   1   1   2   1   1   2   2   2   1   2   2   2   2   2
 MK-4-3                 1   1   1   1   1   1   1   2   2   1   2   2   1   1   1   1   1   2   1   2   1   1   1   2   1   2   2   1   1   1   1   1   2   1   1   2   2   2   2   2   2   2   1   2   2   2   1   1   2   2   1   1   1   2   1   1   1   1   2   1   1   2   1   2   2   1   1   2   2   1   2   2   2   2   1   2   1   2   2   2   1   2   1   2   1   2   2   2   2   2   2   2   1   1   2   2   2   1   2   1   1   2   2   1   2   1   2   2   1   2   1   1   2   2   1   1   1   1   1   1   1   1   1   1   1   2   1   1   2   1   1   1   2   1   2   1   1   2   2   2   2   1   2   2   2   2   2   1   2   2   1   1   2   2   1   1   2   1   1   1   1   1   2   2   1   2   1   2   2   2   2   2   1   2   1   1   1   1   1   1   1   1   2   2   2   1   1   1   1   1   1   2   2   2   1   2   2   2   2   2
 MK-4-4                 1   1   1   1   1   1   1   2   2   1   2   1   1   1   2   1   1   2   1   1   1   1   1   2   1   2   2   1   1   1   1   1   2   1   1   2   2   2   2   2   2   2   1   2   2   2   1   1   2   2   1   1   1   2   2   1   1   1   2   2   1   2   1   2   2   1   1   2   2   1   2   2   2   2   1   2   1   2   2   2   1   2   1   2   2   2   2   2   2   2   2   2   1   1   2   2   1   1   1   1   1   1   2   1   2   1   2   2   1   2   1   1   2   2   1   1   1   1   1   1   1   1   1   1   1   2   1   1   2   1   1   1   2   2   1   1   1   2   2   2   2   1   2   2   2   2   2   1   2   2   1   1   2   2   1   1   2   1   1   1   1   1   2   2   1   2   2   2   2   2   2   2   1   2   1   1   1   1   1   1   1   1   2   2   2   1   1   1   1   1   1   2   2   2   1   2   2   2   2   2
 MK-4-5                 1   1   1   1   1   1   2   2   2   1   2   1   1   1   2   1   1   2   1   1   1   1   1   2   1   2   2   1   1   1   1   1   2   1   1   2   2   1   2   2   2   2   1   2   2   2   1   1   1   2   1   1   1   2   2   1   1   1   2   2   1   2   1   2   2   1   1   2   2   1   2   2   2   2   1   2   1   2   2   2   1   2   1   2   2   2   2   2   2   2   2   2   1   2   2   2   1   1   1   1   1   1   2   1   2   2   2   2   1   1   1   1   2   2   1   2   1   1   1   1   1   1   1   1   1   2   2   1   2   1   1   1   2   2   1   1   1   2   2   2   2   1   2   2   1   2   2   1   2   2   1   1   2   2   1   1   2   1   1   1   1   1   2   2   1   2   2   2   2   2   2   2   2   2   1   1   1   1   1   1   1   1   2   1   2   1   1   1   2   1   1   2   2   2   1   2   1   2   2   2
 MK-4-6                 1   1   1   1   1   1   2   2   2   1   2   1   1   1   1   1   1   2   1   1   1   1   2   2   1   2   2   1   1   1   1   1   2   1   1   2   2   2   2   2   1   2   1   2   2   2   1   1   1   1   1   1   1   2   2   1   1   1   2   2   1   2   1   2   1   1   1   2   2   1   2   2   2   2   1   2   1   2   2   2   1   1   2   2   2   2   2   2   2   2   2   2   1   2   2   2   1   1   1   1   1   2   2   1   2   2   2   2   1   1   1   1   2   2   2   2   1   1   1   1   1   1   1   1   1   2   2   1   2   1   1   1   2   2   1   1   1   2   2   2   2   1   2   2   1   2   2   1   2   2   1   1   1   2   1   2   2   1   1   1   1   1   2   2   1   2   1   2   1   2   2   2   2   2   1   1   1   1   1   1   1   1   2   1   2   1   1   1   2   2   1   2   2   2   1   1   1   1   2   2
 MK-4-7                 1   1   1   1   1   2   2   2   2   1   2   1   1   1   1   1   1   2   1   1   1   1   2   1   1   2   1   1   1   1   1   1   1   2   1   2   2   2   2   2   1   2   1   1   2   2   1   1   1   1   2   1   1   2   2   1   1   1   2   2   1   2   1   2   1   1   1   2   2   1   2   2   2   2   1   2   1   2   2   2   1   1   2   2   1   2   2   2   2   2   2   2   1   2   2   2   1   1   1   1   2   2   2   1   2   2   2   2   1   1   1   2   2   2   2   2   1   1   1   1   1   2   1   1   2   2   2   1   1   1   1   1   2   2   1   1   1   1   2   2   2   1   2   2   1   2   2   1   2   2   1   1   1   2   1   2   2   1   1   1   1   1   2   2   1   2   1   2   1   2   2   2   2   2   1   1   1   1   1   1   1   1   2   1   2   1   1   1   2   2   1   2   2   2   1   1   1   2   2   2
 MK-4-8                 1   1   1   1   1   2   2   1   2   1   2   1   1   2   2   1   1   2   1   1   2   1   2   1   1   2   2   1   1   1   1   1   1   2   1   2   2   2   2   2   1   2   1   1   2   2   1   1   1   1   2   1   1   2   2   1   1   1   2   2   1   2   1   2   1   1   1   2   2   1   2   2   1   2   1   2   1   2   2   2   1   1   2   2   1   1   2   2   2   2   1   2   1   2   2   2   1   1   1   1   1   2   2   1   2   2   2   2   1   1   1   1   2   2   2   2   1   1   1   1   1   2   1   1   1   2   2   1   2   1   1   1   2   1   2   1   1   1   2   2   2   1   2   2   1   2   2   1   2   2   1   1   1   2   1   2   2   1   1   1   1   1   2   2   1   2   1   2   1   2   2   2   2   2   1   1   2   1   1   1   1   1   2   1   2   1   1   1   2   2   1   1   2   2   1   1   1   2   2   2
 MK-4-9                 1   1   1   1   1   2   2   1   2   1   2   1   1   2   2   1   1   2   1   1   2   1   2   1   1   2   2   1   1   1   1   1   2   2   1   2   2   2   2   2   1   1   1   1   2   2   1   1   1   1   2   1   1   2   2   1   1   1   2   2   1   1   1   2   2   1   1   2   2   1   2   1   1   2   1   2   1   2   2   1   1   1   2   2   1   1   2   2   2   2   1   2   1   2   2   2   1   1   1   1   1   2   2   1   2   2   2   2   1   1   1   2   2   2   2   2   1   1   1   1   1   2   1   1   1   2   2   1   2   1   1   1   2   1   2   1   1   1   2   2   2   2   2   2   1   2   2   1   2   2   1   1   1   2   1   2   2   2   1   1   1   1   1   1   1   2   1   2   1   1   2   2   2   2   1   1   2   1   1   1   1   1   2   1   2   1   1   1   2   2   1   1   2   2   1   1   1   2   2   2
 MK-4-10                1   1   1   1   1   2   1   1   2   1   2   1   2   2   1   1   1   2   1   1   2   1   2   1   1   2   1   1   1   1   1   1   1   2   1   2   2   2   2   2   1   1   1   1   2   2   1   1   1   1   2   1   1   2   2   1   1   1   2   2   1   2   1   2   1   1   1   2   2   1   1   1   1   2   1   2   1   2   1   1   1   1   2   2   1   1   2   2   2   2   1   2   1   2   2   2   1   1   1   1   1   2   2   1   2   2   2   2   1   1   1   2   2   2   2   1   1   1   1   1   2   2   1   1   1   2   2   1   2   1   1   1   2   1   2   2   1   1   2   2   2   2   2   2   1   2   2   2   2   2   1   1   1   2   1   1   2   2   1   1   1   1   1   1   1   2   1   2   1   2   2   2   2   2   2   1   2   1   1   1   1   1   2   1   2   1   2   1   2   1   1   1   2   2   1   1   1   2   2   1
 MK-4-11                1   1   1   1   1   2   1   1   2   1   2   1   2   1   1   1   1   2   1   1   1   1   2   1   1   1   2   1   1   1   1   1   1   2   1   2   2   2   2   2   1   1   1   1   2   2   1   1   1   1   2   1   1   2   2   1   2   1   2   2   1   2   1   2   2   1   1   2   2   1   1   1   1   1   1   2   1   2   1   1   1   1   2   2   1   1   2   2   2   2   2   2   1   2   2   2   1   1   1   1   2   2   2   1   2   2   2   2   1   1   1   2   2   2   2   1   1   1   1   1   2   2   1   1   1   2   2   2   2   1   1   1   2   1   2   2   1   1   2   2   2   2   2   2   1   2   2   1   2   2   1   1   1   2   1   1   2   2   1   1   1   1   1   2   1   2   1   2   1   2   2   2   2   2   1   1   2   1   1   1   1   1   2   1   2   1   2   1   2   1   1   1   2   2   2   1   1   1   1   2
 MK-4-12                1   1   1   1   1   2   1   1   2   1   1   1   2   2   1   1   1   2   1   1   1   1   1   1   1   1   2   1   1   1   1   2   1   2   1   2   2   2   2   2   1   1   1   1   2   2   1   1   1   1   2   1   1   2   2   2   2   1   2   2   1   2   1   2   2   1   1   2   2   1   1   2   1   1   1   1   1   2   1   2   2   1   2   2   1   1   2   1   2   2   2   1   1   2   1   1   1   1   1   1   2   2   2   1   2   2   1   2   1   1   1   2   1   2   2   2   1   1   1   1   2   2   1   1   1   2   2   2   2   1   1   1   2   1   2   2   1   1   2   1   2   2   2   2   1   2   2   1   2   2   1   1   2   2   1   1   2   2   2   1   1   1   1   2   2   1   1   2   1   2   2   1   2   2   1   1   2   1   1   2   1   1   2   1   2   1   2   1   2   1   1   1   2   2   2   1   1   1   1   2
 MK-4-13                1   1   1   1   1   2   1   1   2   1   1   1   2   2   1   1   1   2   1   1   1   1   1   1   1   1   2   1   1   1   1   2   1   2   1   2   2   2   2   2   1   1   1   1   2   1   1   1   1   2   2   1   1   2   2   2   2   1   2   2   1   2   1   2   1   1   1   2   2   1   1   2   1   1   1   1   2   2   1   2   2   1   2   1   1   1   2   1   2   2   2   1   1   2   1   1   1   2   1   1   1   2   2   2   2   2   1   2   1   1   1   2   1   2   2   2   1   1   1   1   2   2   2   1   1   2   2   2   2   1   1   1   2   1   2   2   1   1   2   1   2   2   2   2   1   2   2   1   2   2   1   1   2   2   1   1   2   2   2   1   1   1   1   2   2   1   1   2   1   2   2   2   2   2   1   1   2   1   1   2   2   1   2   2   2   1   2   1   2   1   2   1   2   1   2   1   1   1   1   2
 MK-4-14                1   1   1   1   1   2   1   1   2   1   1   1   2   2   1   1   1   2   1   1   1   2   1   1   1   1   2   1   1   1   1   2   1   2   1   2   2   2   2   2   1   2   1   1   1   1   1   1   2   2   2   1   1   2   2   2   2   1   2   2   1   2   1   2   1   1   1   2   2   1   2   2   1   1   1   1   2   1   1   2   2   1   2   1   1   1   2   1   2   1   2   1   1   2   1   1   1   2   1   1   1   2   2   1   2   2   1   1   1   1   1   2   1   2   2   2   1   1   1   1   2   2   2   2   1   2   2   2   2   1   1   1   2   1   2   2   2   1   2   1   2   2   2   2   1   2   2   1   2   2   1   2   2   2   1   1   2   2   2   1   1   1   1   2   2   1   1   2   1   2   1   1   2   2   1   1   2   1   1   2   2   1   1   2   2   1   1   1   2   1   2   1   2   1   2   1   1   1   1   2
 MK-4-15                1   1   2   1   1   2   1   1   1   1   1   1   2   2   1   1   1   2   1   1   1   2   1   1   1   1   2   2   1   1   1   2   2   2   1   2   2   2   2   2   1   2   1   1   1   1   1   2   2   2   2   1   1   2   2   2   2   1   2   2   1   2   1   2   1   1   1   2   2   1   2   2   1   1   1   1   2   1   1   2   2   1   2   1   1   1   2   1   2   1   2   1   1   2   1   1   1   2   1   1   1   2   2   1   2   2   1   1   1   1   1   2   1   2   2   2   1   1   1   2   2   2   2   2   1   2   1   2   2   1   1   1   2   1   2   2   2   1   2   1   2   2   2   2   1   1   2   1   2   2   2   2   2   2   1   2   2   2   2   1   2   1   1   2   2   1   1   2   1   2   1   1   2   1   1   1   2   1   1   2   1   1   2   2   2   1   2   1   2   1   2   1   2   1   2   1   1   2   1   2
 MK-4-16                2   1   2   1   1   2   1   1   1   1   1   1   2   2   2   1   1   2   1   1   1   2   1   1   1   2   2   2   1   1   1   2   2   2   1   2   2   1   2   2   2   2   1   1   1   1   1   2   2   2   2   1   1   2   1   2   2   1   2   2   1   2   1   2   1   1   1   2   2   1   2   2   1   1   1   1   2   2   2   2   2   1   2   1   1   1   2   1   2   2   2   1   1   2   1   1   1   2   1   1   1   2   2   1   2   2   1   1   1   1   1   2   1   2   2   2   1   1   1   2   2   2   2   1   1   2   2   2   2   1   1   2   2   1   1   2   2   2   2   1   2   2   2   2   1   1   1   1   2   1   2   2   2   2   1   2   2   2   1   1   2   1   1   2   2   1   1   2   1   1   1   1   2   1   1   1   2   1   1   2   1   1   2   1   2   1   2   1   2   1   2   1   2   1   2   1   1   2   1   2
 MK-5-1                 2   2   2   2   2   1   2   1   1   2   2   2   1   2   2   1   1   2   1   2   1   1   2   2   2   1   1   1   2   1   2   2   1   2   2   1   2   2   1   2   1   1   1   2   1   1   1   1   1   2   2   2   1   1   2   1   2   1   2   1   1   1   2   1   1   1   2   2   1   1   1   1   1   1   1   1   2   2   2   2   1   1   2   1   1   2   2   1   2   2   1   2   1   2   2   1   2   2   1   2   2   2   1   2   1   1   1   2   2   1   1   1   1   2   1   1   1   2   1   1   2   2   2   2   1   2   2   2   1   2   2   1   1   1   1   1   2   2   2   1   2   2   2   2   1   2   1   1   2   1   2   1   1   1   1   1   1   2   1   1   1   1   1   1   2   2   1   1   1   2   1   2   2   2   1   2   1   1   2   1   1   1   2   1   1   1   2   1   1   1   2   1   1   1   1   2   1   2   2   1
 MK-5-2                 2   2   2   1   2   1   2   1   1   2   2   2   1   2   1   1   1   2   2   2   1   1   2   2   2   1   1   1   2   1   1   2   1   2   2   1   2   2   1   2   1   1   1   1   1   1   1   1   1   2   2   2   1   1   1   1   2   1   2   1   1   1   2   1   1   1   2   2   1   1   1   1   1   1   1   1   2   2   2   2   1   1   1   1   1   1   1   1   2   2   1   2   2   1   2   2   1   2   1   2   2   2   1   2   1   1   1   2   2   1   1   1   1   1   1   1   1   2   1   1   2   2   2   2   2   2   1   2   1   2   2   1   1   1   1   1   2   2   1   1   2   2   2   1   1   2   1   2   2   2   2   1   1   1   1   1   1   2   1   1   1   1   1   1   2   1   1   2   1   2   1   2   2   2   1   2   1   1   2   1   1   1   2   2   1   1   2   1   2   1   2   1   1   1   1   2   1   2   2   1
 MK-5-3                 2   1   2   1   2   1   2   1   2   2   2   2   1   2   1   2   1   1   1   2   1   1   2   2   2   1   1   1   2   1   1   2   1   2   1   1   2   2   1   2   1   1   1   1   1   1   1   1   1   2   2   2   1   2   1   1   2   1   2   1   1   1   2   1   1   1   2   2   1   1   1   1   1   1   1   1   2   2   1   2   1   2   1   1   1   1   1   1   2   2   1   2   2   1   2   2   1   2   1   2   1   2   1   2   1   1   1   2   2   1   1   2   1   2   2   1   1   2   1   1   2   2   2   2   1   2   1   2   1   2   2   1   2   1   1   1   2   2   1   2   2   2   2   1   1   2   1   2   2   2   2   1   1   1   2   1   1   2   1   2   1   1   1   1   1   1   1   2   1   1   1   2   1   1   1   2   2   1   2   1   1   1   2   1   1   1   2   1   2   1   2   1   1   1   1   2   2   2   2   2
 MK-5-4                 2   1   2   1   1   1   2   1   2   2   2   2   1   2   2   1   1   1   1   2   1   1   2   2   1   1   1   1   2   1   1   2   1   2   1   1   1   2   1   2   1   1   1   1   1   1   1   1   1   2   2   2   1   1   1   1   2   2   2   1   1   1   2   1   1   1   1   1   1   1   1   1   1   1   1   1   2   2   2   2   1   1   1   1   1   1   1   1   2   2   1   2   2   1   2   2   1   2   1   2   1   2   1   2   1   1   1   2   2   1   1   2   1   2   2   1   2   2   2   1   2   2   2   2   1   2   1   2   1   2   2   1   2   1   1   1   2   2   1   2   2   2   2   1   1   2   2   2   2   2   2   1   1   1   2   1   1   2   1   1   1   1   1   1   1   1   1   2   1   1   1   2   1   1   1   2   2   1   1   1   1   1   2   1   1   1   2   1   1   2   2   1   1   1   1   2   2   2   2   2
 MK-5-5                 2   1   2   1   1   1   2   1   2   2   2   2   2   2   2   1   1   1   2   2   1   1   2   2   1   1   1   1   2   1   1   2   1   2   1   1   1   2   1   2   1   1   1   2   1   1   1   1   1   2   2   2   1   1   1   1   2   2   2   1   1   1   2   1   1   1   1   1   1   1   1   1   1   2   1   1   2   2   2   2   1   1   2   1   1   1   1   1   2   2   1   2   2   1   2   2   1   2   1   2   1   2   1   1   1   1   1   2   2   1   1   2   2   2   2   1   2   2   1   1   2   1   2   2   1   2   1   2   1   2   2   1   2   1   1   1   1   2   1   2   2   2   2   1   1   2   2   2   2   2   2   1   1   1   1   1   1   2   1   2   1   1   1   1   1   1   1   2   1   1   1   2   1   1   1   2   2   1   1   1   1   1   2   1   1   1   2   2   1   2   2   1   1   1   1   2   2   1   2   2
 MK-5-6                 2   2   2   1   1   1   2   1   2   2   2   2   2   2   2   1   1   1   2   2   1   1   2   2   1   2   2   1   2   1   2   2   1   2   1   2   1   2   2   2   1   1   1   2   1   1   1   1   1   1   2   2   2   1   2   1   2   2   2   1   1   2   2   1   1   1   1   1   1   1   1   1   1   2   1   1   2   2   2   2   1   1   2   1   1   1   1   1   2   2   1   2   2   1   1   2   1   2   1   2   1   2   1   1   1   1   1   2   2   1   1   1   2   2   2   1   2   2   1   1   2   2   1   2   1   2   1   2   1   2   2   1   2   2   1   1   1   2   1   2   2   2   2   1   1   2   2   2   2   2   2   1   1   1   1   1   1   2   1   2   1   1   1   1   1   1   1   2   1   2   1   2   1   2   1   2   2   1   2   1   1   1   2   1   1   1   1   2   1   1   2   1   2   1   2   1   1   1   2   2
 MK-5-7                 2   2   2   1   1   1   2   1   2   1   2   2   2   2   1   1   1   1   2   2   1   1   2   2   1   2   2   1   2   1   2   2   1   2   1   2   1   1   2   1   1   1   1   2   1   1   1   1   1   2   2   2   2   1   2   1   2   2   2   1   1   2   2   1   2   1   1   1   1   1   1   1   1   2   1   1   2   1   2   2   1   1   1   1   1   1   1   1   2   2   1   2   2   1   1   2   1   2   1   2   1   2   1   1   1   1   1   2   1   1   1   1   2   1   2   1   2   2   1   1   1   2   1   2   2   2   2   2   1   2   2   1   2   2   2   1   1   2   1   2   2   2   2   1   1   2   2   2   2   2   2   1   1   1   1   1   1   2   1   2   1   1   1   2   1   1   1   2   1   2   1   2   1   2   1   1   2   2   2   1   1   1   2   1   1   1   1   2   2   1   2   1   2   1   2   1   1   1   2   2
 MK-5-8                 2   2   2   1   1   1   1   1   2   1   2   2   2   1   1   1   1   1   2   2   2   1   2   2   1   1   2   2   2   1   2   2   1   2   1   2   1   1   2   1   1   1   1   2   1   1   1   1   1   2   2   2   2   2   2   1   2   2   2   1   1   1   2   1   2   1   1   1   1   1   1   1   1   2   1   1   1   1   2   2   1   1   2   2   1   1   1   1   2   2   1   2   2   1   1   2   1   2   1   1   1   2   1   1   1   1   1   2   1   1   1   1   2   1   2   1   2   2   1   1   1   2   1   2   2   2   2   2   1   2   2   1   2   2   2   1   1   2   1   2   2   2   2   1   2   2   2   1   2   2   2   1   1   1   1   1   1   2   1   2   1   1   1   2   1   2   1   2   1   2   1   2   1   2   1   1   2   2   2   1   1   1   2   2   1   1   1   2   2   1   2   1   2   2   2   1   1   1   2   2
 MK-5-9                 2   2   2   1   1   1   1   1   2   1   2   2   2   1   1   1   1   1   2   2   1   1   1   2   1   1   2   2   2   1   2   1   1   2   1   2   1   1   2   1   1   1   1   2   1   1   1   1   1   1   2   2   2   2   2   1   2   2   2   2   1   1   1   1   1   1   1   1   1   1   1   1   2   2   1   1   1   1   2   2   1   1   2   2   1   1   1   1   2   2   1   2   2   2   1   2   1   2   1   1   1   2   1   1   1   1   1   2   1   2   1   1   2   1   2   1   2   2   1   1   1   2   1   2   2   2   2   2   1   1   2   1   2   2   2   1   1   2   1   2   2   2   2   1   2   2   2   1   2   2   1   1   1   1   1   2   1   2   1   2   2   1   1   2   1   1   1   2   1   2   1   1   1   1   1   1   2   2   2   1   1   1   2   2   2   1   1   2   2   1   1   1   2   2   2   1   1   1   2   2
 MK-5-10                2   2   2   1   1   1   1   1   2   1   2   2   2   1   1   2   2   1   2   2   1   1   1   1   2   1   2   2   2   1   2   1   1   2   2   2   1   1   2   1   1   1   1   2   1   1   1   1   1   1   2   2   1   2   2   1   2   2   2   1   1   1   1   2   1   1   1   1   1   1   1   1   1   2   1   1   1   1   2   2   1   1   2   2   1   1   1   1   2   2   1   2   2   1   1   1   1   2   1   1   1   2   1   1   2   1   1   2   1   2   1   2   2   1   2   1   2   2   1   1   1   2   2   2   2   2   2   1   1   2   2   1   2   2   2   2   1   2   1   2   2   2   2   1   2   2   2   2   2   1   1   1   1   1   1   2   1   2   1   2   2   1   1   2   1   1   1   2   1   2   1   1   1   1   1   1   2   1   2   1   1   1   2   2   2   1   2   1   2   1   1   1   2   2   2   1   1   1   2   2
 MK-5-11                2   1   2   1   2   1   1   1   2   1   2   2   1   1   1   2   2   1   2   2   1   2   1   1   2   1   2   2   2   1   2   1   1   1   2   2   1   1   2   1   1   1   2   2   1   1   1   1   1   1   2   2   1   2   2   2   2   2   2   1   1   1   1   2   1   1   1   1   1   1   1   1   1   1   1   1   1   1   2   2   1   1   1   2   1   2   1   1   2   2   1   2   2   1   1   1   2   2   1   2   1   2   1   1   2   1   1   2   1   1   1   1   2   1   2   1   2   2   1   1   1   2   2   2   2   2   2   2   1   2   2   1   2   2   2   2   1   2   1   2   2   2   2   1   2   2   2   2   2   2   1   1   1   2   1   2   1   2   1   2   2   1   1   2   1   1   1   2   1   2   1   1   1   1   1   1   2   1   2   2   1   1   2   2   1   1   2   1   2   1   1   1   2   2   2   1   1   1   2   2
 MK-5-12                2   1   2   1   1   1   1   1   2   1   2   2   1   1   1   2   2   1   2   2   1   2   1   2   1   1   1   1   2   1   2   1   1   1   2   2   2   1   2   1   1   1   2   2   1   1   1   1   1   1   2   2   1   2   2   2   2   2   2   1   1   1   1   2   1   1   1   1   1   2   1   1   1   1   1   1   1   1   2   2   1   1   1   2   1   2   1   1   2   1   1   2   2   1   1   1   2   2   1   2   1   1   1   1   2   1   1   2   1   1   1   1   2   1   2   1   2   2   1   1   1   2   2   2   2   2   2   2   1   1   2   1   2   2   2   1   1   1   2   2   2   2   2   1   2   2   2   2   2   2   1   1   1   2   1   2   1   2   1   2   2   1   1   2   1   1   2   2   1   2   1   1   1   1   1   1   2   2   2   2   1   1   2   2   1   1   2   1   2   1   1   1   2   1   1   1   1   1   2   2
 MK-5-13                2   1   2   1   1   1   1   1   2   1   2   2   1   1   1   2   2   1   2   2   1   2   1   2   1   1   1   1   2   1   2   1   1   1   2   1   2   1   2   1   1   1   2   2   1   1   1   1   2   1   2   2   1   1   1   2   2   2   2   1   1   1   1   2   1   1   1   1   1   2   1   1   1   1   1   1   1   1   2   2   1   1   2   1   1   2   1   1   2   1   1   2   2   1   1   1   2   2   1   2   2   1   1   1   2   1   1   2   1   1   1   1   2   1   2   1   2   2   1   1   2   2   2   2   1   2   2   2   1   1   1   1   2   2   2   1   2   1   2   2   2   2   2   1   2   2   2   2   2   2   1   1   1   2   1   2   2   2   1   2   2   1   1   2   2   1   1   2   1   2   1   1   1   1   1   1   2   2   2   1   1   1   2   2   1   1   2   1   2   1   1   1   2   1   1   1   1   1   2   2
 MK-5-14                2   1   2   1   1   1   1   1   2   1   2   1   1   1   1   2   2   1   2   2   1   2   1   2   1   1   1   1   2   1   2   1   1   1   2   1   2   1   2   1   1   1   2   2   1   1   1   1   2   2   2   2   1   2   1   2   2   2   2   1   1   1   1   2   1   1   1   1   1   2   1   1   1   1   2   1   1   1   2   2   1   1   2   1   1   2   1   1   2   1   1   2   2   2   1   1   2   2   1   2   2   1   1   1   2   1   1   2   1   1   1   1   2   1   2   1   2   2   1   2   2   2   2   1   1   2   2   2   1   1   1   1   2   2   2   1   2   1   2   1   1   2   2   1   2   2   2   2   2   2   2   1   1   1   1   2   2   2   2   2   2   1   1   2   1   1   1   1   1   2   1   1   1   1   1   1   2   2   1   2   1   1   2   2   1   1   2   1   2   1   1   1   2   1   1   2   1   1   2   2
 MK-5-15                2   1   2   1   1   1   1   1   2   1   2   1   1   1   1   1   2   1   2   2   1   2   1   2   1   1   1   1   1   1   2   1   1   1   2   1   2   1   2   1   1   1   2   2   1   1   2   2   2   2   2   1   1   2   1   2   2   1   2   1   1   1   2   2   1   1   2   1   1   2   1   1   1   1   2   1   1   1   2   2   1   2   2   1   1   2   1   1   1   2   1   1   2   2   1   1   2   2   1   2   2   1   1   1   2   1   1   2   1   1   1   1   2   1   1   2   2   2   1   2   2   2   2   1   2   2   2   2   1   1   1   1   2   2   2   1   2   2   2   1   1   2   1   1   2   2   2   2   2   2   2   1   2   1   1   2   2   2   1   2   2   1   1   2   1   1   1   1   1   2   1   1   1   1   2   1   1   2   1   2   1   1   1   2   1   1   2   1   2   1   1   1   2   1   1   2   1   1   2   2
 MK-5-16                2   1   2   1   1   1   1   2   2   1   2   1   1   1   1   1   2   1   2   2   1   2   1   2   1   1   1   1   1   1   2   1   1   1   2   1   2   1   2   1   1   1   2   1   1   1   2   1   2   2   2   1   1   2   1   2   2   1   2   1   1   1   2   2   1   1   2   1   1   2   1   1   1   1   2   1   1   1   2   1   1   2   2   1   1   1   1   1   1   2   1   1   2   2   2   1   2   1   1   2   2   1   1   1   2   1   1   2   1   1   1   1   2   1   1   2   2   2   1   2   2   2   2   1   2   2   2   2   1   1   1   2   2   2   2   1   2   2   1   1   1   2   1   1   2   2   2   2   2   2   2   1   2   1   1   2   2   2   1   2   2   1   1   1   1   1   1   1   1   1   2   1   1   1   2   1   1   2   1   2   1   1   1   2   1   1   2   1   2   1   1   1   2   2   1   2   1   1   2   2
 MK-6-1                 1   1   1   1   2   2   1   2   2   2   1   2   2   2   2   2   2   2   1   1   1   2   2   2   2   2   1   2   1   2   1   1   2   2   2   1   2   2   1   1   1   2   1   1   2   1   1   2   2   1   2   2   1   1   1   2   1   1   1   1   1   2   1   2   2   2   2   2   2   1   1   2   2   2   2   2   1   2   1   1   2   2   2   1   1   2   2   2   1   2   2   1   1   1   2   2   1   2   1   1   2   2   2   1   1   1   1   2   1   1   1   2   1   1   1   2   1   2   2   2   2   2   1   2   1   1   2   1   1   1   2   2   2   1   1   2   1   1   2   1   2   1   1   1   2   2   2   2   1   1   1   1   2   2   2   1   1   2   1   1   1   2   2   2   1   2   1   2   2   1   1   1   1   1   1   2   2   1   2   2   2   1   1   2   1   1   2   2   1   2   1   1   1   2   2   1   1   2   1   1
 MK-6-2                 1   1   1   1   2   2   2   2   1   1   1   2   2   2   2   2   2   2   1   1   1   2   1   2   2   2   1   2   1   2   1   1   2   2   2   1   2   2   1   1   1   2   1   1   2   1   1   2   2   2   2   2   2   1   1   2   1   1   1   1   1   2   1   2   2   2   2   2   2   1   1   2   2   1   2   2   1   1   1   1   2   2   2   1   1   2   2   2   1   2   2   1   1   1   2   2   1   1   1   1   2   2   1   1   1   1   1   2   1   1   1   2   1   1   1   2   1   2   2   2   2   2   1   1   1   1   2   2   1   2   2   2   2   2   1   2   1   1   2   1   2   1   1   1   2   2   2   1   1   1   1   1   2   2   1   1   1   2   2   1   1   2   2   2   1   2   1   2   2   1   1   1   1   1   1   2   2   1   2   2   2   1   1   2   1   1   2   2   1   2   1   1   1   1   1   1   1   2   1   1
 MK-6-3                 1   1   1   1   2   1   2   2   1   1   1   2   2   2   1   2   2   2   1   1   1   1   1   1   2   2   1   2   1   1   1   2   2   2   2   1   2   2   1   1   1   2   1   1   1   1   1   2   2   2   2   2   2   1   1   2   1   1   1   1   1   2   1   2   2   2   2   2   2   1   1   2   2   1   2   2   1   1   1   1   2   2   2   1   1   2   2   2   1   2   2   1   1   1   2   2   1   1   1   1   2   1   1   1   1   1   1   2   1   1   1   1   1   1   1   2   1   2   2   2   1   2   1   1   1   1   2   2   1   2   2   2   2   2   1   2   1   1   2   1   2   1   1   1   2   2   1   2   1   1   1   1   2   2   1   1   1   2   1   1   1   2   2   2   1   2   2   2   2   1   1   1   1   1   2   2   2   1   2   2   2   1   1   2   1   1   2   2   1   2   1   1   1   1   1   2   1   2   2   1
 MK-6-4                 1   1   1   1   2   1   2   2   1   1   1   2   2   2   1   2   2   2   1   1   1   1   1   1   2   2   1   2   2   1   1   2   2   2   2   1   2   2   1   1   1   2   1   2   1   2   1   2   2   2   2   1   2   1   1   2   1   1   1   1   1   2   1   2   2   2   1   2   2   2   1   2   2   1   2   2   1   1   1   1   2   2   2   1   1   2   2   2   1   2   2   1   1   1   2   1   1   1   2   1   2   1   1   1   1   1   1   2   1   2   1   1   1   1   1   2   1   2   2   2   1   2   1   1   2   1   2   2   2   2   2   2   2   2   1   2   1   1   2   1   1   1   1   1   2   2   1   2   1   1   1   1   2   2   1   1   1   1   1   2   1   2   1   2   1   2   2   2   2   1   1   1   2   1   2   2   2   1   1   2   2   1   1   2   1   1   2   2   1   1   1   1   1   1   1   1   1   2   2   1
 MK-6-5                 1   1   1   1   2   1   2   2   1   1   1   1   2   2   2   2   2   2   1   1   1   1   1   1   2   2   1   2   2   1   1   2   2   2   2   1   2   2   1   1   1   2   1   2   1   2   1   2   2   2   2   2   2   1   1   2   1   1   1   1   1   2   1   2   2   2   1   2   2   2   1   2   2   1   2   2   2   1   2   1   2   2   2   1   1   2   2   2   1   2   2   1   1   1   2   1   2   2   1   1   2   1   1   1   2   1   1   2   1   2   1   1   1   1   1   2   1   2   2   1   1   1   1   1   2   1   1   2   2   2   2   1   2   2   1   2   1   1   2   1   1   1   1   1   2   2   1   2   1   1   1   1   2   2   1   1   1   1   1   2   1   2   1   2   1   2   2   2   2   1   1   1   2   2   2   2   2   1   1   2   2   1   1   2   1   1   2   2   1   1   1   1   1   1   1   1   1   2   2   1
 MK-6-6                 1   1   1   1   2   1   2   2   1   1   2   1   2   2   2   1   2   2   1   1   1   1   1   1   2   2   1   2   2   1   1   2   2   1   2   1   2   2   1   1   1   2   1   2   1   2   1   2   2   2   1   2   2   1   1   2   1   2   1   1   1   2   1   2   1   2   2   2   2   2   1   2   2   1   2   2   2   1   2   1   2   2   2   1   1   2   2   2   1   1   2   1   1   2   2   1   2   2   1   1   2   1   2   1   2   1   1   2   1   1   2   1   1   1   1   2   1   2   2   1   1   1   2   1   2   1   1   2   1   2   2   1   2   2   1   2   1   1   2   1   2   1   2   1   2   2   1   2   1   1   1   1   2   2   1   1   1   1   2   2   1   2   2   2   1   2   2   1   2   2   1   1   2   2   2   2   1   1   2   2   2   2   1   2   1   1   2   2   1   1   1   1   1   1   1   1   2   2   2   1
 MK-6-7                 1   2   1   1   2   1   2   2   1   1   1   1   2   2   2   1   2   2   1   1   1   1   1   1   2   2   1   2   2   1   2   2   2   1   2   1   2   2   1   1   1   2   1   1   1   2   1   1   2   2   1   2   2   1   1   1   1   2   1   1   1   2   1   2   1   2   2   2   1   2   2   2   2   1   2   2   1   1   2   1   1   2   2   1   2   2   2   2   1   1   2   1   1   1   2   1   2   2   1   2   2   1   1   1   2   1   1   2   1   1   2   1   1   1   1   2   1   2   2   1   1   1   2   1   2   1   1   1   1   2   1   1   2   2   1   2   1   2   2   1   2   1   2   1   2   2   1   2   1   1   1   1   1   2   1   1   1   1   2   2   1   2   2   2   2   2   2   1   2   2   2   1   2   1   2   2   1   1   2   2   2   2   1   2   1   1   2   2   1   1   1   2   1   1   1   1   2   1   2   1
 MK-6-8                 1   2   1   1   2   1   2   2   1   1   1   1   2   2   2   1   2   2   2   1   1   1   2   1   2   2   1   2   2   1   2   1   2   1   2   1   2   2   1   1   1   2   1   1   2   2   1   1   2   2   1   2   2   2   1   1   1   2   1   2   1   2   1   2   1   2   2   2   1   2   2   2   2   1   2   2   1   1   2   1   1   2   2   1   2   2   2   2   1   2   2   1   2   1   2   1   2   2   1   2   1   1   1   1   2   1   1   2   1   1   2   1   1   1   1   2   1   2   2   1   1   1   2   1   2   1   1   1   2   1   2   1   2   2   1   2   1   2   2   1   2   1   1   1   2   2   1   2   1   1   1   1   1   2   2   1   1   1   2   2   1   2   1   1   2   2   2   1   2   2   1   1   2   1   2   2   2   1   2   2   2   2   1   1   1   1   2   2   1   1   1   2   1   1   1   1   2   1   2   1
 MK-6-9                 1   2   1   1   2   1   2   2   1   1   1   1   2   2   2   1   2   2   2   1   1   1   2   1   2   2   1   2   2   1   2   1   2   1   2   1   2   2   1   2   1   1   1   1   2   2   1   1   2   2   2   2   2   2   1   1   1   2   1   2   1   2   1   2   1   2   2   2   2   1   2   2   2   1   2   2   1   1   2   1   2   2   2   1   2   2   2   2   2   2   2   1   2   1   2   1   2   2   1   2   1   1   1   1   2   1   1   2   1   1   2   1   1   1   1   2   1   2   2   1   1   1   2   1   2   1   1   1   2   1   2   2   2   2   1   2   1   2   2   1   2   1   2   1   2   2   1   2   1   1   1   1   1   1   2   1   1   1   2   2   1   2   1   1   2   2   1   2   1   2   1   1   2   1   2   2   2   1   2   2   2   2   1   1   2   1   2   2   1   2   1   2   1   1   1   1   2   1   2   1
 MK-6-10                1   2   1   1   2   1   2   2   1   1   1   1   2   2   2   1   2   2   1   1   1   1   2   1   2   2   1   2   2   1   2   1   2   1   2   1   2   2   1   2   2   1   1   1   2   2   1   1   2   2   2   1   1   2   1   2   1   2   1   2   1   2   1   1   1   2   2   2   2   1   2   2   2   1   2   2   1   2   2   1   1   2   1   1   2   2   2   2   2   2   2   1   2   1   2   1   2   2   1   2   1   1   1   1   2   1   1   2   2   1   2   1   2   1   1   1   1   2   2   1   1   1   2   2   2   1   1   1   2   2   1   2   2   1   1   2   1   2   2   1   2   1   2   1   2   2   1   2   1   1   1   1   2   1   2   1   1   1   2   1   1   2   1   1   2   2   1   2   1   2   1   1   2   2   2   2   2   1   2   2   2   2   1   1   2   1   2   2   2   2   1   2   2   1   2   1   1   1   2   2
 MK-6-11                1   2   1   1   2   1   2   2   1   1   1   1   2   2   2   1   2   2   1   1   1   1   2   1   2   2   1   2   2   1   2   1   2   2   2   1   2   2   1   2   2   1   1   1   2   2   1   1   2   2   2   2   1   2   1   2   1   2   1   2   1   2   1   1   1   2   2   2   2   2   2   2   2   1   2   2   1   2   2   1   1   2   1   1   2   2   2   2   2   2   2   1   2   1   2   1   2   2   1   2   1   1   1   1   2   1   1   2   2   1   2   1   2   1   1   1   1   2   2   1   1   2   2   1   2   1   1   1   2   2   1   2   2   1   1   2   1   2   2   1   2   1   2   1   2   2   1   2   2   1   1   1   2   1   2   2   1   1   2   1   1   2   1   1   2   2   1   2   1   2   1   1   2   2   2   2   2   1   2   2   2   2   2   1   2   1   1   2   1   2   1   2   1   1   2   1   1   1   2   1
 MK-6-12                1   2   1   2   2   1   2   2   1   1   1   1   2   1   2   1   2   2   1   1   1   2   2   2   2   2   1   2   2   1   2   1   2   2   2   1   2   2   1   2   2   1   1   1   2   1   1   1   2   2   2   1   1   2   1   2   1   2   1   2   1   2   1   1   2   1   1   2   2   2   2   2   2   1   2   2   1   1   2   1   1   2   1   1   2   2   2   2   2   2   2   1   2   1   2   1   1   2   1   2   1   1   1   1   1   1   1   1   2   1   2   1   2   1   1   1   1   1   2   1   1   2   2   1   2   1   1   1   2   2   1   2   2   1   1   2   2   2   2   1   2   1   2   1   1   2   1   2   1   1   1   1   2   1   2   2   1   2   2   1   1   2   1   1   2   2   1   2   1   2   1   2   1   2   2   2   2   1   2   2   1   2   2   1   2   1   1   2   1   2   1   2   1   1   2   1   1   2   2   1
 MK-6-13                1   2   1   2   2   1   1   2   1   1   2   1   2   1   2   1   2   2   2   1   1   2   2   2   2   2   1   2   2   1   2   1   2   2   2   1   2   2   2   1   2   1   1   1   2   1   2   1   2   2   2   1   1   2   1   2   1   1   1   2   1   2   1   1   2   1   1   2   2   2   2   2   2   1   2   1   1   1   2   2   1   1   1   1   2   2   2   2   2   2   2   1   2   1   2   1   1   1   1   2   1   1   1   1   1   1   1   1   2   1   2   1   1   1   1   1   1   1   2   1   1   2   2   1   1   1   1   1   2   2   1   2   2   1   2   2   2   2   2   1   2   1   2   1   1   2   1   1   1   1   1   1   2   1   2   2   1   2   2   1   1   1   1   1   2   2   1   2   1   2   1   2   1   2   2   2   2   1   1   2   1   2   2   1   2   1   1   2   1   2   1   2   1   1   2   1   1   2   2   1
 MK-6-14                1   2   1   2   2   1   1   2   1   1   2   1   2   1   2   1   2   2   2   1   1   2   2   1   2   2   1   2   2   2   2   2   2   2   2   1   2   2   2   1   2   1   1   1   2   1   1   1   2   2   2   2   1   2   2   2   1   1   1   1   1   2   2   1   2   2   1   2   2   2   2   2   1   1   2   1   1   1   2   1   1   1   1   1   2   2   2   2   2   2   2   1   2   1   2   1   1   1   2   1   1   1   1   1   1   1   1   1   2   1   2   1   1   1   1   1   1   1   2   1   1   2   2   1   1   1   1   1   2   2   1   2   2   1   2   1   2   2   2   1   2   2   2   1   2   2   1   1   1   1   1   1   1   1   2   2   2   2   2   1   1   1   1   1   2   2   1   2   1   1   1   2   1   2   2   1   2   1   1   2   1   2   2   1   2   1   1   2   1   1   1   2   1   1   2   1   1   2   2   2
 MK-6-15                1   2   1   2   2   1   1   2   1   1   2   1   2   1   2   1   2   2   1   1   1   2   2   1   2   2   1   1   2   2   2   2   2   2   2   1   2   2   2   1   2   1   1   1   2   1   1   1   2   2   2   2   1   2   2   2   1   1   2   1   1   2   2   1   2   2   1   2   2   2   2   2   1   1   2   1   1   1   2   1   1   1   1   1   2   1   2   2   2   2   2   1   2   1   2   1   1   1   2   1   1   2   1   1   1   1   1   1   1   1   2   1   1   1   1   1   1   1   2   2   1   1   2   1   1   1   2   1   2   2   1   2   2   1   2   1   2   2   2   1   2   2   2   1   2   1   2   1   1   1   2   1   1   1   1   2   2   2   2   1   1   1   1   1   1   2   1   2   1   1   1   2   1   1   2   1   2   1   1   2   1   2   2   2   2   1   1   2   1   1   1   2   1   1   2   1   1   2   2   2
 MK-6-16                1   2   1   2   2   1   2   2   1   1   2   1   2   1   1   1   2   2   1   1   1   2   2   1   2   2   1   1   2   2   2   2   1   1   1   2   2   2   2   1   2   1   1   1   2   1   1   1   2   2   2   2   1   2   2   2   2   1   2   1   1   2   2   1   2   2   1   2   2   1   2   2   1   1   2   1   1   1   2   2   1   1   1   1   2   1   1   2   2   2   2   1   2   1   2   1   1   1   2   1   1   2   1   1   1   1   1   1   1   1   2   1   1   1   1   1   1   1   2   2   1   1   2   1   2   1   2   2   2   2   1   2   2   1   2   1   2   2   2   1   2   2   2   1   2   1   2   1   1   1   1   1   1   1   1   2   2   1   2   2   1   1   1   2   1   2   1   2   2   1   2   2   2   1   2   1   2   1   1   2   1   2   2   2   2   1   1   2   1   1   1   1   1   1   2   1   1   2   2   2
 
!****************************************** Phenotypic Data **********************************************************
!-100.0 is resevred for missing phenotype
SimulatedTrait1         9.5914   11.2514   10.7419    9.6628   10.7196   11.8445   10.2331   10.9935    9.1857    9.7057   11.1241   10.1640   10.6025    8.4818    9.4381    9.0736    9.8216    9.7113   10.8599   10.9466    9.2380    9.7730   10.0562    9.6201    9.5972   10.1960   10.2551   12.0656    8.4082    9.9467    9.7343   10.7666   12.1665    9.8477    9.4389    8.4706   10.2621   11.7016    8.2593   10.6874   11.5135   11.6829    9.5585   10.5964    8.5692   10.0683    8.9031    8.6772   10.1005   10.4644   10.2622   10.5790   10.9930   11.9534   10.1653    9.5271    9.2621    8.9565   11.2806   11.6229   11.4314    8.9448   10.1681   10.2595   11.3075   11.0892    9.2123    9.1444   10.2318    9.9753   11.1443   10.0331    9.2988   10.7387   11.1612    8.7021    9.6240   10.1636    9.9649    8.7996    9.1678    9.5180   11.0142   10.1731    8.9280   11.1060    8.5504   11.5243   11.9003   10.0894    9.3988    8.5874   10.1905    9.8214    9.3939    9.8421    9.9188   10.6075   10.1092   10.8155   10.0477   10.4984    9.6222    9.2096   10.4737    8.4785    9.5769    9.4044   10.1069    9.6689    9.4452   10.6225   10.5701   11.6191   10.3769    8.5933    9.2659   10.9071   10.8115    8.7329   10.6783   10.8408    9.0920    7.9808   10.0811   11.0238    9.6892   10.3472   10.5466    9.3011   11.1754   10.0727   10.2905   10.1860    9.2912   10.5772    9.0739   10.0901    9.1624    8.7953   11.5274   10.3690   10.1255   10.1767   10.7192    9.4763    9.6067    9.5956    8.0499   10.3145   10.3924   11.1508    7.7273    9.7884    9.3977   11.8930   11.2260   11.3060   10.6030   10.6491   11.8619   10.9198   11.6469   11.6747   10.2304   10.7152   10.8916   10.7082    8.4452   11.0969   11.5169    9.6838    9.4351   10.2049    9.9280    9.9222   10.1270    9.3525    9.0118   11.2513   10.0219    9.9381   10.2740    9.1663   10.2917    8.5429   10.1561   10.2811    9.4330    8.3872   12.5640    9.5145    9.2221   13.1467   11.3753   11.4764   10.3392    9.0577    9.2784   10.8965
 
