# Supplementary material for: Inclusive Composite Interval Mapping of QTL by Environment Interactions in Biparental Populations
Source: PLoS One. 2015 Jul 10;10(7):e0132414. doi: 10.1371/journal.pone.0132414 (PMC4498613; doi:10.1371/journal.pone.0132414)
Supplement: S1 File — (ZIP) [file pone.0132414.s001.zip › BC1 population/e=1/run_00188.met]

!**********************Note: lines staring with "!" are remarks and will be ignored in the program********************
!*********************************General Information**********************************
!Assuming F1 = P1 x P2, populations available in QTL IciMapping are: 
!  1, P1BC1F1 = P1 x F1, the first backcrossing where P1 is used as the recurrent parent;
!  2, P2BC1F1 = P2 x F1, the first backcrossing where P2 is used as the recurrent parent;
!  3, F1DH, F1-derived doubled haploids; 
!  4, RIL or F1RIL, recombination inbred lines through the repeated selfing of F1;
!  5, P1BC1RIL, recombination inbred lines through the repeated selfing of P1BC1F1;
!  6, P2BC1RIL, recombination inbred lines through the repeated selfing of P2BC1F1;
!  7, F2, the selfing generation of F1;
!  8, F3, the selfing generation of F2;
!  9, P1BC2F1, the second backcrossing where P1 is used as the recurrent parent; 
! 10, P2BC2F1, the second backcrossing where P2 is used as the recurrent parent;
! 11, P1BC2RIL, recombination inred lines through the repeated selfing of P1BC2F1; 
! 12, P2BC2RIL, recombination inred lines through the repeated selfing of P2BC2F1; 
! 13, P1BC1F2, the selfing generation of P1BC1F1; 
! 14, P2BC1F2, the selfing generation of P2BC1F1; 
! 15, P1BC2F2, the selfing generation of P1BC2F1; 
! 16, P2BC2F2, the selfing generation of P2BC2F1; 
! 17, P1BC1DH, P1BC1F1-derived doubled haploids; 
! 18, P2BC1DH, P2BC1F1-derived doubled haploids; 
! 19, P1BC2DH, P1BC2F1-derived doubled haploids; 
! 20, P2BC2DH, P2BC2F1-derived doubled haploids; 
   1      !Mapping Population (see remarks above)
   2      !Mapping Function (1 for Kosambi; 2 for Haldane; 3 for Morgan)
   2      !Marker Space Type (1 for intervals; 2 for positions)
   1      !Marker Space Unit(1 for centiMorgans; 2 for Morgan)
   6      !Number of Chromosomes (or Linkage Groups)
 200      !Size of the mapping population
   1      !Number of environments
 
!***************************************** Chromosomes and Linkage Maps **********************************************
!Chromosome                 NumMarkers
-CH1                        16
-CH2                        16
-CH3                        16
-CH4                        16
-CH5                        16
-CH6                        16
!Linkage map (Marker name followed by position or the interval length)
 MK-1-1                1     0.000
 MK-1-2                1    10.000
 MK-1-3                1    20.000
 MK-1-4                1    30.000
 MK-1-5                1    40.000
 MK-1-6                1    50.000
 MK-1-7                1    60.000
 MK-1-8                1    70.000
 MK-1-9                1    80.000
 MK-1-10               1    90.000
 MK-1-11               1   100.000
 MK-1-12               1   110.000
 MK-1-13               1   120.000
 MK-1-14               1   130.000
 MK-1-15               1   140.000
 MK-1-16               1   150.000
 MK-2-1                2     0.000
 MK-2-2                2    10.000
 MK-2-3                2    20.000
 MK-2-4                2    30.000
 MK-2-5                2    40.000
 MK-2-6                2    50.000
 MK-2-7                2    60.000
 MK-2-8                2    70.000
 MK-2-9                2    80.000
 MK-2-10               2    90.000
 MK-2-11               2   100.000
 MK-2-12               2   110.000
 MK-2-13               2   120.000
 MK-2-14               2   130.000
 MK-2-15               2   140.000
 MK-2-16               2   150.000
 MK-3-1                3     0.000
 MK-3-2                3    10.000
 MK-3-3                3    20.000
 MK-3-4                3    30.000
 MK-3-5                3    40.000
 MK-3-6                3    50.000
 MK-3-7                3    60.000
 MK-3-8                3    70.000
 MK-3-9                3    80.000
 MK-3-10               3    90.000
 MK-3-11               3   100.000
 MK-3-12               3   110.000
 MK-3-13               3   120.000
 MK-3-14               3   130.000
 MK-3-15               3   140.000
 MK-3-16               3   150.000
 MK-4-1                4     0.000
 MK-4-2                4    10.000
 MK-4-3                4    20.000
 MK-4-4                4    30.000
 MK-4-5                4    40.000
 MK-4-6                4    50.000
 MK-4-7                4    60.000
 MK-4-8                4    70.000
 MK-4-9                4    80.000
 MK-4-10               4    90.000
 MK-4-11               4   100.000
 MK-4-12               4   110.000
 MK-4-13               4   120.000
 MK-4-14               4   130.000
 MK-4-15               4   140.000
 MK-4-16               4   150.000
 MK-5-1                5     0.000
 MK-5-2                5    10.000
 MK-5-3                5    20.000
 MK-5-4                5    30.000
 MK-5-5                5    40.000
 MK-5-6                5    50.000
 MK-5-7                5    60.000
 MK-5-8                5    70.000
 MK-5-9                5    80.000
 MK-5-10               5    90.000
 MK-5-11               5   100.000
 MK-5-12               5   110.000
 MK-5-13               5   120.000
 MK-5-14               5   130.000
 MK-5-15               5   140.000
 MK-5-16               5   150.000
 MK-6-1                6     0.000
 MK-6-2                6    10.000
 MK-6-3                6    20.000
 MK-6-4                6    30.000
 MK-6-5                6    40.000
 MK-6-6                6    50.000
 MK-6-7                6    60.000
 MK-6-8                6    70.000
 MK-6-9                6    80.000
 MK-6-10               6    90.000
 MK-6-11               6   100.000
 MK-6-12               6   110.000
 MK-6-13               6   120.000
 MK-6-14               6   130.000
 MK-6-15               6   140.000
 MK-6-16               6   150.000
!*********************************** Marker Types ********************************************************************
!Co-dominant marker: When heterozygote F1 is present, P1 is coded as 2, F1 is coded as 1, and P2 is coded as 0; Otherwise, P1 is coded as 2, and P2 is coded as 0. 
!Dominant marker: When heterozygote F1 is present, P1 and F1 are coded as 12, and P2 is coded as 0; Otherwise, P1 is coded as 2, and P2 is coded as 0.  
!Recessive markers: When heterozygote F1 is present, P1 is coded as 2, and F1 and P2 are coded as 10; Otherwise, P1 is coded as 2, and P2 is coded as 0. 
!Missing marker is coded as -1. 
 MK-1-1                 1   2   2   2   1   2   1   2   1   1   2   2   1   1   1   2   1   1   2   1   2   1   1   2   1   1   2   2   2   2   1   2   2   2   2   1   1   2   2   1   1   1   1   1   1   2   2   1   1   1   1   2   1   1   1   1   2   1   2   1   1   2   2   2   1   2   2   2   2   1   1   1   1   2   1   1   2   2   1   2   1   2   2   1   1   1   2   1   1   1   1   2   1   1   2   2   1   1   2   1   1   2   2   1   1   2   1   1   1   2   1   2   1   1   1   2   2   2   1   1   1   1   2   1   2   1   2   1   1   2   1   2   1   2   1   2   2   1   2   2   2   2   2   1   2   2   2   2   1   2   2   2   1   2   1   1   1   2   1   2   2   1   2   1   1   2   2   2   1   1   2   1   1   1   2   1   2   1   1   1   1   1   1   2   1   2   2   1   2   2   1   1   1   1   1   1   1   1   1   1
 MK-1-2                 1   2   2   1   1   2   1   2   1   1   2   2   1   1   1   1   1   1   1   1   2   1   1   2   1   1   2   2   2   2   1   2   2   2   2   1   1   2   2   1   1   1   1   1   1   2   2   1   1   1   1   2   1   1   1   1   2   1   2   2   1   2   1   1   1   2   1   2   2   1   1   1   1   1   1   1   2   2   1   2   1   2   2   1   1   1   2   1   1   1   1   2   1   1   2   2   1   1   2   1   1   2   2   1   1   2   1   1   1   2   1   2   1   1   1   2   2   2   2   1   1   2   2   1   2   1   2   1   1   2   1   2   1   2   1   2   2   1   2   1   2   2   2   1   2   2   2   2   1   2   2   2   1   2   1   1   2   2   1   2   2   1   2   1   2   2   2   2   1   1   2   1   1   1   2   2   2   1   1   1   1   1   1   2   1   2   2   1   2   2   1   1   1   1   1   1   1   1   1   1
 MK-1-3                 1   2   2   1   1   2   1   2   1   1   1   1   1   1   1   1   2   1   1   1   2   1   1   2   1   1   2   2   2   2   1   2   2   1   2   1   1   2   2   2   2   1   1   1   1   2   2   2   1   2   1   2   1   1   1   1   2   1   2   2   1   2   1   1   2   2   2   2   2   1   1   1   1   2   1   2   2   2   2   2   1   2   2   1   1   1   2   1   1   1   1   2   1   1   2   2   1   1   2   1   1   2   2   1   1   2   1   1   1   2   1   2   1   1   1   2   2   2   2   1   1   2   2   1   2   1   2   1   1   2   1   2   2   2   2   2   2   1   2   1   2   2   2   1   2   2   2   2   1   2   2   2   1   2   1   1   2   2   1   2   2   1   2   1   2   2   1   2   1   1   2   1   1   1   2   2   2   1   1   1   1   1   1   2   1   2   2   1   2   2   2   1   1   1   1   2   2   1   1   1
 MK-1-4                 1   1   2   1   1   2   1   2   1   1   1   1   1   1   1   1   2   1   1   1   2   1   1   2   1   1   2   2   2   2   2   2   2   1   2   1   1   2   2   2   2   1   1   1   2   2   2   2   1   2   1   2   1   1   1   1   2   1   2   2   1   1   1   1   1   2   2   2   2   1   1   1   1   2   1   2   2   2   2   2   1   2   2   1   1   1   2   1   1   1   1   2   1   1   2   1   1   1   2   1   1   2   2   1   1   2   1   1   1   2   1   2   1   1   1   2   2   2   2   1   1   2   2   1   2   2   2   1   1   2   1   2   2   2   2   2   2   1   2   2   2   1   2   1   2   2   2   2   1   2   2   2   1   2   1   1   2   2   1   2   2   1   2   1   2   2   1   2   1   2   2   1   1   1   2   2   2   1   1   1   1   1   1   2   1   2   2   1   2   2   2   1   1   1   1   2   1   1   1   1
 MK-1-5                 1   1   2   1   1   2   1   2   1   1   1   1   1   1   1   1   2   1   1   1   2   1   1   2   1   1   2   2   2   2   2   2   2   1   2   2   1   2   2   2   2   1   1   1   1   2   2   2   1   2   1   2   1   1   1   1   2   1   2   2   1   1   1   1   1   2   2   2   2   2   1   1   1   1   1   2   2   2   2   2   1   2   2   1   1   1   2   1   2   1   1   2   1   2   2   1   1   1   2   1   1   2   2   1   1   1   1   1   1   1   1   2   1   1   1   2   2   2   2   1   1   2   2   1   2   2   2   1   1   2   1   2   2   2   2   2   2   1   2   2   2   1   2   1   1   2   2   2   1   2   2   2   2   2   1   1   2   2   1   2   2   2   2   1   2   2   2   2   1   2   1   1   1   1   2   2   2   1   1   1   1   1   1   2   1   2   2   2   2   2   2   2   1   1   1   2   1   2   1   1
 MK-1-6                 1   1   2   1   1   2   1   2   1   1   1   1   1   1   1   1   1   1   1   1   2   1   1   2   1   1   2   2   2   2   2   2   2   1   2   2   1   2   2   2   2   1   1   1   1   2   2   2   1   2   1   1   1   1   1   1   2   1   2   2   1   1   1   1   1   2   2   2   2   2   1   1   2   1   1   2   2   2   2   2   1   2   2   1   1   1   2   2   1   1   1   2   1   1   2   1   1   1   2   1   1   2   2   1   1   1   1   1   1   1   1   2   1   1   1   2   2   1   2   1   1   1   2   1   2   2   2   1   1   2   1   2   2   2   2   2   2   1   1   2   2   1   2   1   1   2   2   2   1   2   2   2   2   2   1   1   2   2   1   2   2   2   2   1   2   2   2   2   1   2   1   1   1   1   2   2   1   1   1   1   1   1   1   2   1   2   2   2   2   2   2   2   2   1   1   1   1   1   1   1
 MK-1-7                 2   2   2   1   1   2   1   2   1   1   1   1   1   1   1   1   1   1   1   1   1   1   1   2   1   1   2   1   1   2   2   2   1   1   2   2   1   2   2   2   2   1   1   2   1   2   2   1   1   2   1   1   1   1   1   1   2   2   2   2   1   1   1   1   1   1   2   1   2   2   1   1   2   1   1   2   2   2   2   2   1   2   2   2   1   1   2   2   1   1   1   2   1   1   1   1   1   1   2   1   1   2   2   1   1   1   1   1   1   1   2   2   1   1   2   2   2   1   2   1   1   1   2   1   2   2   2   1   1   2   1   1   2   1   2   2   2   1   1   2   2   1   2   1   1   2   2   2   1   2   2   2   2   1   1   1   2   2   1   2   2   2   2   1   2   2   2   2   1   2   1   1   1   1   2   2   1   1   1   1   1   1   1   2   1   2   2   2   2   1   1   1   2   1   1   1   2   1   1   1
 MK-1-8                 2   2   2   1   1   2   1   2   1   1   1   1   1   1   1   2   1   1   1   2   1   1   1   1   1   1   2   2   1   2   2   2   1   1   2   2   1   2   2   2   2   1   1   2   1   2   2   1   1   2   1   1   2   1   1   1   2   1   2   1   1   1   1   1   1   1   2   2   2   2   1   1   2   1   1   2   2   2   2   2   1   1   2   2   1   1   2   2   2   1   1   2   1   1   1   1   1   1   2   1   1   2   2   1   1   1   1   1   1   1   2   2   1   1   2   2   2   2   2   1   1   1   2   1   2   2   2   1   1   2   1   1   2   1   2   1   2   1   2   2   2   1   2   1   1   2   2   2   1   2   2   2   2   1   1   1   1   2   1   2   2   2   2   1   2   2   2   2   2   2   1   1   1   1   2   2   1   1   1   1   1   1   1   2   1   2   2   2   2   1   1   2   2   1   1   1   2   1   1   1
 MK-1-9                 2   2   2   1   1   2   1   1   2   1   1   1   1   1   1   2   1   1   1   2   1   1   1   1   1   1   2   2   2   2   2   2   1   1   2   2   1   2   2   2   2   2   1   2   1   2   2   1   1   2   1   1   2   1   1   1   2   2   2   1   1   1   1   1   1   1   1   2   2   2   1   1   2   1   1   2   2   2   2   2   1   1   2   2   1   1   2   2   2   1   1   1   1   1   1   1   1   1   2   1   1   2   2   2   1   1   2   1   1   1   2   2   1   1   2   2   2   2   1   1   1   1   2   1   2   2   2   1   1   2   1   1   2   1   2   1   2   1   2   2   1   1   2   1   1   2   2   2   1   2   2   2   2   1   1   2   1   2   1   2   2   2   2   1   2   2   2   2   2   2   1   1   1   1   2   2   1   1   1   1   1   2   1   2   1   2   2   2   2   2   1   2   2   1   1   1   2   1   1   1
 MK-1-10                2   2   2   1   1   2   1   2   2   1   1   1   1   1   2   2   1   1   1   2   1   2   1   1   1   1   2   2   2   2   2   2   1   1   2   2   1   2   2   2   2   2   1   2   1   2   2   1   1   2   1   1   2   1   1   1   2   2   1   1   2   1   1   2   1   1   1   2   2   2   1   1   2   1   1   2   2   2   2   2   2   1   2   2   2   1   1   2   2   1   1   1   1   1   1   2   1   1   2   1   1   2   2   2   1   1   2   1   1   1   1   2   1   1   2   2   2   2   1   1   1   1   2   1   2   2   2   1   1   2   1   1   2   1   2   1   1   1   2   2   1   1   2   1   1   2   2   2   1   2   2   2   2   1   1   2   1   2   1   2   2   2   2   1   2   2   1   2   2   2   1   1   1   1   2   2   1   1   2   1   1   2   1   2   1   2   2   2   2   2   1   2   1   1   2   2   1   1   1   1
 MK-1-11                2   1   2   1   1   2   1   2   2   1   1   1   1   1   2   2   1   1   2   2   1   2   1   1   1   1   2   2   2   2   2   2   1   1   2   2   1   2   2   2   2   2   1   2   1   2   2   1   1   2   1   1   2   1   1   1   2   1   1   1   2   1   1   1   1   1   1   2   2   1   1   1   2   1   2   2   2   2   2   2   2   1   2   2   2   1   1   2   2   1   1   1   1   1   1   1   2   1   2   1   1   2   2   2   1   1   2   1   1   1   1   2   1   1   2   2   2   2   1   2   1   1   2   2   2   2   2   1   1   2   1   1   2   1   2   1   1   1   2   2   1   1   2   1   1   2   2   2   1   2   2   2   1   1   1   2   1   2   1   2   2   2   2   1   2   2   1   2   2   2   1   1   1   1   2   2   1   1   2   1   1   2   1   2   1   2   2   2   2   2   1   2   1   1   2   2   1   1   1   2
 MK-1-12                1   1   2   1   2   2   1   2   2   1   1   1   1   1   2   2   1   1   2   2   1   2   1   1   1   1   2   2   2   2   2   2   1   1   2   1   1   2   2   2   2   2   1   2   1   2   2   1   1   2   1   1   2   1   1   1   2   1   1   1   2   1   1   1   1   1   1   2   2   1   2   1   2   1   2   2   2   2   2   2   1   1   2   2   2   1   1   2   2   1   1   1   1   1   1   2   2   1   2   1   1   2   1   2   1   1   2   1   1   1   1   2   1   1   2   2   2   2   1   2   1   1   2   2   2   2   2   1   1   2   1   2   2   1   1   1   1   1   2   1   2   1   2   1   1   2   2   2   1   2   2   2   1   1   1   2   2   2   1   2   2   2   2   1   2   2   1   2   2   2   2   1   1   2   2   2   1   1   2   1   1   2   2   2   1   2   2   2   2   2   1   2   2   1   2   2   2   1   1   2
 MK-1-13                1   1   2   1   2   2   1   2   2   1   2   1   1   1   2   2   1   1   1   2   1   2   1   1   1   1   2   2   2   2   2   2   1   1   2   1   1   2   2   2   2   2   1   2   1   2   1   1   1   2   1   1   2   1   1   1   2   1   1   1   1   1   1   1   1   1   1   2   2   1   2   1   2   1   2   2   2   2   2   2   1   1   2   2   2   1   1   2   2   1   1   1   1   1   1   2   2   1   2   1   1   1   1   2   1   1   2   1   1   1   1   2   1   2   2   2   2   2   2   2   1   1   2   2   2   2   2   2   1   2   1   2   2   1   1   1   1   1   2   1   2   1   2   1   1   2   2   2   1   2   2   1   1   2   1   2   2   2   2   2   1   2   2   1   2   2   1   2   1   2   2   1   1   2   2   2   2   1   2   1   1   2   2   1   1   2   2   2   2   2   1   2   2   1   2   2   2   1   2   2
 MK-1-14                1   1   2   2   1   2   1   2   2   2   2   1   1   1   2   1   1   1   1   2   1   2   1   1   2   1   2   2   2   2   2   2   1   1   2   1   1   2   2   2   2   2   1   2   1   2   1   1   1   2   1   2   2   1   1   2   2   1   1   2   1   1   1   1   1   1   1   2   2   1   2   2   2   1   2   2   2   2   2   2   1   2   2   2   2   1   1   2   2   1   1   1   1   1   1   2   2   1   2   1   1   2   1   2   2   2   2   2   2   1   1   2   1   2   2   2   2   2   2   2   1   1   2   2   1   2   2   2   1   2   1   2   2   1   1   1   1   1   2   1   2   1   2   1   1   2   2   2   1   1   2   1   1   2   1   2   2   2   2   2   1   2   2   1   2   2   2   2   1   2   2   1   1   2   2   2   2   1   2   1   1   2   2   1   1   2   2   2   1   2   1   2   2   1   2   2   2   1   2   2
 MK-1-15                1   2   2   2   1   1   1   2   2   1   2   1   1   1   2   1   1   1   1   2   1   2   1   1   2   1   2   2   2   2   2   2   2   1   2   1   1   1   2   2   2   2   1   2   1   2   1   1   1   2   1   2   1   1   1   2   2   1   1   2   1   1   1   1   1   1   1   2   2   1   2   2   2   1   2   2   2   2   2   2   1   2   2   2   2   1   2   2   2   1   2   1   1   1   1   2   2   1   1   1   1   1   1   2   2   2   2   1   2   1   1   1   1   1   1   2   2   2   2   2   1   1   2   1   1   2   2   2   1   2   1   2   2   1   1   1   1   1   2   1   1   1   2   1   1   2   1   2   1   1   2   1   1   2   2   2   2   2   2   2   1   2   2   1   2   2   2   2   1   2   1   1   1   2   2   2   2   1   2   1   1   2   2   1   1   2   2   2   1   2   1   2   2   1   2   2   2   1   2   2
 MK-1-16                1   2   2   2   2   1   1   2   2   2   2   1   2   2   2   2   1   1   1   2   1   2   1   1   2   1   2   2   2   2   2   2   2   1   1   1   1   1   2   1   2   2   2   2   2   2   1   1   1   2   1   2   1   1   1   2   1   1   1   2   1   1   2   1   1   1   1   2   1   1   2   2   2   1   2   2   2   2   2   2   1   2   2   2   2   2   2   2   2   1   2   1   1   1   1   2   1   1   1   1   1   1   1   2   2   1   2   1   2   1   1   1   1   1   1   2   2   2   2   2   1   1   2   1   1   2   2   1   1   2   1   2   2   2   1   1   1   2   2   1   1   1   2   1   1   2   1   1   1   1   2   1   1   2   1   2   2   2   2   2   1   2   2   1   2   2   2   2   1   2   1   1   1   2   2   2   2   1   2   1   1   2   2   1   1   2   2   2   1   2   1   2   2   2   2   2   2   1   2   2
 MK-2-1                 2   1   2   1   1   2   2   1   1   2   2   1   2   2   1   2   2   2   2   2   1   1   2   2   2   1   2   2   2   1   1   2   2   2   1   2   1   1   1   2   2   1   1   2   1   1   2   2   2   1   1   1   1   1   1   2   1   1   2   2   2   2   1   2   1   2   2   1   1   2   2   1   1   2   2   2   2   2   1   2   2   1   1   2   2   2   1   1   1   2   1   1   2   2   2   1   1   1   2   2   2   2   2   1   1   2   1   2   2   2   1   2   2   1   2   2   1   1   2   1   1   1   2   1   1   1   1   1   1   2   2   1   1   1   2   2   1   1   2   2   1   1   1   2   2   1   1   1   2   1   1   2   2   2   1   1   2   1   2   2   2   1   2   2   2   2   1   1   2   1   1   2   1   1   1   1   2   1   1   2   1   2   1   1   1   2   2   1   1   2   1   1   2   2   2   1   2   2   2   1
 MK-2-2                 2   1   2   2   1   2   2   1   1   2   2   1   2   2   1   2   2   2   2   2   1   1   2   2   2   1   2   2   1   1   1   2   2   2   1   2   2   1   1   2   2   1   1   2   1   1   2   2   2   1   1   1   1   1   1   2   1   1   2   2   2   2   2   2   1   2   2   2   2   2   2   1   1   2   1   2   2   1   1   2   2   1   1   2   1   2   1   1   1   2   1   1   2   1   2   1   1   1   2   2   2   2   2   1   1   2   1   2   2   2   1   2   2   1   2   2   1   1   2   1   1   1   2   1   1   1   1   1   1   2   2   1   1   2   2   2   1   1   2   2   1   2   1   2   2   1   1   1   2   1   1   2   2   2   1   1   2   1   2   2   2   1   2   2   2   2   1   1   2   1   1   2   1   1   1   1   2   1   2   2   1   2   1   1   1   2   2   1   1   2   1   1   2   2   1   1   2   2   1   1
 MK-2-3                 2   1   2   1   1   2   2   1   1   2   2   1   2   2   1   2   2   2   2   2   1   1   2   2   1   1   2   2   1   2   1   2   2   2   1   2   1   1   1   2   2   1   1   2   2   1   2   2   1   1   1   2   1   1   1   2   1   1   2   2   2   2   2   2   1   2   2   2   2   2   2   2   1   2   1   2   2   1   1   2   2   1   2   2   1   2   1   1   1   2   1   1   2   1   1   1   1   1   2   2   2   2   1   1   1   1   1   2   2   2   1   1   2   1   2   2   1   1   2   1   1   1   2   1   1   1   1   1   1   2   2   1   1   2   2   2   1   1   2   2   1   2   1   2   2   1   1   1   2   2   2   2   2   2   1   1   2   1   2   2   1   1   1   2   2   2   1   2   2   1   1   2   1   1   1   1   2   1   2   2   1   2   1   1   1   2   2   1   1   2   1   1   2   2   1   1   2   2   1   1
 MK-2-4                 2   1   2   1   1   2   1   1   1   2   2   1   2   2   2   2   2   2   2   2   1   2   1   2   1   2   2   2   1   1   1   2   2   2   2   2   1   1   1   2   2   1   1   2   2   1   2   2   1   1   2   2   1   1   1   1   1   1   2   2   2   2   2   2   1   2   2   2   2   2   2   2   1   2   1   2   2   1   1   1   2   1   2   2   1   2   1   1   1   2   1   1   2   1   1   1   1   1   2   2   1   2   1   1   1   2   1   2   2   2   1   1   2   1   2   2   2   1   2   1   1   2   2   1   1   1   2   1   1   2   1   1   1   2   2   2   1   1   2   2   1   2   1   2   1   1   1   1   2   2   2   2   2   2   1   1   2   1   2   2   1   1   1   2   2   2   1   2   2   1   1   2   1   1   1   1   1   1   2   2   1   2   1   1   1   2   2   2   1   2   1   1   2   2   1   1   2   2   1   1
 MK-2-5                 2   1   2   1   1   2   1   1   1   2   2   1   2   2   2   2   2   2   2   2   2   2   1   2   1   2   2   2   1   1   1   1   2   2   2   2   1   1   1   2   2   1   1   2   1   1   2   2   1   2   2   2   2   1   1   1   1   1   2   2   1   2   2   2   1   2   2   1   2   2   2   2   1   2   1   2   2   1   1   1   2   1   2   2   1   2   1   2   1   2   2   1   2   1   1   1   1   1   2   1   1   2   1   1   1   2   1   2   2   2   1   1   2   1   2   2   2   1   2   1   1   2   2   1   1   1   2   1   1   2   1   1   1   2   2   2   1   1   2   2   1   2   1   2   1   1   1   1   2   2   2   2   2   2   1   1   2   2   2   2   1   2   1   2   2   2   1   2   2   1   1   2   2   2   1   2   1   1   1   2   1   2   1   1   1   2   2   2   1   2   2   1   2   1   1   1   2   2   1   1
 MK-2-6                 2   1   1   1   1   2   1   2   1   2   2   1   2   2   2   2   2   2   2   2   2   2   1   2   1   2   2   2   1   1   1   1   2   1   2   2   1   1   1   2   1   1   1   2   2   2   2   2   1   2   2   2   2   1   1   1   1   1   2   1   2   2   2   2   1   1   1   1   2   2   2   2   1   2   1   2   1   1   1   1   1   1   2   2   1   2   1   2   1   2   2   1   2   1   2   1   1   2   2   1   1   2   1   1   1   1   2   2   2   1   1   2   2   1   1   2   2   1   2   1   1   2   2   2   1   1   2   2   1   2   1   1   1   2   2   1   1   2   2   2   1   1   2   2   1   1   2   1   2   2   2   2   2   2   1   1   2   2   2   2   1   2   1   2   2   2   1   2   1   1   1   2   2   2   1   1   1   1   2   2   1   2   1   1   1   2   1   2   1   2   2   1   2   1   1   1   2   2   1   1
 MK-2-7                 1   1   1   1   1   2   1   2   1   2   2   2   2   2   1   2   2   2   2   1   2   2   1   2   1   2   1   2   1   1   1   1   2   1   2   2   1   1   1   2   1   1   1   2   2   1   2   2   1   2   2   2   2   1   1   1   1   1   2   1   2   2   2   2   2   1   1   1   2   2   2   2   1   2   1   2   2   1   1   1   1   1   1   2   2   2   1   2   1   2   2   1   2   2   1   1   1   2   2   1   1   2   1   1   2   1   1   2   2   1   1   2   2   1   1   2   2   1   2   1   1   2   2   2   2   1   2   1   1   2   1   1   1   2   2   1   1   2   2   2   1   1   2   2   1   1   2   1   2   2   2   1   2   2   1   1   2   2   2   2   1   2   1   2   2   2   1   2   1   1   1   2   2   2   1   1   1   1   2   2   1   2   1   1   1   2   2   2   1   2   2   1   2   1   1   1   2   2   1   1
 MK-2-8                 1   1   1   1   1   2   1   2   1   2   2   2   2   2   1   2   2   2   2   1   2   2   1   2   1   2   1   2   1   1   1   1   1   1   2   2   1   1   1   2   1   1   1   2   2   1   2   2   1   2   2   2   2   1   1   1   1   1   2   1   2   1   2   2   2   1   1   1   1   2   2   2   1   2   2   2   2   2   1   2   1   1   1   2   2   2   2   2   1   2   2   1   2   2   1   1   1   2   2   1   1   2   1   1   1   1   1   2   2   1   1   2   1   1   1   2   1   2   2   1   1   2   2   1   2   1   2   1   1   2   1   1   1   2   1   1   1   2   1   2   1   1   2   1   1   1   2   1   2   2   2   1   1   2   1   1   2   2   2   2   1   1   1   2   2   2   1   2   1   1   1   2   2   2   1   1   1   1   2   2   1   2   1   1   1   1   1   2   1   2   2   1   2   1   1   1   2   2   1   1
 MK-2-9                 1   1   1   1   1   2   1   2   1   2   2   2   2   2   1   2   2   2   2   1   2   2   1   2   1   2   2   2   1   1   2   1   1   1   2   2   2   1   1   2   1   2   1   2   2   1   2   2   1   2   1   2   2   1   1   1   1   1   2   1   2   1   2   2   2   1   1   1   1   2   2   2   1   2   1   2   2   2   1   2   1   1   1   1   2   2   2   2   1   2   2   1   2   2   1   1   1   2   2   1   1   2   1   1   1   1   1   2   2   1   2   1   2   1   1   1   1   2   2   1   1   2   2   1   2   1   2   1   1   2   1   1   1   2   1   1   1   2   1   2   1   2   2   1   1   1   2   1   2   2   2   1   1   2   2   1   2   2   2   2   1   1   2   2   2   2   1   2   1   2   1   2   2   2   1   1   1   1   2   2   1   1   1   1   1   1   2   2   1   2   2   1   1   1   1   1   2   2   1   1
 MK-2-10                2   1   1   1   1   2   1   2   1   2   2   2   2   2   1   2   2   2   1   1   2   2   1   2   1   1   2   2   1   1   2   1   1   1   2   2   2   1   2   2   2   2   2   2   2   1   2   2   1   2   1   2   1   1   1   1   1   1   2   1   1   1   2   2   2   1   1   1   1   2   2   1   1   2   1   2   2   2   1   2   1   1   1   1   2   2   2   2   1   2   1   1   2   2   1   2   1   2   2   1   1   2   1   1   1   1   1   2   2   1   2   1   2   1   1   1   1   2   2   1   1   2   2   1   2   1   2   1   1   2   2   1   1   2   1   1   1   1   1   2   1   2   2   1   1   1   2   1   2   2   2   1   1   2   2   1   2   2   1   2   1   1   2   2   2   1   1   2   1   2   2   2   2   2   1   1   1   1   2   1   1   2   1   1   1   2   2   2   1   2   2   1   1   1   2   1   2   2   1   1
 MK-2-11                2   2   1   1   1   2   1   1   1   2   1   2   2   2   1   2   2   2   1   1   2   2   1   2   1   1   2   2   2   1   2   1   1   1   2   2   2   2   2   2   2   2   2   2   2   1   2   2   1   2   1   2   1   1   1   1   1   1   2   1   1   1   2   2   2   1   1   1   1   2   2   1   1   2   1   2   2   1   1   2   1   1   1   1   2   2   2   1   1   2   1   1   2   2   1   2   1   2   1   1   1   2   1   2   1   2   1   2   2   1   2   1   2   1   1   1   1   2   2   1   1   2   2   1   2   2   2   1   2   2   1   1   1   2   1   1   2   1   1   2   1   2   1   1   1   1   2   1   2   2   2   1   1   1   2   1   2   2   1   2   1   1   2   2   2   1   1   2   1   1   2   2   2   2   1   1   1   1   2   2   1   2   1   2   1   2   2   2   1   2   2   1   1   2   2   1   2   2   1   1
 MK-2-12                1   2   1   1   1   2   1   1   1   1   1   2   2   2   1   2   2   2   1   1   2   2   2   2   1   1   2   2   2   1   2   1   1   1   2   2   2   2   2   1   2   2   2   2   2   1   2   2   1   2   1   2   1   1   1   1   1   1   2   1   1   1   2   2   2   1   1   1   1   2   2   1   1   2   1   2   2   1   2   2   1   1   1   1   2   2   2   1   2   2   1   1   2   2   1   2   1   2   1   1   1   2   1   2   1   2   1   2   2   1   2   1   2   1   1   1   1   2   2   1   1   2   2   1   2   2   1   1   2   2   2   1   1   2   1   1   2   1   1   2   2   2   1   1   1   1   2   1   2   2   2   1   1   1   2   1   2   2   1   2   1   1   2   2   2   1   1   1   1   1   2   2   2   2   2   1   1   1   2   2   1   2   1   2   1   2   2   2   1   2   2   1   1   2   2   1   2   2   1   2
 MK-2-13                1   1   1   1   1   1   2   1   1   1   1   2   2   2   1   2   2   2   1   1   2   2   2   2   1   2   2   1   2   1   2   1   1   1   2   1   2   2   2   1   2   2   2   2   2   1   2   2   1   2   1   2   1   1   1   1   2   1   2   1   1   1   1   2   2   1   1   1   1   2   2   1   1   2   1   2   1   1   2   2   1   1   1   1   2   2   2   1   2   2   1   1   2   2   1   2   1   2   1   1   1   2   1   1   2   2   1   2   2   1   2   1   2   1   1   1   1   2   2   2   1   2   2   1   2   2   1   1   2   2   2   1   1   2   1   2   2   1   1   2   2   2   1   1   1   1   2   1   1   2   2   1   1   1   2   1   2   2   1   2   1   1   2   2   2   1   1   1   1   1   2   2   2   2   2   1   1   1   1   2   2   2   1   2   1   2   2   2   1   2   1   1   1   1   2   1   2   2   1   2
 MK-2-14                1   1   1   1   1   1   1   1   2   1   1   2   2   2   1   2   2   2   1   1   2   2   2   1   1   2   2   1   2   1   2   1   2   1   2   2   2   1   2   1   2   2   1   2   2   1   2   2   1   1   2   2   2   1   1   1   2   1   2   1   1   1   2   2   2   1   1   1   1   2   2   1   1   2   1   2   1   1   2   2   1   1   1   1   2   2   2   1   2   2   1   1   1   2   2   2   1   1   1   1   1   2   1   1   2   2   1   2   2   1   2   2   2   2   1   1   1   1   2   1   1   2   2   1   1   2   1   1   1   1   2   1   1   2   1   2   2   1   1   2   2   2   1   2   1   1   2   1   1   2   2   1   1   1   2   1   2   2   1   2   1   1   2   2   2   2   1   1   1   1   2   2   2   2   2   1   1   1   1   2   1   2   1   2   1   2   2   2   2   2   1   1   1   1   2   1   2   2   1   2
 MK-2-15                1   1   1   1   1   1   1   1   2   1   1   2   2   2   1   2   1   2   1   1   2   2   2   1   1   2   2   1   1   1   2   1   2   1   2   1   1   1   2   1   2   2   1   2   2   1   2   2   1   1   2   2   1   1   1   1   2   1   2   1   1   1   2   2   2   1   1   1   1   2   2   1   1   2   1   2   1   2   2   2   1   1   1   1   2   2   2   1   2   2   1   1   1   2   2   2   1   1   1   1   1   2   1   1   2   2   1   2   2   1   2   2   2   2   1   1   1   1   2   1   1   2   2   1   1   2   1   1   1   1   2   1   1   2   1   2   2   1   1   2   2   2   1   2   1   1   2   1   1   2   2   1   1   1   2   1   2   2   1   2   1   1   2   2   2   2   1   1   1   1   2   2   2   2   2   1   1   1   1   2   1   2   1   2   1   1   2   2   2   2   1   1   1   1   2   1   2   2   1   2
 MK-2-16                1   1   1   1   1   1   1   1   2   1   1   2   1   2   1   2   1   2   1   1   2   2   2   1   2   2   2   1   1   1   2   1   2   1   2   1   1   1   2   1   2   2   1   2   1   1   2   2   1   1   2   2   1   1   1   1   1   1   2   1   1   1   2   2   2   1   1   1   1   2   2   1   1   2   1   2   1   2   2   2   2   1   1   1   2   2   2   1   2   2   1   2   1   2   2   2   1   2   1   1   1   2   1   1   1   2   1   1   2   1   2   1   2   2   1   1   1   2   2   1   1   2   1   1   1   2   1   2   1   1   2   1   1   2   1   1   1   2   1   2   2   2   1   2   1   1   2   1   1   2   2   1   1   1   2   1   2   2   1   2   1   1   2   2   1   2   1   1   1   1   2   2   2   2   2   1   2   1   1   2   1   1   1   2   1   1   2   2   2   2   1   1   1   1   2   1   2   2   1   2
 MK-3-1                 2   2   1   1   2   2   1   2   2   1   2   2   2   2   1   2   1   1   1   2   1   2   1   2   2   1   1   1   2   1   2   1   2   1   2   2   2   2   2   1   1   1   1   2   2   1   1   1   2   2   2   1   1   1   2   1   2   1   1   2   2   1   2   1   1   1   2   1   1   1   2   2   1   1   2   2   2   1   1   2   2   2   1   1   2   2   1   1   1   1   2   2   2   1   2   2   2   2   2   2   2   1   1   1   1   2   2   1   2   1   1   2   2   2   1   2   2   1   1   2   2   1   2   1   1   2   1   1   1   2   1   1   2   1   1   1   1   1   1   2   1   1   1   2   2   2   2   1   1   1   2   1   1   2   2   1   1   2   2   1   1   1   2   1   1   1   2   2   2   1   1   2   2   1   2   2   2   2   1   2   1   2   2   2   2   2   2   2   1   2   1   2   2   2   1   1   2   1   1   2
 MK-3-2                 2   2   1   1   2   2   1   2   2   2   1   2   1   2   1   2   1   1   1   2   1   2   1   2   2   1   1   1   2   2   2   1   2   1   2   2   2   2   2   1   1   1   1   2   2   1   1   1   2   2   2   1   1   1   2   1   2   1   1   2   2   1   2   1   2   1   2   1   2   1   2   2   2   1   2   2   2   1   2   2   2   2   1   1   2   2   1   2   1   1   2   2   2   1   2   2   2   2   1   2   2   1   1   1   1   2   2   1   2   1   1   1   1   2   2   2   2   1   1   2   2   1   2   1   1   2   1   1   1   1   1   1   2   1   1   1   2   1   1   2   1   1   1   2   2   2   2   1   1   1   2   1   1   2   2   1   1   2   2   1   1   1   2   1   1   2   2   2   2   1   1   2   2   1   2   2   1   2   1   2   1   2   2   2   2   1   2   2   1   2   1   2   2   2   1   2   2   1   1   2
 MK-3-3                 1   1   1   1   2   2   1   2   1   2   1   2   1   2   1   2   1   1   1   2   1   2   1   2   2   1   1   1   2   2   2   1   2   1   2   2   2   2   2   1   1   1   1   2   1   1   1   2   1   2   2   1   1   1   2   1   2   1   1   2   2   1   2   1   2   1   2   1   2   1   2   2   2   1   2   2   2   1   2   1   1   2   1   1   1   2   1   1   1   1   2   2   2   1   2   1   2   2   1   2   1   1   1   1   1   2   2   1   2   1   1   1   1   2   2   2   2   1   1   2   2   1   2   1   1   2   1   1   1   1   1   1   2   1   1   1   2   1   1   2   1   1   2   2   1   2   1   1   1   1   2   1   1   2   2   1   1   2   2   1   1   1   2   1   1   1   2   2   2   1   2   2   2   2   2   2   1   2   1   2   1   2   2   2   2   1   2   2   1   2   2   1   2   2   1   2   2   1   1   2
 MK-3-4                 1   1   2   1   2   2   1   2   1   1   1   2   1   2   1   1   2   1   2   2   1   2   1   2   2   1   2   1   2   2   1   1   2   1   2   2   2   1   2   1   1   1   1   1   1   1   1   2   1   2   2   1   1   1   2   1   2   1   1   2   1   1   2   1   2   2   2   1   2   1   2   2   2   1   1   2   2   1   2   1   1   2   1   1   1   2   1   1   2   1   1   1   2   1   2   1   2   2   1   2   1   1   1   1   2   2   2   1   2   1   2   1   2   2   2   1   2   1   1   1   2   1   2   1   1   2   1   1   1   1   1   1   2   1   1   1   2   1   1   2   1   1   2   2   1   2   1   2   1   1   2   1   2   2   2   1   1   2   2   1   1   1   1   1   1   1   2   2   1   1   2   2   2   2   2   1   1   2   1   2   1   2   2   2   2   1   2   2   1   2   2   1   1   2   1   2   2   1   1   2
 MK-3-5                 1   1   2   1   2   2   1   1   1   1   1   1   1   2   1   1   2   1   2   2   2   2   1   2   2   1   2   1   2   2   1   1   2   1   2   2   2   1   2   1   1   1   1   1   1   1   1   2   1   2   1   1   1   2   2   1   2   1   1   1   1   1   2   1   2   2   1   1   2   1   1   2   2   1   1   2   2   1   2   2   1   2   1   1   1   2   1   1   2   1   1   1   1   2   2   1   2   2   1   2   1   1   1   1   2   2   2   1   2   1   2   1   1   1   2   2   2   1   1   1   2   2   2   1   1   2   1   1   1   1   1   1   1   1   1   2   2   1   1   2   1   1   2   2   1   2   1   2   1   2   2   1   2   2   2   1   2   2   2   1   1   1   1   1   1   2   1   2   2   1   2   2   2   2   2   1   1   2   1   2   1   2   2   2   2   1   2   2   1   2   2   1   1   2   1   2   2   2   1   2
 MK-3-6                 2   1   2   1   2   2   1   1   1   2   1   1   1   2   1   1   2   1   2   2   1   2   1   2   2   1   2   1   2   2   1   1   2   1   2   2   2   1   2   1   1   1   1   1   1   1   1   2   2   2   1   1   1   2   2   1   2   1   1   1   1   1   2   1   2   2   1   1   2   1   2   2   2   1   2   2   2   1   2   2   1   2   1   1   1   1   1   1   2   1   1   1   1   1   2   1   2   2   1   2   1   1   1   1   2   2   2   1   2   1   2   1   1   1   2   2   2   1   2   1   2   2   2   2   1   2   1   1   1   1   1   2   1   1   1   2   2   1   1   1   1   1   2   2   1   2   1   2   1   2   2   1   1   2   2   1   2   2   2   1   1   2   1   1   1   2   1   2   2   1   2   2   2   2   2   1   1   2   1   2   1   2   2   2   2   1   2   2   1   2   2   1   1   2   1   2   2   2   1   2
 MK-3-7                 2   1   1   1   2   2   1   1   1   2   1   1   1   2   2   2   2   1   2   2   1   2   1   2   2   1   1   1   2   2   1   1   2   1   2   2   1   1   1   1   1   1   1   1   1   1   1   2   2   2   1   1   1   2   2   1   2   1   1   1   1   1   1   1   2   2   1   2   2   1   2   2   2   1   2   2   2   1   2   2   1   2   1   1   1   1   2   1   2   1   1   1   1   2   2   1   2   2   1   2   1   2   1   1   2   2   2   2   2   1   1   1   1   1   2   2   2   1   2   1   2   2   2   2   1   2   2   1   1   2   1   2   1   1   1   1   2   1   1   1   1   1   2   1   1   2   1   2   1   2   2   1   1   2   2   1   2   2   2   1   1   2   1   1   1   2   1   2   1   1   2   2   2   1   2   1   1   2   1   2   1   2   2   2   2   1   2   2   1   2   2   1   1   2   2   2   2   2   1   2
 MK-3-8                 2   1   1   1   2   2   1   1   1   2   1   1   1   2   2   2   2   1   2   1   1   2   1   2   2   1   1   1   2   2   1   1   1   1   2   2   2   1   1   1   1   1   2   1   1   1   1   2   2   1   2   1   1   2   2   1   2   1   1   1   1   1   2   1   2   2   1   2   2   1   2   2   2   1   1   2   2   2   2   2   1   1   1   1   1   1   2   1   2   2   1   1   2   2   2   1   1   2   1   2   1   2   1   1   2   2   2   2   2   1   1   1   1   1   2   1   2   1   1   1   2   2   2   2   1   2   2   1   1   2   1   2   2   1   2   1   2   2   1   1   1   1   2   1   1   2   1   1   1   2   2   2   2   2   2   1   2   2   1   2   1   2   1   1   1   2   1   2   1   1   2   2   2   1   2   1   1   2   1   2   1   2   2   2   1   1   2   2   1   2   2   1   1   2   2   2   2   2   2   2
 MK-3-9                 2   1   2   1   2   2   1   1   1   2   1   2   1   2   2   2   2   1   2   1   1   2   1   2   2   1   1   1   1   2   1   1   1   1   2   2   2   1   1   2   1   1   2   1   2   1   1   1   2   1   2   1   1   2   1   1   2   1   1   1   1   1   2   1   1   2   1   2   2   1   2   2   2   1   1   2   2   2   1   2   1   1   1   1   1   1   2   1   2   2   1   1   2   2   2   1   1   2   1   2   1   2   1   1   2   2   2   2   2   1   1   1   1   1   2   1   2   1   2   1   2   2   2   2   1   2   2   1   1   2   1   2   2   1   2   1   1   1   1   1   1   1   2   1   1   2   1   2   1   2   2   2   2   2   2   1   2   2   1   2   1   2   1   1   1   2   1   2   1   1   2   2   2   1   2   1   1   2   1   1   1   2   2   2   1   1   2   2   2   2   2   2   1   2   2   2   2   2   2   2
 MK-3-10                2   1   2   1   2   2   1   1   1   2   2   2   1   2   2   2   1   1   2   1   1   2   1   2   2   1   1   1   1   2   1   1   1   1   2   2   2   1   1   1   1   1   1   1   2   2   1   1   2   1   2   1   1   2   1   1   1   1   1   1   1   1   2   1   1   2   1   2   2   1   1   2   2   1   2   2   2   2   1   2   1   1   1   1   1   1   2   1   2   2   1   1   1   2   1   1   1   2   2   2   1   2   1   1   2   2   2   2   2   1   1   1   1   1   2   1   2   1   2   1   2   2   2   2   1   2   2   1   1   2   1   2   2   1   2   1   1   1   1   1   1   1   2   1   1   2   1   2   1   2   2   1   1   2   2   1   2   2   1   2   1   2   1   1   2   2   2   2   1   1   2   2   2   1   2   1   1   2   1   1   1   2   2   2   1   2   2   2   2   2   2   2   1   2   2   2   2   2   2   2
 MK-3-11                2   1   2   1   2   2   1   1   1   2   1   2   1   2   2   2   2   1   2   1   1   2   2   1   2   1   1   1   1   2   1   1   1   2   2   2   2   1   1   1   1   1   1   1   2   2   1   2   2   1   2   1   1   2   1   1   2   1   1   1   1   1   2   1   1   2   1   2   2   1   1   2   2   1   2   2   2   2   1   2   1   1   1   1   1   1   2   1   1   1   1   1   1   2   1   1   1   2   2   2   1   2   2   1   2   2   2   2   2   1   1   1   1   1   2   2   2   1   2   1   2   2   2   2   1   2   2   2   1   2   1   1   2   1   2   1   2   1   1   1   2   2   2   1   2   2   1   2   1   2   2   1   1   2   2   1   2   2   1   1   1   2   1   1   2   2   1   2   1   1   2   2   2   1   2   1   2   2   1   1   1   2   2   2   2   2   2   2   2   2   2   1   1   2   2   2   2   2   2   2
 MK-3-12                2   1   2   1   2   2   1   1   1   2   1   2   1   2   2   2   2   1   2   1   2   1   2   1   2   1   1   1   2   2   1   1   1   2   2   2   2   1   1   1   1   1   1   1   2   2   1   2   2   1   2   1   1   2   1   1   2   2   1   1   1   1   2   1   1   2   1   2   2   1   1   2   2   1   2   2   2   2   1   2   1   1   1   1   1   1   2   1   1   1   1   1   1   2   1   1   1   2   2   2   1   2   2   1   2   2   2   2   2   1   1   1   1   1   2   2   2   1   2   1   1   2   2   2   1   2   2   1   1   2   1   1   2   1   2   1   2   1   2   1   2   2   2   1   2   2   2   2   1   2   2   1   2   2   2   1   2   2   1   1   1   1   1   1   2   1   2   2   1   1   2   2   2   1   2   2   2   2   2   1   1   2   2   2   2   2   1   2   1   2   2   1   1   1   1   2   2   2   2   2
 MK-3-13                2   1   2   1   1   2   1   2   1   2   1   2   1   2   2   2   1   1   2   1   2   1   2   1   2   1   1   1   2   2   1   2   1   2   2   2   2   1   1   1   2   1   1   1   2   1   1   2   2   1   2   1   1   2   1   1   2   2   1   1   2   1   2   1   1   2   2   2   2   1   1   2   2   1   2   2   2   2   1   2   1   2   1   1   1   1   2   1   1   1   1   1   1   2   2   1   1   2   2   2   1   2   2   1   1   2   2   2   2   1   1   1   1   2   2   2   2   1   2   1   2   2   2   2   1   1   2   1   1   2   1   1   2   1   1   2   2   1   2   1   2   2   2   1   2   2   2   2   1   2   2   1   2   2   2   1   2   2   2   1   1   1   1   1   2   1   2   2   1   1   2   2   2   1   2   2   2   2   2   1   1   2   2   2   2   2   1   2   1   2   2   1   2   1   1   2   2   2   2   2
 MK-3-14                2   1   2   1   1   2   1   2   1   1   1   2   1   2   2   2   1   1   2   1   2   1   2   1   2   1   1   1   2   2   1   2   1   2   2   2   2   1   1   1   1   1   2   1   2   1   2   1   2   1   2   1   1   2   1   1   2   2   1   1   2   1   2   2   1   2   2   2   2   2   1   2   2   1   2   2   2   2   1   2   1   2   1   1   1   1   2   1   1   1   1   1   1   2   2   1   1   1   2   2   1   2   2   1   2   2   2   2   2   1   1   1   1   2   2   2   2   1   2   1   2   2   2   2   1   1   2   1   1   2   1   1   2   1   1   2   2   1   2   1   2   2   2   1   2   2   2   2   1   2   2   1   1   2   2   1   2   2   2   2   2   1   1   1   1   1   2   2   1   1   2   2   2   2   2   2   2   2   2   1   1   1   2   2   1   1   1   1   1   2   2   1   1   1   1   2   2   2   2   2
 MK-3-15                2   1   2   1   2   2   1   2   1   1   1   2   1   2   2   2   1   1   2   1   2   1   2   1   2   1   1   1   2   2   1   2   1   1   2   2   2   1   1   1   1   1   2   1   2   1   1   2   2   1   2   1   1   2   1   1   2   2   1   1   2   1   2   2   1   2   2   2   1   2   1   2   2   1   2   2   2   2   1   2   1   2   1   1   1   1   2   1   1   1   1   1   2   2   2   2   1   1   2   2   1   2   2   1   2   2   2   2   2   1   1   1   1   2   2   2   2   1   2   1   2   2   2   2   1   1   1   1   1   2   1   1   2   1   1   2   2   1   2   1   2   1   2   1   2   2   2   1   1   2   2   1   1   1   2   1   2   2   2   2   2   2   1   1   1   1   2   2   1   1   2   2   2   2   2   2   2   1   2   1   1   1   2   2   1   1   1   2   1   2   2   1   1   1   1   2   2   2   2   2
 MK-3-16                2   1   2   1   2   1   1   2   1   1   1   2   1   1   2   2   1   1   2   1   2   1   1   1   2   1   1   1   2   2   1   2   1   1   2   2   2   1   1   1   1   2   2   1   2   1   1   2   2   1   2   1   2   2   1   1   2   2   1   2   2   1   2   1   1   2   2   1   1   2   2   2   2   1   2   2   2   2   1   2   1   2   1   2   1   2   2   1   1   1   1   1   2   2   2   2   1   1   2   2   1   2   2   1   2   2   2   2   2   1   1   1   1   2   2   2   2   1   2   2   2   2   2   2   1   1   1   1   2   2   1   1   2   1   2   1   2   1   1   1   2   1   2   1   1   2   2   1   2   2   2   1   1   1   1   1   2   2   2   2   2   1   1   1   1   1   2   2   1   1   2   2   1   2   2   2   2   1   2   1   1   1   2   2   1   1   1   2   1   2   2   1   1   1   1   2   2   2   2   2
 MK-4-1                 2   1   2   2   1   1   2   1   2   2   1   1   2   2   2   1   1   1   2   1   1   2   1   1   1   2   2   1   2   2   2   2   1   1   1   2   1   2   2   1   1   2   2   1   1   2   1   1   1   2   1   1   1   2   2   1   2   1   2   2   2   1   1   1   1   1   2   2   2   2   1   2   1   1   1   2   2   1   2   2   1   1   2   2   1   1   2   2   2   1   1   2   2   1   2   2   2   2   1   2   2   1   1   1   1   1   2   2   1   1   2   2   2   2   2   2   1   2   1   2   2   2   1   1   2   1   1   2   1   2   1   2   1   1   2   2   2   2   2   2   1   1   2   2   2   1   2   2   1   1   1   2   1   1   2   2   1   2   1   2   2   1   1   2   2   1   2   2   1   1   2   1   2   2   2   2   1   1   2   1   1   1   1   1   2   1   1   1   1   2   1   2   1   1   1   2   1   2   2   1
 MK-4-2                 2   1   1   2   1   1   2   1   2   2   1   2   2   2   2   1   1   1   2   1   1   1   1   1   1   2   2   1   1   2   2   2   1   1   1   2   1   1   2   1   1   2   2   1   1   2   2   1   1   2   1   1   1   2   2   1   2   2   2   2   2   1   1   1   2   1   2   2   1   2   1   2   1   1   1   2   1   1   2   2   1   1   2   2   1   2   2   2   2   1   1   2   2   1   2   2   2   2   1   2   2   1   1   1   1   1   2   1   1   1   2   1   2   2   2   2   1   2   1   2   2   2   1   1   2   1   1   2   1   2   1   2   1   1   2   2   2   2   2   2   1   1   2   2   2   1   2   2   1   1   1   2   2   1   2   2   1   1   1   2   2   1   1   2   2   1   2   2   1   1   2   1   2   2   2   2   1   1   2   1   2   1   2   1   2   1   1   1   1   2   1   2   1   1   2   2   1   2   2   1
 MK-4-3                 2   1   1   2   1   1   2   2   2   2   1   2   1   2   1   1   1   1   1   1   2   2   2   1   1   2   2   1   1   2   2   2   1   1   1   2   1   1   1   1   1   2   2   1   1   2   2   1   1   2   1   1   1   2   2   1   2   2   2   2   1   1   2   1   2   1   2   2   1   1   1   2   1   1   1   2   1   1   2   2   1   1   2   2   1   2   2   2   2   1   1   2   2   1   2   2   2   1   1   2   2   2   1   1   1   1   2   1   1   1   2   1   2   2   2   2   1   2   1   2   2   1   1   1   2   1   1   2   1   2   1   2   1   1   2   2   2   2   2   2   1   1   2   2   2   1   2   2   1   1   1   2   2   1   1   2   1   2   1   2   2   1   1   2   2   2   2   2   1   1   2   1   2   2   2   2   1   1   2   1   2   1   2   1   2   1   1   1   2   2   1   2   1   1   1   2   1   2   2   1
 MK-4-4                 2   1   1   2   1   1   2   2   2   2   1   2   1   2   1   1   1   1   1   1   2   2   2   1   1   2   2   1   1   2   2   2   1   1   1   2   1   1   1   1   1   2   2   2   1   2   2   1   1   2   2   1   1   2   2   1   2   2   2   1   1   1   2   1   2   2   2   2   1   1   1   2   1   1   1   2   1   1   1   2   1   1   2   2   1   2   2   2   2   1   1   2   2   1   2   2   2   1   1   2   2   2   1   1   1   1   2   1   1   1   2   1   2   2   2   2   1   2   1   1   2   1   1   2   2   1   2   2   2   2   1   2   1   1   2   2   2   2   2   1   1   1   2   2   2   1   2   2   1   1   1   2   1   1   1   2   1   2   1   2   2   2   1   2   2   2   2   2   1   1   2   1   1   2   2   2   1   1   2   1   2   1   2   1   2   1   1   1   2   2   1   2   1   1   2   2   1   2   2   1
 MK-4-5                 2   1   1   2   1   1   2   2   2   2   1   1   1   2   1   1   1   2   1   1   2   2   1   1   2   2   2   2   1   2   2   2   1   1   1   2   1   2   2   1   1   2   2   2   1   2   1   1   2   2   1   1   1   2   2   1   2   1   2   1   1   1   2   1   2   2   1   2   1   1   1   2   1   1   1   2   1   1   1   2   2   1   2   2   1   2   2   2   1   1   1   2   2   1   2   2   2   1   1   1   2   2   2   1   1   1   2   1   1   1   1   2   2   2   2   2   1   2   1   1   2   1   1   2   2   1   2   2   2   2   1   2   2   1   2   2   2   2   2   1   1   1   2   2   2   2   2   2   1   1   1   2   1   1   1   2   1   2   1   2   2   1   1   2   2   2   2   2   1   1   2   1   1   2   2   2   1   1   2   1   2   1   2   1   1   1   1   1   2   2   1   2   1   1   1   2   1   2   2   2
 MK-4-6                 2   1   1   2   1   1   2   2   2   2   1   1   1   2   1   1   1   2   1   1   2   2   1   1   2   2   2   2   1   2   2   2   1   1   1   2   1   2   2   1   2   2   2   2   1   2   1   2   2   1   1   1   1   2   2   2   2   2   2   1   1   2   2   1   2   2   1   2   1   1   1   2   1   1   1   2   1   1   1   2   2   1   2   2   1   2   2   1   1   1   1   2   2   2   2   2   2   1   1   1   2   1   1   1   1   1   2   1   1   1   1   2   2   2   2   2   1   2   2   1   2   2   1   2   2   1   2   2   2   2   1   2   2   2   2   2   2   2   2   1   2   1   2   2   2   2   2   2   1   1   1   2   1   1   2   2   1   2   1   2   2   1   2   2   2   2   1   2   1   2   1   1   1   2   2   2   1   1   2   1   2   1   2   1   1   2   1   1   2   2   2   2   1   1   1   2   1   2   2   2
 MK-4-7                 2   1   1   2   1   2   2   2   2   2   1   1   1   2   2   1   1   2   1   2   2   2   1   1   2   2   2   2   1   2   2   2   1   2   1   2   1   2   2   1   2   2   1   2   1   2   2   2   2   1   1   1   1   2   2   2   2   2   2   1   1   2   1   1   2   2   2   2   1   1   1   2   1   1   2   2   2   1   1   2   1   2   2   2   2   2   2   1   1   1   1   2   2   2   1   2   2   1   1   1   2   1   1   1   1   1   2   1   1   1   1   2   2   2   2   2   1   2   2   1   2   2   1   1   2   1   2   2   2   1   1   2   1   2   2   2   2   2   2   1   2   1   2   2   1   2   2   2   1   1   1   2   1   2   2   2   1   2   1   2   2   1   2   2   2   2   1   2   1   1   1   1   2   2   2   2   1   1   2   1   2   1   2   1   1   2   1   1   2   2   2   2   1   1   1   2   1   2   2   2
 MK-4-8                 2   1   1   2   1   2   2   2   2   2   1   1   1   1   2   1   1   2   1   2   2   2   1   1   2   2   2   2   1   2   2   1   1   2   1   2   1   2   2   2   2   1   1   2   1   2   2   2   1   1   1   1   1   2   2   2   2   2   2   1   1   2   1   1   2   2   2   2   1   1   1   2   1   2   2   2   2   1   1   2   1   2   2   1   2   2   2   1   1   1   1   2   2   2   1   1   2   1   1   1   2   1   1   1   1   1   2   2   1   1   1   1   1   2   1   2   1   2   2   1   2   2   1   1   2   2   2   2   2   1   1   2   1   2   2   2   2   2   2   1   2   1   2   2   1   2   2   2   1   1   1   2   1   2   2   2   1   2   1   2   2   1   2   2   2   2   1   2   1   1   1   1   2   2   2   2   1   2   2   1   2   1   2   1   2   2   1   1   2   2   2   2   2   2   1   2   2   2   2   2
 MK-4-9                 2   1   1   2   1   1   2   2   2   2   1   1   1   1   2   1   1   2   1   2   2   2   1   1   2   2   2   1   1   2   2   1   1   2   1   2   1   2   2   2   2   1   2   2   1   2   2   2   1   1   1   1   1   1   2   2   2   2   2   2   1   2   1   1   1   2   2   2   1   1   1   2   1   2   2   1   2   1   1   2   1   2   2   1   2   2   1   1   1   1   1   2   2   2   1   1   2   2   1   1   2   1   1   1   1   1   2   2   1   1   1   1   1   2   1   2   1   2   2   1   2   2   1   1   2   2   2   2   2   1   1   2   1   2   2   2   2   2   2   1   2   1   2   1   1   2   2   2   1   1   1   2   1   2   2   2   1   2   1   2   1   1   2   2   2   2   2   1   1   2   1   1   2   2   2   2   1   2   2   1   2   1   2   1   2   1   1   1   2   1   2   1   2   2   1   2   2   1   2   2
 MK-4-10                2   1   1   2   1   1   2   2   2   2   2   1   1   1   2   1   2   2   1   2   1   2   1   1   2   2   2   1   1   2   2   1   2   1   1   2   1   2   2   2   2   1   2   2   1   2   2   2   1   1   1   1   2   1   2   2   2   2   2   2   1   2   1   1   1   2   2   2   2   1   1   2   1   2   2   1   2   1   1   2   1   2   2   1   1   1   1   1   1   1   1   2   2   2   1   1   2   2   1   1   2   1   1   1   1   1   2   1   1   1   1   1   1   2   2   2   1   1   2   2   2   2   1   1   1   2   2   2   2   1   1   2   1   1   1   2   2   2   1   2   2   1   2   2   1   2   2   2   1   1   2   2   1   2   2   2   1   2   1   2   1   1   2   2   2   2   2   1   1   2   1   1   2   2   2   2   1   2   2   1   2   1   2   1   2   1   1   1   2   2   2   1   2   2   1   2   2   1   1   2
 MK-4-11                2   1   1   1   1   1   2   2   2   2   2   1   1   1   2   1   2   2   1   2   1   2   1   1   2   2   2   1   1   2   2   1   2   1   1   2   2   2   2   2   1   2   2   2   2   2   2   2   1   1   1   1   2   1   2   1   2   2   2   2   1   2   1   1   1   2   2   2   2   1   1   2   1   1   2   1   2   1   1   2   1   2   2   2   1   1   2   1   1   2   1   2   2   2   1   1   2   2   1   1   2   1   1   1   1   1   2   1   1   1   1   1   1   2   2   2   1   1   2   2   2   2   1   2   1   2   2   2   2   1   2   2   1   1   1   2   2   2   1   2   2   1   2   2   1   1   2   2   1   1   2   1   1   2   2   2   1   2   1   2   1   1   2   2   2   2   2   1   1   2   1   1   2   2   2   2   1   2   2   1   2   1   2   1   2   1   1   1   2   2   2   1   2   2   1   2   2   1   2   2
 MK-4-12                2   1   1   1   1   1   1   2   2   2   1   1   1   1   1   1   2   2   1   1   1   2   1   1   2   2   2   1   1   2   2   1   2   1   2   2   2   2   2   2   1   2   2   2   2   1   2   2   1   1   1   1   1   2   2   2   2   2   2   2   1   1   1   1   1   2   2   2   2   1   1   2   1   2   2   1   2   1   1   2   1   2   2   2   1   1   2   1   1   2   1   2   1   2   2   1   2   2   1   1   2   1   1   1   1   1   2   1   1   1   2   1   1   2   2   2   2   1   2   2   2   2   1   2   1   2   1   1   2   1   2   2   1   1   1   2   2   2   2   2   2   1   2   2   1   1   2   2   1   1   1   1   1   2   2   2   1   2   1   2   1   1   2   2   2   1   2   1   1   2   1   2   2   2   2   2   1   2   2   1   2   1   1   1   2   1   1   1   2   2   2   1   1   2   1   2   2   1   2   2
 MK-4-13                2   1   1   2   2   1   1   2   2   2   2   1   1   1   1   1   2   2   1   2   1   2   1   1   2   2   2   1   2   2   1   2   2   1   2   2   2   2   2   2   1   2   2   2   2   1   2   2   1   1   1   1   1   2   2   2   2   2   2   1   1   1   1   1   1   2   2   2   2   1   1   2   1   2   2   1   2   1   1   2   1   2   1   2   1   1   2   1   1   2   2   2   1   2   1   1   1   2   1   1   2   1   1   1   1   1   2   1   1   2   2   1   1   2   1   2   2   1   2   2   2   2   1   2   1   2   1   1   2   1   2   2   1   1   1   2   2   2   2   2   1   1   2   2   1   1   2   1   1   1   1   1   1   2   2   1   1   2   1   2   1   1   2   2   2   1   1   1   1   2   1   2   2   2   2   2   2   2   2   1   2   1   1   1   2   1   1   1   2   2   2   2   1   2   1   2   2   2   2   2
 MK-4-14                2   1   1   2   2   1   1   2   2   2   2   1   1   1   1   1   2   1   1   2   1   2   1   1   2   2   2   1   2   2   1   2   2   1   2   2   2   2   2   2   1   2   2   2   2   1   2   2   1   1   1   1   1   2   2   2   2   2   1   1   1   1   1   1   1   2   2   1   2   2   1   2   1   2   2   1   2   2   1   1   1   2   1   2   2   1   2   2   1   2   2   2   1   2   2   1   1   2   1   1   2   1   1   1   1   1   2   1   1   2   1   1   1   2   1   2   2   1   2   2   2   2   1   2   1   2   1   1   2   1   2   2   2   2   1   1   2   2   2   2   1   1   2   2   1   1   2   1   1   1   1   1   1   2   2   1   1   2   1   2   1   1   1   2   2   1   1   1   1   2   2   2   2   2   2   2   2   2   2   1   1   1   2   1   2   1   1   1   2   2   2   2   1   2   1   2   2   2   2   2
 MK-4-15                2   1   1   2   2   1   1   2   2   2   2   1   1   1   1   1   2   1   1   2   1   2   1   1   2   2   2   1   2   1   2   2   2   1   2   2   1   2   1   2   1   2   2   2   2   1   2   2   1   1   1   1   2   1   2   2   1   2   2   1   1   1   1   1   2   2   2   1   2   2   2   2   1   2   2   1   1   1   1   1   1   2   1   2   2   1   2   2   1   2   2   2   1   1   2   1   1   2   1   1   2   1   1   1   1   1   2   1   1   2   1   1   1   2   1   2   2   1   2   2   2   2   1   2   1   2   1   1   2   1   2   2   2   2   2   1   2   2   2   2   1   1   2   2   1   1   2   1   1   1   2   1   1   2   2   1   1   1   1   2   1   1   1   2   2   1   2   1   1   2   2   2   2   2   2   2   2   2   2   2   2   1   2   1   2   1   1   1   2   2   2   2   1   2   1   2   2   1   2   2
 MK-4-16                2   1   1   2   2   1   1   2   2   2   2   1   1   1   1   1   2   1   2   2   1   1   1   1   2   2   2   2   2   2   2   2   2   1   2   2   1   2   1   2   1   2   1   2   2   1   2   2   1   1   1   1   2   1   2   1   1   2   2   1   1   1   1   1   2   2   2   1   2   2   2   2   2   2   2   1   1   1   1   1   1   2   1   2   2   1   2   1   1   2   1   2   1   1   2   1   1   2   1   1   1   1   1   1   1   1   2   1   2   2   1   1   1   2   2   2   2   1   2   2   2   2   1   2   1   2   1   1   2   1   2   2   2   2   2   1   2   2   2   2   1   1   2   2   2   1   1   1   1   1   2   1   1   2   2   1   1   1   1   2   1   1   1   2   2   1   2   1   1   2   2   1   2   1   2   2   2   2   2   2   2   1   2   1   2   1   1   2   2   2   2   2   1   2   1   1   1   1   2   2
 MK-5-1                 2   1   2   2   1   2   2   2   1   1   2   1   2   1   2   1   2   2   1   1   1   2   2   1   1   2   1   2   2   2   1   1   2   2   2   1   2   1   2   1   2   2   2   1   1   1   2   1   1   1   1   2   2   1   1   2   1   2   2   1   1   1   2   2   1   2   2   1   2   1   2   1   2   1   2   1   1   1   1   1   1   1   1   1   1   2   2   1   2   1   2   2   2   1   1   1   1   1   1   2   1   1   2   1   2   2   1   2   2   1   2   2   2   2   1   1   1   2   1   1   1   2   2   1   1   1   2   2   2   2   2   2   1   1   2   1   1   2   1   2   2   1   1   1   1   1   2   1   2   1   2   2   1   2   2   1   2   1   1   2   2   2   2   2   1   1   2   1   2   1   2   1   1   2   1   2   1   2   2   2   2   1   1   1   1   1   2   1   1   1   1   1   1   2   1   2   1   2   1   1
 MK-5-2                 2   1   2   2   1   2   2   2   1   1   2   1   2   1   2   1   2   2   1   1   1   2   2   1   1   1   1   1   2   1   1   1   2   2   2   1   2   1   2   1   2   2   2   1   1   1   2   1   1   1   1   2   2   1   1   2   1   2   2   1   1   1   1   2   1   2   2   1   2   2   2   1   2   1   2   1   1   1   1   1   1   1   1   1   2   2   2   1   2   1   2   2   1   2   2   1   2   2   1   2   1   1   2   1   2   2   1   2   2   1   2   1   2   2   1   1   1   2   1   1   1   2   2   1   1   1   2   2   2   2   1   2   1   1   2   1   1   2   1   2   2   1   1   1   1   1   2   1   2   1   2   2   1   2   2   1   2   1   1   2   2   2   2   2   1   1   1   1   1   2   2   1   1   2   1   2   1   2   2   2   2   1   1   1   1   1   2   1   1   1   1   1   1   2   1   2   1   2   1   2
 MK-5-3                 2   1   2   2   1   2   2   2   1   1   2   1   2   1   2   1   2   2   1   1   1   2   2   1   1   1   1   1   2   1   1   2   2   2   2   1   2   1   2   1   2   2   2   1   1   1   2   1   1   1   1   2   2   1   2   2   1   2   2   1   1   1   2   2   1   2   2   1   2   2   2   1   2   1   2   1   1   1   1   2   1   2   1   1   2   2   2   1   2   2   2   2   1   2   2   1   2   1   1   2   2   1   2   2   2   2   1   1   2   2   1   1   2   2   1   1   1   2   1   1   1   2   2   1   1   1   2   1   2   2   1   2   1   1   2   1   1   2   1   2   2   1   1   1   1   2   2   1   2   1   2   1   1   2   2   1   2   1   1   2   2   2   2   2   1   1   1   1   1   2   1   2   1   1   1   2   2   2   2   2   2   1   1   1   1   1   2   1   1   1   1   1   1   2   1   2   1   2   1   2
 MK-5-4                 2   1   2   1   1   2   2   2   1   1   2   1   2   1   2   1   2   2   1   1   1   2   2   2   1   1   1   1   2   1   1   2   2   2   2   1   2   1   2   1   2   2   2   1   1   1   2   2   2   1   1   2   2   1   1   2   1   2   2   2   1   2   2   1   2   2   2   1   2   2   2   1   2   1   2   1   1   1   1   2   1   2   2   1   2   2   2   1   1   2   2   1   1   2   2   1   2   1   1   1   2   1   1   2   2   2   1   1   2   2   1   1   1   2   2   1   1   2   1   1   1   1   2   1   1   1   1   1   2   2   1   2   1   1   2   2   1   2   1   2   2   1   1   1   1   2   2   1   2   1   2   2   1   1   2   1   2   1   1   2   2   2   2   2   1   1   1   1   1   2   2   2   1   1   1   2   2   1   2   1   2   1   2   1   1   1   1   1   1   1   1   1   1   2   2   2   1   1   1   2
 MK-5-5                 2   1   2   1   1   2   2   2   2   1   2   1   2   1   2   1   2   2   1   1   1   1   2   2   1   1   1   1   2   1   1   2   2   2   2   1   2   1   2   1   2   2   2   1   1   1   2   2   2   1   1   2   2   1   1   2   1   2   2   2   1   2   2   2   2   2   2   1   2   2   2   1   2   1   2   1   1   1   1   1   2   2   2   1   1   1   1   1   1   2   2   1   1   2   2   2   2   1   1   1   2   1   1   2   2   2   1   1   2   2   1   1   1   2   1   2   1   2   2   1   1   1   2   1   1   1   1   1   2   2   1   2   1   2   2   1   1   2   1   2   2   1   1   1   1   2   2   1   2   1   2   2   1   1   2   1   2   2   1   2   2   2   2   2   1   1   1   1   1   2   2   2   1   1   1   2   2   1   2   1   2   1   1   1   1   2   1   1   1   1   1   1   1   1   2   2   1   1   1   2
 MK-5-6                 1   1   2   1   1   2   1   2   1   2   2   2   2   1   2   1   1   2   1   1   1   1   1   2   1   1   1   1   2   1   1   2   2   2   2   1   2   2   2   1   2   2   2   1   1   1   2   2   2   1   1   2   2   1   1   2   1   2   2   2   1   2   2   2   2   2   2   1   2   2   2   1   2   1   2   1   1   2   2   1   2   2   1   1   1   1   1   1   1   2   1   1   1   2   1   2   2   1   1   1   2   2   1   2   1   2   1   1   2   2   1   1   1   2   1   2   1   2   2   1   1   1   2   2   1   1   1   1   1   2   2   2   1   2   2   1   1   2   1   2   1   1   1   1   1   2   2   1   2   1   2   2   1   1   2   1   2   2   2   2   2   2   2   2   1   1   2   1   1   2   2   2   1   1   1   2   2   1   2   1   2   1   1   1   1   2   1   1   1   1   1   1   1   1   2   2   1   1   2   2
 MK-5-7                 1   1   2   1   1   2   2   2   1   2   2   2   2   1   2   1   1   2   1   1   1   1   1   2   1   1   2   1   2   1   1   2   2   2   2   1   2   2   2   1   1   2   2   1   1   1   2   2   2   1   1   2   1   1   2   2   1   2   2   2   1   2   2   2   2   2   2   1   2   2   2   1   2   1   2   1   1   2   2   1   1   2   1   1   1   1   1   2   1   2   1   1   1   1   1   1   2   1   1   1   2   2   1   2   1   2   1   1   2   2   1   1   1   2   1   2   1   2   2   1   2   1   2   2   1   2   1   1   1   2   2   2   1   2   2   1   1   2   1   2   1   1   1   1   1   2   2   1   2   1   2   1   1   1   2   1   2   2   2   2   2   2   2   2   2   2   2   1   1   2   1   2   1   1   1   2   2   1   2   1   2   1   1   2   2   2   1   1   1   1   1   1   1   2   2   2   2   1   2   2
 MK-5-8                 1   1   2   1   1   2   2   2   1   1   2   2   2   1   2   1   1   2   1   1   1   1   1   2   1   1   2   1   2   1   1   2   2   2   2   1   2   2   1   1   1   2   2   1   1   1   2   2   2   1   1   2   1   1   2   2   1   2   2   2   1   2   2   2   2   1   2   1   1   2   1   1   2   1   2   1   1   2   2   1   1   2   1   1   1   1   1   2   1   1   2   1   2   1   1   1   2   1   1   1   2   2   1   2   1   2   1   1   2   2   2   1   1   2   1   2   1   2   2   2   2   1   2   2   1   2   1   1   1   2   2   2   2   2   2   1   1   2   1   2   1   1   1   2   1   2   2   1   2   1   1   1   1   1   2   1   2   2   2   2   2   2   2   2   2   2   2   2   1   2   1   2   1   1   1   2   2   1   2   1   2   2   1   2   1   2   1   1   1   1   1   1   2   2   2   2   2   1   2   2
 MK-5-9                 1   1   2   1   1   2   2   2   1   1   1   2   2   2   2   1   2   2   1   1   1   1   2   1   1   1   1   1   2   1   2   2   2   2   2   1   2   2   1   1   1   2   2   1   1   1   2   2   2   2   1   2   1   1   2   1   1   2   2   2   2   2   1   2   2   1   2   2   1   2   1   1   2   1   2   1   1   1   2   1   1   2   1   1   1   2   2   2   2   1   2   1   2   1   2   2   1   1   1   1   2   2   1   2   1   1   1   1   2   2   2   1   1   2   1   2   1   2   2   2   2   1   2   2   1   2   1   1   1   2   2   2   2   2   2   1   1   2   2   1   1   1   1   2   2   2   2   1   2   1   1   1   1   1   1   1   2   2   2   2   2   2   2   2   2   2   2   2   1   2   1   2   1   1   1   2   2   1   2   1   2   2   1   2   1   2   1   1   1   1   1   1   2   2   1   2   2   1   2   2
 MK-5-10                1   1   2   1   1   2   1   2   1   1   1   2   2   2   2   1   2   2   1   2   1   1   2   1   1   1   1   1   2   1   2   2   2   2   2   1   2   2   1   1   1   2   2   1   1   2   2   2   1   2   1   2   1   2   2   1   2   2   2   2   2   2   1   2   1   1   2   1   1   1   1   1   1   1   2   1   1   1   1   1   1   2   1   1   1   2   2   2   2   2   1   1   2   1   2   2   1   1   1   1   2   2   1   2   1   2   2   1   2   2   2   1   1   1   2   2   1   2   2   2   2   1   2   2   1   2   1   1   1   2   2   2   2   2   2   1   1   2   2   1   1   1   1   2   2   2   2   1   2   1   1   1   1   2   1   1   2   2   2   2   2   1   2   2   2   2   2   2   1   2   1   2   2   2   2   2   2   1   2   1   2   2   1   2   1   1   1   1   1   1   1   1   2   2   1   2   2   1   2   2
 MK-5-11                1   1   2   1   1   2   1   2   1   1   1   2   2   2   2   1   2   2   1   2   1   1   2   1   1   2   2   1   2   1   2   2   2   2   2   1   2   2   1   1   1   2   2   1   1   2   2   2   1   2   1   1   1   2   2   1   2   2   2   2   2   2   1   2   1   1   2   1   1   1   2   1   1   1   2   1   1   1   1   1   1   2   1   1   1   2   2   2   2   2   1   1   2   1   2   2   1   1   1   1   2   2   1   2   1   2   1   1   2   2   2   1   1   1   1   2   1   2   2   2   2   1   2   2   1   2   1   1   1   1   2   2   2   2   2   1   1   2   2   1   1   1   1   2   2   2   2   1   2   1   1   1   1   2   2   1   2   2   2   2   2   1   2   2   2   2   2   2   1   2   1   2   2   2   2   2   2   2   2   1   2   2   1   2   1   1   1   1   2   1   1   1   2   2   1   2   2   1   2   2
 MK-5-12                1   1   2   1   1   2   2   2   1   1   1   2   2   2   2   1   2   2   1   2   1   1   2   1   1   2   2   1   2   2   2   2   2   2   2   1   2   2   1   1   1   2   2   1   1   2   1   2   1   2   1   1   1   2   2   1   2   2   2   2   2   2   1   2   1   1   1   1   1   1   2   1   1   1   2   1   1   2   1   1   1   2   2   1   1   1   1   2   2   2   1   1   2   1   2   1   1   1   1   1   2   2   1   2   1   2   1   1   2   1   2   1   1   1   1   2   1   2   2   2   2   1   1   2   1   2   1   1   1   1   2   2   2   2   2   1   1   2   2   2   1   1   1   1   2   1   2   1   2   1   1   1   1   2   2   1   2   2   2   2   2   1   2   2   1   2   2   2   1   2   2   2   2   2   2   2   2   2   2   1   2   2   1   2   1   1   1   2   2   1   1   1   2   1   1   2   2   1   2   2
 MK-5-13                1   1   2   2   1   2   2   2   1   1   1   2   2   2   2   1   2   2   1   2   1   1   2   1   1   2   2   1   2   2   2   1   2   2   1   1   2   2   1   1   1   1   2   1   1   2   2   2   2   2   2   1   1   2   2   1   2   2   1   2   1   2   1   2   1   1   1   1   1   1   2   1   1   1   2   1   1   2   1   1   1   2   2   1   1   1   1   1   2   2   1   1   2   1   2   1   1   1   1   1   2   1   1   2   1   1   1   1   2   1   2   1   1   1   1   2   1   2   2   2   1   1   1   2   1   2   1   1   1   1   2   2   2   2   2   1   1   2   2   2   1   1   1   1   2   1   2   1   2   1   1   1   1   2   2   1   2   2   2   2   1   1   2   2   1   2   2   2   1   2   2   2   2   2   2   2   2   2   2   1   2   2   1   2   1   1   1   2   1   1   1   1   2   1   1   1   2   1   2   2
 MK-5-14                1   1   1   2   1   1   2   2   1   1   1   2   1   2   2   1   2   2   1   2   1   1   2   1   1   2   2   1   2   2   2   1   2   2   1   1   2   2   2   1   1   1   2   1   2   2   2   2   2   2   2   1   1   2   2   1   2   1   1   2   1   2   1   2   1   1   1   1   1   1   2   1   1   1   2   1   1   2   1   2   1   2   2   1   2   1   1   1   2   2   1   1   2   2   1   1   1   1   1   1   2   1   1   2   1   1   1   1   2   1   2   1   1   1   1   2   1   2   2   2   1   1   2   2   2   1   1   2   1   1   2   2   2   2   2   1   2   2   2   2   2   1   1   1   1   1   2   1   2   2   1   1   1   1   2   1   2   2   2   2   1   1   2   1   1   2   2   1   2   2   2   2   2   2   2   2   1   1   2   1   1   2   1   2   1   1   1   2   1   1   1   1   2   1   1   2   2   1   1   2
 MK-5-15                1   1   1   2   2   1   2   2   1   1   1   2   1   1   2   1   2   2   1   1   1   2   2   1   1   2   2   1   2   2   2   1   2   2   1   1   2   2   2   1   1   1   2   1   2   2   1   1   2   2   2   1   1   2   2   1   2   1   1   2   1   2   1   2   1   1   1   2   1   1   2   1   1   1   2   1   1   2   1   1   2   2   2   1   2   1   1   1   2   2   1   1   2   2   1   1   1   1   1   1   2   1   1   2   1   1   1   1   2   1   1   1   1   1   1   1   1   2   2   2   1   1   2   2   2   1   1   2   1   1   2   1   2   2   2   1   2   2   1   2   2   1   1   1   1   1   2   1   2   2   1   2   1   1   2   1   1   2   2   2   1   2   2   1   1   2   2   1   1   2   2   2   2   2   2   2   1   1   2   2   1   2   2   2   1   1   1   2   1   1   2   1   2   1   1   1   2   1   1   2
 MK-5-16                1   1   1   2   2   1   2   2   1   1   1   1   1   1   2   1   2   2   1   1   1   2   2   1   1   2   2   1   2   2   2   1   2   2   1   1   2   2   2   1   1   1   2   1   2   2   1   1   2   2   2   1   1   1   2   1   2   1   1   2   1   2   1   2   1   1   1   2   1   1   2   1   1   1   2   1   1   2   1   1   2   2   2   1   2   1   1   1   2   2   1   1   2   2   1   1   1   1   1   1   2   1   1   2   1   1   1   1   2   1   1   1   1   1   1   1   1   2   2   2   1   2   2   2   2   1   1   2   1   1   2   1   1   2   2   1   1   2   1   2   2   1   1   1   1   1   2   1   2   2   1   2   1   2   2   1   1   2   2   2   1   2   2   1   1   2   2   1   1   1   2   1   2   2   2   2   2   1   2   2   1   2   2   2   1   1   1   2   1   1   2   1   2   1   1   1   2   1   1   2
 MK-6-1                 1   2   1   2   2   2   2   2   2   2   2   1   2   2   1   1   2   1   2   2   2   2   1   1   1   1   2   1   1   2   2   1   1   1   1   1   2   1   1   2   2   2   1   1   2   1   2   2   2   1   2   1   1   1   2   1   2   1   2   2   1   2   1   2   1   2   1   1   2   1   1   1   1   2   1   2   1   2   1   2   2   2   1   2   1   1   1   1   2   1   2   2   1   1   2   1   1   2   2   2   1   2   1   1   2   2   1   2   2   2   1   2   2   2   2   1   1   2   1   1   1   1   1   2   2   2   1   1   2   1   1   2   2   1   2   1   1   1   1   1   2   2   2   1   2   1   1   2   2   2   2   2   1   1   1   1   1   1   1   2   1   1   2   2   1   1   1   2   1   2   1   1   1   2   2   1   1   2   1   1   2   1   1   1   1   2   1   1   2   2   2   1   2   2   1   2   2   1   2   2
 MK-6-2                 1   2   1   2   2   2   2   2   2   1   1   1   1   2   1   1   2   1   2   2   2   2   1   1   2   1   2   1   1   2   2   1   1   1   2   1   1   1   1   1   2   1   2   2   2   1   2   2   2   2   2   1   1   1   2   1   2   1   2   2   1   2   1   2   1   2   1   2   2   1   1   1   1   2   1   2   1   2   1   2   2   2   1   2   1   2   1   1   2   1   1   2   1   1   2   1   1   1   2   2   1   2   1   1   2   2   1   2   2   2   1   2   2   2   1   1   2   2   1   2   1   1   2   2   1   2   2   1   2   1   1   2   2   2   2   1   1   1   1   1   2   2   2   1   1   1   1   2   2   2   2   2   2   1   1   1   1   1   2   2   1   1   2   2   1   1   1   2   1   2   1   1   1   2   2   1   1   2   1   1   2   1   2   1   1   2   1   1   2   2   2   1   2   2   1   2   2   1   2   2
 MK-6-3                 2   2   1   2   2   2   2   2   2   1   1   1   1   2   1   1   2   1   2   2   2   2   2   1   2   2   2   1   1   1   2   2   1   1   2   1   1   1   1   1   1   1   2   2   2   1   2   2   2   2   2   1   1   1   2   1   2   1   2   2   1   2   1   2   1   2   1   2   1   1   1   1   1   2   1   2   1   2   1   2   2   2   1   1   1   2   2   1   2   1   1   2   1   1   2   1   1   1   2   2   1   2   1   1   2   2   1   1   2   2   1   2   2   2   1   1   1   1   1   2   1   1   2   2   2   2   2   1   2   1   1   2   2   2   2   1   1   1   1   2   2   1   1   1   1   1   1   2   2   1   2   2   2   1   1   2   1   2   2   2   1   1   2   2   1   1   1   2   1   2   1   2   2   2   1   1   2   2   1   1   2   1   2   1   1   2   1   1   2   2   1   1   2   2   1   2   2   2   2   2
 MK-6-4                 2   2   1   2   2   2   2   2   2   1   1   2   1   1   1   2   2   1   2   2   2   2   2   1   2   2   2   1   2   1   2   1   1   1   2   1   1   1   1   1   1   1   2   2   1   1   2   2   2   2   1   2   1   1   2   1   2   1   2   2   1   2   2   2   1   2   1   1   1   1   1   2   1   2   1   2   1   2   1   2   2   2   1   1   1   2   2   1   2   1   1   2   1   1   2   1   1   1   2   2   1   2   1   1   2   2   1   1   2   2   1   2   2   2   1   1   2   1   1   2   1   1   2   2   2   2   1   1   2   1   1   2   2   2   2   1   1   2   1   2   2   1   2   1   2   1   1   2   2   1   2   2   2   1   1   1   1   1   2   2   1   1   2   2   1   1   2   2   1   2   1   2   1   2   1   2   1   2   1   1   2   1   1   1   1   2   1   1   2   2   1   1   2   2   1   1   2   2   2   2
 MK-6-5                 2   2   1   2   2   2   2   2   2   1   1   2   1   1   2   2   2   1   2   2   2   2   2   1   2   2   2   1   2   1   2   1   1   1   2   1   1   1   1   1   1   1   2   2   2   1   2   2   2   2   1   2   1   1   2   1   1   1   2   2   1   2   2   2   1   2   1   1   2   1   1   2   1   2   1   2   1   2   1   2   2   2   1   1   1   2   2   1   2   1   1   2   2   1   2   1   1   1   1   2   1   2   1   1   2   2   1   1   2   2   1   2   2   2   1   2   2   1   1   1   1   1   1   1   2   2   1   1   2   1   1   2   2   2   2   2   1   2   1   2   2   1   2   1   2   1   1   2   2   1   2   2   2   1   2   1   1   1   2   2   1   1   2   2   1   1   2   2   1   2   1   2   2   2   1   2   1   2   1   1   2   1   1   1   1   2   1   1   2   2   1   1   2   2   1   1   2   2   2   2
 MK-6-6                 2   2   1   1   2   2   2   2   2   1   1   2   1   1   2   2   2   1   2   1   2   2   2   1   2   2   2   1   2   1   2   1   1   1   2   2   1   1   1   1   1   1   2   2   2   1   2   2   2   2   1   2   1   1   2   1   1   1   2   1   1   2   2   2   1   2   1   2   2   1   1   2   1   2   1   2   1   2   1   2   2   2   1   1   1   2   2   1   2   1   1   2   2   1   1   1   1   1   1   2   1   2   1   1   1   2   1   2   2   2   1   2   2   2   1   2   2   1   1   1   1   1   1   1   2   2   1   1   2   1   2   2   2   1   2   2   1   2   1   2   2   1   2   1   2   1   2   2   1   1   2   2   2   1   2   1   1   1   2   1   1   1   2   1   1   1   2   2   1   2   2   2   2   2   1   2   1   2   1   1   2   1   1   1   1   2   2   1   2   2   1   1   2   2   1   1   2   2   2   2
 MK-6-7                 2   2   1   1   2   2   2   2   2   1   1   2   2   1   1   2   1   1   2   1   1   2   2   2   2   2   2   1   2   1   2   1   1   1   2   2   1   1   1   1   1   1   2   2   2   1   2   2   2   2   2   2   1   1   2   1   1   1   2   1   1   1   1   2   1   2   1   2   2   1   1   2   1   2   1   2   1   2   1   2   2   2   1   1   1   2   2   1   2   1   1   2   2   1   1   1   1   1   1   2   1   2   1   1   1   2   1   2   1   2   1   2   2   2   2   2   2   1   1   2   1   1   1   1   2   2   1   1   2   1   2   1   1   2   2   2   2   1   1   2   2   1   2   1   2   1   2   2   1   1   2   2   2   1   2   1   1   1   2   1   1   1   2   1   1   1   2   2   1   1   2   2   2   2   1   2   1   1   1   1   2   1   1   1   1   2   2   1   2   2   1   2   2   2   1   1   2   2   2   2
 MK-6-8                 2   2   1   1   2   2   2   2   2   1   1   1   2   1   1   2   1   1   2   1   1   2   2   2   2   2   2   1   2   1   2   1   2   1   2   2   1   1   1   1   1   1   2   2   2   1   2   2   2   2   2   2   1   1   2   1   1   1   2   1   1   1   1   2   1   2   1   2   2   1   1   2   1   2   1   2   1   2   1   2   2   2   1   1   1   2   2   1   2   1   1   2   2   1   1   1   1   1   1   2   1   2   1   1   1   2   1   1   1   2   1   2   2   2   2   2   2   1   1   2   1   1   1   1   2   2   1   1   2   2   2   1   2   2   2   2   2   1   1   2   2   1   1   2   2   1   2   2   1   1   2   2   2   1   2   1   1   1   1   1   1   1   2   1   2   1   2   2   2   1   2   2   2   2   1   2   1   1   1   1   2   1   1   1   1   2   2   1   2   2   1   2   2   2   1   2   2   2   2   1
 MK-6-9                 2   2   1   1   1   2   2   2   2   1   1   1   2   1   1   2   1   1   2   1   1   2   2   2   2   2   2   1   2   2   2   1   2   1   2   2   1   1   1   1   1   1   2   2   2   1   2   2   2   2   2   2   1   1   1   1   1   1   1   1   1   1   1   2   1   2   1   2   2   1   1   2   1   2   1   2   1   2   1   2   2   2   1   1   1   2   2   1   2   1   2   2   2   1   1   1   1   1   1   2   1   2   1   1   1   2   1   1   1   2   1   2   2   2   2   2   2   1   1   2   2   1   1   1   2   2   1   1   2   2   2   1   2   2   2   2   2   1   2   1   1   1   1   2   2   2   2   2   1   1   2   2   2   1   2   1   1   1   1   2   1   1   2   1   2   2   2   2   2   1   2   2   2   2   1   2   1   1   1   1   2   1   1   1   1   2   2   1   2   1   2   2   2   2   2   2   2   2   2   1
 MK-6-10                2   2   1   1   1   2   2   2   1   1   2   1   2   1   2   2   1   1   2   1   1   2   2   2   2   2   2   1   2   2   2   1   2   1   1   2   2   1   1   1   1   1   2   2   2   1   2   2   2   2   2   2   1   1   2   1   2   1   1   1   1   1   1   1   1   2   1   2   2   1   1   2   1   1   1   2   1   1   1   2   2   2   1   1   1   2   2   1   2   1   2   2   2   1   1   1   1   1   1   2   1   2   2   1   1   2   1   1   1   2   1   2   1   2   2   1   2   1   1   2   2   2   1   1   2   2   1   1   2   2   2   1   2   2   2   2   1   1   2   1   1   2   1   2   2   2   2   2   1   1   2   2   2   1   2   1   1   1   1   2   1   1   2   1   2   2   2   2   2   1   2   2   2   2   1   2   1   2   1   1   2   1   2   1   1   2   2   1   2   1   2   2   2   2   1   2   2   2   2   1
 MK-6-11                2   2   1   1   1   2   2   2   1   1   2   2   2   1   2   2   1   2   2   1   1   2   2   2   2   2   2   1   2   2   2   1   2   2   2   2   2   1   1   1   1   1   2   2   2   1   2   2   2   2   2   2   1   1   1   1   2   1   2   1   1   1   1   1   1   2   1   2   2   1   1   2   1   1   2   2   1   2   1   2   2   2   1   1   1   2   1   1   2   1   1   2   2   1   1   1   2   1   1   2   1   2   2   1   2   2   1   1   1   2   1   2   1   2   2   1   2   2   1   2   2   1   2   1   2   2   1   1   2   2   2   2   2   2   2   2   2   1   2   1   1   2   2   2   2   2   2   2   1   1   2   2   1   1   2   1   1   1   1   2   1   1   2   1   2   1   2   2   1   1   2   2   2   2   1   2   1   2   1   1   2   1   2   1   2   2   2   1   2   1   2   2   2   2   1   2   2   2   2   1
 MK-6-12                2   2   1   1   1   2   2   2   1   1   2   2   2   1   2   2   1   2   2   2   1   2   2   1   2   1   2   1   2   2   2   1   2   2   2   2   2   1   1   2   2   1   2   2   2   1   2   2   2   2   2   1   1   1   1   1   2   1   2   1   2   1   1   1   2   2   1   1   2   1   1   2   1   1   2   2   1   2   1   2   2   2   1   1   1   2   1   1   2   1   1   2   2   1   1   1   2   1   2   2   1   2   1   1   2   2   1   2   1   2   1   2   1   2   2   1   2   1   1   2   2   1   2   1   2   2   1   2   2   2   1   1   2   2   2   2   2   2   2   1   1   2   2   2   2   2   2   2   1   1   2   2   1   1   2   1   1   1   1   2   1   1   2   1   2   1   2   2   1   2   1   1   2   2   1   2   1   2   1   1   2   1   2   1   2   2   2   1   2   1   2   2   2   2   1   1   2   2   2   1
 MK-6-13                2   2   1   1   1   2   2   2   1   1   2   2   2   1   2   2   1   2   2   2   1   2   1   1   2   1   2   1   2   2   2   1   2   1   2   2   2   1   1   2   2   1   2   2   2   1   2   2   2   2   2   1   1   1   1   1   2   2   2   1   2   1   1   1   2   2   1   1   2   1   1   2   1   1   2   2   1   2   2   1   2   2   1   1   1   2   1   1   2   1   1   2   2   2   1   2   2   1   1   2   1   2   1   1   2   2   1   2   2   2   1   2   1   2   2   1   2   1   2   2   2   1   2   1   2   2   1   2   2   2   1   1   2   2   2   2   2   2   2   2   2   2   2   2   2   2   2   2   1   1   1   2   2   1   2   2   2   1   1   2   1   1   2   2   2   1   2   2   1   1   1   1   2   2   1   2   1   2   1   1   2   1   1   1   2   2   2   1   2   1   2   2   2   2   1   1   2   2   2   1
 MK-6-14                2   2   1   1   1   2   2   2   1   1   1   2   2   1   2   2   1   2   2   2   1   2   1   1   2   1   2   1   2   2   2   1   2   1   2   2   2   1   2   2   2   1   2   2   2   1   2   2   2   2   1   1   1   1   1   1   2   2   2   1   2   1   1   1   2   2   1   1   2   2   1   2   1   1   2   2   1   2   1   1   2   2   1   1   2   2   2   1   2   1   1   2   2   2   2   2   2   2   1   2   1   2   1   2   2   2   1   2   2   2   1   2   1   2   2   1   2   1   2   2   2   1   2   1   1   2   1   2   2   2   1   1   2   2   2   1   2   2   2   2   2   2   2   2   1   2   2   2   2   1   1   2   2   1   2   2   2   1   1   2   1   1   2   2   2   1   2   2   1   2   1   1   2   2   2   2   1   2   1   1   2   1   1   1   2   2   2   1   2   1   1   2   2   2   1   1   2   2   2   1
 MK-6-15                2   2   1   1   2   2   2   2   1   1   1   2   2   1   2   2   2   2   2   2   1   2   1   1   2   1   2   1   2   2   2   1   2   1   2   2   2   1   2   2   2   1   2   2   2   1   2   2   1   1   1   1   1   1   1   1   2   2   1   1   2   1   1   1   2   2   1   1   2   2   1   2   1   1   2   2   1   2   1   1   1   2   1   1   2   2   2   1   2   1   1   2   2   1   2   2   2   2   1   2   1   2   2   2   2   2   1   2   2   2   1   2   1   1   2   1   1   1   2   2   2   1   1   1   1   2   1   2   2   2   1   1   2   2   2   1   1   2   2   2   2   2   1   2   1   2   2   2   2   1   1   2   2   2   2   2   2   1   1   2   1   1   2   2   2   2   2   2   1   2   1   1   2   2   2   2   2   1   1   1   2   2   1   1   2   2   2   1   2   1   2   2   2   2   1   2   2   2   2   1
 MK-6-16                2   2   1   1   2   2   2   2   1   1   1   2   1   1   2   2   2   2   2   2   1   2   1   1   2   2   2   1   2   2   2   1   2   1   2   1   2   1   2   2   2   1   2   2   2   1   2   2   1   1   1   1   1   1   1   1   2   1   1   1   2   2   1   2   2   2   2   2   2   2   1   2   1   1   2   2   1   2   1   1   1   2   1   2   2   2   2   1   2   1   1   2   2   1   2   2   2   1   1   2   1   2   2   2   2   2   1   2   2   2   1   2   1   1   2   1   1   1   2   2   2   2   1   1   1   2   1   2   2   2   2   1   2   2   2   1   2   2   2   2   2   2   1   2   1   2   2   2   2   1   1   2   2   2   2   2   1   1   1   2   1   1   2   2   1   1   2   2   1   1   1   1   2   2   2   2   2   1   1   1   2   1   1   1   2   2   1   1   2   1   2   2   2   2   1   1   2   2   2   1
 
!****************************************** Phenotypic Data **********************************************************
!-100.0 is resevred for missing phenotype
SimulatedTrait1         9.0349    9.4843   11.1556   11.5302   11.0453    8.8245   10.9704    9.4616    9.8737   10.3791   11.4466   11.2115   12.4616   10.1215   10.1665    9.4862   12.0592   11.5537   10.0365    8.4916    9.3636   10.4253   10.2292   10.8573   11.9498   11.1455   10.9579   10.2474    9.8396    9.5199   10.3693   11.4172   10.0907    9.8561    9.3737    8.8020   11.6335   11.6941   10.2015   10.1271    9.7920   10.5493    9.0303    9.6905    8.5950    9.9160   10.5716    7.6273   11.6624   12.2746   11.6249   10.6240    8.5391    9.0641   10.1411   11.5350   11.0429   10.8481   12.9110   10.6806   10.9985    8.6918   10.8728    9.7492   10.8356   11.1618    8.5358    9.7451   10.2114    9.8015   10.8407    9.8446   10.7752   10.5569    8.9700   11.5429   10.5643    9.9959    9.0232    8.7757    9.7676   10.4094    9.9341    8.9376   10.5022   11.2545    9.5733   10.3998   11.7504   10.8582    9.3666   11.3859   11.7048    9.2904    9.4365   11.2974   11.3917   10.3178   10.8117    8.8500    8.8128    9.0443   10.8023   10.9634    9.5588    9.5047   10.0016    9.7338    8.3607    9.3113    9.4747   10.0009    9.6582    9.3964    8.0790    9.8179    9.8123   10.8616    9.5657    9.5247   10.2773   10.2408   10.6288   10.9106    9.2618    9.9940   10.9224    8.5404   11.5570    9.7768    9.5730   10.3215    8.7789    7.0447   10.1683    8.7025    8.9987    9.8273    8.4839   11.5796    9.2457   10.7647    8.8996   11.1986    9.5560   10.4014    9.7828   11.0729   10.3501   10.2454    9.9847    9.8905   10.6785    8.5072   10.2510   10.2655    9.4196    8.6804   10.0596    9.9490   10.6164   11.9836   10.0056   11.1172    9.7464   10.1851    9.4400    8.4232   10.8921   10.3175    9.9296   10.0448   10.5745   11.6982   10.6645   10.7452    7.7344    7.7857   11.8706   10.9044   10.4451    8.9636    9.1089   10.4869    9.4497   10.0708   10.3005    9.3929    9.1535    9.2897   10.4760   10.6859   10.6310   10.3021    8.3481   10.8430    9.4962    8.9455    9.4867    8.7444
 
