# Supplementary material for: Inclusive Composite Interval Mapping of QTL by Environment Interactions in Biparental Populations
Source: PLoS One. 2015 Jul 10;10(7):e0132414. doi: 10.1371/journal.pone.0132414 (PMC4498613; doi:10.1371/journal.pone.0132414)
Supplement: S1 File — (ZIP) [file pone.0132414.s001.zip › BC1 population/e=1/run_00189.met]

!**********************Note: lines staring with "!" are remarks and will be ignored in the program********************
!*********************************General Information**********************************
!Assuming F1 = P1 x P2, populations available in QTL IciMapping are: 
!  1, P1BC1F1 = P1 x F1, the first backcrossing where P1 is used as the recurrent parent;
!  2, P2BC1F1 = P2 x F1, the first backcrossing where P2 is used as the recurrent parent;
!  3, F1DH, F1-derived doubled haploids; 
!  4, RIL or F1RIL, recombination inbred lines through the repeated selfing of F1;
!  5, P1BC1RIL, recombination inbred lines through the repeated selfing of P1BC1F1;
!  6, P2BC1RIL, recombination inbred lines through the repeated selfing of P2BC1F1;
!  7, F2, the selfing generation of F1;
!  8, F3, the selfing generation of F2;
!  9, P1BC2F1, the second backcrossing where P1 is used as the recurrent parent; 
! 10, P2BC2F1, the second backcrossing where P2 is used as the recurrent parent;
! 11, P1BC2RIL, recombination inred lines through the repeated selfing of P1BC2F1; 
! 12, P2BC2RIL, recombination inred lines through the repeated selfing of P2BC2F1; 
! 13, P1BC1F2, the selfing generation of P1BC1F1; 
! 14, P2BC1F2, the selfing generation of P2BC1F1; 
! 15, P1BC2F2, the selfing generation of P1BC2F1; 
! 16, P2BC2F2, the selfing generation of P2BC2F1; 
! 17, P1BC1DH, P1BC1F1-derived doubled haploids; 
! 18, P2BC1DH, P2BC1F1-derived doubled haploids; 
! 19, P1BC2DH, P1BC2F1-derived doubled haploids; 
! 20, P2BC2DH, P2BC2F1-derived doubled haploids; 
   1      !Mapping Population (see remarks above)
   2      !Mapping Function (1 for Kosambi; 2 for Haldane; 3 for Morgan)
   2      !Marker Space Type (1 for intervals; 2 for positions)
   1      !Marker Space Unit(1 for centiMorgans; 2 for Morgan)
   6      !Number of Chromosomes (or Linkage Groups)
 200      !Size of the mapping population
   1      !Number of environments
 
!***************************************** Chromosomes and Linkage Maps **********************************************
!Chromosome                 NumMarkers
-CH1                        16
-CH2                        16
-CH3                        16
-CH4                        16
-CH5                        16
-CH6                        16
!Linkage map (Marker name followed by position or the interval length)
 MK-1-1                1     0.000
 MK-1-2                1    10.000
 MK-1-3                1    20.000
 MK-1-4                1    30.000
 MK-1-5                1    40.000
 MK-1-6                1    50.000
 MK-1-7                1    60.000
 MK-1-8                1    70.000
 MK-1-9                1    80.000
 MK-1-10               1    90.000
 MK-1-11               1   100.000
 MK-1-12               1   110.000
 MK-1-13               1   120.000
 MK-1-14               1   130.000
 MK-1-15               1   140.000
 MK-1-16               1   150.000
 MK-2-1                2     0.000
 MK-2-2                2    10.000
 MK-2-3                2    20.000
 MK-2-4                2    30.000
 MK-2-5                2    40.000
 MK-2-6                2    50.000
 MK-2-7                2    60.000
 MK-2-8                2    70.000
 MK-2-9                2    80.000
 MK-2-10               2    90.000
 MK-2-11               2   100.000
 MK-2-12               2   110.000
 MK-2-13               2   120.000
 MK-2-14               2   130.000
 MK-2-15               2   140.000
 MK-2-16               2   150.000
 MK-3-1                3     0.000
 MK-3-2                3    10.000
 MK-3-3                3    20.000
 MK-3-4                3    30.000
 MK-3-5                3    40.000
 MK-3-6                3    50.000
 MK-3-7                3    60.000
 MK-3-8                3    70.000
 MK-3-9                3    80.000
 MK-3-10               3    90.000
 MK-3-11               3   100.000
 MK-3-12               3   110.000
 MK-3-13               3   120.000
 MK-3-14               3   130.000
 MK-3-15               3   140.000
 MK-3-16               3   150.000
 MK-4-1                4     0.000
 MK-4-2                4    10.000
 MK-4-3                4    20.000
 MK-4-4                4    30.000
 MK-4-5                4    40.000
 MK-4-6                4    50.000
 MK-4-7                4    60.000
 MK-4-8                4    70.000
 MK-4-9                4    80.000
 MK-4-10               4    90.000
 MK-4-11               4   100.000
 MK-4-12               4   110.000
 MK-4-13               4   120.000
 MK-4-14               4   130.000
 MK-4-15               4   140.000
 MK-4-16               4   150.000
 MK-5-1                5     0.000
 MK-5-2                5    10.000
 MK-5-3                5    20.000
 MK-5-4                5    30.000
 MK-5-5                5    40.000
 MK-5-6                5    50.000
 MK-5-7                5    60.000
 MK-5-8                5    70.000
 MK-5-9                5    80.000
 MK-5-10               5    90.000
 MK-5-11               5   100.000
 MK-5-12               5   110.000
 MK-5-13               5   120.000
 MK-5-14               5   130.000
 MK-5-15               5   140.000
 MK-5-16               5   150.000
 MK-6-1                6     0.000
 MK-6-2                6    10.000
 MK-6-3                6    20.000
 MK-6-4                6    30.000
 MK-6-5                6    40.000
 MK-6-6                6    50.000
 MK-6-7                6    60.000
 MK-6-8                6    70.000
 MK-6-9                6    80.000
 MK-6-10               6    90.000
 MK-6-11               6   100.000
 MK-6-12               6   110.000
 MK-6-13               6   120.000
 MK-6-14               6   130.000
 MK-6-15               6   140.000
 MK-6-16               6   150.000
!*********************************** Marker Types ********************************************************************
!Co-dominant marker: When heterozygote F1 is present, P1 is coded as 2, F1 is coded as 1, and P2 is coded as 0; Otherwise, P1 is coded as 2, and P2 is coded as 0. 
!Dominant marker: When heterozygote F1 is present, P1 and F1 are coded as 12, and P2 is coded as 0; Otherwise, P1 is coded as 2, and P2 is coded as 0.  
!Recessive markers: When heterozygote F1 is present, P1 is coded as 2, and F1 and P2 are coded as 10; Otherwise, P1 is coded as 2, and P2 is coded as 0. 
!Missing marker is coded as -1. 
 MK-1-1                 1   2   2   1   2   1   2   1   1   1   2   2   1   1   1   1   2   2   1   1   2   2   1   1   2   1   2   2   2   2   1   1   2   1   2   1   2   2   1   2   2   2   1   1   2   1   1   1   1   1   2   2   1   2   2   1   2   2   1   2   2   1   2   2   2   1   2   2   2   2   1   1   2   1   1   2   2   1   1   1   2   1   2   1   1   1   2   1   2   1   2   2   2   1   2   2   1   2   2   1   1   1   1   1   1   2   1   2   1   1   1   2   1   1   2   2   2   2   1   1   2   1   1   2   1   2   1   2   2   1   1   1   1   2   1   1   2   1   1   2   1   1   2   1   2   1   2   1   1   2   1   1   2   1   2   1   1   1   1   2   2   1   1   2   1   1   1   2   1   2   2   2   2   1   2   1   1   1   1   2   1   1   2   1   2   2   2   1   2   1   1   1   2   1   2   2   1   2   2   2
 MK-1-2                 1   2   2   1   2   2   2   1   2   1   2   2   1   1   1   1   2   2   1   1   1   2   1   1   2   1   1   2   2   2   1   1   2   1   2   1   1   2   1   2   2   2   1   1   2   1   1   1   1   1   2   2   1   2   2   1   2   2   1   2   2   1   2   2   1   1   2   1   2   2   1   1   2   2   1   2   2   1   1   1   2   1   2   1   1   1   2   1   2   1   2   2   2   1   2   2   1   2   2   1   1   2   1   1   1   2   1   2   1   1   1   2   1   1   2   1   2   2   1   1   2   1   1   1   1   2   1   2   2   1   1   1   1   2   1   1   1   1   1   2   1   1   2   1   2   1   1   1   1   2   1   1   2   1   2   1   1   1   1   2   2   1   1   2   1   1   1   2   1   2   2   2   1   1   1   1   1   1   1   2   2   1   2   2   2   2   2   1   2   1   1   1   2   1   2   2   1   1   2   2
 MK-1-3                 1   1   2   1   2   2   2   2   2   1   2   2   1   1   1   1   2   2   1   1   1   2   1   1   2   1   1   2   2   2   1   1   2   1   2   1   1   1   1   2   2   2   1   1   2   1   1   1   1   1   2   2   1   2   2   1   2   2   2   2   2   1   2   2   1   1   2   1   2   1   1   1   2   2   1   2   2   1   1   1   2   1   2   1   1   1   2   1   2   1   2   2   1   1   2   2   1   2   2   1   1   2   1   1   1   2   1   2   1   1   1   2   1   1   2   1   1   2   1   1   2   1   1   1   1   2   1   2   2   1   1   1   1   1   1   1   1   1   1   2   1   1   2   2   2   1   1   1   1   2   2   1   1   1   2   1   1   1   1   2   2   1   1   2   2   1   1   2   1   1   2   1   1   1   1   1   1   1   1   2   2   1   1   2   2   2   2   1   1   1   1   1   2   1   2   2   1   1   2   2
 MK-1-4                 1   2   2   1   2   2   2   2   2   1   2   1   1   1   1   1   1   1   1   2   1   2   1   1   2   1   1   2   2   2   1   1   2   1   2   1   1   1   1   2   2   2   1   1   2   1   1   1   1   2   2   2   1   2   1   1   2   2   2   2   2   1   2   2   1   1   2   1   1   2   1   1   2   2   1   2   2   1   1   2   2   1   2   2   1   1   2   1   2   1   2   2   1   1   2   2   1   2   2   1   1   2   1   1   1   2   1   2   1   1   1   2   1   1   2   1   1   2   1   1   2   1   1   1   1   2   1   2   2   1   1   1   1   1   1   1   1   1   1   1   1   1   1   1   2   1   1   1   1   2   2   1   1   1   2   1   1   1   1   2   2   2   1   1   2   1   1   2   1   2   1   1   1   1   1   1   1   1   1   2   1   1   1   2   2   1   2   1   1   1   1   1   1   1   2   2   1   1   1   2
 MK-1-5                 2   2   2   1   2   1   2   2   1   1   2   1   2   1   1   1   1   1   1   2   1   2   1   1   1   1   1   2   2   2   1   1   2   1   2   1   1   1   1   2   1   2   1   1   2   2   1   1   1   2   2   2   1   2   1   1   2   2   1   2   2   1   2   2   1   1   2   1   1   2   1   1   2   2   2   2   2   1   1   1   2   1   2   2   1   1   2   1   2   1   2   2   1   1   2   2   1   2   2   2   1   1   1   1   2   2   1   2   1   1   2   2   1   2   2   1   1   2   1   1   2   1   1   1   1   2   1   2   2   1   1   1   1   1   1   1   1   1   1   1   2   1   1   1   2   1   1   1   1   2   2   1   1   1   2   1   2   1   1   2   2   2   1   1   1   1   1   2   1   2   1   1   1   1   1   1   1   1   2   2   1   1   1   2   2   1   1   1   1   1   1   2   1   1   2   2   1   1   1   2
 MK-1-6                 2   2   2   1   2   2   2   2   1   1   2   1   2   1   1   1   1   1   1   2   1   1   1   1   1   1   1   2   2   2   1   1   2   1   2   1   1   1   1   2   1   2   1   1   2   2   1   1   1   2   2   2   1   2   1   1   2   2   1   2   2   1   2   2   2   1   2   1   1   2   1   1   2   2   2   2   2   1   1   2   2   1   2   2   2   1   2   1   2   1   2   2   1   2   2   2   1   2   2   2   1   1   1   1   2   2   1   2   1   1   2   2   2   2   2   1   1   2   2   1   2   2   1   1   2   2   1   2   2   1   1   2   1   1   1   2   1   1   1   1   1   2   1   1   2   1   1   1   1   2   2   1   1   1   2   1   1   1   2   2   2   2   1   2   1   1   1   2   1   2   1   1   1   1   2   1   1   1   2   2   1   1   1   1   1   1   1   1   1   1   2   2   1   1   2   2   1   1   1   2
 MK-1-7                 2   2   2   1   2   2   2   2   1   1   2   1   2   1   1   1   1   1   1   2   1   1   1   1   1   1   1   2   2   2   1   1   2   2   2   1   1   1   1   2   1   2   1   1   2   2   1   1   1   1   2   2   1   2   2   1   2   2   1   2   2   1   2   2   2   1   2   2   1   2   1   1   2   2   1   1   2   2   1   2   2   1   2   2   2   1   2   1   2   1   2   2   1   2   2   2   1   2   2   2   1   1   1   1   2   2   1   2   1   1   1   2   2   2   2   1   1   2   2   1   2   2   1   2   2   2   1   2   2   1   1   2   1   1   1   2   1   1   1   1   1   2   1   1   2   2   1   1   1   2   2   1   1   1   2   1   1   1   1   2   2   2   1   2   2   1   1   2   1   2   1   2   1   1   2   1   2   1   2   1   1   1   1   1   1   1   1   1   1   1   1   2   1   1   2   2   1   1   1   2
 MK-1-8                 2   2   2   2   2   2   2   2   1   1   2   1   2   1   1   1   1   1   1   2   1   1   1   1   1   2   2   2   2   2   1   1   2   2   2   1   1   2   1   2   1   2   1   1   2   2   1   1   1   1   2   2   1   2   2   1   2   2   1   1   1   1   2   2   2   1   2   2   1   2   1   1   2   2   1   1   1   2   1   2   2   1   2   2   1   1   2   1   1   1   2   2   1   2   2   2   1   2   2   2   1   1   2   1   2   2   2   2   1   1   1   2   2   2   2   1   1   2   2   2   2   2   1   2   1   2   1   2   2   1   1   2   1   1   1   2   1   1   1   1   1   2   1   1   2   2   1   1   1   2   2   1   1   1   2   1   1   1   1   2   2   2   1   2   2   1   1   2   1   2   1   2   1   1   2   1   2   1   2   1   2   1   1   1   1   1   1   1   1   1   2   2   1   1   2   2   1   1   1   1
 MK-1-9                 2   2   2   2   2   2   2   2   1   1   2   1   2   1   1   1   1   1   1   2   1   1   2   1   1   2   1   2   2   2   1   1   2   1   2   1   2   2   1   2   1   2   2   1   2   2   1   1   1   1   2   2   1   2   2   1   1   2   1   1   2   1   2   2   2   1   2   2   1   1   1   1   2   2   1   1   1   2   1   2   2   1   2   2   1   1   2   1   1   1   2   2   1   2   2   2   2   2   1   2   1   1   2   1   2   2   1   2   1   1   1   2   2   2   2   1   1   2   2   2   2   2   1   2   1   2   1   2   2   1   1   2   1   1   1   2   1   2   1   1   1   2   1   2   2   2   1   1   1   2   2   1   1   1   2   1   1   1   1   2   2   2   1   2   2   1   1   2   1   2   1   2   1   2   1   1   1   1   2   1   1   1   1   1   1   1   1   1   1   2   2   2   1   1   2   2   1   1   1   1
 MK-1-10                2   2   2   1   2   2   2   2   1   1   2   1   1   1   1   1   1   1   1   2   1   1   2   1   1   2   2   2   2   2   1   1   2   2   2   1   2   2   1   2   1   2   2   1   1   2   1   1   1   1   2   2   1   2   2   1   1   2   1   1   2   1   2   2   2   1   2   2   1   1   1   1   1   2   1   1   1   2   1   2   2   1   1   2   1   1   2   1   1   1   1   2   1   2   2   2   2   2   2   2   1   1   2   1   2   2   1   2   1   2   1   2   2   2   2   1   1   2   2   2   2   2   1   1   2   2   1   2   2   1   1   2   1   1   1   2   2   1   1   1   2   2   1   2   2   2   1   1   1   2   2   1   1   1   2   1   1   1   1   2   2   2   1   2   2   1   1   2   1   2   2   1   2   2   1   1   1   1   2   1   1   1   1   1   1   1   1   1   1   2   2   2   1   1   2   2   1   1   1   1
 MK-1-11                2   2   2   1   2   2   2   2   1   1   2   1   2   1   1   1   1   1   1   2   1   1   2   1   1   2   2   2   2   2   1   1   2   2   2   1   2   2   1   2   1   2   2   1   1   2   1   1   1   1   2   2   1   2   2   1   2   2   1   1   2   1   2   2   2   1   2   2   1   1   1   1   1   2   2   1   2   2   1   2   2   1   1   2   1   1   2   1   2   2   1   2   1   2   2   2   2   2   2   2   1   1   2   1   2   2   1   2   1   2   1   2   2   2   2   1   2   2   2   2   2   2   1   1   1   2   1   2   2   1   1   2   1   1   1   2   2   1   2   1   2   2   1   2   2   2   1   1   1   2   2   1   1   1   1   1   1   1   1   2   2   2   1   2   2   1   1   1   1   1   2   1   2   1   1   1   1   1   2   1   1   1   1   1   2   1   2   1   1   2   2   2   1   1   2   2   1   1   1   1
 MK-1-12                2   2   2   1   2   2   2   2   1   1   2   1   2   1   1   1   1   2   1   2   2   1   2   1   1   2   2   2   1   2   1   2   2   2   2   1   2   2   1   2   1   2   2   1   1   2   2   1   1   1   2   2   1   2   2   1   2   2   1   1   2   1   2   2   2   1   2   2   2   2   1   1   1   2   2   1   2   2   1   2   2   1   1   2   1   1   2   1   2   2   1   1   1   2   2   2   2   2   1   2   2   1   2   1   2   2   1   2   1   2   1   2   2   2   2   1   2   2   2   2   2   2   1   1   2   2   2   2   1   1   1   1   1   1   1   2   2   1   2   2   2   2   1   2   1   2   1   1   1   2   2   1   1   1   1   1   1   1   1   2   2   2   2   2   2   1   1   1   1   1   2   1   2   1   1   1   1   1   1   1   1   1   1   1   2   2   2   1   1   2   2   2   1   1   2   2   1   1   1   1
 MK-1-13                2   2   2   1   2   2   2   2   1   1   2   2   2   1   1   1   1   2   1   2   1   1   2   1   1   2   2   1   1   2   1   2   2   2   1   1   2   2   1   2   1   2   2   1   1   2   2   1   1   1   2   2   2   2   2   1   2   2   1   1   2   1   1   2   2   1   2   2   2   2   1   1   1   2   2   1   1   2   1   2   2   1   1   2   1   1   2   1   2   2   1   1   1   2   2   2   2   2   1   2   2   1   2   1   1   2   1   2   1   2   1   2   2   2   2   1   2   2   2   2   2   2   1   1   2   2   2   2   1   1   1   1   1   1   1   2   2   1   2   2   2   2   1   2   1   1   1   1   1   2   2   1   1   1   1   1   1   2   1   2   2   1   2   2   2   1   1   1   1   2   2   1   2   1   1   1   1   1   1   1   1   1   1   1   2   2   2   2   1   2   2   2   1   1   1   2   1   1   1   1
 MK-1-14                2   2   2   2   1   1   2   2   1   1   2   2   2   2   1   1   1   2   1   2   1   1   2   1   1   2   2   1   1   2   1   2   2   1   1   1   2   2   1   1   1   2   2   1   1   2   2   1   2   1   2   2   2   2   2   1   2   2   1   1   1   1   2   2   2   1   2   2   2   2   1   1   1   2   2   1   1   2   1   2   2   1   1   2   1   2   2   1   1   2   1   1   1   2   1   2   2   2   1   2   2   1   2   1   1   2   1   2   1   2   1   2   2   2   2   2   2   2   2   2   2   2   1   1   2   2   2   2   1   1   1   1   2   1   1   2   1   1   2   2   2   2   1   2   1   1   2   1   1   2   2   1   1   1   1   1   1   2   1   1   2   1   2   2   2   1   1   1   1   2   2   1   1   1   2   1   1   2   1   1   2   1   1   1   2   2   2   2   1   2   2   2   1   1   1   2   1   1   1   1
 MK-1-15                2   2   2   1   1   1   2   2   1   1   2   2   2   2   1   2   1   2   1   2   1   2   2   1   1   2   2   1   1   2   1   2   2   1   1   1   2   2   1   1   1   2   2   1   1   2   2   1   2   1   2   2   2   2   2   1   2   2   1   1   1   1   2   2   2   1   2   2   2   2   1   1   2   2   1   1   1   2   1   2   2   1   1   2   1   2   2   1   1   2   1   1   1   2   1   2   2   2   1   2   2   2   2   1   1   2   2   2   1   2   1   2   2   1   2   2   2   2   2   2   2   2   1   1   2   2   2   2   1   2   1   1   2   1   1   2   1   1   2   2   1   2   1   2   1   1   2   1   1   1   1   1   1   1   2   1   1   2   1   1   2   1   2   2   2   1   1   1   1   2   2   2   1   2   2   1   1   2   2   1   2   1   1   1   2   2   2   2   1   2   2   2   2   2   1   2   2   1   1   1
 MK-1-16                2   2   2   1   1   1   1   2   2   1   1   2   2   2   2   2   2   2   1   2   1   2   2   2   1   1   2   1   1   2   1   2   2   1   1   1   2   2   1   1   2   2   2   1   1   2   2   1   2   1   2   2   2   2   2   1   2   2   1   1   1   1   2   2   2   1   1   2   2   2   1   1   2   2   2   1   2   2   1   2   2   1   1   2   2   2   2   1   1   2   1   1   1   2   1   2   1   2   2   2   1   2   2   1   1   2   2   1   1   2   1   2   2   1   2   2   1   2   1   2   2   2   1   1   2   2   2   2   1   2   1   1   2   2   1   2   1   1   2   1   1   2   1   2   1   1   2   1   1   1   1   1   1   1   2   1   1   2   2   1   2   2   2   1   2   1   1   1   1   2   2   2   1   2   2   1   1   2   2   1   2   1   1   1   1   2   2   2   1   2   1   2   2   2   1   2   2   2   1   1
 MK-2-1                 1   1   1   2   2   2   2   2   2   1   2   1   2   2   1   1   2   2   2   1   2   2   2   2   1   1   2   1   1   1   1   1   1   1   1   1   1   2   1   2   2   2   1   2   2   1   2   2   1   1   1   1   1   1   1   1   2   2   1   2   1   2   1   2   1   2   2   2   2   1   2   2   1   2   1   2   2   1   1   2   1   1   1   1   1   1   1   2   1   2   2   1   1   2   2   2   1   1   2   1   1   1   2   2   2   2   2   2   2   2   2   2   1   1   2   2   1   2   2   1   1   2   1   1   2   1   2   2   2   1   1   2   1   1   2   2   2   1   1   2   1   1   2   2   2   2   2   2   1   1   1   2   1   2   1   1   1   2   2   1   2   2   2   2   2   2   2   1   1   2   1   1   2   2   2   2   2   2   2   2   1   2   1   2   2   1   2   2   1   1   1   1   2   2   2   2   2   2   1   1
 MK-2-2                 1   2   1   1   2   2   2   2   1   1   2   1   1   2   1   1   2   2   2   1   2   2   2   2   1   1   2   1   1   1   1   1   1   1   1   1   1   2   1   1   2   2   1   2   2   1   2   2   1   1   1   1   1   1   1   1   2   2   1   2   1   2   1   2   1   2   2   2   2   1   2   2   1   1   1   2   2   1   1   1   1   1   1   1   1   1   1   2   1   1   2   1   1   2   2   2   1   1   2   1   1   1   2   2   2   2   2   2   2   2   2   2   2   1   2   2   1   1   2   1   2   2   1   1   2   1   2   2   2   2   1   2   1   1   2   2   2   1   1   2   1   1   2   1   2   2   2   2   1   1   1   2   1   2   1   1   1   2   2   1   2   2   2   2   2   2   2   1   1   2   1   1   2   1   2   2   2   1   2   2   1   2   1   2   2   1   2   2   1   1   2   1   1   2   1   2   2   2   1   1
 MK-2-3                 1   2   1   1   2   2   2   2   1   1   2   1   1   2   1   1   2   2   1   1   2   2   2   1   1   1   2   1   1   1   1   1   1   2   1   1   1   2   1   2   2   2   1   2   2   1   2   2   1   1   1   1   1   1   1   1   2   2   1   2   1   2   1   2   1   2   2   2   1   1   2   2   1   2   1   2   2   1   1   1   1   1   1   1   1   1   1   2   1   1   2   1   1   2   2   2   1   1   2   1   1   2   2   2   2   2   2   2   1   2   2   2   2   1   2   2   1   2   2   1   2   2   1   1   2   1   2   1   2   2   1   2   1   1   1   2   2   1   1   2   1   1   2   1   2   2   2   2   1   1   1   2   1   2   1   1   1   2   2   1   2   2   2   2   2   2   2   1   1   2   1   1   2   1   2   2   2   2   2   1   1   2   1   2   2   1   2   1   1   1   2   1   1   2   1   2   2   2   1   1
 MK-2-4                 1   1   1   1   1   2   2   1   1   1   2   1   1   2   1   1   2   2   1   1   2   1   1   1   1   2   2   1   1   1   2   1   1   2   1   1   1   1   1   1   2   2   1   2   1   1   2   2   1   1   1   2   1   1   1   1   2   2   1   2   1   2   1   2   1   2   2   2   1   1   2   1   1   2   1   2   2   1   1   1   1   1   1   1   1   1   1   2   1   1   2   1   1   2   2   2   1   1   2   1   1   2   2   2   2   2   2   2   1   2   2   2   2   1   2   1   1   2   2   1   2   2   1   1   1   1   2   1   2   2   1   1   1   1   1   2   2   1   1   2   1   1   2   1   2   2   2   2   1   1   1   2   1   2   1   1   1   2   2   1   2   2   2   2   2   2   2   2   1   2   1   1   1   1   2   2   2   2   2   1   1   2   2   2   2   1   2   1   1   1   1   1   1   2   1   1   2   2   1   1
 MK-2-5                 1   1   2   1   1   1   2   1   1   1   2   1   1   2   1   1   2   2   1   1   2   2   1   2   2   2   2   1   1   1   2   1   1   2   1   1   1   1   2   1   2   2   1   2   1   1   2   2   1   1   1   2   1   1   2   1   2   2   1   2   1   1   1   2   1   2   2   2   2   1   2   2   1   2   1   2   2   1   1   2   1   1   1   1   1   1   1   2   1   1   2   1   2   2   2   2   1   1   2   1   1   2   2   2   2   2   2   2   1   2   2   2   2   1   2   1   1   2   2   1   1   2   1   1   1   1   1   1   2   2   1   1   1   1   1   2   2   1   2   2   1   1   2   1   2   2   1   2   1   1   1   2   1   1   1   2   1   2   2   1   2   2   2   2   2   2   2   1   1   2   1   1   1   1   2   2   1   2   2   1   1   2   2   2   2   1   2   1   1   1   1   1   1   2   1   2   2   2   1   1
 MK-2-6                 2   1   2   1   1   1   2   1   1   1   2   1   2   2   1   1   2   2   1   1   2   2   1   1   2   2   2   1   1   1   2   1   1   1   1   1   1   1   2   1   1   1   1   2   1   1   2   2   1   1   1   2   1   1   2   1   2   1   1   2   1   1   1   2   1   2   2   1   2   1   2   2   1   1   1   2   2   1   1   2   1   2   1   1   1   1   2   2   1   1   2   1   2   2   2   2   1   1   2   1   1   2   2   1   2   2   2   2   1   2   2   1   2   1   2   1   1   2   2   1   1   2   1   1   1   1   1   1   1   2   1   1   2   1   1   2   2   1   2   2   1   1   2   1   2   2   1   2   2   1   2   2   1   1   1   1   1   2   2   1   2   2   2   2   2   2   2   1   1   2   1   1   1   1   2   1   1   2   2   1   1   2   2   2   2   1   2   2   1   1   1   1   1   1   1   2   2   2   1   1
 MK-2-7                 2   1   2   1   1   1   1   1   1   1   2   1   2   1   1   1   2   2   1   1   2   2   1   1   2   1   2   1   1   1   2   1   1   1   1   1   1   1   2   1   1   1   1   2   1   1   2   2   1   1   1   2   1   1   2   1   1   1   1   2   1   1   1   2   1   2   2   1   2   1   1   2   1   1   1   2   2   1   1   2   1   2   2   1   1   1   2   2   1   1   2   1   2   2   2   2   1   1   2   1   1   1   2   1   2   2   2   2   1   2   2   1   2   1   2   1   2   2   2   1   2   2   1   1   1   1   1   1   1   2   1   1   2   2   1   2   2   1   2   2   1   1   2   1   2   2   2   2   2   1   2   2   1   1   1   1   1   2   2   1   2   2   2   2   2   2   2   1   1   2   1   1   1   1   2   1   1   2   2   1   2   2   2   2   2   1   2   2   1   1   1   1   1   1   1   2   2   2   1   1
 MK-2-8                 2   1   2   2   1   1   1   1   1   1   2   1   2   1   1   1   2   2   1   1   2   2   1   1   2   1   1   1   2   1   2   1   1   1   2   1   2   1   1   1   1   1   1   2   1   1   2   2   1   1   1   2   1   1   2   1   2   1   1   2   1   1   1   2   1   2   2   1   2   1   1   2   1   2   1   2   2   2   1   2   1   2   1   2   1   1   2   2   1   1   2   1   2   2   2   2   1   1   2   1   1   2   2   2   2   2   2   2   1   2   2   1   2   1   2   1   2   2   2   1   2   2   1   1   1   1   1   1   1   2   1   1   2   2   2   2   2   1   2   1   1   1   2   1   2   2   2   2   2   1   2   2   2   1   1   2   1   2   2   1   2   2   2   2   2   2   2   1   1   2   1   1   1   1   2   1   1   2   2   1   2   2   2   2   2   1   1   2   1   1   1   1   1   1   1   2   2   2   1   1
 MK-2-9                 2   1   2   2   1   1   1   1   1   1   1   1   2   1   1   1   2   2   1   1   2   2   1   2   1   1   2   1   2   1   2   1   1   1   2   1   2   1   1   1   1   1   1   2   1   1   2   2   1   1   1   2   1   1   2   1   2   1   1   2   1   2   1   2   2   2   2   1   2   1   1   2   1   2   1   1   2   2   2   2   1   2   1   2   1   1   2   2   1   1   2   1   2   2   2   2   1   1   2   2   1   2   1   1   2   2   2   2   2   2   2   1   1   1   2   1   2   2   2   1   2   2   1   1   1   1   1   1   1   2   1   1   2   1   2   2   2   1   2   2   1   1   2   2   2   2   2   2   2   1   2   1   2   1   1   2   1   2   2   1   2   2   2   2   2   2   2   1   2   2   1   1   1   1   2   2   1   2   2   1   2   2   2   2   2   1   2   2   1   1   1   1   1   1   1   2   2   2   1   1
 MK-2-10                2   1   2   2   1   1   2   1   1   1   2   1   2   1   1   1   2   2   1   1   1   2   1   2   1   1   2   1   2   1   2   1   1   1   2   1   2   1   1   1   1   1   1   2   1   1   2   2   1   1   1   2   1   1   2   1   2   1   1   2   1   2   1   2   2   2   2   1   2   1   2   2   1   2   2   1   2   2   2   2   1   2   1   2   1   2   2   2   1   1   2   1   2   2   1   2   1   1   2   2   1   2   1   1   2   2   2   2   2   2   1   1   1   1   2   1   1   2   2   1   1   2   1   1   1   1   1   1   1   2   1   1   2   1   2   2   2   1   1   2   1   1   2   2   2   2   2   1   2   1   2   1   2   1   1   1   1   2   2   1   2   2   2   2   2   2   2   1   2   2   1   1   2   1   2   2   1   2   2   1   2   2   2   2   2   1   2   2   2   1   1   1   1   1   1   2   2   2   1   1
 MK-2-11                2   1   2   2   1   1   2   2   1   1   2   1   2   1   1   1   2   2   1   1   1   2   1   2   1   2   2   2   2   1   2   1   1   1   2   1   2   1   1   1   1   1   2   2   1   1   2   2   1   1   1   2   1   1   2   1   2   1   1   2   1   1   1   2   2   2   1   1   2   1   2   2   1   2   2   1   2   2   2   1   1   2   1   2   1   2   2   1   1   1   2   1   2   2   1   1   1   1   2   1   1   2   1   1   2   2   2   2   2   2   1   1   1   1   2   1   1   1   1   1   1   2   1   1   1   1   1   1   1   2   1   1   2   1   2   2   2   1   1   1   1   1   2   2   2   2   2   1   2   1   2   1   2   1   1   1   1   1   2   1   1   2   2   2   2   2   2   1   2   2   1   1   2   1   1   2   1   2   2   1   2   2   2   2   2   1   1   2   1   1   1   1   1   1   1   2   2   2   1   1
 MK-2-12                2   1   2   2   1   1   2   1   1   1   1   1   2   1   1   1   2   2   1   1   1   2   1   2   1   2   2   2   2   1   2   1   1   1   2   1   2   1   1   1   1   1   2   1   1   1   1   2   1   1   1   2   1   1   2   1   2   2   2   2   1   1   1   2   2   2   1   1   2   1   2   2   1   2   2   1   2   2   2   1   1   2   1   2   1   1   2   1   1   1   2   1   2   2   1   1   1   2   2   1   1   1   2   1   2   2   2   2   2   2   1   1   1   1   2   1   2   1   2   2   1   2   1   1   2   1   1   1   1   2   1   1   2   1   2   2   2   1   1   1   2   1   2   2   2   2   2   1   2   1   2   1   2   1   1   1   1   1   2   1   1   2   2   2   2   2   2   1   2   2   2   1   2   1   1   2   2   2   2   1   2   2   2   2   2   1   1   2   1   1   2   1   1   1   1   2   2   2   1   1
 MK-2-13                2   1   2   2   1   1   2   1   1   1   1   1   2   1   1   1   2   2   1   1   1   2   1   2   1   2   2   2   2   1   2   1   1   1   2   1   1   1   1   1   1   2   1   2   1   1   2   2   1   1   1   2   2   2   2   1   2   2   1   2   1   1   1   2   2   2   1   1   2   1   1   2   1   2   2   1   2   2   2   1   1   2   1   2   1   1   2   1   1   1   2   1   2   2   2   1   1   2   2   2   1   1   2   1   2   2   2   2   2   2   1   1   1   1   2   1   2   1   2   2   1   2   1   1   2   1   2   1   1   2   2   1   2   1   2   2   2   1   1   1   2   1   2   2   2   2   2   1   2   1   2   1   2   1   2   1   1   1   2   1   1   2   2   2   1   2   2   1   2   2   2   1   2   1   1   2   2   2   2   1   2   2   2   2   2   1   1   2   1   1   2   1   1   1   1   2   2   2   1   1
 MK-2-14                1   1   2   2   1   1   2   1   1   1   1   1   2   1   1   1   2   2   1   1   1   2   1   2   1   2   1   1   2   1   1   1   1   1   2   2   1   1   1   1   1   2   1   2   2   1   1   2   1   1   1   2   2   2   2   1   2   2   1   2   1   1   1   2   2   2   1   1   2   1   1   2   1   2   2   1   2   2   2   1   1   2   1   2   1   2   2   1   1   1   2   1   2   2   2   2   1   2   2   2   1   1   2   1   2   2   2   2   2   2   1   1   1   1   2   1   1   1   2   1   1   2   1   1   2   1   2   1   1   2   2   1   2   1   2   1   2   1   1   1   2   2   2   2   2   2   2   1   2   1   2   1   1   2   2   1   1   1   2   1   1   2   1   2   1   2   2   1   2   2   2   1   2   1   1   2   2   2   2   1   2   2   2   2   2   1   1   2   1   1   1   1   1   1   1   2   2   2   1   1
 MK-2-15                1   1   1   2   1   1   2   1   1   1   2   1   2   1   1   1   2   2   1   1   1   2   1   1   1   2   1   2   2   1   1   1   1   1   2   2   1   1   1   1   1   1   1   1   2   1   1   2   1   2   1   2   2   2   2   1   1   2   1   2   1   1   1   2   2   2   1   1   2   1   1   2   1   2   2   1   2   1   2   1   1   2   1   2   1   2   2   1   1   1   2   1   2   2   2   2   1   2   2   2   1   1   2   1   2   2   2   2   2   2   1   1   1   1   2   1   1   1   2   2   1   2   1   1   1   1   2   1   1   2   2   1   2   1   2   1   2   1   1   1   1   2   2   2   2   2   2   2   1   1   2   1   1   2   2   1   1   1   2   1   1   2   1   2   1   1   2   1   2   2   2   1   2   1   1   1   2   2   2   1   2   2   1   2   2   1   1   2   1   1   1   1   1   1   1   2   2   2   1   1
 MK-2-16                1   1   1   2   1   1   2   1   1   1   2   1   2   1   2   1   2   2   1   1   1   2   1   1   1   2   1   2   2   1   1   1   1   1   1   2   1   1   1   1   2   1   1   1   2   1   1   2   1   1   1   2   2   2   2   1   1   2   1   2   2   1   1   2   2   2   2   1   2   1   1   2   1   2   2   1   2   1   2   1   1   2   1   2   2   2   1   1   1   1   1   1   2   2   2   2   1   2   2   2   1   1   2   1   2   2   2   2   2   2   1   1   1   1   2   1   1   1   2   2   1   2   1   1   1   1   2   1   2   2   2   1   2   1   2   1   2   1   1   1   1   2   2   2   2   2   2   2   1   2   2   1   1   1   2   1   1   1   2   1   1   2   1   2   1   1   2   1   2   2   1   1   2   1   1   1   2   1   2   2   2   2   1   2   2   1   1   1   1   1   1   2   1   1   1   2   2   2   2   1
 MK-3-1                 2   1   1   1   2   2   1   2   2   2   1   2   1   2   2   2   1   2   2   1   1   2   1   2   1   1   2   2   2   1   2   1   2   1   2   1   2   2   2   1   2   2   2   2   1   2   1   1   2   2   2   1   2   1   2   1   1   1   1   1   2   2   1   1   2   1   1   1   1   1   2   1   1   2   2   2   1   2   2   1   1   2   1   2   2   2   1   1   1   2   2   2   2   1   1   1   2   1   1   2   2   2   2   1   1   1   1   1   2   2   2   1   1   2   2   2   1   2   2   1   1   2   2   2   2   1   1   1   1   1   2   2   2   2   2   1   2   2   1   1   2   1   2   2   1   2   2   2   2   2   2   1   2   1   2   2   2   2   1   1   1   2   2   1   2   1   1   2   1   2   2   2   2   2   1   1   1   2   2   2   1   1   1   2   2   2   1   2   2   2   1   1   1   1   1   1   1   2   1   2
 MK-3-2                 2   1   1   1   2   2   1   1   1   2   1   2   2   2   2   2   1   2   2   1   2   2   1   2   1   1   2   2   2   1   2   1   2   1   2   1   2   2   2   1   2   1   2   2   1   2   1   1   2   2   2   1   2   1   2   1   1   1   1   1   1   2   1   1   2   1   1   1   1   1   2   1   1   2   2   2   1   2   2   1   1   2   1   2   2   2   1   1   1   1   2   2   2   1   1   1   1   1   1   2   2   2   2   1   1   1   1   2   2   2   2   1   1   2   2   1   1   2   2   1   1   2   2   2   1   2   2   1   1   1   2   2   2   2   2   1   2   1   1   2   2   1   2   2   1   2   2   2   2   1   2   1   2   2   2   2   2   2   1   1   1   2   2   2   2   1   1   2   1   2   2   2   2   2   1   2   1   2   2   2   1   1   1   2   2   2   1   2   2   2   1   1   1   2   1   1   1   2   1   2
 MK-3-3                 2   2   1   1   2   2   1   1   1   2   1   2   2   2   2   2   1   2   2   1   2   1   2   2   1   1   2   2   2   1   2   1   2   1   2   1   2   2   2   1   2   1   2   2   1   2   1   1   1   2   2   1   2   2   2   1   1   1   1   1   1   2   1   1   2   1   1   1   1   1   2   1   1   2   2   2   2   2   2   1   1   2   1   2   2   2   1   1   1   1   2   2   2   2   1   1   1   1   1   2   2   2   2   1   1   1   1   2   2   2   2   1   1   2   2   1   1   2   1   1   2   2   2   2   1   2   2   1   2   1   2   2   2   2   2   1   2   1   1   1   2   1   2   2   1   2   2   2   2   1   2   1   2   2   2   2   2   1   1   1   1   2   2   2   2   1   1   2   1   2   2   2   2   2   1   2   1   2   2   2   1   2   1   2   2   2   1   2   2   2   1   1   1   2   1   1   1   1   1   2
 MK-3-4                 2   2   2   1   2   2   1   1   1   2   1   2   2   2   2   2   1   2   2   1   2   1   2   2   1   1   2   2   2   1   1   1   2   1   2   1   2   2   2   1   2   1   2   2   1   2   1   2   1   2   2   1   2   2   2   1   2   1   1   1   1   2   1   1   2   1   1   1   1   1   1   1   1   2   2   1   2   2   2   1   1   2   1   2   2   2   1   1   1   1   2   2   2   2   1   1   1   1   1   2   2   2   2   2   1   1   2   2   2   2   2   1   1   2   2   1   1   2   1   1   2   2   2   2   1   2   2   1   2   1   2   2   2   2   2   1   2   1   1   1   2   1   2   2   1   2   2   2   2   1   2   1   2   2   2   2   2   1   2   1   1   2   2   2   2   1   2   1   1   1   2   2   2   2   2   2   1   2   2   2   1   2   1   2   2   2   1   2   2   2   1   1   1   2   1   1   1   1   1   2
 MK-3-5                 2   2   2   1   2   2   1   1   1   2   2   2   2   2   2   1   1   2   2   1   2   1   2   2   1   1   2   2   2   1   1   1   2   1   2   2   2   2   2   1   2   1   2   2   1   1   1   2   1   2   2   1   2   2   2   1   2   1   1   1   1   2   1   1   2   1   1   1   1   1   2   2   1   2   2   2   2   2   2   2   1   2   1   2   2   1   1   1   2   1   2   2   1   2   1   1   1   1   1   2   2   2   2   2   2   1   2   2   2   2   2   1   2   2   2   1   1   1   1   2   1   2   2   2   1   2   2   1   2   2   2   2   2   2   2   1   2   1   1   1   2   1   2   2   1   2   2   2   2   1   2   1   2   2   2   1   2   1   2   1   1   2   1   2   2   1   2   1   1   1   2   2   2   2   2   2   1   2   2   2   1   2   2   2   2   2   1   2   2   2   1   2   1   2   1   1   1   1   1   2
 MK-3-6                 1   2   2   2   2   2   1   1   1   2   2   2   2   2   2   1   1   2   1   1   2   1   2   2   1   1   2   2   2   1   1   1   2   1   2   2   2   2   2   2   2   1   2   2   1   1   1   2   1   1   2   1   1   2   2   1   1   1   1   1   1   1   1   1   2   1   1   1   1   1   2   1   1   2   1   2   1   2   2   2   1   2   2   1   2   1   1   1   2   1   2   2   1   2   1   1   1   1   1   2   2   2   2   2   2   1   2   2   2   2   1   1   1   1   2   1   1   1   1   2   1   2   2   1   1   2   2   1   2   2   2   2   2   2   2   1   2   1   1   1   2   1   2   2   1   2   1   2   2   1   2   1   2   1   2   1   2   1   2   1   2   2   1   2   2   1   2   2   1   1   2   2   2   1   2   2   1   2   1   2   1   2   2   2   2   2   1   2   2   2   2   2   1   2   1   1   1   1   2   2
 MK-3-7                 1   2   1   2   2   2   1   1   1   2   1   2   1   2   2   1   1   2   1   1   2   1   2   1   1   1   2   2   2   1   1   2   2   2   2   2   2   1   1   2   1   1   2   2   1   1   1   2   1   1   2   1   1   2   2   1   1   1   2   1   1   1   1   1   2   1   1   1   1   1   2   1   1   2   1   2   1   2   2   2   1   2   2   2   2   1   2   1   2   1   2   2   1   2   1   1   1   1   1   2   2   2   2   2   2   1   2   2   2   2   1   1   1   1   1   1   1   1   2   2   2   2   2   1   1   2   2   1   2   2   1   2   2   2   2   1   2   1   1   1   2   1   2   2   1   2   1   2   2   1   2   1   2   1   2   1   2   1   2   2   2   2   1   2   2   1   2   2   2   1   2   2   2   1   1   2   1   2   1   1   1   2   2   2   2   2   1   2   2   2   2   2   1   2   2   1   1   2   2   2
 MK-3-8                 1   2   1   2   2   2   1   1   1   2   1   2   1   2   2   1   1   2   1   1   2   1   2   1   1   1   2   2   2   1   1   2   2   2   2   2   2   1   1   2   1   1   2   2   1   1   1   2   1   1   2   2   1   2   2   1   1   1   2   1   1   1   1   1   2   1   1   1   1   1   2   1   1   2   2   2   1   1   2   2   1   2   2   2   2   1   2   1   2   1   2   2   1   2   1   1   2   1   1   2   2   2   2   2   2   1   2   2   2   2   1   1   1   2   1   1   1   1   2   2   2   2   2   1   1   2   1   1   2   2   1   2   2   2   2   1   2   1   1   1   2   1   2   2   1   2   1   1   1   1   2   1   2   1   2   1   2   1   2   2   2   2   1   2   2   1   2   2   2   1   2   2   1   1   1   2   1   2   1   1   1   2   2   2   2   1   1   2   2   2   2   2   1   2   2   1   1   2   2   2
 MK-3-9                 1   2   1   2   2   2   1   1   1   1   1   2   1   2   2   1   1   2   1   1   2   1   2   1   1   1   2   2   2   1   1   1   2   2   2   2   2   1   1   2   1   1   2   2   1   1   1   2   1   1   2   2   2   2   2   1   1   1   2   1   1   1   1   1   2   1   1   1   1   1   2   1   1   2   2   2   1   1   1   2   2   2   1   2   1   2   2   1   2   1   2   1   1   2   1   1   2   1   1   2   2   1   2   1   2   1   2   2   2   2   2   1   1   2   1   1   1   1   2   2   2   1   2   1   1   2   1   1   2   1   1   2   2   1   2   1   2   2   1   1   2   1   2   2   1   2   1   2   1   1   2   1   2   1   2   1   2   1   2   2   2   2   1   2   2   1   1   2   2   1   2   2   1   1   1   2   1   2   1   1   1   2   2   2   1   1   1   2   2   2   1   2   1   2   2   1   1   2   2   2
 MK-3-10                1   2   1   2   1   1   1   1   1   1   1   1   1   2   2   1   1   2   1   1   2   1   2   2   1   1   2   2   2   1   2   1   2   2   2   2   2   1   1   2   1   1   2   2   1   1   1   2   1   1   2   2   2   2   2   1   1   1   2   1   1   1   1   1   2   1   1   1   1   1   2   1   1   2   2   2   1   1   2   1   2   2   1   2   1   2   2   1   2   1   2   1   1   2   1   2   2   1   1   2   2   1   2   1   2   1   2   2   2   2   2   1   1   2   1   1   1   1   2   2   2   1   2   1   1   2   1   1   2   1   1   2   2   1   2   1   2   2   1   1   2   1   2   2   1   2   1   2   1   1   2   1   2   1   2   1   2   1   2   2   2   2   1   2   2   1   2   2   2   1   1   2   1   1   1   2   2   1   1   1   1   2   2   2   1   1   1   2   2   1   1   2   1   2   2   1   1   2   2   2
 MK-3-11                1   2   1   2   1   1   1   1   2   1   1   1   1   2   1   1   1   2   1   2   2   2   2   1   1   1   1   2   2   1   2   1   2   2   2   2   2   1   1   2   1   1   2   2   1   1   1   1   1   1   2   2   2   2   2   1   1   1   2   1   1   2   1   1   2   1   1   1   2   1   2   1   1   2   2   2   1   1   2   1   2   2   1   2   1   1   2   2   2   1   2   1   1   2   1   2   1   2   1   2   2   1   2   1   2   1   2   2   2   2   2   1   1   2   1   1   1   1   2   2   2   1   2   1   1   2   1   1   2   1   1   2   2   1   2   1   2   2   1   1   2   1   2   2   1   2   1   2   1   1   2   1   2   1   2   1   2   1   2   2   2   2   1   2   2   2   2   2   2   1   2   2   1   2   1   2   2   2   1   1   1   2   2   2   1   1   1   2   2   1   1   2   1   2   2   1   1   2   2   2
 MK-3-12                2   2   1   2   1   1   1   1   2   1   1   1   1   2   2   1   1   2   1   2   2   2   2   1   1   1   1   2   2   1   2   2   2   2   2   2   2   1   1   2   1   1   2   2   1   1   1   1   1   1   2   2   2   2   1   2   1   1   2   1   1   2   1   1   1   2   2   1   2   1   2   2   1   2   2   2   1   1   2   1   2   2   1   2   1   1   2   2   2   1   2   1   1   2   1   2   1   2   2   2   2   1   2   1   2   1   2   2   2   2   2   2   1   2   1   1   1   1   2   2   2   1   1   1   1   2   1   1   2   1   1   2   2   1   2   1   2   2   1   1   2   1   1   2   1   2   1   2   1   1   2   1   2   1   2   1   2   1   2   2   2   2   1   2   2   2   1   2   2   1   2   2   1   2   1   2   2   2   1   1   1   1   2   2   1   1   1   2   2   1   1   2   1   2   2   1   2   2   2   2
 MK-3-13                2   2   1   2   2   2   1   1   2   1   1   2   1   2   2   1   1   2   2   2   2   2   2   1   1   1   1   2   2   1   2   2   2   1   2   2   2   1   1   2   1   1   2   1   1   1   1   1   1   1   2   2   2   2   1   2   1   1   2   1   1   2   1   1   1   2   2   1   2   1   1   2   2   2   2   2   1   1   2   1   2   2   1   2   1   1   2   2   2   1   2   1   1   2   1   2   1   2   2   2   2   1   2   1   2   2   2   2   2   2   2   2   1   2   1   1   1   1   2   2   2   2   1   1   1   2   1   2   1   1   2   2   2   1   2   1   2   2   1   1   2   1   1   2   1   2   1   2   1   1   2   1   2   1   2   1   2   1   1   2   2   2   1   2   2   2   1   2   2   1   2   2   1   2   1   2   2   2   1   1   1   1   2   1   1   1   1   2   2   1   1   2   1   2   2   2   2   2   2   2
 MK-3-14                1   2   1   2   2   2   1   1   2   1   1   2   1   2   2   1   1   2   2   2   1   2   2   1   1   1   1   2   2   1   2   2   2   1   1   2   1   1   1   2   1   1   2   1   1   1   1   1   1   1   2   2   1   2   2   2   1   1   2   1   1   2   1   1   1   2   2   1   2   1   1   2   2   2   2   2   1   1   2   1   2   2   1   2   1   1   2   2   2   1   2   1   1   2   1   2   1   2   2   2   2   2   2   1   2   2   2   1   2   1   2   2   1   2   1   2   1   1   2   2   2   2   1   1   1   2   1   2   1   1   2   2   2   1   2   1   2   2   1   1   2   1   1   2   1   2   1   2   1   1   2   1   2   1   1   1   2   1   1   2   2   2   1   1   2   1   1   2   2   1   2   2   1   2   1   2   2   2   2   1   1   1   2   1   1   1   1   2   2   1   1   2   1   1   2   2   2   1   2   2
 MK-3-15                1   2   1   2   2   2   1   1   2   1   1   2   1   2   2   1   1   2   2   1   1   2   2   2   1   1   1   2   2   1   2   2   2   1   1   2   1   1   1   2   1   1   2   1   1   1   1   1   1   1   2   2   1   1   2   2   1   1   2   1   1   2   1   1   1   2   2   1   2   1   1   2   2   1   2   2   1   1   2   1   2   2   1   2   1   1   2   2   2   1   2   1   1   2   1   2   2   2   2   2   2   2   2   1   2   2   2   1   2   1   2   2   1   2   1   2   1   1   2   2   2   1   1   1   1   2   1   2   1   2   2   2   2   1   2   1   2   2   1   2   2   1   2   2   1   2   1   2   1   1   2   1   2   1   1   1   2   1   1   2   2   2   1   1   2   1   1   2   2   1   2   2   1   2   1   1   2   2   2   1   2   1   2   1   1   1   1   2   2   1   1   2   1   1   2   2   2   1   2   2
 MK-3-16                1   2   1   2   2   1   1   1   2   1   1   2   1   2   2   1   1   2   2   1   1   2   2   2   1   1   1   2   2   1   2   2   2   2   1   2   1   1   1   2   1   1   2   1   1   1   1   1   1   2   1   1   1   1   2   2   1   1   2   1   1   2   1   1   1   2   2   1   2   1   1   1   2   1   2   2   1   2   2   1   2   2   1   2   2   1   2   2   2   1   2   1   1   2   1   2   2   2   2   2   1   2   2   1   2   2   2   1   2   1   2   2   1   2   1   2   1   1   2   1   2   1   1   1   1   2   1   2   1   2   2   2   2   1   2   1   2   2   1   2   2   1   2   2   1   2   2   2   1   1   2   1   2   1   1   1   2   1   1   2   2   2   1   1   1   1   1   2   2   1   2   2   1   2   1   1   2   2   2   1   2   1   2   1   1   1   1   2   2   1   1   2   1   1   2   2   2   1   2   2
 MK-4-1                 1   2   1   1   2   1   1   2   1   2   2   1   2   1   2   1   1   2   2   1   1   1   2   1   1   2   1   1   2   2   2   2   2   1   1   1   2   2   2   2   1   2   2   2   1   2   1   2   2   2   1   2   2   1   2   2   2   1   2   2   1   2   1   2   2   2   2   1   1   2   1   2   1   2   1   1   2   2   2   2   1   1   1   1   2   2   1   1   1   1   1   2   2   2   1   2   2   2   2   2   2   1   2   2   2   2   2   1   1   1   2   2   2   1   2   1   2   2   1   1   2   2   2   2   2   2   2   1   1   2   1   2   1   2   2   1   1   2   1   2   2   2   2   2   1   1   1   1   2   2   1   2   2   1   1   2   2   1   2   2   2   2   1   1   1   1   1   2   1   2   2   1   1   1   2   1   2   2   1   2   2   2   2   1   2   1   1   2   1   2   2   1   2   2   1   1   2   2   2   1
 MK-4-2                 1   2   1   1   2   2   2   2   1   2   2   1   2   1   2   2   1   2   2   1   1   1   2   1   1   2   1   1   2   2   2   2   1   2   1   1   2   2   2   2   2   1   1   1   1   2   1   2   2   2   1   2   2   1   1   2   2   1   2   2   1   2   1   2   2   2   2   1   1   2   1   2   1   2   1   1   2   2   2   2   1   2   1   1   2   2   1   1   1   1   2   2   1   2   1   1   2   2   2   2   2   1   2   1   2   2   2   2   1   1   2   1   2   1   2   1   2   2   1   1   2   1   1   1   2   2   2   1   1   2   1   2   1   2   2   1   1   2   1   2   2   2   2   2   1   1   1   1   2   2   1   2   2   1   1   2   2   1   2   2   2   2   1   1   1   1   1   2   1   2   2   1   1   1   2   1   2   2   2   2   2   2   2   1   2   2   1   2   1   2   2   1   2   1   1   2   2   2   2   1
 MK-4-3                 1   2   1   1   2   2   2   2   1   2   2   2   2   1   2   2   1   2   2   1   1   1   2   1   1   2   1   2   1   2   2   2   1   2   1   1   2   2   2   2   2   1   1   1   1   2   1   2   1   2   1   1   2   2   1   2   2   1   2   2   1   2   1   2   2   2   2   1   1   2   1   2   1   2   1   1   2   1   2   2   1   2   1   1   2   2   1   1   2   1   2   2   1   2   1   1   2   2   2   2   2   1   1   1   2   2   1   2   1   1   2   1   2   1   2   1   2   2   1   1   2   1   1   1   2   2   2   1   1   2   1   2   1   2   2   1   1   2   1   2   2   2   2   2   1   1   1   1   2   2   1   2   2   1   1   2   2   2   2   2   2   2   2   1   1   1   1   2   1   2   2   1   1   1   2   1   2   2   2   2   2   2   1   1   2   1   1   2   1   2   2   1   2   1   2   2   2   2   2   1
 MK-4-4                 2   2   1   1   2   2   2   2   1   2   2   2   2   1   2   2   1   2   1   1   1   1   1   2   1   2   1   2   1   2   2   2   1   2   2   1   2   2   2   2   1   1   1   1   1   2   1   2   1   2   2   2   2   2   1   2   2   1   1   2   1   2   1   2   2   2   2   1   1   2   1   2   1   2   1   1   2   1   2   2   1   2   1   2   2   2   1   1   2   1   2   2   1   2   1   1   2   2   2   2   1   1   1   1   2   2   1   2   1   1   2   1   2   1   2   1   2   2   1   1   2   1   1   1   1   1   2   1   1   2   1   2   1   2   2   2   1   2   1   2   2   2   2   2   1   1   1   1   2   2   1   2   2   1   1   2   2   2   2   2   2   2   2   1   1   2   1   2   1   2   2   1   1   1   1   2   2   2   2   2   2   2   1   1   2   1   1   2   1   2   2   1   2   1   2   2   1   2   2   1
 MK-4-5                 2   2   1   1   2   2   2   2   1   1   2   2   2   2   2   2   1   2   2   1   1   1   1   2   1   1   2   2   1   2   2   2   1   2   2   1   2   2   1   2   1   1   1   1   1   2   1   2   1   2   2   2   2   2   1   2   2   1   1   2   1   2   1   2   2   2   2   1   1   2   1   2   1   2   2   1   2   1   2   1   1   2   1   2   2   1   2   1   2   1   2   2   2   2   1   1   2   2   2   2   1   1   1   1   2   1   1   2   1   1   2   1   2   1   2   2   2   2   2   1   2   1   1   1   1   1   2   1   1   1   1   2   1   2   2   2   1   2   1   2   2   2   2   2   1   1   1   1   1   2   1   2   2   1   1   2   2   2   2   1   2   2   2   1   1   2   2   2   1   1   2   1   1   1   1   2   2   2   2   1   2   1   1   1   2   1   1   2   1   2   2   1   2   1   2   2   2   2   2   1
 MK-4-6                 2   2   1   1   2   2   2   2   1   1   2   2   2   2   2   2   1   2   2   1   1   1   1   2   1   1   2   1   1   2   2   2   1   2   2   1   2   2   1   2   1   1   1   1   1   2   1   2   1   2   2   2   1   1   1   1   2   1   1   2   1   2   1   2   1   2   2   1   1   2   1   2   2   2   2   1   2   1   2   1   1   2   2   2   2   1   2   1   2   1   2   1   2   2   1   1   2   2   2   2   1   1   2   1   2   1   1   2   1   1   1   1   2   1   2   2   2   2   1   1   2   1   1   1   1   1   2   1   1   1   1   2   1   2   2   2   1   2   1   2   2   2   2   2   1   1   1   1   2   2   1   1   2   1   1   2   2   2   1   1   2   2   2   1   1   2   2   2   1   1   2   1   2   1   1   2   2   2   2   1   2   1   1   1   2   1   1   2   1   2   2   1   2   1   2   2   2   2   2   1
 MK-4-7                 2   2   1   1   1   2   2   2   1   2   2   2   2   2   2   2   1   2   2   2   1   1   1   2   1   2   2   1   1   2   2   2   1   2   2   1   2   2   1   2   1   1   1   2   1   2   2   2   1   2   2   2   1   2   1   1   2   1   2   2   1   2   1   2   1   2   2   1   1   2   1   2   2   2   2   1   2   1   2   1   1   1   2   2   2   1   2   1   2   1   2   1   2   2   1   1   2   1   2   2   1   1   2   1   2   1   1   2   2   1   1   2   2   1   2   2   2   2   1   1   1   1   1   1   1   1   2   1   1   1   1   2   1   2   1   2   1   2   1   2   2   2   2   2   1   1   1   1   2   2   1   1   2   1   1   1   2   2   1   1   2   2   2   2   1   2   2   2   1   1   2   1   2   1   1   2   2   2   2   1   2   2   1   1   2   1   2   2   1   2   2   1   2   1   2   2   2   2   2   1
 MK-4-8                 2   2   1   1   1   2   2   2   1   2   2   2   2   2   1   2   1   2   2   2   1   1   1   2   1   2   2   1   1   2   2   2   1   2   2   1   2   2   2   2   1   1   1   2   2   2   2   2   1   2   2   2   1   2   1   1   2   1   2   2   1   1   1   1   1   2   2   1   1   2   1   2   2   2   2   1   2   1   2   1   1   2   2   2   1   1   2   1   2   1   2   1   2   2   1   1   2   1   2   2   1   1   2   1   2   1   1   2   2   1   2   2   2   1   2   2   2   2   1   2   1   2   1   1   1   1   2   1   1   1   2   2   1   2   1   2   1   2   1   2   2   2   2   1   1   1   1   1   2   2   2   1   2   2   1   1   2   2   1   1   2   2   2   2   1   2   2   2   1   1   2   1   2   1   1   2   2   2   2   1   2   2   1   1   2   2   2   2   2   2   2   1   2   1   2   2   1   2   2   1
 MK-4-9                 2   2   1   1   1   2   2   2   1   2   1   2   2   2   1   2   1   2   2   2   1   1   1   2   1   2   1   1   1   2   2   2   1   2   2   1   2   2   2   2   1   1   2   2   2   2   2   1   1   2   2   2   1   2   1   1   2   1   2   2   1   1   1   1   1   2   2   1   2   1   1   2   1   2   1   1   1   1   2   1   1   2   2   2   1   1   2   1   2   1   2   1   2   1   1   1   2   1   2   2   1   1   2   1   2   1   1   2   2   1   2   2   2   1   2   2   2   2   1   2   1   2   1   1   1   2   2   1   1   1   2   1   2   2   1   2   1   2   1   1   2   2   2   1   1   1   1   1   2   2   2   2   2   2   1   1   1   2   1   1   2   2   2   1   1   2   2   1   1   1   2   1   2   1   1   2   2   2   2   1   2   1   1   1   2   2   2   2   1   2   2   1   2   2   2   2   1   2   2   2
 MK-4-10                2   2   1   1   1   2   2   2   1   2   1   2   2   2   1   2   2   2   2   2   1   1   2   2   1   2   1   1   1   2   2   2   1   2   2   1   2   2   2   2   1   1   2   2   2   1   2   1   1   2   2   2   1   2   1   1   2   1   1   2   1   1   1   1   1   2   2   1   2   2   1   2   1   2   1   1   1   1   2   1   1   2   2   2   1   1   2   1   2   1   2   1   2   2   1   1   2   1   2   2   1   1   2   1   2   1   1   2   2   1   2   2   2   1   2   2   2   2   1   2   1   2   1   1   1   2   2   2   1   1   2   1   2   2   1   2   1   2   1   1   1   2   2   1   1   1   1   1   2   2   2   2   2   2   1   1   1   2   1   1   1   2   2   1   2   2   2   1   1   1   2   1   2   1   2   2   2   2   2   1   2   1   1   1   2   2   2   2   1   2   2   1   2   2   2   2   1   2   2   2
 MK-4-11                2   1   1   1   1   2   2   2   2   2   1   2   2   2   1   2   2   2   2   2   1   1   2   2   1   2   1   1   1   2   2   2   1   2   2   1   2   2   2   2   1   1   2   2   2   1   2   1   1   2   2   2   1   2   1   1   2   1   1   2   1   1   1   1   1   2   2   1   2   1   1   2   1   2   1   1   1   2   2   1   1   2   2   2   2   1   2   1   1   1   2   1   2   2   1   2   2   1   2   2   1   2   2   1   2   1   1   2   2   1   2   2   1   1   2   2   2   2   1   2   1   2   1   1   1   2   2   1   1   1   2   1   2   2   1   2   1   2   1   1   1   2   2   1   1   1   1   1   2   2   2   2   2   2   1   2   2   2   1   1   1   2   2   1   2   2   1   2   1   1   2   1   2   1   2   2   2   2   2   1   2   1   1   1   2   2   1   2   1   2   2   1   1   2   2   2   2   1   2   2
 MK-4-12                1   1   1   1   2   2   2   2   2   2   1   2   1   2   1   2   2   2   2   2   1   1   2   2   1   2   1   1   1   2   2   2   1   2   2   1   2   2   2   2   1   1   2   2   2   1   2   2   1   1   2   2   1   2   1   1   2   1   1   2   1   1   1   1   1   2   2   1   2   1   1   2   1   2   1   1   1   2   2   1   1   2   2   2   2   1   2   1   1   1   2   1   2   2   1   2   2   1   2   2   1   2   2   1   2   1   1   2   2   1   2   2   1   1   2   2   2   2   1   1   1   2   1   1   1   2   2   1   1   2   2   1   2   2   1   1   1   2   1   1   1   2   2   1   1   2   1   1   2   2   2   2   2   2   1   2   2   2   1   1   1   2   2   1   2   2   1   2   1   1   2   1   2   1   1   1   2   2   2   1   2   1   1   1   1   2   1   2   1   2   2   1   1   2   2   2   2   1   2   2
 MK-4-13                1   1   1   1   2   2   2   1   2   2   1   2   1   2   1   2   2   2   2   2   2   1   2   2   1   2   1   1   1   2   2   2   1   2   2   2   2   2   2   1   1   1   2   1   2   1   2   2   1   1   2   2   1   2   1   2   2   1   1   2   1   1   1   1   1   2   2   1   2   1   1   1   1   2   1   1   1   1   2   1   1   2   2   2   2   1   2   1   1   2   2   1   2   1   1   2   2   1   2   2   1   2   2   1   2   1   1   2   2   1   2   2   1   1   2   2   2   2   2   1   1   2   1   1   2   2   2   1   1   2   1   1   2   1   1   1   2   2   1   1   1   2   2   1   1   2   1   1   2   2   2   2   2   2   1   2   2   2   1   1   1   2   2   1   2   2   1   2   1   1   2   1   2   1   1   1   2   2   2   1   2   2   1   1   1   1   1   2   1   2   2   1   1   2   2   2   2   1   1   2
 MK-4-14                1   1   1   1   2   2   2   1   2   2   1   2   1   2   1   2   2   2   2   2   2   1   2   2   1   2   1   1   1   2   2   2   1   2   2   2   1   2   2   1   1   2   2   1   2   1   1   2   1   1   2   2   1   2   1   2   2   1   1   2   1   1   1   1   1   2   1   1   2   1   1   1   1   2   2   1   1   1   2   1   1   2   1   2   2   1   2   1   1   2   2   1   2   1   1   2   2   1   2   2   1   2   2   1   2   1   1   2   2   1   2   2   1   1   2   1   2   2   2   1   1   2   1   1   2   1   2   1   1   1   1   1   2   1   1   1   2   2   1   1   1   2   2   1   1   2   1   1   2   2   1   2   2   2   1   2   2   2   1   2   1   2   2   1   2   2   1   1   1   1   2   1   2   1   1   1   1   2   1   1   2   2   1   1   1   1   1   2   1   2   2   1   1   2   2   2   2   1   1   2
 MK-4-15                1   1   1   1   2   2   2   1   2   1   1   2   1   2   1   2   2   2   2   2   2   1   2   2   1   2   2   1   2   2   2   2   1   2   2   2   1   2   2   1   1   2   2   1   2   1   2   2   1   1   2   2   1   2   1   2   2   1   1   2   2   2   1   1   1   2   1   1   2   1   1   1   1   2   2   1   1   1   1   1   1   2   2   2   2   1   2   1   1   2   2   1   2   1   1   1   2   1   2   1   1   2   2   1   2   1   1   2   2   1   2   2   1   1   2   2   2   2   2   1   1   2   1   1   2   1   1   1   1   1   1   2   2   2   1   1   2   1   1   1   1   2   2   1   1   2   1   1   2   2   1   1   2   2   1   2   2   2   1   2   1   2   2   2   2   2   1   1   1   1   2   1   2   1   1   1   1   2   1   1   2   2   1   1   1   1   1   2   1   1   2   1   1   1   2   2   2   1   1   2
 MK-4-16                1   1   1   1   1   2   2   1   1   1   1   2   1   2   1   2   2   2   2   2   2   1   2   2   1   2   2   1   2   1   2   2   1   2   2   2   1   1   2   1   1   2   2   1   2   1   2   2   1   1   2   1   1   2   1   2   2   1   1   2   2   2   1   1   1   2   2   1   2   1   1   1   2   2   2   1   1   1   1   1   1   2   2   2   2   1   2   1   1   2   2   1   1   1   1   2   2   1   2   1   1   2   2   1   2   1   1   2   1   1   2   2   1   1   2   2   2   2   2   1   1   2   1   1   2   1   1   1   1   1   1   2   2   2   1   2   2   1   1   1   1   2   2   1   1   2   1   1   2   1   2   2   2   2   2   2   2   2   1   2   1   2   2   2   2   2   1   1   1   1   2   1   2   1   1   1   2   2   1   1   2   2   1   2   2   1   1   2   1   1   2   1   1   1   2   2   2   1   1   2
 MK-5-1                 2   1   2   2   1   1   1   1   1   2   2   2   1   1   1   1   1   2   1   1   2   1   1   2   1   1   2   1   1   1   1   2   2   2   1   2   1   1   1   1   1   2   2   1   1   1   2   2   2   2   1   2   2   1   2   2   1   1   1   2   2   1   1   2   2   1   1   2   1   2   1   2   2   1   1   2   1   2   1   1   2   1   2   1   2   1   1   1   1   2   2   2   2   2   1   2   2   1   1   1   2   2   2   2   2   2   1   1   1   2   1   1   1   2   2   2   1   2   1   1   1   2   1   1   2   1   2   2   2   1   2   1   2   1   1   1   2   1   1   1   2   1   1   2   1   1   1   1   1   2   1   2   1   2   2   2   1   2   2   2   2   1   2   1   2   2   2   1   2   1   1   1   1   1   1   2   2   2   2   1   2   2   2   2   2   1   1   2   2   1   2   2   2   1   2   2   1   1   2   2
 MK-5-2                 2   1   2   2   1   1   1   1   1   2   1   2   1   1   1   1   1   2   1   1   2   1   1   2   1   1   2   1   1   1   1   2   2   2   1   2   1   2   1   1   1   2   2   1   2   1   1   2   2   2   2   2   2   1   1   2   1   1   1   2   1   1   1   2   2   1   1   1   1   2   1   2   2   1   1   2   1   2   1   1   2   1   2   1   2   1   1   1   1   2   2   2   2   2   1   2   2   1   1   1   2   1   2   2   2   2   1   1   1   2   1   1   1   2   2   2   1   2   1   2   1   2   1   1   2   2   2   2   2   1   2   1   2   1   1   1   2   1   1   1   2   1   1   2   1   1   1   1   1   2   1   2   2   2   2   2   1   2   2   2   2   1   1   1   2   2   2   1   1   1   1   1   1   1   1   2   2   2   2   1   2   2   2   2   2   1   2   2   2   1   2   2   2   1   2   1   1   1   2   2
 MK-5-3                 2   1   2   2   2   1   1   1   1   2   1   2   1   1   1   1   1   2   1   1   2   1   1   2   1   1   2   1   1   1   1   2   2   2   1   2   1   2   1   1   1   2   2   1   2   1   1   2   1   2   2   1   2   1   1   2   1   1   2   2   1   1   1   2   2   2   1   1   1   2   2   2   2   1   1   2   2   2   1   1   2   1   2   1   2   1   1   1   1   2   2   2   2   2   1   2   2   1   1   1   1   2   2   2   2   2   1   1   1   2   1   1   1   2   2   2   1   2   1   2   1   2   1   1   2   2   2   2   2   1   2   1   2   1   1   1   2   1   1   1   2   1   1   2   1   1   1   1   1   2   1   2   2   2   2   1   1   2   2   2   2   1   2   1   2   2   2   1   1   1   1   1   1   1   1   2   2   2   2   1   2   2   2   2   2   1   2   1   2   1   1   2   2   1   2   1   1   1   2   2
 MK-5-4                 2   1   2   1   2   2   1   1   1   2   1   2   1   1   1   1   1   2   1   1   1   1   2   2   1   1   2   1   1   1   2   2   2   2   1   2   2   2   1   1   1   2   2   1   1   2   1   2   1   2   2   1   2   1   1   2   1   1   2   2   1   1   1   2   2   2   2   2   1   2   2   2   1   1   1   2   2   2   1   2   2   1   2   1   2   1   2   1   1   2   2   2   2   2   1   2   2   1   1   1   1   2   2   2   2   2   1   2   1   1   1   1   1   2   2   2   1   1   1   1   1   2   1   2   2   2   2   1   2   1   2   1   2   1   1   1   2   1   1   1   2   2   1   2   1   1   1   1   1   2   1   2   2   2   2   1   1   2   2   1   2   1   2   1   2   2   1   1   1   1   1   1   1   1   1   2   2   2   2   1   2   2   2   2   2   1   2   2   2   1   1   2   2   1   2   1   1   1   2   2
 MK-5-5                 2   1   2   1   2   2   1   1   1   2   1   2   1   1   2   1   1   2   2   1   2   1   2   2   1   1   2   1   1   1   2   2   2   2   1   2   2   2   1   1   1   2   2   1   1   2   1   2   1   2   2   1   2   1   1   2   1   2   2   2   1   1   1   2   2   1   2   1   1   2   2   2   1   2   1   2   2   2   1   2   1   1   2   1   2   1   2   1   2   2   2   2   2   2   1   2   2   1   1   1   2   2   1   2   1   2   1   2   1   1   1   1   1   2   2   2   1   1   1   1   2   2   1   2   2   2   2   1   2   1   2   1   2   1   1   1   2   1   2   2   2   2   1   2   1   1   1   1   1   2   2   2   2   2   2   1   1   2   2   1   2   1   2   1   2   2   1   1   1   1   2   1   1   1   1   2   1   2   2   1   2   2   2   1   2   1   2   2   2   1   1   2   2   1   2   1   1   1   1   2
 MK-5-6                 2   1   2   1   1   2   1   1   1   2   1   2   1   1   2   1   1   2   2   1   2   1   2   1   1   1   1   1   1   2   2   2   2   1   1   2   2   2   1   1   1   1   2   1   1   2   1   2   1   2   2   2   2   1   1   2   1   2   2   2   1   1   1   2   2   1   2   1   1   2   2   2   1   2   1   2   2   2   1   2   2   1   2   2   2   1   2   1   2   2   2   2   2   2   1   1   2   1   1   1   2   2   1   2   1   2   1   1   2   1   1   1   1   2   2   2   1   1   1   1   2   2   1   2   2   2   2   1   2   1   2   1   2   2   1   1   2   2   2   2   2   2   1   2   1   1   1   1   1   2   2   2   2   2   1   1   1   2   2   1   2   1   2   1   2   2   1   1   1   1   2   1   1   1   1   2   1   2   2   1   2   2   2   1   2   2   2   2   2   1   1   2   2   1   2   1   1   2   1   2
 MK-5-7                 2   1   2   1   1   2   1   1   1   2   1   2   1   1   2   1   1   2   2   1   2   1   2   1   1   1   2   1   1   2   2   2   2   1   2   2   2   2   1   2   1   1   2   1   1   2   1   1   1   2   2   2   2   1   1   2   1   2   2   2   1   1   2   1   2   1   2   1   1   2   2   2   1   2   1   2   2   2   1   2   2   1   2   2   2   1   2   1   2   2   2   2   2   2   1   1   2   1   2   1   2   2   1   2   1   2   1   1   2   1   1   1   1   2   2   2   2   1   1   1   2   1   1   2   1   2   2   1   2   2   1   1   2   2   1   1   2   2   1   2   2   2   1   1   1   1   2   1   1   2   2   2   2   2   1   1   1   2   2   1   2   1   2   1   2   2   1   1   1   1   2   1   1   2   1   2   1   2   2   1   2   2   2   1   2   2   2   2   2   1   1   2   2   1   2   1   1   2   1   2
 MK-5-8                 2   1   2   1   1   2   1   1   1   2   1   2   1   1   2   1   1   2   2   2   2   1   2   1   1   1   2   1   1   2   2   2   2   1   2   2   2   2   1   2   1   1   2   1   1   2   1   1   1   2   2   2   2   1   1   2   1   2   2   2   2   1   2   1   2   1   2   1   1   2   2   2   1   1   1   2   2   2   1   2   2   1   2   2   2   1   2   1   2   2   2   2   2   2   1   1   2   1   2   2   2   2   1   1   1   1   1   1   2   1   1   1   1   1   2   2   2   1   1   1   2   1   1   2   2   2   2   2   1   2   2   1   2   2   1   1   2   2   1   2   2   1   1   1   1   1   2   1   1   2   2   2   2   2   1   1   1   2   2   1   2   2   2   1   1   2   1   1   1   1   2   1   1   2   1   2   1   2   2   1   1   2   2   1   2   2   2   2   1   1   1   2   2   1   2   2   2   2   1   2
 MK-5-9                 2   1   2   1   1   2   1   2   1   2   1   2   1   1   2   1   1   2   2   2   2   1   2   1   1   2   1   1   1   2   2   2   2   1   2   2   1   2   1   2   1   1   2   1   1   2   1   1   1   2   2   2   2   1   1   2   1   2   2   2   2   2   2   1   2   1   2   1   1   1   2   2   1   1   1   2   1   2   1   2   2   1   2   2   1   1   2   1   2   2   2   2   2   2   1   1   2   1   2   1   2   2   1   1   2   1   1   2   1   1   1   1   1   1   2   2   1   2   1   1   2   1   1   2   2   2   2   2   1   2   1   1   2   2   1   1   2   2   1   2   2   1   1   1   1   1   2   1   1   2   2   2   2   1   2   1   1   2   2   1   2   2   2   1   1   2   1   1   1   1   2   1   1   2   2   2   1   2   1   1   1   2   2   1   2   2   2   2   1   1   1   2   2   1   2   2   1   2   1   1
 MK-5-10                2   1   2   2   1   2   1   2   1   2   1   2   1   1   2   1   1   2   2   2   2   1   2   1   1   2   1   1   1   2   2   2   2   2   2   2   1   2   1   2   1   1   2   1   1   2   1   1   1   1   1   2   2   1   1   2   2   2   2   1   2   2   2   1   2   1   2   1   1   1   2   2   2   1   1   2   1   2   1   2   2   1   2   2   1   1   2   1   2   2   2   2   2   2   1   1   2   1   2   2   1   2   1   1   2   2   1   2   1   1   1   1   1   1   1   2   1   2   1   1   2   1   1   1   1   2   2   2   1   2   1   1   2   2   1   1   2   1   1   2   2   1   1   1   2   1   2   1   1   2   2   2   2   1   2   1   1   2   2   1   1   2   2   1   1   2   1   2   1   1   2   2   1   2   1   2   1   2   1   1   1   2   2   1   2   1   1   2   1   1   1   2   1   1   2   2   2   2   1   1
 MK-5-11                2   1   2   2   1   2   2   2   1   2   1   2   1   2   2   1   1   2   2   2   2   1   2   1   1   1   1   1   1   2   2   2   2   2   2   2   1   1   1   2   1   1   2   1   1   2   1   1   1   1   1   2   2   1   1   2   2   1   2   1   2   2   1   1   2   1   2   1   1   1   2   2   2   1   1   1   1   2   1   2   2   1   2   2   1   1   2   1   2   2   2   2   2   2   1   1   2   1   2   2   2   2   1   1   2   1   1   2   1   1   1   1   1   1   1   2   1   2   1   2   2   1   1   1   1   2   2   2   1   2   2   1   1   2   1   1   2   1   1   1   2   1   1   1   2   1   2   2   1   2   2   2   2   1   1   2   1   2   1   1   1   2   2   1   1   2   2   1   1   1   2   2   1   2   1   2   1   2   1   1   2   2   2   1   2   1   1   2   1   1   2   2   2   1   1   2   2   2   1   1
 MK-5-12                2   1   2   2   1   2   2   2   2   2   1   2   1   2   2   1   1   2   2   2   2   2   2   1   1   1   1   1   1   2   2   2   2   2   2   2   1   1   1   2   1   1   2   1   1   2   1   1   2   1   2   2   2   1   1   2   2   1   2   2   2   2   1   2   1   1   2   1   2   1   2   2   1   1   1   1   1   1   1   2   2   1   2   2   1   1   2   1   2   2   2   2   2   1   1   1   2   1   1   2   2   2   1   1   1   1   1   2   1   1   1   1   1   1   2   2   1   2   1   2   2   1   1   1   1   2   2   1   1   2   2   1   1   2   1   1   2   1   1   1   2   1   1   1   2   1   2   2   1   2   1   2   2   1   1   2   1   2   1   1   2   2   2   2   1   2   2   1   1   2   2   2   1   2   1   2   1   2   1   1   2   2   2   1   2   1   1   2   1   1   1   2   2   1   1   2   2   2   1   1
 MK-5-13                2   2   2   2   1   2   2   1   2   2   1   2   1   2   2   1   1   2   2   2   2   2   2   1   1   1   1   1   1   2   2   2   2   2   2   2   1   1   1   2   1   1   2   1   2   2   1   1   2   2   2   2   2   1   1   2   2   1   2   2   2   2   1   2   1   1   2   1   2   1   2   2   1   1   1   1   1   1   1   2   1   1   2   2   1   1   2   1   2   2   2   2   2   1   1   1   2   1   1   2   2   1   1   1   1   1   1   2   1   1   1   1   1   1   2   2   1   2   1   2   1   2   1   1   1   2   2   1   1   2   2   1   2   2   1   1   1   1   1   1   2   1   1   1   2   1   2   2   1   2   1   2   2   1   1   1   1   1   1   1   2   2   2   2   1   2   2   2   1   2   2   2   1   2   1   2   1   2   2   1   2   2   2   1   1   1   1   2   2   1   1   2   2   1   1   2   2   2   1   1
 MK-5-14                2   2   2   2   1   2   1   1   2   2   1   2   1   2   1   1   1   2   2   2   2   2   2   1   1   1   1   1   1   2   2   2   2   2   2   2   1   1   1   2   1   1   2   1   1   2   2   2   2   2   2   2   2   1   2   2   2   1   2   2   2   2   1   2   1   1   2   1   2   1   2   1   2   1   1   1   1   1   1   2   1   1   2   2   1   1   2   1   2   2   2   2   2   1   2   1   1   1   1   2   2   1   2   1   1   1   1   2   1   1   1   1   1   1   2   2   1   2   2   2   1   2   1   2   1   2   2   1   1   2   2   1   2   1   1   1   1   1   2   1   2   1   1   1   2   2   2   2   1   2   1   2   2   1   1   1   1   1   1   1   2   2   2   2   1   2   2   2   1   2   2   2   1   2   1   2   1   1   2   1   2   2   2   1   1   1   1   2   2   1   1   2   2   1   1   2   2   2   1   1
 MK-5-15                2   2   2   2   1   2   1   2   2   2   1   2   2   2   1   1   1   2   1   2   1   2   2   1   1   1   1   1   2   2   2   2   2   2   2   2   1   1   1   2   1   2   2   1   2   2   1   2   2   2   2   2   2   1   2   2   2   1   2   2   2   2   1   2   1   1   2   1   2   1   2   1   1   2   1   1   1   1   2   2   1   1   1   2   1   1   2   1   1   2   1   2   2   1   2   1   1   1   1   2   2   1   2   1   1   1   2   2   1   1   2   1   1   1   2   2   1   2   2   2   2   2   1   2   1   2   2   1   1   2   2   1   2   1   2   1   1   1   2   1   2   1   1   1   2   2   2   2   1   1   1   2   2   1   2   1   1   1   1   1   2   2   2   2   1   2   2   2   1   2   1   2   1   2   1   1   1   2   2   1   2   2   2   1   1   1   1   2   2   1   1   2   1   1   1   2   2   2   1   1
 MK-5-16                2   1   2   2   2   1   1   2   2   2   1   2   2   2   1   1   1   2   1   2   1   2   2   1   1   1   1   1   2   2   2   2   2   2   2   2   2   1   1   2   1   2   1   1   1   2   1   2   2   2   2   2   2   1   2   2   2   1   1   2   2   2   1   2   1   1   2   1   2   1   2   1   1   2   1   1   1   1   2   2   1   2   1   2   1   1   2   1   1   2   1   2   1   1   2   1   1   1   1   2   2   1   2   1   1   1   2   2   1   1   2   1   1   1   2   2   1   2   2   2   2   2   1   2   1   2   2   1   1   2   2   1   2   1   2   1   1   2   2   1   2   1   1   1   2   2   2   2   2   1   1   2   1   1   1   1   1   1   1   1   2   2   2   2   1   1   2   2   1   2   1   2   1   2   1   1   1   2   2   1   2   2   2   1   1   1   1   2   2   1   1   2   1   1   1   2   2   2   1   1
 MK-6-1                 1   2   2   1   1   2   1   2   2   2   1   1   1   2   1   1   1   1   2   1   1   2   1   2   1   2   2   1   1   2   1   1   1   1   2   2   1   2   1   2   2   2   1   1   1   2   2   2   2   1   2   2   2   2   1   1   2   2   1   1   2   1   2   2   1   2   1   1   2   2   2   2   1   1   1   2   2   1   2   1   1   2   2   1   1   1   2   2   2   1   2   2   1   1   1   1   1   1   2   1   1   2   1   2   2   1   1   2   1   2   1   1   1   1   2   1   2   1   1   2   1   2   1   2   1   2   2   1   2   1   1   1   1   2   2   2   2   1   1   2   1   1   1   1   2   2   2   2   1   1   1   2   1   2   2   1   2   2   1   2   2   1   2   2   1   1   1   1   1   2   1   2   1   2   2   1   2   2   1   1   2   2   1   2   1   1   2   1   1   2   1   1   1   2   1   2   2   1   2   1
 MK-6-2                 1   2   2   1   1   2   1   2   1   2   1   1   1   2   1   1   1   1   2   1   1   2   1   2   1   2   2   2   1   2   1   1   1   1   2   2   1   2   1   2   2   2   1   1   1   2   2   2   2   1   2   2   2   2   1   1   2   2   1   1   2   1   2   2   1   2   1   1   2   2   2   2   1   1   1   2   2   1   2   1   1   2   2   2   1   1   2   2   2   1   2   2   1   1   1   1   1   1   2   2   1   2   2   2   2   1   1   2   1   2   1   1   1   1   2   1   2   1   1   1   2   2   1   2   2   2   2   1   2   1   1   1   2   2   1   2   2   1   1   2   1   1   2   1   2   2   2   2   1   1   1   1   1   2   2   1   2   2   1   2   2   1   2   2   1   1   1   1   1   2   1   2   2   2   2   1   2   2   1   1   2   2   2   2   1   1   2   1   1   2   1   1   1   2   1   2   2   1   1   1
 MK-6-3                 2   2   1   1   1   2   1   2   1   2   2   1   1   2   1   1   1   1   2   1   1   2   1   2   1   2   2   2   1   2   1   1   2   1   2   2   1   2   1   2   2   2   1   1   2   2   2   2   2   1   2   2   1   2   1   1   2   2   1   1   2   1   2   2   1   2   1   1   2   2   2   2   2   1   1   2   2   1   2   1   1   2   1   2   1   1   2   2   2   1   2   2   2   1   1   1   1   1   2   2   1   2   2   2   2   1   1   2   1   2   2   1   2   1   2   1   2   1   1   1   2   2   1   2   2   2   2   1   2   1   1   1   1   2   1   2   2   1   1   2   1   1   2   1   2   2   2   2   1   1   1   1   1   2   2   1   1   1   1   2   2   1   2   2   2   1   1   1   1   1   1   2   2   2   2   1   2   2   2   1   1   2   2   1   1   1   2   1   1   2   1   1   1   2   1   2   1   2   1   1
 MK-6-4                 2   2   1   1   1   2   1   2   1   2   2   1   2   2   1   1   1   1   2   1   1   2   1   2   1   1   1   2   1   2   1   1   2   1   2   2   1   1   1   1   2   2   1   1   2   2   2   2   2   2   2   2   1   2   1   1   2   2   1   1   1   1   2   2   1   2   2   1   2   2   2   2   2   1   1   2   2   1   2   1   1   2   1   2   1   2   2   2   2   1   2   2   2   1   1   1   1   1   2   2   1   2   1   2   2   1   1   2   1   2   2   1   2   1   2   1   2   1   1   1   2   2   1   2   2   1   2   1   2   1   1   1   1   2   2   2   2   1   1   2   1   1   2   1   2   2   1   2   2   1   1   1   1   2   2   1   1   1   1   2   2   1   2   2   2   1   1   1   1   1   1   2   2   1   2   1   2   2   2   1   2   2   2   1   1   1   2   1   2   2   1   1   1   1   1   2   1   2   1   2
 MK-6-5                 2   2   1   1   1   2   1   2   1   2   1   1   1   2   1   1   1   1   2   1   1   2   2   2   1   2   1   2   1   2   1   1   2   1   2   2   1   2   2   1   1   2   1   1   2   2   2   2   2   2   2   2   1   2   1   1   2   2   1   1   1   1   1   1   1   2   2   1   2   2   2   2   2   1   1   2   2   1   2   1   1   2   1   2   1   2   2   2   2   1   2   2   2   1   1   1   1   1   2   2   1   2   1   2   2   1   1   2   1   2   2   1   2   1   2   1   2   1   1   1   2   2   1   2   2   1   1   2   2   1   1   1   1   2   2   2   1   1   2   2   1   1   2   1   2   2   1   2   2   1   1   1   1   2   2   1   1   1   2   2   2   1   2   2   2   1   1   1   1   2   1   2   1   1   2   1   2   2   1   1   1   2   2   1   1   1   2   1   2   1   1   1   1   1   1   2   1   2   1   2
 MK-6-6                 2   2   1   1   1   2   1   2   1   2   1   1   1   2   1   1   1   2   2   1   1   2   2   2   1   2   1   2   1   2   1   1   2   1   2   2   1   2   2   1   1   2   1   1   2   2   1   2   2   2   2   2   1   2   1   1   2   2   2   1   1   1   1   1   1   2   2   1   2   1   2   2   2   1   1   2   2   1   2   1   1   2   1   2   1   2   2   2   2   1   2   2   2   2   1   1   1   2   2   2   1   2   1   2   2   1   1   1   1   1   2   1   2   1   2   2   2   1   1   2   2   2   1   2   2   1   1   2   2   1   1   1   1   1   2   2   1   1   2   2   1   1   2   1   1   2   1   2   2   1   1   1   1   2   2   1   1   1   2   2   2   1   2   2   2   1   1   1   1   2   1   2   2   1   2   1   2   2   1   1   1   2   2   1   1   1   2   1   2   1   1   1   1   1   1   2   1   2   1   2
 MK-6-7                 1   2   1   1   1   2   1   2   1   2   1   1   1   2   1   1   1   2   1   1   1   1   2   2   1   2   1   2   1   1   1   2   2   1   2   2   1   2   2   1   1   2   1   1   2   2   2   2   2   1   2   2   1   1   1   1   2   2   2   1   1   1   1   2   1   2   2   1   2   1   1   2   2   1   1   2   2   1   2   2   1   2   1   2   1   2   2   2   2   1   2   2   2   2   1   2   1   2   2   2   1   2   1   1   2   1   1   1   1   1   2   1   2   1   2   2   2   1   1   2   2   2   1   2   2   2   1   2   2   1   1   1   2   1   2   2   1   1   2   2   1   1   1   1   1   2   1   2   2   1   1   1   1   1   1   2   1   1   2   2   2   1   2   2   2   1   1   1   1   2   2   2   2   1   2   1   1   2   1   1   1   1   2   1   1   1   2   1   2   1   1   1   1   1   2   2   1   1   1   2
 MK-6-8                 1   2   1   1   1   2   1   2   1   2   1   1   1   2   1   1   1   2   1   1   2   1   2   2   1   2   1   2   1   1   1   2   2   1   2   2   1   2   2   1   1   2   1   1   2   2   2   2   2   1   2   2   1   1   1   1   2   2   2   1   1   1   1   1   1   2   2   1   2   1   1   2   2   1   1   2   2   1   2   2   1   2   1   2   1   2   1   2   2   1   2   2   2   2   1   2   1   1   2   2   1   2   1   2   1   1   1   1   1   1   2   1   1   1   2   2   2   1   1   2   2   2   1   2   2   2   2   2   2   1   1   1   2   1   1   2   1   1   1   2   1   1   1   1   1   2   1   2   2   1   1   1   1   1   1   2   2   1   1   2   2   2   2   2   2   1   1   1   1   2   2   2   2   1   1   1   2   2   1   1   1   1   1   2   2   1   2   1   2   1   1   1   2   1   2   2   1   1   1   1
 MK-6-9                 1   2   2   1   1   2   1   2   1   2   1   1   2   2   2   1   1   2   1   1   2   1   2   2   1   2   1   2   1   1   1   2   2   1   2   2   1   2   2   1   1   2   1   2   2   2   1   2   2   1   2   2   1   1   1   2   1   2   2   2   1   1   1   1   1   2   2   1   2   1   1   2   1   1   1   2   2   1   2   2   1   2   1   2   2   2   1   2   2   1   2   2   2   2   1   2   1   1   2   2   1   1   1   2   1   1   1   1   1   1   2   1   1   1   2   2   2   1   1   1   2   2   1   2   2   2   2   2   2   1   1   1   2   1   1   1   1   1   1   2   1   1   1   1   1   2   1   2   2   1   1   1   1   1   1   2   2   1   2   2   2   1   2   1   2   1   1   1   1   2   2   2   2   1   1   2   2   2   1   1   1   1   1   2   2   1   2   1   2   1   1   1   2   1   1   2   1   1   1   1
 MK-6-10                1   2   2   1   1   2   1   2   2   2   1   1   2   2   2   2   1   2   1   1   2   1   2   2   1   2   1   2   1   1   1   2   2   1   2   2   1   2   2   1   1   2   1   2   2   2   1   2   2   1   2   2   1   1   1   2   1   2   2   2   1   1   1   1   1   2   2   1   2   2   1   2   1   1   1   2   2   1   2   2   1   2   1   1   1   2   1   2   2   2   2   2   2   2   1   2   1   1   2   2   1   1   1   2   2   1   1   1   1   1   2   2   1   1   1   2   2   1   1   1   1   2   1   2   2   2   2   2   2   1   1   2   2   2   1   1   1   1   2   2   1   1   1   1   1   2   1   2   2   1   1   1   1   1   1   2   2   1   2   2   2   1   2   1   2   1   2   1   1   2   2   2   2   1   1   2   2   2   1   1   1   1   1   2   2   1   2   1   2   1   1   2   2   1   1   2   1   2   2   1
 MK-6-11                1   2   2   1   1   2   1   2   2   2   1   1   2   2   1   2   1   2   1   1   2   1   2   1   2   2   1   2   1   1   1   2   2   1   2   1   1   2   2   1   2   2   1   2   2   1   2   2   1   1   2   2   1   1   1   2   1   2   1   2   2   1   1   2   1   2   2   1   2   2   1   2   1   1   1   2   2   1   2   2   1   2   1   1   1   2   1   2   2   2   2   2   2   2   1   2   1   1   1   2   1   1   1   2   2   1   1   1   1   1   2   2   1   1   1   1   2   1   1   1   1   2   1   2   2   2   2   2   2   1   1   2   2   2   1   2   1   1   2   2   1   1   1   1   1   2   1   2   2   1   1   1   1   1   1   2   2   1   2   2   2   1   2   1   1   1   2   1   1   2   2   2   2   1   1   2   2   2   1   1   1   1   1   2   1   1   2   1   2   1   1   2   2   2   1   1   1   2   2   1
 MK-6-12                1   2   2   1   1   2   1   2   2   2   1   1   2   2   1   1   1   2   1   1   2   1   2   1   1   2   1   2   1   1   1   2   2   1   1   1   1   2   2   1   2   2   1   2   2   2   2   2   1   1   2   1   1   1   2   2   1   2   1   2   2   2   1   2   1   2   2   1   2   2   1   2   1   1   1   2   2   1   1   2   1   2   1   1   1   2   1   1   1   2   2   2   1   1   1   2   1   1   1   2   1   1   1   2   2   1   1   1   1   1   2   2   1   1   1   1   2   1   1   1   1   2   2   2   2   1   2   2   2   2   1   2   2   2   1   2   1   1   2   1   1   2   1   1   1   2   1   2   2   1   1   1   1   1   1   2   2   1   2   2   2   2   2   1   1   1   2   1   1   2   2   1   2   1   1   2   2   2   1   1   1   1   1   2   1   1   2   1   1   1   1   2   2   2   1   1   1   2   2   1
 MK-6-13                2   2   2   1   1   2   1   2   2   2   1   1   1   2   2   1   1   2   1   1   2   1   2   1   1   2   1   2   1   1   1   2   2   1   1   1   2   2   2   2   2   2   2   2   2   2   2   2   1   1   2   1   1   1   1   2   1   2   1   1   2   2   1   2   1   1   2   1   2   2   2   2   1   1   1   2   2   1   1   2   1   1   1   1   1   2   1   1   1   2   2   2   1   1   1   2   1   1   1   2   1   1   1   2   2   1   1   1   2   1   2   2   1   1   1   1   2   2   1   1   1   1   2   2   2   1   1   2   2   2   1   1   2   1   1   1   1   2   2   1   1   2   1   1   1   2   1   1   2   1   1   1   1   1   1   2   2   1   2   2   2   2   2   1   1   1   2   1   1   2   2   1   1   1   1   2   2   2   1   1   1   1   1   2   1   1   2   1   1   1   1   2   2   1   1   1   1   2   2   1
 MK-6-14                2   2   2   1   1   2   1   2   2   2   1   1   2   2   2   1   1   2   1   1   2   1   2   1   1   2   1   2   1   1   1   2   2   1   1   1   2   2   2   2   2   2   2   2   2   2   2   2   1   1   2   1   2   1   1   2   1   2   1   1   2   2   1   2   1   1   1   2   2   2   2   2   1   1   1   2   2   1   1   2   1   1   2   1   1   2   1   1   2   2   2   2   1   1   1   2   1   1   1   2   1   1   1   2   2   1   1   1   2   1   2   1   1   1   1   1   2   2   1   1   1   1   2   2   2   1   1   2   2   2   1   1   2   1   1   1   1   1   2   1   1   2   1   2   1   2   1   1   2   1   1   2   1   1   1   2   2   1   2   2   2   2   2   1   1   1   1   2   1   2   2   1   1   1   2   2   2   1   1   1   1   1   1   2   1   1   2   1   1   1   1   2   2   1   1   1   2   2   2   2
 MK-6-15                2   2   2   1   1   2   1   2   2   1   1   1   2   2   2   1   1   1   1   1   2   1   2   1   1   2   1   2   1   2   1   2   2   1   1   1   2   2   2   2   2   2   2   2   2   1   2   2   1   1   2   1   2   2   1   2   1   2   1   1   2   2   1   2   1   1   1   2   2   2   2   2   1   1   2   2   2   1   1   2   1   1   2   1   1   1   1   1   1   2   2   2   1   2   1   2   1   1   1   2   1   2   1   1   2   1   1   1   2   1   2   1   1   1   1   1   2   2   1   1   1   1   2   1   2   1   1   2   2   2   1   1   1   1   1   1   1   1   2   1   1   2   1   2   1   2   2   2   2   1   1   2   1   1   1   2   1   1   2   2   2   2   2   1   1   1   1   2   1   2   2   2   1   1   2   2   2   1   1   1   1   1   1   1   1   1   2   1   1   1   1   2   2   1   1   1   2   2   2   2
 MK-6-16                2   2   2   1   1   2   1   2   2   1   1   1   2   1   2   1   1   1   1   1   2   1   2   1   1   2   1   2   1   2   1   2   2   1   1   1   2   2   2   2   2   1   1   2   2   1   2   2   1   1   2   1   2   2   1   2   1   2   1   1   2   1   1   2   1   1   1   2   1   2   2   1   1   1   2   2   2   2   1   2   1   1   2   1   1   2   1   1   1   2   2   2   1   2   1   2   1   1   1   2   1   2   2   2   2   1   1   1   2   1   2   1   1   1   1   1   1   2   1   1   1   2   2   1   2   1   1   2   2   2   1   1   1   1   1   2   1   1   2   1   1   2   1   2   1   2   2   2   2   1   1   2   1   1   2   2   1   1   2   2   2   2   2   2   1   1   1   2   1   2   1   2   1   1   2   2   2   1   1   1   1   1   1   1   1   1   2   1   1   1   1   2   1   1   1   2   2   2   2   2
 
!****************************************** Phenotypic Data **********************************************************
!-100.0 is resevred for missing phenotype
SimulatedTrait1        10.9393   11.0826   10.1154   10.4981    9.1625    9.3189   10.1910   12.0555    9.0308    9.6781    9.2941    9.6850   10.6826   10.6155    9.8305    9.0153   10.0945    9.8828   11.8106   10.8863    8.6515    9.5766   10.0456    9.4396   10.3102    9.8428    8.8126    9.1252    9.8908   10.4033   11.1353    9.1633   10.3698    7.7906   11.2676   10.6299   10.3788    9.1257   11.5998   11.0565    8.5742   10.0060   10.0274    9.3336    8.0151    9.0092    8.4543   10.4973    9.2303   10.8741   10.7522   11.2330   10.2143    9.0488   10.6028   11.3715   12.3894    8.7178    9.3302    8.5002    9.7520    8.8863    7.4981    9.2394   11.2172   11.0170   10.1546   10.7985   10.4255   11.6114    9.9476   11.6254    8.7150    9.8854    9.2870    9.6322   10.4818   10.3250    9.9379    9.8579   12.1077    9.4746    9.4923    8.9316    9.2404    9.8351   10.0043    8.7588    9.3663   10.1525    9.3777   10.3638   10.8177    9.6601    9.2056    9.4049   10.5690   10.5955   10.4736   11.0684   11.5904    9.5402   10.4356   11.0162    8.8555   11.2763   10.2684    9.0741    9.8586    9.1326    9.9014   10.2741   11.1907   11.0053    9.2883   12.2543    8.3922   10.2522   10.3272    8.9859   11.0549   10.1637    9.9914    9.8063    8.1372   10.9721    9.0057   10.2194    8.3657   10.4180    9.9415    9.9699    9.2406   10.5861   11.6604   10.2525    9.9693    9.1181   10.4691    8.6266    9.2434    9.5839   10.6696    9.1653   10.3368   11.1753   10.3384    8.4777    9.4572    9.8582    9.7351    9.0222    9.3929    8.6347   11.1856    7.5465    9.0440    8.2923    9.3759   10.2059    9.5933    9.7432   10.2180   10.1716   10.9715   10.7961   10.4271    9.2363    9.1382   10.1156    9.4649    9.4941    8.5967    8.2081    8.1774    9.2712    9.7299    9.8896   10.4624   11.4122   11.1434   10.3148   10.6010    7.0653    9.5376    9.5832    8.4802    9.8974   10.7936   11.7579    9.8066    9.9438    9.9966    9.9988   10.3067    9.4124   10.8601    8.2083   10.5492    9.6325
 
