# Supplementary material for: Inclusive Composite Interval Mapping of QTL by Environment Interactions in Biparental Populations
Source: PLoS One. 2015 Jul 10;10(7):e0132414. doi: 10.1371/journal.pone.0132414 (PMC4498613; doi:10.1371/journal.pone.0132414)
Supplement: S1 File — (ZIP) [file pone.0132414.s001.zip › BC1 population/e=1/run_00190.met]

!**********************Note: lines staring with "!" are remarks and will be ignored in the program********************
!*********************************General Information**********************************
!Assuming F1 = P1 x P2, populations available in QTL IciMapping are: 
!  1, P1BC1F1 = P1 x F1, the first backcrossing where P1 is used as the recurrent parent;
!  2, P2BC1F1 = P2 x F1, the first backcrossing where P2 is used as the recurrent parent;
!  3, F1DH, F1-derived doubled haploids; 
!  4, RIL or F1RIL, recombination inbred lines through the repeated selfing of F1;
!  5, P1BC1RIL, recombination inbred lines through the repeated selfing of P1BC1F1;
!  6, P2BC1RIL, recombination inbred lines through the repeated selfing of P2BC1F1;
!  7, F2, the selfing generation of F1;
!  8, F3, the selfing generation of F2;
!  9, P1BC2F1, the second backcrossing where P1 is used as the recurrent parent; 
! 10, P2BC2F1, the second backcrossing where P2 is used as the recurrent parent;
! 11, P1BC2RIL, recombination inred lines through the repeated selfing of P1BC2F1; 
! 12, P2BC2RIL, recombination inred lines through the repeated selfing of P2BC2F1; 
! 13, P1BC1F2, the selfing generation of P1BC1F1; 
! 14, P2BC1F2, the selfing generation of P2BC1F1; 
! 15, P1BC2F2, the selfing generation of P1BC2F1; 
! 16, P2BC2F2, the selfing generation of P2BC2F1; 
! 17, P1BC1DH, P1BC1F1-derived doubled haploids; 
! 18, P2BC1DH, P2BC1F1-derived doubled haploids; 
! 19, P1BC2DH, P1BC2F1-derived doubled haploids; 
! 20, P2BC2DH, P2BC2F1-derived doubled haploids; 
   1      !Mapping Population (see remarks above)
   2      !Mapping Function (1 for Kosambi; 2 for Haldane; 3 for Morgan)
   2      !Marker Space Type (1 for intervals; 2 for positions)
   1      !Marker Space Unit(1 for centiMorgans; 2 for Morgan)
   6      !Number of Chromosomes (or Linkage Groups)
 200      !Size of the mapping population
   1      !Number of environments
 
!***************************************** Chromosomes and Linkage Maps **********************************************
!Chromosome                 NumMarkers
-CH1                        16
-CH2                        16
-CH3                        16
-CH4                        16
-CH5                        16
-CH6                        16
!Linkage map (Marker name followed by position or the interval length)
 MK-1-1                1     0.000
 MK-1-2                1    10.000
 MK-1-3                1    20.000
 MK-1-4                1    30.000
 MK-1-5                1    40.000
 MK-1-6                1    50.000
 MK-1-7                1    60.000
 MK-1-8                1    70.000
 MK-1-9                1    80.000
 MK-1-10               1    90.000
 MK-1-11               1   100.000
 MK-1-12               1   110.000
 MK-1-13               1   120.000
 MK-1-14               1   130.000
 MK-1-15               1   140.000
 MK-1-16               1   150.000
 MK-2-1                2     0.000
 MK-2-2                2    10.000
 MK-2-3                2    20.000
 MK-2-4                2    30.000
 MK-2-5                2    40.000
 MK-2-6                2    50.000
 MK-2-7                2    60.000
 MK-2-8                2    70.000
 MK-2-9                2    80.000
 MK-2-10               2    90.000
 MK-2-11               2   100.000
 MK-2-12               2   110.000
 MK-2-13               2   120.000
 MK-2-14               2   130.000
 MK-2-15               2   140.000
 MK-2-16               2   150.000
 MK-3-1                3     0.000
 MK-3-2                3    10.000
 MK-3-3                3    20.000
 MK-3-4                3    30.000
 MK-3-5                3    40.000
 MK-3-6                3    50.000
 MK-3-7                3    60.000
 MK-3-8                3    70.000
 MK-3-9                3    80.000
 MK-3-10               3    90.000
 MK-3-11               3   100.000
 MK-3-12               3   110.000
 MK-3-13               3   120.000
 MK-3-14               3   130.000
 MK-3-15               3   140.000
 MK-3-16               3   150.000
 MK-4-1                4     0.000
 MK-4-2                4    10.000
 MK-4-3                4    20.000
 MK-4-4                4    30.000
 MK-4-5                4    40.000
 MK-4-6                4    50.000
 MK-4-7                4    60.000
 MK-4-8                4    70.000
 MK-4-9                4    80.000
 MK-4-10               4    90.000
 MK-4-11               4   100.000
 MK-4-12               4   110.000
 MK-4-13               4   120.000
 MK-4-14               4   130.000
 MK-4-15               4   140.000
 MK-4-16               4   150.000
 MK-5-1                5     0.000
 MK-5-2                5    10.000
 MK-5-3                5    20.000
 MK-5-4                5    30.000
 MK-5-5                5    40.000
 MK-5-6                5    50.000
 MK-5-7                5    60.000
 MK-5-8                5    70.000
 MK-5-9                5    80.000
 MK-5-10               5    90.000
 MK-5-11               5   100.000
 MK-5-12               5   110.000
 MK-5-13               5   120.000
 MK-5-14               5   130.000
 MK-5-15               5   140.000
 MK-5-16               5   150.000
 MK-6-1                6     0.000
 MK-6-2                6    10.000
 MK-6-3                6    20.000
 MK-6-4                6    30.000
 MK-6-5                6    40.000
 MK-6-6                6    50.000
 MK-6-7                6    60.000
 MK-6-8                6    70.000
 MK-6-9                6    80.000
 MK-6-10               6    90.000
 MK-6-11               6   100.000
 MK-6-12               6   110.000
 MK-6-13               6   120.000
 MK-6-14               6   130.000
 MK-6-15               6   140.000
 MK-6-16               6   150.000
!*********************************** Marker Types ********************************************************************
!Co-dominant marker: When heterozygote F1 is present, P1 is coded as 2, F1 is coded as 1, and P2 is coded as 0; Otherwise, P1 is coded as 2, and P2 is coded as 0. 
!Dominant marker: When heterozygote F1 is present, P1 and F1 are coded as 12, and P2 is coded as 0; Otherwise, P1 is coded as 2, and P2 is coded as 0.  
!Recessive markers: When heterozygote F1 is present, P1 is coded as 2, and F1 and P2 are coded as 10; Otherwise, P1 is coded as 2, and P2 is coded as 0. 
!Missing marker is coded as -1. 
 MK-1-1                 1   1   2   2   1   1   2   2   1   2   2   2   1   1   1   2   1   1   1   1   1   1   2   1   2   1   1   2   1   2   2   1   2   2   2   1   2   1   2   1   2   2   2   1   2   2   1   2   2   2   1   1   2   1   1   1   2   1   2   1   1   2   1   2   2   1   1   2   2   2   2   2   1   1   2   2   2   1   1   1   2   2   2   2   1   2   2   2   1   2   2   1   1   1   1   2   2   1   1   2   1   2   2   2   2   2   2   2   1   1   1   1   2   1   1   2   1   2   1   2   1   1   1   1   2   2   2   2   1   1   2   2   2   2   1   1   2   1   1   2   2   2   2   2   2   1   2   1   1   1   1   1   2   2   2   1   1   2   1   1   2   2   1   2   1   1   1   1   1   1   1   2   1   1   2   1   2   1   2   1   2   2   2   1   1   2   2   2   1   2   1   1   2   1   2   2   2   2   1   2
 MK-1-2                 1   1   2   2   2   1   2   2   2   2   2   2   1   1   1   2   1   1   2   1   1   1   2   1   2   1   1   2   1   2   2   1   2   2   2   1   2   1   2   1   1   1   2   1   2   2   2   2   2   2   1   1   2   1   1   1   2   2   2   2   1   2   1   2   2   2   1   2   1   2   2   2   1   1   2   1   2   1   1   1   2   2   2   2   1   2   2   2   1   2   2   1   1   1   1   2   2   1   1   2   1   2   2   2   2   1   2   2   1   1   1   1   2   1   1   2   1   2   1   2   1   1   1   1   2   2   2   2   2   1   2   2   2   2   1   1   2   1   1   1   2   2   2   2   2   1   1   2   1   1   1   1   2   2   2   1   1   2   1   1   2   2   1   2   1   1   1   1   2   1   1   2   1   1   2   1   2   2   2   1   2   2   1   1   2   2   2   2   1   2   1   2   2   1   2   2   2   2   1   2
 MK-1-3                 1   1   1   2   2   2   2   2   2   2   2   2   1   1   1   2   1   1   2   1   1   1   2   1   2   1   1   2   1   2   1   1   2   2   2   2   2   1   2   1   1   1   2   1   2   2   2   2   2   2   1   1   2   1   1   1   2   2   2   2   1   2   1   2   2   2   1   2   1   2   2   2   1   1   2   1   1   1   1   1   2   2   2   2   1   2   2   2   1   2   2   1   1   1   1   2   2   1   1   2   1   2   2   2   2   1   2   2   1   1   1   1   2   1   1   2   1   1   1   1   1   1   1   1   2   2   2   2   2   1   2   2   2   2   1   1   2   1   1   1   2   2   2   2   2   1   1   2   1   2   1   1   2   2   2   1   1   2   1   1   2   2   1   2   1   1   1   1   2   1   1   2   1   1   2   1   2   2   2   1   2   2   1   1   2   2   2   2   1   2   1   2   2   1   2   2   1   2   1   2
 MK-1-4                 1   1   1   2   2   1   2   2   1   2   2   2   1   1   1   2   1   1   2   1   1   1   2   1   2   1   1   2   2   2   1   1   2   1   2   2   2   1   2   1   1   1   2   1   2   1   2   2   2   2   2   1   2   1   1   1   2   1   2   2   1   2   2   1   2   2   1   1   2   2   2   2   1   1   2   1   1   1   1   1   2   2   2   2   2   2   2   2   1   2   2   1   1   1   1   2   2   1   1   2   1   2   1   2   2   1   2   2   1   2   1   1   2   2   1   2   1   1   1   1   1   1   1   1   2   2   2   2   2   1   2   2   2   2   1   1   2   1   1   1   2   2   2   2   2   1   1   2   1   2   1   1   2   2   2   1   1   2   1   1   2   2   1   2   2   1   1   1   2   1   1   2   1   2   2   1   2   2   2   1   1   2   1   1   2   2   2   2   1   2   1   2   2   1   2   2   1   2   1   2
 MK-1-5                 1   1   2   2   2   1   2   2   1   1   2   2   2   1   1   2   1   1   1   2   1   1   2   1   2   1   1   2   2   2   1   1   2   1   2   2   2   1   1   1   1   1   2   1   2   1   2   2   2   2   2   2   2   1   1   2   2   1   2   2   1   2   2   2   2   2   1   1   2   2   2   2   1   1   2   2   1   1   1   1   1   2   2   2   2   2   2   2   1   2   2   1   1   1   1   2   2   1   1   2   1   2   1   2   2   1   2   2   1   2   1   1   2   2   1   2   1   1   1   1   1   1   1   1   2   1   2   2   2   1   2   2   2   2   1   1   2   1   1   1   2   2   1   2   2   1   1   2   2   2   1   1   1   2   2   2   1   2   1   2   2   2   1   2   2   1   1   1   2   1   1   1   1   1   2   1   2   2   2   1   2   2   1   1   2   2   2   2   1   2   1   2   2   1   1   2   1   2   1   2
 MK-1-6                 2   1   2   2   2   1   2   2   1   1   2   2   1   1   1   2   1   1   1   2   1   2   2   1   2   1   1   2   2   2   1   1   2   1   2   2   2   1   1   1   1   1   1   1   2   1   2   2   2   2   2   2   2   1   1   2   2   1   2   2   1   2   1   2   1   2   1   1   2   2   2   2   1   1   2   2   2   1   1   1   1   2   2   2   2   2   2   2   2   2   2   1   1   1   1   2   2   1   1   2   1   2   1   2   2   1   2   2   1   2   1   1   2   2   1   2   1   2   1   2   1   1   1   2   2   1   2   2   2   1   2   2   1   2   1   1   2   1   1   1   2   1   1   2   2   1   1   2   2   2   1   1   1   1   2   2   1   2   1   2   2   2   2   2   2   1   1   1   2   1   1   1   1   1   2   1   2   2   2   1   2   2   2   1   2   2   2   2   1   1   1   2   2   1   1   2   2   2   1   2
 MK-1-7                 2   1   1   2   2   1   2   1   1   1   2   2   1   1   2   2   1   1   1   2   1   2   2   1   2   2   1   2   2   2   1   1   2   1   1   2   2   1   1   1   2   2   1   1   2   1   2   2   1   2   2   2   2   1   1   2   2   1   2   2   1   2   1   2   1   2   1   1   2   2   2   2   1   1   2   1   2   1   1   1   1   2   2   2   2   2   2   2   2   2   2   1   1   1   1   2   2   1   1   2   1   2   1   2   2   1   2   1   1   2   1   1   2   2   1   1   1   2   1   1   1   1   1   2   2   1   2   2   2   1   1   2   1   2   1   1   2   1   1   1   2   1   1   2   1   1   1   2   2   2   1   2   2   2   2   2   1   1   2   2   2   2   2   2   2   2   1   1   2   1   1   1   1   1   2   1   2   2   1   1   2   2   2   1   2   2   1   2   1   1   1   2   2   2   1   2   2   2   1   1
 MK-1-8                 2   1   1   2   2   1   1   2   1   1   2   2   1   1   2   2   1   1   1   2   1   2   2   1   1   2   1   2   2   2   1   1   2   1   1   1   2   1   1   1   2   2   1   1   2   1   2   2   1   2   1   2   2   1   1   1   2   1   2   2   1   2   1   2   1   2   1   1   2   2   2   2   1   1   2   1   2   1   1   2   1   2   2   1   2   1   2   2   1   2   2   1   1   1   1   2   2   2   1   2   1   1   2   2   2   1   2   1   1   2   1   1   2   2   1   1   1   2   1   1   1   1   1   2   2   1   1   2   2   1   1   2   1   2   1   1   2   2   1   2   2   1   1   2   1   1   2   2   2   2   1   2   2   2   2   2   1   1   2   2   2   2   2   2   2   2   1   1   2   1   2   1   1   1   2   1   2   2   2   1   2   2   2   1   2   2   1   2   1   1   1   2   2   1   1   2   2   2   1   1
 MK-1-9                 2   1   1   2   2   1   1   2   1   1   2   2   1   1   2   2   1   1   1   2   1   2   2   1   1   2   1   2   2   1   1   1   2   2   1   1   2   1   1   1   2   2   1   1   2   1   1   2   1   2   1   2   2   1   1   1   2   1   1   1   1   2   1   2   1   2   1   1   2   1   2   2   1   1   2   1   2   1   1   1   1   2   2   1   2   1   2   2   1   2   2   1   1   1   1   2   2   1   1   2   1   1   2   2   2   1   2   1   1   2   1   1   2   2   1   1   1   1   1   1   1   1   2   2   1   1   1   2   2   1   1   2   1   2   2   2   2   2   1   2   2   1   2   2   1   1   2   2   2   2   1   2   2   2   2   2   2   1   2   2   2   2   2   2   1   2   1   1   2   1   2   1   1   1   2   2   2   2   2   1   2   2   2   1   2   2   1   2   2   1   1   2   2   1   1   2   2   2   1   1
 MK-1-10                2   1   1   2   2   1   1   2   1   1   2   2   1   1   2   2   1   2   1   2   1   2   2   1   1   2   1   2   2   1   1   1   2   2   2   1   2   1   1   1   2   2   1   2   2   1   1   2   1   2   1   2   2   1   1   1   2   1   1   1   1   2   1   2   1   2   1   1   2   1   2   1   1   1   2   1   2   1   1   1   2   2   2   1   2   1   2   1   1   2   2   1   1   1   1   2   2   1   1   2   1   2   1   2   2   1   2   1   1   2   1   1   2   2   1   1   2   1   1   1   1   1   1   2   1   1   1   2   2   1   1   2   1   2   2   2   2   1   1   2   2   1   2   2   1   1   1   2   2   2   1   2   2   2   2   2   2   1   2   2   1   2   2   2   1   2   1   1   2   1   2   1   1   1   2   2   2   2   2   1   2   2   2   1   2   2   1   2   2   1   1   2   2   1   2   2   2   1   1   2
 MK-1-11                2   1   1   2   2   1   1   2   1   1   2   2   1   2   2   2   1   2   1   2   1   2   2   1   1   2   1   2   2   1   1   1   1   2   2   1   2   1   1   1   2   2   1   2   2   1   1   2   1   2   1   2   2   1   2   1   2   2   1   1   1   2   1   2   1   2   1   1   2   1   2   2   1   1   2   1   2   1   1   1   2   2   2   2   2   1   2   1   1   1   2   1   1   1   1   2   2   1   1   2   2   2   2   2   2   1   2   1   1   2   1   1   2   2   1   1   2   1   1   1   1   1   1   2   1   1   1   2   2   1   2   2   1   2   2   2   1   1   1   2   1   1   2   2   1   1   1   2   2   2   1   2   1   2   1   2   2   2   1   1   2   2   2   1   1   2   1   2   2   2   1   1   1   1   2   2   2   2   2   1   2   2   2   1   2   2   1   2   2   1   2   2   2   1   2   2   2   1   2   2
 MK-1-12                2   1   1   2   2   2   1   2   1   1   2   2   1   2   1   2   1   2   1   2   1   2   2   1   2   2   1   1   1   1   2   1   1   2   2   1   2   1   1   1   2   2   1   2   2   1   1   2   2   2   1   2   2   2   1   2   2   2   1   1   1   2   1   2   1   2   1   1   2   1   2   2   1   1   2   1   1   1   1   2   2   2   2   1   1   1   2   1   1   1   2   1   1   1   1   2   2   1   1   2   2   2   2   2   2   1   2   1   1   2   1   1   2   2   1   1   2   1   1   1   1   1   1   2   1   1   2   2   1   2   2   2   1   2   2   2   1   1   1   2   1   1   2   2   1   1   1   2   2   2   1   2   2   2   1   2   2   2   1   1   2   2   2   1   1   2   1   2   2   2   1   1   1   1   2   2   2   2   2   1   2   2   2   1   2   2   1   2   2   1   2   2   2   1   2   1   2   1   2   2
 MK-1-13                2   1   1   2   2   2   1   2   1   1   1   2   1   1   2   2   1   2   1   2   1   2   2   1   2   2   1   1   1   1   2   1   1   2   2   1   2   1   1   1   2   2   1   2   2   1   2   2   2   2   1   2   1   2   1   2   2   2   1   2   2   2   1   2   1   2   1   1   2   2   2   1   1   2   2   1   1   1   1   2   2   2   2   1   1   1   2   1   1   1   2   1   1   1   1   2   2   1   1   2   2   1   2   2   2   1   2   1   2   2   1   1   2   2   1   1   2   1   2   1   1   1   1   2   2   1   1   2   1   2   2   1   1   2   2   2   1   1   1   2   1   1   2   2   1   1   2   2   2   2   1   2   2   2   1   2   1   2   1   1   2   1   2   1   1   2   1   2   2   2   1   1   1   1   2   2   2   1   2   1   2   2   2   1   2   2   1   2   2   1   1   2   2   1   2   1   1   1   2   2
 MK-1-14                2   1   1   2   2   2   1   1   1   2   1   2   1   1   2   2   1   2   1   1   1   2   2   2   2   2   1   1   1   1   2   1   1   1   2   1   2   1   1   1   2   2   1   2   2   1   2   2   2   2   1   2   1   2   1   1   2   2   2   1   2   2   1   2   1   2   1   1   2   2   2   1   1   2   2   1   1   1   1   2   2   2   2   2   1   1   2   1   1   1   2   1   1   1   1   2   2   1   1   2   1   1   2   2   2   1   2   1   2   2   1   1   2   1   1   1   2   1   2   1   1   1   1   2   2   1   1   2   1   2   2   1   1   2   2   2   1   1   1   2   1   1   2   2   2   1   1   1   2   2   1   2   2   2   1   2   1   2   1   1   2   1   2   1   1   2   1   1   1   2   1   1   1   1   2   1   2   1   2   1   2   2   1   1   2   2   1   2   2   1   1   1   2   1   2   1   1   1   2   2
 MK-1-15                1   1   1   2   2   2   1   1   2   2   1   2   1   2   2   2   1   2   1   1   1   2   2   2   2   2   1   1   1   1   2   1   2   1   2   1   2   1   1   1   2   2   1   2   2   1   2   1   2   2   1   2   1   2   2   1   2   2   2   1   2   2   1   2   1   2   1   1   2   2   2   1   1   2   1   1   1   1   1   2   2   2   1   1   1   1   2   1   1   1   2   1   1   1   1   2   2   1   1   1   2   1   2   1   2   1   2   1   2   2   2   1   2   2   1   1   2   1   2   1   1   1   1   1   2   2   1   2   1   1   1   2   1   2   2   2   1   2   1   2   1   2   2   2   1   2   2   1   2   2   1   2   2   2   1   2   1   2   1   1   2   2   2   1   1   1   1   1   1   2   2   1   1   1   2   1   2   1   2   1   1   2   1   1   2   2   1   2   2   1   1   1   2   1   2   1   1   1   2   1
 MK-1-16                1   1   1   1   2   2   1   1   2   2   1   2   1   2   1   2   2   2   1   2   1   2   2   2   2   1   1   1   1   1   2   1   1   1   2   1   1   1   1   1   2   2   1   2   2   1   2   1   2   2   1   2   1   1   2   1   2   2   2   1   2   2   1   2   1   2   1   2   2   1   2   1   1   2   1   1   1   1   1   2   2   2   1   1   1   1   2   1   1   1   2   1   2   1   1   2   2   1   1   1   2   1   2   2   2   2   2   1   2   2   2   1   1   2   1   1   1   1   2   1   1   1   1   1   2   2   1   2   1   1   1   2   1   2   2   2   1   2   2   2   2   2   2   2   1   2   2   1   1   2   1   2   2   1   1   2   1   2   1   1   2   2   2   1   1   1   1   2   1   2   2   1   1   1   2   1   2   2   2   1   1   2   1   1   2   2   2   2   2   1   1   1   2   1   2   1   1   1   2   1
 MK-2-1                 1   1   1   2   2   2   1   1   1   2   1   2   2   2   1   2   1   1   2   2   1   1   2   2   2   1   2   2   1   2   2   1   2   2   1   1   1   2   2   2   2   1   2   2   1   1   2   2   1   1   1   2   2   1   1   1   1   1   2   1   1   2   2   1   2   2   1   2   2   2   1   1   2   1   2   1   2   1   1   1   2   1   2   1   1   2   1   2   1   2   2   1   1   2   2   1   1   1   1   1   2   1   2   1   2   1   2   1   2   1   2   1   2   1   1   1   2   1   1   2   1   1   1   1   1   2   1   1   1   2   2   1   1   1   1   2   1   2   2   1   2   2   1   1   1   1   1   1   2   1   1   1   2   1   1   1   2   1   1   1   2   1   1   1   1   2   2   2   1   2   2   2   1   1   2   2   1   2   2   1   1   2   2   2   2   1   2   1   1   1   2   2   1   2   2   1   2   1   1   1
 MK-2-2                 1   1   1   2   2   2   1   1   1   2   2   2   2   1   2   1   1   1   2   2   1   1   1   2   2   1   2   2   1   2   2   1   2   2   1   1   1   2   2   2   2   1   2   2   1   1   2   2   1   1   1   2   2   1   1   1   1   1   2   1   1   2   2   2   2   2   1   2   2   2   1   1   2   2   2   1   2   1   1   1   2   1   2   1   1   1   1   2   1   1   1   1   1   2   2   1   1   1   2   1   1   1   2   1   2   2   2   1   2   1   2   1   2   1   2   1   2   1   1   2   1   1   1   1   1   2   1   1   1   1   2   1   1   1   1   2   1   2   2   1   2   2   1   1   1   1   1   1   2   1   1   1   2   1   1   1   2   2   1   1   2   1   2   1   1   1   2   2   2   2   2   2   1   1   2   2   1   2   2   2   1   2   2   2   2   1   2   1   1   2   2   2   1   2   1   1   1   1   1   1
 MK-2-3                 1   1   1   2   2   2   1   1   1   2   2   2   2   2   2   1   1   1   2   2   2   1   1   2   2   1   2   2   1   2   2   1   2   2   1   2   1   2   2   2   2   1   2   1   1   1   2   1   1   1   1   2   2   1   1   1   1   1   1   1   1   1   2   2   2   2   2   2   2   2   1   1   2   2   2   1   2   2   1   1   2   2   2   1   1   1   2   1   1   2   2   1   1   2   2   1   1   2   2   1   1   1   2   1   2   1   2   1   2   1   1   1   2   1   2   1   2   1   1   2   1   1   1   1   1   2   1   1   1   1   2   1   1   1   1   2   1   2   2   1   2   2   1   1   1   2   1   1   2   1   1   1   2   1   1   1   2   1   1   1   2   1   2   1   1   1   2   2   2   2   2   2   1   2   2   2   1   2   2   2   1   2   2   2   2   1   2   1   1   2   2   2   1   2   1   2   1   1   1   1
 MK-2-4                 1   1   2   1   2   2   1   1   1   2   2   2   2   2   2   1   1   1   2   2   2   2   2   2   2   1   2   2   1   2   1   1   2   2   1   2   1   2   2   2   2   1   2   1   1   1   2   1   1   1   1   2   2   1   1   1   1   1   1   1   2   1   2   2   1   2   2   1   2   2   2   1   1   2   2   2   2   1   1   2   2   2   2   1   1   1   2   1   1   2   2   1   1   2   2   1   1   2   2   1   1   1   2   1   2   1   2   1   2   1   2   1   2   1   2   1   2   1   1   2   1   1   1   1   2   2   2   1   1   1   2   1   1   1   1   2   1   2   2   1   2   2   1   1   1   2   2   2   2   1   1   1   2   1   1   1   2   1   1   1   2   1   2   1   1   1   2   2   1   2   2   2   1   2   2   2   1   2   2   2   1   2   2   2   2   1   2   1   1   2   2   2   1   2   2   2   1   1   1   2
 MK-2-5                 1   1   2   1   2   2   1   1   1   2   1   2   2   2   2   1   2   1   2   2   2   2   2   1   2   1   2   2   1   2   1   1   2   2   1   2   1   1   2   2   2   1   2   1   1   1   2   1   1   1   1   2   2   1   1   1   1   2   1   1   2   1   2   2   1   2   1   1   2   2   2   1   1   1   2   2   2   1   1   2   2   2   2   2   1   1   2   1   1   2   2   1   1   2   2   1   1   2   1   1   1   1   2   1   2   2   2   1   2   1   2   1   2   1   2   1   2   1   1   2   1   1   2   1   2   2   2   1   1   1   2   1   1   1   1   2   1   2   2   1   2   2   1   1   1   2   2   2   2   1   1   2   2   2   1   1   2   1   1   1   2   1   2   1   1   1   2   2   1   2   2   2   1   2   2   2   1   2   1   2   1   1   2   2   2   1   2   1   1   2   2   2   1   2   2   2   1   1   1   2
 MK-2-6                 1   1   2   1   2   2   1   1   1   2   1   2   2   2   2   1   2   1   2   1   2   2   2   1   2   1   2   2   1   2   1   2   2   2   1   2   1   2   2   2   2   1   1   1   1   2   2   1   2   1   1   2   2   1   1   2   1   2   1   1   1   1   2   2   1   2   1   1   2   2   2   2   1   1   2   2   1   1   1   2   2   2   2   2   1   2   2   1   1   2   2   1   1   2   1   1   1   2   1   1   1   1   2   1   1   2   2   1   2   2   2   1   2   1   2   1   2   1   1   2   1   1   2   1   2   2   2   1   1   1   2   2   1   1   1   2   1   2   2   1   2   2   1   1   1   2   2   1   2   1   1   1   2   2   1   1   2   1   1   1   2   1   2   1   1   1   2   2   1   2   2   2   2   2   2   2   1   2   2   2   2   1   2   2   1   1   2   1   1   2   2   2   1   2   2   2   1   1   1   2
 MK-2-7                 1   1   2   1   2   2   1   1   1   2   1   2   2   2   1   1   2   1   2   1   2   2   2   1   2   1   2   2   1   2   1   2   2   2   1   2   1   2   2   2   2   1   2   1   1   1   2   1   1   1   2   2   2   1   1   2   1   2   1   1   1   2   2   2   2   2   1   1   2   2   2   2   1   1   2   2   1   1   1   2   2   2   2   2   1   2   2   1   1   2   2   1   1   2   1   2   1   2   1   2   1   1   2   1   1   2   1   1   2   2   2   1   2   1   2   1   2   1   1   2   1   1   2   1   2   1   1   1   1   1   2   2   1   1   1   2   1   2   2   1   2   2   1   1   1   2   2   2   2   1   1   1   2   2   1   1   2   1   1   1   2   1   2   1   1   1   2   2   1   1   2   2   2   2   2   2   1   2   2   2   2   1   2   2   1   1   2   1   1   2   2   1   1   2   2   1   1   2   1   1
 MK-2-8                 1   1   1   1   2   2   2   1   1   2   1   2   2   2   1   1   2   1   2   1   1   2   2   1   2   1   2   2   1   2   1   2   2   2   1   2   1   2   2   2   1   1   2   1   1   2   2   1   1   1   2   2   2   1   1   1   1   2   1   1   1   2   2   1   2   2   2   1   2   2   2   2   1   1   2   1   2   1   1   2   2   2   1   2   1   2   2   1   1   2   1   1   1   2   1   2   1   2   1   2   1   1   2   2   1   2   1   1   2   2   2   1   1   1   2   1   2   1   1   2   1   1   2   2   2   1   1   1   1   1   2   2   1   1   1   2   1   2   2   1   2   2   1   1   1   2   2   2   2   2   1   1   2   2   1   1   2   1   1   1   2   1   1   1   1   1   2   2   1   1   2   1   2   2   2   2   2   2   2   2   2   1   2   2   1   1   2   1   1   1   2   1   1   2   2   1   1   2   1   1
 MK-2-9                 1   1   1   1   2   2   2   1   1   2   1   2   2   2   1   1   2   1   2   1   1   2   2   1   2   1   2   2   1   2   1   2   2   2   1   2   1   2   1   1   1   1   2   1   1   2   2   2   1   2   2   2   2   1   1   1   1   2   1   1   1   2   2   1   2   2   2   1   2   2   2   2   1   2   2   1   2   1   1   2   1   2   1   2   1   2   2   2   1   2   1   1   1   2   1   2   1   2   1   2   1   1   2   2   1   1   1   1   2   2   2   1   1   1   2   1   2   1   1   2   2   1   2   2   2   1   2   1   1   1   2   2   1   1   1   2   1   2   2   1   2   2   1   1   1   1   2   2   2   2   1   1   2   2   1   1   2   2   1   1   2   1   1   1   1   1   2   2   1   1   2   1   2   2   1   2   2   2   2   2   2   1   2   2   1   1   2   1   1   1   2   1   1   2   2   1   1   2   1   1
 MK-2-10                1   1   1   1   2   2   2   1   1   2   1   2   2   2   1   1   1   2   2   1   1   2   2   1   2   1   2   2   1   2   1   2   2   2   1   2   2   1   1   1   2   1   2   1   1   2   2   2   1   2   2   2   2   1   2   2   1   1   1   1   1   2   2   1   1   2   2   1   2   2   2   2   1   2   2   1   2   2   1   2   1   2   1   2   1   2   2   2   1   2   1   1   1   2   1   2   1   2   1   2   1   1   2   2   2   1   2   1   2   2   2   1   1   1   2   1   1   1   2   2   2   1   2   2   2   1   2   1   1   1   2   2   2   1   1   2   2   2   2   1   2   1   1   1   2   1   2   2   2   2   1   1   2   2   1   1   2   2   1   1   2   1   1   1   1   1   2   2   1   2   2   1   2   2   1   2   2   2   2   2   1   1   2   2   1   2   2   1   1   1   2   1   1   2   2   1   1   2   1   1
 MK-2-11                1   1   1   1   2   1   2   1   1   2   1   2   2   2   1   1   1   2   2   1   1   2   2   1   2   1   2   2   1   2   1   2   2   2   1   2   2   1   1   1   2   1   2   1   1   2   2   2   1   2   2   2   2   1   1   2   1   1   1   1   2   2   2   1   2   2   1   1   1   2   2   2   1   2   2   2   2   2   1   2   1   2   2   2   1   2   2   2   1   2   2   1   1   2   1   2   2   2   1   2   1   2   2   2   2   1   2   1   2   2   2   1   1   1   1   2   1   1   2   2   2   1   2   2   2   1   2   1   1   1   2   2   2   1   1   2   2   2   1   1   2   1   1   1   2   2   1   2   2   1   1   1   2   2   1   1   2   2   1   1   2   1   1   1   1   1   2   2   1   2   2   1   2   2   1   2   2   2   2   2   1   1   2   1   1   1   2   1   1   1   2   1   1   2   2   1   1   1   1   1
 MK-2-12                1   1   1   1   2   1   2   1   1   2   1   2   2   2   2   1   1   2   1   1   2   1   2   1   2   1   2   2   1   2   2   2   2   2   1   1   2   1   1   1   2   1   2   1   1   2   1   2   1   2   2   1   2   2   1   2   1   1   1   1   2   2   2   1   1   2   1   1   1   2   2   2   1   2   2   2   2   2   1   2   1   2   2   2   1   2   1   2   1   2   2   1   1   2   2   2   2   2   1   2   1   2   2   2   2   1   2   1   2   2   1   1   2   1   1   2   1   1   2   2   2   1   2   2   2   1   2   1   1   1   2   2   1   2   1   2   2   2   2   1   2   1   1   1   2   2   1   1   2   1   1   2   2   1   1   1   2   2   1   1   1   1   1   2   2   1   2   2   1   2   2   1   1   2   1   2   2   2   2   2   1   1   2   1   1   1   2   1   1   1   2   1   1   2   2   1   1   1   1   1
 MK-2-13                1   2   1   1   1   1   2   1   2   2   1   1   2   1   2   2   1   2   1   1   1   1   2   1   2   1   2   2   1   2   2   2   2   1   1   2   2   1   1   1   1   1   2   1   1   2   1   2   1   2   1   1   2   2   1   2   1   1   1   1   2   2   2   1   1   2   1   1   1   2   2   2   1   2   2   1   2   2   1   2   1   2   2   2   1   2   1   2   1   2   2   2   1   2   2   2   2   2   1   2   1   2   1   2   2   1   2   1   2   2   1   1   2   1   1   2   1   1   2   2   2   1   2   2   2   1   2   1   1   1   2   1   1   2   1   2   2   2   2   1   2   2   2   1   2   2   1   1   1   1   1   2   2   1   2   1   2   2   1   1   1   1   1   2   1   1   2   2   1   2   2   1   1   2   1   2   2   2   2   2   1   1   2   1   1   1   2   1   1   1   2   1   1   2   2   1   1   1   2   1
 MK-2-14                1   2   1   1   1   1   2   2   2   2   1   1   2   1   1   2   1   2   1   1   1   1   1   1   2   1   1   2   1   2   2   2   2   1   1   2   2   1   1   1   1   1   2   1   1   1   1   2   1   2   1   1   2   2   1   2   1   1   1   1   1   2   2   1   1   2   1   1   1   2   1   2   1   2   2   1   2   2   1   2   1   2   2   1   1   2   1   1   1   2   2   2   1   1   2   2   2   2   1   2   1   2   1   2   2   1   2   1   2   2   1   1   2   1   2   2   1   1   2   2   2   1   2   2   2   1   2   1   1   2   2   1   1   2   1   2   2   2   1   1   2   2   2   1   2   2   1   1   1   1   1   2   2   1   2   1   2   2   1   1   1   1   1   2   1   1   2   2   1   2   2   2   1   2   1   1   2   2   2   2   1   1   2   1   1   1   2   1   2   1   2   1   1   2   2   1   1   1   2   1
 MK-2-15                1   2   1   1   1   1   2   2   2   2   1   1   2   1   1   2   1   2   1   1   1   1   1   1   2   1   1   2   1   2   1   2   2   1   1   2   2   1   1   2   1   1   2   1   1   1   1   2   1   2   1   2   2   2   1   2   1   1   1   1   1   2   2   1   1   2   1   1   1   2   1   2   1   2   2   1   2   2   2   2   1   2   2   2   1   2   1   1   1   1   2   2   1   1   2   1   2   2   1   2   1   2   1   2   2   1   2   1   2   2   2   1   2   1   1   2   1   1   2   2   2   1   2   2   2   1   2   1   1   2   2   1   1   2   1   2   2   1   1   1   2   2   2   1   2   2   1   1   1   1   1   2   2   1   2   1   2   2   1   1   1   1   1   2   1   2   2   2   1   2   2   2   1   2   1   1   2   2   1   2   1   1   2   1   1   1   2   1   2   2   2   1   1   2   1   1   1   1   2   1
 MK-2-16                2   2   1   1   1   1   2   2   2   2   1   1   2   1   2   2   1   2   1   1   1   1   1   1   2   1   1   2   1   2   1   2   2   1   1   2   2   1   1   2   1   1   2   1   1   1   1   2   1   2   1   2   2   2   1   1   1   1   1   1   1   2   2   1   1   2   1   1   2   2   1   2   1   2   2   1   2   2   2   2   1   2   2   2   1   2   2   1   1   1   2   2   1   1   2   1   2   2   1   2   1   1   2   2   1   1   2   1   2   2   2   1   2   1   1   2   1   2   2   2   2   2   2   2   2   1   2   2   1   2   2   1   1   2   1   2   2   1   1   1   2   1   2   1   2   2   1   1   1   1   1   2   2   1   2   1   2   2   1   1   1   1   1   1   1   2   2   2   1   2   1   2   1   2   1   1   2   2   1   2   1   1   2   1   1   1   2   1   2   2   2   1   1   2   1   1   1   1   2   1
 MK-3-1                 1   2   2   2   2   1   1   2   1   1   1   2   1   1   2   1   2   2   1   2   2   1   2   1   1   1   1   1   1   2   1   1   2   2   2   2   1   2   1   2   1   1   1   2   1   2   1   1   2   2   1   2   2   2   2   1   2   2   2   2   2   2   2   1   1   2   2   2   1   2   2   1   1   1   2   1   2   1   2   2   2   1   2   1   2   1   2   1   2   1   2   1   2   2   2   1   2   2   2   1   1   2   1   1   2   1   1   2   1   1   2   2   1   1   2   2   2   2   2   2   1   2   2   2   2   2   1   1   1   1   2   2   1   1   2   2   2   1   1   1   2   1   1   1   2   1   2   2   1   2   2   1   2   1   2   2   2   1   1   1   2   2   2   1   1   1   1   1   1   2   2   2   2   1   1   1   2   1   1   1   1   1   2   1   1   1   2   1   1   1   2   2   1   1   2   1   2   1   1   1
 MK-3-2                 2   2   2   2   2   1   1   2   1   1   1   2   1   1   2   1   2   2   1   2   2   1   2   1   1   1   2   1   1   2   1   1   2   2   2   2   1   2   1   2   1   1   1   2   2   1   1   1   2   2   1   2   2   2   2   1   2   2   2   2   2   2   2   1   1   2   2   1   1   2   2   1   1   1   2   1   2   1   1   2   2   1   2   1   1   1   2   1   2   1   2   1   2   2   2   1   2   1   2   1   1   2   1   1   1   1   1   2   1   2   2   2   1   1   2   2   2   2   2   2   1   2   1   2   2   2   1   1   1   1   2   2   1   1   2   2   2   1   1   1   2   1   1   2   2   1   2   1   1   2   2   1   1   1   2   2   2   2   1   1   2   2   2   1   1   1   1   1   1   2   2   2   2   2   1   1   2   2   1   1   1   2   2   1   1   1   2   1   1   1   2   2   1   1   2   1   2   2   1   1
 MK-3-3                 2   2   2   1   2   1   1   2   1   1   1   2   1   1   1   1   1   2   1   1   1   1   2   1   1   1   2   1   1   2   1   1   1   1   2   2   1   2   1   2   1   1   1   2   2   1   1   1   2   2   1   2   2   2   2   2   1   2   2   2   2   2   2   1   1   2   2   1   1   2   2   1   1   1   2   1   2   1   1   2   2   1   2   1   1   1   2   1   1   1   2   1   2   2   2   2   2   1   2   1   1   2   1   1   1   1   1   2   1   2   2   2   1   1   2   2   2   2   2   2   1   2   1   2   2   1   1   1   1   1   1   2   1   1   2   2   2   1   1   1   2   1   1   2   2   2   2   1   1   2   2   1   1   1   2   2   2   2   1   1   2   2   2   2   1   1   1   1   1   2   2   2   2   2   1   1   1   2   1   1   1   2   2   1   1   1   2   1   2   1   2   2   1   1   2   1   2   2   1   1
 MK-3-4                 2   2   2   1   2   1   1   2   1   1   1   2   1   1   1   1   2   2   1   1   1   1   2   1   1   1   2   1   1   2   1   1   1   1   2   2   2   2   1   2   1   1   1   2   2   1   1   1   2   2   1   2   2   2   2   2   1   1   2   2   2   2   2   1   1   2   2   1   1   2   2   1   1   1   1   1   2   1   1   2   2   2   2   1   1   1   1   2   1   1   2   1   1   2   1   2   2   1   2   1   1   2   1   1   2   2   1   2   1   2   2   2   1   1   2   2   2   2   1   2   1   2   1   2   2   1   1   1   1   1   1   2   1   1   2   2   2   1   1   1   2   1   1   2   2   2   2   1   1   2   2   1   1   1   1   2   1   2   1   1   2   2   2   2   1   1   1   1   1   2   2   2   2   2   1   1   1   2   1   1   1   2   2   1   2   1   2   1   2   2   2   2   1   1   2   1   2   2   1   2
 MK-3-5                 2   2   2   1   2   1   1   2   1   1   1   2   1   1   1   1   2   2   1   1   1   1   2   1   1   1   2   1   2   2   1   1   1   1   2   2   2   2   1   2   1   1   1   2   2   1   1   1   2   2   2   2   2   2   2   2   1   1   2   2   2   2   2   1   1   1   2   1   1   2   1   1   1   1   1   2   2   1   1   2   2   2   2   1   1   1   1   2   1   1   1   1   1   2   1   1   1   1   2   1   1   2   1   1   2   2   1   2   1   2   1   2   1   1   2   2   2   2   1   2   1   2   1   2   1   1   1   1   1   1   1   2   1   1   2   1   2   1   1   1   1   1   1   2   2   2   2   1   1   2   2   1   1   1   1   2   1   2   1   1   2   2   2   2   1   2   1   2   1   2   2   2   2   2   2   1   1   2   1   1   2   2   2   1   1   1   2   1   1   2   2   2   1   1   2   2   2   2   1   2
 MK-3-6                 2   2   2   1   2   1   2   2   1   2   2   2   1   1   1   1   2   2   1   2   1   2   2   1   1   1   2   1   1   2   1   1   2   1   2   2   2   2   1   2   1   1   1   2   2   1   1   1   2   2   2   2   2   2   2   2   1   1   1   2   2   2   2   1   2   1   2   1   1   2   1   1   1   1   1   2   2   2   1   2   1   2   2   1   1   1   1   2   1   1   1   1   1   2   1   1   2   1   2   1   1   2   1   2   2   2   1   2   1   2   1   2   1   1   2   2   2   2   2   2   1   2   1   2   1   1   1   1   1   1   1   2   1   1   2   1   2   2   1   1   1   1   1   1   2   2   1   1   1   2   1   2   1   2   1   2   2   2   1   1   2   2   2   2   2   2   1   2   1   1   2   2   2   2   2   1   1   2   1   1   2   2   2   1   1   1   2   1   1   2   2   2   1   1   2   2   2   2   1   2
 MK-3-7                 2   2   2   1   2   2   2   2   1   2   2   2   1   1   1   1   2   1   1   2   1   2   2   1   1   1   2   1   1   2   1   1   2   1   2   1   2   2   1   2   2   2   1   1   2   1   1   1   2   2   2   2   2   2   2   2   1   1   1   1   2   2   2   1   2   1   2   1   1   1   1   1   1   1   1   2   1   2   1   2   1   2   2   1   1   1   1   2   1   1   2   1   1   2   1   2   2   1   2   1   1   2   1   2   2   2   1   2   1   2   1   2   1   1   2   2   1   2   2   1   1   2   1   2   1   1   1   1   1   1   1   2   1   1   2   1   2   2   1   1   1   1   1   1   2   1   1   1   1   2   1   2   1   2   1   2   1   2   1   1   2   2   2   2   2   2   1   2   1   1   2   2   2   1   2   1   1   2   1   1   2   2   2   1   1   1   2   1   2   1   2   2   1   2   2   2   2   2   1   2
 MK-3-8                 1   2   2   1   2   2   2   2   1   2   2   2   1   2   1   1   2   1   1   2   1   2   2   2   1   1   2   1   1   2   1   1   2   1   2   1   2   1   1   2   2   2   1   1   2   1   1   1   2   2   2   2   1   2   2   2   1   2   1   1   2   2   2   2   2   1   2   1   1   1   1   1   1   1   1   2   1   2   1   2   1   2   2   2   1   1   1   2   1   1   2   1   1   2   1   1   2   1   2   1   1   2   1   2   2   2   1   2   1   2   1   2   1   1   2   2   1   2   2   1   2   2   1   2   1   1   1   2   1   1   1   2   1   1   2   2   2   2   1   1   1   2   2   1   2   1   1   2   1   2   1   2   1   1   1   2   1   2   1   1   2   2   2   2   2   2   1   2   1   1   2   2   2   1   2   1   1   2   1   1   2   2   2   1   1   1   2   2   2   1   2   2   1   2   2   2   2   2   1   2
 MK-3-9                 1   2   2   1   2   2   2   2   1   2   2   2   1   2   1   1   2   1   1   2   1   2   1   2   1   1   2   1   1   2   1   1   2   1   2   2   2   1   1   2   2   2   1   1   2   1   2   1   2   1   2   2   1   1   2   2   1   2   1   1   2   2   2   2   2   1   1   1   1   1   1   1   1   1   1   1   1   1   1   1   1   2   2   2   2   1   1   2   1   1   2   1   1   2   1   1   2   1   2   1   1   2   2   2   2   2   2   2   1   1   1   2   1   1   2   2   1   2   2   1   1   2   1   2   1   1   1   2   1   1   1   2   1   1   1   2   2   2   1   1   1   2   2   1   2   1   2   2   2   2   1   2   1   1   1   2   1   2   1   1   2   2   2   2   2   2   1   2   1   1   2   2   2   1   2   1   1   2   1   1   2   2   2   1   1   1   2   2   2   1   2   2   1   2   2   2   2   2   2   2
 MK-3-10                1   2   2   1   2   2   2   2   1   2   2   2   1   2   2   1   2   1   1   2   1   2   1   2   1   1   2   1   1   2   1   1   2   1   2   2   2   1   1   2   1   2   1   1   1   1   2   1   2   1   2   2   2   1   2   2   1   2   1   1   2   1   2   2   2   1   1   1   2   1   1   1   1   1   1   1   2   1   1   1   2   2   1   2   2   1   1   2   1   1   2   1   1   2   1   1   2   1   2   1   1   2   2   2   2   2   2   2   1   1   1   2   1   1   2   2   1   2   2   1   1   2   1   2   1   1   2   2   1   1   1   2   1   1   1   2   2   2   1   1   1   2   2   1   2   1   2   2   2   2   1   2   1   1   1   2   1   2   1   1   2   2   2   1   2   2   1   2   1   1   2   2   2   1   2   1   1   2   1   1   2   2   2   1   1   2   2   1   2   1   2   2   1   2   2   1   2   2   2   2
 MK-3-11                1   2   2   1   2   2   2   2   1   2   2   2   1   2   2   1   1   1   1   2   1   2   1   2   1   1   2   1   1   2   1   1   2   2   2   2   2   1   1   1   1   2   1   1   1   1   2   1   2   1   2   2   2   1   2   2   1   2   1   1   2   2   2   2   2   1   1   1   2   1   1   1   1   2   1   1   2   1   2   1   1   2   1   2   2   1   1   2   1   2   2   2   1   2   1   1   2   1   2   1   1   1   2   2   2   2   2   2   1   1   1   2   1   1   2   2   2   2   2   2   1   2   1   2   1   1   1   2   1   1   1   2   1   1   1   2   2   2   1   1   1   2   2   1   2   1   2   2   2   2   1   1   1   1   1   2   1   2   1   1   2   2   2   1   2   2   1   2   1   1   2   2   2   1   2   1   1   2   1   1   1   2   2   1   1   2   2   1   2   1   2   1   1   2   2   1   2   2   2   2
 MK-3-12                1   2   2   1   2   2   2   2   1   1   2   2   1   2   2   1   1   1   1   2   1   2   1   2   1   1   2   1   1   2   1   1   2   2   2   2   2   1   1   1   1   2   1   1   1   1   2   1   2   1   2   2   2   1   2   2   1   2   1   1   2   2   2   2   1   1   1   2   2   1   1   1   1   2   1   1   2   1   2   1   2   2   1   2   2   1   1   2   1   2   2   2   1   2   1   1   2   2   2   1   1   1   2   2   2   2   2   2   1   1   1   2   1   1   2   2   2   1   2   2   1   2   1   2   1   1   2   2   1   1   1   2   1   1   1   2   2   2   1   1   1   2   2   1   1   1   2   2   2   2   2   1   1   1   1   2   1   2   1   1   2   2   2   1   2   2   1   2   1   1   2   1   2   1   2   1   1   2   1   1   1   2   2   1   1   2   2   2   2   1   2   1   1   2   2   2   1   2   2   2
 MK-3-13                1   1   2   1   2   2   2   2   1   2   2   2   2   2   1   2   1   1   1   2   1   2   1   2   1   1   2   1   1   2   1   1   2   2   2   2   1   1   1   2   1   2   1   1   1   1   2   1   2   1   2   2   2   1   1   2   1   2   1   1   2   2   2   2   1   1   1   1   2   1   1   1   1   1   2   1   2   1   2   1   2   2   1   2   2   2   1   2   1   2   2   2   1   2   1   1   2   2   2   1   2   2   2   2   2   2   1   2   1   1   1   2   1   2   2   2   2   1   2   2   1   2   1   2   2   1   2   2   1   1   1   2   2   1   1   2   2   2   1   1   2   2   1   1   1   1   2   2   2   2   2   1   1   1   1   2   1   2   1   1   2   2   2   2   2   2   1   2   1   2   2   1   2   1   2   1   1   2   1   1   1   2   2   1   1   2   2   2   2   1   2   1   1   2   2   2   1   2   2   2
 MK-3-14                1   1   2   1   2   2   2   2   1   2   2   2   2   1   1   2   1   1   1   2   1   2   1   2   1   1   2   1   1   2   1   1   2   2   2   2   1   1   1   2   2   2   1   1   1   1   1   1   2   2   2   2   1   1   1   1   1   2   1   1   2   2   2   2   1   1   1   1   1   1   1   1   1   1   2   1   2   1   1   1   2   2   1   2   2   2   1   2   1   2   2   2   1   2   1   2   2   2   2   1   2   2   2   2   2   2   1   2   1   2   1   2   1   2   2   2   2   1   1   2   1   2   1   2   2   1   2   2   1   1   1   2   2   1   1   2   2   1   1   1   2   2   1   2   1   1   2   2   2   2   2   1   1   1   1   2   1   1   1   1   1   2   2   2   2   2   2   2   1   2   2   1   2   1   2   2   1   2   1   1   1   2   2   1   1   2   2   2   1   1   2   1   1   2   1   2   1   1   2   2
 MK-3-15                1   1   2   1   1   2   2   2   1   2   2   2   2   1   1   2   1   1   1   2   1   2   1   2   1   1   2   1   1   2   1   1   2   2   2   2   2   1   1   2   2   2   1   1   1   1   1   1   2   2   2   2   1   2   1   1   1   2   1   1   2   2   2   2   1   1   1   1   1   1   1   1   1   1   2   1   2   1   1   1   2   1   1   2   2   2   1   2   1   2   2   2   1   2   1   2   2   2   2   1   2   2   2   2   2   2   1   2   1   2   1   2   1   2   2   2   2   1   1   2   1   2   1   2   2   1   1   2   1   1   1   2   2   1   1   2   2   1   1   1   2   2   1   2   1   1   2   1   1   2   2   1   1   1   1   2   1   1   1   1   2   2   2   2   2   2   2   2   1   2   2   1   2   1   2   2   1   2   1   1   1   2   2   2   1   2   2   2   1   1   2   1   1   1   1   2   1   1   2   2
 MK-3-16                1   1   2   1   1   2   2   2   1   2   2   2   2   1   2   1   1   1   1   2   1   2   1   2   1   1   2   1   1   2   1   2   1   2   2   2   2   1   1   2   2   2   1   1   1   1   1   1   2   2   1   2   1   2   1   1   1   1   1   1   2   2   2   2   1   1   1   1   1   1   1   1   1   1   2   1   2   1   1   1   2   1   1   2   2   1   1   2   1   1   2   2   1   2   1   1   2   2   1   1   2   1   2   2   2   2   1   2   1   2   1   2   1   2   2   2   2   1   1   2   2   2   2   2   2   1   1   2   1   1   1   1   2   1   1   2   2   1   1   1   2   2   1   2   1   1   2   2   1   2   2   1   2   1   1   2   1   2   1   1   1   2   2   2   2   2   2   2   1   2   2   1   2   1   2   2   1   2   1   1   2   1   2   2   1   2   2   2   1   1   2   1   1   1   1   1   1   1   2   2
 MK-4-1                 2   1   1   2   2   1   1   2   1   2   1   2   2   2   2   2   2   2   2   2   1   2   2   1   1   2   2   2   1   1   2   2   1   2   2   2   1   1   1   2   1   1   1   1   1   2   2   1   2   2   2   2   2   2   1   2   2   2   1   2   2   1   2   1   2   1   2   2   1   1   2   2   1   1   2   1   1   2   1   2   1   2   2   2   1   2   1   1   2   2   1   2   1   1   2   2   1   2   2   2   1   1   2   2   1   1   2   1   1   2   2   1   1   1   2   2   1   1   2   1   1   1   1   2   2   1   1   2   1   2   1   2   1   2   1   2   1   1   2   2   1   2   1   2   2   2   1   2   1   1   1   1   2   2   1   2   1   1   2   2   2   2   1   2   1   2   2   1   2   1   2   2   2   1   1   2   1   2   1   1   1   1   2   2   1   2   2   2   1   1   1   2   2   1   2   2   1   1   1   2
 MK-4-2                 2   1   1   2   2   1   1   2   1   2   1   2   2   2   1   2   2   2   2   2   1   2   2   1   2   2   2   2   1   1   2   2   1   2   2   2   1   1   1   2   2   1   1   1   1   2   1   1   2   2   2   1   2   2   1   2   2   2   1   2   2   1   2   1   2   1   2   2   1   1   2   1   1   1   2   1   1   2   1   2   1   1   2   2   1   2   1   1   2   2   1   1   1   2   2   2   1   1   2   2   2   1   2   2   1   1   2   1   1   2   2   1   1   1   2   1   1   1   2   1   1   2   1   2   2   1   1   2   1   2   1   2   1   2   2   2   1   1   2   2   1   2   1   2   2   2   1   2   1   1   1   2   2   2   1   2   1   1   2   1   2   2   1   2   2   2   2   1   2   1   2   2   1   1   1   2   1   2   1   1   2   1   2   2   1   2   2   2   1   1   1   1   2   1   2   2   1   1   1   2
 MK-4-3                 2   1   1   2   2   1   1   2   1   2   1   2   2   2   1   2   2   2   2   2   2   2   2   1   2   2   2   2   1   1   2   1   1   2   2   2   1   1   1   2   2   1   1   1   1   2   1   1   2   2   2   1   2   2   1   2   2   2   1   2   2   1   2   1   2   1   2   2   1   1   2   1   1   1   2   1   1   2   1   2   1   1   2   2   1   2   1   1   2   2   1   2   1   2   2   2   1   1   2   2   2   1   2   2   1   2   2   1   1   1   2   1   1   1   2   1   1   1   2   1   1   2   1   2   2   1   1   2   1   2   1   2   1   2   2   2   1   1   2   2   1   2   1   2   2   2   1   2   1   1   1   2   2   2   1   2   1   1   2   1   2   2   1   1   2   2   2   1   1   1   1   2   2   2   1   2   1   2   1   2   2   1   2   2   1   2   2   2   1   1   1   2   2   1   2   2   1   1   1   2
 MK-4-4                 2   1   1   2   1   2   1   2   1   2   1   2   2   2   1   2   2   2   2   2   2   2   2   1   2   2   2   2   1   1   2   1   1   2   2   2   1   1   1   2   2   1   1   1   1   2   1   1   2   2   2   1   2   2   1   2   2   2   1   2   2   1   2   1   2   1   2   2   1   1   2   2   1   1   2   1   2   2   1   2   1   1   2   2   1   2   1   1   2   2   1   2   1   2   2   2   1   1   2   2   2   1   1   2   1   2   2   1   1   1   2   1   1   1   2   1   1   1   2   1   1   2   1   2   2   1   1   2   1   2   1   2   1   2   2   2   1   1   2   2   1   2   1   1   2   2   1   2   1   1   1   2   2   2   1   1   1   1   2   1   2   2   1   1   2   2   2   1   1   1   1   2   2   2   1   2   1   2   1   2   1   1   2   2   1   2   2   2   1   1   1   2   2   1   2   2   1   1   1   2
 MK-4-5                 2   1   1   2   1   2   2   2   1   2   1   2   2   2   1   2   2   2   2   2   2   2   1   1   2   2   2   2   1   1   2   1   1   2   2   2   1   1   1   2   2   1   1   1   2   2   1   2   2   2   2   1   2   2   1   2   2   2   1   2   2   1   1   1   2   1   2   2   1   1   2   2   1   1   2   1   2   2   1   2   1   1   2   2   1   2   1   1   2   2   1   2   1   2   2   2   1   1   2   2   2   2   1   2   1   2   2   1   1   1   2   1   1   1   2   1   1   1   1   1   1   2   1   2   2   1   2   2   1   2   1   2   1   1   2   2   1   2   2   2   2   2   1   1   1   2   1   2   1   1   1   2   2   2   1   1   1   1   2   1   2   2   1   1   2   2   2   1   1   1   1   1   2   2   1   2   1   2   1   2   1   1   1   2   1   2   2   2   1   1   2   2   2   1   2   2   1   1   1   2
 MK-4-6                 1   1   1   2   1   2   2   2   1   2   1   1   2   2   1   2   2   2   2   2   2   2   1   1   2   2   2   2   1   1   2   2   1   2   2   2   1   1   1   2   2   1   1   1   1   2   2   2   2   2   2   1   2   2   1   2   2   2   2   2   2   1   1   1   2   1   2   2   2   1   2   2   1   1   2   2   2   2   1   2   1   1   1   1   1   2   1   1   2   2   1   2   1   2   2   2   1   1   1   2   2   2   2   2   2   2   2   2   1   1   2   1   1   1   2   1   1   1   1   1   1   2   1   2   2   1   1   2   1   2   1   2   1   1   2   2   1   2   2   2   2   2   2   1   1   2   1   2   1   1   1   2   2   2   1   1   1   2   2   1   1   2   1   1   2   2   2   1   1   1   2   1   2   2   2   2   1   2   2   2   2   1   1   2   1   1   2   2   1   1   2   2   2   1   2   2   1   1   2   1
 MK-4-7                 1   1   1   2   1   2   2   2   1   2   1   1   2   2   1   2   2   1   2   2   2   2   2   1   2   2   2   2   1   1   2   2   1   2   2   2   1   1   1   2   2   1   1   1   1   2   2   2   2   1   2   1   2   1   2   2   2   2   2   2   1   1   1   1   2   1   2   2   2   1   2   2   1   1   2   2   1   2   1   2   1   1   1   2   1   2   2   1   2   2   1   2   1   2   2   1   2   1   1   1   2   2   2   2   2   2   2   2   1   1   2   1   1   1   2   1   1   1   1   1   2   2   2   2   2   1   1   2   2   2   2   2   2   1   2   2   1   2   2   2   2   2   2   1   1   2   1   2   1   1   1   2   2   2   1   1   2   2   2   1   1   2   1   1   2   2   2   1   1   1   2   1   2   1   2   2   1   2   2   2   2   1   1   2   1   1   2   2   1   1   2   1   2   1   2   2   1   1   2   1
 MK-4-8                 1   1   1   2   1   2   2   2   1   1   1   1   2   2   1   2   2   1   2   2   1   2   2   2   2   2   2   2   2   1   2   2   1   2   2   2   1   1   1   2   2   2   1   1   1   2   1   2   2   1   2   1   2   1   2   2   2   2   2   2   1   2   1   1   2   1   2   2   2   1   2   1   1   2   2   1   1   2   1   2   1   1   1   2   1   2   2   1   2   2   1   2   1   2   2   1   2   1   1   1   2   2   2   2   2   2   2   2   1   1   2   1   1   1   2   1   1   1   1   1   2   1   2   2   1   1   1   2   2   2   2   2   2   1   2   2   1   2   2   2   2   2   2   1   1   2   1   2   1   1   1   2   1   2   1   1   2   2   1   1   2   2   1   1   1   2   2   1   1   1   2   2   2   1   2   2   1   2   2   1   1   1   2   2   1   1   2   2   1   1   2   2   2   1   2   2   1   1   2   2
 MK-4-9                 1   1   1   2   1   2   2   2   2   1   1   1   2   2   1   1   2   1   2   2   1   2   2   2   2   2   2   2   2   1   2   2   1   2   2   2   1   1   1   2   2   1   1   2   2   2   1   2   2   1   2   1   2   1   2   2   1   2   2   2   1   2   1   2   2   1   2   2   2   1   1   1   1   2   2   1   1   2   1   2   1   1   1   1   1   2   2   1   2   2   1   2   1   2   2   1   2   2   1   1   2   2   2   2   2   2   2   2   1   1   2   1   1   1   2   1   1   1   2   2   2   1   2   2   1   1   1   2   2   2   2   2   2   1   2   1   1   1   2   2   2   2   2   1   1   2   1   2   1   1   1   2   1   2   1   1   2   2   1   1   2   1   1   1   1   2   2   1   1   1   2   2   2   1   2   2   1   2   2   1   1   1   2   2   1   1   2   2   1   1   2   2   2   1   2   2   2   1   2   2
 MK-4-10                1   1   1   2   2   2   2   2   2   1   1   1   2   2   1   2   2   1   2   2   2   2   2   2   2   2   2   1   2   2   2   2   2   1   2   2   1   1   1   1   2   1   1   2   2   2   1   2   2   1   2   1   2   1   2   2   1   2   2   1   1   2   1   1   2   1   2   2   2   1   1   1   1   2   2   1   1   2   1   2   1   1   1   1   1   2   2   1   2   2   1   2   1   2   2   1   2   2   1   1   2   2   2   1   2   2   2   2   1   1   2   1   1   1   2   1   1   1   2   2   2   1   2   2   1   1   1   2   2   2   2   2   2   1   2   1   1   1   2   2   2   2   2   1   1   2   1   2   1   1   1   2   1   2   1   1   2   2   1   1   2   1   1   1   1   2   2   1   1   1   2   2   2   2   2   2   1   2   2   1   1   1   2   2   1   1   2   2   1   1   2   2   1   1   2   2   2   1   2   1
 MK-4-11                1   1   1   2   2   2   2   2   2   1   2   1   2   2   2   2   2   1   2   2   2   2   2   2   2   2   2   1   2   2   2   2   2   1   2   2   2   1   1   1   2   1   1   2   2   2   1   2   2   1   2   1   2   1   2   2   2   2   2   1   2   2   1   1   2   1   2   2   1   1   1   1   2   2   2   1   1   2   1   2   1   1   2   1   1   2   2   1   2   1   1   2   1   2   2   2   2   1   1   1   2   2   1   1   2   2   2   2   1   1   2   1   1   1   1   1   1   1   2   2   2   1   2   2   1   1   1   2   1   2   2   2   2   1   2   1   1   2   1   2   2   2   2   1   1   1   1   2   1   1   1   1   1   2   1   1   2   2   1   1   2   1   1   1   1   2   2   1   1   1   1   2   2   2   1   2   1   2   2   1   2   1   2   1   2   1   2   2   1   1   2   2   1   1   2   2   2   1   2   1
 MK-4-12                1   1   1   2   2   2   2   2   2   1   2   1   2   2   2   2   2   2   2   1   2   2   2   1   2   1   1   2   2   2   1   2   2   2   2   1   2   1   1   1   2   1   1   2   2   2   1   2   1   1   2   1   2   1   2   2   2   2   2   1   2   2   2   1   2   1   2   2   1   1   1   1   2   2   2   1   1   2   1   1   1   2   2   1   1   2   2   1   2   1   1   2   1   2   2   2   2   1   1   1   1   2   1   1   2   2   2   2   1   1   2   1   2   1   1   1   1   1   2   2   1   1   1   2   1   1   1   2   2   2   2   2   2   1   2   1   1   2   1   1   2   2   2   1   1   2   1   2   1   1   1   1   1   2   1   2   2   2   1   1   2   1   1   1   1   2   2   1   1   1   1   2   2   2   1   2   1   2   2   1   2   1   2   1   2   2   2   2   1   1   1   2   1   1   2   2   2   1   2   1
 MK-4-13                2   1   1   2   2   2   2   2   2   1   2   1   1   2   2   2   2   2   2   1   2   2   2   2   2   1   1   2   2   2   1   1   2   2   2   1   2   1   2   1   1   1   1   2   2   2   1   2   1   1   1   1   2   1   2   1   2   2   2   1   2   2   2   1   2   1   1   2   1   1   2   1   2   2   2   1   1   2   1   1   1   2   1   1   1   2   2   1   2   1   1   2   1   2   2   2   2   1   1   1   1   2   2   1   2   2   2   2   1   1   2   1   2   1   1   1   1   1   2   2   1   2   1   2   1   1   1   2   2   2   2   2   2   1   2   1   1   2   1   1   2   2   2   1   1   2   1   2   1   1   1   1   1   2   1   2   2   2   1   1   2   1   1   1   1   2   2   1   1   1   1   2   2   2   2   2   1   2   2   1   2   1   2   1   2   2   2   2   1   1   2   2   1   1   2   1   2   1   2   1
 MK-4-14                2   1   1   2   1   2   2   1   2   1   2   1   1   2   2   2   2   2   2   1   2   2   2   2   2   1   2   2   2   2   1   1   2   1   2   2   2   1   2   1   1   1   1   2   2   2   1   2   1   1   2   1   2   1   2   1   1   2   2   1   2   2   2   1   2   1   2   1   1   1   2   1   2   2   2   1   1   2   1   1   1   2   1   1   1   2   2   1   2   2   2   1   2   2   1   2   1   1   1   2   1   2   2   1   2   2   1   2   1   1   2   1   2   1   1   1   2   2   2   2   1   2   1   2   1   1   1   2   1   2   2   2   2   1   2   1   1   2   1   1   1   2   2   1   1   2   1   2   1   1   1   2   1   2   2   2   2   2   1   1   2   1   1   1   1   2   2   1   1   1   1   2   2   2   2   2   1   2   1   1   2   1   2   1   2   2   2   2   1   1   2   2   2   1   2   1   2   1   2   1
 MK-4-15                2   1   1   2   1   2   2   1   1   1   2   2   1   2   2   2   2   2   2   1   2   2   2   2   2   1   2   2   2   2   1   1   2   1   2   2   2   2   2   2   1   1   1   2   2   2   1   2   1   1   2   1   2   2   2   1   1   2   2   1   2   2   2   1   2   1   2   1   1   1   2   1   1   2   2   1   1   2   1   1   1   2   1   1   1   2   2   1   2   2   1   1   2   2   1   2   1   1   1   2   1   2   2   1   2   2   1   2   1   2   2   1   2   1   1   1   2   2   2   2   1   2   1   2   1   1   1   2   1   2   2   2   1   1   2   1   1   2   1   1   1   2   2   1   1   2   1   2   1   1   2   2   1   2   2   2   2   2   1   1   1   1   1   1   1   1   2   1   1   1   1   2   2   2   2   2   1   2   1   1   2   1   2   1   1   2   2   2   1   1   2   2   2   1   2   1   1   1   2   1
 MK-4-16                2   1   1   2   1   2   2   1   1   1   2   2   1   2   2   2   2   2   2   1   2   2   2   2   2   1   2   2   2   2   1   1   2   1   2   2   2   1   2   2   1   1   2   2   2   2   1   2   1   1   2   1   2   2   2   1   1   2   2   1   2   2   2   1   2   1   2   1   1   1   2   1   1   2   2   2   1   2   1   1   1   2   1   1   1   2   2   1   1   2   1   1   2   1   1   2   1   1   1   2   1   2   2   1   2   2   1   2   1   2   2   1   2   1   1   1   2   2   2   2   1   2   1   1   1   2   1   2   1   2   2   2   1   1   2   2   2   2   1   1   2   2   2   1   1   2   1   2   1   1   2   2   1   2   2   1   2   2   1   1   1   1   1   1   1   1   2   2   1   1   1   2   2   2   2   2   1   2   1   1   2   1   2   1   1   2   2   2   1   1   2   1   2   1   2   1   1   1   2   1
 MK-5-1                 1   2   1   2   2   2   1   2   2   2   1   1   1   1   2   2   1   1   2   2   2   2   1   1   2   2   1   1   1   1   2   2   2   1   2   2   1   2   1   1   2   2   2   1   1   2   2   1   1   1   2   2   2   2   1   1   1   1   2   1   2   1   1   2   1   1   2   1   2   1   1   2   2   2   1   1   2   1   2   2   1   2   2   2   2   2   1   1   2   2   2   1   2   2   1   1   1   2   2   2   2   2   1   2   2   2   2   2   2   2   1   1   2   2   2   1   1   1   2   2   1   1   1   1   1   1   1   2   2   1   1   2   1   2   1   1   2   1   2   1   1   2   2   2   2   2   1   2   2   1   1   1   2   1   1   2   1   2   2   1   1   2   2   2   2   1   2   1   2   2   2   2   1   2   1   2   1   2   1   1   2   1   2   1   2   2   1   1   2   1   1   2   1   1   2   1   1   2   1   2
 MK-5-2                 1   2   1   1   2   2   1   1   2   2   1   1   1   1   2   2   1   1   1   2   2   2   1   1   2   2   1   1   1   1   2   2   2   1   1   2   1   2   2   1   2   2   2   1   1   2   2   1   1   1   2   2   2   2   1   1   1   1   1   1   2   1   1   2   1   1   2   1   2   1   1   2   2   2   1   1   2   1   2   2   1   2   2   2   2   2   1   1   2   2   2   1   2   2   1   1   2   2   2   2   2   2   1   2   2   2   2   2   1   2   1   1   2   2   2   2   1   1   2   2   1   1   1   1   1   1   2   2   2   1   1   2   2   2   1   1   2   1   1   1   1   1   2   2   2   2   1   2   2   1   1   1   2   1   2   2   1   2   2   1   1   2   2   1   2   1   2   1   2   2   1   2   1   1   1   2   1   1   1   1   2   1   1   2   2   2   2   1   2   1   1   2   1   1   2   1   1   2   1   2
 MK-5-3                 1   2   1   1   2   2   1   2   2   1   1   1   1   1   2   2   1   2   1   2   2   2   1   1   2   1   1   1   1   1   1   2   2   1   2   2   2   2   1   1   1   2   2   1   1   2   1   1   1   1   2   1   2   2   1   1   2   1   1   2   2   1   1   2   1   2   1   1   2   1   1   2   2   2   2   1   2   1   2   2   1   2   2   2   2   2   1   1   2   2   2   1   2   2   1   1   2   2   2   2   2   2   1   2   2   2   2   2   1   2   1   1   2   2   2   2   1   1   2   2   2   1   1   1   1   1   2   1   2   1   1   2   1   2   1   1   2   2   1   1   1   1   1   2   2   2   1   2   2   1   2   1   2   1   2   2   1   2   2   1   1   2   2   1   2   1   1   1   2   2   1   2   1   1   1   1   1   1   1   1   2   1   1   2   2   2   2   1   1   1   1   2   1   1   2   1   1   2   1   2
 MK-5-4                 1   2   2   1   2   2   1   2   2   1   1   1   1   1   2   2   1   2   1   2   1   2   1   1   2   1   1   2   1   1   1   2   2   1   2   2   2   2   1   1   1   2   2   1   1   2   1   1   1   1   2   1   2   2   2   1   2   1   1   2   2   1   2   2   1   2   1   1   2   1   1   2   2   2   2   1   2   1   2   2   1   2   2   2   2   2   1   2   2   2   2   1   2   2   1   1   2   2   2   2   2   2   1   2   2   2   2   2   1   2   1   1   2   2   2   2   1   1   2   2   2   1   1   1   1   2   2   1   2   2   1   1   1   2   1   1   2   2   1   1   1   2   1   2   2   1   1   2   2   1   2   1   2   1   2   2   2   1   2   1   1   2   2   1   2   1   1   1   2   2   1   2   2   2   1   1   2   1   2   1   2   1   1   2   2   2   1   1   1   1   1   2   1   1   2   1   1   2   1   1
 MK-5-5                 2   2   2   1   1   2   1   2   2   1   1   1   1   1   2   2   1   1   1   2   1   2   1   1   2   1   1   2   1   1   1   2   2   2   2   2   2   2   1   1   1   2   2   1   1   2   1   1   2   1   2   2   2   2   2   1   1   1   1   2   2   1   2   2   1   2   1   1   2   1   1   1   2   2   2   1   2   1   2   2   1   2   1   2   2   2   1   2   2   2   2   1   2   1   1   1   2   2   2   2   2   2   2   2   1   2   2   2   1   2   1   1   2   2   2   2   1   1   2   2   2   1   1   2   1   2   2   1   2   2   1   1   1   2   1   1   2   2   1   1   1   2   2   2   2   1   1   2   1   2   2   1   2   1   2   2   2   1   2   1   1   2   2   1   2   1   1   1   2   2   1   2   2   2   1   1   2   1   2   1   2   1   1   2   2   2   1   2   1   1   1   2   1   1   2   1   1   2   1   1
 MK-5-6                 2   2   2   1   1   2   1   2   2   1   1   1   1   1   2   1   1   1   1   2   1   2   1   2   2   1   1   2   1   1   1   2   2   2   2   2   2   1   1   1   1   2   2   1   1   2   1   1   2   1   2   2   2   2   2   1   2   1   1   2   2   1   2   2   1   2   1   1   2   1   1   1   2   2   2   1   1   1   2   2   1   2   1   2   2   2   1   2   2   2   2   1   2   1   1   1   2   2   2   2   2   2   2   1   1   2   2   2   1   2   2   1   2   2   2   2   1   2   2   2   2   1   1   2   1   1   2   1   2   2   1   1   1   2   1   1   2   2   1   1   1   2   2   2   2   1   1   2   1   2   2   1   1   1   2   2   2   1   2   1   1   2   2   1   2   1   1   1   2   2   1   2   2   2   1   1   2   1   2   1   2   1   1   1   2   1   1   2   1   1   1   2   1   1   2   1   1   1   1   1
 MK-5-7                 2   2   2   1   1   2   1   2   1   1   1   1   1   1   2   1   1   1   1   2   1   2   1   2   2   1   1   2   1   1   1   2   1   2   2   2   2   1   1   1   1   2   1   2   2   2   1   1   2   1   1   2   2   2   2   1   2   1   1   2   1   2   2   1   1   2   1   1   1   1   1   1   2   2   2   1   1   1   2   2   1   2   2   2   2   2   1   2   2   2   1   1   2   2   1   1   2   2   2   2   2   2   1   1   2   2   1   2   1   1   2   1   2   2   2   2   1   1   2   2   2   2   1   1   1   1   2   1   2   2   1   1   1   2   1   1   2   2   1   1   1   1   2   2   2   1   1   2   1   2   2   1   2   1   2   2   2   1   2   2   1   2   2   1   2   2   1   1   2   2   1   2   2   2   1   1   2   1   2   1   2   1   1   1   2   1   1   2   1   1   1   2   1   1   2   1   1   2   1   2
 MK-5-8                 2   2   2   2   1   2   1   2   1   1   1   1   1   1   2   1   1   1   1   2   1   2   1   2   2   1   1   2   2   1   1   2   1   2   2   2   2   1   1   1   1   2   1   1   2   2   1   1   2   1   1   1   2   2   2   1   2   2   1   1   1   2   2   1   1   2   1   1   1   1   1   1   1   2   2   1   2   1   2   1   1   2   2   2   2   2   1   2   2   1   1   1   2   2   1   1   2   2   2   2   2   2   1   1   2   2   1   2   1   1   2   1   2   2   2   1   1   1   2   2   2   2   1   1   1   1   2   1   2   2   1   2   1   2   1   1   2   2   1   1   1   1   2   1   2   2   1   2   1   2   2   1   2   1   2   2   2   1   2   2   1   2   2   1   2   2   1   1   2   2   1   2   2   2   1   1   2   1   2   1   2   1   1   1   2   1   1   2   1   1   1   2   2   1   2   1   1   1   1   2
 MK-5-9                 2   2   2   2   2   2   1   2   1   1   1   1   1   1   2   2   1   1   1   2   1   2   1   2   2   1   1   2   2   1   1   2   2   2   2   2   2   1   1   1   1   2   1   1   2   2   1   1   2   1   1   2   2   2   2   2   2   1   1   1   1   2   2   1   1   2   1   1   1   1   1   1   1   2   2   1   2   1   2   1   1   2   2   2   2   2   1   2   2   1   1   1   2   2   1   1   2   2   2   2   2   2   1   1   2   2   1   2   1   1   2   2   2   2   2   1   1   1   2   2   2   2   1   1   1   1   2   2   2   2   1   2   1   2   1   1   2   2   2   2   2   2   2   1   2   2   1   2   1   2   2   2   2   1   2   2   2   1   2   2   1   2   2   1   2   2   1   1   2   2   2   2   1   2   1   1   2   2   2   1   2   1   1   2   1   1   1   2   1   1   1   2   1   1   2   1   1   1   1   2
 MK-5-10                2   2   1   2   1   2   1   2   1   1   1   1   1   1   2   2   1   1   1   2   1   2   1   2   2   1   1   2   2   1   1   2   2   2   2   2   2   2   1   1   1   2   1   1   2   2   1   1   2   1   1   2   2   1   2   2   2   1   1   1   1   2   2   1   1   2   1   1   2   1   1   1   1   2   2   1   1   1   2   1   1   2   2   2   2   2   1   2   2   1   1   1   2   2   1   1   2   2   2   2   2   2   1   1   2   2   1   2   1   1   1   2   2   2   2   1   1   1   2   2   2   2   1   1   1   1   2   2   2   2   2   2   1   2   1   2   2   2   2   2   2   2   2   1   2   2   1   2   1   2   2   2   2   1   2   2   2   1   2   2   2   2   2   1   2   2   1   1   2   2   1   2   1   2   1   1   2   2   2   1   2   1   1   2   1   1   1   2   1   1   1   2   1   1   2   1   1   1   1   2
 MK-5-11                2   2   1   2   1   2   1   2   1   1   1   1   1   1   2   2   1   1   2   2   1   2   1   2   2   2   1   2   2   1   1   2   2   2   2   2   2   2   1   1   1   2   1   1   2   2   1   1   2   1   1   1   2   1   2   2   2   1   1   1   1   2   2   1   2   2   1   1   2   1   2   1   1   2   2   2   2   1   2   1   1   2   2   2   2   2   2   2   2   1   1   1   1   2   1   1   2   1   2   2   2   2   1   1   2   2   1   2   1   2   1   2   2   2   2   1   2   1   2   2   2   2   1   1   1   1   2   2   2   2   2   2   1   2   1   2   2   2   2   2   2   2   2   1   2   2   1   2   1   2   2   2   2   1   2   2   2   1   2   2   2   2   1   1   2   1   1   2   2   1   1   2   1   2   1   1   2   1   2   1   2   1   1   2   1   1   1   1   1   1   1   2   1   1   2   1   1   1   1   2
 MK-5-12                2   2   1   2   1   2   1   2   1   1   1   2   1   2   2   2   1   1   2   2   2   1   1   2   2   2   1   2   2   1   1   2   2   2   2   2   2   2   1   1   1   2   2   1   2   1   1   1   2   1   1   1   2   1   2   2   2   1   1   1   1   2   2   2   2   2   1   1   2   1   2   1   1   2   2   2   2   1   2   1   2   2   2   2   2   2   2   2   2   1   1   1   1   2   1   1   2   1   2   2   2   2   1   1   2   2   1   2   1   2   1   2   2   2   2   1   2   1   2   2   2   2   1   1   1   1   2   2   2   2   2   2   1   2   1   2   1   2   2   2   2   2   1   1   2   1   1   2   1   2   2   2   2   1   2   2   2   1   2   2   1   2   1   1   2   1   1   2   2   1   1   2   1   2   2   1   2   1   2   1   2   1   1   2   1   1   1   2   1   1   1   2   1   1   2   1   1   2   1   2
 MK-5-13                2   2   1   2   1   2   1   2   2   1   1   2   1   2   2   1   2   1   1   2   2   1   2   2   2   2   1   2   1   1   1   2   2   2   1   1   2   2   1   1   1   2   2   1   2   1   1   1   2   1   1   1   2   1   2   2   2   1   1   1   1   2   1   2   1   2   1   1   2   1   2   1   1   2   2   2   2   1   2   1   2   2   2   2   2   2   2   2   2   1   1   1   1   2   1   1   1   1   2   2   2   2   1   1   2   2   1   2   1   2   1   2   2   2   2   1   2   1   2   2   2   1   1   1   2   1   2   2   2   2   2   2   1   1   1   2   1   2   2   2   2   2   2   1   2   1   1   2   2   2   2   2   2   1   2   2   2   1   2   2   1   2   1   1   2   1   1   2   2   1   1   2   2   2   2   1   2   1   2   1   2   1   2   2   2   1   2   2   1   1   1   2   1   1   1   1   1   2   1   2
 MK-5-14                2   2   1   2   1   2   1   1   2   1   1   2   1   2   2   1   2   1   1   2   2   1   2   2   2   2   1   2   1   1   1   2   2   2   2   1   2   2   1   1   1   2   2   1   2   1   1   1   2   1   1   1   2   1   2   2   1   1   1   2   2   2   1   2   1   2   1   1   2   1   2   1   1   2   2   2   2   1   2   1   2   2   2   1   2   2   2   2   2   1   2   1   2   2   1   1   2   1   2   2   2   2   1   1   2   2   2   2   1   2   1   2   1   2   2   1   2   1   2   2   2   1   1   1   1   1   2   2   2   2   2   2   1   1   1   2   1   2   2   2   2   2   2   1   2   1   1   1   2   2   2   2   2   1   2   1   2   1   2   2   1   2   1   2   2   1   1   2   2   1   1   2   2   2   2   1   2   1   2   1   2   1   2   2   1   1   2   2   1   1   1   2   1   1   1   1   1   2   1   2
 MK-5-15                2   2   1   2   1   2   1   1   2   1   1   2   2   2   2   1   2   1   1   2   2   1   2   1   2   1   1   2   1   1   1   2   2   2   2   1   2   1   1   2   1   1   2   1   1   1   1   1   2   1   1   1   2   2   2   2   1   2   1   2   2   2   1   2   1   1   1   1   2   1   2   1   1   2   1   2   1   1   2   1   2   2   2   1   2   2   2   2   2   1   1   1   2   2   1   1   2   1   2   2   2   2   1   1   2   2   1   2   1   2   2   2   1   2   2   1   2   1   2   2   2   1   1   1   1   1   2   2   2   2   2   1   1   1   1   2   1   2   2   2   1   2   2   1   2   1   1   1   2   2   2   1   1   1   2   1   2   1   2   2   1   2   1   1   2   1   1   2   2   1   1   2   2   2   2   2   1   2   2   1   2   1   2   2   1   1   2   2   1   1   1   2   1   1   1   1   1   2   1   2
 MK-5-16                2   2   1   2   1   2   1   1   2   2   1   2   2   2   2   1   2   1   2   2   1   1   1   1   2   1   1   2   1   1   1   2   2   2   2   1   2   1   1   2   1   1   1   1   1   1   1   2   1   1   1   2   2   2   2   2   1   2   1   2   2   2   1   2   1   1   1   1   2   1   2   1   1   2   1   2   1   1   2   1   2   2   2   1   2   2   2   1   2   1   1   1   2   1   1   1   2   1   2   2   2   2   1   1   2   2   1   2   2   2   1   2   2   2   2   1   2   1   2   2   2   1   1   1   1   1   2   2   2   2   2   1   1   1   1   2   1   2   2   2   1   2   2   1   1   1   1   1   2   2   2   1   1   1   2   1   2   1   2   2   1   1   1   2   2   1   1   2   2   2   1   2   2   2   2   2   1   2   2   1   1   1   2   2   2   1   2   2   1   1   1   2   1   2   1   1   1   1   1   2
 MK-6-1                 1   2   1   2   1   2   2   2   1   2   1   2   2   1   1   1   2   1   1   1   2   1   2   1   2   1   1   2   2   1   2   2   1   1   1   2   1   1   1   1   2   2   2   2   2   1   2   2   1   2   2   1   2   1   2   1   2   1   2   1   1   1   2   2   2   1   2   2   2   2   1   1   1   1   2   2   1   2   2   2   1   2   2   1   2   2   1   1   2   2   2   1   1   1   1   1   2   1   2   1   1   2   2   1   1   2   1   2   1   1   1   2   2   2   2   2   1   1   2   2   1   2   2   2   2   1   1   1   1   1   2   1   2   1   1   2   1   1   2   2   1   2   2   1   2   2   1   1   1   2   1   2   2   1   2   1   1   2   1   1   2   1   2   1   2   2   1   1   2   1   2   1   2   1   2   2   2   1   2   2   1   1   1   1   2   2   2   1   1   1   1   1   1   1   2   2   1   1   2   2
 MK-6-2                 1   1   1   2   1   2   2   2   2   2   1   2   2   1   1   1   2   2   1   1   2   1   2   1   2   1   1   2   2   2   2   2   1   1   1   2   1   1   1   1   1   2   2   2   2   1   2   2   1   2   2   1   2   1   2   1   2   1   2   1   1   1   2   2   2   1   2   2   2   2   1   1   1   1   2   2   1   2   2   2   1   2   2   2   2   2   1   1   2   2   2   1   1   1   1   1   2   1   2   1   1   2   2   1   1   2   1   2   1   2   1   1   1   2   2   2   1   1   2   2   1   2   2   2   1   1   1   1   1   1   2   1   2   1   1   2   1   1   2   2   1   2   2   1   2   2   1   1   1   2   1   2   2   1   2   1   1   2   1   1   2   1   2   1   2   2   1   1   2   1   2   1   2   1   2   2   1   1   2   2   1   1   1   1   2   2   2   1   1   1   1   1   1   1   2   2   1   1   2   2
 MK-6-3                 1   1   1   2   2   2   2   2   2   2   1   1   2   1   1   1   2   2   1   1   1   1   2   1   2   1   1   2   2   2   2   2   1   1   1   2   1   1   1   1   1   2   2   2   2   1   2   2   1   2   2   1   2   1   2   1   2   1   2   1   1   1   2   2   2   1   2   2   2   2   2   2   1   1   2   2   1   1   2   1   2   2   2   1   2   2   1   1   2   2   2   1   1   1   1   1   2   1   2   1   1   2   2   1   1   2   1   2   1   2   1   1   1   2   2   2   1   1   2   2   1   2   2   2   1   1   1   1   1   1   2   1   2   1   1   2   2   1   2   2   1   2   1   1   2   2   1   1   1   2   2   2   2   1   2   2   1   2   1   1   2   1   2   1   2   2   1   1   2   1   2   1   2   1   2   2   1   1   2   2   1   1   1   1   2   2   2   1   1   1   1   1   1   1   2   2   1   1   2   1
 MK-6-4                 1   1   1   2   2   1   2   1   2   2   1   2   1   1   1   1   2   2   1   1   1   1   2   1   2   1   1   2   2   2   2   2   1   1   1   2   1   1   1   1   1   2   2   2   2   1   2   2   2   2   2   1   2   1   2   2   2   1   2   1   2   1   1   1   2   1   2   2   2   2   2   2   1   1   2   2   1   1   2   1   2   1   2   1   2   2   1   1   2   2   2   1   1   2   1   1   2   1   2   1   2   2   2   1   1   2   1   2   2   2   1   1   1   2   2   2   1   1   2   2   1   2   2   1   1   1   1   1   1   1   2   1   2   1   1   2   2   1   2   2   1   2   1   1   2   2   1   1   1   2   2   2   2   1   2   2   1   2   1   1   2   1   2   1   1   2   1   1   2   1   2   1   2   1   2   2   1   1   1   2   1   1   1   1   2   2   2   1   1   1   1   1   1   2   2   2   1   1   2   1
 MK-6-5                 1   1   1   2   1   1   2   1   2   2   1   2   1   1   1   1   2   2   1   1   1   2   2   1   2   1   1   2   2   2   2   1   1   1   2   2   1   1   1   1   1   2   2   2   2   1   1   2   2   2   2   1   2   1   2   2   2   1   2   2   2   1   1   1   2   1   2   2   2   1   2   2   1   1   2   1   2   1   2   1   2   1   2   1   2   2   1   1   2   2   1   1   1   2   2   1   2   1   2   1   2   2   1   1   1   2   1   2   2   2   1   1   1   2   2   2   1   1   2   2   1   2   2   1   1   1   1   1   1   1   2   1   2   1   1   2   2   1   2   2   1   2   1   1   1   2   1   1   1   2   2   2   2   1   1   2   1   2   1   1   2   1   2   1   1   2   1   1   2   1   1   1   2   1   2   2   1   1   1   2   1   1   2   1   2   2   2   1   1   1   2   1   1   2   2   2   1   1   2   1
 MK-6-6                 1   1   1   1   1   1   2   1   2   2   1   2   1   1   1   1   2   2   1   1   1   2   2   1   2   1   1   2   2   2   2   1   2   2   2   2   2   1   1   1   1   2   2   2   2   2   1   1   2   2   2   1   2   1   2   1   2   1   2   2   2   1   2   1   2   1   2   2   2   1   2   1   1   1   2   1   2   1   2   1   1   1   2   2   2   2   2   1   2   2   1   1   1   2   2   1   2   1   2   2   2   2   1   1   1   2   1   2   2   2   1   1   1   2   2   2   2   1   2   2   1   2   2   1   1   1   1   2   1   1   2   1   2   1   1   2   1   1   2   2   1   2   1   1   1   2   1   1   1   2   2   2   2   1   1   2   1   2   1   1   2   1   2   1   1   2   1   1   2   1   1   1   2   2   2   2   1   1   1   2   1   1   2   1   2   2   2   1   1   1   2   1   1   2   2   2   1   1   2   1
 MK-6-7                 1   1   1   1   2   1   2   1   2   2   1   2   1   1   1   1   2   2   1   2   2   2   2   1   2   1   1   2   2   2   2   2   2   2   2   2   2   1   1   1   1   2   2   2   2   2   1   1   2   2   2   1   2   1   1   1   2   1   2   2   2   2   2   1   2   1   2   2   2   1   2   1   1   1   2   1   2   1   2   1   1   1   2   2   2   2   2   2   2   2   1   1   1   2   2   1   1   2   2   2   2   2   1   1   1   2   1   2   2   2   1   1   2   2   2   2   2   1   2   2   1   2   2   2   1   1   1   2   1   1   2   1   2   1   1   2   1   1   2   2   1   2   1   1   1   2   2   1   1   1   2   2   2   1   1   2   1   2   1   1   2   1   2   1   1   2   1   1   2   1   1   2   2   2   1   2   1   2   1   2   1   1   2   2   2   2   2   1   1   1   2   1   2   2   2   2   1   1   2   1
 MK-6-8                 1   1   1   1   2   1   2   1   2   2   1   2   1   1   1   1   1   2   2   2   1   2   2   1   2   1   1   2   2   2   2   2   2   2   2   2   2   1   1   1   1   2   2   2   2   2   1   1   1   2   2   2   2   1   1   1   2   1   2   2   2   1   1   1   2   1   2   2   2   1   2   1   1   1   2   1   2   1   2   1   1   1   2   2   2   2   2   2   2   2   1   1   1   2   2   1   2   2   2   2   2   2   1   2   1   2   1   2   2   2   1   1   2   2   2   2   2   1   2   2   1   2   2   2   1   1   1   2   1   1   2   1   2   1   1   2   1   1   2   2   1   2   1   1   2   2   2   1   1   1   2   2   2   1   1   2   1   2   1   1   2   1   2   1   1   2   1   1   2   1   1   2   1   2   1   2   1   2   1   2   1   1   2   2   2   2   2   1   1   1   2   1   2   2   2   2   1   1   2   1
 MK-6-9                 1   1   2   1   2   1   2   1   2   2   1   1   1   1   1   1   1   2   1   2   1   2   2   1   1   1   1   2   2   2   1   2   1   1   2   1   2   1   1   1   1   2   2   2   2   2   1   1   1   2   2   2   1   1   1   1   2   1   2   2   2   1   1   1   2   1   2   2   2   1   2   1   1   1   2   2   1   1   1   1   1   1   2   2   2   2   2   2   2   2   1   1   1   2   2   1   2   1   2   2   2   2   1   2   1   2   1   2   2   2   1   1   2   2   2   1   2   1   2   2   1   2   2   2   1   1   1   2   1   1   2   1   2   1   2   2   1   1   2   2   1   2   1   1   2   2   2   1   1   1   2   1   2   1   1   2   1   2   1   1   2   1   2   1   1   2   1   1   2   1   1   1   1   2   1   2   2   2   1   1   1   1   1   2   2   1   2   1   1   1   2   1   2   2   2   2   1   1   2   1
 MK-6-10                1   1   2   2   2   1   2   1   2   2   2   1   1   1   1   1   1   2   1   2   1   2   2   1   1   2   1   2   2   2   1   2   1   1   1   1   2   1   1   1   2   2   2   2   1   2   1   2   1   2   2   2   1   1   1   2   2   1   2   2   2   1   1   1   2   2   2   2   2   1   2   1   1   1   2   2   1   1   1   2   1   1   2   2   2   1   2   2   2   2   1   1   1   2   2   1   2   2   2   2   2   2   1   2   1   2   1   2   1   2   2   1   2   2   2   1   2   1   2   2   1   2   2   2   1   1   1   2   1   1   2   1   2   1   2   2   1   1   2   2   1   2   1   2   2   2   2   1   1   1   2   1   1   1   1   2   1   2   1   1   2   1   2   1   1   1   1   2   2   1   1   1   1   1   1   2   2   2   1   1   1   1   1   2   2   1   2   2   1   2   2   1   2   2   1   2   1   1   2   1
 MK-6-11                1   1   2   2   2   1   1   1   2   2   2   1   1   1   1   1   1   1   1   1   1   2   2   1   1   2   1   2   2   1   1   2   1   1   1   1   2   1   1   1   1   2   2   2   1   2   1   2   1   2   2   2   2   1   1   2   2   1   2   2   2   1   1   1   2   2   2   2   1   1   2   1   1   1   2   2   1   1   1   2   1   1   2   2   2   1   2   2   2   2   1   1   1   2   2   2   2   2   2   1   2   2   2   2   1   2   1   2   1   2   2   1   2   2   2   1   1   1   2   2   1   2   2   2   1   1   1   2   1   2   2   1   2   1   2   2   1   2   2   2   1   2   1   2   2   2   2   1   1   1   2   1   1   1   1   2   2   2   1   1   2   1   2   1   1   1   1   2   2   1   1   1   1   1   1   2   2   2   1   1   1   1   2   2   1   1   2   2   1   1   2   1   2   2   1   2   1   1   2   1
 MK-6-12                2   1   2   2   2   1   1   1   2   2   2   1   1   1   2   1   1   1   1   1   1   2   2   1   1   2   1   2   2   1   1   2   1   1   1   2   2   1   2   1   1   2   2   1   1   2   1   2   1   2   2   2   2   1   1   1   2   1   2   2   2   1   1   1   2   2   2   2   1   2   2   1   1   2   2   2   1   1   1   2   1   1   2   2   2   2   2   2   2   2   1   1   1   2   2   2   2   2   2   1   2   2   2   2   1   2   2   2   1   2   2   1   2   2   2   1   1   1   2   2   1   2   2   2   1   1   1   2   1   2   2   1   2   1   2   2   1   2   2   2   1   2   1   2   2   2   2   1   1   1   2   1   1   1   1   2   2   2   1   1   2   1   2   1   1   1   1   2   2   1   1   1   2   1   1   1   2   2   2   1   1   1   2   2   1   1   2   2   1   2   2   2   2   1   1   2   1   1   2   1
 MK-6-13                2   1   2   2   2   1   1   1   2   2   2   1   1   1   2   1   1   1   1   1   1   2   2   1   1   2   1   2   2   2   1   2   1   1   1   2   2   1   2   1   1   2   2   1   1   2   1   2   1   2   1   2   2   1   1   2   2   1   2   2   2   2   1   1   2   2   2   2   1   2   2   1   1   2   2   2   2   1   1   2   1   2   2   2   2   2   2   2   2   2   1   1   1   2   2   2   2   2   2   1   2   2   2   2   1   2   2   2   1   2   2   1   2   2   2   1   1   1   1   1   1   2   2   2   1   2   1   2   1   1   2   1   2   2   2   2   1   1   2   2   1   2   2   2   2   2   2   1   1   1   2   1   1   1   1   2   2   2   1   1   2   1   2   1   2   1   1   2   2   1   1   1   2   1   1   1   2   2   2   1   1   1   2   2   1   1   2   2   1   2   2   2   2   1   1   2   1   1   2   1
 MK-6-14                2   1   2   2   2   1   1   1   2   2   1   1   2   1   2   1   1   2   2   1   1   2   2   1   1   2   1   2   2   2   2   2   1   2   1   2   1   1   2   1   1   2   2   1   1   2   1   2   1   2   1   2   2   1   1   2   2   1   2   2   2   2   1   1   2   2   1   2   1   2   2   1   2   2   1   2   2   1   1   2   1   2   1   2   2   1   2   2   2   2   2   1   1   2   1   2   2   2   2   1   2   2   2   2   1   1   2   2   1   2   2   1   1   2   2   1   1   1   1   1   1   2   2   2   1   2   1   2   1   1   2   1   2   2   2   2   1   2   2   2   1   2   2   2   2   2   2   1   1   1   2   2   1   1   1   2   2   2   1   1   2   1   2   1   2   1   2   2   2   1   2   1   2   1   1   1   2   2   1   1   1   1   2   2   1   1   2   2   1   1   2   2   2   2   2   2   1   1   2   1
 MK-6-15                2   1   2   2   2   1   1   1   2   2   1   1   2   1   2   1   1   2   2   1   1   2   2   1   1   2   1   2   2   2   2   2   1   2   1   2   1   1   2   1   1   2   1   1   1   2   1   2   1   2   1   2   2   1   1   2   2   1   1   2   2   2   1   1   2   2   2   2   1   2   2   1   2   2   2   2   1   1   1   2   1   2   1   2   2   1   2   2   2   2   1   1   1   2   1   2   2   1   2   1   2   2   2   2   1   1   2   2   1   2   2   2   1   2   2   1   1   1   1   1   1   2   2   1   1   2   1   2   1   1   2   1   2   2   1   2   1   2   2   2   1   2   2   2   2   2   2   1   1   2   2   2   1   1   1   2   2   2   1   1   2   1   2   2   2   1   2   2   2   1   2   1   2   1   1   1   1   2   1   1   1   1   2   2   1   1   2   2   2   1   2   2   1   2   2   2   1   1   2   1
 MK-6-16                2   1   2   2   2   2   1   1   2   2   1   1   2   1   2   1   1   2   2   2   1   2   2   2   1   2   1   2   2   2   2   2   1   2   1   2   1   1   2   1   1   2   1   1   1   2   1   2   1   2   1   2   2   1   2   2   2   2   1   2   2   2   1   2   2   2   2   2   1   2   1   1   2   2   2   2   1   1   1   2   1   2   1   2   2   1   2   1   2   2   2   1   1   1   1   2   2   1   2   1   2   2   2   1   1   2   2   2   1   2   2   2   1   1   1   1   1   1   1   1   1   2   2   2   1   2   1   2   1   1   2   2   2   2   1   2   1   2   2   2   1   2   2   2   2   2   2   1   1   2   2   2   1   1   1   2   2   2   1   1   2   1   2   2   2   1   2   2   2   1   2   1   2   1   1   1   1   2   1   1   1   1   2   2   1   1   2   2   2   1   2   2   1   2   1   2   1   1   2   1
 
!****************************************** Phenotypic Data **********************************************************
!-100.0 is resevred for missing phenotype
SimulatedTrait1         8.7906    9.9151    9.3099   10.1207   10.3882    9.8264    9.4497    9.4025   11.3288    9.1106   10.0930    9.0618    9.9272    9.0386   10.9149   10.9720   11.5442   10.0603   11.3726    9.9486    9.8406    9.7660    9.0565    9.4185   11.8578    9.7750    9.8361   10.0581   10.6300   11.3445   10.7396    9.6538    8.3081   10.6473    9.9105    8.2861    9.3096    9.8666    9.4890    9.7403    9.8373   11.3882   10.1237    9.9195    9.1267    8.7657   10.4607   11.3926   10.8197   10.5576    8.2430    8.2781   11.7119   11.8970   11.1372    9.5798    8.8654    8.7279    8.4409   10.7912   10.6304   10.2118   11.3106   10.5834    9.3878    9.1162    9.7104   10.0007   11.1012   11.0746   10.4319   12.4792   10.8568   10.8837    7.4477   10.1885    9.8347    9.9115   10.4597   10.3464    9.9643   10.0156   10.5568    9.7326    9.1428    9.0591   11.4222   10.8998    9.0743    9.9012    8.6705    8.4223   10.2363    8.2453   10.1631    9.9250   10.3743    8.4623   10.1021   10.8626    9.7682    9.8635   12.5856    9.1194   10.3195    8.9871   11.2336   11.1751    9.3184    9.6783   10.4718   11.1468    9.9145    8.8216    8.9267    9.1945   10.1927   10.1538    9.4251   10.9370   11.1530   10.3138    9.7754   10.3630   10.2340    9.5222   10.0682   10.7888   11.0879   11.3432    8.0912    9.3039    9.6261   10.0332    9.8706    8.8868   10.2308   12.3501   11.2509    8.5914   10.1563    8.4478    9.0597   10.7602   11.4445   10.8330   10.2649    8.0644    8.9070   10.3242    9.9304   11.9924    9.5494    9.6738   10.3090    9.9200    8.8719    9.7022    9.0419   10.2039   10.3074    8.9604    8.5418    9.7105   10.0174    9.3614   10.5753    9.7799   10.7682    8.9797   11.5212    8.6015   10.8117    9.0431    8.1628    9.5795    9.5933    9.0671    9.5181   12.4009   10.3532   11.0512    9.8027   11.2525    9.7252   11.3706   10.4902   10.4281    8.9328   11.6351   11.0501    8.4438    8.6439   10.5850   10.9548    9.6482   11.5549    9.8836   10.4935    9.4671
 
