# Supplementary material for: Inclusive Composite Interval Mapping of QTL by Environment Interactions in Biparental Populations
Source: PLoS One. 2015 Jul 10;10(7):e0132414. doi: 10.1371/journal.pone.0132414 (PMC4498613; doi:10.1371/journal.pone.0132414)
Supplement: S1 File — (ZIP) [file pone.0132414.s001.zip › BC1 population/e=1/run_00191.met]

!**********************Note: lines staring with "!" are remarks and will be ignored in the program********************
!*********************************General Information**********************************
!Assuming F1 = P1 x P2, populations available in QTL IciMapping are: 
!  1, P1BC1F1 = P1 x F1, the first backcrossing where P1 is used as the recurrent parent;
!  2, P2BC1F1 = P2 x F1, the first backcrossing where P2 is used as the recurrent parent;
!  3, F1DH, F1-derived doubled haploids; 
!  4, RIL or F1RIL, recombination inbred lines through the repeated selfing of F1;
!  5, P1BC1RIL, recombination inbred lines through the repeated selfing of P1BC1F1;
!  6, P2BC1RIL, recombination inbred lines through the repeated selfing of P2BC1F1;
!  7, F2, the selfing generation of F1;
!  8, F3, the selfing generation of F2;
!  9, P1BC2F1, the second backcrossing where P1 is used as the recurrent parent; 
! 10, P2BC2F1, the second backcrossing where P2 is used as the recurrent parent;
! 11, P1BC2RIL, recombination inred lines through the repeated selfing of P1BC2F1; 
! 12, P2BC2RIL, recombination inred lines through the repeated selfing of P2BC2F1; 
! 13, P1BC1F2, the selfing generation of P1BC1F1; 
! 14, P2BC1F2, the selfing generation of P2BC1F1; 
! 15, P1BC2F2, the selfing generation of P1BC2F1; 
! 16, P2BC2F2, the selfing generation of P2BC2F1; 
! 17, P1BC1DH, P1BC1F1-derived doubled haploids; 
! 18, P2BC1DH, P2BC1F1-derived doubled haploids; 
! 19, P1BC2DH, P1BC2F1-derived doubled haploids; 
! 20, P2BC2DH, P2BC2F1-derived doubled haploids; 
   1      !Mapping Population (see remarks above)
   2      !Mapping Function (1 for Kosambi; 2 for Haldane; 3 for Morgan)
   2      !Marker Space Type (1 for intervals; 2 for positions)
   1      !Marker Space Unit(1 for centiMorgans; 2 for Morgan)
   6      !Number of Chromosomes (or Linkage Groups)
 200      !Size of the mapping population
   1      !Number of environments
 
!***************************************** Chromosomes and Linkage Maps **********************************************
!Chromosome                 NumMarkers
-CH1                        16
-CH2                        16
-CH3                        16
-CH4                        16
-CH5                        16
-CH6                        16
!Linkage map (Marker name followed by position or the interval length)
 MK-1-1                1     0.000
 MK-1-2                1    10.000
 MK-1-3                1    20.000
 MK-1-4                1    30.000
 MK-1-5                1    40.000
 MK-1-6                1    50.000
 MK-1-7                1    60.000
 MK-1-8                1    70.000
 MK-1-9                1    80.000
 MK-1-10               1    90.000
 MK-1-11               1   100.000
 MK-1-12               1   110.000
 MK-1-13               1   120.000
 MK-1-14               1   130.000
 MK-1-15               1   140.000
 MK-1-16               1   150.000
 MK-2-1                2     0.000
 MK-2-2                2    10.000
 MK-2-3                2    20.000
 MK-2-4                2    30.000
 MK-2-5                2    40.000
 MK-2-6                2    50.000
 MK-2-7                2    60.000
 MK-2-8                2    70.000
 MK-2-9                2    80.000
 MK-2-10               2    90.000
 MK-2-11               2   100.000
 MK-2-12               2   110.000
 MK-2-13               2   120.000
 MK-2-14               2   130.000
 MK-2-15               2   140.000
 MK-2-16               2   150.000
 MK-3-1                3     0.000
 MK-3-2                3    10.000
 MK-3-3                3    20.000
 MK-3-4                3    30.000
 MK-3-5                3    40.000
 MK-3-6                3    50.000
 MK-3-7                3    60.000
 MK-3-8                3    70.000
 MK-3-9                3    80.000
 MK-3-10               3    90.000
 MK-3-11               3   100.000
 MK-3-12               3   110.000
 MK-3-13               3   120.000
 MK-3-14               3   130.000
 MK-3-15               3   140.000
 MK-3-16               3   150.000
 MK-4-1                4     0.000
 MK-4-2                4    10.000
 MK-4-3                4    20.000
 MK-4-4                4    30.000
 MK-4-5                4    40.000
 MK-4-6                4    50.000
 MK-4-7                4    60.000
 MK-4-8                4    70.000
 MK-4-9                4    80.000
 MK-4-10               4    90.000
 MK-4-11               4   100.000
 MK-4-12               4   110.000
 MK-4-13               4   120.000
 MK-4-14               4   130.000
 MK-4-15               4   140.000
 MK-4-16               4   150.000
 MK-5-1                5     0.000
 MK-5-2                5    10.000
 MK-5-3                5    20.000
 MK-5-4                5    30.000
 MK-5-5                5    40.000
 MK-5-6                5    50.000
 MK-5-7                5    60.000
 MK-5-8                5    70.000
 MK-5-9                5    80.000
 MK-5-10               5    90.000
 MK-5-11               5   100.000
 MK-5-12               5   110.000
 MK-5-13               5   120.000
 MK-5-14               5   130.000
 MK-5-15               5   140.000
 MK-5-16               5   150.000
 MK-6-1                6     0.000
 MK-6-2                6    10.000
 MK-6-3                6    20.000
 MK-6-4                6    30.000
 MK-6-5                6    40.000
 MK-6-6                6    50.000
 MK-6-7                6    60.000
 MK-6-8                6    70.000
 MK-6-9                6    80.000
 MK-6-10               6    90.000
 MK-6-11               6   100.000
 MK-6-12               6   110.000
 MK-6-13               6   120.000
 MK-6-14               6   130.000
 MK-6-15               6   140.000
 MK-6-16               6   150.000
!*********************************** Marker Types ********************************************************************
!Co-dominant marker: When heterozygote F1 is present, P1 is coded as 2, F1 is coded as 1, and P2 is coded as 0; Otherwise, P1 is coded as 2, and P2 is coded as 0. 
!Dominant marker: When heterozygote F1 is present, P1 and F1 are coded as 12, and P2 is coded as 0; Otherwise, P1 is coded as 2, and P2 is coded as 0.  
!Recessive markers: When heterozygote F1 is present, P1 is coded as 2, and F1 and P2 are coded as 10; Otherwise, P1 is coded as 2, and P2 is coded as 0. 
!Missing marker is coded as -1. 
 MK-1-1                 2   1   2   2   1   1   1   1   2   2   2   2   2   1   2   1   2   1   2   2   1   1   1   2   2   1   2   2   1   1   2   1   1   2   1   1   1   2   2   2   1   2   2   1   1   2   2   2   2   1   1   2   2   2   2   2   2   1   1   1   1   2   1   1   2   2   2   1   2   2   2   1   2   1   1   2   1   1   2   2   2   2   1   1   2   2   2   1   2   2   2   2   1   1   2   1   2   2   1   1   1   2   1   2   2   1   1   1   1   1   2   1   2   2   2   2   2   1   1   1   1   1   1   1   2   1   1   1   2   2   2   1   2   1   2   2   2   1   2   2   2   2   1   1   1   2   1   2   2   1   2   1   2   1   1   2   2   2   1   2   2   1   2   1   2   2   1   1   1   1   2   1   2   2   1   1   2   1   1   2   1   1   1   2   2   2   1   2   1   1   2   1   1   2   2   1   1   2   1   2
 MK-1-2                 2   1   2   2   1   1   1   1   2   2   2   2   2   2   2   1   2   1   2   2   1   1   1   2   2   1   2   2   1   1   2   1   1   2   1   1   1   2   2   2   1   2   2   1   1   2   2   2   2   1   1   1   1   2   2   2   2   1   1   1   1   2   1   1   2   2   2   1   2   2   2   1   2   1   1   2   1   1   2   2   2   2   1   1   2   2   1   1   2   1   2   2   1   1   2   1   2   2   1   1   1   2   1   2   2   1   1   1   1   1   1   1   2   2   2   2   2   1   2   1   1   2   1   1   2   1   1   1   2   2   2   1   2   1   2   2   2   1   2   2   2   2   1   1   2   2   1   2   2   1   2   2   2   1   2   2   2   1   1   2   1   1   2   1   1   2   1   1   1   1   2   1   2   2   1   1   2   1   1   2   1   1   1   2   2   2   1   1   1   2   2   1   1   2   1   1   1   2   1   2
 MK-1-3                 2   1   2   2   1   1   1   1   2   2   2   2   2   2   2   1   1   1   1   2   1   1   2   2   2   1   2   2   1   1   2   2   1   2   1   1   1   2   2   2   1   1   2   1   1   2   2   2   2   1   1   1   1   2   2   2   1   1   1   1   1   2   1   1   1   2   2   1   2   2   2   1   2   1   1   2   1   1   2   2   2   2   1   1   2   2   1   1   2   1   2   2   1   1   2   2   2   2   1   1   1   2   1   2   2   1   1   1   1   1   1   1   2   2   2   2   2   1   2   1   1   2   1   1   2   1   2   1   2   2   2   1   2   1   2   2   1   1   1   2   2   2   1   1   2   2   1   2   2   1   2   2   2   1   2   2   2   1   1   2   1   1   2   1   1   2   2   1   1   1   2   1   2   2   1   1   2   1   1   2   1   1   1   2   2   2   1   1   1   2   2   1   1   2   1   1   1   2   1   1
 MK-1-4                 1   2   2   2   1   1   1   1   2   2   2   2   2   1   2   1   1   1   2   2   1   1   1   1   2   1   1   2   1   2   2   2   1   2   1   1   1   2   1   2   1   1   2   1   1   1   2   2   2   1   1   1   1   2   2   2   1   1   1   1   1   1   2   1   2   2   2   2   2   1   2   2   2   1   1   2   2   1   2   2   2   1   2   1   2   1   1   1   2   1   2   2   1   1   2   1   2   2   1   1   1   2   1   2   1   1   1   1   1   1   1   1   2   2   2   2   2   1   2   1   1   2   1   1   2   1   2   1   2   2   2   1   2   1   1   2   1   1   1   2   2   2   1   1   2   2   1   2   2   1   2   2   2   1   2   2   2   1   1   2   1   1   2   2   1   2   1   1   1   1   2   1   2   2   1   1   2   2   1   2   1   1   1   2   2   2   1   1   1   2   1   1   1   2   1   1   1   2   1   1
 MK-1-5                 1   1   2   2   1   1   1   1   2   1   2   2   2   1   2   1   1   1   2   2   2   1   1   1   2   1   1   2   2   2   2   2   1   2   1   1   1   1   2   2   1   1   2   1   1   1   2   2   2   1   1   1   1   2   2   2   1   1   1   1   1   1   2   1   2   2   2   2   2   1   2   2   2   1   1   1   2   1   1   2   1   2   2   1   2   1   1   1   2   1   2   2   1   1   1   1   2   2   1   1   1   2   1   2   1   1   1   1   1   1   1   1   1   2   2   1   2   1   1   1   1   2   1   1   2   1   2   1   2   2   2   2   2   2   1   2   1   1   2   2   2   1   1   2   2   2   2   1   2   1   2   1   2   1   2   2   2   1   1   2   1   1   2   2   1   1   1   1   1   1   1   1   2   2   1   2   2   2   1   2   1   1   1   2   2   2   1   2   1   2   1   1   1   2   1   1   1   2   1   1
 MK-1-6                 1   1   2   2   1   1   1   1   2   1   2   2   2   1   2   1   1   1   2   2   2   1   1   1   1   1   1   2   2   2   2   2   1   2   2   1   1   1   2   2   1   1   2   1   1   1   2   1   2   1   1   1   1   2   2   1   1   1   2   1   1   2   2   1   2   1   2   2   2   1   2   2   2   1   1   1   2   1   1   2   1   2   2   1   2   1   1   1   2   1   2   2   1   1   1   1   2   2   1   1   1   2   1   2   2   1   1   1   2   1   1   1   1   2   2   1   2   1   1   1   1   2   1   2   2   1   2   1   2   2   1   2   2   2   1   2   1   1   2   2   2   1   1   2   2   2   2   1   2   1   2   1   2   1   2   2   2   1   1   2   1   1   2   2   1   1   1   2   1   2   1   2   1   2   1   1   2   2   2   2   1   1   1   2   2   2   1   2   1   2   1   2   1   2   1   2   1   2   1   2
 MK-1-7                 1   1   2   2   1   2   1   1   2   1   2   2   1   1   2   1   1   1   2   2   2   1   1   1   1   2   1   2   2   2   1   2   1   2   2   1   1   1   2   2   1   1   2   1   1   1   2   1   2   1   1   1   2   2   2   1   1   1   1   1   1   2   2   1   2   1   2   2   2   1   2   2   2   1   1   1   1   1   1   2   1   2   2   1   2   1   1   1   2   2   2   2   1   1   1   1   2   2   1   1   1   2   1   2   2   1   1   1   2   1   1   1   1   2   2   1   2   1   1   1   1   2   1   2   2   1   2   2   2   2   2   2   1   2   1   2   1   1   2   2   2   1   1   2   2   2   2   1   2   1   2   1   2   1   2   2   2   1   1   2   1   1   2   2   2   1   1   2   2   2   1   2   1   2   1   1   2   2   2   2   2   1   2   2   2   2   1   2   1   2   1   2   1   2   1   2   1   2   1   2
 MK-1-8                 1   1   2   2   1   2   1   1   2   1   2   2   2   2   2   2   1   1   2   2   1   1   1   1   1   2   1   2   2   2   1   2   1   2   2   1   1   2   2   2   1   1   2   1   1   1   2   1   2   1   1   1   2   2   2   1   2   1   1   2   1   2   2   1   2   1   2   2   2   1   1   2   1   2   1   1   1   1   1   2   1   2   2   1   2   2   1   1   2   2   2   2   1   1   1   1   2   2   1   1   1   1   1   2   1   1   1   2   2   1   1   1   1   2   2   1   2   1   1   1   1   2   2   2   2   1   2   2   2   2   2   2   2   2   1   2   1   2   2   2   2   1   1   2   2   2   2   1   2   2   2   1   2   1   2   2   2   1   1   2   1   1   2   2   1   1   1   2   2   2   1   2   1   2   1   1   2   1   2   2   2   1   2   2   2   2   1   2   1   2   1   2   1   2   1   2   1   2   1   2
 MK-1-9                 1   2   1   2   1   2   1   1   2   1   2   2   2   2   1   2   1   1   2   2   1   1   1   2   1   2   1   2   2   2   1   2   1   2   1   1   1   2   1   2   1   1   2   1   1   1   2   1   1   1   2   1   2   2   2   1   2   1   2   2   1   2   1   2   2   1   2   2   2   1   1   2   1   1   1   1   1   1   1   2   1   2   2   1   2   2   1   1   1   2   1   2   1   1   1   1   2   2   1   1   1   1   1   2   1   1   1   2   2   1   1   1   1   2   2   1   2   1   1   1   1   1   2   2   2   2   2   2   2   1   2   2   2   2   1   2   1   2   2   2   2   1   1   2   2   2   2   1   1   2   1   1   2   1   2   2   2   1   1   2   1   1   2   2   1   1   1   2   2   1   1   2   1   2   1   1   1   1   1   2   2   2   1   2   2   2   1   2   1   2   1   2   1   2   1   2   1   2   1   2
 MK-1-10                1   2   2   2   1   2   1   1   2   1   2   1   2   2   1   2   1   1   2   2   1   1   1   2   1   2   1   2   2   2   1   2   1   2   1   1   1   2   1   2   1   1   2   1   1   1   2   1   1   1   2   1   2   2   2   1   2   1   2   2   1   2   1   2   2   1   2   2   2   1   1   2   1   1   1   1   1   1   2   2   1   2   1   1   2   2   1   2   1   2   1   2   1   1   1   1   2   2   1   1   1   1   1   2   1   2   1   2   2   2   1   2   1   2   2   1   2   1   2   1   1   1   2   2   2   2   2   2   1   1   2   2   2   2   1   2   1   2   2   2   1   2   1   2   1   2   1   1   1   2   1   1   2   1   2   2   1   1   1   2   1   1   2   2   1   2   1   2   2   1   1   2   1   2   1   1   2   1   1   2   2   2   1   1   2   2   1   2   1   2   1   2   1   2   1   2   1   2   1   1
 MK-1-11                1   2   2   1   1   2   1   1   2   1   2   1   2   2   1   2   1   1   2   2   1   1   1   2   1   2   1   2   2   2   1   2   1   2   1   1   1   2   1   2   1   1   2   1   1   1   2   2   1   1   2   1   2   1   2   1   2   1   2   2   1   2   1   2   1   1   2   2   2   1   1   2   1   1   1   1   1   1   2   2   1   2   1   1   2   2   1   2   1   2   1   2   2   1   1   1   2   2   1   1   1   1   1   2   1   2   1   2   2   2   1   2   1   2   2   1   2   1   2   1   1   1   1   1   2   2   2   2   1   1   2   2   2   2   1   2   1   2   2   2   1   2   1   2   1   2   1   1   1   2   1   1   2   1   2   2   1   1   1   2   1   1   2   2   1   2   1   2   1   2   1   2   2   2   1   1   2   1   1   2   2   2   1   1   2   2   1   2   1   2   1   2   1   2   1   2   1   2   1   1
 MK-1-12                2   2   2   1   1   2   1   1   2   1   2   1   2   2   1   2   1   1   2   2   1   1   1   2   2   2   1   2   2   2   1   2   1   2   1   1   2   2   1   2   1   2   2   1   1   1   2   1   1   1   2   1   2   1   2   1   2   1   2   2   1   2   1   1   1   1   2   1   2   2   1   2   1   1   1   1   1   1   2   2   1   2   1   1   1   1   1   2   1   2   1   2   2   1   1   1   2   2   1   1   1   1   1   2   2   2   1   2   2   2   1   2   1   2   2   1   2   1   2   1   1   1   1   1   2   2   2   2   1   1   2   2   2   2   1   2   2   2   2   2   1   2   1   2   1   2   1   1   1   2   1   1   2   2   2   2   1   1   1   2   1   1   2   2   1   2   2   2   1   2   1   2   2   1   1   1   2   1   2   2   1   1   1   1   2   2   1   2   1   2   1   2   1   2   1   2   2   2   1   1
 MK-1-13                2   2   2   1   1   2   1   1   2   1   2   1   2   2   1   2   2   1   1   1   1   1   1   2   2   2   1   1   2   2   1   2   1   2   1   1   2   2   2   2   1   2   2   1   2   1   1   1   1   1   2   1   2   1   2   1   2   1   1   1   1   2   2   1   1   1   2   1   2   2   1   2   1   1   1   2   1   1   2   2   1   2   1   1   1   1   1   2   1   2   1   2   2   1   1   1   2   2   1   1   1   1   1   2   2   2   1   2   1   2   1   2   1   2   1   1   2   1   2   1   1   1   1   1   2   2   2   1   1   1   2   2   1   2   2   2   2   2   2   2   1   2   1   2   1   2   1   1   2   2   1   1   2   2   2   2   1   1   1   2   1   2   2   2   1   2   2   2   1   2   2   2   2   1   1   1   2   1   2   2   1   1   2   1   2   2   2   2   2   2   1   2   2   2   1   2   2   2   1   1
 MK-1-14                1   1   2   1   2   1   1   1   2   1   2   2   2   2   1   1   2   2   1   1   1   1   1   2   2   2   1   2   2   2   1   2   1   2   1   1   2   2   2   2   1   2   1   1   2   1   1   1   1   1   2   1   2   1   2   1   1   1   1   1   1   2   2   1   1   1   2   1   2   2   1   1   1   1   2   2   2   2   2   2   2   2   1   1   1   1   2   2   2   2   1   2   2   1   1   1   1   2   1   1   1   1   2   2   2   2   1   2   1   2   1   2   1   2   1   1   2   1   2   1   1   1   1   1   2   2   2   1   2   1   2   1   1   2   2   2   2   2   2   2   1   2   1   2   1   2   1   1   2   2   1   1   2   2   2   2   1   1   1   2   1   2   2   1   1   2   2   2   2   2   2   2   2   1   1   1   2   2   2   2   1   1   2   2   2   2   2   2   2   2   1   2   2   2   1   2   2   2   1   1
 MK-1-15                1   1   2   1   2   1   2   2   2   2   2   2   1   2   1   1   2   2   1   1   1   1   1   2   2   2   2   2   2   1   1   1   1   2   1   1   1   2   2   2   2   2   1   1   2   1   1   1   2   2   2   1   2   2   2   2   1   1   1   1   1   2   2   1   1   1   2   1   2   2   1   1   1   1   2   2   2   2   2   2   2   2   1   1   1   1   2   2   2   2   1   2   2   1   1   1   1   2   1   1   1   2   2   2   2   1   1   2   1   2   1   2   1   2   1   1   2   1   2   1   1   1   1   1   2   1   2   1   1   1   2   2   1   2   2   1   1   2   2   2   1   2   1   2   1   2   1   1   2   2   1   1   2   2   2   2   1   2   1   2   1   2   2   1   1   2   2   2   2   2   2   2   2   1   1   2   2   2   2   2   1   1   2   2   2   2   2   2   2   2   1   2   2   2   1   2   2   1   1   1
 MK-1-16                1   1   2   1   2   1   2   2   2   2   2   2   1   2   1   1   2   2   1   1   1   1   1   2   2   1   2   2   2   1   1   1   1   2   1   2   1   2   2   2   2   1   1   1   2   1   1   2   2   2   2   1   2   1   2   2   1   1   1   1   1   2   2   1   1   2   2   2   2   2   1   2   1   2   2   2   2   1   2   2   2   2   1   2   1   1   2   2   2   2   1   2   2   1   1   2   1   2   2   1   1   2   2   1   2   1   1   2   1   2   1   2   1   2   1   1   2   1   2   1   1   1   1   1   2   1   2   1   1   1   2   2   1   2   2   1   1   2   2   2   1   2   1   2   1   2   2   1   1   2   1   2   2   2   2   2   1   2   1   2   1   2   2   1   1   2   2   2   2   2   2   2   2   1   1   2   2   2   2   2   2   1   2   2   2   2   2   2   2   2   1   2   2   2   1   2   1   1   1   1
 MK-2-1                 1   1   1   2   1   1   1   2   1   2   1   2   2   2   1   1   1   2   2   1   1   1   2   1   1   2   2   1   1   2   1   1   1   2   2   1   1   1   1   2   1   2   2   2   1   1   2   1   1   1   2   2   1   2   1   1   2   2   1   2   2   2   2   1   2   1   1   2   2   1   2   1   1   2   1   1   2   2   1   2   1   2   1   1   1   1   2   2   1   1   2   1   2   2   1   2   1   1   1   1   2   1   1   1   1   2   1   2   2   2   1   1   1   2   2   2   2   2   2   1   1   2   2   2   2   1   1   2   2   1   1   2   2   2   2   2   2   2   2   2   2   1   2   1   1   1   2   2   2   1   1   1   1   1   1   1   2   1   2   1   1   2   1   2   1   1   1   2   2   1   1   1   1   2   2   2   2   2   1   1   1   2   1   2   2   2   1   2   1   2   1   1   2   1   1   2   2   1   2   2
 MK-2-2                 1   1   1   2   1   1   2   2   2   2   1   2   2   2   1   1   1   2   1   1   1   1   1   1   1   2   2   1   1   2   1   1   1   2   2   1   1   1   1   2   1   2   2   2   1   1   2   1   1   1   2   1   1   2   2   2   2   2   1   2   2   2   2   1   2   1   1   2   2   1   2   1   1   2   1   1   2   2   1   2   1   2   1   1   1   1   2   1   1   1   1   1   2   1   1   2   1   2   1   1   2   1   1   1   1   2   1   2   2   2   1   1   1   1   2   2   2   2   2   1   1   2   2   1   2   1   1   2   2   1   1   2   2   2   2   2   2   2   2   2   2   1   2   1   1   1   2   1   2   1   1   1   1   1   1   1   2   1   2   1   1   2   1   2   1   1   1   2   2   1   1   1   1   2   2   2   2   1   1   1   1   1   1   2   2   1   2   2   1   2   1   1   2   1   2   2   2   1   2   2
 MK-2-3                 2   1   1   2   1   1   2   2   2   1   1   2   2   2   1   1   1   2   1   1   1   1   1   1   1   2   2   1   1   2   1   1   1   2   2   1   1   2   1   2   1   2   2   2   1   1   2   1   1   1   2   1   1   2   2   2   2   2   1   2   2   2   2   1   1   1   1   2   2   1   2   1   1   2   1   1   2   2   1   1   1   2   1   1   1   1   2   1   1   1   1   1   2   2   1   2   1   2   1   1   2   1   1   1   1   2   1   2   2   2   1   2   2   1   2   2   2   2   2   1   1   2   2   1   2   1   1   2   2   1   1   2   2   2   2   2   2   2   2   2   2   1   2   1   1   1   2   1   2   1   1   1   1   2   1   1   2   1   2   1   1   1   1   2   1   2   1   2   1   1   2   1   1   1   2   2   2   1   1   1   1   1   2   2   2   1   2   1   1   2   1   1   2   1   2   2   2   1   2   2
 MK-2-4                 2   1   2   2   2   1   2   2   2   1   1   2   1   2   1   2   1   2   1   1   1   1   2   1   1   2   2   1   1   2   1   1   1   2   2   2   1   2   1   2   1   2   2   2   1   1   2   1   1   1   2   1   1   2   2   2   2   2   1   2   2   2   2   1   1   1   1   2   2   1   2   1   1   2   1   1   2   2   1   1   1   2   1   1   2   1   1   1   1   1   1   1   1   2   1   2   1   2   1   1   2   1   1   2   1   1   1   2   2   2   1   1   2   1   2   2   2   2   2   1   1   2   2   1   2   1   2   2   2   1   1   2   2   1   2   2   2   2   1   2   2   2   2   1   1   1   2   1   1   1   1   1   1   2   1   1   2   1   2   1   1   1   1   2   1   1   2   2   1   1   2   1   1   2   2   2   2   1   1   1   1   1   2   2   2   1   2   1   1   1   1   1   2   1   2   2   2   1   1   2
 MK-2-5                 2   1   1   1   2   1   2   2   2   2   1   2   1   2   1   2   1   2   1   1   1   1   2   1   1   2   2   1   1   1   1   1   1   2   2   2   1   2   1   2   1   2   2   2   1   1   1   1   1   1   2   1   1   2   2   2   2   2   1   2   2   2   2   1   1   1   1   2   2   1   2   2   1   2   1   2   2   2   1   1   1   2   1   1   1   1   1   1   1   1   1   1   1   2   1   2   1   2   1   1   2   1   1   2   1   1   1   2   2   2   2   2   2   1   2   1   2   2   2   1   1   2   2   1   2   1   2   2   2   1   1   2   2   1   2   2   2   2   2   1   2   2   2   1   1   1   2   1   1   1   2   1   1   2   1   1   2   1   2   1   1   1   1   2   1   1   2   2   1   1   2   2   1   2   2   2   2   2   1   1   1   1   2   2   2   2   2   2   1   1   1   1   2   1   2   2   2   1   1   2
 MK-2-6                 2   1   1   1   2   1   2   2   2   2   1   2   1   2   1   2   1   2   1   1   1   1   2   1   1   2   2   1   1   1   1   1   1   2   2   2   1   2   1   2   2   2   2   2   1   1   2   1   1   1   2   1   1   2   2   2   2   2   1   2   2   2   2   1   1   1   1   2   2   1   2   2   1   1   1   2   2   2   1   1   1   2   1   1   1   2   1   1   1   1   1   1   2   2   1   2   1   2   1   1   2   1   1   2   1   1   1   2   2   2   2   2   2   1   2   1   2   2   2   1   1   1   2   1   2   1   1   2   2   1   2   2   2   1   2   2   2   2   2   1   2   2   2   1   1   1   2   1   1   1   2   1   1   2   1   1   2   1   2   1   2   1   1   1   1   1   2   2   1   1   2   2   1   2   2   2   2   1   1   1   1   1   2   2   2   2   2   2   1   1   1   1   2   1   2   2   2   1   1   1
 MK-2-7                 2   1   1   1   2   1   2   2   2   1   2   2   2   2   1   2   1   2   1   1   2   1   2   2   1   2   2   1   1   1   1   1   1   2   2   2   1   1   1   2   2   1   2   2   1   1   2   1   1   1   2   1   1   2   2   2   2   2   1   1   2   2   2   1   1   1   1   2   2   1   2   2   1   1   1   2   2   2   2   1   1   2   1   1   1   2   1   1   1   1   1   1   2   2   1   1   2   2   1   1   2   1   1   2   1   1   1   1   2   2   2   2   2   1   2   1   2   2   2   1   1   2   2   1   2   1   1   2   2   1   2   2   2   1   2   2   1   2   2   1   2   2   2   1   1   1   2   1   1   1   2   1   1   2   1   1   2   1   2   1   2   1   1   1   2   1   2   2   1   1   2   2   1   2   2   2   2   1   1   1   1   1   2   2   1   2   2   1   1   1   1   1   2   1   2   2   2   2   1   1
 MK-2-8                 2   2   1   1   2   1   2   2   2   1   2   2   1   2   1   2   1   2   2   1   1   1   2   2   1   2   2   1   1   1   1   1   1   2   2   2   1   1   1   2   2   1   1   2   1   1   2   1   1   1   2   1   1   1   2   2   2   1   1   1   2   2   2   1   1   1   1   2   1   1   2   2   1   1   1   2   2   2   2   1   1   2   1   1   1   2   1   1   1   1   1   1   2   2   1   1   2   2   1   1   2   1   1   2   1   1   1   2   2   2   2   2   2   1   1   1   2   2   2   1   1   2   2   1   2   1   1   2   2   1   1   2   2   1   2   2   1   2   2   1   2   2   2   1   1   1   2   1   2   1   2   1   1   2   1   1   2   1   2   1   2   1   1   1   2   1   2   2   1   1   2   2   1   2   2   2   2   1   1   1   2   1   2   2   1   2   2   2   1   1   2   1   2   1   2   2   2   2   1   1
 MK-2-9                 2   2   2   1   2   1   2   2   2   2   2   2   1   2   1   2   1   2   2   1   1   1   2   1   1   2   2   2   1   1   1   1   1   2   1   2   1   1   1   2   2   1   1   2   1   1   2   1   1   1   2   1   1   1   2   2   2   1   2   2   2   2   2   1   1   1   1   1   1   1   2   2   2   1   2   2   2   2   2   1   1   2   2   1   1   1   1   1   2   1   1   2   1   2   1   1   2   2   1   2   2   1   1   2   1   1   1   2   2   2   2   2   2   2   1   1   2   2   2   1   1   2   2   1   2   1   1   2   1   1   1   2   2   1   2   2   1   2   2   1   2   2   2   1   1   1   2   1   2   1   2   1   1   2   1   1   2   1   2   1   2   1   1   1   2   1   2   2   1   1   2   2   1   2   2   2   2   1   1   1   2   1   2   2   1   2   2   2   2   1   2   1   2   2   2   1   2   2   1   1
 MK-2-10                2   2   2   1   2   1   2   2   2   2   2   1   2   2   1   1   1   2   2   1   1   1   1   1   1   2   2   2   1   1   1   1   2   2   1   2   1   1   1   2   2   1   1   2   1   1   2   1   1   1   2   1   1   1   2   2   2   1   2   2   2   2   1   1   1   1   1   1   1   1   2   2   2   1   2   2   2   2   2   1   2   2   1   1   2   1   1   1   2   1   1   2   1   1   1   1   2   1   1   2   1   1   1   2   2   1   1   2   2   2   2   2   2   2   1   1   1   2   2   1   1   2   2   1   2   1   1   2   1   1   1   2   2   1   2   2   1   2   2   1   2   2   2   1   1   1   2   1   1   1   2   2   1   2   1   1   2   1   2   1   2   1   1   1   2   1   2   2   1   1   2   2   1   2   2   2   2   2   1   1   2   1   2   2   2   1   2   2   2   1   2   1   2   2   2   1   2   2   1   1
 MK-2-11                2   2   2   2   2   1   2   2   2   2   1   1   2   2   1   2   1   2   2   1   1   1   1   1   1   1   2   2   1   1   1   1   2   2   1   2   1   1   1   2   2   1   2   2   1   1   1   1   1   1   2   1   1   1   2   2   1   2   2   2   2   1   1   1   1   1   1   1   1   1   2   2   2   1   2   2   2   2   2   2   2   2   1   1   2   2   1   1   2   1   1   2   1   1   2   1   2   1   2   2   1   1   1   2   2   1   1   2   2   2   2   2   2   2   1   2   2   2   2   2   1   2   2   1   2   1   1   2   1   1   1   1   2   1   2   1   1   2   1   1   2   2   2   1   2   1   2   1   1   1   2   2   1   2   2   1   2   1   2   1   2   1   1   1   2   1   2   2   1   1   2   2   1   2   2   2   2   2   1   1   2   1   2   2   2   1   2   2   2   1   2   1   2   2   2   1   2   2   1   1
 MK-2-12                2   2   1   2   2   1   2   2   1   1   1   2   2   2   1   2   1   2   2   1   1   1   1   1   1   1   2   2   1   1   1   1   2   2   1   2   1   1   2   2   2   2   2   2   1   1   1   1   1   1   2   1   2   1   2   2   1   2   1   2   1   1   1   1   1   1   1   1   1   1   2   2   2   1   2   2   2   2   2   2   2   2   1   1   2   2   1   1   2   1   1   2   1   1   2   1   2   2   2   2   1   1   2   2   2   1   1   2   2   2   2   2   2   2   1   2   2   2   2   2   1   1   2   2   2   1   1   1   1   1   1   1   2   1   2   1   1   1   1   1   2   2   2   1   2   1   2   1   1   1   2   2   1   2   1   1   2   1   2   1   2   1   1   1   2   1   2   2   1   1   2   2   1   2   2   2   2   2   1   1   2   1   2   1   2   1   2   2   2   1   1   1   2   2   2   1   1   2   2   1
 MK-2-13                2   1   1   1   1   1   2   2   1   1   1   2   2   2   1   2   1   2   2   1   1   1   1   1   2   1   2   2   1   1   1   1   1   2   1   2   1   1   2   2   2   2   2   2   1   1   1   2   1   1   2   2   2   1   2   1   1   2   2   2   1   1   1   1   1   1   1   1   1   1   2   2   2   1   1   2   2   2   2   2   1   2   1   1   2   2   1   1   2   1   1   2   1   1   2   1   2   2   2   2   1   1   1   2   2   1   1   2   2   2   2   2   2   2   1   2   2   2   2   2   1   1   2   2   2   1   1   1   1   1   1   1   2   2   1   1   2   1   1   1   2   2   2   1   2   1   1   1   1   1   2   2   1   2   1   1   1   1   2   1   1   1   1   1   2   1   2   2   1   1   2   2   2   2   2   2   2   2   1   1   2   1   2   1   2   1   2   2   2   2   1   1   2   2   2   1   1   2   2   2
 MK-2-14                2   1   1   1   1   1   2   2   1   1   1   2   2   2   1   2   1   2   2   1   1   1   1   1   2   1   2   2   1   1   1   2   1   2   1   2   1   1   2   2   2   2   2   2   1   1   1   2   1   1   2   2   2   1   2   1   1   2   2   2   1   1   1   1   1   1   1   1   1   1   2   2   1   1   1   1   2   2   2   2   2   2   1   1   2   1   1   1   2   1   1   2   1   1   2   1   2   2   2   2   1   1   1   2   2   1   1   2   2   2   2   2   2   1   1   2   2   2   2   2   1   1   2   2   2   1   1   1   1   1   1   1   2   2   1   1   2   1   1   1   2   2   1   1   2   1   1   1   1   1   2   2   1   2   1   1   1   1   2   1   1   1   1   1   1   1   2   2   1   1   2   2   2   2   2   2   2   1   1   1   2   1   2   1   2   1   2   2   2   2   2   1   2   2   2   1   1   2   2   2
 MK-2-15                2   1   1   1   1   1   2   2   1   1   1   2   2   1   1   2   1   2   2   1   1   1   1   1   2   1   2   2   1   2   1   2   1   2   1   2   1   2   2   2   2   2   2   2   1   1   1   2   1   1   2   2   2   1   2   1   1   2   2   2   1   1   1   1   1   1   1   1   1   2   2   2   1   1   1   1   2   2   2   2   2   2   1   1   2   2   1   1   2   1   1   2   1   2   2   1   2   2   2   2   1   1   1   2   2   1   1   2   2   2   2   2   2   1   1   1   2   2   2   2   2   1   2   2   2   1   1   1   1   1   1   1   1   1   1   1   2   2   1   1   2   2   1   1   2   1   1   1   1   1   2   2   1   2   1   1   1   1   1   1   1   1   1   1   1   1   2   2   2   1   2   2   2   2   2   2   2   1   1   1   2   1   2   1   2   1   2   2   2   2   2   1   2   2   1   1   1   2   2   2
 MK-2-16                1   1   1   1   1   1   2   2   1   1   1   2   2   1   1   2   1   1   2   1   1   1   1   1   2   1   2   2   1   2   1   2   1   2   1   2   1   2   2   2   2   2   2   2   1   1   1   2   1   1   2   2   2   1   2   1   1   2   2   2   1   1   1   1   1   1   1   1   1   2   2   2   1   2   1   1   2   2   2   2   2   2   1   1   2   2   1   1   2   1   1   2   1   2   2   2   2   2   2   2   1   1   1   2   2   1   1   2   2   1   2   2   2   1   1   2   2   2   2   2   2   1   2   2   2   1   2   1   1   1   1   1   1   1   1   1   2   2   1   1   2   2   1   1   1   1   1   1   1   1   2   2   1   2   1   1   1   1   1   1   1   1   1   1   1   1   2   1   2   1   1   2   2   2   2   2   2   1   1   1   2   1   2   1   2   2   2   2   2   2   2   1   2   2   1   2   1   2   2   2
 MK-3-1                 2   1   2   1   2   2   2   2   2   2   2   2   1   1   2   2   1   2   1   2   2   2   2   1   2   1   1   2   1   2   1   1   1   1   2   2   2   2   2   2   2   2   1   2   2   1   1   1   2   1   1   1   1   1   1   2   2   1   1   2   1   1   2   2   2   2   2   1   1   1   2   1   1   2   1   1   2   2   1   2   2   1   2   1   2   2   1   1   1   2   1   1   1   2   1   2   1   1   1   1   2   1   1   1   1   2   2   2   1   2   2   2   1   1   1   2   1   2   2   1   1   2   2   1   2   2   2   1   2   2   2   1   1   1   2   1   2   2   2   2   2   2   1   1   2   2   1   2   2   2   1   1   2   1   1   2   1   1   2   2   1   2   1   2   2   1   1   1   2   2   2   2   1   2   1   2   2   2   1   2   2   2   1   1   1   2   1   2   1   1   2   2   1   1   2   1   1   2   2   2
 MK-3-2                 2   1   2   1   2   2   2   2   2   1   2   2   1   1   2   2   2   2   1   2   2   2   2   1   2   2   1   2   1   1   1   1   1   1   2   2   2   1   1   2   2   2   1   2   2   1   1   1   2   1   2   1   1   1   1   2   2   2   1   2   2   2   2   2   2   2   2   1   1   1   2   1   1   2   2   1   1   2   1   2   2   1   2   1   2   1   1   1   1   2   1   1   1   2   1   2   1   1   2   1   2   1   1   1   1   2   2   2   2   2   2   2   1   1   1   2   1   2   2   1   1   2   2   2   2   2   2   1   2   2   2   1   1   2   2   1   2   2   2   2   2   2   1   1   2   2   1   2   2   1   1   1   2   1   1   2   1   2   2   2   1   1   1   2   2   1   1   1   2   2   2   2   1   2   1   2   2   2   1   2   2   2   1   1   1   2   1   1   1   1   2   2   1   1   1   1   1   2   2   1
 MK-3-3                 2   2   2   1   2   2   1   1   2   1   2   2   2   1   2   2   2   2   1   2   2   2   2   1   2   2   1   2   1   1   1   1   1   1   2   2   2   1   1   2   1   2   1   2   2   2   1   1   2   1   2   1   1   1   1   1   1   2   1   2   2   2   2   2   2   2   2   1   1   1   1   1   2   2   2   1   1   2   1   2   2   1   2   1   2   2   1   2   1   2   1   1   1   2   1   2   2   2   2   1   2   1   2   1   1   2   2   2   1   2   2   2   1   1   1   2   1   2   2   1   1   2   2   2   2   2   1   1   2   2   2   1   1   2   2   1   1   1   1   2   2   2   1   1   2   2   1   2   2   1   1   1   2   1   1   2   1   1   2   2   1   1   1   2   2   1   1   1   2   2   2   2   1   2   1   2   2   2   1   2   2   2   1   1   2   2   1   1   1   1   2   2   1   1   1   1   1   2   2   1
 MK-3-4                 2   2   1   2   2   2   1   1   1   1   1   2   2   1   2   2   2   2   1   2   2   2   1   1   2   2   1   2   1   1   1   1   2   1   2   2   1   1   1   1   1   2   1   2   2   2   1   1   2   1   2   1   1   1   1   1   1   2   1   2   2   2   2   2   2   2   2   2   1   1   1   2   2   2   2   1   1   2   2   2   2   1   2   1   2   2   1   2   1   2   1   1   1   2   2   2   2   2   1   2   2   1   2   1   1   2   2   2   1   2   2   2   1   1   1   2   1   2   2   1   1   2   2   2   1   2   1   1   2   2   2   1   1   2   2   1   1   1   1   2   2   2   2   1   2   2   1   2   2   1   1   1   2   1   1   2   1   1   2   2   1   1   1   2   1   1   1   1   2   1   2   2   1   2   2   2   2   2   1   2   2   2   1   1   2   2   1   1   1   2   2   2   1   1   1   1   1   2   2   2
 MK-3-5                 2   2   1   2   2   2   1   1   1   1   1   1   1   1   2   2   1   2   1   2   2   2   1   2   2   2   1   2   1   1   1   1   1   1   2   2   2   1   1   1   1   2   1   2   2   2   1   1   2   1   2   2   1   1   2   1   1   2   1   2   2   2   2   2   2   2   2   2   1   1   1   2   2   2   2   1   1   1   1   2   2   1   2   1   2   2   1   2   1   2   1   1   1   2   2   1   2   2   1   2   2   1   2   1   1   2   2   2   1   2   2   2   1   1   1   2   1   2   2   1   1   2   2   2   1   2   1   2   2   2   2   1   1   2   2   1   1   1   1   2   2   2   2   1   1   2   1   2   2   1   1   1   2   1   1   2   1   1   2   2   2   2   1   2   1   1   1   2   2   1   2   2   1   1   2   2   1   2   1   2   2   2   1   1   2   2   1   2   1   2   2   1   1   1   1   1   1   2   2   2
 MK-3-6                 2   2   1   2   1   2   1   1   1   1   1   1   1   1   2   2   1   2   1   2   2   2   1   1   2   2   1   2   2   1   1   1   1   2   2   2   2   1   1   1   1   2   1   2   2   2   2   1   2   1   2   2   1   1   2   1   1   2   1   2   2   2   2   2   1   2   2   2   1   1   1   2   2   2   2   1   1   1   1   2   2   1   2   1   2   2   1   2   1   2   1   1   1   2   2   1   2   2   1   2   2   1   2   1   1   2   2   2   1   2   2   1   1   1   1   2   1   2   1   1   1   2   2   2   1   2   1   2   2   1   2   1   1   2   2   1   1   1   1   1   2   2   2   1   1   2   1   2   2   1   1   1   2   1   1   2   2   1   2   2   1   2   1   2   1   1   1   2   2   1   2   2   1   1   1   2   1   2   2   2   2   2   1   1   2   2   1   2   1   2   2   1   1   1   1   1   1   2   2   2
 MK-3-7                 2   2   1   2   1   2   1   1   1   1   1   2   1   1   2   2   1   2   2   2   2   2   1   1   2   2   2   2   2   1   1   1   1   1   2   2   2   1   1   1   1   2   1   2   2   2   2   1   2   2   2   2   2   1   2   1   1   1   1   2   2   2   2   2   1   2   2   2   1   1   1   2   2   2   2   1   1   2   1   2   2   1   2   1   1   2   1   2   2   1   2   1   1   2   2   1   2   2   1   2   2   1   2   2   1   2   1   2   1   2   2   1   1   1   1   2   1   2   1   1   1   2   2   2   1   2   1   2   2   1   2   1   1   2   2   1   1   1   1   1   2   1   2   1   1   2   1   2   2   1   1   1   2   1   1   2   1   1   2   2   1   2   1   1   1   1   1   2   2   1   2   1   1   1   1   2   1   2   2   2   2   2   1   1   2   2   1   2   1   2   2   1   1   1   2   1   1   1   2   2
 MK-3-8                 2   2   1   2   1   2   1   1   1   2   1   2   1   1   2   1   1   2   2   2   2   2   1   1   2   2   2   2   1   1   1   1   1   1   2   2   2   1   1   1   1   1   1   2   2   2   1   1   2   2   2   2   2   1   2   2   1   1   1   2   2   2   2   1   1   2   2   2   1   1   1   2   2   1   2   1   1   2   1   2   2   2   2   1   1   2   1   2   2   1   2   1   1   2   2   1   2   2   1   2   2   1   2   2   1   2   1   2   1   2   2   1   1   1   1   2   1   2   1   1   1   2   2   2   1   2   1   2   1   1   2   1   1   2   2   1   1   1   1   1   2   1   2   1   1   2   1   2   2   1   2   1   2   1   1   2   1   1   2   2   1   2   1   1   1   1   1   2   2   1   2   1   1   1   1   1   1   2   2   2   2   2   1   1   2   2   1   2   1   2   2   1   2   1   2   1   1   1   2   2
 MK-3-9                 2   2   1   1   1   2   1   1   1   2   1   2   1   1   1   1   1   2   2   2   2   2   1   1   2   2   2   2   1   1   1   1   1   1   2   2   2   1   1   1   1   2   1   2   2   2   1   1   2   1   2   2   2   1   2   2   1   1   1   2   2   2   2   1   1   2   2   2   1   1   1   2   2   1   2   1   1   2   1   1   2   1   2   2   1   2   1   2   2   1   2   1   1   2   2   1   2   2   1   2   2   1   2   1   1   2   1   1   1   2   2   1   1   1   1   2   1   2   1   1   1   2   2   2   1   2   1   2   1   1   1   1   1   2   2   1   1   1   1   1   2   1   2   1   1   2   1   2   2   1   2   1   2   1   1   2   1   1   2   2   1   2   1   1   2   2   1   2   2   1   2   1   1   1   1   1   1   2   2   2   2   2   1   1   2   2   1   2   1   2   2   1   2   1   2   1   1   1   2   2
 MK-3-10                2   2   1   1   1   1   1   1   1   2   1   2   1   1   1   1   1   2   2   2   2   2   1   1   2   2   2   2   1   1   1   1   2   1   1   2   2   1   1   1   1   2   1   2   2   1   1   1   2   1   2   2   2   1   2   2   1   1   1   2   2   2   1   1   1   2   2   2   1   1   1   2   2   2   2   2   1   2   1   1   2   1   2   2   1   2   1   1   2   1   2   1   1   2   2   1   2   2   1   2   2   1   2   1   1   2   1   1   1   2   2   1   1   1   1   2   2   2   1   1   1   2   2   1   1   2   1   2   1   1   1   1   1   2   2   1   1   2   2   2   2   1   2   1   1   1   2   2   2   1   2   1   2   1   1   2   1   1   1   2   2   2   1   1   2   2   1   2   2   1   2   1   1   1   1   1   1   2   2   2   2   2   1   1   2   2   1   2   1   2   2   1   1   1   2   1   1   1   2   2
 MK-3-11                2   2   1   1   1   2   1   1   1   2   1   2   1   1   1   1   1   2   2   2   2   2   1   1   2   2   2   2   1   1   1   2   2   1   1   2   1   1   1   1   1   2   1   2   2   1   1   1   2   2   2   2   2   1   2   2   1   1   1   2   1   2   1   1   1   2   2   2   1   1   1   2   2   2   2   2   1   1   1   1   2   1   1   2   1   2   1   1   2   1   2   1   1   2   2   1   2   2   1   2   2   1   2   2   1   1   1   1   1   2   1   1   2   1   1   2   2   2   1   1   1   2   2   1   1   2   1   2   1   1   1   1   2   2   2   1   2   2   1   2   2   1   2   1   1   1   2   1   2   1   2   1   2   1   1   2   1   1   1   2   2   2   1   1   2   2   1   2   2   1   2   1   1   1   1   1   2   2   2   2   2   2   1   1   2   2   2   2   1   2   2   2   1   1   2   1   1   1   2   2
 MK-3-12                2   2   1   1   2   2   1   1   1   2   1   2   2   1   1   1   1   2   2   2   2   2   1   1   2   2   2   2   1   1   1   2   2   1   1   2   1   1   1   1   1   2   1   2   2   1   1   2   2   2   2   2   2   1   2   2   1   1   1   2   1   2   1   1   1   2   2   2   1   1   1   2   2   2   2   2   1   1   1   1   2   1   1   2   2   2   2   1   2   2   2   1   2   2   2   1   2   2   1   2   1   1   2   2   1   1   2   1   1   2   1   1   1   1   1   1   1   2   2   1   1   2   1   1   1   2   1   2   1   1   1   1   2   2   2   1   2   2   2   2   2   1   2   1   2   1   1   1   2   1   2   1   2   1   1   1   1   1   1   2   1   2   1   1   2   1   2   2   2   2   1   1   1   2   1   1   2   2   2   2   2   1   1   2   2   2   2   2   1   2   2   2   1   1   1   1   2   1   2   2
 MK-3-13                2   2   2   1   2   2   1   1   1   2   2   2   2   1   1   1   2   2   2   2   2   2   1   1   2   1   2   2   1   1   1   2   2   1   1   2   1   1   1   1   1   2   1   2   2   1   1   2   2   2   1   2   2   1   2   2   1   1   1   2   1   2   1   1   1   1   2   2   1   1   1   1   2   2   2   2   1   1   1   1   2   1   1   2   2   2   2   1   2   2   2   1   2   2   2   1   2   2   1   1   1   2   2   2   1   1   1   1   1   2   1   1   1   1   1   1   1   2   2   1   1   2   1   1   1   1   1   2   1   1   1   1   2   2   2   2   2   2   2   2   2   1   2   1   2   1   1   1   2   1   2   2   2   1   1   1   1   1   1   1   1   2   1   1   2   1   2   2   2   2   2   2   1   2   1   1   2   2   2   2   2   1   1   2   2   1   2   2   2   2   2   2   1   1   1   1   2   1   2   2
 MK-3-14                2   2   2   1   2   2   1   1   1   2   2   2   1   1   1   1   2   2   2   2   2   2   1   1   2   1   2   2   1   1   1   2   2   1   1   2   1   1   1   1   1   2   1   2   2   2   1   2   2   2   1   2   2   1   2   2   2   1   1   2   1   2   1   1   1   1   2   2   1   1   1   1   2   2   2   2   1   1   1   1   2   1   1   2   2   2   2   1   2   2   2   1   2   2   2   1   1   2   1   1   1   2   2   2   2   1   1   1   1   2   1   1   1   2   2   1   1   2   2   1   2   2   1   1   1   1   1   2   1   1   1   1   2   1   2   2   2   2   2   2   2   1   2   2   2   1   1   1   2   2   2   2   2   1   1   1   1   1   1   2   1   2   1   1   2   1   2   2   2   2   2   2   1   1   1   1   2   2   2   2   2   1   1   2   2   1   2   2   2   2   2   2   1   1   1   1   1   2   2   2
 MK-3-15                2   2   2   1   2   1   1   1   1   2   2   2   1   1   2   1   2   2   2   2   2   2   1   1   2   2   2   2   1   1   1   2   2   1   1   2   1   1   1   1   1   2   1   1   2   2   1   2   2   2   1   2   2   1   2   1   1   1   1   2   1   2   1   1   1   1   2   1   1   2   1   1   2   2   2   1   2   1   1   1   2   2   1   2   1   2   2   2   2   2   2   1   2   2   1   1   1   2   1   1   1   2   2   2   1   1   1   1   1   2   2   1   1   2   2   1   1   2   2   1   2   2   1   1   1   1   1   2   1   2   1   1   2   1   2   2   2   2   2   2   2   1   1   2   2   1   1   1   2   2   2   2   2   2   1   1   1   1   1   2   1   2   1   1   2   1   2   2   1   2   2   1   1   1   1   1   2   2   2   2   2   1   1   2   2   1   2   2   2   1   2   2   1   1   1   1   1   2   2   2
 MK-3-16                2   2   2   1   1   1   1   1   1   2   2   2   1   1   2   1   2   2   2   2   2   2   1   1   2   2   2   2   1   2   2   2   2   1   1   2   1   1   1   1   1   2   1   1   1   2   1   2   1   2   1   2   2   1   2   1   1   1   1   2   1   2   1   1   1   1   1   1   1   2   1   1   2   2   1   1   2   1   1   1   2   2   1   1   1   2   2   2   2   2   1   1   2   2   1   1   1   2   1   1   1   2   2   2   1   1   1   1   1   2   2   1   2   2   2   1   2   2   2   1   2   2   1   1   1   2   2   2   2   2   1   1   2   1   2   2   2   2   2   2   2   1   1   2   1   1   1   2   2   2   2   2   2   2   2   1   1   1   1   2   1   2   1   1   2   1   2   1   1   2   2   1   2   1   2   1   2   2   2   2   2   1   1   2   2   1   2   2   2   1   2   2   1   1   1   2   1   2   2   2
 MK-4-1                 2   2   1   1   2   2   1   2   1   2   1   1   1   1   2   2   1   2   1   1   1   1   2   2   2   2   2   1   1   1   2   2   2   1   1   2   1   2   2   1   1   2   1   1   1   1   2   1   1   1   1   1   2   1   2   2   2   2   2   1   2   2   2   2   1   2   1   1   2   2   2   2   1   1   1   1   2   2   1   2   1   2   2   1   1   1   2   1   1   2   1   2   2   1   1   1   2   1   1   1   1   1   1   2   2   2   1   1   2   2   2   1   2   2   2   2   2   1   2   1   2   2   2   2   1   1   2   2   1   1   2   1   2   1   1   1   2   1   1   2   2   1   1   1   1   2   2   1   1   1   2   1   2   1   1   2   1   1   1   1   2   1   1   2   1   1   1   2   1   2   1   2   2   2   2   1   2   1   1   2   2   1   1   1   1   1   1   1   1   2   1   1   1   1   2   1   2   2   2   2
 MK-4-2                 2   2   1   1   2   2   1   2   1   2   1   1   2   1   1   2   2   2   1   1   2   1   2   1   1   2   2   1   1   1   2   2   2   1   1   2   1   2   1   1   1   2   1   1   1   1   1   1   1   1   1   1   2   1   2   2   2   1   2   1   2   2   2   2   1   2   1   1   2   2   2   2   1   1   1   1   2   2   1   2   1   2   2   1   1   1   1   1   2   2   1   2   2   1   1   2   2   1   1   1   1   1   1   2   2   2   1   1   2   2   2   1   2   2   2   2   2   1   2   1   2   2   2   2   1   1   2   2   1   2   2   1   1   1   1   1   2   2   1   2   2   1   1   1   1   2   2   2   2   1   2   1   2   1   1   2   1   1   1   2   2   1   1   1   2   1   1   2   1   2   1   2   2   2   2   1   2   1   1   2   2   1   1   1   1   1   1   1   1   2   1   1   1   1   2   1   1   2   2   2
 MK-4-3                 2   2   1   1   2   2   1   2   1   2   1   1   2   1   1   2   2   2   2   1   2   1   2   1   1   2   2   1   1   1   2   2   2   1   1   2   2   2   1   1   1   2   1   1   1   1   1   1   1   1   1   1   2   1   2   2   1   1   2   1   2   1   2   2   1   2   1   1   2   2   2   2   1   1   1   1   2   2   1   2   1   2   2   1   2   1   1   1   2   2   1   2   2   1   1   2   2   1   2   1   1   1   1   2   2   2   2   1   2   2   2   1   2   2   2   2   2   1   2   1   2   2   2   2   1   1   2   2   1   2   2   1   1   1   1   1   2   2   1   2   2   1   1   1   1   2   2   2   2   1   1   1   2   1   1   2   1   1   1   2   2   1   1   1   2   1   1   2   2   2   1   2   2   2   2   2   1   1   1   2   2   1   2   2   1   1   1   1   1   2   1   1   1   1   2   1   1   2   2   2
 MK-4-4                 2   2   1   1   2   2   1   2   1   2   1   1   2   1   1   2   2   2   2   1   1   1   2   1   1   2   2   1   1   1   2   2   2   1   1   2   2   2   1   1   1   2   1   1   1   1   1   1   1   2   1   1   2   1   2   2   1   1   2   1   2   2   2   2   1   2   1   1   2   1   2   2   1   1   1   1   2   2   1   2   2   2   2   1   2   1   1   1   2   2   1   1   2   1   1   2   2   1   2   1   1   1   1   2   2   2   2   1   2   2   2   1   1   2   2   2   2   2   2   1   2   2   2   2   1   1   2   2   1   2   2   1   1   2   1   1   2   2   1   2   2   1   1   1   1   2   2   2   2   1   1   1   2   1   1   2   1   1   1   2   2   1   1   1   2   1   1   2   2   2   2   2   2   2   2   2   2   1   1   2   2   1   2   2   1   1   2   1   1   2   1   1   1   1   2   1   1   2   2   2
 MK-4-5                 2   2   1   1   2   2   1   2   1   2   1   1   2   1   2   2   2   2   2   1   1   1   2   1   2   2   1   1   1   1   1   2   2   1   1   2   2   2   1   1   1   2   1   1   1   1   1   1   2   2   1   1   2   1   2   2   1   1   2   1   2   2   2   2   1   2   1   1   2   1   2   1   1   1   1   1   2   2   1   2   2   2   2   1   2   1   1   1   2   2   1   1   2   1   1   2   2   1   2   1   1   1   1   2   2   2   2   1   2   2   2   1   1   2   1   2   2   2   2   1   2   2   2   2   1   1   2   2   1   2   1   1   2   2   1   1   1   2   1   1   2   1   1   1   1   2   1   2   2   1   1   1   2   1   1   2   1   1   1   2   2   1   1   1   2   1   1   2   1   2   2   2   2   2   2   2   1   1   1   2   2   1   2   2   1   1   2   1   2   2   1   1   1   1   2   1   1   1   2   2
 MK-4-6                 2   2   1   1   2   2   1   2   1   2   1   1   2   1   2   2   2   2   2   1   2   2   2   1   2   2   1   1   1   1   1   2   2   1   1   2   2   2   1   1   1   2   1   1   1   1   1   1   2   2   1   1   2   1   2   2   1   1   2   1   2   2   2   2   1   2   1   1   2   1   2   1   1   1   1   1   2   2   2   2   2   2   2   1   2   1   1   1   2   1   1   1   2   1   1   2   2   1   2   1   1   1   1   2   2   2   2   1   2   2   2   1   1   2   2   2   2   2   2   1   2   2   2   2   2   1   2   2   1   2   1   2   2   2   1   1   1   2   1   1   2   1   1   1   1   2   1   2   2   1   1   1   2   1   1   2   1   1   1   2   2   1   1   1   2   2   1   2   1   2   2   2   2   2   2   2   1   1   1   2   2   1   2   1   1   1   2   1   1   2   1   1   2   1   2   1   1   1   1   2
 MK-4-7                 2   2   1   2   2   2   1   2   2   2   1   1   2   1   2   2   2   1   2   1   2   2   2   1   2   2   1   1   1   1   2   2   2   1   1   2   2   2   1   1   1   2   1   1   1   1   1   1   2   2   1   1   2   1   2   1   1   1   2   1   2   2   2   2   1   2   1   1   2   1   2   2   1   1   1   1   2   1   2   2   2   2   1   1   2   1   1   1   2   1   1   1   2   1   2   2   2   2   2   1   1   1   1   2   2   2   2   1   2   2   2   2   1   2   2   2   2   1   2   1   2   2   2   2   1   1   2   2   1   2   1   2   2   2   1   1   1   2   1   1   2   1   1   1   1   1   1   2   2   1   1   1   2   1   1   2   1   1   1   2   2   1   1   2   2   2   1   2   1   2   2   2   2   2   2   2   1   1   1   1   2   2   2   1   2   1   2   1   2   2   1   1   2   1   2   1   1   1   1   2
 MK-4-8                 2   2   1   2   2   2   1   2   2   2   1   1   2   1   2   2   2   1   2   1   2   2   2   1   2   2   1   1   1   1   2   2   2   1   1   2   2   2   1   1   1   2   1   1   1   2   1   1   2   2   1   1   2   2   2   1   1   1   2   1   2   2   2   2   1   1   1   1   2   1   2   2   1   1   1   1   2   2   2   2   2   2   1   1   2   1   1   1   2   1   1   1   2   1   2   2   2   2   2   1   1   1   1   2   2   2   2   1   2   2   2   2   1   2   2   2   2   2   2   2   2   2   2   2   1   1   2   2   1   2   1   1   2   2   1   1   1   2   1   1   2   1   2   1   1   1   1   2   2   1   1   1   2   1   1   2   1   1   1   2   2   2   1   2   2   1   1   2   1   2   2   2   2   2   2   1   1   1   1   1   2   1   2   1   2   1   2   1   2   2   1   1   2   1   2   1   1   1   2   2
 MK-4-9                 2   2   1   2   2   1   1   2   1   2   1   1   2   1   2   2   2   1   2   1   2   1   2   1   2   2   1   1   1   1   2   2   2   1   1   1   2   2   1   1   1   2   1   1   1   2   1   1   2   2   1   1   2   2   2   1   1   1   2   1   2   2   2   2   1   1   1   1   2   2   2   2   2   1   1   2   2   2   2   2   2   2   1   1   2   1   1   1   2   1   1   1   2   1   2   2   2   2   2   1   1   1   2   2   2   2   2   1   2   2   2   2   2   2   2   2   2   1   2   2   2   2   2   2   1   1   2   2   1   2   1   1   1   2   1   1   2   2   1   2   2   1   2   1   1   1   1   2   2   1   1   1   2   1   1   2   1   2   1   2   2   2   1   1   2   1   1   2   1   2   2   2   2   2   2   1   1   1   1   1   2   2   2   1   1   1   2   1   2   2   1   1   2   2   2   1   1   1   2   2
 MK-4-10                2   2   2   2   2   1   1   2   1   2   1   2   2   1   1   2   2   1   2   1   2   1   2   1   2   2   1   1   1   1   2   2   2   1   1   1   2   2   2   1   1   2   1   1   1   2   1   1   2   2   1   1   2   2   2   1   1   1   2   1   2   2   2   2   1   1   1   1   2   2   2   2   2   1   1   2   2   2   2   1   2   2   1   1   2   1   1   1   1   1   1   2   2   1   1   2   2   2   2   1   1   1   2   2   2   2   2   1   2   2   2   2   2   2   2   1   2   1   1   2   1   2   2   2   1   1   2   2   2   2   1   1   2   2   1   1   2   2   1   2   2   1   2   1   1   1   1   2   2   1   1   1   2   1   1   2   1   2   1   2   2   2   1   1   2   2   1   2   1   2   2   2   2   2   2   1   1   1   1   1   2   1   2   1   1   1   2   2   2   2   1   1   2   2   2   1   1   1   2   2
 MK-4-11                2   2   2   2   2   1   2   2   1   2   1   2   2   1   1   2   1   1   2   1   2   1   2   1   2   2   1   1   1   1   2   1   1   1   1   1   2   2   2   1   2   2   2   1   2   2   1   1   2   2   1   1   2   2   2   1   1   1   2   2   2   2   2   2   1   1   2   1   1   2   2   2   2   1   1   2   2   2   1   1   2   2   1   1   2   1   1   1   1   1   1   2   2   1   1   2   2   2   1   1   1   1   2   2   2   1   2   1   2   2   2   2   2   2   2   1   2   1   1   2   1   2   2   2   1   1   2   2   2   2   1   2   2   2   1   2   2   2   1   2   2   1   2   1   1   1   1   2   2   1   1   1   2   1   1   2   1   2   1   2   2   1   1   1   2   2   1   2   1   2   2   2   2   2   2   1   1   1   1   1   2   1   2   2   1   1   2   2   2   2   1   1   2   2   2   1   1   1   2   2
 MK-4-12                2   2   2   2   2   1   2   1   1   2   1   2   2   1   1   2   2   1   2   1   2   1   2   1   2   2   1   1   1   1   2   1   2   1   1   1   2   2   2   1   2   2   1   1   2   2   1   1   2   2   1   1   2   2   2   1   1   1   2   2   2   2   2   2   2   1   2   1   1   2   2   2   2   2   1   2   2   2   1   2   2   2   1   1   2   1   1   1   1   1   1   2   2   1   1   2   2   1   1   1   1   1   1   2   2   1   2   1   2   2   2   1   2   2   2   1   2   1   1   2   1   2   2   2   1   1   2   2   1   2   1   2   2   2   1   2   2   2   1   2   1   1   2   2   1   1   1   2   2   1   1   1   1   1   1   2   1   2   1   2   2   1   1   1   2   2   2   2   1   2   2   2   2   1   2   1   1   1   1   1   2   1   2   2   1   2   2   2   2   2   1   1   2   1   2   2   1   1   2   2
 MK-4-13                2   2   2   2   2   1   2   1   1   2   1   2   2   1   1   2   2   1   2   1   2   1   2   1   2   2   1   1   2   2   1   1   2   1   1   1   2   2   2   1   2   1   1   1   2   2   1   2   1   2   1   1   2   2   2   1   1   1   2   2   2   2   2   2   2   1   2   1   1   2   2   2   2   2   1   2   2   2   1   2   2   2   1   1   2   1   1   1   1   1   1   2   2   1   1   1   2   1   1   1   1   1   1   2   2   1   2   1   2   1   2   1   1   2   2   1   2   1   1   2   1   1   2   2   1   1   2   2   1   2   1   2   2   2   1   2   1   2   2   2   2   1   2   1   1   1   1   2   2   1   1   1   1   1   1   2   1   1   1   2   2   1   1   1   2   2   1   2   1   2   2   1   2   1   2   1   1   1   1   1   2   1   2   2   2   2   2   2   2   2   1   1   2   1   2   2   1   1   2   2
 MK-4-14                2   2   2   2   2   1   2   1   1   2   1   1   2   1   1   2   2   1   2   1   1   1   2   1   2   2   1   1   2   2   1   1   2   1   1   1   2   1   2   1   2   1   1   1   2   2   2   2   1   1   1   1   2   2   2   1   1   1   2   1   2   2   2   2   2   1   2   1   1   1   2   2   2   2   1   2   2   2   1   2   2   2   1   1   2   1   1   1   1   1   1   2   2   1   2   1   1   1   1   1   1   1   1   2   2   1   2   1   2   1   2   1   1   2   1   1   2   1   1   2   1   1   2   2   1   1   2   2   1   2   1   2   2   2   2   2   1   2   2   2   2   1   2   1   1   1   1   2   2   1   1   1   1   1   1   1   2   1   2   1   2   1   1   1   2   2   1   2   1   1   2   1   2   1   1   1   1   1   1   1   2   1   2   2   2   2   2   2   2   2   1   1   2   1   2   2   1   1   2   2
 MK-4-15                2   2   2   1   2   1   2   1   2   2   1   1   2   1   1   2   1   1   2   2   1   1   2   1   2   1   1   1   2   2   1   1   2   1   1   2   2   1   2   1   2   1   1   2   2   2   2   1   1   1   1   1   2   2   2   1   1   1   2   1   2   2   2   2   2   1   2   1   1   1   2   2   2   2   1   2   2   2   1   1   2   2   1   1   2   1   1   1   1   2   1   2   1   1   2   1   1   1   1   1   1   1   1   1   2   1   2   2   2   1   2   1   1   2   1   1   1   1   1   2   2   1   2   2   1   1   2   2   1   2   1   2   2   1   2   2   1   2   2   2   1   1   1   1   1   1   1   2   2   1   1   1   1   1   1   1   2   1   2   1   2   1   2   2   2   1   1   2   2   1   1   1   2   1   1   1   2   1   1   1   2   1   2   2   2   2   2   2   2   2   1   1   2   1   2   2   1   1   2   2
 MK-4-16                2   2   2   1   2   1   1   1   2   2   1   1   2   1   1   2   1   1   1   2   1   1   2   1   2   1   1   1   2   2   1   1   2   1   1   2   2   2   2   1   2   1   1   2   2   2   2   1   2   2   1   2   2   2   2   2   1   2   2   2   2   1   1   2   2   1   2   1   1   1   2   2   2   2   1   2   2   2   1   1   2   1   1   1   2   1   1   1   1   2   2   2   1   1   2   1   1   1   1   2   1   2   1   1   2   1   2   2   2   1   2   1   1   2   1   1   2   1   1   2   2   1   1   2   1   2   2   2   1   2   1   2   2   1   2   2   1   2   2   2   1   1   1   1   1   1   1   2   2   1   1   1   1   1   1   1   2   1   2   1   2   1   2   2   2   1   1   2   1   1   1   1   2   1   1   1   2   1   1   1   2   1   2   2   2   2   2   2   2   1   1   1   2   1   2   2   1   1   2   2
 MK-5-1                 2   2   2   1   1   2   2   2   2   1   2   2   1   1   2   2   1   2   1   2   1   2   1   2   1   1   2   2   2   1   1   1   1   2   2   1   2   2   1   1   2   1   2   2   2   1   2   1   1   2   1   1   1   1   1   2   1   2   2   2   2   2   1   2   1   1   1   1   2   2   1   2   2   1   1   1   2   2   1   1   2   2   1   2   2   1   1   1   2   1   2   2   1   2   2   1   1   2   2   2   1   1   2   2   2   2   2   2   2   2   2   1   1   2   1   1   2   2   1   1   2   1   1   2   2   1   2   2   2   1   2   2   1   1   1   1   1   2   1   1   2   1   2   2   1   1   1   2   1   1   2   2   2   2   1   1   2   2   2   2   2   1   1   2   1   1   1   1   1   2   1   2   1   2   2   1   2   2   2   1   1   2   1   1   1   1   2   1   1   2   1   1   2   1   2   2   2   2   1   1
 MK-5-2                 2   2   2   1   1   2   2   1   2   1   2   2   1   1   2   2   2   2   1   1   1   2   1   2   2   1   2   2   2   1   1   1   1   2   2   1   2   2   1   1   2   1   2   2   2   1   2   1   1   2   1   1   1   1   1   2   1   2   2   1   2   2   1   2   1   1   1   2   2   2   1   2   2   1   1   2   2   2   1   1   2   2   1   2   2   2   1   1   2   1   2   2   1   1   2   1   1   2   2   2   1   2   2   2   2   1   2   2   2   2   2   1   2   2   2   1   1   2   1   1   1   1   1   2   2   1   2   1   2   1   2   2   1   1   1   1   1   2   1   1   2   1   1   2   1   1   1   2   1   1   2   2   2   2   1   1   2   2   2   2   2   1   1   2   1   1   1   1   1   2   1   2   2   2   2   2   2   1   2   1   1   2   1   1   1   1   2   1   1   2   1   1   1   1   1   2   2   1   2   1
 MK-5-3                 2   2   1   1   1   2   2   1   2   1   2   2   1   1   2   2   1   2   1   1   2   1   1   2   2   1   1   2   1   1   1   1   1   2   1   1   2   2   1   1   2   1   1   2   2   1   1   1   1   2   1   1   2   1   1   2   2   2   2   1   2   2   1   1   1   1   1   2   2   2   1   2   2   1   1   2   2   2   1   2   2   2   1   2   2   2   1   1   2   1   2   2   1   1   2   1   1   2   1   2   1   2   2   2   1   1   2   2   2   2   2   1   2   1   2   1   1   2   1   1   1   1   1   2   2   1   2   1   2   2   2   2   1   1   1   2   1   2   1   1   2   1   1   2   1   1   1   1   1   1   2   2   2   2   1   1   2   2   2   2   2   1   1   2   1   1   1   1   1   2   1   2   2   2   2   2   2   1   2   1   1   2   1   1   1   1   2   1   1   2   1   1   1   1   1   1   2   1   2   1
 MK-5-4                 2   2   1   1   1   2   2   1   2   1   2   2   1   2   2   2   1   2   1   1   2   1   1   2   2   1   2   1   1   1   1   1   2   2   1   1   2   2   2   1   2   2   1   2   2   1   1   1   1   2   1   1   2   1   1   2   2   2   2   1   2   2   1   1   1   1   1   2   2   1   1   1   2   1   1   2   2   1   1   2   1   2   1   2   2   2   1   1   2   1   2   2   2   2   2   1   1   2   1   2   1   2   2   2   1   1   2   2   2   2   2   1   2   1   2   2   2   2   2   2   1   1   1   2   2   1   2   1   2   2   2   2   1   1   1   2   1   1   1   1   2   1   1   2   1   1   2   1   1   1   2   2   2   2   1   1   2   2   2   2   2   1   1   2   1   1   2   1   1   1   1   2   2   2   2   2   2   1   1   2   1   2   1   1   1   1   2   1   1   2   1   1   1   1   1   1   2   1   2   1
 MK-5-5                 2   2   1   1   1   2   2   2   2   1   2   2   1   2   2   2   1   2   1   1   2   1   1   2   2   1   2   1   1   1   1   1   2   1   1   1   2   1   2   1   2   2   1   2   2   1   1   1   1   2   1   1   2   1   1   2   2   2   2   1   2   2   1   1   1   1   1   2   1   1   1   1   2   1   1   2   2   1   2   2   1   2   1   2   1   2   1   1   2   1   2   2   2   2   2   1   1   2   1   2   1   2   2   2   1   1   2   1   2   2   2   2   1   1   2   2   2   1   1   2   1   1   1   1   1   1   2   1   1   2   2   2   1   1   1   2   1   1   1   1   2   1   1   2   1   1   2   1   1   1   2   2   2   2   1   1   2   2   2   2   2   1   1   2   1   2   2   1   1   1   1   2   2   2   1   1   1   1   1   2   2   2   1   1   2   1   2   1   1   1   1   1   1   1   1   1   2   1   2   1
 MK-5-6                 2   2   1   1   1   2   2   2   2   2   2   2   1   2   2   2   1   2   1   2   2   1   1   2   2   1   2   1   1   1   1   1   2   1   1   1   1   1   2   1   1   2   1   2   2   1   1   2   1   2   1   2   2   1   1   2   2   2   1   1   2   2   1   1   1   1   1   2   1   1   1   1   2   1   1   2   1   1   2   2   1   2   1   2   1   1   1   1   2   2   2   2   2   2   2   2   1   2   1   2   1   2   2   2   1   1   2   1   2   2   1   2   1   1   2   2   1   1   1   2   1   1   1   1   1   1   2   1   1   2   2   2   1   2   1   2   2   1   1   1   1   1   1   2   1   2   2   1   1   1   2   2   2   2   2   1   2   1   2   2   2   1   1   2   1   2   2   1   1   1   1   2   2   1   2   1   1   1   1   2   2   2   1   1   2   1   2   1   1   1   2   1   1   1   1   1   2   1   2   1
 MK-5-7                 2   2   1   1   1   2   2   2   2   2   2   1   1   2   1   2   1   1   2   2   2   1   2   2   2   1   2   1   1   1   1   1   2   1   1   1   1   1   2   1   1   2   1   2   2   1   1   2   1   2   1   2   2   1   1   2   2   2   1   1   2   2   1   2   1   1   1   2   1   1   1   1   2   1   1   2   1   1   2   2   1   2   1   2   2   1   1   1   2   2   2   2   2   1   2   2   1   2   1   2   1   2   1   2   1   1   2   1   2   2   1   2   1   1   2   2   1   2   1   2   2   1   2   1   1   1   2   1   1   2   2   2   1   2   1   2   2   2   1   1   1   1   1   2   1   2   2   1   1   1   2   2   2   2   2   1   2   1   2   1   2   1   1   2   1   2   2   1   1   1   1   2   2   1   1   1   1   1   1   2   2   2   1   1   2   1   2   1   1   1   2   1   2   1   1   1   2   1   2   1
 MK-5-8                 1   2   1   1   1   2   2   2   2   2   2   2   2   2   1   2   1   1   2   2   1   1   1   2   1   1   2   1   1   2   1   2   2   1   1   1   1   1   2   1   1   2   1   2   2   1   1   2   1   2   1   2   2   1   1   2   2   2   1   1   2   2   1   2   1   2   1   2   1   1   1   1   2   1   1   1   1   1   2   1   1   2   1   2   2   1   1   1   2   2   2   2   2   1   1   2   1   2   1   2   1   2   1   2   2   1   2   1   2   2   2   2   1   1   2   2   2   2   1   2   2   1   2   1   1   1   2   1   1   2   2   2   1   2   1   2   2   2   1   1   1   1   1   2   1   2   2   1   1   2   2   2   2   2   2   1   2   1   2   1   2   2   1   2   1   2   2   1   1   1   1   2   2   1   1   1   1   1   1   1   2   2   1   1   2   1   2   1   1   1   2   1   2   1   1   1   2   1   2   1
 MK-5-9                 2   2   1   1   1   1   2   2   2   2   2   2   2   2   1   2   1   1   2   2   1   2   1   2   1   1   2   1   1   1   1   2   2   2   1   1   1   1   2   1   1   2   1   2   2   1   1   2   1   2   1   1   2   2   1   2   2   2   1   2   2   2   1   2   1   2   1   2   1   1   1   1   2   2   1   1   2   1   2   1   1   2   1   1   2   1   1   1   2   2   2   2   1   1   1   2   1   1   2   2   1   2   1   2   2   1   2   1   2   1   2   2   2   2   2   2   2   2   1   2   2   1   2   1   1   1   2   1   1   2   2   2   1   2   1   2   2   2   1   1   1   1   1   2   1   2   2   1   1   2   2   1   2   2   2   1   2   1   2   1   2   2   1   2   1   2   2   1   1   1   1   2   2   1   1   1   1   1   1   1   2   2   1   1   2   1   2   1   1   1   2   1   2   1   1   1   1   1   2   1
 MK-5-10                2   2   1   1   1   1   2   2   2   1   2   2   2   2   1   2   1   2   2   2   1   2   1   2   1   1   2   1   1   1   1   2   2   2   1   1   1   1   2   1   1   2   1   2   2   2   1   2   1   2   1   1   2   1   2   2   2   1   1   2   1   2   1   2   1   2   1   2   1   1   1   1   2   2   1   2   1   1   2   1   1   2   1   1   2   1   1   1   2   2   2   2   1   1   1   2   1   1   2   1   1   2   1   2   2   1   2   1   2   1   2   2   1   2   2   2   2   2   1   2   2   1   2   1   1   2   2   1   2   2   2   2   1   2   1   2   2   2   1   1   1   1   1   2   1   2   2   2   1   2   2   1   1   2   2   1   2   1   2   1   2   2   1   2   1   2   2   1   1   2   1   2   1   1   1   1   1   1   1   1   2   1   1   1   2   1   2   1   1   1   2   1   2   1   1   1   1   2   2   1
 MK-5-11                2   2   1   1   1   1   2   2   2   1   2   2   2   2   1   2   1   2   2   2   1   2   1   2   1   1   2   1   1   1   1   1   2   2   1   1   1   1   2   1   1   2   1   2   2   2   2   2   1   2   1   1   2   2   1   2   2   1   1   2   2   2   1   2   1   2   1   2   1   1   1   1   2   2   1   1   1   1   2   1   2   2   1   1   2   1   1   1   2   1   1   2   1   1   1   2   1   1   2   1   1   2   1   2   2   1   2   1   2   1   2   2   1   2   1   2   2   2   1   2   2   1   2   1   2   2   1   1   2   2   2   2   1   2   1   2   2   2   1   1   1   1   1   2   1   2   2   2   1   2   2   1   2   2   2   1   2   1   2   1   2   2   1   2   1   2   2   1   1   2   1   1   1   1   1   1   1   1   1   1   2   1   1   1   2   1   2   1   1   1   2   1   2   1   1   2   1   2   2   1
 MK-5-12                2   2   1   1   1   1   2   2   2   1   2   2   1   2   1   2   1   2   2   2   1   1   1   2   2   1   2   1   1   1   1   1   2   2   1   1   1   1   2   1   1   2   1   2   2   2   2   2   1   2   1   1   2   2   1   2   2   1   1   2   2   2   1   2   1   2   1   2   1   1   1   2   2   2   1   1   1   1   2   1   2   2   2   1   2   1   1   1   2   1   1   2   1   1   1   2   1   1   1   1   1   2   1   2   2   1   2   1   2   1   1   2   1   2   1   2   2   2   2   1   2   1   2   1   2   2   1   1   2   2   2   2   1   2   1   2   2   2   1   1   1   1   1   2   1   2   2   2   1   2   2   1   1   2   2   1   2   1   2   1   2   2   1   2   1   1   2   1   1   2   1   2   1   1   2   1   1   1   1   1   1   1   1   1   2   1   2   1   1   1   2   2   2   1   1   2   1   2   2   1
 MK-5-13                2   2   1   1   1   1   2   2   2   1   2   2   1   2   1   2   1   2   2   2   1   2   1   2   2   1   2   1   1   1   1   1   2   2   2   1   1   1   2   1   1   2   1   2   2   2   2   2   1   2   1   1   1   2   1   2   2   1   1   2   2   2   1   2   1   2   1   2   1   1   1   2   1   2   1   1   1   1   2   2   2   2   2   1   2   1   1   1   2   1   1   2   2   1   2   2   1   1   1   1   1   2   1   2   2   1   2   1   1   1   1   1   1   2   1   2   2   2   2   1   2   2   2   1   2   2   2   1   2   2   2   2   1   2   1   1   2   2   1   2   1   1   1   2   1   2   1   2   1   2   2   1   1   2   2   1   2   1   2   1   2   2   1   2   1   1   2   2   1   2   1   2   1   1   2   1   1   1   1   1   1   1   2   1   2   1   2   1   1   1   2   2   2   1   1   1   1   2   2   1
 MK-5-14                2   2   1   1   1   1   2   1   2   2   2   2   1   2   1   2   1   2   2   2   1   2   1   2   2   1   2   1   1   1   1   1   2   2   2   1   1   1   2   1   1   2   2   2   2   2   2   2   1   2   1   2   1   2   1   2   2   1   1   2   2   2   1   2   1   2   1   2   2   1   1   2   1   2   1   2   1   2   2   2   2   2   2   1   2   1   1   1   1   1   1   2   1   1   2   2   1   1   1   1   1   2   1   2   2   1   2   2   1   1   1   1   1   2   1   2   2   2   2   2   2   2   2   1   2   2   2   1   2   2   2   2   1   2   1   1   2   2   2   2   1   1   1   1   1   2   1   2   1   2   2   1   1   2   2   1   1   1   2   1   2   2   1   2   1   1   2   1   1   2   1   2   1   1   2   1   1   1   1   1   2   1   2   1   1   1   2   1   1   1   2   2   2   1   1   1   1   2   2   1
 MK-5-15                2   2   2   1   1   1   2   1   2   2   2   2   2   2   1   2   1   2   2   2   1   2   1   2   2   1   2   1   1   1   1   1   2   1   1   1   1   1   2   1   1   2   2   2   2   2   2   2   1   2   1   2   1   2   1   2   2   1   2   2   2   2   1   2   1   2   2   2   2   1   1   2   1   1   1   2   1   2   1   2   2   2   2   1   1   1   1   1   1   1   1   2   1   2   2   2   1   1   1   1   1   2   1   2   2   1   2   2   1   1   1   1   1   1   1   2   2   2   2   2   2   2   2   1   2   2   2   1   2   2   2   2   1   2   1   1   2   2   2   2   1   1   1   1   1   2   1   2   1   2   2   1   1   2   2   1   1   1   2   1   2   2   1   2   1   1   2   1   1   2   1   2   1   1   2   1   1   1   1   1   2   1   2   1   1   1   2   1   1   1   2   2   2   1   1   1   1   2   1   1
 MK-5-16                2   2   2   1   1   1   2   1   2   2   2   2   1   2   2   2   1   1   2   2   1   2   2   2   1   1   2   1   1   1   1   1   2   1   1   1   1   1   2   1   1   2   2   2   2   2   2   2   1   2   1   2   1   2   1   2   2   1   2   2   2   2   1   2   1   2   2   2   2   1   1   2   1   1   1   2   1   2   1   2   2   2   2   1   1   1   1   2   1   1   1   2   1   2   2   2   2   1   1   1   1   2   2   2   2   1   2   2   1   2   1   1   1   1   1   2   2   2   2   2   2   2   2   1   2   2   2   1   2   2   2   2   1   2   1   2   2   2   2   2   1   1   1   2   1   2   1   1   1   2   2   1   1   2   2   1   1   1   2   1   2   2   1   2   1   1   2   1   1   2   1   2   1   1   2   1   1   1   1   1   2   1   2   1   1   1   1   1   1   1   2   2   2   1   1   1   1   2   1   1
 MK-6-1                 2   1   1   2   1   2   2   2   1   2   1   2   1   1   1   2   2   1   2   1   2   1   2   2   1   1   2   2   1   2   1   1   2   1   2   2   2   1   2   2   2   1   1   1   1   1   2   1   1   1   2   1   1   1   1   1   2   1   1   2   1   2   1   1   2   1   1   1   2   2   2   1   2   1   1   1   1   1   2   2   1   1   2   2   1   1   1   2   1   2   1   1   2   1   2   1   2   2   1   1   2   1   2   1   1   2   2   2   1   2   2   2   1   1   2   1   2   2   1   1   2   1   2   2   1   1   2   1   1   1   1   1   2   1   1   2   1   1   1   2   2   2   2   1   2   2   2   2   2   2   2   1   2   1   2   2   2   1   1   1   2   2   2   1   1   2   2   2   1   1   2   1   2   1   1   1   2   1   2   1   1   1   1   2   2   2   2   2   2   2   2   2   1   1   1   2   1   1   2   2
 MK-6-2                 2   1   1   2   1   2   2   1   1   2   1   2   1   1   1   2   2   1   2   1   2   1   2   2   2   1   2   2   1   2   1   1   2   1   2   2   1   2   2   2   2   1   1   1   2   1   2   1   1   2   2   1   1   1   1   1   2   1   1   2   1   2   1   1   2   2   1   1   2   2   2   1   2   1   1   1   1   1   2   2   1   1   2   2   1   1   1   2   2   2   1   2   2   2   1   2   2   2   1   1   2   1   2   1   1   2   2   2   1   2   2   2   1   2   2   1   2   2   1   1   2   1   2   2   1   1   2   1   1   1   1   1   2   1   1   2   1   1   1   2   2   2   2   2   2   2   2   2   2   2   2   1   2   1   2   2   2   2   1   1   2   2   2   1   1   2   2   2   1   1   2   1   2   1   1   1   2   1   2   2   1   2   1   2   2   2   2   2   2   2   2   2   1   1   2   2   1   1   2   2
 MK-6-3                 1   1   1   2   2   2   2   1   1   1   1   2   1   1   2   2   2   1   2   1   2   1   2   2   2   1   2   2   1   2   1   1   2   1   2   2   1   2   2   2   2   1   2   1   2   1   2   1   1   2   1   1   1   1   1   1   2   1   1   2   1   2   1   1   2   2   1   1   2   2   1   1   2   1   1   1   1   1   2   2   1   1   2   2   1   1   1   2   2   2   1   2   2   2   1   2   1   2   1   1   2   1   2   1   1   2   2   2   1   2   2   2   1   2   2   1   2   2   1   1   2   1   2   1   1   2   2   1   1   1   1   1   2   1   1   2   1   1   1   2   2   2   2   2   2   2   2   2   2   2   2   1   2   1   2   2   2   2   1   1   2   2   1   2   1   2   2   2   2   1   1   1   2   1   1   1   2   1   2   2   1   2   1   2   2   2   2   2   2   2   2   2   1   1   2   2   1   1   2   2
 MK-6-4                 1   1   1   2   2   1   2   1   1   1   1   2   1   1   2   2   2   1   2   1   2   1   2   2   2   1   2   2   1   2   1   1   2   2   2   2   1   2   2   2   2   1   2   1   2   1   2   2   1   2   1   1   1   1   1   1   2   1   1   2   1   2   1   1   2   2   1   1   2   2   1   2   2   1   1   1   1   1   2   2   1   1   2   2   1   1   1   2   2   2   1   2   2   2   1   2   1   2   1   1   2   1   2   1   2   2   2   2   1   2   1   2   2   2   1   1   1   2   1   1   2   1   2   1   1   2   2   1   1   1   1   1   2   1   1   2   2   1   1   2   2   2   2   2   2   2   2   2   2   2   2   1   2   1   2   2   2   2   1   1   2   2   1   2   1   2   2   2   2   1   1   1   2   1   1   1   2   1   2   2   1   2   1   2   1   2   2   2   1   2   2   2   1   1   2   2   1   1   2   2
 MK-6-5                 1   1   1   2   2   1   2   1   1   2   1   2   1   1   2   2   2   1   2   1   2   1   2   2   2   1   2   1   2   2   1   1   2   1   2   2   1   2   2   2   2   1   2   1   2   1   2   2   1   2   1   1   1   2   1   2   2   1   2   1   1   2   1   1   2   2   1   1   2   2   1   2   2   1   2   1   1   1   2   1   2   1   1   2   1   1   1   2   2   2   1   2   2   2   1   2   1   2   1   1   2   1   2   1   2   2   2   2   1   2   1   2   2   1   1   1   1   2   1   1   2   1   2   1   1   2   2   1   1   1   1   1   2   1   1   2   2   1   1   2   2   2   2   2   2   2   2   2   2   2   2   1   2   1   2   2   2   2   1   1   1   2   1   2   2   2   2   2   2   1   1   1   2   1   1   1   2   1   2   2   1   2   1   2   1   1   2   1   1   2   2   2   1   1   2   2   1   1   2   2
 MK-6-6                 1   1   1   2   2   1   2   1   1   2   1   2   1   1   2   1   2   1   2   1   2   1   2   2   2   1   2   2   2   2   2   1   1   1   2   2   1   2   2   2   2   1   2   1   2   2   2   2   1   2   1   1   2   1   1   2   2   1   2   1   1   1   1   1   1   2   1   1   2   2   2   2   2   1   2   1   1   1   2   1   2   1   1   2   1   1   1   2   2   2   1   2   2   2   1   2   1   2   1   2   2   1   2   1   2   2   2   2   1   1   1   2   2   1   1   1   1   2   1   1   2   1   2   1   1   2   2   1   1   2   1   1   2   1   1   1   2   1   1   2   2   2   2   2   2   2   1   1   2   2   2   1   2   1   2   1   2   2   1   1   1   2   1   2   2   2   2   1   2   1   1   2   2   1   1   1   2   1   2   1   1   2   1   2   1   2   2   1   1   2   2   2   1   1   2   2   1   1   2   2
 MK-6-7                 1   1   2   2   2   1   2   1   1   2   1   1   1   1   2   1   2   1   2   1   2   1   1   2   2   1   2   2   2   2   1   1   1   1   2   1   1   2   2   2   2   1   2   1   2   2   2   2   1   2   1   1   2   1   1   2   2   1   2   1   2   1   1   1   1   2   1   1   2   2   2   2   1   1   2   1   1   1   2   1   2   1   1   2   1   1   1   2   2   2   1   2   2   2   1   2   1   2   2   2   2   1   2   1   2   2   2   2   1   1   2   2   2   1   1   1   2   2   1   1   1   1   2   1   1   2   2   1   1   2   1   1   2   1   1   1   1   1   1   2   2   2   2   2   2   2   1   1   2   2   2   1   2   1   2   1   2   2   1   1   1   2   1   2   1   2   2   1   1   1   1   2   2   1   1   1   2   1   2   1   1   2   1   2   1   2   2   1   1   2   2   2   1   1   2   2   1   1   1   2
 MK-6-8                 1   1   2   2   2   1   2   1   1   2   1   1   1   1   2   1   2   1   2   1   2   1   1   2   2   1   2   2   2   2   1   2   1   1   2   1   2   2   2   2   2   1   2   1   2   2   2   2   1   2   1   1   2   1   1   2   2   1   1   1   2   1   1   1   1   2   2   2   2   2   1   2   1   1   2   1   1   1   2   1   1   1   1   2   1   1   1   2   2   2   1   2   2   2   1   2   2   2   2   2   2   1   2   1   2   2   1   2   1   1   2   2   2   1   1   1   2   2   1   1   1   1   2   2   1   1   2   1   1   2   1   2   2   1   2   1   1   1   1   2   2   2   2   2   2   2   1   1   2   2   2   1   2   2   2   1   2   2   1   1   1   1   1   2   2   2   2   1   1   2   1   2   2   1   1   1   2   1   2   1   1   2   1   2   1   2   2   1   1   2   2   2   1   1   2   2   1   1   1   2
 MK-6-9                 1   1   2   1   2   1   2   1   1   2   1   1   1   1   2   1   2   1   2   1   2   1   1   2   2   1   2   2   2   1   1   2   1   1   2   2   1   2   2   2   2   1   2   1   2   1   2   2   1   2   1   2   2   1   1   2   2   1   1   1   2   1   1   1   1   2   2   2   2   2   1   2   1   1   2   1   1   1   2   1   1   1   1   2   1   1   1   1   2   2   1   2   1   2   1   1   2   2   1   2   2   1   2   1   2   2   1   2   1   1   2   2   2   1   1   1   2   2   1   1   1   1   2   2   1   1   2   1   1   2   1   2   2   1   2   1   1   1   1   2   2   2   2   2   2   2   1   1   2   2   1   1   2   2   1   1   2   2   1   1   1   1   1   2   2   2   2   1   2   2   1   2   2   1   1   1   2   1   2   1   1   2   1   2   1   2   2   1   1   2   2   2   1   1   2   1   1   1   1   2
 MK-6-10                1   1   2   1   2   1   2   1   1   2   1   1   1   1   2   1   2   1   2   1   2   2   1   2   2   1   2   2   1   1   1   2   1   1   2   2   1   1   2   2   2   1   2   1   2   1   2   2   1   2   1   2   2   1   1   2   2   1   1   1   2   1   1   1   1   2   2   2   2   1   1   2   1   1   2   1   1   1   2   1   1   1   1   2   1   1   1   1   2   2   1   1   1   2   1   1   2   2   1   2   2   1   2   1   2   2   1   1   1   1   2   2   2   1   1   1   2   2   1   2   1   2   2   2   1   1   2   1   1   2   1   2   2   1   2   1   1   1   1   2   2   1   2   2   2   2   1   2   2   2   1   1   2   1   1   1   2   2   2   1   2   1   1   2   2   2   2   1   2   2   1   2   2   1   1   1   2   1   2   1   1   2   1   2   1   2   2   2   1   2   2   2   2   1   2   1   1   1   1   2
 MK-6-11                1   1   2   1   2   1   2   1   1   2   1   1   1   1   1   1   2   1   2   1   2   2   2   2   2   1   2   2   2   1   1   2   1   1   2   1   1   1   2   2   1   1   2   1   1   2   1   2   2   2   1   1   2   1   1   2   2   1   1   1   2   1   1   1   1   2   2   2   2   1   1   2   1   1   2   1   1   1   2   1   1   1   1   2   2   1   1   1   2   2   1   1   1   1   1   1   2   2   1   2   2   1   2   2   2   2   1   1   1   2   2   2   2   1   1   1   2   1   1   2   1   2   2   2   2   2   2   1   1   2   2   2   2   1   2   1   1   1   1   2   2   1   2   2   2   2   1   2   1   2   1   1   2   1   1   1   2   1   2   1   1   1   1   2   2   2   2   1   2   2   1   2   2   1   1   2   2   1   2   1   1   2   1   2   1   2   2   2   1   2   2   2   2   1   2   1   1   1   2   2
 MK-6-12                1   1   2   1   2   1   2   1   2   2   1   1   1   1   1   1   2   1   2   2   2   2   2   2   2   1   2   2   2   1   1   2   1   1   2   1   1   1   2   2   1   2   2   1   1   2   1   1   2   2   1   1   2   1   1   2   2   1   1   2   2   1   1   1   1   2   2   2   2   1   1   2   1   1   1   1   1   2   2   1   1   2   1   2   1   2   1   2   2   2   1   1   1   1   1   1   2   2   1   2   2   1   1   2   2   2   1   1   1   2   2   2   2   1   1   1   2   1   1   2   1   2   1   2   2   2   2   1   1   2   2   2   1   1   2   1   2   1   1   2   2   1   2   2   2   2   1   2   2   2   1   1   2   1   1   1   2   1   2   1   1   1   1   2   2   2   1   1   2   2   2   2   2   1   2   2   2   1   2   1   1   2   1   2   1   2   2   2   1   2   2   2   2   1   2   1   1   1   2   2
 MK-6-13                1   1   2   1   2   1   2   1   2   2   1   1   1   1   1   1   2   1   2   2   2   2   2   2   2   1   2   2   2   1   1   2   1   1   2   1   1   1   1   2   1   2   2   2   1   2   1   1   1   2   1   1   1   1   2   2   2   1   1   2   1   1   1   1   1   2   2   2   2   1   1   2   1   1   1   1   1   1   2   1   1   2   2   2   2   2   1   1   2   1   1   1   1   1   1   1   2   1   1   2   2   1   1   2   2   2   1   1   1   2   2   2   2   1   1   1   2   1   1   2   1   2   1   2   2   2   2   1   1   2   2   2   1   1   1   1   2   1   1   2   2   1   2   2   2   2   1   2   2   2   1   1   2   1   1   1   2   1   2   1   1   1   1   2   2   2   1   2   2   1   2   2   2   1   2   2   2   1   2   1   1   2   1   1   1   2   2   2   1   2   2   1   2   1   2   1   1   1   2   2
 MK-6-14                1   1   2   1   2   1   2   1   2   1   2   1   1   1   1   2   2   1   2   2   2   2   2   2   2   1   2   2   2   1   1   2   1   1   2   2   1   2   1   2   1   2   2   2   2   2   1   2   1   1   1   1   1   1   2   1   1   1   1   2   1   1   1   1   1   2   2   2   2   1   1   2   1   1   1   1   1   1   2   1   1   2   2   2   2   2   1   1   2   1   1   1   2   1   1   1   2   1   2   2   1   1   1   2   2   2   1   1   2   2   2   2   2   2   1   1   1   1   2   2   1   2   1   2   2   2   2   2   1   2   2   2   1   1   1   1   2   2   1   2   2   1   2   2   2   2   1   2   2   2   1   1   2   1   1   2   2   1   1   1   1   1   1   2   2   2   1   2   2   1   1   1   2   1   2   2   2   1   1   1   1   2   1   1   2   1   2   2   1   2   2   2   2   1   2   1   1   1   2   2
 MK-6-15                1   1   2   1   2   1   2   1   2   1   2   1   1   1   1   2   2   2   2   2   2   2   1   2   2   1   2   2   2   1   1   2   1   1   2   2   1   1   1   2   1   2   2   2   2   2   2   2   1   1   1   1   1   1   2   1   1   1   1   2   1   1   1   2   1   1   2   2   2   1   1   2   1   1   2   1   1   2   2   1   1   2   2   2   2   2   1   1   2   1   1   2   2   1   1   1   1   1   1   2   1   1   1   2   2   2   1   1   2   2   2   2   2   2   1   1   1   1   2   2   1   2   1   2   2   2   2   2   1   2   1   2   2   1   1   1   2   2   1   1   2   1   2   2   2   2   1   2   2   2   1   1   2   1   1   2   2   1   1   1   1   1   2   2   2   2   2   2   2   1   1   1   2   1   2   2   2   1   1   1   2   2   2   1   2   1   2   2   1   2   2   2   2   1   2   1   1   1   2   2
 MK-6-16                1   1   2   1   2   1   2   1   2   1   2   2   1   1   1   2   2   2   2   2   1   2   1   2   2   1   2   2   2   1   2   2   1   1   2   2   1   1   1   2   2   2   2   2   2   2   2   2   1   1   1   1   2   1   1   1   1   1   1   2   2   1   1   2   1   1   2   2   2   2   2   2   1   2   2   1   1   1   2   1   1   2   2   2   2   2   1   1   2   1   1   2   2   1   1   1   1   1   1   2   1   1   1   2   2   2   1   1   2   2   2   2   2   2   1   1   1   1   2   2   1   2   1   2   1   2   2   2   1   2   1   2   2   1   1   2   1   2   1   1   2   1   2   2   2   2   1   2   2   2   1   1   2   1   1   2   2   1   1   1   1   2   2   2   2   2   2   2   2   1   1   1   1   2   1   2   2   1   1   1   2   2   2   1   2   1   2   2   1   2   2   2   2   2   2   1   1   1   2   2
 
!****************************************** Phenotypic Data **********************************************************
!-100.0 is resevred for missing phenotype
SimulatedTrait1        10.2625    9.8321   10.4727    9.8441    9.6486    7.8632   11.9909   10.1044    9.9658   11.9334   10.8216   10.4446   10.6901   10.5026    9.5484    9.2981    8.6443   10.8875   10.4029   11.7496   10.5518    9.5453    9.0698   10.8608   10.3365    8.7112   10.3970    9.6453    9.5741   10.3829   11.8201   10.2255    9.5240   10.7860   11.4756    9.4939    9.0097   11.1548    8.4682   10.1849   10.2649    9.6971    9.8286   11.4560    9.4055    9.8114   10.7225   10.1032    8.6819    7.7646   10.8840   10.0837   10.2748   10.3326    8.7640    8.8479    9.1492    7.6656   10.8127    9.5867   10.7904    9.5668    7.9463    9.7166   10.2719    9.8194   10.5559   10.2560    9.5045    8.8451    8.8825   10.4823    8.3305    9.8179    9.8666   11.0977    8.6672    9.4263   10.7447   13.2267    9.9358   10.2707    9.4405   10.6376   10.2597   11.5984    9.3777   10.3936   10.3791   11.0983   10.1101    7.1152   10.3177   10.0843   11.5891   10.4568   10.4779    9.2824    8.8476    9.6514   10.4702   10.2305    9.1185    8.4525    9.2903    8.9891   10.8939   10.5766   11.4892    9.1176   10.1786    9.6411   10.6040    9.0661   10.0528    9.6119   10.6068    8.6307    9.4412    9.2926   10.7391   10.3339   10.5460   11.3312    8.6074   10.7740    9.1866    7.9708   11.3827   10.5953    9.3164    8.2273   11.7296   11.5941    8.9843   10.0893    9.4744    8.9563    9.6962   11.4060   11.8884   11.4943    9.3833   10.5475    9.5380    9.0020    9.0309   10.4383    8.5015   11.3096    7.8317    9.7289   11.0267    9.2794    9.9097   10.3309   10.8404    7.3683    9.6668   10.9415    9.3941    9.3723    9.2786   10.3694   11.1356    9.6117   10.6210   11.5986   10.9400    8.8875   11.6566    9.6553    9.1678   11.9402    9.5611    9.2821    9.1155   11.6080    8.7374   10.2923   10.8016   10.3981    9.5560   10.4938    9.5456    9.0761   10.1461    9.6080    9.1720    9.5304   12.4829   11.1763    9.0042    9.0114   10.2168    9.4427   10.9805    8.8702   11.0938   10.8701
 
