# Supplementary material for: Inclusive Composite Interval Mapping of QTL by Environment Interactions in Biparental Populations
Source: PLoS One. 2015 Jul 10;10(7):e0132414. doi: 10.1371/journal.pone.0132414 (PMC4498613; doi:10.1371/journal.pone.0132414)
Supplement: S1 File — (ZIP) [file pone.0132414.s001.zip › BC1 population/e=1/run_00192.met]

!**********************Note: lines staring with "!" are remarks and will be ignored in the program********************
!*********************************General Information**********************************
!Assuming F1 = P1 x P2, populations available in QTL IciMapping are: 
!  1, P1BC1F1 = P1 x F1, the first backcrossing where P1 is used as the recurrent parent;
!  2, P2BC1F1 = P2 x F1, the first backcrossing where P2 is used as the recurrent parent;
!  3, F1DH, F1-derived doubled haploids; 
!  4, RIL or F1RIL, recombination inbred lines through the repeated selfing of F1;
!  5, P1BC1RIL, recombination inbred lines through the repeated selfing of P1BC1F1;
!  6, P2BC1RIL, recombination inbred lines through the repeated selfing of P2BC1F1;
!  7, F2, the selfing generation of F1;
!  8, F3, the selfing generation of F2;
!  9, P1BC2F1, the second backcrossing where P1 is used as the recurrent parent; 
! 10, P2BC2F1, the second backcrossing where P2 is used as the recurrent parent;
! 11, P1BC2RIL, recombination inred lines through the repeated selfing of P1BC2F1; 
! 12, P2BC2RIL, recombination inred lines through the repeated selfing of P2BC2F1; 
! 13, P1BC1F2, the selfing generation of P1BC1F1; 
! 14, P2BC1F2, the selfing generation of P2BC1F1; 
! 15, P1BC2F2, the selfing generation of P1BC2F1; 
! 16, P2BC2F2, the selfing generation of P2BC2F1; 
! 17, P1BC1DH, P1BC1F1-derived doubled haploids; 
! 18, P2BC1DH, P2BC1F1-derived doubled haploids; 
! 19, P1BC2DH, P1BC2F1-derived doubled haploids; 
! 20, P2BC2DH, P2BC2F1-derived doubled haploids; 
   1      !Mapping Population (see remarks above)
   2      !Mapping Function (1 for Kosambi; 2 for Haldane; 3 for Morgan)
   2      !Marker Space Type (1 for intervals; 2 for positions)
   1      !Marker Space Unit(1 for centiMorgans; 2 for Morgan)
   6      !Number of Chromosomes (or Linkage Groups)
 200      !Size of the mapping population
   1      !Number of environments
 
!***************************************** Chromosomes and Linkage Maps **********************************************
!Chromosome                 NumMarkers
-CH1                        16
-CH2                        16
-CH3                        16
-CH4                        16
-CH5                        16
-CH6                        16
!Linkage map (Marker name followed by position or the interval length)
 MK-1-1                1     0.000
 MK-1-2                1    10.000
 MK-1-3                1    20.000
 MK-1-4                1    30.000
 MK-1-5                1    40.000
 MK-1-6                1    50.000
 MK-1-7                1    60.000
 MK-1-8                1    70.000
 MK-1-9                1    80.000
 MK-1-10               1    90.000
 MK-1-11               1   100.000
 MK-1-12               1   110.000
 MK-1-13               1   120.000
 MK-1-14               1   130.000
 MK-1-15               1   140.000
 MK-1-16               1   150.000
 MK-2-1                2     0.000
 MK-2-2                2    10.000
 MK-2-3                2    20.000
 MK-2-4                2    30.000
 MK-2-5                2    40.000
 MK-2-6                2    50.000
 MK-2-7                2    60.000
 MK-2-8                2    70.000
 MK-2-9                2    80.000
 MK-2-10               2    90.000
 MK-2-11               2   100.000
 MK-2-12               2   110.000
 MK-2-13               2   120.000
 MK-2-14               2   130.000
 MK-2-15               2   140.000
 MK-2-16               2   150.000
 MK-3-1                3     0.000
 MK-3-2                3    10.000
 MK-3-3                3    20.000
 MK-3-4                3    30.000
 MK-3-5                3    40.000
 MK-3-6                3    50.000
 MK-3-7                3    60.000
 MK-3-8                3    70.000
 MK-3-9                3    80.000
 MK-3-10               3    90.000
 MK-3-11               3   100.000
 MK-3-12               3   110.000
 MK-3-13               3   120.000
 MK-3-14               3   130.000
 MK-3-15               3   140.000
 MK-3-16               3   150.000
 MK-4-1                4     0.000
 MK-4-2                4    10.000
 MK-4-3                4    20.000
 MK-4-4                4    30.000
 MK-4-5                4    40.000
 MK-4-6                4    50.000
 MK-4-7                4    60.000
 MK-4-8                4    70.000
 MK-4-9                4    80.000
 MK-4-10               4    90.000
 MK-4-11               4   100.000
 MK-4-12               4   110.000
 MK-4-13               4   120.000
 MK-4-14               4   130.000
 MK-4-15               4   140.000
 MK-4-16               4   150.000
 MK-5-1                5     0.000
 MK-5-2                5    10.000
 MK-5-3                5    20.000
 MK-5-4                5    30.000
 MK-5-5                5    40.000
 MK-5-6                5    50.000
 MK-5-7                5    60.000
 MK-5-8                5    70.000
 MK-5-9                5    80.000
 MK-5-10               5    90.000
 MK-5-11               5   100.000
 MK-5-12               5   110.000
 MK-5-13               5   120.000
 MK-5-14               5   130.000
 MK-5-15               5   140.000
 MK-5-16               5   150.000
 MK-6-1                6     0.000
 MK-6-2                6    10.000
 MK-6-3                6    20.000
 MK-6-4                6    30.000
 MK-6-5                6    40.000
 MK-6-6                6    50.000
 MK-6-7                6    60.000
 MK-6-8                6    70.000
 MK-6-9                6    80.000
 MK-6-10               6    90.000
 MK-6-11               6   100.000
 MK-6-12               6   110.000
 MK-6-13               6   120.000
 MK-6-14               6   130.000
 MK-6-15               6   140.000
 MK-6-16               6   150.000
!*********************************** Marker Types ********************************************************************
!Co-dominant marker: When heterozygote F1 is present, P1 is coded as 2, F1 is coded as 1, and P2 is coded as 0; Otherwise, P1 is coded as 2, and P2 is coded as 0. 
!Dominant marker: When heterozygote F1 is present, P1 and F1 are coded as 12, and P2 is coded as 0; Otherwise, P1 is coded as 2, and P2 is coded as 0.  
!Recessive markers: When heterozygote F1 is present, P1 is coded as 2, and F1 and P2 are coded as 10; Otherwise, P1 is coded as 2, and P2 is coded as 0. 
!Missing marker is coded as -1. 
 MK-1-1                 1   2   1   2   1   1   2   2   2   1   1   1   1   2   2   2   1   1   1   1   2   1   2   1   2   2   2   2   1   2   2   1   2   2   1   1   1   2   1   1   1   2   2   2   2   1   1   2   1   2   2   2   1   1   1   1   2   2   2   2   1   2   2   2   1   2   1   2   1   1   1   2   1   1   1   2   1   2   1   1   2   2   2   1   1   1   1   1   2   1   1   1   1   1   2   1   2   2   2   1   2   2   2   1   2   2   2   2   1   2   2   2   1   1   2   1   2   1   2   2   1   1   1   2   1   2   1   1   1   2   1   2   1   2   1   1   1   1   1   1   2   2   1   1   2   1   2   1   2   2   2   1   2   1   2   1   2   1   2   1   2   1   2   2   2   2   2   1   2   2   2   1   1   1   1   2   1   2   1   1   2   2   2   1   2   2   2   1   2   1   2   2   1   1   2   2   1   2   2   1
 MK-1-2                 1   2   1   2   1   2   2   2   2   1   2   1   1   2   2   2   1   1   1   1   2   1   2   1   2   2   2   2   2   2   2   1   2   2   2   1   1   2   1   1   1   2   2   1   2   1   1   1   1   2   2   2   2   1   1   1   2   2   2   2   1   2   2   2   1   2   1   2   1   1   1   2   1   1   1   2   1   2   1   1   2   1   2   1   1   1   1   1   2   2   1   1   1   1   2   1   2   2   2   1   2   2   2   1   2   2   1   2   1   2   1   2   1   1   2   1   1   1   2   1   1   1   1   2   1   2   1   1   1   2   1   2   1   2   1   2   1   1   1   1   2   2   1   1   2   1   2   1   2   2   2   1   2   1   1   2   2   1   2   2   2   1   2   2   2   2   2   1   2   2   2   1   1   1   1   2   1   2   1   1   2   2   2   1   2   2   2   2   2   1   2   2   1   1   2   2   1   2   2   1
 MK-1-3                 2   2   1   2   1   2   2   1   2   1   2   1   1   2   2   2   1   1   1   1   2   1   2   1   1   2   2   2   2   2   2   1   2   1   2   1   1   2   1   1   1   2   2   1   2   1   1   1   1   2   2   2   2   1   1   1   2   2   2   2   1   2   2   2   1   2   1   1   1   1   1   2   1   1   1   2   1   2   1   1   2   1   2   1   2   1   1   1   2   2   1   1   1   1   2   1   2   2   2   1   2   2   1   1   2   2   1   2   1   2   1   2   1   1   2   1   1   1   2   1   1   1   1   2   1   2   1   1   1   2   1   2   1   2   1   2   1   1   1   2   2   2   1   1   2   1   2   1   2   2   2   1   2   2   1   2   2   2   2   2   2   1   1   2   2   2   2   1   2   2   2   1   1   1   1   2   1   2   1   1   2   2   2   1   2   2   2   2   2   1   2   2   1   1   2   2   1   2   2   1
 MK-1-4                 2   2   1   2   1   2   2   1   2   1   2   1   1   2   2   2   1   1   1   1   2   1   2   1   1   2   2   2   2   2   2   1   2   1   2   1   1   2   1   1   1   2   1   1   2   1   1   2   1   2   2   2   2   1   1   1   1   2   2   2   1   2   2   2   1   2   1   1   1   1   1   2   2   1   1   2   1   2   1   1   2   1   2   1   2   1   1   1   2   2   1   1   1   1   2   1   1   2   2   1   1   1   1   1   2   2   1   2   1   2   1   2   1   1   2   1   1   2   1   1   1   1   2   2   1   2   1   1   1   2   1   2   1   1   1   2   2   1   1   2   2   2   1   1   1   1   2   1   2   2   2   1   2   2   1   2   2   2   2   2   2   1   1   2   2   2   2   1   2   1   2   1   1   1   1   2   1   2   1   1   2   2   2   1   2   2   2   2   2   1   2   2   1   1   2   2   1   2   2   1
 MK-1-5                 2   2   1   2   1   2   2   1   2   1   2   2   1   2   2   2   1   1   1   1   2   1   2   2   1   2   2   2   2   2   2   1   2   1   2   1   1   2   1   2   1   1   1   1   2   1   1   2   1   2   2   1   2   1   1   1   1   2   2   2   2   2   2   2   1   2   1   1   1   1   1   2   2   1   1   2   1   2   1   1   2   1   2   1   2   1   1   2   2   2   1   1   1   1   2   1   1   2   2   1   1   1   1   1   2   2   1   2   1   2   1   2   1   2   2   1   1   2   1   1   1   1   2   2   1   1   1   1   1   2   1   1   1   1   1   2   2   1   1   2   1   2   1   1   1   1   2   1   2   1   2   1   2   2   1   2   2   2   2   1   2   1   1   2   2   2   2   1   2   1   2   1   1   1   1   2   1   1   2   1   2   2   2   1   2   2   1   2   2   1   2   2   1   1   2   2   1   2   2   1
 MK-1-6                 2   2   1   2   2   2   2   1   2   1   2   2   1   2   2   2   1   1   1   1   2   1   2   2   1   2   2   2   2   2   2   2   2   1   2   1   1   1   2   2   1   2   1   1   2   1   1   2   1   2   2   1   2   1   1   2   1   2   2   2   2   1   1   2   1   2   1   1   2   1   1   1   2   1   1   1   1   2   1   1   2   2   1   1   2   1   1   2   2   2   1   1   1   1   2   1   1   1   2   1   2   1   1   1   2   2   1   1   1   2   1   2   1   2   2   1   1   2   1   2   1   1   2   2   1   2   1   1   1   2   1   1   1   1   1   2   1   1   1   2   1   2   1   2   1   1   2   1   1   2   2   1   2   2   1   2   2   2   2   1   2   2   1   2   2   2   2   1   2   2   2   1   1   1   1   2   2   1   2   1   1   2   2   1   2   2   1   2   2   1   2   2   1   1   2   2   1   2   1   1
 MK-1-7                 2   2   1   2   2   2   1   1   2   1   2   2   1   2   2   2   1   1   1   1   2   2   2   2   1   2   2   2   2   2   2   2   2   1   2   1   1   1   2   2   1   2   1   1   2   1   1   2   1   2   2   1   2   1   1   2   1   2   2   2   2   2   1   2   1   2   1   1   2   1   1   2   2   1   1   1   1   2   1   1   2   2   1   1   2   1   1   2   2   2   2   1   1   1   1   1   1   1   2   1   2   1   1   1   2   2   1   1   1   2   1   2   1   1   2   1   1   2   2   2   1   1   2   2   1   2   1   1   1   2   1   1   1   1   1   2   1   1   1   2   1   2   2   2   1   1   2   1   1   2   2   1   2   2   1   2   2   2   2   1   2   2   1   2   2   2   2   1   1   2   2   1   1   1   1   2   2   1   2   1   1   2   1   1   2   2   1   2   2   1   2   2   1   1   2   2   2   2   1   1
 MK-1-8                 2   2   1   2   2   1   2   1   2   2   2   2   1   1   2   2   1   1   1   1   2   2   1   2   1   2   2   1   2   2   2   1   2   1   2   1   1   1   2   2   1   2   1   1   2   1   1   2   1   2   1   1   2   1   1   1   1   2   2   2   2   1   1   2   1   1   1   1   2   1   1   2   2   1   1   1   1   2   1   1   2   2   1   1   2   1   1   2   2   2   2   1   1   1   1   1   1   2   2   1   2   1   1   1   2   2   1   1   1   2   1   2   2   1   2   1   1   2   2   2   1   1   1   2   1   2   1   1   1   2   1   1   1   1   1   2   1   1   1   2   1   2   1   2   1   1   2   1   1   1   2   1   2   2   1   2   2   2   2   1   2   2   1   2   2   2   2   1   1   2   2   1   1   2   1   2   2   1   2   1   2   2   1   1   2   2   1   2   2   1   1   2   1   1   2   2   2   2   1   1
 MK-1-9                 2   2   1   2   2   1   2   1   2   2   2   2   1   1   2   1   1   1   1   1   2   2   1   2   1   2   2   1   2   2   2   1   2   1   2   1   1   1   2   2   1   2   1   2   2   1   1   2   1   2   1   1   2   1   1   1   1   2   2   2   2   1   1   2   1   1   1   1   2   1   1   2   2   1   1   1   1   2   1   1   2   2   1   1   2   1   1   2   2   2   2   1   1   1   1   2   1   2   2   1   2   2   1   1   2   2   1   1   1   2   1   2   2   1   1   2   1   2   2   2   1   1   1   1   1   2   1   1   1   2   1   1   1   1   1   2   1   1   1   2   1   2   1   2   1   1   2   1   1   1   2   1   2   2   1   2   2   2   2   1   2   2   1   2   1   2   2   1   1   2   2   1   1   2   1   2   2   1   2   1   2   2   1   1   2   2   1   2   2   1   1   1   2   1   1   2   1   2   1   1
 MK-1-10                2   2   1   2   2   2   2   2   2   2   2   2   1   1   2   1   1   2   1   1   2   2   1   2   1   1   2   1   2   2   2   1   1   1   2   1   1   1   2   2   1   2   2   2   2   2   1   2   1   2   1   1   2   2   1   1   1   2   2   2   2   1   1   2   1   1   1   1   2   1   1   2   2   1   1   1   1   1   1   1   2   2   1   1   2   1   1   2   2   2   2   1   1   1   1   2   1   2   2   1   2   2   1   1   1   2   1   1   2   2   1   2   1   1   1   2   1   2   2   1   1   1   1   1   1   2   1   1   1   2   1   1   1   1   1   2   1   1   1   2   1   2   1   2   1   1   2   1   1   1   2   1   2   2   2   2   2   2   2   1   2   2   1   2   1   2   2   1   1   2   2   1   1   2   2   2   2   1   2   1   2   2   1   1   2   1   1   2   2   1   1   1   2   1   1   2   1   1   1   1
 MK-1-11                2   2   1   2   2   2   2   2   2   2   2   2   1   1   2   2   1   2   1   1   2   2   1   2   1   2   2   1   2   2   2   1   1   1   2   1   1   1   2   2   1   2   2   2   2   2   1   2   1   2   2   2   2   2   1   1   1   2   2   1   2   1   1   2   1   1   1   1   2   2   1   2   2   1   1   1   1   1   1   1   2   1   2   1   1   1   1   2   2   2   2   1   1   1   1   2   1   2   2   1   2   2   1   1   1   2   2   1   2   2   2   2   1   1   1   2   1   2   2   1   1   1   1   1   1   2   1   1   2   2   1   1   1   1   2   2   1   1   1   2   1   2   2   2   1   1   2   1   1   1   2   1   2   2   2   2   2   2   2   1   2   2   1   2   1   2   2   1   1   2   2   1   1   2   2   2   2   1   2   1   2   2   1   1   2   2   1   2   2   1   1   1   2   1   1   2   1   1   1   1
 MK-1-12                2   2   1   2   2   2   2   2   2   2   2   2   1   1   2   2   1   2   1   1   2   2   1   2   1   1   2   1   2   2   2   1   1   1   2   1   1   1   1   2   1   2   2   2   2   2   1   2   1   2   2   2   2   1   1   1   1   2   2   1   2   1   1   2   2   1   1   1   2   2   1   2   2   1   1   1   1   2   1   1   2   1   2   1   1   1   1   2   2   2   2   1   1   1   1   2   1   2   2   1   2   2   1   1   1   1   2   1   1   2   2   2   1   2   1   2   1   2   2   1   1   1   1   1   1   2   1   1   2   2   1   2   1   1   2   2   1   1   1   1   1   2   2   1   1   1   2   2   1   1   2   1   2   1   2   2   2   2   2   1   2   2   2   2   1   2   2   1   1   2   2   1   1   2   2   2   2   2   2   1   2   2   1   1   2   2   1   2   2   1   1   1   2   1   1   2   1   1   1   2
 MK-1-13                2   1   1   2   2   2   2   2   2   2   2   2   2   1   2   2   1   2   1   1   2   2   2   2   1   1   2   2   2   2   2   1   1   1   1   1   1   1   1   1   1   2   2   2   2   2   1   2   2   2   2   2   2   1   1   1   1   2   2   1   2   1   1   2   2   1   1   1   2   2   2   2   1   2   1   2   1   2   1   1   2   1   2   1   1   2   1   2   2   2   2   1   1   1   1   2   1   1   2   2   2   2   1   1   1   1   2   1   1   2   2   2   1   2   1   2   1   2   2   1   1   2   1   1   1   2   1   1   2   2   1   2   1   2   2   1   1   2   1   1   1   2   2   1   2   1   1   2   1   1   2   1   2   2   1   2   2   2   2   1   2   2   2   2   2   2   2   1   1   2   1   1   1   1   2   2   2   2   2   1   2   2   1   1   2   2   1   2   1   1   1   1   2   1   1   1   1   1   1   2
 MK-1-14                2   1   1   2   2   2   2   2   2   2   2   1   2   1   2   2   1   2   1   1   2   2   2   1   1   1   2   2   2   2   2   1   1   2   1   1   1   1   1   1   1   2   2   2   1   2   1   2   2   1   2   2   2   1   1   2   1   2   2   1   2   1   1   2   2   1   1   1   2   2   2   2   1   2   1   2   2   2   1   1   2   1   1   1   1   2   1   2   2   2   2   1   1   1   1   2   1   1   2   2   2   2   1   1   1   2   2   1   1   2   2   2   1   2   1   2   1   2   2   1   1   2   1   2   2   2   1   1   2   2   1   2   1   2   1   1   1   2   1   1   1   2   2   1   2   1   1   2   1   1   2   1   2   2   1   1   2   2   2   1   2   2   2   2   2   2   2   2   1   2   1   1   1   1   2   2   2   2   2   1   2   2   1   1   2   2   1   2   1   1   2   1   2   1   1   1   1   1   1   2
 MK-1-15                2   1   1   2   2   2   2   2   2   2   2   1   2   2   2   1   1   2   1   1   2   2   2   1   1   1   2   2   1   2   2   1   1   2   1   1   1   1   1   1   1   2   2   2   1   2   1   2   2   1   2   2   2   1   2   2   1   1   2   1   1   1   1   2   2   1   1   1   2   2   2   2   1   2   1   2   2   2   1   1   2   1   1   1   2   2   1   2   2   2   2   1   1   1   1   2   1   1   2   1   2   2   1   1   2   2   2   1   1   1   2   2   1   2   1   2   1   2   2   1   1   1   1   2   2   2   1   1   2   2   1   2   1   2   1   1   1   2   1   1   1   2   2   1   2   1   1   1   1   1   2   1   2   2   1   2   2   2   2   1   2   2   2   2   2   2   2   2   2   2   1   1   1   1   2   2   2   2   2   1   2   2   1   1   2   2   1   1   1   1   2   1   2   2   1   1   2   1   1   2
 MK-1-16                2   1   2   1   2   2   2   2   2   2   1   1   2   2   2   1   1   2   1   1   2   2   2   1   1   1   2   2   1   2   2   1   1   2   2   1   1   1   2   1   1   2   2   2   1   2   1   2   2   2   2   2   2   1   2   2   1   1   2   1   2   1   1   2   2   1   1   1   2   2   2   2   1   2   2   2   2   2   2   1   2   1   1   1   2   2   1   2   2   2   2   1   1   1   1   2   1   1   2   1   2   2   1   1   2   2   2   1   1   1   1   2   1   2   1   2   1   2   2   1   1   1   1   2   2   2   2   1   1   2   2   2   1   2   1   1   1   2   1   1   1   2   2   1   2   1   1   1   1   1   2   1   2   2   1   2   2   2   2   1   2   2   2   2   2   1   2   2   2   2   1   1   1   1   2   2   2   2   2   1   2   1   2   1   2   2   1   1   2   1   2   1   2   1   1   1   2   2   1   2
 MK-2-1                 1   2   2   2   2   1   1   2   2   1   1   2   1   1   2   2   2   1   2   2   2   1   1   1   1   1   2   2   2   2   2   1   1   1   1   1   1   1   2   1   2   2   1   2   1   1   2   1   1   2   1   2   2   2   2   2   2   1   1   1   1   2   1   1   2   1   2   1   2   1   1   1   1   1   1   2   2   1   2   2   2   2   1   2   1   1   2   2   2   1   2   2   1   1   2   2   2   2   2   2   2   2   1   2   2   2   2   2   1   1   1   1   1   2   2   1   1   1   2   1   1   2   2   2   1   2   2   2   1   1   1   2   2   1   2   1   2   2   1   2   2   1   2   2   2   2   1   1   2   2   2   2   1   2   2   2   2   2   1   1   2   1   2   2   1   1   1   2   2   1   2   1   1   2   2   2   1   2   2   2   2   2   1   2   2   2   2   1   1   2   1   1   2   2   2   1   1   1   1   1
 MK-2-2                 1   2   2   2   2   1   1   2   2   1   1   1   1   1   2   2   1   1   2   2   2   1   1   1   1   1   2   2   2   2   2   2   1   1   1   1   1   1   1   2   1   1   1   2   1   1   2   2   1   2   1   2   2   2   2   2   2   1   2   1   1   2   1   1   2   2   2   1   2   2   1   1   1   2   1   2   2   1   2   2   2   2   1   2   1   1   2   2   2   1   2   2   2   1   2   2   2   1   1   2   2   2   1   2   2   2   2   2   1   1   1   1   1   2   2   1   1   1   2   2   1   2   2   2   1   2   2   2   1   1   1   2   2   1   2   1   2   2   1   2   2   1   2   2   2   2   1   1   2   2   2   2   1   2   2   2   2   2   1   1   2   2   2   2   1   1   1   1   2   1   2   1   1   2   1   2   1   2   2   2   2   2   2   2   2   2   2   1   1   2   1   1   2   2   2   1   1   1   1   1
 MK-2-3                 1   2   2   2   2   2   1   2   2   1   1   1   1   1   2   2   1   1   2   2   2   1   1   1   1   1   2   2   2   2   2   2   2   2   1   1   1   1   1   2   1   1   1   2   1   1   2   2   2   2   1   2   2   2   2   1   2   1   2   1   1   2   1   1   2   2   2   1   2   2   1   1   1   2   1   2   2   1   2   2   2   2   1   2   1   1   2   2   2   1   2   2   2   1   2   2   2   1   1   2   2   2   1   2   2   2   2   2   1   1   1   1   1   2   2   1   2   1   2   2   1   2   2   2   1   2   2   2   1   1   1   2   2   1   2   1   2   2   1   2   2   1   2   2   2   2   1   1   2   2   2   2   1   2   2   2   2   2   1   1   2   1   2   2   1   1   1   1   2   1   2   1   1   1   1   2   1   2   2   2   2   2   2   2   2   2   2   1   1   2   1   1   2   2   2   1   1   1   1   1
 MK-2-4                 1   2   2   2   2   2   1   2   2   1   1   1   1   1   2   2   1   1   2   2   2   1   1   1   1   2   2   2   2   2   2   2   1   2   1   1   1   1   1   2   1   1   1   2   1   1   2   1   2   2   1   2   2   2   2   1   2   1   2   1   1   2   1   1   2   2   1   1   2   2   1   1   1   2   1   2   2   1   2   2   2   2   1   2   1   1   2   2   2   1   2   2   2   2   2   2   2   1   1   2   2   2   1   2   2   1   2   1   1   1   1   1   1   2   2   1   2   2   2   2   1   2   2   2   1   2   2   2   1   1   1   2   1   1   2   1   2   2   1   2   2   1   2   2   2   1   1   1   2   2   2   2   1   2   2   2   2   2   1   2   2   2   2   1   1   1   1   1   2   1   2   1   1   1   1   2   1   2   2   2   2   2   2   2   2   2   2   1   2   2   1   1   2   2   2   1   1   1   2   2
 MK-2-5                 1   2   2   2   2   1   2   2   2   2   1   1   1   1   1   2   1   1   2   1   2   1   1   1   1   2   2   2   2   2   2   2   2   2   1   1   1   1   2   2   1   1   1   2   1   1   1   1   2   2   1   2   1   2   2   2   1   1   2   1   1   2   1   1   2   2   1   1   2   2   1   2   1   2   1   2   2   1   2   2   2   2   1   1   1   1   1   2   1   1   2   2   2   2   2   2   2   1   1   2   2   2   1   2   2   1   2   1   1   1   1   1   2   1   2   1   2   2   2   1   1   1   2   2   1   2   2   2   1   1   1   2   1   2   2   1   2   2   1   2   2   1   2   1   2   1   1   1   2   2   2   1   1   2   2   2   2   2   1   2   2   2   2   1   1   1   1   1   2   1   2   1   1   1   1   2   1   2   1   2   2   2   2   2   2   2   2   1   2   1   1   1   2   2   2   1   1   1   2   2
 MK-2-6                 1   2   2   2   2   1   2   1   2   2   1   1   1   1   1   2   1   1   2   1   2   2   1   1   1   2   1   2   2   2   2   2   2   2   1   1   1   1   2   2   1   1   1   2   1   1   1   2   1   2   1   2   1   2   2   2   1   1   2   1   1   2   1   1   2   2   1   2   2   2   1   2   1   2   1   2   2   1   2   2   2   2   2   1   1   1   1   2   1   1   2   2   2   2   2   2   2   1   1   2   2   2   1   2   2   1   2   2   2   1   1   1   2   1   2   1   2   2   2   1   1   1   2   2   1   2   2   2   1   1   1   2   2   2   2   1   2   2   1   2   2   1   2   1   2   1   1   1   2   2   2   1   1   2   2   2   1   2   1   2   2   2   1   1   1   1   1   2   2   1   2   1   1   1   1   2   1   2   1   2   2   2   2   2   2   1   2   1   2   2   1   1   1   2   2   2   1   1   2   2
 MK-2-7                 1   2   2   1   2   1   2   1   2   1   1   1   1   1   1   2   1   1   2   1   2   2   1   1   1   2   1   2   2   2   1   1   1   2   2   1   1   1   2   2   1   1   1   2   1   1   1   2   1   2   1   2   1   2   2   2   1   1   2   1   1   2   1   1   2   2   2   2   2   2   1   2   1   2   1   2   2   1   1   2   2   2   2   1   1   1   1   2   1   1   2   2   2   2   2   2   2   1   2   2   2   1   1   2   2   1   2   2   2   1   1   1   2   1   2   1   1   2   2   1   1   1   2   2   1   2   2   2   2   1   2   2   2   2   2   1   2   2   1   2   2   2   1   1   2   1   1   1   2   2   2   1   1   2   2   2   1   2   1   1   2   2   1   1   1   1   1   2   2   1   2   1   1   1   1   2   1   2   1   2   2   2   2   2   2   2   2   1   2   2   1   1   1   2   2   2   1   1   2   2
 MK-2-8                 1   1   1   1   2   1   2   1   2   1   1   2   1   1   1   2   1   1   2   1   2   2   1   2   1   2   1   2   2   2   1   1   1   2   2   1   1   1   2   2   1   1   1   2   1   1   1   2   1   2   1   2   1   2   2   2   1   1   2   1   2   2   1   1   1   2   2   2   2   2   1   2   1   2   1   2   2   2   1   2   2   2   2   1   1   2   2   2   1   1   2   2   2   1   2   2   2   1   2   2   2   2   1   2   2   1   2   2   2   1   1   1   2   1   2   1   1   2   2   1   1   1   2   2   1   2   2   2   2   2   2   2   2   2   2   1   1   2   1   2   2   2   1   2   2   1   1   1   2   2   2   1   1   2   2   2   1   2   1   1   2   1   1   1   1   1   2   1   2   1   1   1   1   1   1   2   1   2   1   2   2   2   2   2   1   2   2   1   2   2   1   1   1   2   2   2   1   1   2   2
 MK-2-9                 1   1   1   1   2   1   2   1   2   2   1   2   1   1   1   1   1   1   2   1   2   2   1   2   1   2   1   1   2   2   2   1   1   2   2   1   1   2   2   2   1   1   1   2   2   1   2   2   1   2   1   2   1   2   1   2   2   1   2   1   2   2   1   2   1   2   2   2   2   2   1   2   1   2   1   2   2   1   1   1   2   2   2   1   1   1   2   2   1   1   2   2   2   1   2   2   2   1   2   2   2   2   2   1   2   1   2   2   2   1   1   1   1   1   2   1   1   2   2   1   1   1   2   2   2   1   2   2   2   2   2   2   2   2   1   1   2   2   1   2   2   2   1   2   2   1   1   1   2   2   2   1   1   2   1   2   1   2   1   2   2   1   1   2   1   1   2   1   2   1   2   2   1   1   1   2   1   2   1   1   2   2   2   2   1   1   2   1   2   2   1   1   1   2   2   2   1   1   2   2
 MK-2-10                1   1   1   1   2   1   2   1   2   2   1   2   1   1   1   1   1   1   2   1   2   2   1   2   1   2   1   1   2   2   2   1   2   2   2   1   1   1   2   1   1   1   1   2   2   1   2   2   1   2   1   2   1   2   1   2   2   1   2   2   2   2   1   2   1   2   2   2   2   2   1   1   1   2   1   2   1   1   1   1   2   2   2   1   1   1   2   2   1   1   2   2   2   1   2   2   2   1   2   2   1   2   2   1   1   1   2   1   2   1   1   1   2   1   2   1   1   1   2   1   1   1   2   2   2   1   2   2   2   2   2   1   2   2   1   1   2   1   1   2   2   2   1   2   2   1   1   1   2   2   2   1   1   2   1   2   1   2   1   1   2   2   1   1   1   1   2   1   2   1   2   2   2   1   1   2   1   2   1   1   2   2   2   1   1   1   2   1   2   2   1   1   1   2   2   2   1   1   2   2
 MK-2-11                1   1   1   1   2   1   2   1   2   2   1   2   2   1   1   1   1   1   2   1   2   2   2   2   1   1   1   1   2   2   2   1   2   2   2   1   1   1   1   1   1   1   1   2   2   1   2   2   1   2   1   2   1   2   1   2   2   1   2   2   2   2   1   2   1   2   2   2   2   2   1   1   1   2   2   2   1   1   1   1   2   2   2   1   2   1   2   2   1   2   1   2   2   1   1   2   2   1   2   2   1   2   2   1   1   1   2   1   2   1   1   1   2   1   2   1   2   1   2   2   1   1   2   2   2   1   1   2   2   2   2   1   2   2   1   1   2   1   2   2   2   2   1   2   2   1   1   1   1   2   2   1   1   2   1   2   1   2   1   1   2   2   1   1   1   1   2   1   2   1   2   2   2   2   1   2   1   2   1   1   2   2   2   1   1   1   2   1   2   2   1   1   2   2   1   2   1   1   2   2
 MK-2-12                1   1   1   1   2   1   1   2   2   1   1   2   2   1   2   1   1   1   1   1   2   2   2   2   1   1   1   2   2   2   2   2   1   2   1   1   1   2   1   2   2   1   2   2   2   2   2   2   1   2   1   2   1   2   1   2   1   1   2   2   2   2   2   2   1   2   2   2   1   2   1   1   1   1   2   2   1   1   1   1   1   2   2   1   2   1   2   2   2   2   1   2   1   1   1   2   2   1   2   2   1   2   2   1   1   1   2   1   2   1   2   1   2   1   2   1   2   1   2   2   1   1   2   2   2   1   2   2   2   1   2   2   2   2   1   1   2   1   2   2   2   2   2   2   2   1   1   1   1   2   2   1   1   2   2   1   1   1   1   1   2   2   1   1   1   2   2   1   2   1   2   2   2   2   1   2   1   2   1   1   2   2   2   1   1   1   2   1   2   2   1   1   2   2   1   2   1   1   2   2
 MK-2-13                1   1   2   1   2   1   2   2   2   1   1   2   2   1   2   1   2   1   1   2   1   2   2   2   2   1   1   2   2   2   2   2   2   2   1   1   1   2   1   2   1   1   2   2   2   2   2   2   1   2   1   2   1   2   2   2   1   1   2   2   2   2   2   2   1   2   1   2   1   2   2   1   1   2   2   2   1   1   1   1   1   2   2   1   2   1   2   2   2   2   1   1   1   1   2   2   2   1   2   2   1   2   2   1   1   1   1   1   2   1   2   1   2   1   2   1   2   1   2   2   1   1   2   2   2   2   2   2   1   1   2   2   2   2   1   1   2   1   2   2   2   2   2   2   2   1   1   1   1   2   1   1   1   2   2   1   1   1   1   1   2   2   1   1   1   2   2   1   2   1   2   2   2   1   1   2   1   2   1   1   2   2   2   1   1   1   2   1   2   2   1   1   2   1   1   2   1   1   2   2
 MK-2-14                1   1   2   1   2   1   2   2   2   1   1   2   2   1   2   2   2   1   1   2   1   2   2   2   2   1   2   2   1   2   2   2   2   2   1   1   1   1   1   2   2   2   2   2   2   2   2   2   2   2   1   2   1   2   2   2   1   1   2   2   2   2   2   2   2   1   1   2   1   2   2   1   2   2   2   2   1   1   1   1   2   2   1   1   2   1   2   2   2   2   1   1   1   1   2   2   1   1   1   2   1   2   2   1   1   1   1   1   2   1   2   1   2   1   1   2   2   1   2   2   1   1   2   2   2   2   2   1   1   1   2   2   2   2   1   1   2   1   2   2   2   2   2   2   2   2   1   1   1   2   2   1   1   2   2   1   1   1   1   1   2   2   1   1   1   2   1   1   2   1   1   2   2   1   1   2   1   1   1   1   2   2   2   2   2   1   2   1   2   2   1   1   2   1   1   2   1   1   2   2
 MK-2-15                1   1   2   1   2   1   2   2   2   1   1   2   2   1   2   2   2   1   1   2   2   2   2   2   2   1   2   1   1   2   2   2   1   2   1   1   1   1   1   2   2   2   2   2   2   1   2   2   2   2   1   2   1   1   2   2   1   2   2   2   2   2   2   2   2   1   2   2   1   2   2   1   2   2   2   2   1   1   1   1   2   2   1   1   2   1   2   1   2   2   1   1   1   1   2   2   1   1   2   2   1   2   2   1   1   2   1   1   2   2   2   1   2   1   1   2   2   1   2   2   1   1   2   2   2   2   2   1   1   1   2   2   2   2   1   1   2   1   2   2   2   2   1   2   2   2   1   1   1   2   2   2   2   2   2   1   1   1   1   1   2   2   1   1   1   1   1   1   1   1   2   2   2   1   1   2   1   1   1   1   2   2   2   2   2   1   2   1   2   2   1   2   2   1   1   2   2   1   2   2
 MK-2-16                1   2   2   1   2   1   2   2   2   1   1   2   2   1   2   2   2   1   1   2   2   2   2   2   2   1   2   1   1   2   1   2   1   2   1   1   1   1   1   2   2   2   1   2   2   1   2   2   2   2   1   2   1   1   2   2   1   2   2   2   2   2   2   1   2   2   2   2   1   1   1   1   2   2   1   1   1   1   1   1   2   2   1   1   2   1   2   1   2   2   1   2   1   1   2   2   1   1   2   2   1   2   2   1   1   1   1   1   2   2   2   1   2   1   1   2   2   1   2   2   1   2   2   2   2   2   2   1   1   1   2   2   2   2   1   1   2   1   2   2   1   2   1   2   2   2   1   1   2   1   2   2   1   2   2   1   1   1   1   1   2   2   2   1   1   1   2   1   1   1   2   2   2   1   2   2   2   1   1   1   2   1   2   2   2   2   2   1   2   2   1   2   2   2   1   1   2   1   2   2
 MK-3-1                 1   2   2   2   1   1   1   1   2   1   2   2   2   2   1   1   1   2   1   1   2   1   1   1   1   2   1   2   2   2   1   1   2   1   1   2   2   1   2   2   1   1   2   2   1   2   2   1   2   1   2   2   2   2   2   1   1   1   2   2   2   2   1   2   2   1   1   1   1   1   1   2   2   1   1   2   2   1   1   1   2   1   2   1   2   1   1   2   2   2   1   1   1   1   2   1   2   2   1   1   2   2   1   2   1   1   1   2   2   1   1   2   1   2   1   1   2   2   1   2   2   1   1   1   1   2   1   1   2   2   1   2   2   1   2   1   2   1   2   2   1   2   2   1   2   1   2   1   2   2   2   2   1   1   2   1   2   1   1   1   1   1   2   1   2   1   2   1   2   2   1   2   1   2   2   1   1   2   1   2   1   2   2   1   1   2   2   1   1   2   2   2   2   2   1   2   2   2   1   1
 MK-3-2                 1   2   2   2   2   1   1   1   2   1   1   2   2   2   1   1   1   2   1   1   2   1   1   1   1   2   1   2   2   2   1   1   2   1   1   2   2   1   2   2   1   1   2   2   1   2   2   1   2   1   2   1   2   2   2   1   1   1   1   1   2   2   1   2   2   1   2   2   1   1   1   2   2   1   1   2   2   1   1   1   2   1   2   1   2   1   1   2   2   2   1   1   2   1   2   1   2   2   1   1   2   1   1   2   1   1   2   2   1   1   1   2   1   2   1   1   2   2   1   1   2   1   1   1   1   2   1   1   2   2   1   1   2   1   2   2   2   2   2   2   1   2   2   2   2   1   2   1   1   1   2   2   2   2   2   1   2   1   1   1   1   1   2   1   2   1   2   1   2   2   1   2   1   2   2   1   1   2   1   2   1   2   2   2   1   2   2   1   1   2   2   1   2   2   2   1   2   2   1   1
 MK-3-3                 1   2   2   2   2   1   1   2   1   1   1   2   1   2   1   1   1   2   2   1   2   1   1   1   1   2   1   2   2   2   2   1   2   1   1   2   1   1   2   2   2   1   1   1   1   2   2   1   2   1   2   1   1   1   2   1   1   1   1   1   2   1   1   2   2   1   2   2   1   1   1   2   2   1   1   2   2   1   1   1   2   1   2   2   2   1   1   2   2   2   2   1   1   1   2   1   2   2   1   2   2   1   1   2   1   1   2   2   1   1   1   2   1   1   1   1   2   2   1   1   2   1   2   1   2   2   1   1   2   2   1   1   2   1   2   1   2   2   2   2   1   2   2   2   2   1   2   1   1   1   2   2   2   2   2   1   1   1   1   1   1   1   2   1   2   1   2   1   1   2   1   2   1   2   2   1   1   2   1   2   1   2   2   2   1   2   2   1   1   2   2   2   2   2   2   2   1   2   1   1
 MK-3-4                 1   2   2   2   2   1   1   2   1   1   2   2   1   2   1   1   1   2   2   1   2   1   1   1   1   2   1   2   2   2   2   1   2   1   1   2   1   1   2   2   2   1   1   1   1   2   1   1   2   1   2   1   1   2   2   1   1   1   1   1   2   1   1   2   2   1   1   1   1   1   1   2   1   1   1   2   2   2   1   1   2   1   2   2   2   1   1   2   2   2   2   1   1   1   2   1   2   2   1   2   2   1   1   1   1   1   1   2   2   2   2   2   1   1   1   1   2   2   1   1   1   1   1   1   2   2   1   1   2   2   1   1   2   1   2   1   2   2   2   2   1   2   2   2   2   1   2   1   2   1   2   1   2   2   2   1   1   1   1   1   1   1   2   1   2   1   2   1   1   2   1   2   1   2   2   1   2   1   1   2   1   1   1   1   1   2   2   1   1   2   2   2   1   2   2   2   1   2   1   1
 MK-3-5                 1   2   2   2   2   1   1   2   1   1   2   2   1   2   1   1   1   2   2   1   2   1   1   1   1   2   2   2   2   2   2   1   2   1   1   2   1   1   2   2   2   1   1   1   1   2   1   1   2   1   2   1   2   1   2   1   2   1   1   1   2   1   1   2   2   1   1   1   1   1   1   2   1   1   1   2   2   2   1   1   2   1   2   2   2   1   1   2   2   2   2   1   1   1   1   1   2   2   1   2   2   1   1   1   1   1   2   2   2   2   1   2   1   1   1   1   2   2   1   1   1   2   1   1   2   2   1   1   1   2   1   1   2   1   2   1   2   2   2   2   1   2   1   2   2   1   2   1   2   1   2   1   2   2   2   2   1   2   1   1   1   1   2   1   2   1   2   2   1   2   1   2   1   2   2   1   2   1   2   2   1   2   1   1   1   2   2   1   1   2   2   2   1   2   2   2   1   2   1   1
 MK-3-6                 1   2   2   2   2   1   1   2   1   1   2   2   1   1   1   2   2   1   2   1   1   1   1   2   1   2   2   2   2   2   1   1   2   2   1   2   1   1   2   2   2   1   2   1   1   2   1   1   2   1   2   1   1   1   2   1   2   1   1   2   2   1   1   1   2   1   2   1   1   1   1   2   1   1   1   2   2   2   1   1   2   1   2   2   2   1   1   2   2   2   1   1   1   1   1   1   2   2   1   2   2   1   1   1   1   1   2   2   1   2   2   2   1   1   1   1   2   2   1   1   1   2   2   1   2   2   1   1   2   1   1   2   2   1   2   1   2   2   2   2   1   2   2   1   2   1   2   1   2   1   2   1   2   1   2   2   2   2   1   1   1   1   2   1   2   1   2   2   1   2   1   1   1   2   2   1   2   1   2   2   1   2   1   1   1   2   2   1   1   2   2   2   1   2   2   2   1   2   1   1
 MK-3-7                 1   2   2   2   2   1   1   2   1   1   2   2   1   1   1   2   2   1   1   1   1   1   1   2   1   2   2   2   2   2   1   1   1   2   1   2   1   2   2   2   2   1   2   1   1   2   1   1   2   1   2   2   1   1   2   1   2   1   1   2   2   1   1   1   2   1   2   1   1   1   1   2   1   1   1   2   2   2   2   1   2   1   2   2   2   2   1   2   2   2   1   1   1   1   1   1   2   2   1   2   2   1   2   1   1   2   2   2   1   2   2   2   1   1   1   2   2   2   1   1   1   2   2   1   2   2   1   1   2   1   1   2   2   1   2   1   2   2   2   2   1   2   2   2   2   1   1   1   2   1   2   1   2   1   2   2   1   2   1   1   2   1   2   1   2   1   2   2   1   2   1   1   1   2   2   1   2   1   2   2   1   2   1   1   1   2   2   1   1   2   2   1   1   2   2   2   2   1   1   1
 MK-3-8                 1   2   2   2   2   1   2   2   1   1   2   2   1   1   1   2   2   1   1   1   1   1   1   2   1   1   2   2   2   1   1   1   1   2   2   2   1   2   2   2   2   1   2   1   1   2   1   1   2   2   2   2   1   1   2   1   2   1   1   2   2   1   1   1   2   1   2   1   1   1   1   2   1   1   1   2   2   2   2   1   2   2   2   2   2   2   1   2   2   2   1   1   1   2   1   1   2   2   1   2   2   1   2   1   1   2   2   2   2   2   2   2   1   1   1   2   2   2   1   1   2   2   2   1   2   2   2   1   2   1   1   1   2   1   2   1   2   2   2   2   1   2   2   1   2   1   1   1   2   1   1   1   2   1   2   2   1   2   1   1   2   1   1   1   2   1   2   2   1   1   1   1   1   2   2   1   2   1   1   2   1   2   1   1   1   2   2   1   1   2   2   1   1   2   1   2   2   1   1   1
 MK-3-9                 1   2   2   2   1   2   2   2   1   1   2   2   1   2   1   2   2   1   1   1   2   1   1   2   1   1   1   2   2   1   1   1   1   2   1   2   2   2   2   2   2   1   2   1   1   2   1   1   2   1   2   2   1   1   2   1   2   1   1   2   1   1   1   1   2   1   2   1   1   2   1   2   1   1   1   2   2   2   1   1   2   2   2   2   2   2   1   2   1   2   1   1   1   1   1   1   2   2   1   2   2   1   2   1   1   1   2   2   2   2   2   2   1   1   1   2   2   2   1   1   2   2   2   1   2   1   2   1   2   1   1   2   2   2   2   1   2   2   2   1   1   2   2   1   2   1   1   1   2   1   2   1   2   2   2   2   2   2   1   1   2   1   1   2   2   1   2   2   1   1   1   1   1   2   2   1   2   1   1   2   1   2   1   1   1   2   2   1   1   2   2   2   1   2   2   2   2   1   1   1
 MK-3-10                1   2   1   2   1   2   2   1   1   1   2   2   1   1   1   2   2   1   1   1   2   1   1   2   1   1   1   2   2   2   2   1   1   2   1   2   2   2   2   2   2   1   2   1   1   2   1   1   2   1   1   2   1   1   2   1   2   1   1   2   1   1   1   1   1   1   2   1   2   2   1   2   1   1   1   2   2   2   1   1   2   2   2   2   2   2   1   2   1   2   1   1   1   1   1   1   2   2   1   2   2   1   2   1   1   1   2   2   2   2   2   1   1   1   1   2   1   2   1   1   2   2   2   1   2   1   2   1   2   1   1   2   2   2   2   1   2   1   2   1   1   2   2   1   1   1   1   1   2   1   2   2   2   1   1   2   1   2   2   1   2   1   1   1   2   1   2   2   2   1   1   1   1   2   2   1   2   1   1   2   1   2   1   2   1   2   2   1   1   2   2   2   2   2   1   1   2   1   1   2
 MK-3-11                1   2   1   2   1   2   1   1   1   1   2   2   1   2   1   2   2   1   1   1   2   1   1   2   1   1   1   2   2   2   2   2   1   2   1   2   2   2   2   2   2   1   2   1   1   2   2   1   2   1   1   2   1   1   1   1   2   1   1   2   1   1   1   1   1   1   2   1   2   2   2   2   1   1   1   2   2   1   1   1   2   2   2   2   2   2   1   2   1   2   1   1   1   2   2   1   2   2   2   2   2   1   2   1   1   1   2   2   2   2   2   1   1   1   1   2   1   2   1   1   2   2   2   1   2   1   2   1   2   1   1   2   2   2   2   1   2   1   2   1   1   1   2   1   1   1   1   1   2   1   2   2   2   1   1   2   2   2   2   1   2   1   1   1   2   1   2   2   1   1   2   1   2   2   2   1   1   1   1   2   1   2   1   2   1   2   2   2   2   2   2   2   2   2   1   1   1   1   1   2
 MK-3-12                1   2   1   2   1   2   1   1   1   1   2   2   1   2   1   2   2   1   1   1   2   1   1   2   1   1   1   2   2   2   2   2   1   2   2   1   2   2   1   2   2   1   2   1   1   2   2   1   2   1   1   2   1   1   1   1   2   1   1   2   1   1   2   1   1   1   2   1   1   2   1   2   1   1   1   2   2   1   1   2   2   2   2   2   2   2   1   1   1   2   1   1   1   2   2   2   2   2   2   2   2   1   1   1   1   1   2   2   2   2   2   1   1   1   1   2   1   2   1   1   2   2   1   1   2   1   2   1   2   1   1   2   2   1   2   1   2   1   2   1   1   1   2   1   1   1   1   2   2   1   2   2   2   1   1   2   2   2   2   1   2   1   1   1   2   2   2   2   1   1   2   1   2   2   2   1   1   1   1   2   1   2   1   2   1   2   1   2   2   1   2   2   2   2   1   2   1   1   1   2
 MK-3-13                1   2   1   2   1   2   1   1   1   1   2   2   1   2   1   1   2   1   1   1   1   1   1   1   1   1   1   2   2   2   2   2   1   2   2   2   2   2   1   1   1   1   2   1   1   2   2   1   2   1   1   2   1   1   1   2   2   1   2   2   2   1   2   1   1   1   2   1   1   2   1   2   1   2   1   2   2   1   2   2   2   2   2   2   2   2   1   1   1   2   1   1   1   2   2   2   2   2   2   1   2   1   1   1   1   1   2   2   2   2   2   1   2   1   2   1   2   1   1   1   2   2   1   1   2   1   2   1   2   1   1   2   2   1   2   1   2   1   2   1   1   1   2   1   2   1   1   2   2   2   2   2   2   1   1   2   2   2   2   1   2   1   1   1   2   2   2   2   1   1   2   1   2   2   2   1   1   1   1   2   1   2   1   2   1   2   1   2   2   1   2   2   2   2   1   2   2   1   1   1
 MK-3-14                1   2   1   2   1   2   2   1   1   1   2   1   1   2   1   1   2   1   1   1   1   1   1   1   1   1   1   2   2   2   2   2   2   1   2   2   1   2   1   2   1   1   2   1   1   2   1   1   2   2   2   2   1   1   1   2   2   1   2   2   1   1   2   1   1   1   2   1   1   2   1   2   2   2   1   2   1   1   1   2   2   2   2   2   2   2   1   1   1   2   1   1   2   2   2   2   2   2   2   2   2   1   1   1   1   1   2   2   2   2   1   1   2   1   2   1   1   1   1   1   2   2   1   1   2   1   2   1   2   1   1   2   2   1   2   1   2   1   2   1   1   1   2   1   2   2   1   2   2   1   2   2   1   1   1   1   2   2   2   1   2   1   1   1   2   2   2   2   1   1   1   1   2   2   2   2   1   1   1   2   1   2   1   1   1   2   1   2   2   1   2   2   2   2   1   2   2   1   1   1
 MK-3-15                1   1   1   1   1   2   2   1   1   2   2   1   1   2   1   1   2   1   1   1   1   1   1   1   1   1   2   2   2   2   1   2   2   1   1   2   1   2   1   2   1   1   2   1   1   1   1   1   2   2   2   2   1   1   1   2   2   1   2   2   1   1   1   1   1   1   2   1   1   2   1   2   2   1   1   2   1   1   1   2   2   2   2   2   2   2   1   2   1   2   1   1   2   2   2   2   1   1   2   2   2   1   1   2   1   1   2   2   2   2   1   2   2   1   2   1   1   1   1   1   2   2   1   1   2   2   2   1   2   1   1   2   2   1   1   1   2   1   2   1   1   1   2   1   2   2   1   2   2   2   2   2   1   1   1   1   2   2   2   2   2   2   1   1   2   1   2   2   1   1   1   1   2   1   2   2   1   1   1   1   1   1   1   2   1   2   1   2   2   1   2   2   2   2   1   2   2   2   1   1
 MK-3-16                1   1   1   1   1   2   2   1   1   2   2   2   1   2   1   1   2   1   1   1   1   1   1   1   1   1   2   2   2   1   1   2   2   1   1   2   1   2   1   2   1   1   2   2   1   2   1   1   2   2   2   2   1   1   1   2   2   1   2   2   1   1   1   1   1   1   2   1   1   2   1   2   2   1   1   2   1   1   2   2   2   1   2   2   2   2   1   1   1   2   1   1   2   2   1   2   1   1   2   2   1   1   1   2   1   1   2   2   2   2   1   2   2   2   2   1   1   1   2   1   2   2   1   1   2   1   2   1   2   2   1   1   2   1   2   1   2   1   2   1   1   1   2   1   2   2   1   2   2   1   2   2   2   1   1   1   2   2   2   2   2   2   1   1   2   1   2   2   1   1   1   1   2   1   2   1   1   1   2   1   1   1   1   2   2   1   1   2   2   1   1   2   2   2   1   2   2   2   1   1
 MK-4-1                 2   1   2   2   2   1   2   2   1   2   2   2   2   2   1   2   2   2   1   1   1   1   1   1   1   2   2   2   2   1   1   2   2   1   1   2   2   2   2   1   1   1   2   2   1   2   1   1   2   1   1   2   2   1   2   1   2   2   1   1   2   2   1   1   1   2   2   2   1   1   1   1   2   2   2   2   1   1   2   1   1   2   1   2   1   2   1   1   1   1   2   1   2   1   2   1   1   1   1   2   2   2   2   1   2   1   1   2   2   1   2   2   1   2   1   1   2   1   1   1   1   1   1   1   2   1   1   2   1   2   1   2   1   1   2   1   1   2   1   2   1   2   2   1   1   2   2   2   2   1   2   2   1   2   1   2   1   2   2   1   1   2   1   1   2   1   2   2   2   1   2   2   2   2   1   2   2   2   1   2   2   2   1   2   2   2   2   2   1   2   1   1   1   2   1   2   1   1   2   1
 MK-4-2                 2   1   2   2   2   1   2   2   2   2   1   2   2   1   1   2   2   2   1   1   1   2   2   2   1   2   2   2   1   1   2   2   2   1   1   2   2   2   2   2   1   1   2   2   1   2   1   1   2   1   1   1   2   1   2   1   2   2   1   1   2   2   1   1   1   2   2   2   2   1   1   1   2   2   2   2   1   1   2   1   1   2   1   2   1   2   1   1   1   1   2   1   2   2   2   1   1   1   2   2   1   2   2   1   2   1   2   2   2   1   2   2   1   2   1   1   2   1   1   1   2   1   1   1   1   1   1   2   2   2   1   2   1   1   2   2   1   2   1   2   2   2   2   1   2   1   2   2   2   1   2   2   1   2   1   2   1   2   2   1   1   2   1   1   2   1   2   2   2   1   2   2   2   1   1   2   2   2   1   2   2   2   1   2   2   1   2   1   1   1   2   1   1   1   1   2   1   1   1   1
 MK-4-3                 2   1   2   1   2   1   2   2   2   2   1   2   2   1   1   2   1   2   1   1   1   2   2   2   1   2   2   2   1   1   2   2   2   1   1   2   2   2   2   2   2   2   1   2   1   2   1   2   2   1   1   1   2   1   2   1   2   1   1   1   2   2   1   1   1   1   1   2   2   1   1   1   2   2   2   2   1   1   2   1   1   2   1   2   1   2   1   1   1   1   2   1   2   1   2   1   1   1   2   2   1   2   2   1   2   1   2   2   1   1   1   2   1   2   1   1   2   1   1   1   2   1   2   1   1   1   1   2   2   2   1   2   1   2   2   1   1   2   1   2   2   2   2   1   2   1   2   2   1   1   2   2   1   2   1   2   1   2   2   1   1   2   1   1   2   1   2   2   2   1   2   1   1   1   1   2   2   2   1   2   2   2   1   2   2   1   2   1   1   1   2   1   1   1   1   2   1   1   1   1
 MK-4-4                 2   1   2   1   2   1   2   2   2   2   1   2   2   1   1   2   1   2   1   1   1   2   2   2   1   2   2   2   2   1   2   2   2   1   1   2   2   2   2   2   2   2   1   2   1   2   1   2   2   1   1   1   2   1   2   1   2   1   1   1   2   2   1   1   1   1   1   1   2   1   1   1   2   2   2   2   1   1   2   1   1   1   1   2   1   2   1   1   1   1   2   2   2   1   2   1   1   1   1   2   1   2   2   1   2   1   2   2   1   1   1   2   1   1   1   1   2   1   1   1   2   1   2   1   1   1   1   2   2   2   1   2   1   2   2   1   2   2   1   2   2   2   2   1   2   1   2   2   1   1   2   1   1   2   1   2   1   2   2   1   1   2   1   1   2   2   2   2   2   1   2   1   1   1   1   2   2   2   1   2   2   2   1   2   2   1   2   1   1   1   1   2   1   1   1   2   1   2   1   1
 MK-4-5                 2   1   2   1   2   2   2   2   2   2   1   2   1   1   1   2   1   2   1   1   1   1   1   2   1   2   2   1   2   1   2   1   2   1   1   1   2   2   2   2   2   2   1   2   1   2   1   2   2   1   1   1   2   1   2   1   1   1   1   1   1   2   1   1   1   1   1   1   2   1   2   1   2   2   2   2   1   1   2   1   1   1   1   2   1   2   1   1   1   1   2   2   2   1   2   1   1   1   1   2   2   2   2   1   2   1   2   2   1   1   1   2   1   1   1   1   2   1   1   2   2   1   2   1   2   1   1   2   2   2   1   2   1   1   2   1   2   2   1   2   2   2   2   1   2   2   2   2   1   1   1   1   1   2   1   2   1   1   2   1   1   2   1   1   2   2   2   1   2   1   2   1   1   1   1   2   2   2   1   2   2   2   1   2   2   1   2   1   1   1   1   2   1   1   1   2   1   2   1   1
 MK-4-6                 2   1   2   1   2   2   2   2   1   2   1   2   1   1   1   2   1   2   1   1   1   2   1   2   1   2   2   1   2   1   2   1   2   1   1   1   2   2   2   1   2   2   2   2   1   2   1   2   2   1   1   1   1   1   2   1   1   1   1   1   2   2   1   1   1   1   1   1   2   1   2   1   2   2   2   2   1   1   2   1   1   1   2   2   2   2   1   1   1   1   1   2   2   1   2   1   1   1   1   2   2   2   2   1   2   1   2   2   1   1   1   2   1   1   1   2   2   1   2   2   2   1   2   1   2   2   1   2   2   2   1   2   1   1   2   1   2   2   1   2   2   2   2   1   2   2   2   2   1   1   2   1   1   2   2   2   1   1   1   1   1   2   1   1   1   2   2   1   2   1   2   1   1   1   1   2   2   2   1   2   1   2   1   2   1   1   2   1   1   1   1   2   1   1   1   2   1   2   1   1
 MK-4-7                 2   1   1   1   2   2   2   2   1   2   1   1   1   1   1   2   2   2   1   2   2   2   1   2   1   2   2   1   2   1   2   1   2   1   1   1   2   2   2   1   2   2   2   2   1   2   1   2   2   1   2   1   1   1   2   2   1   1   1   1   2   2   1   1   1   1   1   2   2   1   1   1   2   2   2   2   1   1   2   1   1   1   2   2   2   2   1   1   1   2   1   2   2   1   2   1   2   1   1   2   2   2   2   1   2   1   2   2   1   1   1   2   1   1   1   2   2   1   2   2   2   1   2   1   2   2   1   2   1   2   1   2   1   1   2   1   2   2   1   2   2   2   1   1   1   2   2   2   1   1   2   1   1   2   1   2   1   1   1   1   1   2   1   1   2   1   2   1   2   1   2   1   1   1   1   2   1   1   1   2   1   2   1   2   1   1   2   1   1   1   1   2   1   1   1   2   1   2   1   1
 MK-4-8                 1   1   1   1   2   2   2   2   1   2   1   1   1   1   1   2   2   2   1   2   2   2   1   2   1   2   2   1   2   1   2   1   2   1   1   2   2   2   2   1   2   2   1   2   1   2   2   2   2   1   2   1   1   1   2   2   1   2   1   1   2   2   1   1   1   1   1   2   2   2   2   1   2   2   2   2   2   1   2   2   1   1   2   2   2   2   1   1   1   2   1   2   2   1   2   2   2   1   1   2   2   2   2   1   2   1   2   2   1   1   1   2   1   1   1   2   2   1   2   2   2   1   2   1   2   2   1   2   1   2   1   2   1   1   1   1   2   1   2   1   2   1   1   1   1   2   2   2   1   1   2   1   1   2   1   2   1   1   1   2   1   2   1   1   2   1   2   1   2   1   2   1   1   1   1   2   2   1   1   2   1   2   1   2   1   1   2   1   1   1   1   2   1   1   1   2   1   2   1   1
 MK-4-9                 1   1   1   1   2   2   2   2   1   2   1   1   1   1   1   2   2   2   1   2   2   2   2   2   1   2   2   1   2   1   2   1   2   1   1   2   2   2   2   1   1   2   1   2   1   2   2   2   2   1   2   1   1   1   2   2   1   2   1   1   2   2   1   1   1   1   1   2   2   1   2   1   1   2   2   2   2   1   2   2   1   1   2   1   2   2   1   1   1   1   1   2   2   1   2   2   2   1   1   1   2   2   1   1   2   1   2   2   1   1   1   2   1   1   1   2   2   1   2   2   2   1   1   1   2   2   1   2   2   2   1   2   1   1   1   1   2   1   2   1   2   1   2   1   1   2   2   2   1   1   2   1   1   1   1   2   1   1   1   2   1   2   1   1   2   1   1   1   2   1   2   1   1   1   1   2   2   1   1   2   1   2   1   2   1   1   2   1   1   1   1   2   1   1   1   2   1   1   1   1
 MK-4-10                2   2   1   1   2   2   2   2   1   2   1   1   1   1   2   2   2   2   1   2   2   2   2   2   1   2   2   1   2   2   2   1   2   1   2   1   2   2   2   2   1   2   1   2   1   1   2   2   2   1   2   1   1   1   2   2   2   1   1   1   2   2   2   1   1   1   1   2   2   1   2   1   1   2   2   2   2   1   2   2   1   1   2   1   2   2   1   1   1   1   1   2   2   1   2   2   2   2   1   1   2   2   2   1   2   1   2   2   1   2   1   2   1   1   1   2   2   1   2   2   2   1   1   2   2   1   1   2   2   2   1   2   2   2   1   1   2   2   2   1   2   1   2   2   1   2   2   2   1   1   2   1   1   1   1   2   1   1   1   2   1   2   1   1   2   1   1   1   2   1   2   1   1   1   1   2   2   1   1   2   1   2   1   2   1   1   2   1   2   1   1   2   1   1   1   2   1   1   1   1
 MK-4-11                2   2   1   1   2   2   2   2   1   2   1   1   1   1   2   2   2   2   1   2   2   2   2   2   1   2   2   1   2   2   2   1   2   1   2   1   2   2   2   2   1   2   1   2   1   1   2   2   2   1   2   1   1   1   2   2   2   1   1   2   2   2   2   1   1   1   1   2   2   1   2   1   2   2   1   2   2   1   1   2   2   1   2   1   2   1   1   1   1   1   1   2   1   1   2   2   2   2   1   1   2   2   2   1   2   1   2   2   1   2   1   2   1   1   1   2   2   2   2   2   2   1   2   2   2   1   2   1   2   2   2   1   2   1   1   1   1   2   2   1   2   1   2   2   1   2   2   2   1   1   2   1   2   1   1   2   1   1   2   2   1   2   1   1   2   1   1   1   2   1   2   1   1   1   1   2   2   1   1   2   1   2   1   2   2   1   2   1   2   1   2   2   1   1   1   2   1   1   1   1
 MK-4-12                2   2   1   1   2   2   2   2   1   2   1   1   2   1   2   2   1   2   1   2   2   2   2   2   1   2   2   1   2   2   1   1   2   1   2   2   2   2   2   2   1   2   1   2   1   1   2   2   2   1   1   1   1   1   2   2   2   2   1   2   2   1   1   1   1   1   2   2   2   1   2   1   2   2   1   2   2   1   1   1   2   1   2   1   2   1   1   1   1   1   1   2   1   1   2   2   2   1   1   1   2   2   2   1   2   2   2   2   1   2   1   2   1   1   1   2   2   2   2   2   1   1   2   2   2   1   2   1   2   2   2   1   2   1   1   2   1   2   2   1   2   1   1   2   1   2   2   2   2   1   2   1   2   2   1   2   1   1   2   2   1   1   1   1   2   1   1   1   2   1   2   1   1   2   1   1   2   1   1   2   1   2   1   2   2   2   2   1   2   1   2   2   1   1   1   2   2   1   1   1
 MK-4-13                2   2   1   1   2   2   2   2   1   2   1   1   2   1   2   2   2   2   1   2   1   2   2   2   1   2   1   2   2   2   1   1   2   1   2   2   1   2   2   2   2   2   2   2   1   1   2   2   2   1   1   1   1   1   2   2   2   2   1   2   2   1   1   1   2   1   2   2   2   1   2   1   2   1   1   1   1   1   1   1   2   1   2   1   2   1   1   1   1   1   2   2   1   1   2   2   2   1   1   2   2   2   2   1   2   2   2   2   1   2   1   2   1   1   1   2   2   2   2   2   1   1   2   2   2   1   2   1   2   2   2   2   2   1   1   2   1   2   2   1   2   1   1   2   1   2   2   2   1   2   2   1   2   2   1   2   1   2   2   2   1   1   1   1   2   1   1   2   2   1   2   1   1   2   1   1   2   2   1   2   2   2   1   1   2   2   2   1   2   1   1   2   1   1   1   2   2   1   1   1
 MK-4-14                2   2   1   1   2   2   2   2   1   2   1   1   2   1   2   2   2   2   1   2   1   2   1   2   2   2   2   2   2   2   2   1   1   1   2   2   1   2   2   2   1   2   2   2   1   1   2   2   1   1   1   1   1   2   2   2   2   2   1   2   2   1   1   1   2   1   2   2   2   1   2   1   2   1   1   1   1   1   1   1   2   1   2   1   2   1   1   1   1   1   2   2   1   1   1   2   2   1   1   2   2   2   2   2   1   2   2   2   1   2   1   1   1   2   1   2   2   2   2   2   1   1   2   2   2   1   2   1   2   2   2   2   2   1   1   2   1   2   2   1   2   1   1   2   1   2   2   2   1   1   2   1   2   2   1   1   1   2   2   2   1   1   1   1   2   1   1   2   2   1   2   1   1   2   1   1   2   2   1   2   1   2   1   1   2   2   2   1   2   1   2   2   1   1   1   2   2   1   1   1
 MK-4-15                2   1   1   1   2   2   2   1   2   2   1   1   2   1   2   2   1   2   1   2   1   2   1   2   2   2   2   2   2   1   2   1   1   2   2   2   1   2   2   2   1   2   2   2   1   1   2   2   1   1   1   1   1   2   2   2   2   2   1   2   2   1   1   1   2   1   2   2   2   1   2   1   2   1   1   1   2   1   1   1   2   1   2   2   2   1   1   2   1   1   1   2   1   1   1   2   2   1   2   2   2   2   2   2   1   2   2   2   1   2   1   1   1   2   1   2   2   2   2   2   1   1   2   2   2   1   2   1   2   2   2   2   2   1   1   2   1   2   2   1   2   1   1   2   1   2   2   2   1   1   2   1   2   2   1   1   1   2   2   2   1   1   1   1   2   1   1   2   2   1   2   1   1   2   1   1   2   2   1   2   1   2   1   1   2   2   2   1   2   1   2   2   2   1   1   2   2   1   1   1
 MK-4-16                2   1   1   1   2   2   2   1   2   1   1   1   2   1   2   2   1   2   1   2   1   2   1   2   2   2   1   2   2   1   2   1   1   2   2   2   1   2   1   2   1   2   2   2   1   2   2   2   1   1   1   1   1   2   2   1   2   2   2   2   2   1   1   2   2   1   2   1   2   2   2   1   2   2   1   1   2   1   1   1   2   1   2   2   2   1   1   2   1   1   1   2   1   1   1   2   2   1   2   2   2   2   2   2   1   2   2   2   1   2   1   2   1   2   1   2   2   2   2   2   1   1   1   2   2   1   2   1   2   2   2   1   2   1   1   1   2   2   2   1   2   1   1   2   1   2   2   2   1   1   2   1   2   1   1   1   1   2   2   2   1   2   1   1   2   1   1   2   2   1   2   1   1   2   1   1   2   2   1   2   1   2   1   1   1   2   2   1   2   1   2   2   1   1   1   2   1   1   1   1
 MK-5-1                 2   2   1   2   1   2   1   1   1   2   1   1   2   1   1   2   1   2   2   2   2   2   2   2   1   1   2   1   2   1   1   1   2   2   2   1   1   2   1   1   1   1   1   1   1   1   1   1   1   2   2   2   1   1   1   1   1   2   1   2   1   1   2   1   1   1   1   2   2   1   1   2   1   1   1   1   1   2   1   1   1   2   2   1   1   2   1   1   1   2   1   1   1   2   2   1   2   1   1   2   1   2   2   2   2   1   2   1   1   2   2   2   1   2   2   1   2   1   2   1   1   2   1   2   2   2   1   2   1   1   2   2   1   1   1   2   1   1   1   1   2   2   2   1   1   2   2   1   1   1   2   1   2   2   2   2   2   2   1   2   2   2   2   2   2   1   1   2   2   1   1   2   2   1   1   2   1   1   2   1   2   1   2   1   1   2   2   1   1   1   1   2   2   1   1   1   2   2   1   2
 MK-5-2                 2   2   1   2   1   2   1   1   1   2   1   2   1   2   1   2   1   2   2   2   2   2   2   2   1   1   2   1   2   1   1   1   2   2   2   1   1   1   1   1   1   1   1   1   1   1   1   1   1   2   2   2   1   1   1   1   1   1   1   2   1   1   2   1   1   1   1   2   2   1   1   1   1   1   1   1   1   2   1   1   1   2   2   1   1   2   1   1   1   2   1   1   1   2   2   1   2   1   1   2   1   2   2   2   2   1   1   2   1   2   2   2   1   1   2   1   2   1   2   1   1   2   1   2   1   1   1   2   2   1   2   2   1   1   1   2   1   1   2   1   2   2   2   1   1   2   1   1   2   1   2   1   1   2   1   2   2   2   2   2   2   2   2   2   2   1   1   2   2   2   1   2   2   1   1   2   1   1   2   1   2   1   2   1   1   2   2   1   2   2   1   2   2   1   1   1   2   2   1   2
 MK-5-3                 2   2   1   2   2   2   1   1   1   2   1   2   1   2   1   2   1   2   2   2   2   2   2   2   1   1   2   1   2   1   1   1   2   2   2   1   1   1   1   1   1   1   1   1   1   1   1   1   1   2   2   2   1   1   1   2   1   1   1   2   1   1   2   1   1   1   1   1   2   1   1   1   2   1   2   1   1   2   1   1   1   2   2   1   1   2   1   1   1   2   1   1   1   2   2   1   1   1   1   2   1   2   2   2   2   2   1   2   1   2   2   2   1   2   2   1   2   2   2   1   1   2   1   1   1   1   1   2   2   1   2   2   1   1   1   2   1   2   1   1   2   2   2   1   1   2   1   1   2   1   2   1   1   2   1   2   2   2   2   1   2   2   2   2   2   1   1   2   2   2   1   2   2   1   1   2   1   2   2   2   2   1   2   1   1   2   2   1   2   2   2   2   2   1   1   1   2   2   1   2
 MK-5-4                 2   2   1   2   2   2   1   1   1   2   1   2   1   2   1   2   1   2   2   2   2   2   2   2   1   1   2   1   2   1   1   1   2   2   2   1   1   1   1   1   1   1   1   1   1   1   1   1   1   1   2   2   1   1   1   2   1   1   1   2   1   1   2   1   1   2   1   1   2   1   1   1   2   1   2   2   1   2   1   1   2   2   2   1   1   2   1   1   1   2   1   1   1   2   2   1   1   1   1   2   1   2   2   1   2   2   1   2   1   2   2   2   1   2   2   1   2   2   2   1   1   2   1   1   1   1   1   2   2   1   2   2   2   1   1   2   1   2   1   1   2   2   2   1   2   2   1   1   2   1   1   2   1   1   1   1   2   2   2   1   2   2   2   2   2   2   1   2   2   2   1   2   2   1   1   2   1   1   2   2   2   1   2   1   1   2   2   1   2   2   2   2   2   1   1   1   2   2   1   2
 MK-5-5                 2   2   1   2   2   2   1   1   1   2   1   2   1   2   1   2   1   1   2   2   2   2   2   2   1   1   2   1   2   1   1   1   2   2   2   1   1   1   1   2   1   1   1   1   1   1   1   1   1   1   2   1   1   1   1   2   1   1   1   2   1   2   2   2   2   2   1   1   2   1   1   1   2   1   2   2   1   2   1   1   2   2   2   2   1   2   1   1   2   2   1   1   1   2   2   1   1   1   1   2   1   2   2   1   2   2   1   2   1   2   2   2   1   2   2   1   2   2   2   1   2   2   1   2   1   1   1   2   2   1   2   2   2   1   1   2   1   2   1   1   1   2   2   1   2   2   1   1   2   1   1   2   1   1   1   1   2   2   2   1   2   2   2   2   2   2   1   2   1   2   1   2   2   2   1   2   1   1   2   2   1   1   2   1   1   2   2   1   2   2   2   2   2   1   1   1   2   2   1   2
 MK-5-6                 2   2   1   2   2   2   1   1   1   2   1   2   1   2   1   2   1   1   2   1   1   2   2   2   1   2   2   1   2   1   1   1   2   2   2   1   1   1   1   2   1   1   1   1   1   1   1   1   1   1   2   1   1   1   1   2   1   1   1   2   1   2   2   2   2   1   1   1   2   1   1   1   2   1   2   2   1   2   1   1   2   2   2   2   1   2   1   1   2   2   1   1   1   2   2   1   1   1   1   2   2   2   2   1   2   2   1   1   1   2   2   1   1   2   2   1   2   2   2   1   2   2   1   2   1   1   1   2   1   1   2   2   2   1   1   2   2   2   1   1   2   2   2   1   2   2   1   1   2   1   1   2   1   1   1   1   2   2   2   1   2   2   2   2   2   2   1   2   1   2   1   2   2   2   1   2   1   1   2   2   1   1   1   1   2   2   2   1   2   2   2   1   2   2   1   1   2   2   1   2
 MK-5-7                 2   2   1   2   2   2   1   1   1   2   1   2   1   2   1   2   1   1   2   2   1   2   2   2   1   2   2   1   1   1   1   1   2   2   2   1   1   1   2   2   1   1   2   1   1   1   1   1   1   1   2   1   1   1   1   2   1   1   2   2   1   2   2   2   2   1   1   1   2   1   1   1   2   1   2   2   1   1   1   1   2   2   2   2   1   2   2   1   2   2   1   1   1   2   2   1   1   1   1   2   2   2   2   1   2   2   1   1   1   2   2   1   1   2   1   1   2   2   2   1   2   2   1   2   1   1   1   2   1   1   2   2   1   1   1   1   2   2   1   1   2   2   2   1   2   2   1   1   2   1   1   2   1   1   1   1   2   2   2   1   2   2   2   2   2   2   1   2   1   2   1   2   2   2   1   2   1   1   2   2   1   1   1   1   2   2   2   1   2   2   2   1   2   2   1   1   2   2   1   2
 MK-5-8                 2   2   1   2   1   2   1   1   1   2   1   2   1   2   1   2   1   1   1   2   2   2   2   2   1   2   2   1   1   1   1   1   2   2   2   1   1   2   2   2   1   1   2   1   1   1   2   2   1   1   2   1   1   1   2   2   1   1   2   1   1   2   2   2   2   2   1   1   2   1   1   1   2   1   2   2   1   1   1   1   2   2   2   2   1   1   2   1   2   2   1   2   1   2   2   1   1   1   1   2   2   2   2   1   2   2   1   1   1   2   2   1   1   2   1   1   2   2   2   1   2   1   1   2   1   1   1   2   1   2   2   2   1   1   1   1   2   2   1   1   2   2   2   1   2   2   1   1   2   2   1   2   1   1   1   1   2   2   1   2   1   2   2   2   2   2   1   2   1   2   1   2   2   2   1   2   1   1   2   2   1   1   1   1   2   2   2   2   2   2   2   1   2   2   1   1   2   2   1   2
 MK-5-9                 2   2   1   2   1   2   1   1   1   2   1   2   1   2   1   2   1   1   1   2   2   2   2   2   1   2   2   1   1   1   1   2   2   2   2   1   1   2   2   2   2   1   1   1   1   1   2   2   1   1   2   2   1   1   2   1   1   1   1   1   2   2   2   2   2   2   1   1   2   1   1   1   2   1   2   2   1   1   1   1   2   2   2   1   1   1   2   1   2   2   1   1   1   2   2   1   1   1   1   2   2   2   2   1   1   2   2   1   1   2   2   1   1   2   1   1   2   2   2   1   2   1   1   2   1   1   1   2   1   2   2   1   1   1   1   1   2   2   1   1   2   2   2   1   2   1   2   1   2   1   1   1   1   1   1   1   1   2   1   2   1   2   2   2   2   2   1   2   1   2   1   2   2   2   1   2   1   1   2   2   1   1   1   2   2   2   2   2   2   2   2   2   2   2   1   1   2   2   1   2
 MK-5-10                2   2   1   2   1   2   1   1   1   2   1   2   1   2   1   2   1   1   1   2   2   2   2   2   2   2   2   1   1   1   1   2   2   2   2   1   1   2   2   2   2   2   1   1   1   1   2   1   1   1   2   2   1   1   2   1   1   2   1   1   2   2   1   2   1   2   1   1   1   1   2   1   2   1   2   1   1   1   1   1   2   2   2   1   1   1   2   1   2   2   1   2   1   2   2   1   1   1   1   2   2   2   2   1   2   2   2   1   1   2   1   1   1   2   1   1   2   1   2   1   1   1   1   2   1   1   1   2   1   1   2   1   1   1   1   1   2   2   2   1   2   2   2   1   2   1   2   1   2   1   1   1   1   1   1   1   1   2   1   2   1   2   2   2   2   2   1   1   1   2   1   2   2   2   1   2   1   1   2   2   2   1   2   2   2   2   1   2   2   2   2   2   2   2   1   1   2   1   1   2
 MK-5-11                1   2   1   2   1   2   1   1   1   2   1   2   1   2   1   2   2   1   1   2   2   2   2   2   2   2   2   1   1   1   1   2   2   2   2   1   1   2   2   2   2   2   1   1   1   1   2   1   1   1   1   2   1   1   2   1   1   2   1   1   2   2   1   2   1   2   1   1   1   1   2   1   2   1   2   1   1   1   1   1   2   2   2   1   1   1   2   1   2   2   1   2   1   2   2   1   1   1   1   1   2   1   2   1   2   2   2   1   1   2   1   1   1   2   1   1   2   1   1   1   2   1   1   1   1   1   1   1   1   2   2   2   1   1   1   1   2   2   2   1   2   2   2   1   1   1   2   1   2   2   1   1   1   1   1   1   1   2   2   2   1   2   1   1   2   2   2   1   1   1   1   2   2   2   1   2   1   1   1   1   2   1   2   2   2   2   2   2   2   2   2   2   2   2   1   1   2   1   1   2
 MK-5-12                1   2   1   2   1   2   1   1   1   2   1   2   2   2   1   1   1   1   1   2   2   2   2   2   2   2   2   1   1   1   1   2   2   2   2   1   1   2   2   2   2   2   1   1   1   1   2   1   1   1   2   2   1   1   2   1   1   1   1   1   2   2   1   2   1   2   1   1   1   1   2   1   2   1   2   1   1   1   1   1   2   2   2   1   1   1   2   1   2   2   2   2   1   2   2   1   1   1   1   1   1   1   2   1   2   2   2   1   1   2   1   1   1   1   1   1   2   1   1   1   2   1   1   1   1   1   2   1   1   2   2   2   1   1   1   2   1   2   2   1   1   2   2   1   2   1   2   1   2   2   1   1   1   1   1   1   1   2   2   2   1   2   1   1   2   2   2   1   1   1   1   2   2   2   1   1   1   1   1   1   2   1   2   2   2   2   1   2   2   2   2   2   2   1   1   1   2   1   1   2
 MK-5-13                1   2   2   1   1   2   1   1   1   2   1   2   2   2   1   1   1   1   1   2   2   2   2   1   2   2   2   2   1   1   1   2   2   1   2   1   1   2   2   2   2   2   1   1   1   1   1   1   1   1   2   2   1   2   2   1   1   1   1   1   2   2   1   2   2   2   1   2   1   1   2   1   1   1   1   1   1   1   1   1   2   2   2   1   1   2   2   1   2   2   2   2   1   1   2   1   1   1   1   1   2   1   2   1   2   2   2   1   1   2   1   1   1   1   1   1   2   1   1   1   2   1   1   1   1   1   2   1   1   2   2   2   1   1   1   2   1   2   2   1   1   2   2   1   2   1   2   2   1   2   1   1   1   1   1   1   1   2   1   2   1   2   1   1   2   2   1   1   2   1   2   2   2   2   2   1   1   1   1   1   1   1   2   2   2   2   1   2   2   2   2   2   2   1   1   1   2   2   1   2
 MK-5-14                1   2   2   1   1   2   1   1   1   2   1   2   2   2   1   1   1   1   1   2   2   2   2   2   2   2   1   2   1   1   1   2   2   1   2   1   1   2   2   2   2   2   1   1   1   1   2   1   1   1   2   2   1   1   2   1   1   1   1   1   2   2   1   2   2   2   1   2   1   1   2   1   2   1   1   1   1   2   1   2   2   2   2   1   1   2   2   1   2   2   2   2   1   1   2   1   1   1   1   1   2   1   2   2   2   2   2   2   1   2   1   1   1   1   1   1   2   1   1   1   2   1   1   1   1   1   2   1   1   2   2   2   1   1   1   1   1   2   2   1   1   2   2   1   2   1   2   2   1   2   1   2   1   1   1   2   1   2   1   2   2   2   1   1   2   2   1   2   2   1   1   2   2   2   2   1   1   1   1   1   1   1   2   2   2   1   1   2   2   2   2   2   2   1   1   1   2   2   1   2
 MK-5-15                1   2   2   1   1   2   1   1   1   2   1   2   2   2   1   1   1   1   1   2   2   2   1   2   2   2   1   2   1   1   1   2   2   1   2   1   1   2   2   2   2   2   1   1   1   2   1   1   1   2   2   2   1   1   2   1   1   1   1   1   2   2   1   2   1   2   1   1   1   1   2   1   2   1   1   1   1   2   1   2   1   2   2   1   1   2   2   1   2   2   2   2   1   1   2   1   2   1   1   2   2   1   2   2   2   2   2   2   1   1   1   1   1   1   1   1   2   1   1   1   2   1   1   2   1   1   2   1   2   2   2   2   1   1   1   1   1   2   2   1   1   2   2   1   2   1   2   2   1   2   1   1   1   1   1   2   1   2   1   1   2   2   1   1   2   2   1   1   2   1   1   2   2   2   2   1   1   1   2   1   1   1   2   2   2   1   1   2   2   1   2   2   2   1   1   1   2   2   2   2
 MK-5-16                2   2   2   1   1   2   2   1   1   2   1   2   2   1   1   1   1   1   1   2   2   2   1   2   2   2   1   2   1   1   1   2   2   1   1   1   2   2   2   2   2   2   1   2   1   2   1   1   1   2   1   2   1   1   2   1   1   1   1   1   2   2   1   1   2   2   1   1   1   1   2   1   2   1   1   1   1   2   1   2   1   2   2   1   2   2   2   1   2   2   2   2   1   1   2   1   2   2   1   2   2   2   2   2   2   2   2   1   1   1   1   1   1   1   2   1   2   1   1   1   2   1   1   1   1   1   2   1   2   2   2   2   1   1   1   1   1   2   2   1   1   2   2   1   2   1   2   2   1   2   1   1   1   1   1   2   1   2   1   1   1   2   2   2   2   1   1   1   2   1   1   2   2   1   2   1   1   1   2   1   1   1   2   2   2   1   1   2   2   1   2   2   2   1   1   1   2   2   2   2
 MK-6-1                 1   2   2   1   2   1   1   1   1   1   2   2   2   1   1   2   1   1   2   2   1   2   2   2   2   2   2   2   1   2   2   2   1   1   2   1   1   2   1   1   1   1   1   1   2   2   1   2   1   2   1   2   1   2   2   2   1   1   2   2   1   1   1   2   2   1   1   2   2   2   2   1   2   2   2   1   1   2   1   1   1   2   1   2   2   2   2   1   1   2   1   1   1   2   2   2   2   1   2   2   1   2   1   2   2   1   2   1   2   2   1   2   1   1   1   2   1   2   2   2   1   2   2   1   1   2   1   2   2   1   1   2   2   1   1   1   1   1   1   2   2   1   1   1   2   1   1   1   1   1   1   2   1   1   2   2   2   2   2   2   1   1   2   1   2   2   2   1   2   2   2   1   2   2   1   2   1   1   1   2   1   1   1   2   2   1   1   2   1   1   1   2   2   1   2   2   1   1   1   1
 MK-6-2                 1   2   2   1   2   1   1   1   1   1   2   1   2   1   1   2   1   1   2   2   1   2   2   2   2   2   1   2   1   2   2   2   2   1   2   1   1   2   1   1   2   1   1   1   2   2   1   2   1   2   1   2   1   2   2   2   1   1   2   2   1   1   1   2   2   1   1   2   2   2   2   1   2   2   2   2   1   2   2   1   2   2   1   2   2   2   2   1   1   2   1   1   1   2   2   2   2   1   1   2   1   2   1   2   2   1   2   1   2   2   1   2   1   1   1   2   1   2   2   2   1   2   2   1   1   2   1   2   2   1   1   2   2   1   1   1   1   1   1   2   2   1   1   1   2   1   1   1   1   1   1   2   1   1   2   2   2   2   1   2   1   1   2   1   2   1   2   1   2   2   2   1   2   2   1   2   1   1   1   2   1   1   1   2   2   2   1   2   1   1   1   2   2   1   2   2   1   2   1   1
 MK-6-3                 1   2   2   1   2   1   1   1   1   1   2   1   2   1   1   2   1   1   2   2   1   2   2   2   2   2   1   2   1   2   2   2   2   1   1   1   1   2   1   1   2   1   2   1   2   2   1   2   1   2   1   2   1   1   2   2   2   1   2   2   1   1   1   2   2   1   1   2   2   1   1   1   2   2   2   2   1   2   2   1   2   2   2   2   2   2   2   1   1   2   1   1   1   2   2   2   2   2   1   2   1   2   1   2   2   1   2   2   2   2   1   2   1   1   1   2   1   2   2   2   1   2   2   1   1   2   1   2   2   1   2   2   2   1   1   1   1   1   1   2   2   2   1   1   2   1   1   1   2   1   1   2   1   1   2   2   2   2   1   2   1   1   2   1   2   1   2   1   1   2   2   2   2   2   1   2   1   1   1   1   1   1   1   2   1   2   1   2   1   1   1   2   2   2   2   2   1   2   1   1
 MK-6-4                 1   2   2   1   2   1   1   1   1   1   2   1   2   1   1   2   1   1   2   2   1   1   2   2   2   2   1   2   2   2   2   2   2   1   2   1   1   2   1   1   2   1   2   1   1   2   1   2   1   2   1   2   1   1   2   2   2   1   2   2   1   1   1   2   2   1   1   2   2   1   1   1   2   2   2   2   1   1   2   1   2   2   2   2   2   2   2   1   2   2   1   2   1   2   2   2   2   2   2   2   1   2   1   2   1   1   2   2   2   2   1   2   1   1   1   2   1   2   2   2   1   2   2   1   1   2   1   2   1   1   2   2   2   1   1   1   1   1   1   2   2   2   1   1   1   1   1   1   2   1   1   2   1   1   2   2   2   2   1   2   1   1   2   1   2   2   2   1   1   2   2   1   2   2   1   2   1   1   1   1   1   1   1   2   1   2   1   2   1   1   1   2   2   2   2   2   1   2   1   1
 MK-6-5                 1   2   2   1   2   1   1   1   1   1   2   1   2   2   1   2   1   1   1   2   1   1   2   2   2   2   1   2   2   2   2   2   1   1   2   2   1   2   2   1   2   1   1   1   1   2   1   2   1   1   1   2   2   1   2   2   2   1   2   2   1   1   1   2   2   1   1   2   2   1   1   1   1   2   2   2   1   1   1   1   2   2   2   2   2   2   2   1   2   2   2   2   1   2   2   2   2   2   2   2   1   2   1   2   1   1   2   2   2   2   1   2   1   1   1   2   1   2   2   2   1   2   2   1   1   1   2   2   1   1   2   2   2   1   1   1   1   1   1   2   2   2   1   1   2   1   2   1   1   2   1   2   1   1   2   2   2   2   1   2   1   1   2   1   2   2   2   1   1   2   2   1   2   2   1   2   1   1   1   1   1   1   1   2   1   2   1   1   1   1   1   2   2   2   2   1   1   2   1   1
 MK-6-6                 1   2   2   1   2   1   1   1   1   1   2   1   2   2   1   2   1   1   1   1   1   1   2   2   2   2   1   2   2   2   2   2   1   1   2   2   2   1   1   1   2   1   2   1   1   2   1   2   1   1   1   2   2   1   2   2   2   1   1   2   1   1   1   2   2   1   1   2   2   1   1   1   1   2   2   2   1   1   1   1   2   2   2   2   2   2   2   1   2   2   2   1   1   2   2   2   2   2   2   2   1   2   2   2   1   1   1   1   1   2   1   2   1   1   1   2   2   2   2   2   1   2   2   1   1   1   2   2   1   1   2   2   2   1   1   1   1   1   1   2   2   2   1   1   2   2   2   1   1   2   1   2   2   2   2   2   2   2   1   2   1   1   2   1   2   2   2   1   1   2   2   1   2   2   1   2   1   1   1   1   1   1   1   2   1   2   2   2   1   1   1   2   1   2   2   1   1   2   1   1
 MK-6-7                 1   2   2   1   2   1   1   1   1   1   2   1   2   2   1   2   1   1   2   1   1   2   2   2   2   2   1   2   2   2   2   2   1   1   2   2   2   1   2   1   2   2   2   1   2   2   1   2   1   1   2   2   2   1   2   2   2   1   1   2   1   1   1   2   2   2   1   2   2   1   1   1   1   2   2   2   1   1   1   1   2   2   2   1   2   2   2   1   1   2   2   1   2   2   2   2   2   2   2   2   1   2   2   2   1   1   2   1   1   2   1   2   2   1   2   1   1   2   2   2   1   2   2   2   2   1   2   2   1   1   2   2   2   1   1   1   1   1   1   2   2   2   1   1   2   1   2   1   1   2   1   2   2   2   2   2   1   2   1   2   1   1   2   2   2   2   2   1   1   2   2   1   2   2   1   2   1   2   1   1   1   1   1   2   1   2   2   2   1   1   2   2   1   2   2   1   1   2   1   1
 MK-6-8                 1   2   2   1   2   1   1   2   1   1   2   1   1   2   1   2   1   1   2   1   2   2   1   2   2   2   1   2   2   2   2   2   1   1   2   2   2   1   2   1   2   2   2   1   2   2   1   2   1   1   2   2   1   1   2   2   2   1   1   2   2   1   1   2   2   2   2   2   2   1   1   1   1   1   2   2   1   1   1   1   2   2   2   1   2   2   2   1   1   2   2   1   2   2   2   2   2   2   2   2   1   2   2   2   2   1   2   1   1   2   1   2   2   1   2   1   1   2   2   2   1   2   2   2   2   2   2   2   1   2   2   2   2   1   1   1   1   1   1   2   2   2   1   1   2   1   2   1   1   2   2   2   2   1   2   2   2   2   1   2   1   1   1   2   2   2   2   2   1   2   2   1   2   2   1   2   1   2   1   2   1   1   1   2   2   2   2   2   1   1   2   2   1   2   2   1   1   2   1   1
 MK-6-9                 1   2   2   1   1   1   1   2   1   1   2   1   1   2   1   2   2   1   2   1   2   2   1   2   2   2   1   2   2   2   2   2   1   1   2   2   2   1   2   1   2   2   2   1   2   2   1   2   1   1   2   2   1   1   2   2   2   1   1   2   2   1   1   2   1   1   2   2   2   1   1   1   1   1   2   2   1   1   1   1   1   2   2   1   2   2   2   1   1   2   2   1   2   2   2   2   2   2   2   2   1   2   2   2   2   1   2   1   1   1   1   2   2   1   2   1   1   1   1   2   1   2   2   2   2   2   1   2   1   2   2   2   2   1   2   1   1   1   1   2   2   2   1   1   2   1   2   1   1   2   2   2   2   1   2   2   2   2   1   2   1   1   1   2   2   2   2   2   1   2   2   1   2   2   1   2   1   2   1   2   1   1   1   2   2   2   2   2   1   1   2   2   2   2   2   1   1   2   1   1
 MK-6-10                1   2   1   1   1   1   1   2   1   1   1   1   1   2   1   2   2   1   2   1   2   2   1   2   2   1   1   2   1   2   2   2   1   1   2   2   2   1   2   1   2   2   2   1   2   2   1   2   1   1   2   2   1   1   2   2   2   1   1   2   2   1   1   2   1   1   1   2   2   1   1   1   1   1   2   2   1   1   1   1   1   2   2   1   2   2   2   1   1   2   2   1   1   2   2   1   2   2   2   2   1   2   2   2   2   1   2   1   2   1   1   2   2   1   2   1   1   1   2   2   1   2   2   2   2   2   1   2   1   2   2   2   2   1   2   1   1   1   1   2   2   2   1   1   2   1   2   1   1   2   2   2   2   1   2   2   2   2   1   2   1   1   1   2   2   2   2   1   1   2   2   1   2   2   1   2   1   2   1   2   1   2   1   2   2   2   2   2   1   1   2   2   2   2   2   1   1   2   1   2
 MK-6-11                1   1   1   1   1   2   1   2   1   1   1   1   1   2   1   2   2   1   2   1   2   2   2   2   2   1   1   2   1   2   2   1   1   1   2   2   2   1   2   1   2   2   2   1   2   2   2   2   1   1   2   2   1   1   2   2   2   1   1   2   2   1   1   2   2   1   1   2   2   1   1   1   1   1   2   2   1   1   1   2   1   2   2   1   2   2   1   1   1   2   2   1   1   2   2   1   2   2   1   2   1   2   2   2   2   1   2   1   2   1   1   2   2   1   2   1   1   1   1   1   1   2   2   2   1   2   1   2   1   1   2   1   2   1   2   1   1   1   1   2   2   2   1   1   2   1   2   1   1   2   2   2   2   1   2   2   2   2   1   2   1   1   1   1   2   2   2   1   1   1   2   1   2   2   1   2   1   1   1   2   1   2   1   1   2   2   2   2   1   1   2   2   2   2   2   1   1   2   1   2
 MK-6-12                2   1   1   1   1   2   1   2   1   1   1   1   2   1   1   1   2   1   2   1   2   2   2   2   2   1   1   2   1   2   2   1   1   1   2   2   2   1   2   1   2   2   2   1   2   2   2   2   1   1   2   2   1   2   2   2   2   1   1   2   2   2   1   2   2   1   1   2   2   2   1   1   1   1   2   2   1   1   1   2   1   2   1   1   2   2   1   1   1   2   2   1   1   2   2   1   2   2   1   2   1   2   2   2   2   1   2   1   2   1   1   2   2   1   2   1   1   1   1   1   1   2   2   2   1   2   1   2   1   1   2   1   2   1   2   1   1   1   1   2   1   2   1   1   2   2   2   1   1   2   2   2   2   1   2   2   2   2   1   2   1   1   1   1   2   1   1   1   1   1   2   1   2   2   1   2   1   1   1   2   1   2   1   1   2   2   2   2   1   1   2   2   2   2   2   1   1   2   1   2
 MK-6-13                2   1   1   1   1   2   1   2   1   2   1   2   2   1   1   1   2   1   2   1   1   2   2   2   1   1   1   2   1   2   2   1   1   1   2   2   2   1   2   1   2   2   2   1   2   2   2   2   1   1   2   1   2   2   2   2   2   1   1   2   2   2   1   2   2   2   1   2   2   2   1   1   1   1   1   2   2   1   1   2   1   2   2   1   2   2   1   1   1   2   2   1   1   2   2   1   2   2   1   1   1   2   2   2   2   2   2   1   2   1   1   2   2   1   2   2   1   1   1   2   1   2   2   2   1   2   2   2   1   2   2   2   2   1   2   1   1   1   1   2   1   2   1   1   2   2   2   1   1   2   2   2   2   1   1   2   1   2   1   2   1   1   1   1   2   1   1   1   1   1   2   1   1   2   1   2   1   2   2   2   1   2   1   1   2   1   2   2   1   1   2   1   2   2   2   1   1   2   1   2
 MK-6-14                2   1   1   1   1   2   1   2   1   2   1   2   2   1   1   1   2   1   2   1   1   2   2   2   1   2   1   2   2   2   2   1   2   1   2   1   2   1   2   1   2   2   2   1   2   2   2   2   1   1   2   1   2   2   2   2   2   1   1   2   2   1   1   2   2   2   1   2   2   2   1   1   2   1   1   2   2   1   1   2   1   2   2   1   2   2   1   1   1   2   2   1   2   2   1   2   2   2   1   1   1   2   1   2   2   2   1   1   2   1   1   1   2   2   2   2   1   1   1   2   1   2   2   2   1   2   2   2   1   2   2   2   2   1   2   1   1   1   1   2   1   2   1   1   2   2   2   1   1   2   2   2   2   1   1   2   1   2   1   2   1   1   1   2   2   1   1   2   2   1   2   2   1   2   1   1   1   2   1   2   1   2   1   1   1   1   1   2   1   1   2   1   2   2   2   1   1   2   1   2
 MK-6-15                1   1   1   1   1   2   1   2   1   2   1   2   2   1   1   1   2   1   2   1   2   2   2   2   1   2   1   2   2   2   2   1   2   1   2   1   2   1   2   1   2   2   2   1   2   2   2   2   1   1   2   1   2   2   2   2   2   1   1   2   2   1   1   2   2   2   1   2   2   1   1   1   2   1   1   2   2   1   1   2   2   2   2   1   2   1   1   1   1   2   2   1   2   1   1   2   2   1   1   1   1   2   1   2   2   2   1   1   2   1   2   1   2   2   2   2   1   1   1   2   1   2   2   2   1   2   2   2   1   2   2   1   2   1   2   1   1   1   1   2   1   2   1   1   2   2   2   1   1   1   1   2   2   1   1   2   1   2   2   1   2   2   1   2   2   1   2   2   2   1   2   2   1   2   1   1   1   1   1   2   1   2   1   1   1   1   1   2   1   1   2   1   2   2   2   1   2   2   1   2
 MK-6-16                1   1   1   1   1   1   1   2   1   2   1   2   2   1   1   1   2   1   1   2   2   2   2   2   1   2   1   2   2   2   2   1   2   1   2   1   2   1   2   2   2   2   2   1   1   2   2   2   1   1   2   2   2   2   2   2   2   1   1   2   2   1   1   2   2   2   1   2   2   2   1   1   1   1   1   2   2   2   1   2   2   2   2   1   2   1   1   1   1   2   2   1   2   1   1   2   2   1   1   1   1   2   2   2   2   2   1   1   2   1   2   1   2   2   2   2   1   1   1   2   1   2   2   2   1   1   2   2   1   2   2   1   2   1   1   2   1   1   1   2   1   2   1   1   2   2   2   1   1   1   2   2   1   1   2   2   1   2   2   1   2   1   1   2   2   1   2   2   2   1   2   2   1   2   1   1   2   1   1   2   1   2   1   1   1   1   1   2   1   1   2   1   1   2   2   1   2   2   1   2
 
!****************************************** Phenotypic Data **********************************************************
!-100.0 is resevred for missing phenotype
SimulatedTrait1         8.0685   10.4493   11.9224   10.1793    9.6626    9.4781   10.8696   10.7597    9.4522   11.0136   10.0095   10.6781   11.0794   10.6477    8.2566   11.0918   10.2863    9.7011    8.4151   12.0287    9.7851   11.9291    9.7529    8.7746   10.9056   11.0091    8.1441   10.7873    9.1265    8.5117   10.2640   11.4469    9.6830    9.6003    7.8513    9.2249   10.3592   10.1406    9.7123   11.3110   10.5356    9.0212    9.0062    7.4762   10.7743   10.8342    9.0743    9.7633   10.2876   10.3210    8.3947   10.4653    9.6998    8.9959   10.6784   10.3346   10.5280    9.4944   11.7549   10.7546   10.5495    9.1283   11.5794    9.9111   10.0316   11.6384   11.0144   10.7069   11.3873    9.9838   11.7737   10.6125    9.8610    9.2248   12.6374    8.5530    9.9734    7.7920    9.1542   12.1575   11.3244   10.6808   10.7170    9.8513   10.4909    9.1531   10.5137   11.1798   10.5153   10.2821    9.7627   11.5156    8.5950    9.2239    9.8442    9.7614    9.3924    9.8078   10.2189   10.1372   11.3894    9.1670    9.6749    9.8240   10.5132    9.1753    9.4591    9.5799    9.7619   10.7751    9.2742   10.3208    9.2190    8.0210    8.3250    9.0806    9.0969   11.1698   10.8914    9.4528   10.1629    7.9440    9.7957    9.6875   10.1960   10.4547   10.3009    8.5307   11.3892   10.2445    9.9454   10.4481    8.2739    9.7887   11.1439   10.0999   10.9618    9.1620   10.3371   11.1075   10.1081   10.4485   10.3238   10.4965   10.1517    8.9312    9.9237    9.2289   10.7306    9.8190   11.0780    9.7732   10.2738   10.7006   10.2683   10.5882    9.6674    8.7703    9.7686    7.8288    8.9369    8.3254   10.6051    8.6046    9.6961    9.4910   11.4658    9.4891    8.9497   11.4005    9.7383   10.5503    9.7421   10.2841   11.0491   10.8602    7.9593    7.6958   10.4499   10.8719   11.3976    7.6897   10.0732   10.6839    8.7144   10.1793    8.7283   10.9797    9.6210    9.3656   10.2425   10.1841    9.6619   10.3727    9.4158   11.0898    7.9769    8.7006    8.1440   11.2797
 
