# Supplementary material for: Inclusive Composite Interval Mapping of QTL by Environment Interactions in Biparental Populations
Source: PLoS One. 2015 Jul 10;10(7):e0132414. doi: 10.1371/journal.pone.0132414 (PMC4498613; doi:10.1371/journal.pone.0132414)
Supplement: S1 File — (ZIP) [file pone.0132414.s001.zip › BC1 population/e=1/run_00193.met]

!**********************Note: lines staring with "!" are remarks and will be ignored in the program********************
!*********************************General Information**********************************
!Assuming F1 = P1 x P2, populations available in QTL IciMapping are: 
!  1, P1BC1F1 = P1 x F1, the first backcrossing where P1 is used as the recurrent parent;
!  2, P2BC1F1 = P2 x F1, the first backcrossing where P2 is used as the recurrent parent;
!  3, F1DH, F1-derived doubled haploids; 
!  4, RIL or F1RIL, recombination inbred lines through the repeated selfing of F1;
!  5, P1BC1RIL, recombination inbred lines through the repeated selfing of P1BC1F1;
!  6, P2BC1RIL, recombination inbred lines through the repeated selfing of P2BC1F1;
!  7, F2, the selfing generation of F1;
!  8, F3, the selfing generation of F2;
!  9, P1BC2F1, the second backcrossing where P1 is used as the recurrent parent; 
! 10, P2BC2F1, the second backcrossing where P2 is used as the recurrent parent;
! 11, P1BC2RIL, recombination inred lines through the repeated selfing of P1BC2F1; 
! 12, P2BC2RIL, recombination inred lines through the repeated selfing of P2BC2F1; 
! 13, P1BC1F2, the selfing generation of P1BC1F1; 
! 14, P2BC1F2, the selfing generation of P2BC1F1; 
! 15, P1BC2F2, the selfing generation of P1BC2F1; 
! 16, P2BC2F2, the selfing generation of P2BC2F1; 
! 17, P1BC1DH, P1BC1F1-derived doubled haploids; 
! 18, P2BC1DH, P2BC1F1-derived doubled haploids; 
! 19, P1BC2DH, P1BC2F1-derived doubled haploids; 
! 20, P2BC2DH, P2BC2F1-derived doubled haploids; 
   1      !Mapping Population (see remarks above)
   2      !Mapping Function (1 for Kosambi; 2 for Haldane; 3 for Morgan)
   2      !Marker Space Type (1 for intervals; 2 for positions)
   1      !Marker Space Unit(1 for centiMorgans; 2 for Morgan)
   6      !Number of Chromosomes (or Linkage Groups)
 200      !Size of the mapping population
   1      !Number of environments
 
!***************************************** Chromosomes and Linkage Maps **********************************************
!Chromosome                 NumMarkers
-CH1                        16
-CH2                        16
-CH3                        16
-CH4                        16
-CH5                        16
-CH6                        16
!Linkage map (Marker name followed by position or the interval length)
 MK-1-1                1     0.000
 MK-1-2                1    10.000
 MK-1-3                1    20.000
 MK-1-4                1    30.000
 MK-1-5                1    40.000
 MK-1-6                1    50.000
 MK-1-7                1    60.000
 MK-1-8                1    70.000
 MK-1-9                1    80.000
 MK-1-10               1    90.000
 MK-1-11               1   100.000
 MK-1-12               1   110.000
 MK-1-13               1   120.000
 MK-1-14               1   130.000
 MK-1-15               1   140.000
 MK-1-16               1   150.000
 MK-2-1                2     0.000
 MK-2-2                2    10.000
 MK-2-3                2    20.000
 MK-2-4                2    30.000
 MK-2-5                2    40.000
 MK-2-6                2    50.000
 MK-2-7                2    60.000
 MK-2-8                2    70.000
 MK-2-9                2    80.000
 MK-2-10               2    90.000
 MK-2-11               2   100.000
 MK-2-12               2   110.000
 MK-2-13               2   120.000
 MK-2-14               2   130.000
 MK-2-15               2   140.000
 MK-2-16               2   150.000
 MK-3-1                3     0.000
 MK-3-2                3    10.000
 MK-3-3                3    20.000
 MK-3-4                3    30.000
 MK-3-5                3    40.000
 MK-3-6                3    50.000
 MK-3-7                3    60.000
 MK-3-8                3    70.000
 MK-3-9                3    80.000
 MK-3-10               3    90.000
 MK-3-11               3   100.000
 MK-3-12               3   110.000
 MK-3-13               3   120.000
 MK-3-14               3   130.000
 MK-3-15               3   140.000
 MK-3-16               3   150.000
 MK-4-1                4     0.000
 MK-4-2                4    10.000
 MK-4-3                4    20.000
 MK-4-4                4    30.000
 MK-4-5                4    40.000
 MK-4-6                4    50.000
 MK-4-7                4    60.000
 MK-4-8                4    70.000
 MK-4-9                4    80.000
 MK-4-10               4    90.000
 MK-4-11               4   100.000
 MK-4-12               4   110.000
 MK-4-13               4   120.000
 MK-4-14               4   130.000
 MK-4-15               4   140.000
 MK-4-16               4   150.000
 MK-5-1                5     0.000
 MK-5-2                5    10.000
 MK-5-3                5    20.000
 MK-5-4                5    30.000
 MK-5-5                5    40.000
 MK-5-6                5    50.000
 MK-5-7                5    60.000
 MK-5-8                5    70.000
 MK-5-9                5    80.000
 MK-5-10               5    90.000
 MK-5-11               5   100.000
 MK-5-12               5   110.000
 MK-5-13               5   120.000
 MK-5-14               5   130.000
 MK-5-15               5   140.000
 MK-5-16               5   150.000
 MK-6-1                6     0.000
 MK-6-2                6    10.000
 MK-6-3                6    20.000
 MK-6-4                6    30.000
 MK-6-5                6    40.000
 MK-6-6                6    50.000
 MK-6-7                6    60.000
 MK-6-8                6    70.000
 MK-6-9                6    80.000
 MK-6-10               6    90.000
 MK-6-11               6   100.000
 MK-6-12               6   110.000
 MK-6-13               6   120.000
 MK-6-14               6   130.000
 MK-6-15               6   140.000
 MK-6-16               6   150.000
!*********************************** Marker Types ********************************************************************
!Co-dominant marker: When heterozygote F1 is present, P1 is coded as 2, F1 is coded as 1, and P2 is coded as 0; Otherwise, P1 is coded as 2, and P2 is coded as 0. 
!Dominant marker: When heterozygote F1 is present, P1 and F1 are coded as 12, and P2 is coded as 0; Otherwise, P1 is coded as 2, and P2 is coded as 0.  
!Recessive markers: When heterozygote F1 is present, P1 is coded as 2, and F1 and P2 are coded as 10; Otherwise, P1 is coded as 2, and P2 is coded as 0. 
!Missing marker is coded as -1. 
 MK-1-1                 1   2   1   2   2   2   1   1   2   1   2   1   1   2   1   2   2   2   2   1   1   1   1   2   1   2   2   2   1   2   2   1   2   2   2   2   2   2   1   1   1   2   2   2   1   2   1   2   1   2   1   2   2   1   2   2   1   2   1   2   2   1   1   2   2   1   1   2   1   1   1   2   2   1   1   1   2   1   1   1   2   1   2   2   1   1   1   1   2   1   2   2   2   1   2   2   1   1   2   1   2   1   2   2   1   1   2   1   1   2   2   2   2   1   1   2   2   1   2   1   2   1   1   1   2   1   1   2   1   2   1   1   2   2   1   1   1   1   2   1   1   1   1   1   2   2   1   2   2   2   1   1   2   1   1   1   1   2   1   2   1   2   2   2   2   2   1   1   1   1   2   2   1   2   1   2   2   1   2   2   2   2   1   1   1   1   1   1   1   2   2   2   2   1   2   1   1   2   1   1
 MK-1-2                 1   2   1   2   1   2   1   1   2   1   2   1   2   2   1   2   2   1   2   1   1   1   1   2   1   2   2   2   1   1   2   1   2   2   2   2   1   2   1   1   1   1   2   2   1   2   1   2   1   2   1   2   2   1   2   2   1   2   2   2   2   1   1   2   2   1   1   2   1   1   1   2   2   1   1   1   2   1   1   1   2   1   2   2   1   1   1   1   2   1   2   2   2   1   2   2   1   1   2   1   2   1   2   2   2   1   2   2   1   2   2   1   2   2   1   2   2   1   2   2   2   1   1   1   2   1   1   2   1   2   1   1   2   1   2   1   1   2   2   2   2   1   1   1   2   2   1   2   2   2   1   1   2   1   1   1   1   1   1   2   1   2   2   2   2   2   1   2   1   1   2   2   1   2   1   2   2   1   2   2   2   2   1   1   1   1   1   2   2   2   2   2   2   2   2   2   1   2   1   1
 MK-1-3                 1   2   1   2   1   2   1   1   2   1   2   1   1   2   1   1   1   1   2   1   1   2   1   2   1   2   2   2   1   1   2   1   2   2   2   2   1   2   1   1   1   1   2   2   1   2   1   2   1   2   2   1   2   1   2   2   1   2   2   2   2   1   1   2   1   1   1   2   1   2   1   2   2   1   1   2   2   1   1   1   2   2   2   2   1   1   1   1   2   1   2   2   2   1   2   2   1   1   2   1   2   1   2   2   2   1   2   2   1   2   2   1   2   2   1   2   2   1   2   2   2   1   1   1   1   1   1   2   2   2   1   2   2   1   2   1   2   2   2   2   2   1   1   1   2   2   2   2   2   2   1   1   1   1   1   2   1   1   1   2   1   2   2   2   2   2   1   2   1   1   2   2   1   2   1   2   2   2   2   2   2   2   1   1   1   1   1   2   2   2   1   2   2   2   2   2   1   2   2   1
 MK-1-4                 1   2   1   1   1   2   1   1   2   1   2   1   1   2   1   1   2   1   2   1   1   2   1   2   1   2   2   2   1   1   2   1   2   2   2   2   1   2   1   1   1   1   2   2   1   2   1   2   1   2   2   1   2   1   2   1   1   2   2   2   2   2   1   2   1   1   1   2   1   2   1   2   2   2   1   2   2   1   1   1   2   2   1   2   1   1   1   1   2   1   2   2   1   1   2   2   1   1   2   1   2   1   2   2   2   1   2   2   1   2   2   1   2   2   1   2   2   1   2   2   2   1   1   1   1   1   1   2   2   2   1   2   2   1   1   1   2   2   2   2   2   1   1   1   1   2   2   2   2   1   1   1   1   1   1   2   2   1   1   2   1   2   2   2   2   2   1   2   1   1   2   2   1   2   1   2   2   2   2   2   2   2   1   1   1   1   1   2   2   2   1   2   2   1   2   2   1   1   2   1
 MK-1-5                 1   2   2   1   2   2   1   1   2   1   2   1   1   2   1   1   2   1   2   1   1   2   1   1   1   2   2   2   1   1   2   1   2   1   2   2   2   2   1   2   1   1   2   2   1   2   1   2   1   2   2   1   2   1   2   1   2   2   2   2   2   2   1   2   1   1   1   2   1   2   1   2   2   2   1   2   2   1   1   1   2   2   1   2   1   1   1   1   2   1   2   2   1   1   2   2   1   1   1   1   2   1   2   2   2   2   2   2   1   2   2   1   2   2   1   2   2   1   2   2   2   1   1   2   1   1   1   2   2   2   1   2   2   1   1   2   2   2   2   2   2   1   1   1   1   1   1   2   2   1   1   1   1   1   1   2   2   1   1   2   1   2   2   2   2   2   1   2   1   1   2   1   1   2   1   2   2   1   2   2   2   2   1   1   1   1   1   2   2   2   1   2   2   2   2   2   1   1   2   1
 MK-1-6                 1   2   2   1   2   2   1   1   2   1   2   1   1   2   1   1   2   1   2   1   1   2   1   1   1   2   2   2   1   1   2   1   2   1   2   2   2   2   1   1   1   1   2   2   1   2   1   2   1   2   2   1   1   1   2   1   2   2   2   1   2   2   2   2   1   1   1   2   1   2   1   2   2   2   1   2   2   1   1   2   2   2   1   1   1   1   1   1   2   1   2   2   2   1   1   2   1   1   1   1   2   1   2   2   2   2   2   2   1   2   2   1   2   2   1   2   2   1   2   2   2   1   1   2   1   1   1   1   1   2   1   2   2   2   2   2   2   2   2   2   2   1   1   1   1   1   1   2   2   1   2   1   1   1   2   2   2   1   1   2   1   2   2   2   2   2   2   2   1   1   1   1   1   2   2   2   2   1   1   2   2   2   1   1   1   1   1   2   2   2   1   2   2   2   2   2   1   1   2   1
 MK-1-7                 1   2   2   1   2   2   1   1   2   1   2   1   1   2   1   1   2   1   2   1   1   1   1   1   1   2   2   2   2   1   2   1   2   2   2   1   2   2   1   1   1   1   2   2   1   2   1   2   1   2   2   1   1   2   2   1   1   2   2   1   2   2   2   2   1   1   1   1   1   2   1   2   2   2   1   2   2   1   1   2   2   1   1   1   1   1   1   1   2   1   2   2   2   1   1   2   1   1   1   1   2   1   1   2   2   2   2   2   1   2   2   1   1   2   1   2   2   1   2   1   2   2   1   2   1   1   1   1   1   1   1   2   2   1   2   2   2   2   2   2   2   1   1   1   1   1   1   2   2   1   1   1   1   1   2   2   2   1   1   2   1   2   2   2   2   2   2   2   1   1   1   1   1   2   1   2   2   2   1   2   2   2   1   1   1   1   1   2   2   2   1   2   2   1   2   1   1   1   2   1
 MK-1-8                 1   2   2   1   2   2   1   1   2   1   2   1   1   2   1   2   2   1   2   1   2   1   1   2   1   2   2   2   2   1   1   2   2   2   2   1   2   2   1   1   1   1   2   2   1   2   1   2   1   2   2   1   1   2   2   2   1   2   2   1   2   2   2   2   2   1   1   1   1   2   1   2   2   2   1   2   2   1   1   2   1   1   1   1   1   1   1   1   2   1   2   2   2   1   1   1   1   1   1   1   2   1   1   1   2   2   2   2   1   2   2   1   1   1   1   2   2   1   2   1   1   2   1   2   1   1   1   1   1   1   1   1   2   1   2   2   2   2   2   2   2   1   1   1   1   1   1   2   2   1   1   1   1   1   2   2   1   1   1   2   1   2   2   2   2   2   2   2   1   1   1   1   1   2   1   2   2   2   1   2   2   2   1   1   1   1   2   2   2   2   1   2   2   1   2   1   1   1   2   1
 MK-1-9                 1   2   2   1   2   2   1   1   2   1   2   2   1   2   1   2   2   1   2   1   2   1   1   2   1   2   2   1   2   1   1   2   2   2   2   2   2   2   1   1   1   1   2   2   1   2   1   2   1   2   1   1   1   1   2   2   1   2   2   1   1   2   1   2   2   1   1   1   1   2   1   2   2   2   1   2   2   1   1   2   1   1   1   1   1   1   1   1   1   1   2   2   2   2   1   1   1   1   1   2   1   1   1   1   2   2   2   1   1   2   2   1   1   1   1   2   2   1   2   1   1   2   1   2   1   1   2   1   1   1   1   1   2   1   2   1   1   2   2   2   2   1   1   1   1   1   1   2   2   1   1   1   1   1   2   2   1   1   1   2   1   2   1   2   2   2   2   2   2   1   1   1   1   1   1   2   2   2   1   2   2   2   1   1   1   1   2   2   2   1   1   2   2   1   2   1   2   1   2   1
 MK-1-10                2   2   2   1   2   1   1   1   2   1   2   1   1   2   1   2   2   1   2   1   2   1   1   2   1   2   2   1   2   1   1   2   2   2   2   2   2   2   1   1   2   2   1   2   1   2   1   2   1   2   1   1   1   1   2   2   1   2   2   1   1   2   1   2   2   1   1   1   1   2   1   2   2   2   1   2   2   1   1   2   2   1   1   1   1   2   1   1   1   1   2   2   2   2   1   1   1   2   2   2   1   1   1   1   2   2   2   1   2   2   2   1   1   1   1   2   2   2   2   1   1   1   2   2   1   1   2   1   1   2   1   2   2   1   2   2   1   2   2   2   2   1   1   1   1   1   1   2   2   1   1   2   1   1   2   2   1   1   1   2   1   2   2   2   1   2   2   2   2   1   1   2   1   1   1   2   2   2   1   1   1   2   1   1   1   1   2   2   2   1   1   2   2   1   2   1   2   1   2   1
 MK-1-11                2   2   2   1   2   1   1   1   2   1   2   1   1   2   1   2   2   2   2   1   1   1   1   2   1   2   2   1   2   1   1   2   2   2   2   2   2   2   1   1   2   2   1   2   1   2   1   2   2   2   1   1   1   2   2   2   1   2   2   1   1   2   1   2   2   1   1   1   1   2   1   2   2   1   1   2   2   2   1   2   1   1   1   1   1   2   1   1   1   1   2   2   2   2   1   1   1   2   2   2   1   1   1   1   2   2   2   1   2   2   2   1   1   1   1   2   2   2   2   1   2   1   2   2   1   1   2   1   1   2   1   2   2   1   2   2   1   2   2   2   1   1   1   1   2   1   1   2   2   1   1   1   1   1   2   2   1   1   1   2   1   2   2   2   2   2   2   1   1   1   1   2   1   1   1   2   2   1   1   1   1   2   1   1   1   1   2   2   2   1   1   2   2   1   2   1   2   1   2   1
 MK-1-12                2   2   2   1   2   1   1   1   2   2   2   1   2   2   1   2   2   2   2   1   1   1   1   2   1   2   2   1   2   1   1   2   2   2   2   2   2   2   1   1   2   2   1   2   1   2   1   2   2   2   1   1   1   2   2   2   1   2   2   1   2   2   1   2   2   1   1   2   1   1   1   2   2   1   1   2   2   2   1   2   2   1   1   1   1   2   1   1   1   2   1   2   2   2   1   1   1   2   2   2   1   1   1   1   2   2   2   1   2   2   2   1   1   1   1   2   2   2   1   1   1   1   2   2   1   1   2   1   1   2   1   2   2   1   2   2   1   2   2   2   2   1   1   1   2   1   1   2   2   2   1   1   1   1   2   2   1   1   1   2   1   2   2   2   2   2   2   1   1   1   1   2   1   1   1   2   2   1   1   1   1   2   1   1   1   2   2   2   1   2   1   2   1   2   2   1   2   1   2   1
 MK-1-13                2   2   2   2   2   1   2   1   2   2   2   1   2   2   1   2   2   2   1   1   1   1   1   2   1   2   2   1   2   2   2   2   2   2   2   2   2   2   1   2   2   2   1   2   1   2   1   2   2   2   1   1   1   2   2   2   1   2   2   1   1   2   1   2   2   1   1   2   1   1   1   2   2   2   1   1   2   2   1   2   2   2   1   1   1   2   1   1   1   1   1   2   1   2   1   1   1   1   2   2   1   1   1   1   2   2   2   1   2   2   2   1   1   1   1   2   2   1   1   1   1   1   2   2   2   1   2   1   1   2   1   2   2   1   1   2   2   2   2   2   2   1   1   1   2   1   1   2   2   2   1   2   1   1   2   2   1   1   1   2   1   2   2   2   2   2   2   1   1   1   1   2   1   1   2   2   2   1   1   1   1   2   1   1   1   2   2   2   1   2   2   2   2   2   2   1   2   1   2   1
 MK-1-14                2   1   2   2   2   1   2   1   1   2   2   1   2   2   1   2   2   1   1   1   1   1   1   2   1   2   2   1   2   2   2   2   2   2   2   2   2   2   1   2   2   2   1   2   1   2   1   2   2   2   1   1   1   2   2   2   1   2   2   1   1   2   1   2   2   1   1   2   1   1   1   2   2   2   1   1   2   2   1   2   2   2   1   1   1   2   1   1   1   1   1   2   1   2   2   1   1   1   2   2   2   1   1   1   2   2   2   1   2   2   2   1   1   1   1   2   2   1   1   1   1   1   2   2   2   1   2   1   1   2   1   2   2   1   1   2   2   2   2   2   2   1   1   1   2   1   1   1   2   2   1   2   1   1   1   2   1   1   1   2   1   1   1   1   2   2   2   1   1   2   1   2   1   1   2   2   1   1   1   2   1   2   1   1   1   2   2   2   2   2   2   2   2   2   1   1   2   1   2   1
 MK-1-15                2   1   2   1   2   2   2   1   1   2   2   2   2   2   1   2   1   1   1   1   1   1   1   2   1   2   2   1   2   2   2   2   2   2   2   2   2   2   1   2   2   2   1   2   1   2   1   2   2   2   1   1   2   2   2   2   1   2   2   1   1   2   1   2   2   1   1   2   1   1   1   2   2   2   1   1   2   1   1   2   2   2   1   1   1   2   1   1   1   1   1   2   1   2   2   1   2   1   2   2   2   2   2   1   2   2   2   1   2   2   2   1   1   1   1   1   2   1   2   1   1   1   2   2   2   1   1   1   1   2   1   2   2   1   1   2   2   2   2   2   2   1   1   1   2   1   1   2   2   2   1   2   1   1   1   2   1   1   1   2   1   1   1   1   2   2   2   1   1   1   1   2   1   1   2   2   1   1   1   2   1   2   1   1   1   2   2   2   2   2   2   1   2   2   1   1   1   1   2   1
 MK-1-16                2   1   2   1   2   2   2   1   1   2   2   2   2   2   1   2   1   1   2   1   1   1   2   2   1   2   2   1   2   2   2   2   2   2   2   2   2   2   1   2   2   2   1   2   1   2   1   2   2   2   1   1   2   2   2   2   1   2   2   2   1   2   1   2   2   1   1   2   1   1   1   2   2   2   2   1   2   1   1   2   2   2   1   1   1   2   1   1   1   1   1   2   1   2   2   1   2   1   2   2   2   2   2   1   2   2   2   1   2   2   2   1   1   1   1   1   2   2   2   1   1   1   2   2   2   1   1   1   1   1   1   2   2   1   1   2   2   2   2   2   2   1   1   1   2   1   1   2   2   2   2   2   1   1   2   2   1   1   2   2   1   1   1   2   1   1   2   1   1   1   1   2   2   1   2   2   1   1   1   2   1   2   1   1   1   2   2   2   2   2   2   1   2   1   1   1   1   1   1   1
 MK-2-1                 1   2   1   1   1   2   2   2   2   1   2   1   1   1   1   1   1   1   1   1   1   1   1   2   2   2   1   1   2   2   1   2   1   2   1   1   2   1   2   2   2   2   1   2   1   1   2   2   1   2   2   1   2   1   2   2   2   1   2   2   1   1   2   1   2   1   1   1   1   2   2   1   2   2   2   2   2   1   2   2   2   2   1   2   2   1   2   1   2   1   1   2   2   2   1   1   2   1   2   1   1   1   1   1   2   2   2   2   1   2   1   2   2   1   1   2   2   1   2   2   2   1   2   2   1   1   2   2   2   1   2   2   2   1   2   1   2   2   2   1   1   1   2   2   1   2   1   2   1   1   2   2   1   2   2   1   2   1   1   1   2   1   1   1   1   2   1   1   1   2   1   1   1   2   2   2   2   1   2   1   1   2   2   2   2   1   1   2   2   1   1   1   1   1   2   2   1   2   1   2
 MK-2-2                 1   2   1   1   1   2   2   2   2   1   2   1   1   1   1   1   1   1   1   1   1   1   1   2   2   2   1   1   2   2   2   2   1   2   1   1   2   1   2   2   2   2   1   2   1   1   2   2   1   2   2   1   2   2   2   2   1   1   2   1   1   1   1   1   2   2   1   1   1   1   2   1   2   2   2   2   2   1   2   2   2   2   1   2   2   1   2   1   2   1   1   2   2   2   1   1   2   1   2   1   1   1   1   1   2   2   2   2   1   1   1   2   1   1   1   2   2   1   1   1   2   1   1   2   1   1   2   1   2   1   2   2   2   1   2   1   2   2   1   1   1   1   2   2   1   2   1   2   1   1   2   1   1   2   2   1   2   1   1   1   2   1   1   1   1   1   1   1   1   2   1   1   1   2   1   1   2   2   2   1   1   2   2   2   2   1   1   2   2   1   1   1   1   1   2   2   1   1   1   2
 MK-2-3                 1   2   1   1   1   1   1   2   2   1   2   1   1   1   1   1   1   1   1   1   1   1   1   2   2   2   1   1   2   1   1   2   1   2   1   1   2   1   2   2   2   2   1   2   1   1   2   2   1   2   2   1   2   2   2   2   2   1   2   1   1   1   1   1   2   2   1   1   1   1   2   2   2   2   2   2   2   1   2   2   2   2   1   2   2   1   2   1   2   1   1   2   2   2   1   1   2   1   2   1   1   1   1   1   2   2   2   2   1   2   1   2   1   1   1   2   2   1   1   1   2   1   1   2   1   1   2   1   2   1   2   2   2   1   2   1   2   2   1   2   1   1   2   1   1   2   1   2   1   1   2   1   1   2   2   1   2   1   1   1   2   1   1   1   1   2   1   1   1   2   1   1   1   2   1   1   2   2   2   1   1   2   2   1   2   1   1   2   2   1   1   1   1   1   2   2   2   1   1   2
 MK-2-4                 1   2   1   1   2   1   1   2   2   1   2   1   1   1   1   1   1   1   1   2   1   1   1   2   2   2   1   1   2   1   1   2   1   2   1   1   2   1   2   2   2   1   1   2   1   1   2   1   1   2   2   1   2   2   2   2   2   1   2   1   1   1   1   1   1   2   1   1   1   1   2   2   2   2   2   2   2   1   2   2   2   2   1   2   2   1   2   1   2   1   1   2   2   1   2   1   2   1   2   1   1   1   1   1   2   2   2   2   1   2   1   2   1   1   1   2   2   1   1   1   2   1   1   2   1   1   2   1   2   1   2   2   2   1   2   1   2   2   1   2   1   1   2   1   1   2   1   2   1   1   1   1   1   2   2   1   2   1   1   1   2   1   1   2   1   2   1   1   1   2   1   1   1   2   1   1   2   2   2   1   1   2   2   1   2   1   1   2   2   1   1   2   1   1   2   2   2   1   1   2
 MK-2-5                 1   2   1   1   2   1   1   2   2   1   2   1   1   1   1   1   1   1   1   2   1   2   1   2   2   1   1   1   2   1   1   2   1   2   1   1   2   1   2   2   2   1   1   2   1   1   2   1   1   2   2   1   2   2   2   2   2   1   2   1   1   1   1   1   1   2   2   1   1   1   2   2   2   2   2   2   2   1   2   2   2   2   2   2   1   1   2   1   2   1   1   2   2   1   2   1   2   1   2   1   1   1   1   2   2   2   2   1   1   2   1   2   1   1   1   2   2   1   1   1   2   1   1   2   1   1   2   1   2   1   2   2   2   1   2   1   1   2   1   2   1   1   2   1   1   2   1   2   2   1   1   1   1   2   2   1   2   2   1   1   2   2   1   1   1   2   1   1   1   1   1   1   1   1   1   1   2   2   2   1   1   2   2   2   2   1   1   1   2   1   1   2   1   1   2   2   2   1   1   2
 MK-2-6                 2   2   1   1   2   1   1   2   2   1   1   2   1   1   1   1   1   2   1   2   1   2   2   2   2   1   1   1   2   1   1   2   1   2   1   2   2   1   2   2   2   2   1   2   1   1   2   1   1   1   2   1   2   2   2   2   2   1   2   1   1   2   1   1   1   2   2   1   1   1   2   2   2   1   2   2   2   1   2   2   2   1   2   2   1   2   1   1   2   1   1   2   2   1   2   1   2   1   2   1   2   1   1   2   2   2   2   1   1   2   1   2   1   1   1   2   2   2   2   2   2   1   1   2   1   1   2   1   2   1   2   2   2   1   2   1   1   2   1   2   1   1   2   1   1   2   1   2   2   1   1   1   1   2   1   1   2   2   1   1   2   2   1   1   1   2   1   1   1   1   2   1   1   1   1   1   1   2   2   1   1   2   2   1   1   2   1   1   1   1   1   2   1   1   2   1   2   1   1   2
 MK-2-7                 2   2   1   2   2   1   1   2   2   1   1   1   1   1   1   1   2   2   1   2   1   2   2   2   2   1   1   1   2   1   1   2   1   2   1   2   2   2   2   2   2   2   1   2   1   1   2   1   1   1   2   1   1   2   2   2   2   1   2   1   1   2   1   2   1   2   2   1   1   1   2   2   2   1   1   2   2   1   2   2   2   1   2   2   1   2   2   1   2   1   1   2   2   1   2   1   2   1   1   1   2   2   1   2   2   2   2   1   2   2   1   2   1   1   1   1   2   2   1   2   2   1   1   2   1   1   2   1   2   1   1   2   2   1   1   1   1   2   1   2   2   1   2   1   1   2   1   2   2   1   2   1   1   2   1   1   2   2   1   1   1   2   1   1   1   1   1   1   1   1   2   1   1   1   1   1   1   2   2   1   1   2   1   1   1   2   1   2   1   1   1   2   1   1   2   1   2   1   1   2
 MK-2-8                 2   2   1   2   2   1   1   2   2   1   1   1   2   1   1   1   2   2   1   2   1   2   2   2   2   1   1   1   2   2   1   2   1   2   1   1   2   2   2   2   2   2   2   2   1   1   2   1   1   1   2   1   1   2   2   2   2   1   2   1   1   1   1   2   2   2   2   1   1   1   2   2   2   1   1   2   2   1   2   2   2   1   2   2   1   2   2   1   2   1   1   2   2   1   2   1   2   1   1   1   1   2   1   2   1   2   2   1   2   2   1   2   1   1   1   1   2   2   1   2   2   1   1   2   1   1   2   1   2   1   1   2   2   1   1   1   1   2   1   1   2   1   2   1   1   2   1   2   2   1   2   2   1   2   1   1   2   2   1   2   1   1   1   1   1   1   1   1   1   1   2   1   1   1   1   1   1   2   2   1   1   2   1   1   1   2   1   2   1   1   1   2   1   1   2   1   2   1   1   2
 MK-2-9                 2   2   1   2   2   1   1   2   2   1   1   1   2   1   1   1   2   2   1   2   1   2   2   2   2   1   1   1   2   2   1   2   1   2   1   1   2   2   2   2   2   2   2   2   1   1   2   1   1   1   2   2   1   2   1   2   2   1   2   1   1   1   2   2   2   2   2   1   1   1   1   2   2   1   1   2   2   1   2   2   1   1   2   2   1   2   1   1   2   1   1   2   2   1   1   1   2   1   1   1   1   2   1   1   1   2   2   1   2   2   1   2   1   1   1   1   2   1   1   2   2   1   1   2   1   1   2   1   2   1   1   2   2   2   1   1   1   2   1   1   2   1   2   1   1   2   1   2   2   1   2   2   1   2   2   1   1   2   1   2   1   1   1   1   1   2   2   1   1   2   2   1   1   1   1   1   1   2   2   1   1   2   1   1   1   2   1   2   1   2   1   2   1   1   1   1   2   1   1   2
 MK-2-10                2   2   1   2   2   1   2   2   2   1   2   1   2   1   1   2   2   1   1   1   1   2   2   2   2   1   1   1   2   2   1   1   1   2   1   1   2   2   2   2   2   2   2   2   1   1   2   1   1   1   2   2   1   2   1   2   2   1   2   2   1   1   2   1   2   1   2   1   1   1   1   2   2   1   1   2   2   1   2   2   1   1   2   2   1   2   2   1   2   1   1   2   2   1   1   1   2   1   2   1   1   2   1   1   1   2   2   1   2   2   1   2   1   1   1   1   2   1   1   2   2   2   1   2   1   1   2   1   2   1   1   2   2   2   1   1   1   2   1   1   2   1   2   1   1   2   1   2   2   2   2   2   1   2   2   1   1   2   1   2   1   1   1   1   1   2   2   1   1   2   1   1   1   1   2   1   1   2   2   1   1   2   1   1   2   2   1   2   1   2   1   2   1   1   1   1   2   1   1   2
 MK-2-11                1   1   1   2   2   1   2   1   2   2   2   1   2   1   2   2   2   1   1   1   1   2   2   2   2   1   1   1   2   2   1   2   1   2   1   1   2   2   2   2   1   2   2   2   2   1   2   1   1   1   2   2   2   2   1   2   2   1   2   2   1   2   2   1   2   1   2   1   1   1   2   2   2   1   1   2   2   2   2   2   2   1   2   1   1   2   2   1   2   1   1   2   2   1   1   1   2   1   2   2   1   2   1   1   1   2   2   1   2   2   1   1   1   1   1   1   2   1   1   2   2   2   1   2   1   1   2   1   2   1   1   2   2   2   1   1   1   2   1   1   2   1   2   1   2   2   1   2   2   2   2   2   1   2   2   1   1   2   1   2   1   1   1   1   1   2   1   1   1   2   1   2   1   1   2   1   1   2   2   1   2   2   1   1   2   2   1   2   1   2   1   2   1   1   1   1   2   1   2   2
 MK-2-12                1   1   1   2   2   1   2   1   2   2   2   1   1   1   2   2   2   1   1   1   1   2   2   2   2   1   1   1   2   1   1   2   2   2   2   1   2   2   2   2   1   2   2   2   2   1   2   1   1   1   2   2   2   1   2   2   2   1   2   2   1   2   2   1   2   1   2   1   1   1   2   2   2   1   1   2   2   2   2   2   2   1   2   1   1   2   2   1   2   1   1   2   2   1   1   1   2   1   1   2   1   1   1   2   1   2   2   2   2   2   1   1   1   1   1   1   2   1   1   2   2   2   1   1   1   1   2   1   2   1   1   2   2   2   1   1   2   2   2   1   2   1   2   1   2   2   1   2   2   2   2   1   1   2   2   1   1   2   1   2   1   1   1   1   1   2   1   1   1   2   1   2   1   1   2   1   1   2   2   1   2   1   1   1   2   2   1   2   1   2   1   2   1   2   1   1   1   1   2   2
 MK-2-13                1   2   1   2   2   1   2   2   2   2   2   1   1   1   2   2   1   1   1   2   2   2   2   2   2   1   1   1   2   1   2   2   2   2   2   1   2   2   2   2   1   2   2   2   2   1   2   1   1   1   2   2   2   1   1   2   2   1   2   2   1   2   1   1   2   1   2   1   1   2   2   1   2   2   1   2   2   2   2   2   2   1   2   1   1   2   2   1   2   1   1   2   2   1   1   1   1   1   1   2   1   1   1   2   1   2   2   2   2   2   1   1   1   1   1   1   2   1   1   2   2   2   1   1   1   1   2   1   2   1   1   2   1   2   1   2   1   2   1   1   1   2   2   1   2   2   1   2   2   2   2   2   2   2   2   1   1   2   1   2   1   1   1   1   2   2   1   1   1   2   1   1   1   2   2   1   1   2   2   1   2   1   2   1   2   2   1   2   1   2   2   2   1   2   1   1   1   1   2   2
 MK-2-14                1   2   1   1   2   1   2   2   2   2   2   1   1   1   2   2   1   1   1   2   2   2   2   2   1   1   1   1   2   1   2   2   2   2   2   1   2   2   1   2   1   2   2   2   2   1   1   1   1   1   2   2   2   1   2   2   2   1   2   2   1   2   1   1   2   1   2   2   1   2   2   1   2   2   2   2   2   2   2   2   1   1   2   1   1   2   2   1   2   1   1   2   2   2   1   1   1   1   1   1   1   1   1   2   1   2   2   2   2   2   1   1   1   1   1   1   2   1   1   2   2   2   1   1   2   1   2   1   2   1   1   2   2   2   1   2   1   2   1   1   1   2   2   1   1   2   1   2   2   2   2   2   2   2   2   1   1   2   1   2   1   1   1   1   2   2   1   1   1   2   1   2   1   2   2   1   1   2   2   1   2   1   2   1   2   2   1   1   1   2   2   2   1   2   1   1   1   1   2   2
 MK-2-15                1   2   1   1   2   1   2   1   2   2   1   1   2   1   2   2   1   1   2   2   2   2   2   2   1   1   1   2   2   1   2   2   2   2   2   1   2   2   1   2   1   2   2   2   1   1   1   1   1   2   2   2   2   1   2   2   2   1   2   2   1   2   2   1   2   1   2   1   1   2   2   2   1   2   2   2   1   2   2   1   1   1   2   1   1   2   2   1   2   1   1   2   2   2   1   1   1   1   1   1   1   1   1   2   1   2   2   2   2   2   1   1   1   1   1   1   2   2   1   2   2   2   1   1   1   1   2   1   1   1   1   2   2   1   1   2   1   2   1   1   1   2   2   1   1   2   2   2   2   2   2   2   2   2   2   1   1   2   1   2   1   1   1   1   2   2   1   1   1   2   1   2   1   2   2   1   2   2   2   1   2   1   2   1   1   2   1   1   1   2   2   2   1   2   1   1   1   1   2   2
 MK-2-16                1   2   1   2   2   1   1   1   2   2   1   1   2   1   2   2   1   1   2   2   2   2   2   2   1   1   1   2   2   1   2   2   2   2   2   1   2   2   1   2   1   2   2   1   1   1   1   1   1   2   2   2   2   1   2   2   2   1   2   2   1   2   2   1   2   1   2   1   1   2   2   2   1   2   2   1   1   2   2   1   1   1   2   1   1   2   2   1   1   1   1   2   2   2   1   2   2   2   1   1   1   1   1   2   1   2   2   2   2   2   1   1   1   1   2   1   2   2   1   2   2   2   1   1   1   1   2   1   1   1   1   2   1   1   1   2   1   2   1   2   1   2   2   1   1   2   2   2   2   2   2   2   2   2   2   2   1   2   1   2   1   1   1   1   2   2   2   1   1   2   1   2   1   2   2   1   2   1   2   1   2   1   2   1   1   2   2   1   1   2   2   2   1   2   1   1   1   1   2   2
 MK-3-1                 1   1   2   2   2   1   1   1   1   2   1   1   2   2   2   2   1   2   1   1   2   1   2   2   1   1   2   2   2   1   2   2   2   1   2   1   2   2   1   1   1   2   2   2   1   2   2   1   2   2   1   2   1   2   1   1   2   2   1   1   2   1   2   1   2   2   2   2   1   1   2   1   2   2   2   1   1   2   2   1   1   1   1   1   1   2   2   2   2   1   1   2   2   2   2   2   2   2   1   2   1   1   1   2   2   1   1   1   1   2   1   2   2   2   1   1   2   2   2   2   2   1   1   2   2   1   1   2   2   2   1   1   1   2   2   1   1   1   2   2   1   2   1   2   2   1   2   1   2   1   1   2   1   1   2   2   1   2   1   1   2   1   2   1   2   1   2   1   2   1   2   2   2   2   2   2   2   2   2   2   1   1   2   1   2   2   2   1   2   1   2   2   1   1   1   2   2   2   2   2
 MK-3-2                 1   1   2   2   2   1   1   1   1   2   1   1   1   2   2   2   1   2   1   1   2   1   1   2   2   1   2   2   2   1   2   2   2   1   2   1   2   1   1   1   1   2   2   2   1   2   2   1   2   2   1   2   1   1   1   1   2   2   1   1   2   1   2   1   1   2   2   2   1   1   1   1   2   2   2   1   1   2   2   1   1   2   1   1   1   1   2   2   2   1   2   1   2   2   2   2   2   2   1   2   1   1   1   2   2   1   1   1   1   1   1   2   2   2   1   1   2   2   1   2   2   1   1   2   2   1   1   2   2   2   1   2   1   2   2   1   1   1   2   2   1   2   2   2   2   1   2   1   2   1   1   2   1   1   2   2   1   2   1   1   2   1   2   1   2   1   2   1   2   1   2   2   2   2   2   2   2   2   2   1   1   1   2   1   2   2   2   1   2   1   2   1   1   1   1   1   2   2   2   2
 MK-3-3                 2   1   1   2   2   1   1   1   2   2   2   1   1   2   2   2   1   2   1   1   2   1   1   2   2   1   2   2   2   2   2   2   2   1   2   2   2   1   1   1   1   2   2   2   1   2   2   1   2   2   2   2   1   1   1   1   2   2   1   1   2   1   2   1   1   2   2   2   1   1   2   1   2   2   2   1   1   2   2   2   1   2   1   1   1   1   2   1   2   1   2   1   2   2   2   2   2   2   1   2   1   1   1   2   2   1   1   1   1   1   1   2   2   2   1   1   2   2   2   2   2   1   1   2   2   1   1   2   2   2   1   2   1   2   2   1   1   1   2   2   1   2   2   2   2   1   2   1   1   1   1   2   1   1   1   2   1   1   1   1   2   1   2   1   2   1   2   1   2   1   2   2   2   2   2   2   2   2   2   1   1   1   2   2   2   2   2   1   2   2   2   1   1   1   1   1   2   2   2   2
 MK-3-4                 2   1   1   2   2   2   1   1   2   1   2   1   1   2   2   2   1   2   1   1   2   1   2   1   2   1   2   1   2   1   2   2   1   1   2   2   2   1   1   1   1   2   2   2   1   2   2   1   2   2   1   1   1   1   1   1   2   2   1   1   2   1   2   1   1   2   1   2   1   1   2   1   2   2   2   1   2   2   2   2   1   1   1   1   1   1   2   1   1   1   2   1   2   2   2   1   2   2   1   2   1   1   1   2   2   1   1   1   1   1   1   1   2   2   1   1   1   2   2   2   2   1   1   2   2   1   1   2   2   2   1   2   1   2   2   1   2   1   2   2   1   2   2   2   2   1   2   1   1   1   1   2   1   1   1   2   2   1   1   1   2   1   2   1   2   1   2   1   2   1   2   2   2   2   2   2   2   2   2   1   1   1   2   2   2   2   2   1   2   2   2   1   1   1   1   2   2   2   2   2
 MK-3-5                 2   1   1   2   2   2   2   1   2   1   2   1   1   2   2   2   1   2   1   1   2   1   2   2   2   1   2   1   2   1   2   2   2   1   2   2   2   2   1   2   1   2   2   2   1   2   2   1   2   2   1   1   1   1   1   1   2   2   1   1   2   1   2   1   1   2   1   2   1   1   2   1   2   2   2   1   2   2   2   2   2   1   1   1   1   2   2   1   1   1   1   2   2   2   2   1   2   1   1   2   1   1   2   2   2   1   1   2   1   1   2   1   2   2   1   1   1   2   2   2   2   1   1   2   2   1   1   2   2   2   1   2   1   2   2   1   2   1   2   2   1   2   2   2   2   2   1   1   1   1   1   2   1   1   1   2   2   1   1   1   2   1   2   1   2   1   1   1   2   1   2   2   2   2   2   2   1   1   2   1   2   1   2   2   2   2   2   1   2   2   2   2   1   1   1   2   2   2   2   2
 MK-3-6                 2   1   1   2   1   1   1   1   2   1   2   1   1   2   2   2   1   2   1   1   2   1   2   2   1   1   2   1   2   1   2   2   2   1   2   2   2   2   1   2   1   2   2   2   2   2   2   1   2   2   1   1   1   1   1   1   2   2   1   1   1   1   2   1   1   1   1   2   1   1   2   1   1   2   2   1   2   2   2   2   2   1   1   2   2   2   2   2   1   1   1   2   2   2   1   1   2   1   1   2   1   1   2   2   2   1   1   2   1   1   2   2   2   2   2   1   1   2   2   1   2   1   1   2   2   1   1   2   2   2   1   2   1   2   2   1   2   1   2   2   1   2   2   2   2   2   1   1   1   1   1   2   1   2   1   2   2   1   1   1   1   2   2   1   2   1   1   1   2   1   2   2   2   2   2   2   1   1   1   1   2   2   2   2   1   2   2   2   2   2   2   2   1   1   1   2   2   2   2   2
 MK-3-7                 1   1   1   2   1   1   2   1   2   2   2   1   1   2   2   2   1   2   1   1   2   1   2   2   1   1   2   1   1   1   2   2   2   1   2   2   2   2   1   2   1   2   1   2   2   2   2   1   2   2   1   2   2   1   1   2   1   2   1   1   1   1   2   1   1   1   1   1   1   2   2   1   2   2   2   1   2   2   2   2   2   1   1   2   2   2   2   1   1   1   1   1   2   2   1   1   2   1   1   2   1   1   2   2   2   1   1   2   1   1   2   2   2   2   1   1   1   2   1   1   2   1   1   2   2   1   1   2   2   2   1   1   1   2   2   2   2   1   2   2   2   2   2   2   2   2   1   1   1   1   1   2   1   1   1   2   2   1   1   1   1   2   2   1   2   1   1   1   2   1   2   2   2   2   2   2   1   2   1   1   2   2   2   2   2   2   2   2   2   2   2   2   1   1   1   2   2   2   2   2
 MK-3-8                 1   1   1   2   1   1   2   1   2   2   1   1   1   2   1   2   1   2   1   1   2   1   2   1   1   1   2   1   1   1   2   1   2   2   2   2   2   2   1   2   1   2   1   2   2   2   2   1   2   2   2   2   2   1   1   2   1   2   1   1   1   1   2   1   1   2   1   1   1   2   2   1   2   2   2   1   2   2   2   2   1   1   1   2   2   2   2   1   1   1   2   1   2   2   1   1   2   1   1   2   1   1   2   2   1   1   1   2   1   1   2   2   2   2   1   1   2   2   1   1   2   1   2   2   2   1   1   2   2   2   1   1   1   2   2   2   2   1   2   2   2   2   2   2   2   1   1   1   1   1   1   2   1   1   1   2   2   1   1   1   1   2   2   1   2   1   1   1   2   1   2   2   2   2   2   2   1   2   1   1   2   2   2   2   2   1   2   2   2   2   2   2   1   1   1   1   2   1   2   2
 MK-3-9                 1   2   1   2   1   2   2   1   1   2   2   1   1   2   2   2   1   2   1   1   2   2   2   2   2   1   2   2   2   1   2   1   2   2   2   2   2   2   2   2   1   2   1   1   2   2   2   1   2   2   2   2   2   2   1   2   1   2   1   1   1   1   2   1   2   2   1   1   1   2   2   2   2   2   2   2   2   2   2   2   1   1   1   2   2   2   2   1   1   1   2   1   2   2   1   1   2   1   1   2   1   1   1   2   1   1   1   1   2   1   2   2   2   1   1   1   2   2   1   1   2   1   2   2   2   1   2   2   2   2   1   1   2   2   1   1   2   1   2   2   2   2   2   2   2   1   1   2   1   1   1   2   1   2   1   2   2   1   1   2   1   2   2   1   2   1   1   1   2   1   2   2   2   2   1   2   1   2   1   1   2   2   2   2   2   1   2   2   2   2   2   2   1   1   1   1   2   1   2   2
 MK-3-10                1   2   1   2   1   2   1   1   1   2   2   1   1   2   2   2   1   2   1   1   2   2   1   2   1   1   2   2   2   1   2   1   1   2   1   2   2   2   2   2   1   2   1   1   2   2   2   2   2   1   2   2   2   2   1   2   1   2   1   1   1   1   2   1   2   2   1   1   2   2   2   2   2   2   2   2   2   2   2   2   1   1   1   2   2   2   2   1   2   1   2   2   2   2   1   1   2   1   1   1   1   1   1   1   1   1   1   1   2   1   2   1   2   1   1   1   1   2   1   1   2   1   2   2   2   2   2   2   2   2   1   1   2   2   1   1   2   1   2   2   2   2   2   2   2   1   1   2   1   1   1   2   1   2   1   1   2   1   1   2   2   2   2   1   2   1   1   1   2   1   2   2   1   2   1   1   1   2   1   1   2   2   2   2   2   1   2   2   2   2   2   2   1   1   1   1   2   1   2   2
 MK-3-11                1   2   2   2   1   2   1   1   2   2   2   1   1   2   2   2   1   2   1   1   2   2   1   2   1   1   2   1   2   1   2   1   1   2   1   2   2   2   1   2   1   2   2   1   2   1   2   1   2   2   2   2   2   2   1   2   1   2   1   1   1   2   2   1   2   2   1   1   2   2   2   2   2   2   2   2   2   2   2   2   1   1   2   2   2   2   2   1   2   2   2   2   2   2   1   2   2   1   1   1   1   1   1   1   1   1   1   1   2   1   2   2   2   1   1   1   1   2   1   1   2   1   2   2   1   1   2   2   2   2   1   1   2   2   1   1   2   1   2   2   2   1   2   2   2   1   1   2   1   1   1   2   1   2   1   1   2   1   1   2   2   2   2   1   2   1   1   1   1   1   2   1   1   2   1   1   1   2   2   1   2   2   2   2   2   1   2   2   2   1   2   2   1   1   1   1   2   1   2   2
 MK-3-12                1   2   2   2   1   2   1   1   2   2   2   1   1   2   2   2   1   1   1   1   2   2   2   2   1   2   2   1   2   1   2   1   1   2   2   2   2   2   1   2   1   2   2   1   2   1   2   1   2   2   2   2   2   1   1   2   1   2   1   2   1   2   2   1   2   2   1   1   2   2   2   2   2   2   2   2   1   2   2   2   1   1   2   1   2   2   2   1   2   2   2   2   2   2   1   2   2   1   1   1   1   1   2   1   1   1   2   1   2   1   2   2   2   1   1   1   1   1   1   1   1   1   2   2   1   1   2   2   2   2   1   1   2   2   1   2   2   2   2   2   2   1   1   2   2   1   1   2   1   1   1   2   2   2   1   1   1   1   1   2   2   2   2   1   2   1   1   1   1   1   2   1   1   2   2   1   1   1   2   1   2   2   2   2   2   1   1   2   2   1   2   2   1   1   1   1   2   1   2   2
 MK-3-13                1   2   2   2   1   2   1   1   2   2   2   1   1   2   2   1   1   1   2   1   2   2   2   2   1   2   1   1   2   1   2   1   1   2   2   2   2   2   1   2   1   1   2   1   1   1   2   1   2   2   2   2   2   1   1   1   1   2   1   2   2   2   2   1   2   2   1   1   2   2   2   2   2   2   2   2   1   2   2   2   1   1   2   1   2   2   2   1   2   2   2   2   1   2   1   2   2   1   1   1   1   1   2   1   1   1   2   1   2   1   2   2   2   2   1   1   1   1   1   1   1   1   1   2   2   1   2   2   2   2   1   1   2   2   1   2   2   2   2   2   2   1   1   2   2   1   1   2   1   1   1   1   2   2   1   1   1   1   1   2   2   2   2   1   2   2   1   1   1   1   2   1   1   2   2   1   2   1   2   1   2   1   2   2   2   1   1   2   2   1   2   2   1   1   1   1   2   1   2   2
 MK-3-14                1   2   2   2   1   2   1   1   2   2   1   1   1   2   2   1   1   1   2   1   2   2   2   1   1   2   1   2   2   1   2   2   1   2   2   2   2   2   1   2   1   1   2   1   1   1   2   1   2   2   2   2   2   1   1   1   1   2   1   2   2   2   2   1   2   2   1   1   2   2   2   2   2   2   2   2   2   2   2   2   2   1   2   1   2   2   2   1   2   2   2   1   1   2   1   2   2   1   1   1   1   1   2   1   1   1   2   1   2   1   2   2   2   2   1   1   1   1   1   1   1   1   1   1   2   1   2   2   2   2   1   1   2   2   2   2   2   2   2   2   2   1   1   2   2   1   1   2   1   1   1   1   2   1   1   1   1   1   1   2   2   1   2   1   2   2   1   1   1   1   1   1   2   2   2   2   2   2   2   1   2   1   1   2   1   2   1   2   2   1   2   2   1   2   1   1   2   1   2   2
 MK-3-15                1   2   2   2   1   2   1   1   2   2   1   1   1   2   2   1   1   1   2   1   2   2   2   1   2   2   1   2   1   1   2   1   1   2   2   2   2   2   1   2   2   1   2   1   1   1   2   1   2   2   2   2   2   1   1   2   1   2   1   2   2   2   2   1   2   1   1   1   2   1   2   2   1   2   2   2   2   2   2   2   2   1   2   1   2   2   1   1   2   2   2   1   1   2   1   2   2   1   2   1   1   1   2   1   2   1   2   2   2   1   2   2   2   2   1   1   1   1   1   1   1   1   1   2   2   1   2   2   2   2   1   1   2   2   2   2   2   2   2   2   2   1   1   2   2   1   1   2   1   1   1   1   2   1   1   1   1   1   1   2   2   1   2   1   2   2   1   1   1   2   1   1   2   2   2   2   1   2   2   1   2   2   1   2   1   2   1   1   2   1   2   2   1   2   1   1   2   1   2   1
 MK-3-16                1   2   2   2   1   2   1   2   2   2   2   1   2   2   2   1   1   1   2   1   1   2   2   1   1   2   1   2   1   1   2   1   1   2   1   2   2   2   1   2   2   1   2   1   1   1   2   1   2   2   2   2   2   1   1   2   1   2   1   1   2   2   2   1   2   1   1   1   2   1   2   2   1   2   2   2   2   1   2   2   2   1   2   1   2   1   1   1   2   2   1   1   1   2   1   2   2   1   1   1   1   1   2   1   2   1   2   2   2   1   2   2   2   2   1   1   1   1   1   1   1   1   1   2   2   1   2   1   2   2   1   1   2   2   2   2   2   1   1   2   2   1   1   2   2   1   1   2   1   1   1   1   2   1   2   1   1   2   1   2   2   2   1   1   2   2   1   1   1   2   1   1   2   1   2   2   1   2   1   2   2   2   1   2   1   2   1   1   2   1   2   2   1   2   1   1   2   2   2   1
 MK-4-1                 2   1   2   1   2   2   2   2   1   1   2   2   2   2   2   2   2   2   1   2   1   1   2   1   2   1   2   2   2   1   1   2   1   2   1   2   2   1   2   2   2   2   1   1   2   1   1   2   2   1   1   2   2   1   1   2   2   2   2   1   2   2   1   1   1   2   2   1   1   1   2   1   1   1   1   2   2   1   1   2   2   2   1   1   1   1   2   1   2   2   1   2   1   1   1   1   2   2   2   2   1   2   2   1   1   2   1   1   2   2   1   1   2   2   2   2   2   2   2   2   2   2   1   1   1   1   2   1   1   2   1   2   2   2   1   1   1   1   2   1   1   2   1   2   2   2   1   1   2   2   1   1   1   1   2   1   1   2   2   1   1   1   1   2   2   2   1   1   2   2   1   1   1   1   1   2   2   2   1   1   2   1   1   1   2   1   1   1   2   1   1   1   2   2   2   2   2   1   1   1
 MK-4-2                 2   1   2   2   2   2   2   1   1   1   1   2   2   2   2   2   2   2   1   2   1   1   2   1   2   1   2   2   2   1   1   2   1   2   1   2   2   1   2   2   2   2   1   1   2   1   1   2   2   2   1   2   2   1   1   1   2   2   2   1   2   2   1   1   1   2   2   1   2   1   1   1   1   1   1   2   2   1   1   2   2   2   1   1   1   1   2   2   2   2   1   2   2   1   1   1   2   2   2   2   1   2   2   1   1   2   1   1   2   2   1   1   1   2   2   2   2   2   2   2   1   2   1   1   1   1   2   1   1   1   1   2   2   2   1   1   2   1   2   1   1   2   1   2   2   2   1   1   2   2   1   1   2   1   1   1   1   2   2   1   2   1   1   1   2   2   1   1   2   2   1   1   2   1   1   2   2   2   1   1   2   1   1   1   2   2   1   1   2   1   1   1   2   2   2   2   2   1   1   1
 MK-4-3                 2   1   2   2   2   2   2   1   1   1   1   2   2   2   2   2   2   2   1   1   1   1   2   1   2   1   2   2   2   1   1   2   1   2   1   2   2   1   2   1   2   2   1   1   2   1   1   1   2   2   2   2   2   1   1   1   2   2   2   1   2   2   2   1   1   2   2   1   2   1   1   1   1   1   1   2   2   1   1   2   2   2   1   1   1   1   2   2   2   2   1   2   2   1   1   1   2   2   2   2   2   2   2   1   1   2   1   1   2   2   1   1   1   1   2   2   2   2   1   2   1   1   1   1   2   1   2   1   1   1   1   2   2   2   1   1   2   2   2   1   1   2   1   1   2   2   1   1   2   2   1   1   2   1   1   1   1   2   2   1   2   1   2   1   2   2   1   1   2   2   1   2   2   1   1   2   1   2   1   1   2   1   1   1   2   2   1   1   2   1   1   1   2   2   2   2   2   1   1   1
 MK-4-4                 1   1   1   2   2   2   2   1   2   1   1   2   2   2   2   2   2   2   1   1   1   1   2   1   1   1   2   1   2   1   1   2   1   2   1   2   2   1   2   1   2   1   1   1   2   1   1   1   2   2   2   2   2   1   1   1   2   2   2   1   2   2   2   1   1   2   2   1   2   1   1   1   1   1   1   2   2   1   1   2   2   2   1   1   1   1   2   2   2   2   1   2   2   1   1   1   2   2   2   2   2   2   2   1   1   2   1   1   2   2   2   1   1   1   2   2   2   1   1   2   1   1   1   1   2   1   2   1   1   1   1   2   2   2   1   1   2   2   2   1   1   2   1   1   2   1   1   2   2   2   2   1   2   1   1   1   1   2   2   1   2   1   2   1   2   2   1   1   2   2   1   2   1   1   1   2   2   2   2   1   2   1   1   1   2   2   1   1   2   1   1   1   2   2   2   1   2   1   1   1
 MK-4-5                 1   1   1   1   1   2   2   1   2   1   1   2   2   2   2   2   2   2   1   1   1   1   2   1   1   1   1   1   2   1   1   2   1   2   1   2   2   1   1   1   2   1   1   1   2   2   2   1   2   2   2   2   2   1   1   1   2   2   2   1   2   2   2   1   1   2   2   2   2   1   1   2   1   1   1   2   2   1   1   2   1   2   1   1   1   1   2   2   2   2   1   2   2   1   1   1   1   2   2   2   2   2   2   1   1   2   1   1   2   2   1   1   1   1   2   2   2   1   2   2   1   1   1   1   2   1   1   1   1   1   1   2   2   2   2   1   2   2   2   1   1   2   1   1   2   1   1   2   2   2   2   1   1   1   1   1   1   2   2   1   2   1   2   1   2   2   1   2   2   2   1   2   1   1   1   2   2   2   1   1   2   1   1   2   1   2   1   1   2   1   1   1   2   2   2   1   2   1   1   1
 MK-4-6                 1   1   2   1   1   2   2   1   2   1   1   2   1   2   1   2   2   2   1   1   1   1   2   1   1   1   1   1   2   2   1   2   1   2   1   2   2   1   1   1   1   1   1   1   2   2   2   1   2   2   2   2   1   1   1   1   2   2   2   1   2   2   2   1   1   2   2   2   2   1   1   2   1   1   1   2   2   1   1   2   1   2   2   1   1   1   2   2   2   2   1   2   2   1   1   1   1   2   2   2   1   2   1   2   1   2   1   1   2   2   1   1   1   1   2   2   2   1   2   2   1   1   1   1   2   1   1   1   1   1   1   2   2   2   2   1   2   2   2   1   1   2   1   1   2   1   1   2   2   2   2   1   1   1   1   1   1   1   2   1   2   1   2   1   2   2   1   1   1   2   1   2   1   2   1   2   2   2   1   1   2   1   2   1   1   2   1   1   2   1   1   1   2   2   2   1   1   1   1   1
 MK-4-7                 1   2   2   1   1   2   2   1   2   1   1   2   1   2   1   2   2   2   1   1   1   1   2   1   1   1   1   1   2   2   1   2   1   2   1   2   2   1   1   1   1   1   1   1   2   2   2   1   2   2   2   2   1   1   1   1   2   2   2   1   2   1   2   1   1   2   2   2   2   1   1   2   1   1   1   2   2   1   1   2   1   2   2   1   1   1   2   2   2   2   2   2   2   1   1   1   1   2   2   2   1   2   2   2   1   2   1   1   2   2   1   1   1   1   2   2   2   1   2   2   1   1   1   1   2   1   1   1   1   1   1   2   2   2   2   1   2   2   2   1   1   2   1   1   2   1   1   2   2   2   2   2   1   1   1   1   1   1   2   1   2   1   2   1   2   2   1   1   1   2   1   2   1   2   1   2   2   2   1   1   2   1   2   1   1   2   1   1   2   1   1   1   2   2   2   1   1   1   1   1
 MK-4-8                 1   2   2   1   1   2   2   1   2   1   1   2   1   2   1   1   2   2   1   1   1   2   2   1   1   1   1   1   1   2   1   2   1   2   1   2   2   1   1   1   1   1   1   1   2   1   2   1   2   2   2   2   1   1   1   1   2   2   2   1   2   1   2   1   2   2   2   2   2   1   1   2   1   1   1   2   2   1   1   2   1   2   1   2   1   1   1   2   2   2   2   2   2   1   1   1   1   2   2   2   1   2   1   2   1   2   1   1   1   1   1   1   2   1   2   2   2   1   2   2   1   1   1   1   2   1   1   1   1   1   1   2   2   2   2   1   2   2   2   2   1   2   1   1   2   1   1   2   2   2   2   2   1   2   1   1   1   1   2   1   2   1   1   1   2   2   1   1   1   2   1   2   1   2   1   2   2   2   1   2   2   2   2   1   1   2   1   1   2   1   1   1   2   2   2   1   1   1   1   1
 MK-4-9                 1   2   2   1   2   2   2   2   2   1   1   2   1   2   1   2   2   2   1   1   1   2   2   2   1   2   1   1   1   2   1   2   1   2   1   1   2   1   1   2   1   2   1   1   2   1   2   2   2   2   2   2   1   1   1   1   2   2   1   1   1   2   2   1   2   2   2   2   2   1   1   2   1   1   1   2   2   1   1   2   1   2   1   2   1   1   1   2   2   2   2   2   2   1   2   2   2   2   2   2   1   2   1   2   1   2   1   1   2   1   1   1   2   1   2   2   2   1   2   2   2   1   1   1   2   2   1   1   1   1   2   2   2   2   2   1   2   2   2   2   1   2   1   1   2   2   1   2   2   2   2   2   1   2   1   1   2   1   2   1   2   1   1   1   1   2   1   1   1   2   1   1   1   2   1   2   2   2   1   2   2   1   2   1   1   2   1   1   2   1   2   1   2   1   2   1   1   1   1   1
 MK-4-10                1   2   1   1   2   2   2   2   2   1   1   2   2   2   1   2   2   2   1   1   1   2   2   2   1   2   1   1   1   2   2   2   1   2   1   1   2   1   1   2   2   1   1   1   2   1   2   2   2   2   1   2   1   1   1   1   2   2   1   1   1   2   2   1   2   2   2   2   1   1   1   2   1   1   1   2   2   1   1   2   1   2   1   2   1   1   1   2   2   2   2   2   2   1   2   2   2   2   2   2   1   2   1   2   1   1   1   1   2   1   1   1   2   2   2   2   2   1   2   2   2   1   1   1   2   2   1   1   1   1   2   1   2   2   2   1   2   2   2   2   1   2   2   1   2   2   1   2   2   2   2   2   1   2   1   1   2   1   2   1   2   1   1   2   2   2   1   1   2   2   1   1   1   2   1   2   2   2   1   1   2   1   2   1   1   2   1   1   2   1   2   1   2   1   2   1   1   1   1   1
 MK-4-11                1   2   1   1   2   2   2   2   2   1   1   2   2   2   1   2   2   2   1   1   1   2   2   2   1   2   1   1   1   2   2   1   1   2   1   2   1   2   1   2   2   1   2   1   2   1   2   2   2   2   1   2   1   1   1   1   2   2   2   1   1   2   2   1   2   2   2   2   2   1   1   2   1   1   1   2   1   1   1   2   1   2   1   2   1   1   1   1   2   2   2   2   2   1   1   2   2   2   2   2   1   1   1   1   1   1   1   1   2   1   1   1   2   2   2   2   2   1   2   2   2   1   1   1   2   1   1   1   1   1   2   1   2   2   2   2   2   1   1   2   1   1   2   1   2   2   2   1   2   2   2   2   1   2   1   1   2   1   2   1   2   1   2   2   1   1   1   1   2   2   1   1   1   2   1   2   2   2   1   1   2   2   2   1   1   2   1   1   2   1   2   1   2   1   2   2   1   1   1   1
 MK-4-12                1   2   1   1   2   2   1   2   2   1   1   2   2   2   1   2   2   2   1   1   2   2   1   2   2   2   2   1   1   2   2   1   1   2   1   2   1   2   1   2   2   1   2   1   2   1   2   2   2   2   1   1   1   1   1   2   2   2   2   1   1   1   2   1   2   2   2   2   2   1   2   2   1   1   1   1   1   1   1   1   2   2   1   2   1   1   1   1   1   2   2   2   2   1   1   2   2   2   2   2   1   2   1   1   1   1   1   1   2   1   1   1   2   2   2   2   2   1   2   2   2   1   1   1   2   1   1   1   1   1   2   1   2   2   2   2   2   1   1   1   2   2   2   2   2   2   2   1   2   2   2   2   1   2   1   1   2   1   2   1   1   1   2   2   1   1   1   2   1   2   1   1   1   2   1   2   1   2   1   1   2   2   2   1   1   2   1   1   2   1   2   1   2   1   2   2   1   2   1   1
 MK-4-13                1   2   1   1   2   2   1   2   2   2   1   2   2   2   1   2   2   2   1   1   2   1   1   2   2   2   2   1   1   2   2   1   1   2   2   2   1   2   1   2   2   1   2   1   2   1   2   2   2   2   1   1   1   1   1   2   2   2   1   1   1   1   2   1   2   2   2   2   2   2   2   2   1   1   1   2   1   1   1   1   2   2   1   2   1   1   2   1   1   2   2   2   2   1   1   2   2   2   2   2   1   2   1   1   1   1   1   1   2   1   1   1   2   2   2   2   2   1   2   2   2   2   1   1   2   1   1   1   2   1   2   1   1   2   1   2   2   1   1   1   2   2   2   2   2   2   2   1   2   2   2   2   1   2   1   1   2   1   2   1   1   1   2   2   1   1   2   2   1   2   1   2   1   2   1   2   2   1   1   1   2   2   2   2   1   2   1   2   2   1   2   1   2   1   2   2   1   2   1   1
 MK-4-14                1   2   1   1   2   2   1   2   2   2   1   2   2   2   1   2   2   2   1   1   2   1   1   2   2   2   2   1   2   2   2   1   1   2   2   2   1   2   1   2   2   1   2   2   2   1   2   2   2   1   1   1   2   1   1   2   2   2   1   1   1   1   2   1   2   2   2   2   1   2   2   2   1   1   1   2   1   1   1   1   1   2   1   2   1   1   2   1   1   2   2   2   2   1   1   2   2   2   2   2   1   2   1   2   1   2   1   2   2   2   1   1   2   2   2   2   1   1   2   2   2   2   1   2   2   1   1   1   2   1   2   1   1   2   1   2   2   1   2   1   2   2   2   2   2   2   2   1   2   2   2   2   1   2   1   1   2   1   2   1   1   1   2   2   1   1   2   2   2   2   1   2   1   2   1   2   2   1   1   1   2   2   2   2   1   2   1   2   2   2   2   1   1   1   2   2   1   2   1   1
 MK-4-15                1   2   1   1   2   2   1   2   2   2   1   2   2   2   1   2   2   2   1   1   2   1   1   2   2   2   2   1   2   2   2   1   2   1   2   2   1   2   1   2   2   1   2   2   2   1   2   2   1   1   2   1   2   1   1   2   1   2   1   2   1   1   2   1   2   2   2   1   1   2   2   2   1   1   1   2   1   1   1   1   2   2   1   2   1   1   2   1   1   2   2   2   2   1   1   2   2   2   2   2   1   2   2   2   2   2   1   2   2   2   1   1   2   2   2   2   1   1   2   2   2   2   1   2   2   2   1   1   2   1   2   1   1   2   1   2   2   1   2   1   2   2   1   2   2   2   2   1   2   2   2   2   1   2   1   2   2   1   2   2   1   1   2   2   1   1   2   2   2   2   1   2   1   2   1   2   2   2   1   1   2   2   2   2   1   2   1   2   2   2   1   1   1   1   2   2   1   2   1   1
 MK-4-16                1   2   1   2   2   2   1   2   2   2   1   2   1   2   1   2   2   2   1   1   2   1   1   2   2   1   2   1   2   2   2   1   2   1   1   2   1   2   1   2   2   1   2   2   2   1   2   2   1   1   2   1   2   1   1   2   1   2   1   2   1   1   2   1   2   1   2   1   1   1   2   2   1   1   1   2   2   1   1   1   2   2   1   2   1   2   2   1   1   2   2   2   2   1   1   2   2   2   2   2   1   2   2   2   2   2   1   2   2   2   1   2   2   2   2   2   1   1   2   2   2   2   1   2   2   2   1   1   1   1   2   1   1   2   1   2   2   1   2   2   2   2   1   1   2   2   2   1   2   2   2   2   1   2   1   2   2   1   2   2   1   1   2   2   1   1   2   2   2   2   1   2   1   2   2   1   2   2   1   1   2   2   2   2   1   2   1   2   2   2   2   1   1   1   2   2   1   2   1   2
 MK-5-1                 1   2   1   1   2   1   1   1   1   1   2   2   1   1   2   1   1   2   1   1   2   1   2   1   1   2   2   2   2   1   2   2   1   2   1   1   2   2   1   2   1   1   2   2   1   1   2   2   2   1   2   1   2   2   2   1   2   1   2   2   2   2   2   2   1   2   2   1   2   1   1   1   2   1   2   2   1   2   1   2   2   2   1   2   2   1   1   1   1   2   1   2   1   1   1   1   2   1   1   1   1   2   2   2   2   2   1   1   2   1   2   1   1   2   2   1   1   1   1   1   2   1   1   2   1   2   2   2   2   1   1   1   2   1   1   1   1   2   2   1   1   1   1   1   2   1   2   1   2   1   2   1   1   2   1   2   1   2   2   2   1   2   1   1   2   2   1   2   1   2   1   1   2   1   1   2   2   1   1   1   2   2   1   2   2   1   2   2   2   2   2   1   2   2   2   1   2   1   1   1
 MK-5-2                 1   2   1   1   2   1   1   1   1   1   2   2   1   1   2   1   2   2   1   1   2   1   2   1   1   2   2   2   2   1   2   2   1   2   1   1   2   2   1   2   2   1   1   2   1   2   1   2   2   1   2   1   2   2   2   1   1   1   2   2   2   2   2   2   1   2   2   1   2   1   1   1   2   1   2   2   1   2   1   2   2   2   1   2   2   1   1   1   1   1   1   2   1   1   1   2   1   1   1   1   1   2   2   2   2   2   2   1   2   1   2   1   1   2   2   1   2   1   1   1   2   1   1   2   1   2   2   2   2   1   1   1   2   1   1   2   1   2   2   1   1   1   1   1   2   1   2   1   2   1   2   1   1   2   1   2   1   2   2   2   1   2   1   1   2   2   1   2   1   2   1   1   2   2   1   1   2   1   1   1   2   2   1   2   2   1   2   2   2   2   2   1   2   1   2   1   2   1   2   2
 MK-5-3                 1   2   1   1   2   1   1   2   1   1   2   2   1   1   2   1   2   2   1   1   2   1   2   1   1   2   1   2   2   1   1   2   1   2   1   1   2   2   1   2   2   1   1   1   1   2   1   2   2   1   2   1   2   2   2   1   1   1   1   2   2   2   2   2   1   2   2   2   2   1   1   1   2   1   2   2   1   2   1   1   2   2   1   2   2   1   1   2   1   1   1   1   2   1   1   2   1   1   1   1   2   2   2   1   2   2   2   2   2   1   2   1   1   2   1   1   2   1   1   1   2   1   1   2   1   2   2   2   2   1   1   1   2   1   1   2   1   2   2   1   1   1   1   1   2   1   2   1   2   1   2   1   2   2   1   2   1   2   1   1   2   2   1   1   2   2   1   2   1   2   1   1   2   2   1   1   1   2   1   1   2   2   1   2   2   1   2   1   2   2   2   1   2   1   2   1   1   1   2   2
 MK-5-4                 2   2   1   1   2   1   1   2   1   1   2   2   2   1   2   1   2   2   1   1   1   1   2   1   1   2   1   2   2   1   1   2   1   2   1   1   1   2   1   1   1   2   1   1   1   2   1   2   2   1   2   1   2   2   2   1   1   1   1   2   1   2   2   2   1   2   2   2   2   1   1   1   2   1   2   2   1   2   1   2   2   2   1   2   2   2   1   2   1   1   1   1   2   1   1   1   2   1   1   1   2   2   2   1   2   2   2   2   2   1   2   1   1   2   1   1   2   1   1   1   2   2   1   2   1   2   2   2   2   1   1   1   2   1   1   2   1   2   2   1   1   1   1   1   2   1   2   1   2   1   1   1   2   2   1   1   1   2   1   1   2   2   1   1   2   2   1   2   1   2   1   1   2   2   1   1   1   2   1   2   2   2   1   2   2   1   2   2   1   2   2   1   2   2   2   1   1   1   2   2
 MK-5-5                 2   1   1   1   2   1   1   2   1   1   2   2   2   1   2   1   2   2   1   1   1   1   2   1   1   2   1   1   2   1   2   1   1   1   1   1   1   2   1   1   1   2   1   1   1   2   1   2   2   1   2   1   2   2   2   1   1   1   1   2   1   1   1   2   1   2   2   2   2   1   1   1   2   1   2   2   1   2   2   2   1   2   1   2   2   2   1   2   1   1   1   1   2   1   1   1   2   1   1   1   2   2   1   1   2   2   1   2   2   2   2   1   1   2   1   1   2   1   1   1   2   2   1   2   1   2   2   2   2   1   1   1   2   1   1   2   1   2   2   1   1   1   1   1   1   1   2   1   2   1   1   2   2   2   1   1   1   2   1   1   2   2   1   1   2   2   1   2   1   2   1   1   2   2   1   1   1   2   1   2   2   2   1   2   1   2   2   2   1   2   1   1   1   1   1   1   2   1   2   2
 MK-5-6                 2   1   1   1   2   1   1   2   1   1   2   2   2   2   2   1   1   2   1   1   1   1   2   1   1   1   1   1   2   1   2   1   2   1   1   1   1   2   1   1   1   1   1   1   1   2   1   2   2   1   1   1   2   2   2   1   1   1   1   2   1   1   1   2   1   2   2   2   2   1   1   1   2   1   2   2   1   2   2   2   1   2   1   2   2   2   1   2   1   1   1   1   2   1   1   1   2   1   1   1   2   2   1   1   2   2   1   2   2   2   2   1   1   2   2   1   2   2   1   1   2   2   1   2   1   2   2   2   2   1   1   1   2   1   1   2   1   2   2   1   1   1   1   1   1   1   2   1   2   1   1   2   2   2   1   1   1   2   1   1   2   2   1   1   2   2   1   2   1   1   1   1   2   2   1   1   1   2   1   2   1   1   1   2   1   2   2   2   1   2   1   1   1   1   1   1   2   1   1   2
 MK-5-7                 2   1   1   2   2   1   1   2   1   1   2   2   2   2   2   1   1   2   1   1   1   1   2   1   1   1   1   1   2   1   2   1   2   1   2   1   1   2   1   2   1   1   1   1   1   2   1   2   2   1   1   2   2   2   2   1   1   1   1   2   1   1   1   2   1   2   2   2   2   1   2   2   1   1   2   2   1   2   2   2   1   2   1   2   2   2   1   2   1   1   1   1   2   1   1   1   2   1   1   1   2   2   2   1   2   2   1   2   2   2   2   1   1   2   2   1   2   2   1   1   2   2   1   2   1   2   2   2   2   1   1   1   2   1   1   2   1   2   2   1   1   1   1   1   1   1   2   1   2   1   1   2   2   2   1   1   1   2   1   1   2   2   1   1   2   1   1   2   1   1   1   1   2   2   1   1   1   2   1   2   1   1   1   2   1   2   2   2   1   2   1   1   1   1   1   1   2   1   1   2
 MK-5-8                 2   1   1   2   2   1   2   2   1   1   2   2   2   2   2   1   1   2   1   1   1   1   2   2   1   1   1   1   2   1   2   1   1   1   2   1   1   2   1   2   1   1   1   2   1   2   2   2   2   1   1   1   2   2   2   1   1   1   1   2   1   1   2   2   1   1   2   2   2   1   2   2   2   1   1   2   1   2   2   2   1   2   1   2   2   2   1   2   1   1   1   1   1   1   1   1   2   1   1   2   2   2   2   1   2   2   1   2   2   2   2   1   1   2   2   1   2   2   1   1   2   2   1   2   1   2   2   2   2   1   1   1   2   1   1   2   1   2   2   1   1   1   1   2   1   1   2   1   2   1   1   2   2   2   2   1   1   2   1   1   2   2   1   1   2   1   1   2   1   1   1   1   2   2   1   1   1   1   2   2   1   1   1   2   2   2   2   2   1   2   1   1   1   1   1   1   1   1   1   2
 MK-5-9                 2   2   1   2   2   2   1   2   1   1   2   2   2   2   2   1   1   1   1   2   1   1   2   2   1   1   1   1   2   1   2   1   1   1   2   1   1   2   2   2   1   2   1   2   1   2   2   1   2   1   1   2   2   2   1   1   1   1   2   2   1   1   2   2   1   1   1   2   2   1   1   2   2   1   1   1   2   2   2   2   1   2   1   2   2   2   1   2   1   1   1   1   1   1   1   1   2   1   1   1   2   2   1   1   2   2   2   2   2   2   2   1   1   2   2   2   2   1   1   1   2   2   1   2   1   2   2   2   2   1   1   2   2   1   1   2   1   2   2   1   2   1   1   2   1   1   2   2   1   1   1   2   2   2   2   1   2   2   2   1   2   1   1   1   2   1   2   2   1   1   1   1   2   1   1   1   1   1   2   2   1   2   1   2   2   2   2   2   1   2   2   1   1   1   1   1   1   1   1   2
 MK-5-10                2   2   1   2   2   2   1   2   1   2   2   2   2   2   2   1   1   1   1   2   1   1   2   2   1   1   1   1   2   1   2   1   1   1   2   1   1   2   2   2   1   2   1   2   1   2   2   1   2   1   1   2   2   2   1   1   1   1   2   2   1   1   2   2   1   1   2   2   2   1   1   2   2   1   1   1   2   1   2   2   1   2   1   2   2   2   1   2   2   1   1   1   2   1   2   1   2   1   1   1   2   2   1   1   2   2   2   2   2   2   2   2   1   2   2   2   2   1   1   1   2   2   1   2   1   2   2   1   2   1   1   2   2   1   1   2   1   2   2   1   2   1   1   2   1   1   2   2   1   1   1   2   2   2   2   1   2   2   2   1   1   1   1   1   2   1   2   1   1   1   1   1   2   1   1   1   2   1   2   2   1   2   1   2   2   2   2   2   1   2   2   2   1   1   1   1   1   1   1   2
 MK-5-11                2   2   1   2   2   2   1   1   1   2   2   2   2   2   1   1   1   1   1   2   1   1   2   2   1   1   1   1   2   1   2   1   1   1   2   1   1   2   1   2   1   1   1   2   1   2   2   1   2   1   1   2   2   2   1   1   1   1   2   2   2   2   2   2   1   1   2   2   1   1   1   2   2   1   2   1   2   1   2   2   1   2   1   2   2   1   1   2   2   1   1   1   2   1   2   1   2   2   1   1   2   1   1   1   2   1   2   2   1   2   2   2   1   2   2   1   2   1   1   1   2   2   1   2   1   2   2   1   2   1   1   2   2   1   1   2   1   2   2   1   2   1   1   2   1   1   2   2   1   1   1   2   2   2   2   1   2   2   2   1   1   2   1   1   2   1   2   1   1   1   2   1   2   1   1   1   2   1   2   2   1   2   1   2   2   2   2   2   1   2   2   2   1   1   2   1   1   1   1   2
 MK-5-12                2   2   1   2   2   1   1   1   1   2   2   2   2   2   1   1   1   1   1   2   1   1   2   2   1   1   1   1   2   1   2   2   1   1   2   1   2   2   1   2   1   1   1   2   1   2   2   1   2   1   1   2   2   2   1   1   1   1   2   2   2   1   2   1   1   1   2   2   1   1   1   2   2   1   2   1   2   1   1   2   1   2   1   2   2   1   1   2   2   1   1   1   2   1   2   1   2   2   1   1   2   1   1   1   2   1   2   2   1   2   2   2   1   2   2   2   2   1   1   1   2   2   1   2   2   2   2   1   2   1   1   2   2   1   1   2   1   2   2   1   2   1   1   2   1   2   2   1   1   2   1   2   2   2   2   1   2   2   2   1   1   2   1   1   2   1   2   1   1   2   2   1   2   1   1   1   2   1   2   1   1   2   1   1   2   2   2   2   1   2   2   2   2   1   2   1   2   1   1   1
 MK-5-13                2   2   1   2   2   1   1   1   1   2   2   1   2   2   1   1   1   1   1   1   1   2   2   2   1   1   1   1   2   1   2   2   1   1   2   1   2   2   1   2   2   1   1   2   1   2   2   1   2   1   1   2   2   2   1   1   1   1   2   2   2   2   1   1   1   1   2   2   1   1   1   2   2   1   2   1   2   1   1   2   1   2   1   2   2   1   1   2   2   2   1   1   2   1   2   1   1   2   2   1   2   1   1   1   2   1   2   2   1   2   2   2   1   2   2   2   2   1   1   2   2   2   1   2   2   2   2   1   2   1   1   1   1   1   1   2   1   1   2   1   2   1   1   1   1   2   2   1   1   2   1   2   2   1   2   1   2   2   2   1   1   2   1   1   2   1   2   1   1   2   2   1   2   1   2   1   2   1   2   2   1   2   1   1   2   2   2   2   1   2   2   2   2   1   2   1   2   1   1   1
 MK-5-14                2   2   1   2   2   1   1   1   2   1   2   2   2   2   1   1   1   1   2   1   1   2   2   2   1   1   2   1   2   1   2   2   1   1   2   1   2   2   1   2   2   2   1   2   2   2   2   1   2   1   1   2   2   2   1   1   1   1   2   2   1   2   1   1   1   1   1   2   1   1   1   2   2   1   2   1   2   1   1   2   1   2   1   2   2   1   2   2   2   2   1   1   2   1   2   1   1   2   2   1   2   1   1   1   2   1   2   2   1   2   2   2   1   2   2   1   2   1   2   2   2   2   1   2   2   2   2   1   2   1   2   1   1   2   1   1   1   1   2   1   2   1   1   1   1   2   2   1   1   2   1   2   2   1   2   1   2   2   2   1   1   2   1   1   1   1   2   1   1   1   2   1   2   1   2   1   2   1   2   1   1   2   1   1   2   1   2   1   1   2   2   2   2   1   2   1   2   1   1   1
 MK-5-15                2   2   1   2   2   1   1   1   2   1   2   2   2   2   1   1   1   1   2   1   1   2   2   2   1   1   2   1   2   1   2   2   1   1   2   1   2   2   1   2   2   1   1   1   2   2   2   1   2   1   1   2   2   2   1   1   1   1   1   2   1   2   1   1   1   1   1   1   1   1   1   2   1   1   1   1   2   1   1   2   1   2   1   2   2   1   2   2   2   2   1   1   1   1   2   1   1   2   2   1   1   1   1   1   2   1   2   2   1   1   2   2   1   2   2   2   2   1   2   2   2   2   1   2   1   2   2   1   1   1   1   1   1   2   1   2   1   1   2   1   2   1   2   1   1   2   1   1   1   1   1   2   2   1   2   1   2   2   2   2   1   2   1   1   1   1   2   1   1   1   2   1   2   1   2   1   2   1   2   1   1   2   1   1   2   1   2   1   1   2   2   2   2   1   2   1   2   1   1   1
 MK-5-16                2   2   1   2   2   1   1   1   2   1   2   2   2   2   1   1   1   1   2   1   1   2   2   2   1   1   2   1   2   1   2   2   1   1   2   1   2   2   1   2   2   1   1   1   2   2   2   1   2   1   1   2   2   2   2   1   1   1   1   2   1   2   1   1   1   1   1   1   1   1   1   2   2   2   1   1   2   1   1   2   1   2   1   2   2   1   2   2   2   1   1   1   1   1   2   1   1   2   2   2   1   1   1   1   2   1   2   2   1   1   2   2   1   2   2   2   2   1   2   2   2   2   1   2   1   2   2   1   1   1   1   2   1   2   1   2   1   1   2   1   2   1   2   1   1   2   1   1   1   1   1   2   2   1   1   1   2   2   2   1   1   2   1   1   1   1   2   1   1   1   1   1   2   1   2   1   2   1   2   1   1   2   1   1   2   1   2   1   1   2   2   2   2   1   2   1   2   1   1   1
 MK-6-1                 1   2   2   2   2   1   1   1   2   2   1   1   2   2   1   1   2   1   1   2   2   2   1   1   1   2   1   2   1   2   2   1   1   2   1   2   1   1   2   2   1   1   2   2   1   2   1   2   1   2   1   1   2   2   1   2   1   2   1   1   2   1   1   2   2   2   2   2   1   1   1   1   2   1   2   1   1   2   1   1   2   2   1   2   1   1   1   2   2   1   2   1   2   2   2   1   1   1   1   2   2   2   1   2   1   1   1   1   1   2   2   2   2   2   2   1   2   1   1   1   1   2   2   1   1   1   1   2   1   1   1   2   1   2   2   1   2   2   2   2   2   2   2   1   1   1   2   1   1   2   2   2   1   2   1   2   1   1   1   1   2   1   1   1   1   1   1   1   1   1   1   1   2   2   1   1   1   2   2   1   2   2   2   1   2   2   1   1   1   1   2   2   2   1   2   1   1   2   2   1
 MK-6-2                 1   2   2   2   2   1   1   1   2   2   1   1   2   2   1   1   2   1   1   2   2   2   1   1   1   2   1   2   1   2   2   1   1   2   1   2   1   1   2   2   1   1   2   2   1   1   1   2   2   2   1   1   2   2   1   2   2   2   1   1   2   1   1   2   2   2   2   2   1   2   1   1   2   1   2   1   1   1   1   1   2   2   1   1   2   1   1   2   1   1   2   1   2   2   2   1   1   1   1   2   2   2   1   1   2   1   1   1   1   2   2   2   2   2   2   1   2   1   1   1   1   2   2   1   1   1   1   2   1   1   1   2   1   2   2   1   2   2   2   2   2   2   2   1   1   2   2   1   2   2   2   2   1   2   1   2   1   1   1   1   2   1   1   1   2   1   1   2   1   1   2   1   2   2   1   1   1   2   2   1   2   2   2   1   2   2   1   1   1   1   2   2   2   1   2   1   1   2   2   1
 MK-6-3                 1   2   1   2   2   1   1   1   2   2   1   2   2   2   1   1   2   1   1   2   2   2   1   1   1   2   1   2   1   2   2   1   1   2   1   2   1   1   1   2   1   1   2   2   1   1   1   2   2   2   1   2   1   2   1   2   1   2   1   1   2   1   1   2   2   2   2   2   2   2   1   1   2   1   1   1   1   1   1   1   2   2   1   1   2   2   1   2   1   1   2   1   2   2   2   1   1   1   1   2   2   2   2   2   2   1   1   1   1   2   2   2   2   2   2   1   2   1   2   1   1   2   2   1   1   1   1   2   1   1   1   1   1   2   1   1   1   2   2   1   2   2   2   1   1   2   2   1   2   2   1   2   1   2   1   2   1   1   1   1   1   1   1   1   2   1   1   2   1   2   2   1   2   2   1   1   1   2   2   1   2   2   2   1   2   2   1   1   1   2   2   2   2   1   2   1   1   2   2   1
 MK-6-4                 1   2   1   2   1   2   2   1   2   2   1   2   2   2   1   1   2   1   1   2   2   2   2   1   2   2   2   2   1   2   2   1   1   2   1   2   1   1   1   2   2   1   2   2   1   1   1   1   2   2   1   2   1   2   1   2   2   2   1   2   2   2   1   2   2   2   2   2   2   2   1   2   2   1   1   1   1   1   1   2   2   2   2   1   2   2   2   2   1   1   2   1   2   2   2   1   1   1   1   2   2   2   2   2   1   1   1   2   1   2   2   2   2   2   2   1   2   1   2   2   1   2   2   1   1   1   1   2   2   1   1   1   1   2   1   1   1   2   2   1   2   2   2   1   1   2   2   2   2   2   1   2   1   2   1   2   1   1   1   1   1   1   1   1   2   1   1   2   1   2   2   1   2   2   1   1   1   2   1   1   2   2   2   1   2   2   1   1   1   2   2   2   2   1   2   1   1   2   2   1
 MK-6-5                 1   2   1   2   1   2   2   1   2   2   1   2   2   2   1   1   1   1   1   2   2   2   2   1   2   2   2   2   1   2   1   2   1   2   2   2   1   1   1   2   2   1   2   2   1   2   1   1   2   2   1   2   1   2   1   2   2   2   1   2   2   2   1   2   2   2   2   1   2   2   1   2   2   1   1   1   1   1   1   2   2   2   2   1   2   2   2   2   1   1   2   1   2   2   2   1   1   1   1   2   1   2   2   2   1   1   1   2   1   2   2   1   2   1   2   1   2   1   2   2   1   2   2   1   1   1   1   2   2   1   1   1   2   2   1   1   1   2   2   1   2   2   2   1   1   2   2   2   2   1   1   2   1   2   1   2   1   1   1   1   2   1   1   1   1   1   1   2   1   2   2   1   1   2   1   1   1   2   1   1   2   2   2   1   2   2   1   1   1   2   2   2   2   1   2   2   1   2   2   1
 MK-6-6                 1   2   1   2   1   2   2   1   2   2   1   2   2   2   1   1   1   1   1   2   2   2   2   1   2   2   2   2   2   2   1   2   1   2   2   2   1   1   2   2   2   1   2   2   1   2   1   1   2   2   1   2   1   2   1   2   2   1   1   2   2   2   1   2   2   2   2   1   2   2   2   2   2   1   2   1   1   1   1   2   1   2   2   1   2   2   2   2   1   1   2   1   1   2   1   1   1   1   1   2   1   2   2   2   1   1   2   2   1   2   2   1   2   1   2   1   2   1   1   2   1   1   2   2   1   1   1   2   2   1   1   1   2   2   1   1   1   2   2   1   2   2   2   1   1   2   2   2   2   1   1   2   1   2   1   2   1   1   1   1   2   2   1   1   1   1   1   2   1   2   2   1   1   1   1   1   1   2   1   1   2   2   2   1   1   2   1   1   1   2   2   2   2   1   2   2   1   2   2   1
 MK-6-7                 1   2   1   2   1   2   2   1   2   2   1   1   2   2   2   1   1   1   1   2   2   2   2   1   2   2   2   1   2   2   1   2   1   2   1   2   2   1   2   2   2   1   2   2   1   2   1   1   2   2   1   2   1   2   1   2   2   1   1   2   2   2   1   2   2   2   2   1   1   2   2   2   2   1   1   1   1   1   1   2   1   2   2   1   2   2   2   2   1   1   2   1   1   2   1   1   1   1   1   2   1   2   2   2   1   1   2   2   1   2   1   1   2   1   2   1   2   1   1   2   1   1   2   2   1   2   1   2   2   1   1   1   2   2   1   1   1   2   2   1   2   2   2   1   1   2   2   2   2   1   1   2   1   2   2   2   1   1   2   1   2   2   1   1   1   1   1   2   1   2   1   1   1   1   2   1   1   2   1   1   2   2   2   1   1   2   1   2   1   2   2   2   2   1   2   2   1   2   2   1
 MK-6-8                 1   2   1   2   1   2   2   1   2   2   1   1   2   2   2   1   1   1   1   2   2   2   2   1   2   2   1   1   2   2   1   2   1   2   1   2   2   1   2   2   2   1   2   2   1   2   1   1   2   2   1   2   1   2   1   2   2   1   1   2   2   2   2   2   2   2   2   1   1   2   2   2   2   1   1   1   1   1   1   2   1   2   2   1   2   2   2   2   1   1   2   1   1   2   1   1   1   1   1   2   1   2   2   1   1   1   2   2   2   1   1   1   2   1   2   1   2   1   1   2   1   1   2   2   2   2   1   2   2   1   1   1   2   2   1   1   2   2   2   1   2   2   2   1   1   2   2   1   2   1   1   2   1   2   1   2   1   2   2   1   2   2   1   1   1   1   1   2   2   2   2   1   1   1   2   1   1   2   1   1   2   2   1   1   1   2   1   2   1   2   2   2   2   1   2   1   2   2   2   1
 MK-6-9                 1   1   1   2   1   2   2   1   2   2   1   1   2   2   2   1   1   1   1   2   2   2   2   1   2   1   1   1   2   2   2   2   1   1   1   2   2   2   2   2   2   1   2   2   1   2   1   1   2   2   1   2   1   2   1   2   2   1   1   2   2   2   2   1   2   2   2   1   1   2   2   2   2   1   2   1   1   1   1   2   1   2   2   1   2   2   2   2   1   1   2   1   1   1   1   1   1   2   1   2   1   2   2   1   1   1   2   2   2   1   1   1   2   1   2   1   2   1   1   2   1   1   2   2   2   2   1   2   2   1   1   1   1   2   2   1   2   2   2   1   2   2   1   1   1   2   1   1   2   2   1   2   2   2   1   2   1   2   2   1   2   2   1   2   1   1   1   2   2   2   2   2   1   1   2   1   1   2   1   1   2   2   1   1   1   2   1   2   1   1   2   2   2   2   1   1   2   2   2   1
 MK-6-10                1   1   1   2   1   2   2   1   2   2   1   1   2   2   2   1   1   1   1   2   2   2   2   1   2   1   1   1   2   2   2   2   1   1   1   2   2   2   2   2   2   1   2   1   1   2   1   1   2   2   1   2   1   1   1   2   2   1   1   2   2   2   1   1   2   2   2   1   1   1   2   2   2   1   2   1   1   1   1   2   1   2   2   1   2   2   2   2   1   2   2   1   1   1   1   1   1   2   1   2   1   1   2   1   1   2   2   2   2   1   1   1   2   1   2   1   2   1   1   2   1   1   2   2   2   2   1   2   2   1   1   1   1   2   2   1   2   2   2   1   1   2   1   1   1   1   1   1   2   2   1   2   2   2   1   2   1   2   2   1   2   2   2   2   1   1   1   2   1   1   2   2   1   1   2   1   1   2   1   1   2   2   1   1   1   2   1   2   2   1   2   2   2   2   1   1   2   2   2   1
 MK-6-11                1   1   1   2   1   2   2   1   2   1   1   1   2   2   2   1   2   1   1   2   2   2   1   1   2   1   2   2   2   2   1   2   2   1   1   2   2   1   2   2   2   1   2   1   1   2   1   1   2   2   1   2   1   1   1   2   2   1   1   2   2   2   1   1   2   2   2   2   1   1   2   2   2   1   2   1   1   1   1   2   1   2   2   1   2   2   2   2   1   2   2   1   1   1   1   1   1   2   1   1   1   1   2   2   1   2   2   2   2   1   1   1   2   1   2   1   2   2   1   2   1   2   2   2   2   2   1   1   2   2   1   1   1   2   2   1   2   2   2   2   1   1   1   1   1   1   1   1   2   2   1   2   2   2   1   2   1   2   2   1   2   1   2   2   1   1   1   2   1   1   2   2   1   2   2   1   2   2   1   1   2   2   2   1   1   2   1   2   2   1   2   2   1   2   1   1   2   2   2   1
 MK-6-12                1   1   1   2   1   2   2   1   2   1   1   1   2   2   1   1   2   1   1   2   2   2   1   1   2   1   2   2   2   2   1   2   2   1   1   2   2   1   2   2   2   1   2   1   1   2   1   1   2   2   1   2   1   1   1   2   2   1   1   2   2   2   1   1   2   2   2   2   1   1   2   2   2   1   2   1   1   1   1   2   1   2   2   1   2   2   2   2   1   2   2   2   1   1   1   1   1   2   1   1   1   1   2   2   1   2   2   2   2   1   1   1   2   1   2   1   2   2   1   2   1   2   2   2   1   2   1   1   2   2   1   1   1   2   2   1   2   2   2   1   1   1   1   1   1   1   1   1   2   2   1   2   2   2   1   2   1   2   2   1   2   1   2   2   1   1   1   2   1   1   2   2   1   2   2   1   2   2   1   1   2   2   2   1   1   2   1   2   2   1   2   2   1   2   1   1   2   2   2   1
 MK-6-13                1   1   1   2   1   1   2   1   2   1   1   1   2   2   1   1   2   1   1   2   2   2   1   1   2   1   2   2   1   2   1   2   2   2   1   2   2   1   2   2   2   1   2   1   1   2   1   1   2   2   1   2   1   1   1   2   2   1   1   2   2   2   1   1   2   2   2   1   1   1   2   2   2   1   1   1   2   1   1   2   1   2   2   1   2   2   2   2   1   2   2   2   1   1   1   1   2   2   1   1   1   1   2   2   1   2   2   2   2   1   1   1   1   1   2   2   2   2   1   2   1   2   2   2   1   2   1   1   2   2   2   1   1   2   2   1   2   2   2   1   1   1   1   1   1   1   1   1   2   2   1   2   2   2   1   2   1   2   2   1   2   1   2   2   1   1   1   1   1   1   2   2   1   2   2   1   2   2   1   1   2   2   2   1   1   1   2   1   2   1   2   2   1   2   1   2   2   2   2   1
 MK-6-14                1   1   1   2   1   2   2   1   1   1   1   1   1   2   1   2   2   1   1   2   2   2   1   1   1   1   2   2   1   2   1   1   2   1   1   2   2   2   2   2   2   2   2   1   1   2   1   1   2   2   1   1   1   1   1   2   2   1   2   2   2   2   1   1   2   2   2   1   1   1   2   2   2   1   1   1   1   1   1   2   1   2   2   1   2   2   1   1   1   2   2   2   1   1   1   1   2   2   1   2   1   1   2   2   1   2   2   2   2   1   1   1   2   1   2   2   2   2   1   2   1   2   2   2   1   2   1   1   1   2   2   1   1   2   2   1   2   2   2   1   1   1   1   1   1   1   1   1   2   2   1   2   1   2   2   2   1   2   2   2   2   1   1   2   1   1   1   1   1   1   2   1   1   2   2   1   2   2   2   1   2   2   2   1   1   1   2   1   1   1   2   2   1   1   1   2   2   2   2   1
 MK-6-15                1   1   1   2   1   2   2   1   1   1   1   1   1   2   1   1   2   1   1   2   2   2   1   1   1   1   2   2   1   2   1   1   2   1   1   2   2   2   1   2   2   2   2   1   1   1   1   1   2   2   1   1   1   1   1   2   2   1   2   2   2   2   1   1   2   2   2   1   1   1   2   2   2   1   1   1   1   1   1   2   1   2   2   1   2   2   1   1   1   1   2   2   1   1   1   1   2   2   1   2   1   1   2   1   1   2   2   2   2   1   1   1   2   1   2   2   2   2   1   2   1   2   1   2   1   2   1   1   1   2   2   1   2   2   2   1   2   1   2   1   1   1   1   1   1   1   1   1   2   2   2   2   2   1   1   2   1   2   2   2   2   1   2   1   1   1   2   1   1   1   2   1   1   2   1   1   1   2   2   1   2   2   2   1   1   1   2   1   2   1   2   2   1   1   1   2   2   2   2   1
 MK-6-16                1   1   1   2   1   2   2   1   1   1   1   1   2   2   1   1   2   1   2   2   1   2   1   1   1   1   2   2   1   2   1   1   2   1   1   2   2   2   1   2   2   2   2   1   1   1   1   2   2   2   1   1   2   1   2   2   2   1   2   2   2   2   1   2   2   2   2   1   1   1   2   2   2   1   1   1   1   1   1   2   1   2   2   1   2   2   2   2   1   1   2   2   2   1   1   2   2   2   1   2   1   1   2   2   1   2   2   2   2   1   1   1   2   1   2   1   2   2   1   2   2   2   2   2   2   2   1   1   1   2   2   1   2   2   2   1   2   1   2   2   1   1   2   1   1   1   1   1   2   1   2   2   2   1   1   2   1   2   2   2   2   2   2   1   1   1   1   1   1   1   2   1   1   2   1   1   1   2   2   1   2   2   2   1   1   1   2   1   2   1   2   2   1   1   1   2   2   2   2   1
 
!****************************************** Phenotypic Data **********************************************************
!-100.0 is resevred for missing phenotype
SimulatedTrait1         9.1058   11.0112    8.9189   10.5168   10.6711   11.3631   10.0914    8.6292   10.8486   10.9694    8.6257   10.2965   11.8551    9.2874   10.6502    9.1136    9.8909   10.7395   10.3385    7.7558   10.0776    9.7002    7.2314   10.4343   10.1102   10.8001   10.7321    8.3964   11.2037   11.1054    9.7129    8.5700   10.5409    9.8269    9.9537   10.9615   10.1152   10.1622   10.6998    9.1993    9.5722   11.3339   10.8490   10.6661    9.4650    8.6278    9.8309    9.5006   10.9815   10.0513   10.5627   11.0342   13.2910   10.5900   11.5728   10.2929    9.0988   11.1217    9.6872   10.6785    7.8306    9.2261    9.0185    9.0194    9.9290   11.5706   10.6898    9.7412   11.0368    9.5213   10.7061   10.9072    8.2145    9.6058   10.4605   10.3854    9.3237   12.5493   11.1538    9.0535    8.1094   10.5983    9.3407    9.7989   10.7271    9.5827   12.1738    8.1289    9.6939    9.5361    9.6587    9.4501    9.1008   10.2121   11.1536    9.6400    9.1405   10.9115    9.6956    9.8509   11.5967    9.5824    9.5973    9.3397   10.7822   11.0394   10.3893    9.8764    9.1549    9.3361   10.8119   11.8250    8.6839    9.8131   10.4419   11.1657    9.3155    9.7187    8.5468    9.2165    9.9401   10.4426   10.8017   10.1147    8.2418    9.1604    8.9944   11.1985    9.6232    9.6343    9.7783   11.8721    8.9680   10.8860    9.9127    9.0213   10.8157   10.5452    9.4883    9.4591    8.7869    9.7807   10.7586    9.6116   10.6257   11.1844    9.3785   11.1946    9.9592   11.5953    9.9147   10.2791   11.0987   12.2116   10.4326    9.6323    8.6525   10.0826    9.4626    8.8731   10.9017   10.0413    8.5431   10.8125   11.9201    9.3911   10.2711   10.5355   11.4807   10.5702   10.9163    9.8854   10.9336   10.7564   10.5193    9.7039   11.0113    9.5586   11.1486   12.2106   10.2802    9.6565    8.8886   10.8640   11.6751    7.9786   10.3623   10.3187   10.4326   10.2304    8.1784   10.1912    9.0312    9.2030    9.5128   10.9452   10.1849   10.1711   11.0395    9.0296
 
