# Supplementary material for: Inclusive Composite Interval Mapping of QTL by Environment Interactions in Biparental Populations
Source: PLoS One. 2015 Jul 10;10(7):e0132414. doi: 10.1371/journal.pone.0132414 (PMC4498613; doi:10.1371/journal.pone.0132414)
Supplement: S1 File — (ZIP) [file pone.0132414.s001.zip › BC1 population/e=1/run_00194.met]

!**********************Note: lines staring with "!" are remarks and will be ignored in the program********************
!*********************************General Information**********************************
!Assuming F1 = P1 x P2, populations available in QTL IciMapping are: 
!  1, P1BC1F1 = P1 x F1, the first backcrossing where P1 is used as the recurrent parent;
!  2, P2BC1F1 = P2 x F1, the first backcrossing where P2 is used as the recurrent parent;
!  3, F1DH, F1-derived doubled haploids; 
!  4, RIL or F1RIL, recombination inbred lines through the repeated selfing of F1;
!  5, P1BC1RIL, recombination inbred lines through the repeated selfing of P1BC1F1;
!  6, P2BC1RIL, recombination inbred lines through the repeated selfing of P2BC1F1;
!  7, F2, the selfing generation of F1;
!  8, F3, the selfing generation of F2;
!  9, P1BC2F1, the second backcrossing where P1 is used as the recurrent parent; 
! 10, P2BC2F1, the second backcrossing where P2 is used as the recurrent parent;
! 11, P1BC2RIL, recombination inred lines through the repeated selfing of P1BC2F1; 
! 12, P2BC2RIL, recombination inred lines through the repeated selfing of P2BC2F1; 
! 13, P1BC1F2, the selfing generation of P1BC1F1; 
! 14, P2BC1F2, the selfing generation of P2BC1F1; 
! 15, P1BC2F2, the selfing generation of P1BC2F1; 
! 16, P2BC2F2, the selfing generation of P2BC2F1; 
! 17, P1BC1DH, P1BC1F1-derived doubled haploids; 
! 18, P2BC1DH, P2BC1F1-derived doubled haploids; 
! 19, P1BC2DH, P1BC2F1-derived doubled haploids; 
! 20, P2BC2DH, P2BC2F1-derived doubled haploids; 
   1      !Mapping Population (see remarks above)
   2      !Mapping Function (1 for Kosambi; 2 for Haldane; 3 for Morgan)
   2      !Marker Space Type (1 for intervals; 2 for positions)
   1      !Marker Space Unit(1 for centiMorgans; 2 for Morgan)
   6      !Number of Chromosomes (or Linkage Groups)
 200      !Size of the mapping population
   1      !Number of environments
 
!***************************************** Chromosomes and Linkage Maps **********************************************
!Chromosome                 NumMarkers
-CH1                        16
-CH2                        16
-CH3                        16
-CH4                        16
-CH5                        16
-CH6                        16
!Linkage map (Marker name followed by position or the interval length)
 MK-1-1                1     0.000
 MK-1-2                1    10.000
 MK-1-3                1    20.000
 MK-1-4                1    30.000
 MK-1-5                1    40.000
 MK-1-6                1    50.000
 MK-1-7                1    60.000
 MK-1-8                1    70.000
 MK-1-9                1    80.000
 MK-1-10               1    90.000
 MK-1-11               1   100.000
 MK-1-12               1   110.000
 MK-1-13               1   120.000
 MK-1-14               1   130.000
 MK-1-15               1   140.000
 MK-1-16               1   150.000
 MK-2-1                2     0.000
 MK-2-2                2    10.000
 MK-2-3                2    20.000
 MK-2-4                2    30.000
 MK-2-5                2    40.000
 MK-2-6                2    50.000
 MK-2-7                2    60.000
 MK-2-8                2    70.000
 MK-2-9                2    80.000
 MK-2-10               2    90.000
 MK-2-11               2   100.000
 MK-2-12               2   110.000
 MK-2-13               2   120.000
 MK-2-14               2   130.000
 MK-2-15               2   140.000
 MK-2-16               2   150.000
 MK-3-1                3     0.000
 MK-3-2                3    10.000
 MK-3-3                3    20.000
 MK-3-4                3    30.000
 MK-3-5                3    40.000
 MK-3-6                3    50.000
 MK-3-7                3    60.000
 MK-3-8                3    70.000
 MK-3-9                3    80.000
 MK-3-10               3    90.000
 MK-3-11               3   100.000
 MK-3-12               3   110.000
 MK-3-13               3   120.000
 MK-3-14               3   130.000
 MK-3-15               3   140.000
 MK-3-16               3   150.000
 MK-4-1                4     0.000
 MK-4-2                4    10.000
 MK-4-3                4    20.000
 MK-4-4                4    30.000
 MK-4-5                4    40.000
 MK-4-6                4    50.000
 MK-4-7                4    60.000
 MK-4-8                4    70.000
 MK-4-9                4    80.000
 MK-4-10               4    90.000
 MK-4-11               4   100.000
 MK-4-12               4   110.000
 MK-4-13               4   120.000
 MK-4-14               4   130.000
 MK-4-15               4   140.000
 MK-4-16               4   150.000
 MK-5-1                5     0.000
 MK-5-2                5    10.000
 MK-5-3                5    20.000
 MK-5-4                5    30.000
 MK-5-5                5    40.000
 MK-5-6                5    50.000
 MK-5-7                5    60.000
 MK-5-8                5    70.000
 MK-5-9                5    80.000
 MK-5-10               5    90.000
 MK-5-11               5   100.000
 MK-5-12               5   110.000
 MK-5-13               5   120.000
 MK-5-14               5   130.000
 MK-5-15               5   140.000
 MK-5-16               5   150.000
 MK-6-1                6     0.000
 MK-6-2                6    10.000
 MK-6-3                6    20.000
 MK-6-4                6    30.000
 MK-6-5                6    40.000
 MK-6-6                6    50.000
 MK-6-7                6    60.000
 MK-6-8                6    70.000
 MK-6-9                6    80.000
 MK-6-10               6    90.000
 MK-6-11               6   100.000
 MK-6-12               6   110.000
 MK-6-13               6   120.000
 MK-6-14               6   130.000
 MK-6-15               6   140.000
 MK-6-16               6   150.000
!*********************************** Marker Types ********************************************************************
!Co-dominant marker: When heterozygote F1 is present, P1 is coded as 2, F1 is coded as 1, and P2 is coded as 0; Otherwise, P1 is coded as 2, and P2 is coded as 0. 
!Dominant marker: When heterozygote F1 is present, P1 and F1 are coded as 12, and P2 is coded as 0; Otherwise, P1 is coded as 2, and P2 is coded as 0.  
!Recessive markers: When heterozygote F1 is present, P1 is coded as 2, and F1 and P2 are coded as 10; Otherwise, P1 is coded as 2, and P2 is coded as 0. 
!Missing marker is coded as -1. 
 MK-1-1                 1   1   2   2   1   2   2   2   2   2   1   1   2   1   1   1   2   2   2   2   2   1   1   1   2   2   1   2   2   1   2   2   1   2   1   2   1   2   1   1   1   1   2   2   2   2   2   1   1   1   2   2   2   1   1   1   2   1   2   1   2   2   1   1   1   1   1   1   2   2   2   1   1   2   2   1   1   2   2   1   2   1   2   1   2   1   2   1   1   1   2   2   2   2   2   1   2   2   1   1   1   1   2   1   1   1   1   1   1   1   1   2   2   2   2   2   2   2   1   2   2   2   1   1   2   1   1   2   1   1   2   1   2   2   2   1   2   1   2   2   2   1   2   2   1   1   2   2   1   1   1   2   1   2   1   2   1   1   2   2   1   1   1   1   2   2   1   2   1   1   1   1   2   2   2   2   1   1   2   2   1   2   2   1   2   2   1   1   2   2   1   2   1   2   2   1   2   1   1   1
 MK-1-2                 1   1   2   2   1   2   2   2   2   2   1   1   2   2   1   1   2   2   2   2   2   1   1   1   1   2   1   2   2   1   2   2   1   2   1   2   1   2   1   1   1   1   2   2   2   2   2   1   1   1   2   2   2   1   1   1   2   1   2   1   2   2   1   1   1   1   1   1   1   2   2   1   1   2   2   1   1   2   2   2   1   1   2   1   2   2   2   1   1   1   2   2   2   2   2   1   2   2   1   1   1   1   2   1   1   1   1   1   2   1   1   2   2   2   2   2   2   2   1   2   2   2   1   1   2   1   1   2   1   1   2   1   2   2   2   1   2   2   1   2   2   1   2   2   1   1   2   2   1   1   1   2   1   2   1   2   1   1   2   2   1   1   1   1   2   2   1   2   1   1   1   1   2   2   2   2   1   1   2   2   1   1   2   1   2   2   1   1   2   2   1   2   1   2   1   1   2   1   1   1
 MK-1-3                 1   1   2   1   1   2   2   1   2   2   1   2   2   2   1   1   2   2   2   2   2   1   1   1   1   2   1   2   1   1   2   1   1   2   1   1   1   2   1   1   1   1   2   2   2   2   2   1   1   1   2   2   2   1   1   1   2   1   2   1   2   2   1   1   1   1   1   1   1   2   2   1   1   2   2   1   1   2   2   2   1   1   2   1   1   2   2   1   2   1   2   2   2   2   2   1   2   2   1   1   1   2   2   1   1   1   1   1   2   1   1   2   1   2   2   2   1   1   1   2   2   2   1   1   1   1   1   2   1   1   1   2   2   2   1   1   2   2   1   2   2   1   2   2   1   1   2   1   1   2   1   2   1   2   1   2   1   1   2   2   1   1   1   1   2   2   1   2   1   1   1   2   2   2   2   2   1   1   2   2   2   2   2   1   2   2   1   1   2   2   1   2   1   2   1   1   2   1   1   1
 MK-1-4                 1   1   2   1   1   2   2   1   2   2   1   1   2   2   2   2   2   2   2   2   2   1   1   1   1   2   1   2   2   1   2   2   2   2   1   1   1   2   1   1   1   1   2   2   2   2   2   1   1   1   2   2   2   1   2   1   1   1   2   1   2   2   1   1   1   1   1   1   2   2   2   1   1   2   2   1   1   2   2   2   1   2   2   1   1   2   2   1   2   1   2   2   2   2   2   1   1   2   2   2   1   2   2   2   1   2   1   2   2   2   1   2   1   2   2   1   1   1   1   2   2   2   1   1   1   1   1   2   1   1   1   2   2   2   1   1   2   2   1   2   2   1   2   2   1   1   2   1   1   2   1   2   1   2   2   2   1   1   2   2   2   1   1   1   2   2   1   2   2   1   1   2   2   2   2   2   1   1   2   2   1   2   2   2   2   2   1   1   2   2   1   2   1   1   1   1   2   1   1   1
 MK-1-5                 1   1   2   1   1   2   2   1   2   2   1   1   2   2   2   2   2   2   2   2   1   1   1   1   1   2   1   1   1   1   2   2   2   2   1   1   1   2   2   1   1   1   2   2   2   2   2   1   1   1   2   2   2   1   2   1   1   1   2   1   2   2   1   1   1   1   1   1   2   2   2   1   1   2   2   1   1   2   2   2   1   2   2   1   1   2   2   1   2   1   2   2   2   2   2   1   1   1   2   2   1   2   2   2   1   2   1   2   2   1   1   2   1   2   2   1   1   1   1   2   2   2   2   1   1   1   1   2   1   1   1   2   2   2   1   1   2   2   2   2   2   1   2   2   1   1   2   1   1   2   1   2   1   2   2   2   1   1   2   2   2   1   1   1   2   2   1   2   1   1   2   2   2   2   2   2   1   1   2   2   1   2   2   2   2   2   1   1   2   2   1   2   1   1   2   1   2   1   1   1
 MK-1-6                 1   2   2   1   1   2   2   1   2   2   1   1   2   2   2   2   2   2   2   2   1   1   1   1   1   2   1   1   1   1   2   2   2   2   1   1   1   2   2   1   1   1   2   2   2   2   2   1   1   1   2   2   2   1   2   2   1   1   2   1   2   2   1   2   2   1   1   2   2   2   2   1   1   2   1   1   2   2   2   2   1   2   2   1   1   2   2   1   2   1   1   2   2   2   2   1   1   1   1   2   1   2   2   1   1   2   2   2   2   1   1   2   1   2   2   1   1   1   1   2   2   2   2   1   1   1   1   2   2   1   1   2   2   2   1   1   2   2   2   2   1   2   1   2   1   1   2   1   1   2   1   2   1   2   2   2   1   1   2   2   2   1   1   1   2   2   1   2   1   1   2   2   2   2   2   2   1   2   2   2   1   2   2   2   2   2   1   1   2   2   1   2   1   1   2   1   2   1   1   1
 MK-1-7                 2   1   2   1   1   2   2   1   1   2   1   1   2   2   2   2   2   2   2   2   2   1   1   1   1   2   1   2   1   1   2   1   2   2   1   1   2   2   2   1   1   1   1   2   2   2   2   1   1   2   2   1   2   1   2   2   1   1   2   1   2   2   2   2   2   1   1   2   2   2   2   1   1   2   1   1   2   2   2   1   1   2   2   1   1   2   2   1   2   1   1   2   2   2   2   1   1   1   1   2   1   2   2   1   1   2   2   2   2   1   1   2   1   2   2   1   1   1   1   2   2   2   1   2   1   1   1   2   2   1   1   2   2   2   2   1   2   1   2   2   1   2   1   2   1   1   2   1   1   2   1   1   1   2   2   2   1   1   2   2   2   1   1   1   2   2   1   2   2   1   2   2   2   2   2   2   1   2   2   2   1   2   2   2   2   2   1   1   2   2   2   2   2   1   2   1   2   1   1   1
 MK-1-8                 2   1   2   1   1   1   2   1   1   2   1   1   2   2   2   1   2   2   1   2   2   1   1   1   1   2   1   2   1   1   2   1   2   2   1   1   1   2   2   2   1   1   1   2   2   2   2   1   1   2   2   1   2   1   2   2   1   1   2   1   2   2   1   1   1   1   1   2   2   1   2   1   1   2   1   1   2   2   2   1   2   2   2   1   1   2   2   2   2   1   1   2   2   2   2   1   1   1   2   2   1   1   2   1   1   2   2   2   2   1   1   2   1   1   2   1   1   1   1   2   2   2   1   1   1   2   1   2   2   1   1   2   2   2   2   1   2   1   2   2   1   2   1   2   1   1   2   2   2   2   1   1   1   2   2   2   1   1   2   2   2   1   1   1   2   2   1   2   2   1   2   2   2   2   1   2   1   2   2   2   1   2   2   2   1   2   1   1   2   2   2   2   2   1   2   2   2   1   2   1
 MK-1-9                 2   1   2   1   1   1   2   1   1   2   1   1   2   1   2   1   2   2   1   2   1   1   1   2   1   2   2   1   1   2   2   1   1   2   1   1   1   1   2   2   1   1   1   2   2   1   2   1   1   2   2   1   2   1   2   2   1   1   2   1   2   2   1   1   1   1   1   2   2   1   2   2   1   2   1   1   2   2   2   1   2   2   2   1   1   2   2   2   2   1   1   2   2   2   2   1   1   1   2   2   1   1   2   2   1   2   1   2   2   1   1   2   1   1   2   1   1   1   1   2   2   2   1   1   1   2   1   2   2   1   1   2   2   2   2   1   2   2   2   2   1   2   1   2   1   1   2   2   2   2   1   1   1   2   2   2   1   1   2   2   2   1   1   1   2   1   1   2   2   1   2   2   2   2   1   2   1   2   1   2   1   2   2   2   1   2   1   1   2   2   1   2   2   1   2   2   2   1   2   1
 MK-1-10                2   1   2   1   1   2   2   2   1   2   1   1   2   2   1   1   1   2   1   2   1   1   1   2   2   2   2   1   1   2   2   1   2   2   1   1   1   1   2   2   1   2   1   2   2   1   2   1   1   2   2   1   2   1   2   2   1   2   2   2   2   2   1   1   1   1   1   2   2   1   2   2   1   2   1   2   2   2   2   1   2   2   2   1   1   2   2   1   2   1   1   2   2   2   2   1   1   1   2   2   1   1   2   2   1   2   1   1   2   1   1   2   1   1   2   1   1   1   1   1   2   2   1   1   1   2   1   2   2   2   1   2   2   2   2   1   2   2   2   2   1   2   1   2   2   1   2   2   2   2   1   1   1   1   2   2   1   1   2   2   2   1   1   1   2   1   1   1   2   1   2   2   2   2   1   2   1   2   1   2   2   2   2   2   1   2   1   1   2   2   1   2   2   1   2   2   2   1   2   1
 MK-1-11                2   1   2   1   1   2   2   2   1   2   1   1   2   2   1   1   1   1   1   2   1   2   1   1   2   2   2   1   1   2   2   1   2   2   2   1   1   1   1   2   1   2   1   2   2   2   2   1   1   2   2   1   1   1   2   2   2   2   2   2   1   2   2   1   1   2   1   2   2   1   2   2   1   2   2   2   1   2   2   1   2   2   2   1   1   2   2   1   2   1   1   2   2   2   2   1   1   1   1   2   1   1   2   2   1   2   1   1   2   1   1   2   1   2   1   1   1   1   2   1   2   2   1   1   1   2   1   2   2   2   1   2   2   2   2   1   2   2   2   2   1   2   1   2   2   1   2   2   2   2   1   1   1   1   2   2   1   1   2   2   2   2   2   1   2   1   1   2   2   1   2   2   2   2   1   2   1   2   1   2   2   2   2   2   1   2   1   1   2   2   1   2   2   2   2   2   2   1   2   1
 MK-1-12                2   1   2   1   2   2   2   2   2   2   1   1   2   2   1   1   1   1   1   2   1   2   1   1   1   2   2   1   1   2   2   1   2   2   2   1   1   1   1   2   1   1   1   2   2   2   2   1   1   2   2   1   1   1   2   2   2   2   2   2   1   2   2   1   1   2   1   1   2   1   2   2   1   2   2   2   1   2   2   1   2   2   2   1   1   2   2   1   2   1   1   2   2   2   2   1   1   2   1   2   2   1   2   2   1   2   1   1   2   1   1   2   1   2   1   1   1   1   2   1   2   2   1   1   1   2   1   2   2   2   1   2   2   1   2   1   2   2   2   2   1   2   1   2   2   1   2   2   2   2   1   1   1   1   2   2   1   1   2   1   2   2   2   1   2   1   1   2   2   1   2   2   2   2   1   2   1   2   1   2   2   2   2   2   1   2   1   1   2   2   1   2   2   2   2   2   2   1   2   1
 MK-1-13                2   1   2   2   2   2   2   2   2   2   1   1   2   2   1   1   1   1   1   2   2   2   1   1   1   2   2   1   1   2   2   1   2   2   2   1   1   1   1   1   1   1   1   2   2   2   2   1   1   2   2   2   1   1   2   2   2   2   2   2   1   1   2   1   1   2   1   1   2   1   1   2   1   2   2   2   1   2   2   1   2   2   2   1   1   1   2   1   1   1   1   2   2   2   2   1   1   2   2   1   2   1   2   2   1   2   1   1   2   1   1   2   1   2   1   1   1   1   2   1   1   2   1   1   1   2   1   2   2   2   1   2   2   1   2   1   2   2   2   2   1   2   1   2   2   1   2   2   2   2   1   1   1   1   2   2   1   2   2   1   2   2   2   1   2   1   1   2   2   1   2   2   2   2   1   2   1   2   1   2   1   2   2   1   1   2   1   1   1   2   1   2   2   2   2   2   2   1   2   1
 MK-1-14                1   1   2   1   1   2   2   2   2   2   1   1   2   2   1   1   2   1   1   2   2   2   1   1   1   2   2   1   1   2   2   1   2   2   1   1   1   1   1   1   2   1   1   2   2   2   2   1   1   2   2   2   1   1   2   2   2   2   2   2   1   1   2   1   1   2   1   1   2   1   1   2   1   2   2   2   1   2   2   1   2   2   2   1   2   1   2   1   2   1   1   2   2   1   2   1   1   2   2   2   2   1   2   2   1   2   1   1   2   1   1   2   1   2   1   1   1   1   2   1   1   2   1   1   1   2   1   1   2   2   1   2   2   2   2   1   2   2   2   1   1   2   1   2   2   1   2   2   2   2   1   1   1   1   2   2   1   2   2   1   2   2   2   1   2   1   1   2   2   1   2   2   2   2   1   2   1   2   1   2   1   2   2   1   1   2   1   1   1   2   1   2   2   2   2   2   2   1   2   1
 MK-1-15                2   1   2   1   1   2   1   2   2   2   1   1   2   2   2   1   2   1   1   2   2   2   1   1   1   2   2   1   1   2   2   1   2   2   1   1   1   1   1   1   2   1   1   2   2   2   2   1   1   2   2   2   1   1   2   2   2   2   1   2   1   1   2   1   1   2   1   1   2   1   1   2   1   2   2   2   1   2   2   1   2   2   2   1   2   1   2   1   2   1   1   1   2   1   2   2   1   2   2   2   2   1   2   2   1   2   1   1   2   1   1   2   1   2   1   1   1   1   2   2   1   2   1   1   1   2   1   1   2   2   1   2   1   2   2   1   2   2   2   1   1   2   1   2   2   1   2   1   2   2   2   1   1   1   2   2   1   2   2   1   1   2   2   1   2   1   1   2   2   1   2   2   2   2   1   2   1   2   1   2   1   2   2   1   1   2   1   1   1   2   1   1   2   2   2   2   2   2   2   1
 MK-1-16                2   1   1   1   1   2   1   2   2   2   1   1   2   2   2   1   2   1   1   2   2   2   1   1   1   2   2   1   2   2   2   1   2   2   1   1   1   1   1   1   2   1   1   2   2   2   2   2   1   1   2   2   1   1   2   2   2   2   1   1   1   1   2   1   1   2   1   1   2   1   1   2   1   1   2   2   1   2   2   2   2   2   2   1   2   1   2   1   2   1   1   1   2   1   2   2   1   1   2   1   2   1   2   2   1   2   1   1   1   1   1   2   1   2   1   1   1   1   2   2   1   2   1   1   1   1   1   1   2   2   1   2   1   2   2   1   2   2   2   1   1   2   1   2   2   1   2   1   2   2   2   1   2   1   2   2   1   2   2   1   1   2   2   1   2   1   1   2   2   1   2   2   2   2   1   2   1   2   1   2   1   2   2   1   1   2   1   2   1   2   1   1   2   2   2   2   2   2   2   1
 MK-2-1                 1   2   1   1   1   1   2   1   1   2   1   1   1   1   2   1   2   1   1   1   1   2   1   1   2   2   2   1   1   1   1   1   1   1   1   1   2   2   2   2   2   2   2   1   2   1   2   2   2   2   2   1   2   2   2   2   2   2   2   2   2   2   1   1   1   1   1   2   2   1   2   2   1   1   1   1   1   1   2   1   2   1   2   1   2   2   1   2   2   2   2   2   2   1   1   1   1   2   1   1   1   2   2   1   1   1   2   2   2   2   1   1   2   2   2   1   2   1   1   2   1   2   1   1   1   2   1   2   1   2   1   1   2   1   1   2   2   2   2   1   1   2   2   1   2   2   2   1   2   1   2   2   1   1   1   2   1   1   2   1   2   2   1   1   2   2   1   1   2   2   1   1   2   1   1   2   2   2   1   1   1   1   1   2   2   2   2   2   2   2   1   1   1   1   1   1   1   2   1   1
 MK-2-2                 2   2   1   1   1   1   2   1   1   2   1   1   1   1   2   1   2   2   1   1   1   2   1   1   2   2   2   1   1   1   1   1   1   1   1   1   2   2   2   2   2   2   2   1   2   1   2   2   2   2   2   1   2   2   2   2   2   2   2   2   2   2   1   1   1   1   1   1   2   1   2   2   2   1   1   1   1   1   2   1   2   1   2   1   1   2   1   2   2   2   2   2   2   1   1   1   1   2   1   1   1   2   2   1   1   1   2   2   1   2   1   1   2   2   2   1   2   1   1   2   1   2   1   1   1   2   1   2   1   2   1   2   2   1   1   2   2   2   2   1   1   2   2   1   2   2   2   1   2   1   2   2   1   1   1   2   1   1   2   1   2   2   1   1   2   2   1   1   2   2   1   1   2   1   1   2   2   2   1   1   2   1   1   2   2   2   2   2   1   1   1   1   1   1   1   1   1   2   1   2
 MK-2-3                 2   2   1   1   1   1   2   1   1   2   1   1   1   1   2   1   2   2   2   1   1   2   1   1   2   2   2   1   1   1   1   1   1   1   1   1   2   2   2   2   2   2   1   1   2   1   2   2   2   2   2   1   2   2   2   2   2   2   2   2   2   2   1   1   1   1   1   1   2   1   2   2   2   2   1   1   1   1   2   1   2   1   2   1   1   2   1   2   2   2   2   2   2   1   1   1   2   2   1   1   1   2   2   1   1   1   2   2   1   2   1   1   2   2   2   1   2   1   1   2   1   2   1   2   1   2   1   2   1   2   1   2   2   1   1   2   2   1   2   1   1   1   2   1   2   2   2   1   2   1   2   2   1   1   1   2   1   1   2   1   2   2   1   1   2   2   1   1   2   2   1   1   2   1   1   2   2   1   1   1   2   1   1   2   1   2   2   2   1   1   1   1   1   1   1   1   1   2   2   2
 MK-2-4                 2   2   1   2   1   1   2   1   1   2   1   2   1   1   2   1   2   2   2   1   1   2   1   2   2   2   2   1   1   1   1   1   1   1   1   1   2   2   2   2   1   2   1   1   2   1   2   2   2   2   2   1   2   2   2   1   2   2   2   2   2   2   1   1   2   1   1   1   2   1   2   2   1   2   1   1   1   1   2   1   1   1   2   1   1   2   1   2   2   2   1   2   2   1   1   1   2   2   1   1   1   2   2   2   1   1   2   2   1   2   2   1   1   2   2   1   1   1   1   2   1   2   1   2   1   2   1   2   1   2   1   2   2   1   1   2   2   1   2   1   1   1   2   1   2   2   2   2   2   1   2   2   1   1   1   2   2   1   2   1   1   2   1   1   2   2   1   1   2   2   1   1   1   1   1   2   2   1   1   1   2   1   1   1   1   2   2   2   1   1   2   1   1   1   2   1   1   2   2   2
 MK-2-5                 1   2   1   2   1   1   1   1   1   2   1   2   1   1   2   1   2   2   2   1   1   2   1   2   2   2   2   1   1   1   1   1   1   1   1   1   2   2   1   2   1   2   1   1   2   1   2   2   2   2   2   1   2   1   2   1   2   1   2   2   1   2   1   1   2   1   1   1   1   1   2   2   1   2   2   2   1   1   2   1   1   1   1   1   1   2   1   2   2   2   1   2   2   1   1   1   2   2   1   1   2   2   2   2   1   1   2   2   1   2   2   1   1   2   2   1   2   1   1   2   1   2   1   2   1   2   1   2   1   1   1   2   2   1   1   2   2   1   2   1   1   1   2   1   2   2   2   2   2   1   2   2   1   1   1   2   2   1   2   2   1   2   1   1   2   2   2   1   2   2   1   1   1   1   1   2   2   1   1   1   2   1   1   1   1   1   2   2   1   1   2   1   1   1   2   1   1   2   2   2
 MK-2-6                 1   2   1   2   1   1   1   1   1   2   1   2   1   1   2   2   2   2   2   1   1   2   1   2   2   2   2   1   1   2   1   1   1   1   1   1   2   2   1   2   1   2   1   1   2   2   2   2   2   2   2   1   2   1   2   1   2   1   2   2   1   2   1   1   2   1   1   1   1   1   2   2   1   2   2   2   1   1   1   1   1   1   1   1   1   2   1   2   2   1   1   2   2   1   1   1   2   2   1   2   2   2   2   2   1   1   2   2   1   1   2   1   2   2   2   1   2   1   1   2   1   2   1   2   1   2   1   2   1   1   1   2   2   1   1   2   2   1   2   1   1   1   2   1   2   2   2   2   2   1   2   2   1   1   2   2   1   2   2   2   1   2   1   1   2   2   2   2   1   2   1   1   1   1   1   2   2   2   1   1   2   1   1   2   1   1   2   1   1   1   2   1   1   1   2   1   2   2   1   2
 MK-2-7                 1   1   1   2   1   1   2   1   1   2   2   2   1   1   2   1   2   2   2   1   1   2   1   2   2   2   1   1   1   2   1   2   1   1   1   1   2   2   1   2   2   2   1   1   2   2   2   2   2   2   2   1   2   1   1   1   2   1   2   2   2   2   1   1   2   1   1   1   1   1   2   1   2   2   2   2   1   1   1   1   1   1   1   1   1   2   1   2   2   1   1   2   2   1   2   1   2   2   1   2   2   2   2   2   1   1   2   2   1   1   1   1   2   1   2   1   2   1   1   2   1   2   1   2   1   2   1   2   2   1   1   2   2   1   1   2   2   1   2   1   1   1   2   1   2   2   2   2   2   1   1   2   1   2   2   2   2   1   2   1   1   1   1   1   2   1   2   2   1   2   1   1   1   1   2   2   2   2   1   1   2   2   1   2   1   1   2   1   1   1   2   1   1   1   2   1   2   2   1   2
 MK-2-8                 1   1   1   2   1   1   2   1   1   2   2   2   1   1   2   1   2   2   2   1   1   2   2   2   2   2   1   1   1   2   1   2   1   1   1   1   2   2   1   2   1   2   1   1   2   2   2   2   2   2   2   1   1   1   1   1   2   1   1   2   1   2   1   1   2   1   1   1   1   1   2   1   2   2   2   2   1   1   1   1   2   1   1   1   1   2   1   2   2   1   1   1   2   1   2   1   2   1   1   2   1   2   2   2   1   1   2   2   1   1   1   1   2   2   2   1   2   1   1   2   2   1   1   2   1   2   1   2   2   1   1   2   2   1   1   1   2   1   2   1   1   1   2   1   2   2   2   2   2   1   1   2   1   2   2   2   2   1   2   1   1   1   1   1   2   2   2   1   1   2   1   1   1   1   2   2   2   2   2   1   2   1   2   2   1   2   2   1   2   1   2   1   1   1   2   1   2   2   1   2
 MK-2-9                 1   1   1   2   1   1   2   1   1   2   2   2   1   1   2   1   2   2   2   1   1   2   1   2   2   2   1   1   1   2   1   2   1   1   1   1   2   2   1   1   1   1   1   1   2   2   2   2   2   2   2   1   1   1   1   1   2   1   1   2   1   2   1   2   2   2   1   1   1   1   2   2   2   2   2   2   1   1   1   2   2   1   1   1   1   2   1   2   2   1   1   1   2   1   2   1   2   1   1   2   1   2   2   2   1   1   2   2   1   1   1   1   2   2   2   1   2   1   1   2   2   1   1   2   1   1   1   2   2   1   1   2   1   1   1   1   2   1   2   1   1   1   2   1   2   2   2   2   2   1   1   2   1   2   1   2   2   1   2   2   1   1   1   1   2   2   2   1   2   2   1   1   1   1   2   2   2   2   1   1   2   2   2   2   1   2   2   1   2   1   2   2   1   1   2   1   2   2   1   2
 MK-2-10                1   1   1   2   1   1   2   1   1   2   2   2   1   1   1   2   2   2   2   1   1   2   1   2   2   2   1   1   1   2   1   2   1   1   1   1   2   2   1   2   1   1   1   1   2   1   2   2   2   2   2   1   1   1   2   1   2   1   1   2   1   2   1   2   2   2   1   1   1   1   2   2   2   2   2   2   1   1   1   2   2   1   1   2   2   2   1   2   2   1   1   1   2   1   1   1   2   1   1   2   1   2   2   2   1   2   2   2   1   1   1   1   2   2   2   1   2   1   1   2   2   1   1   2   1   1   1   2   2   1   1   2   1   1   1   2   2   1   2   1   2   1   2   1   2   2   2   2   2   1   1   2   1   2   1   2   1   1   2   2   1   1   2   1   2   1   2   2   2   2   1   1   1   1   2   2   2   2   1   1   2   2   2   2   1   2   2   1   2   1   2   2   2   1   2   1   2   2   1   2
 MK-2-11                1   1   2   2   1   1   2   1   1   2   1   2   1   1   1   2   1   2   2   1   1   2   1   2   2   2   2   2   1   2   2   2   1   2   1   1   2   1   1   2   1   1   1   2   2   1   2   2   2   2   2   1   1   2   2   1   1   1   1   1   1   2   2   2   2   2   1   1   2   2   2   2   2   2   2   2   1   2   1   2   2   2   1   2   2   2   1   2   2   1   1   1   2   1   1   1   2   1   1   2   1   2   2   2   1   2   2   2   2   1   1   1   2   2   2   1   2   1   1   2   2   1   1   2   1   1   1   2   2   1   1   2   1   1   1   1   2   1   1   2   2   2   2   1   2   2   2   2   2   1   1   2   1   1   1   2   1   1   1   2   1   1   2   1   2   1   1   1   2   2   1   1   1   1   1   2   2   2   1   1   2   1   2   2   1   2   2   1   2   1   2   2   2   1   2   2   2   2   1   2
 MK-2-12                1   2   2   2   1   1   2   1   1   2   1   2   1   1   1   2   2   2   2   1   1   2   1   2   2   2   2   2   1   2   2   2   2   1   1   1   2   1   1   2   1   1   2   2   2   1   1   2   2   2   2   1   1   2   2   1   1   1   1   1   1   2   2   2   2   2   1   1   1   2   2   2   2   1   2   2   1   2   1   2   2   2   1   2   2   2   1   2   2   1   1   1   2   1   1   1   2   1   1   2   1   2   2   2   1   2   1   2   2   1   1   1   2   2   2   1   2   1   1   2   2   1   1   2   1   2   1   1   2   1   1   2   1   1   1   1   2   1   1   2   2   2   2   1   2   2   2   2   1   1   1   2   1   1   1   2   1   1   1   2   1   1   2   1   2   1   1   1   2   2   1   1   1   1   1   2   2   2   1   1   2   1   2   2   2   1   2   1   2   1   2   2   2   1   2   2   2   2   1   2
 MK-2-13                1   2   2   2   1   1   2   1   1   2   1   2   1   1   1   2   2   2   2   1   1   2   1   2   2   1   2   2   1   2   2   2   1   1   1   1   2   1   1   2   1   1   2   1   2   1   1   1   2   2   2   2   1   2   2   2   1   1   1   1   1   2   2   2   2   2   1   1   1   2   2   2   2   1   1   2   2   2   1   1   2   2   1   2   2   2   1   2   2   1   1   2   2   1   1   1   2   1   2   2   1   1   2   2   1   1   1   2   1   1   1   1   1   2   2   1   2   1   1   2   2   1   1   2   1   2   1   1   1   1   1   2   1   1   1   2   2   1   1   1   2   2   2   1   2   2   2   2   2   1   1   1   1   1   1   2   1   2   1   2   1   1   2   1   2   1   1   1   2   2   2   1   1   1   1   2   1   2   1   1   2   1   2   2   2   1   2   2   2   1   2   2   2   1   2   2   1   2   1   2
 MK-2-14                1   2   2   2   1   1   2   1   1   2   1   2   1   1   1   2   2   2   2   1   1   2   1   2   2   1   2   2   1   2   2   2   1   1   1   1   2   1   1   1   1   1   2   1   2   1   2   1   2   2   2   2   1   2   2   2   1   2   1   1   1   2   2   1   2   1   2   1   1   2   2   2   2   1   1   2   2   2   1   1   2   2   1   2   2   2   1   2   2   1   1   2   2   1   2   1   2   1   2   1   1   1   2   2   1   1   1   2   1   1   1   1   1   2   2   1   2   1   1   2   2   1   1   1   1   2   1   1   1   2   1   2   1   1   1   2   2   1   1   1   2   2   2   1   2   2   2   2   2   1   1   1   1   1   1   2   2   2   1   2   1   1   2   1   2   1   1   1   2   2   2   1   1   2   1   1   1   2   1   1   2   1   2   2   1   1   2   2   2   1   2   1   1   1   1   2   1   2   1   2
 MK-2-15                1   2   2   2   1   1   2   1   1   2   1   2   1   2   2   2   2   2   1   1   1   2   1   2   2   1   2   2   1   2   2   2   1   1   2   1   2   1   1   1   1   1   2   1   2   1   2   1   2   2   2   2   1   2   2   2   1   2   1   1   1   2   2   2   2   1   1   1   1   2   2   2   2   1   1   2   1   2   1   1   2   2   1   2   2   2   1   2   2   1   1   2   2   1   1   1   2   2   2   1   1   2   2   2   1   2   1   2   1   1   1   1   1   2   2   1   2   1   1   2   2   1   1   1   1   2   1   1   1   2   1   2   2   2   2   2   2   1   1   1   2   2   2   1   2   2   2   2   2   1   1   1   1   1   1   2   2   2   1   2   1   1   2   2   2   1   1   1   2   2   2   1   1   2   1   1   1   1   1   1   2   1   2   2   1   1   2   2   2   1   2   1   1   2   2   2   1   2   1   2
 MK-2-16                1   2   2   2   1   2   2   1   1   2   1   2   1   2   2   2   2   2   1   1   1   2   1   2   2   2   1   2   1   2   2   2   1   1   2   1   2   1   1   1   1   1   2   1   2   1   2   1   2   2   2   2   1   2   2   2   1   2   1   1   1   1   2   2   2   1   1   1   1   2   2   2   2   1   1   2   1   2   1   1   2   2   1   2   2   2   1   2   2   1   1   1   2   1   1   1   2   2   2   1   1   1   2   2   1   2   1   2   1   1   1   1   1   2   2   1   2   1   1   2   2   2   1   1   1   2   1   1   1   1   2   1   2   2   2   1   2   1   1   1   2   2   1   1   2   2   2   2   1   1   1   1   2   1   1   2   2   2   1   2   1   1   2   2   2   2   1   1   2   2   2   1   1   2   1   1   1   1   1   1   2   1   1   1   1   1   2   2   2   1   2   1   1   2   2   2   1   2   1   2
 MK-3-1                 1   2   1   2   1   2   1   1   1   2   2   1   1   2   1   2   1   2   2   2   2   2   2   1   2   1   2   1   2   2   1   2   2   2   1   2   1   2   2   1   1   2   2   1   2   1   1   1   2   1   1   1   2   1   2   2   1   1   2   2   1   1   2   2   1   2   1   2   2   2   1   2   2   2   2   1   2   1   2   2   1   2   2   2   2   1   2   2   2   1   2   1   1   2   2   1   2   2   2   2   2   2   1   2   1   2   1   2   2   2   2   2   2   1   1   2   1   1   2   1   2   1   2   2   1   2   1   2   2   2   1   1   1   2   2   1   2   1   2   2   2   2   1   1   2   2   2   1   2   2   2   1   2   1   2   2   2   2   2   1   1   2   2   2   2   1   1   1   2   2   2   2   1   2   2   2   1   2   2   1   1   2   2   2   1   2   2   2   1   2   1   1   1   1   2   1   2   2   1   1
 MK-3-2                 1   1   1   2   1   2   1   1   1   2   1   1   1   2   1   1   1   2   2   2   2   2   2   1   2   1   2   1   2   2   1   1   2   2   1   2   1   2   2   1   1   2   2   2   2   1   1   1   2   1   1   1   2   1   2   2   1   1   1   2   1   1   1   2   1   2   1   1   2   2   1   2   2   2   2   2   2   1   2   2   2   2   2   2   2   1   2   2   2   1   2   1   1   2   2   1   2   2   2   2   1   2   1   2   1   2   1   2   2   2   2   2   2   1   1   2   1   1   2   1   2   1   2   2   1   2   1   2   2   2   1   1   1   1   2   1   2   1   2   2   2   2   1   1   2   2   2   1   2   2   2   1   2   1   1   2   2   2   1   1   1   1   1   2   2   1   1   1   2   2   2   2   1   2   2   2   2   2   2   1   1   2   2   2   1   2   1   2   1   2   1   1   1   1   2   1   2   2   1   1
 MK-3-3                 1   2   1   2   1   2   1   1   1   2   1   1   1   2   1   1   1   2   2   2   2   2   2   1   2   1   2   1   2   2   1   1   2   2   1   1   1   2   2   2   1   1   2   2   2   1   2   1   2   1   1   1   2   1   2   2   1   1   1   2   1   1   1   1   2   2   1   1   2   2   1   2   2   2   2   2   2   1   1   2   2   2   1   2   2   1   2   2   2   1   2   1   1   2   2   1   2   2   1   2   2   2   1   2   1   2   1   2   2   2   2   2   2   2   1   2   1   1   2   1   1   1   2   1   1   2   1   2   2   2   1   2   1   1   2   1   2   1   2   2   2   2   1   1   1   2   1   1   2   2   2   1   2   1   1   2   2   2   1   1   1   1   1   2   2   1   1   1   1   1   2   2   1   2   2   2   2   2   2   1   1   2   2   2   1   2   1   2   1   2   1   1   1   1   2   1   2   2   1   2
 MK-3-4                 1   2   2   2   1   2   1   1   1   2   1   1   1   2   1   1   1   2   2   2   1   1   2   1   1   2   2   1   2   2   1   1   2   2   1   1   1   2   2   2   1   2   2   2   2   1   2   2   2   1   1   1   2   1   2   2   1   1   1   2   1   1   1   1   2   2   1   1   1   2   2   2   2   2   2   2   2   1   2   2   1   2   1   1   2   1   2   2   2   2   2   1   1   2   2   1   2   2   2   2   2   2   1   2   1   2   1   2   2   2   2   2   2   2   1   2   1   1   2   1   1   1   2   1   1   1   1   2   2   2   1   2   1   1   1   1   2   1   2   2   2   2   1   1   1   2   1   1   2   2   2   1   2   1   2   2   2   2   1   2   1   1   1   1   2   1   1   1   1   1   2   2   1   2   2   2   2   2   2   1   1   2   2   2   1   2   1   2   1   2   1   1   1   1   2   1   2   2   1   2
 MK-3-5                 1   2   2   2   1   1   1   1   1   2   2   1   1   2   1   1   1   2   2   2   1   1   2   1   1   2   2   1   2   2   1   1   2   2   1   1   1   2   1   2   1   2   2   1   2   1   2   1   2   1   1   1   2   1   2   2   1   1   1   2   1   1   2   1   1   2   1   1   1   2   2   2   2   2   2   2   2   1   2   2   1   2   1   1   2   2   2   2   2   2   2   1   1   2   2   1   1   2   2   2   2   2   1   2   2   2   1   2   2   1   2   2   2   2   1   2   1   1   1   1   1   1   2   1   1   1   1   2   2   2   1   1   1   1   1   1   2   1   2   2   2   2   1   2   1   2   1   1   2   2   2   1   2   1   2   2   1   2   1   2   2   2   1   1   1   1   1   1   1   1   2   2   1   2   2   2   1   2   2   1   2   2   2   2   1   2   1   2   1   2   1   1   1   2   2   1   2   1   1   2
 MK-3-6                 1   2   2   2   1   1   1   1   1   2   2   1   1   2   1   1   2   2   2   2   1   1   2   1   2   2   2   1   2   2   1   1   2   2   1   1   1   2   1   2   1   2   2   1   2   1   2   1   2   1   1   1   2   1   2   2   1   1   1   1   1   1   2   1   1   1   1   1   1   2   2   2   2   2   2   2   1   1   2   2   1   2   1   1   2   2   2   2   2   2   1   1   1   2   2   1   1   2   2   2   2   2   1   2   2   2   1   2   2   1   2   2   1   1   1   2   2   1   1   2   1   1   2   1   1   1   1   2   2   2   2   1   1   1   1   1   2   1   2   2   2   2   1   2   1   2   1   1   2   2   2   1   2   1   2   2   1   2   2   1   2   2   2   1   1   1   1   1   1   1   2   2   1   2   2   2   1   2   2   1   2   2   1   2   2   2   1   2   1   2   1   1   1   2   2   1   2   1   1   2
 MK-3-7                 1   2   2   2   1   1   1   1   1   2   2   2   1   2   1   1   2   2   2   1   1   1   2   1   2   2   2   1   2   2   1   2   2   2   2   1   2   2   1   2   1   2   2   1   2   1   2   1   2   1   1   1   2   1   2   2   1   1   1   2   1   1   2   1   1   1   1   1   1   2   2   2   2   2   2   2   1   1   2   2   1   2   2   2   2   2   2   2   2   2   1   1   1   1   2   1   1   1   2   2   2   2   1   2   2   2   1   1   2   1   2   2   1   2   1   2   2   1   1   2   1   1   2   1   1   1   1   2   2   2   2   1   1   1   1   1   2   2   2   2   2   2   1   2   2   1   1   1   2   2   2   1   2   1   2   2   1   2   2   2   2   2   2   2   1   1   2   1   1   1   1   2   1   2   2   2   1   2   2   1   2   2   1   2   2   2   1   2   1   2   1   1   1   2   2   1   2   1   1   2
 MK-3-8                 1   2   2   2   1   1   1   1   1   2   1   2   1   2   1   1   2   2   2   1   1   1   2   1   2   2   2   1   2   2   1   2   2   1   2   1   2   2   1   2   1   1   2   1   2   1   2   2   2   1   1   1   2   1   2   1   2   1   1   2   1   1   2   1   2   1   1   1   1   2   2   2   2   2   2   2   1   1   2   2   1   2   2   2   2   2   2   2   1   2   1   1   1   1   2   1   2   1   2   1   2   2   1   2   2   2   1   1   1   1   1   2   1   2   1   2   2   1   1   2   2   1   2   1   1   1   2   2   2   2   2   1   1   1   1   1   2   2   2   2   2   2   1   2   2   1   1   1   2   2   2   1   2   1   2   2   1   1   2   2   2   2   2   2   1   2   2   1   1   1   1   2   1   2   2   2   2   2   2   1   1   2   1   2   2   2   2   2   1   2   1   1   1   2   2   2   2   1   1   2
 MK-3-9                 1   2   2   2   1   1   1   1   1   2   1   2   1   2   1   1   2   2   2   1   1   1   2   1   2   2   2   1   2   2   1   2   2   1   2   2   2   2   1   2   1   1   1   1   2   1   2   2   2   1   1   1   2   1   2   1   2   1   1   2   1   1   2   1   2   1   1   1   1   2   2   2   2   2   2   2   1   2   2   2   2   2   2   2   2   2   1   2   1   2   1   1   1   1   2   1   2   1   2   1   2   2   1   1   2   2   1   1   1   2   1   2   1   2   1   2   1   1   1   2   2   1   2   1   2   1   2   1   2   2   2   1   1   1   1   2   2   2   2   2   2   2   1   2   2   1   1   1   2   2   2   1   1   1   2   2   1   1   1   2   2   2   2   1   1   2   1   1   1   1   1   2   1   2   2   2   2   1   2   1   1   2   1   2   2   2   2   2   1   2   1   1   1   2   2   2   2   1   1   1
 MK-3-10                1   2   2   2   1   1   1   1   1   2   1   1   1   2   1   1   2   2   2   1   1   1   1   1   2   2   2   1   2   1   1   2   2   1   2   2   2   2   2   2   1   1   1   1   2   1   1   2   2   1   1   1   2   1   2   1   2   1   1   2   1   1   2   2   2   1   1   1   1   2   1   2   2   2   2   2   1   2   2   2   2   2   2   2   2   2   1   2   1   1   1   2   1   1   1   1   2   1   2   1   2   2   1   1   2   2   2   1   1   2   1   1   2   2   1   2   1   1   1   2   1   1   2   1   1   1   2   1   2   2   2   1   2   1   1   2   2   2   2   2   2   2   1   2   2   1   1   1   2   2   2   1   1   1   1   2   1   1   1   2   2   2   2   1   1   2   1   1   1   1   2   2   2   2   2   2   1   1   2   1   1   2   1   1   2   2   2   2   1   2   1   1   1   2   2   2   2   1   1   2
 MK-3-11                1   2   2   2   1   2   1   1   1   2   1   1   1   2   1   1   2   2   2   1   1   1   1   1   1   2   2   1   1   1   1   2   2   1   2   2   2   2   2   2   1   1   1   1   2   1   2   2   1   1   1   1   2   1   2   1   2   1   1   1   1   1   2   2   1   1   1   1   1   2   1   2   2   2   2   2   1   2   2   2   2   2   2   1   2   2   1   2   1   1   1   2   1   1   1   1   2   1   2   1   2   2   1   1   2   2   2   1   1   2   2   1   1   2   1   2   1   1   1   2   1   1   2   1   1   1   2   1   2   2   2   1   2   1   1   2   2   2   2   1   2   2   1   2   2   1   2   1   2   2   2   1   1   2   1   2   1   1   1   2   2   2   2   2   1   2   1   1   1   1   2   1   1   2   2   2   1   1   2   1   1   2   1   1   2   2   2   2   1   2   1   1   1   2   2   2   2   1   1   2
 MK-3-12                1   2   2   2   1   2   1   1   1   2   1   1   1   2   1   1   2   1   2   1   1   1   2   1   1   1   2   1   1   1   1   2   2   1   2   2   2   2   2   2   1   1   1   1   1   1   2   2   1   1   1   1   2   1   2   1   1   2   1   1   1   1   2   2   1   1   1   1   2   1   1   2   2   2   1   2   1   2   2   2   2   2   2   1   2   2   1   2   1   1   1   2   1   2   1   1   2   1   2   1   1   2   1   1   2   2   2   1   1   1   2   1   1   2   1   2   1   1   1   2   1   1   2   2   1   1   2   1   2   2   1   1   2   1   1   2   1   2   2   1   2   1   1   2   2   1   2   1   2   2   2   1   1   2   1   2   1   1   1   2   2   2   2   2   1   2   1   2   1   1   1   1   1   2   2   2   1   2   2   1   1   2   1   1   2   2   2   2   1   2   1   1   1   1   2   1   2   1   1   2
 MK-3-13                1   2   2   2   1   2   1   1   1   2   1   1   1   2   2   1   2   1   2   2   2   1   2   1   1   1   2   2   1   1   2   2   2   1   2   2   2   2   2   2   1   1   1   1   1   1   2   2   1   1   1   1   2   1   2   2   1   2   2   1   1   1   2   1   1   1   1   1   2   1   1   2   2   2   1   2   1   2   2   2   2   2   2   1   2   2   1   2   1   1   1   1   1   2   1   1   2   2   2   2   1   2   1   1   2   2   2   2   1   1   2   1   1   2   1   2   1   1   1   2   1   1   2   2   1   1   2   1   2   2   1   1   2   1   1   2   1   2   2   1   2   1   1   2   2   1   2   1   2   2   2   1   1   2   1   2   1   1   1   2   2   2   2   2   1   1   2   2   2   1   1   1   1   2   2   2   1   2   2   1   1   2   1   1   2   2   2   2   1   2   1   1   1   1   2   1   2   2   1   2
 MK-3-14                1   2   2   2   1   2   2   1   1   2   1   1   1   2   2   1   2   2   2   2   2   1   2   1   1   1   2   2   2   1   2   2   1   1   2   2   2   2   2   2   1   1   1   1   1   1   2   2   1   1   1   1   2   1   2   2   1   2   1   1   1   1   2   1   1   1   1   1   1   1   2   2   2   2   1   2   1   1   2   2   2   2   2   1   2   2   1   2   1   2   1   1   2   2   1   1   2   2   2   2   1   2   1   1   2   2   2   2   1   1   2   1   1   2   1   2   2   2   1   2   1   2   2   2   1   1   2   1   2   2   1   1   2   1   1   2   1   2   2   1   2   1   1   2   2   1   1   1   2   2   2   1   1   2   1   2   1   1   1   2   2   2   2   2   1   1   2   2   2   1   1   1   1   2   2   2   1   2   2   1   1   2   2   1   2   2   2   2   1   2   1   2   2   1   2   1   2   2   1   2
 MK-3-15                1   2   1   1   1   2   2   1   1   2   1   1   1   2   2   1   2   1   1   2   2   1   2   1   1   1   1   2   2   1   1   1   1   1   1   2   2   2   2   2   1   1   1   1   1   1   2   2   2   1   1   1   2   1   2   2   1   2   1   1   1   1   2   1   1   1   1   2   1   1   2   2   2   2   1   2   2   2   2   2   2   2   2   1   2   2   1   2   1   2   1   2   2   2   1   1   2   2   2   2   1   2   1   1   2   2   2   2   1   1   2   2   1   2   1   2   2   2   1   1   2   1   2   2   1   1   2   1   2   1   1   1   2   1   1   2   1   2   1   1   2   1   2   2   2   1   1   1   2   2   2   1   1   2   1   2   1   1   1   2   2   2   2   2   1   1   2   2   2   1   1   1   2   2   2   2   1   2   2   1   1   2   2   1   2   2   2   2   1   2   1   2   2   1   2   1   2   2   1   2
 MK-3-16                1   2   1   1   1   2   2   1   1   2   1   1   1   2   1   1   2   1   2   2   1   1   2   1   1   2   1   2   2   1   1   1   1   1   1   2   2   2   2   2   1   1   1   1   2   2   2   2   2   1   1   1   2   1   2   2   1   2   1   1   1   1   2   1   1   1   1   2   1   1   2   2   2   2   2   2   2   2   2   2   2   2   2   1   2   2   1   2   1   2   1   2   2   2   1   2   1   2   2   2   1   1   1   1   2   2   2   2   1   1   2   2   1   2   1   2   2   2   2   1   2   1   2   2   2   1   2   1   2   1   2   1   2   1   1   2   2   2   1   1   2   1   2   2   2   1   1   1   2   2   2   1   1   2   1   2   1   1   1   2   2   2   2   2   1   1   2   2   2   1   1   1   2   2   2   2   1   2   2   2   1   2   2   1   2   2   2   2   1   2   2   2   2   1   2   1   2   2   1   2
 MK-4-1                 1   2   2   2   2   1   2   1   2   1   2   2   2   2   2   2   2   1   2   1   1   1   1   1   1   1   2   2   1   1   2   2   2   2   1   2   2   1   2   1   1   2   1   1   2   2   1   1   1   1   1   1   2   2   2   2   1   1   2   1   1   2   2   1   1   1   2   2   2   2   1   1   2   2   1   1   1   1   2   1   1   1   1   2   2   1   2   1   1   2   2   1   1   1   2   1   1   2   1   1   1   1   1   1   1   2   2   1   2   2   1   1   1   1   2   2   2   2   1   1   2   2   2   1   1   1   2   2   1   2   1   2   2   1   1   2   2   1   1   1   1   1   2   1   2   2   1   1   2   1   1   2   1   1   2   1   2   1   2   2   1   1   1   2   2   2   1   1   1   2   1   2   2   2   2   1   1   1   1   1   1   2   1   2   1   1   2   2   2   2   1   2   2   1   2   1   2   1   2   2
 MK-4-2                 1   2   2   2   2   1   2   1   2   1   2   2   2   2   1   2   2   1   2   1   2   1   1   1   1   2   2   2   1   1   2   1   2   2   1   2   2   1   2   1   1   2   1   1   2   2   1   1   1   1   1   2   2   2   2   1   1   1   2   1   1   2   2   1   1   1   2   2   2   2   1   1   2   2   1   1   2   1   2   1   1   1   2   2   2   1   2   1   1   2   2   1   1   1   2   1   1   2   1   1   2   1   1   1   1   2   1   1   2   2   1   1   1   2   2   2   1   2   1   1   2   2   2   1   1   1   2   2   2   2   1   2   2   1   1   2   2   1   1   1   1   1   2   1   2   2   1   1   2   1   1   2   1   1   2   1   1   1   1   2   2   1   2   1   2   2   1   1   1   2   1   1   2   2   2   1   1   1   1   2   1   1   1   2   1   1   2   2   2   2   2   2   2   1   2   1   2   1   2   2
 MK-4-3                 2   2   2   2   2   1   2   1   2   1   2   2   2   2   1   2   2   1   2   1   2   1   1   1   1   2   2   2   1   1   1   1   2   2   1   2   2   1   2   1   1   2   1   1   2   2   1   1   1   1   1   2   2   2   2   1   1   1   2   1   1   2   2   1   1   1   2   2   2   2   1   1   2   1   1   1   2   1   2   1   1   1   2   2   2   1   2   1   1   2   2   1   1   1   2   1   1   1   1   1   2   2   1   1   2   2   1   1   2   2   1   1   2   2   2   2   1   2   1   1   2   2   2   1   1   1   2   2   1   1   1   2   2   2   1   2   2   1   1   2   1   1   2   1   2   2   1   1   2   1   1   2   1   1   2   1   1   1   1   2   2   1   2   1   2   2   1   1   1   1   1   1   2   2   2   1   1   1   1   2   2   2   2   2   1   1   2   2   2   2   2   2   1   1   2   1   1   1   2   2
 MK-4-4                 2   2   2   2   2   1   2   1   2   1   2   2   2   2   1   2   2   1   2   1   2   1   1   1   1   2   2   2   1   1   1   1   2   2   1   2   2   1   2   1   2   2   1   1   2   2   1   1   1   1   1   2   2   2   2   1   1   1   2   1   1   2   2   1   1   1   2   2   2   1   1   1   2   1   1   1   2   1   2   1   1   1   2   2   2   1   2   1   1   2   2   1   1   1   2   1   1   2   1   1   2   2   1   1   2   2   1   1   2   2   1   1   2   2   2   2   1   2   1   1   2   2   2   1   1   1   2   2   2   1   1   2   2   2   1   2   2   1   1   2   1   1   2   2   2   2   1   1   2   1   1   2   2   1   2   1   1   1   1   2   2   1   2   1   2   2   1   1   2   1   1   1   2   2   2   1   2   1   1   2   2   2   2   2   1   1   1   2   2   2   2   2   1   1   2   1   1   1   2   2
 MK-4-5                 2   2   2   2   2   1   2   1   1   1   2   2   2   2   1   2   2   1   2   1   2   1   1   1   1   1   2   2   1   1   1   1   2   2   1   2   2   1   2   1   2   2   2   1   2   2   1   1   2   1   1   2   2   1   2   1   1   1   2   2   1   2   2   1   1   1   2   2   2   1   1   1   2   1   1   1   1   1   2   1   1   1   2   2   2   1   2   1   1   2   2   1   1   1   2   2   1   2   1   1   2   2   1   1   2   2   2   1   2   2   1   1   2   2   2   2   1   2   1   1   2   2   2   1   1   2   2   2   2   1   1   1   2   2   1   2   2   2   1   1   1   1   2   2   2   2   1   1   2   1   1   2   2   1   2   1   1   1   1   2   2   1   2   1   2   2   1   1   2   2   1   1   2   2   2   1   2   1   1   2   2   2   1   2   1   1   2   1   2   2   2   2   1   1   2   2   1   1   2   2
 MK-4-6                 2   2   2   2   2   1   2   2   1   1   2   2   2   2   1   1   2   1   2   1   2   1   1   1   1   1   2   2   1   1   2   1   2   2   1   2   1   1   1   1   2   2   2   1   2   2   1   1   2   1   1   2   2   1   2   1   1   1   2   2   1   2   2   1   1   1   1   2   2   1   1   1   2   1   1   1   1   1   1   1   1   1   2   2   2   1   2   1   1   2   2   1   1   1   1   2   1   2   1   1   2   2   1   1   2   2   2   1   2   2   1   1   2   2   2   2   1   2   2   1   2   2   2   1   1   2   2   1   2   1   1   1   1   2   1   1   1   2   1   1   1   1   2   2   2   2   1   1   2   2   1   1   2   1   2   1   1   1   1   2   2   1   2   1   2   2   1   1   2   2   1   1   2   2   2   1   2   1   1   2   2   2   1   2   1   1   2   1   2   2   2   2   1   1   1   2   1   1   2   2
 MK-4-7                 2   2   2   2   2   1   2   1   1   1   2   2   2   2   1   1   2   1   2   1   2   1   1   1   1   1   2   2   1   1   2   1   2   2   1   2   1   1   1   1   2   2   2   1   2   2   1   1   2   1   2   2   1   1   2   1   1   1   2   2   1   1   2   1   1   1   1   2   2   1   1   1   2   1   1   1   1   1   1   1   1   1   2   2   2   1   2   1   1   2   2   1   1   1   2   2   1   2   1   1   2   2   1   2   2   2   2   1   2   2   1   1   2   2   2   2   1   2   1   1   2   1   2   1   1   2   2   1   2   1   1   1   1   1   1   1   1   2   2   1   1   1   1   2   1   1   2   1   2   2   1   1   2   1   2   1   1   1   1   2   1   1   2   1   2   2   1   1   1   2   1   1   1   2   2   1   2   1   1   2   2   2   1   2   1   1   2   1   1   2   2   2   2   1   2   2   2   1   2   2
 MK-4-8                 2   2   2   2   2   1   2   1   1   1   2   2   2   2   2   2   2   1   2   2   2   1   1   1   1   1   2   2   1   1   2   1   2   2   1   2   1   1   2   1   2   2   2   1   2   2   1   2   2   2   2   2   1   1   2   1   1   1   2   2   1   1   2   1   1   1   1   2   2   1   1   1   2   1   1   1   1   1   1   1   1   1   2   2   2   1   2   1   1   2   2   1   1   2   2   2   1   2   1   1   2   1   1   2   2   2   2   1   2   2   1   1   2   2   2   2   1   2   2   2   2   1   2   1   1   2   2   1   2   1   1   1   1   1   1   1   1   2   2   1   1   1   1   2   1   2   2   1   2   2   1   1   2   1   2   1   1   1   1   1   1   1   2   1   2   2   1   1   1   2   1   1   1   1   2   1   2   1   1   2   2   2   1   2   1   1   2   1   2   2   2   2   2   1   2   2   2   1   2   1
 MK-4-9                 2   2   2   2   2   1   2   1   1   1   2   2   2   1   2   2   2   1   2   2   2   1   1   1   1   1   2   2   1   2   2   1   2   2   1   2   1   1   2   2   2   2   2   1   2   2   1   2   2   2   2   2   1   1   2   1   1   1   2   2   1   1   2   1   2   2   1   2   2   1   2   1   2   1   1   1   1   1   1   1   1   1   2   2   1   1   2   1   2   2   2   1   1   2   2   2   1   2   1   1   2   1   1   2   2   2   2   1   2   2   2   1   2   2   2   2   1   2   1   2   2   1   2   1   1   2   2   1   2   1   1   1   1   1   1   1   1   2   2   1   1   1   1   2   1   2   2   1   2   2   1   1   1   1   2   1   1   1   1   1   1   1   2   1   2   2   1   1   1   2   1   1   1   1   1   1   2   1   1   2   2   1   2   2   1   1   2   1   2   2   2   2   2   1   2   2   2   1   2   1
 MK-4-10                2   2   2   2   2   1   2   1   1   2   1   2   2   1   2   2   2   1   2   2   2   1   1   1   1   1   2   2   1   2   2   1   1   2   1   2   1   1   2   2   2   2   2   1   2   1   1   2   2   2   2   2   1   1   2   1   1   1   2   2   1   1   2   1   2   2   1   2   1   1   2   1   2   2   1   1   1   1   1   1   1   1   2   1   1   1   2   1   2   2   2   2   1   2   2   2   1   2   1   1   2   1   1   2   2   2   2   1   2   2   1   2   2   2   2   2   1   1   1   2   1   1   2   1   1   2   2   1   2   1   1   1   1   1   1   1   2   2   2   1   1   2   1   2   1   2   2   1   2   2   1   1   1   1   2   1   1   1   1   1   1   1   2   1   2   2   1   1   1   2   1   1   1   1   1   1   2   1   1   2   2   2   2   2   1   1   1   1   2   2   2   2   2   1   1   2   2   1   2   1
 MK-4-11                2   2   2   2   2   2   2   1   1   2   1   2   2   1   2   2   2   1   2   2   1   1   2   1   1   1   2   2   2   2   2   1   1   2   1   2   1   1   2   2   2   2   2   1   2   1   1   2   2   2   2   2   1   1   2   1   1   1   2   2   1   1   2   1   2   2   1   2   1   1   2   1   2   1   1   1   1   1   1   1   2   1   2   1   1   1   2   1   2   2   2   2   1   2   2   2   1   1   1   1   2   1   1   2   2   2   1   1   2   2   1   1   2   1   2   2   1   1   1   2   1   1   2   1   1   1   2   1   2   2   1   1   1   1   1   1   2   1   2   1   1   2   1   2   1   2   1   1   2   2   1   2   1   1   2   1   1   1   1   1   1   2   2   1   2   2   2   1   1   2   1   2   1   1   1   1   2   1   1   2   2   2   2   2   1   1   2   1   1   1   2   2   2   1   1   2   1   1   2   2
 MK-4-12                2   2   2   2   2   2   2   1   1   2   1   2   1   1   2   1   2   1   2   2   1   1   1   1   1   1   1   2   2   2   2   1   1   1   1   2   2   1   1   2   2   2   2   1   2   1   1   2   2   2   2   2   1   1   2   1   1   1   2   2   1   1   2   1   2   2   1   2   1   1   2   1   2   1   1   1   1   2   1   2   2   1   2   1   1   1   1   1   1   2   2   2   1   2   2   2   1   1   1   1   1   1   1   2   2   2   2   1   2   2   1   1   2   2   2   1   1   1   1   2   1   1   2   1   1   2   2   1   2   2   1   1   2   1   1   1   2   1   2   1   1   1   1   2   1   2   1   1   2   2   1   2   1   1   2   1   1   1   1   1   1   2   2   1   2   2   2   1   1   2   1   1   1   1   1   1   2   1   1   2   2   1   2   2   1   1   2   1   1   1   2   2   2   2   1   2   1   1   2   2
 MK-4-13                2   2   2   2   2   2   2   1   1   2   1   2   1   1   2   2   2   1   2   2   1   1   1   1   1   2   1   2   2   2   2   1   2   1   1   2   2   1   1   2   2   2   2   1   2   1   1   2   1   2   2   2   1   1   2   2   1   1   2   2   1   1   2   1   2   2   1   2   1   1   2   1   2   2   2   1   1   2   2   2   2   1   2   1   1   1   1   1   1   2   2   2   1   2   2   2   2   2   1   1   1   1   1   2   2   2   2   1   2   2   1   1   2   2   2   1   1   1   1   2   1   1   2   1   1   2   2   1   2   2   1   1   2   1   1   1   2   1   2   1   1   1   1   2   1   2   1   1   2   2   2   2   1   1   2   1   1   1   1   1   1   2   2   1   2   2   2   1   1   2   1   1   1   1   1   1   2   1   1   2   2   1   2   2   1   1   2   1   1   1   1   2   2   2   1   2   1   1   2   2
 MK-4-14                2   2   2   1   2   2   2   2   1   2   1   2   1   1   2   2   2   1   2   2   2   1   1   1   1   2   1   2   2   2   2   1   2   1   1   2   2   1   2   2   2   2   1   1   2   2   1   2   1   2   2   2   1   1   2   2   1   1   2   2   1   2   2   1   2   2   1   2   2   1   2   1   2   2   2   1   2   2   2   2   2   1   2   1   1   1   1   1   1   2   2   2   1   2   2   2   2   2   1   2   1   1   1   2   2   2   2   1   2   2   1   1   2   2   2   1   1   1   1   2   1   1   2   1   1   2   2   1   1   2   1   1   2   2   1   2   2   1   2   1   1   1   1   2   1   2   1   1   2   2   2   2   1   1   2   1   2   1   1   2   1   2   2   1   2   1   2   1   1   2   1   1   1   1   1   1   2   1   1   2   1   1   2   2   1   1   2   1   1   1   2   2   2   2   1   2   1   2   2   2
 MK-4-15                2   2   2   1   2   2   2   2   1   2   1   1   1   1   2   1   2   1   2   2   2   1   1   2   1   2   1   2   1   2   2   1   1   1   1   1   2   1   2   2   1   2   1   1   1   2   1   2   1   2   1   2   1   2   1   2   1   1   2   2   1   2   2   1   1   2   1   2   2   1   2   1   2   2   2   1   2   2   2   2   2   1   2   1   1   1   1   1   1   2   2   2   1   2   2   2   2   2   2   2   1   1   1   2   2   2   2   1   2   2   1   1   2   2   2   1   1   1   1   2   1   1   2   2   2   2   2   1   1   2   1   1   2   2   1   2   2   1   2   1   1   1   1   1   1   2   1   1   2   2   2   2   1   1   2   1   2   2   2   2   1   2   2   1   2   1   2   1   2   2   1   1   1   1   1   1   2   1   1   2   1   1   2   2   1   1   2   1   1   1   2   2   2   1   1   2   1   2   2   2
 MK-4-16                2   2   2   1   2   2   2   2   1   2   1   1   1   1   2   1   2   1   2   2   2   1   1   2   1   2   1   2   1   2   2   1   1   1   2   1   2   1   2   2   1   2   1   1   1   2   1   2   1   2   1   2   1   2   1   2   1   1   2   2   1   2   2   1   2   2   1   1   2   1   2   1   1   2   2   1   2   2   2   2   2   1   2   1   1   1   1   1   1   2   2   2   1   2   2   2   2   2   2   2   1   1   1   2   2   2   2   1   2   2   1   1   2   2   2   1   2   1   1   2   1   1   2   2   2   2   2   2   1   2   1   1   2   2   1   2   2   2   2   1   1   1   1   2   1   1   1   1   2   2   2   2   1   1   2   1   2   2   2   2   1   2   2   1   2   2   2   1   2   2   1   1   1   1   1   1   2   1   1   2   1   1   2   2   1   2   2   1   1   1   2   2   2   1   1   2   1   2   2   2
 MK-5-1                 1   1   2   2   2   2   2   1   2   1   2   1   2   1   2   2   1   2   2   1   2   2   2   2   1   2   2   2   1   1   2   1   1   2   1   2   2   2   2   2   1   2   1   1   1   2   2   1   1   2   2   2   2   2   2   1   2   2   2   1   1   2   2   1   2   1   1   2   2   2   1   1   2   1   1   2   1   1   2   2   2   2   1   2   2   1   2   2   1   2   1   2   1   2   2   1   2   1   1   2   2   1   1   1   1   2   2   1   1   2   2   1   1   1   1   1   2   1   1   1   1   2   2   2   2   1   1   2   2   2   2   1   1   1   2   2   2   1   1   2   2   1   1   1   1   2   2   1   2   1   1   1   2   1   2   1   1   2   1   2   2   2   1   2   1   2   1   2   1   2   2   2   2   1   1   2   2   2   1   1   1   2   2   2   1   2   1   2   1   1   1   1   2   1   1   2   2   2   1   2
 MK-5-2                 1   1   2   2   2   2   2   1   2   1   2   1   2   1   2   2   2   2   2   1   2   2   2   2   1   2   2   2   1   1   1   1   1   2   1   2   2   2   2   2   1   2   1   1   1   2   2   1   1   2   2   2   2   2   2   1   2   2   2   1   1   2   2   1   2   1   1   2   2   2   1   1   2   1   1   2   1   1   2   2   2   2   1   2   2   1   2   2   1   2   1   2   1   1   2   1   2   1   1   2   2   1   1   1   1   2   2   1   1   1   2   1   1   1   2   2   2   1   1   1   1   2   2   2   2   1   1   2   2   2   2   1   1   2   2   2   2   1   2   2   2   1   1   1   1   2   2   1   2   1   1   1   2   1   2   1   1   2   2   2   2   2   1   2   1   2   2   2   2   1   2   2   2   1   1   2   2   2   1   1   1   1   2   2   1   1   1   2   1   1   1   1   2   1   1   2   2   2   1   1
 MK-5-3                 1   1   1   2   2   2   2   1   2   1   1   2   2   1   2   2   1   1   2   1   2   2   2   2   1   2   2   2   1   1   1   1   1   1   1   2   2   2   2   2   1   2   1   1   1   1   2   1   1   2   2   2   2   2   2   1   2   2   2   1   1   2   2   1   2   1   1   2   2   2   1   1   2   1   1   2   1   1   2   2   2   2   1   2   2   1   2   2   1   2   1   2   1   1   2   1   2   1   1   2   2   1   1   1   1   2   2   1   1   1   2   1   2   1   2   2   2   1   1   1   1   2   2   2   2   1   1   1   2   1   2   1   1   2   1   2   2   1   2   2   2   1   1   1   1   2   2   2   2   1   1   1   2   1   2   1   1   2   2   2   2   2   1   2   1   2   2   2   2   1   2   2   2   1   1   2   2   2   1   1   1   2   2   2   1   1   1   2   1   1   1   1   2   1   1   2   2   1   1   1
 MK-5-4                 1   1   1   2   2   2   2   1   1   2   1   2   2   1   2   2   1   1   2   1   2   2   2   2   1   2   2   2   1   1   1   2   1   1   1   2   2   1   1   2   1   2   1   1   1   1   2   1   1   2   2   2   2   2   2   1   2   2   2   1   1   1   2   1   2   1   1   2   2   2   1   1   1   1   1   2   1   1   2   2   2   2   1   1   2   1   2   2   1   2   1   1   1   1   2   2   2   1   1   2   2   2   1   1   1   2   2   1   2   1   2   1   1   1   2   2   2   1   1   1   1   1   2   2   2   1   2   2   1   1   2   1   2   2   1   2   2   1   2   2   2   1   1   2   1   2   2   2   2   1   1   1   2   1   2   1   1   2   2   2   2   2   1   2   2   2   2   2   2   1   2   2   2   1   1   2   2   2   1   1   1   2   2   2   1   1   1   2   1   1   1   1   2   1   1   2   2   1   1   1
 MK-5-5                 1   1   1   2   2   2   1   1   1   2   1   2   2   1   2   2   1   1   2   1   2   1   1   2   1   2   2   2   1   1   1   2   1   1   1   2   1   1   1   2   1   2   1   1   1   1   2   1   1   2   2   2   2   2   2   2   2   2   2   1   1   1   2   1   2   1   1   2   2   2   1   1   2   1   1   2   1   1   2   2   2   1   1   1   2   1   2   2   1   2   1   1   1   1   2   2   2   1   1   2   2   2   1   1   1   2   2   1   2   1   2   1   1   1   2   2   2   2   1   2   1   1   2   2   2   1   2   2   1   1   2   1   2   2   1   2   2   1   2   2   2   1   2   2   1   2   2   2   2   1   1   1   2   1   2   1   1   2   2   2   2   2   1   2   2   2   2   2   1   1   2   2   2   1   1   2   2   1   1   1   1   2   2   2   1   1   1   2   1   2   2   1   2   1   1   2   1   1   1   2
 MK-5-6                 1   1   2   2   2   2   1   1   1   2   2   2   2   1   2   2   1   1   2   1   2   1   1   1   1   2   2   2   1   1   1   2   1   1   1   2   1   1   1   2   1   2   1   1   1   1   2   1   2   2   2   2   2   2   2   2   2   2   2   1   1   1   2   1   2   1   1   2   2   1   1   1   2   1   1   2   1   1   2   2   2   1   1   1   2   1   2   2   1   1   1   1   1   1   2   2   2   2   1   2   2   2   1   1   1   2   1   2   2   2   1   1   1   1   2   2   2   1   1   2   1   2   2   2   2   2   2   2   1   2   2   1   2   2   1   2   2   1   2   2   1   1   2   2   1   2   1   2   2   1   2   1   1   1   2   1   1   2   2   2   2   1   1   2   2   2   1   2   1   1   2   2   2   1   2   2   2   1   1   1   1   2   2   2   1   1   1   2   1   2   2   1   2   1   1   2   1   1   1   2
 MK-5-7                 1   1   2   2   2   2   1   2   1   1   2   2   2   1   2   2   1   1   2   1   2   1   1   1   1   2   2   2   1   1   1   2   1   1   1   1   2   2   1   2   1   2   1   1   1   1   2   1   2   2   2   2   2   2   2   2   2   2   2   1   1   1   2   1   2   1   1   1   2   1   1   1   2   1   1   2   1   1   2   2   2   1   1   1   2   1   2   2   2   1   1   1   1   1   2   2   2   2   1   2   2   2   1   1   1   2   1   2   2   2   1   1   1   1   2   2   2   1   1   2   1   2   2   2   2   2   2   2   1   1   2   2   2   2   2   1   2   1   2   1   1   1   2   2   1   2   1   2   2   1   2   2   1   1   2   1   1   2   2   2   2   1   1   2   2   2   1   2   1   2   2   2   2   1   2   2   2   1   1   1   1   2   2   1   1   1   1   2   1   2   2   1   2   2   1   2   1   1   1   2
 MK-5-8                 1   2   2   2   2   2   1   2   1   1   2   2   2   2   2   1   1   1   2   1   2   1   1   1   1   2   2   2   1   1   1   2   1   1   1   1   2   2   1   2   1   2   1   1   1   1   2   1   2   1   2   2   2   2   2   2   2   2   2   1   1   1   2   1   2   1   1   1   2   1   1   1   2   1   1   2   1   2   2   2   2   1   1   1   2   1   2   2   2   1   1   1   1   2   2   2   2   2   1   2   2   2   1   1   1   2   1   2   2   2   1   1   1   2   2   1   2   1   1   2   1   2   2   2   2   2   2   2   1   1   2   2   2   2   2   1   1   1   1   2   1   1   2   2   1   2   1   2   2   1   2   1   1   1   2   1   1   2   2   2   2   1   1   2   2   1   1   2   1   2   2   2   2   1   2   2   2   1   1   1   1   2   1   1   1   2   2   2   1   2   2   1   2   2   2   2   1   1   1   2
 MK-5-9                 1   2   2   2   2   2   1   2   1   1   2   1   2   2   2   1   1   2   2   1   2   1   1   1   1   2   2   2   1   1   1   2   1   2   1   2   2   2   1   2   1   1   1   1   1   1   2   1   2   1   2   2   2   2   2   2   2   2   2   2   2   1   2   1   2   1   1   1   2   1   1   1   2   1   1   2   1   2   2   2   2   1   1   1   1   2   2   2   2   1   1   1   1   2   1   1   2   2   1   1   2   2   1   1   2   2   1   2   2   1   1   2   1   2   2   1   2   1   2   2   1   2   2   2   2   2   2   2   1   1   2   2   2   2   2   1   2   1   1   2   1   1   2   2   1   2   1   2   2   2   2   1   1   1   2   1   1   2   2   2   2   1   1   2   2   1   1   2   1   2   2   2   2   1   2   2   2   1   1   1   1   2   2   1   1   2   2   2   1   2   2   1   2   1   2   1   1   1   1   2
 MK-5-10                1   2   2   2   2   2   1   2   1   1   2   2   2   2   2   1   1   2   2   1   2   1   1   1   1   2   2   2   1   1   1   2   1   2   1   1   2   2   1   2   1   1   1   1   1   1   1   1   2   1   2   2   2   2   2   2   2   2   1   2   2   1   2   1   2   2   1   1   1   1   1   1   2   1   1   2   1   2   2   1   2   1   1   1   1   2   2   2   2   1   1   1   1   2   1   1   2   1   1   1   1   2   1   1   2   2   2   2   2   1   1   2   1   2   2   1   2   1   2   2   1   2   2   2   2   2   2   2   1   1   2   2   2   2   2   1   2   1   1   2   2   1   2   2   1   2   1   2   1   2   2   1   1   1   2   1   1   2   2   2   2   1   1   2   2   2   2   2   1   2   2   2   2   1   2   2   2   1   2   1   1   2   2   1   1   2   2   2   1   2   1   1   2   1   2   1   1   1   1   2
 MK-5-11                1   2   2   2   2   1   1   2   1   1   2   2   2   2   2   1   1   2   2   1   1   1   1   1   1   2   2   2   1   1   1   2   1   2   1   1   2   2   1   2   1   2   1   1   1   1   1   1   2   1   2   1   2   2   2   1   2   2   1   2   1   1   2   1   2   1   1   2   1   1   1   1   2   1   1   2   1   2   1   1   2   1   1   1   1   2   2   2   2   1   1   1   1   2   1   1   1   2   1   1   1   2   1   1   2   2   2   1   2   1   1   2   1   2   2   1   2   2   2   2   1   2   2   2   2   1   2   2   1   1   2   1   2   2   2   1   2   1   1   2   2   1   1   2   1   2   1   2   1   2   2   1   1   2   2   2   1   1   2   2   2   1   1   2   2   2   2   2   1   2   2   2   1   1   1   2   2   1   2   1   1   1   2   1   1   2   2   2   1   2   1   1   2   1   2   1   1   1   1   2
 MK-5-12                1   2   1   2   2   1   2   2   1   1   2   2   2   2   2   1   1   2   2   1   1   1   2   1   1   1   2   2   1   2   1   2   1   2   2   1   2   2   2   2   1   2   1   2   1   1   1   1   2   1   2   1   2   2   2   1   2   2   1   2   1   1   1   1   2   1   1   2   1   2   1   1   1   1   1   1   1   2   1   2   2   1   1   1   1   2   1   2   2   1   1   1   1   2   1   1   1   1   1   1   1   2   1   1   2   2   1   1   2   1   2   1   1   2   2   1   2   1   2   2   1   2   2   2   2   1   2   2   1   1   2   1   2   2   2   1   2   1   1   2   2   1   1   2   1   2   1   1   1   2   2   1   1   2   2   2   1   1   2   1   2   1   1   2   2   2   2   2   1   1   2   2   1   1   1   2   2   1   2   1   1   1   2   1   1   2   2   2   1   2   1   1   2   1   2   1   1   1   1   1
 MK-5-13                1   2   1   2   2   1   2   2   1   2   2   2   2   2   2   1   1   2   2   1   1   2   2   1   1   2   2   2   1   2   1   2   2   2   2   1   2   2   2   2   1   1   1   2   1   1   1   1   2   1   2   1   2   2   2   1   2   2   1   1   1   1   1   1   2   1   1   2   1   2   1   1   2   1   1   1   1   2   1   2   2   1   1   1   1   1   1   2   2   1   2   1   1   2   1   1   1   1   1   1   1   2   1   1   2   2   1   1   2   1   2   1   1   2   2   1   2   2   2   2   2   1   2   2   2   1   2   2   1   1   2   1   2   2   2   1   2   1   1   2   2   1   1   2   1   1   1   1   1   2   2   1   1   2   2   2   1   2   2   1   2   1   1   2   1   2   2   2   1   2   2   2   1   1   1   2   2   1   2   1   1   1   2   2   1   2   2   2   1   2   1   1   1   1   2   1   1   1   1   1
 MK-5-14                1   1   1   2   2   1   1   2   1   2   2   1   2   1   2   1   1   2   2   1   1   2   2   1   1   2   1   2   1   2   2   2   2   2   2   1   2   2   2   2   1   1   1   2   2   1   2   1   2   1   2   1   2   2   2   1   2   2   1   1   1   1   1   2   2   1   2   2   1   2   1   1   2   1   1   1   1   1   1   1   2   2   1   1   1   1   1   2   2   1   2   1   1   2   2   1   1   1   1   1   1   2   2   1   2   2   1   1   2   1   2   1   1   2   2   1   1   2   2   2   2   1   2   2   2   1   2   2   1   1   2   1   2   2   2   1   2   1   1   2   2   1   1   2   1   1   2   1   1   2   2   1   1   2   2   2   1   2   2   1   2   1   1   1   1   2   2   2   1   2   2   2   1   1   1   1   1   1   2   1   2   1   2   2   1   2   2   2   1   2   1   2   1   1   2   1   1   1   1   1
 MK-5-15                1   1   1   2   2   1   1   2   1   2   2   1   2   2   2   1   1   2   2   1   1   2   2   1   1   2   1   2   1   2   2   2   2   2   2   1   2   2   2   2   1   2   2   2   2   2   2   1   2   1   2   1   2   2   1   1   1   2   1   1   1   1   1   2   1   1   2   2   1   2   1   1   2   1   1   2   2   1   1   1   2   2   1   1   1   1   1   1   2   1   2   1   1   2   1   1   1   1   1   1   1   2   2   1   2   2   1   1   2   1   2   1   1   2   2   1   1   2   2   2   2   1   1   2   2   2   2   2   1   1   2   1   2   2   2   1   2   1   1   2   2   1   1   2   1   1   2   1   1   2   2   1   1   2   2   2   1   2   2   1   1   1   1   1   2   1   1   2   1   2   2   2   1   1   1   1   1   1   2   1   2   2   2   1   1   2   2   2   1   2   1   2   1   2   2   2   1   1   1   2
 MK-5-16                1   1   1   2   2   2   1   2   1   2   2   1   2   2   1   1   2   2   2   1   1   2   2   1   1   2   1   2   1   2   1   2   2   2   2   1   2   2   2   2   1   2   2   2   2   2   2   1   2   1   2   1   2   2   1   1   1   2   1   1   2   1   1   1   1   2   2   2   1   2   1   1   2   1   1   2   2   1   1   2   2   2   1   1   1   1   1   1   1   1   2   1   1   2   1   1   1   2   1   2   1   2   2   1   2   2   1   1   2   1   2   1   1   2   2   1   1   1   2   2   2   1   1   2   1   2   2   2   1   1   2   1   1   2   2   1   2   1   1   2   2   1   2   1   1   1   2   1   1   2   2   1   1   2   2   1   1   2   2   1   1   1   1   1   2   1   1   2   1   2   2   2   1   1   2   2   1   1   2   1   2   2   2   1   1   1   2   2   1   2   1   2   1   2   2   2   1   1   1   1
 MK-6-1                 1   1   1   1   2   1   1   2   1   2   1   2   2   1   1   2   1   2   1   1   1   2   2   2   2   1   1   2   1   1   1   2   2   2   2   2   1   1   2   1   1   1   2   1   2   1   2   1   2   1   1   1   1   2   2   1   2   1   2   1   2   2   1   2   2   2   1   1   2   1   1   1   2   1   1   2   2   1   1   1   2   1   2   2   2   1   2   1   2   2   1   2   1   2   2   1   1   2   2   1   2   1   2   2   2   1   2   2   1   1   2   1   1   2   2   1   2   2   2   1   2   2   1   2   1   1   2   2   2   2   2   2   1   2   2   2   1   1   1   2   1   1   2   2   2   1   2   1   1   2   2   2   1   1   2   2   1   1   2   1   2   2   1   2   1   1   2   1   2   1   1   1   1   1   1   2   1   2   1   1   1   2   2   2   2   1   2   2   2   2   1   1   2   2   2   1   1   2   2   1
 MK-6-2                 1   1   1   1   2   1   1   1   1   1   1   2   2   1   1   2   1   2   1   1   1   2   2   2   2   1   1   2   1   1   1   2   2   2   2   2   1   1   2   1   1   1   2   1   2   2   2   1   2   1   1   1   1   1   2   1   2   1   2   1   2   2   1   2   2   2   1   1   2   1   1   1   2   1   1   2   2   1   1   1   2   1   2   2   2   1   2   1   2   2   1   1   1   2   2   1   1   2   2   1   2   1   2   2   2   1   2   2   1   1   2   1   2   2   2   1   2   2   2   1   2   1   2   2   1   2   2   2   2   1   2   2   1   2   2   2   1   1   1   2   1   1   2   1   2   1   2   1   1   2   2   1   1   1   2   2   1   1   2   1   2   2   1   2   1   2   2   1   2   1   1   1   1   1   1   2   1   2   1   1   1   2   2   2   2   1   2   2   2   2   1   1   2   2   2   1   1   2   2   1
 MK-6-3                 1   1   1   1   2   1   1   1   1   1   2   2   2   1   2   2   1   2   1   1   1   2   2   2   1   1   1   2   1   1   1   2   2   2   2   2   2   1   2   1   1   1   1   1   1   2   2   1   2   1   1   1   1   1   1   2   2   1   2   1   2   2   1   2   2   2   1   1   2   1   1   1   2   1   1   2   2   1   1   1   2   1   2   2   2   1   2   1   2   1   1   1   1   2   2   1   1   2   2   1   2   1   2   2   2   1   2   2   2   1   2   1   2   2   2   1   2   2   2   1   2   1   2   2   1   2   2   2   2   1   2   1   1   2   2   2   1   1   1   1   2   1   2   1   2   1   2   1   1   1   2   2   1   1   2   2   2   1   2   1   2   2   1   2   1   2   2   1   2   2   1   1   2   1   1   2   1   2   1   1   1   2   2   1   2   1   2   2   2   2   2   1   2   2   2   1   1   2   2   1
 MK-6-4                 1   1   1   1   2   1   1   1   1   1   2   2   2   1   2   1   1   2   1   1   1   2   2   2   1   1   1   1   1   1   1   2   2   2   2   2   2   1   2   1   1   1   2   1   1   2   2   1   2   1   1   1   1   1   1   2   2   1   2   1   2   2   1   1   2   2   1   1   2   1   1   1   2   1   1   1   2   1   1   1   1   1   2   2   2   1   1   1   2   1   1   1   1   2   2   1   1   2   2   1   2   1   2   2   2   1   2   1   2   1   2   1   2   2   2   1   2   1   2   1   2   2   2   2   1   2   2   2   2   1   2   1   1   2   2   2   2   1   1   1   2   1   2   1   2   1   2   1   1   2   1   2   1   1   2   2   1   1   2   2   2   1   1   2   2   2   2   1   2   2   1   1   2   1   1   2   1   2   1   1   1   2   2   1   2   2   2   2   2   1   2   1   2   2   2   1   1   2   2   1
 MK-6-5                 1   1   1   2   2   1   1   1   1   1   2   1   1   1   2   1   1   2   2   1   1   2   2   2   1   1   1   1   1   1   1   2   2   2   2   2   2   1   2   2   1   1   2   1   1   2   2   1   2   1   1   1   1   1   1   2   2   1   2   1   2   2   1   1   2   2   1   1   2   1   1   1   2   1   1   1   2   1   1   1   1   1   2   2   2   1   2   1   2   1   1   1   1   1   2   1   2   2   2   1   2   1   2   2   2   1   2   1   2   1   2   1   2   2   1   1   2   1   1   1   2   2   2   2   1   2   2   2   2   1   2   2   1   2   2   1   2   1   1   1   2   1   2   1   2   1   2   1   2   2   1   2   1   1   2   2   1   1   1   2   2   1   1   2   2   2   2   1   2   2   1   2   2   1   1   2   1   2   1   1   1   2   2   1   2   2   2   2   2   1   2   1   1   2   2   1   1   2   2   1
 MK-6-6                 1   2   1   2   2   1   1   1   2   1   2   1   1   2   2   1   1   2   2   1   1   2   2   2   1   1   1   1   1   1   1   2   2   2   2   2   2   1   1   2   1   1   2   1   1   2   2   1   2   1   1   1   1   1   1   2   2   1   2   1   2   2   1   1   2   2   1   1   2   1   1   1   2   2   1   1   2   1   1   1   1   1   2   2   2   1   2   1   2   2   1   1   2   1   2   1   2   2   2   1   2   1   2   2   2   1   2   1   1   1   1   1   2   2   1   1   2   1   1   1   2   2   2   2   1   2   1   2   1   1   2   2   2   1   2   1   2   2   1   1   2   1   2   1   2   1   2   1   2   2   1   2   1   1   2   2   2   1   1   2   1   1   1   2   2   2   2   1   2   1   1   2   2   1   1   2   1   2   1   1   2   2   2   1   2   2   2   2   1   1   2   1   1   2   2   1   1   2   2   1
 MK-6-7                 1   2   1   2   2   1   1   1   2   1   2   1   1   2   2   1   1   2   2   2   1   2   2   2   1   1   2   2   1   1   1   2   2   2   2   1   2   1   1   2   1   1   2   1   1   2   2   1   2   1   1   1   1   2   1   2   2   2   1   1   2   2   1   1   2   2   1   1   2   1   1   1   2   2   1   1   2   1   1   2   2   1   2   2   2   1   2   2   2   2   1   1   2   1   2   1   2   2   2   1   2   1   2   2   2   1   2   1   1   1   1   1   2   2   1   1   1   1   1   1   2   2   2   2   1   2   1   2   1   1   2   2   2   1   1   1   2   2   1   1   1   1   2   1   2   1   2   1   2   2   1   2   1   1   2   2   2   1   1   2   1   1   1   2   1   2   2   1   2   1   1   2   1   1   1   1   1   2   1   1   2   2   2   1   2   2   2   2   2   1   2   1   1   2   1   1   1   2   2   2
 MK-6-8                 1   2   1   2   2   1   1   1   2   1   2   1   1   2   2   1   1   1   2   2   1   2   2   2   1   2   2   1   1   1   2   2   2   2   1   1   1   1   2   2   1   1   2   1   1   2   2   1   2   1   1   1   1   2   1   1   1   2   1   2   1   2   1   1   2   2   1   2   1   1   1   1   2   2   2   2   2   1   1   2   2   1   2   1   2   1   2   2   2   1   1   1   2   1   2   1   2   2   2   1   2   1   2   2   2   1   2   1   1   1   1   1   2   2   1   1   1   1   1   2   2   2   2   2   1   2   1   2   1   1   2   2   2   1   1   1   2   2   1   1   1   1   1   1   2   1   2   1   1   1   1   2   1   1   2   2   2   1   2   2   1   1   1   2   1   2   2   1   2   1   1   2   2   2   1   1   2   2   1   2   2   2   2   1   1   2   2   2   2   1   2   1   1   2   1   2   2   2   2   1
 MK-6-9                 1   2   1   2   2   1   1   1   2   1   2   1   1   1   2   1   1   1   2   2   2   2   2   2   1   2   2   1   1   1   2   2   2   2   1   1   1   1   2   2   1   1   2   1   1   2   2   1   2   1   1   1   1   2   1   1   1   2   1   2   1   2   1   1   1   2   1   2   1   1   1   1   2   2   2   2   2   1   1   2   2   1   2   1   2   1   2   2   2   1   2   1   2   1   2   1   2   2   2   2   2   1   2   2   1   1   2   1   1   1   1   1   2   2   1   1   1   1   1   2   2   2   2   2   1   2   1   2   1   1   2   2   1   1   1   1   2   1   1   1   1   1   1   1   2   1   2   1   1   1   1   2   1   2   2   2   2   1   2   2   1   1   1   2   1   2   2   1   2   1   1   2   2   2   1   1   2   2   1   2   2   2   2   1   1   2   2   2   2   1   2   1   1   2   1   2   2   2   2   1
 MK-6-10                2   2   1   2   2   1   1   1   2   1   2   2   1   1   2   1   1   2   2   2   2   2   2   2   1   1   2   1   1   1   2   2   1   2   1   1   1   1   2   2   1   1   1   1   1   2   2   1   2   1   1   1   1   2   1   1   1   1   1   2   1   2   1   1   1   2   1   2   1   1   1   1   2   2   2   2   1   1   1   2   2   1   2   1   2   1   2   1   1   1   2   1   1   1   1   1   2   2   1   2   2   1   2   2   1   1   2   1   1   1   1   1   2   2   1   1   1   1   1   2   1   2   2   2   1   2   1   2   1   1   2   2   1   1   1   1   2   1   1   1   1   1   1   1   2   1   2   1   2   2   1   2   1   2   1   2   2   1   2   2   1   1   1   2   1   2   2   1   2   1   1   2   2   2   1   1   2   2   2   2   1   2   2   1   1   2   2   2   2   1   2   1   1   2   1   2   2   2   2   1
 MK-6-11                2   2   1   2   2   1   1   1   2   2   2   2   1   1   2   1   1   2   2   1   2   1   2   2   1   1   2   1   1   1   2   2   1   2   1   1   1   2   2   2   1   1   1   1   2   2   1   1   2   1   2   1   1   2   1   1   1   1   1   2   1   2   1   1   2   2   1   1   1   1   1   1   2   2   2   2   1   1   1   2   2   1   2   1   2   1   2   1   1   1   2   1   2   1   1   1   2   1   1   2   2   2   2   2   1   1   2   1   1   1   2   1   2   2   1   2   1   1   1   2   2   2   2   1   1   2   1   1   2   2   2   2   1   1   1   1   2   1   1   1   1   1   1   1   2   1   2   1   2   1   1   2   1   2   1   2   2   1   2   2   1   1   1   2   1   2   2   1   2   1   1   2   2   2   1   1   2   2   2   2   1   2   2   1   1   2   2   2   2   1   1   1   1   1   1   2   2   2   2   1
 MK-6-12                2   2   1   2   2   1   1   1   2   2   2   2   1   1   1   1   1   2   2   1   2   1   2   2   1   1   2   1   1   1   2   2   1   2   2   1   2   1   2   2   1   1   2   2   2   2   1   1   1   1   2   1   1   2   1   1   1   1   1   2   1   2   2   1   2   1   1   1   1   1   1   1   2   2   2   1   1   1   1   2   2   1   2   1   2   1   2   1   1   1   2   1   2   2   1   1   2   1   1   1   2   2   2   2   1   1   2   1   1   1   2   1   2   2   1   2   1   2   1   2   2   2   1   1   1   2   1   1   2   2   1   2   1   1   1   1   2   1   2   1   1   1   1   1   2   1   2   1   2   1   1   2   1   2   1   2   2   1   2   2   1   1   1   2   1   2   2   1   2   1   1   2   2   2   2   1   2   2   1   2   1   2   2   1   1   2   2   2   2   1   1   1   2   1   1   2   2   2   2   1
 MK-6-13                2   2   2   2   1   1   1   1   2   2   2   2   1   1   1   1   1   2   2   1   2   1   2   2   1   1   2   1   1   1   2   2   1   1   2   1   1   1   2   2   1   1   2   2   2   2   1   1   1   1   2   1   2   2   1   2   2   1   1   1   1   2   1   1   2   1   1   1   2   1   1   1   2   2   2   1   1   2   1   2   2   1   2   1   2   1   2   1   1   1   2   2   2   2   1   1   2   1   1   1   2   2   2   2   1   1   2   1   1   1   2   1   2   2   1   2   1   2   1   2   2   2   1   1   1   2   1   1   2   2   1   2   1   1   1   1   2   1   2   2   1   1   1   1   2   1   2   1   2   1   1   2   1   2   1   2   2   1   2   1   1   1   1   2   1   2   2   1   2   1   1   2   2   1   2   1   1   2   1   2   1   2   2   1   1   2   2   2   2   1   1   1   2   1   1   2   1   2   2   1
 MK-6-14                2   2   2   2   1   2   1   1   2   2   2   2   2   1   1   1   1   2   1   1   2   1   2   2   1   1   1   1   1   1   2   2   2   1   2   1   1   1   2   1   1   1   2   1   2   2   1   2   1   1   2   1   1   2   1   1   2   1   1   1   1   2   1   1   2   1   2   1   2   1   1   1   2   2   1   1   1   2   1   2   2   1   2   1   1   1   2   1   1   1   2   2   2   2   1   1   1   1   1   1   2   1   2   2   1   1   2   1   1   1   2   1   2   2   2   2   1   2   1   2   2   2   1   1   1   2   1   1   2   2   1   1   1   1   1   1   2   1   2   2   1   1   2   1   2   1   2   1   2   1   1   2   1   2   1   2   2   1   2   1   1   1   1   2   1   2   2   1   2   1   1   2   2   1   2   2   1   2   1   1   1   2   2   1   1   2   2   2   2   1   1   2   2   2   1   1   1   2   2   1
 MK-6-15                1   2   2   2   1   2   1   1   2   2   2   2   2   1   1   1   1   2   1   2   2   1   2   2   1   1   1   1   1   1   2   2   2   1   2   1   1   1   2   1   1   1   2   1   2   2   1   2   2   1   2   1   1   1   1   1   2   1   1   1   1   2   1   1   1   1   2   1   2   1   1   2   2   1   1   1   1   2   1   2   1   1   2   1   1   1   2   1   1   2   1   2   2   2   1   2   1   1   1   1   2   1   2   2   2   1   2   1   1   1   2   1   2   2   2   2   1   2   1   2   2   2   1   1   1   2   1   1   2   1   2   1   1   1   1   1   2   2   1   2   1   1   1   1   2   1   2   1   1   1   1   2   1   2   1   2   2   2   2   1   1   1   1   2   1   2   2   2   2   2   1   2   2   1   2   2   2   2   1   1   1   2   2   1   1   2   2   2   2   1   1   2   2   2   1   1   1   2   2   1
 MK-6-16                1   2   2   2   1   2   1   1   2   1   2   1   2   1   1   1   1   2   1   2   2   2   2   2   1   1   1   2   1   1   1   2   2   1   1   2   1   1   2   1   1   1   1   1   2   2   1   2   2   1   2   1   1   1   1   1   2   1   1   1   1   2   1   1   1   1   2   1   2   1   2   2   2   2   1   1   1   2   1   2   1   1   1   1   1   1   2   1   1   1   1   2   2   2   1   2   1   1   1   1   2   1   2   2   2   1   2   1   1   1   2   1   2   2   2   2   1   2   1   2   2   2   2   1   1   2   1   2   1   1   2   1   1   1   1   1   2   2   1   2   1   1   1   1   2   1   2   1   1   2   1   2   1   2   1   2   2   2   2   1   1   1   1   2   1   1   2   2   2   2   1   2   2   1   2   2   2   2   1   1   1   2   2   1   1   2   1   2   2   1   1   1   2   2   1   1   1   2   2   1
 
!****************************************** Phenotypic Data **********************************************************
!-100.0 is resevred for missing phenotype
SimulatedTrait1        10.7279   10.5741   10.2689    8.8333    9.4525   10.7800   11.6380    9.7743   10.1172    9.8153    9.4300    8.9040   12.4910    9.0246    9.8464    8.7586   10.8310   10.9503    9.9417    9.5398    9.8127   10.3960    9.5088    9.6640   10.0834    9.2139   10.1169   10.3451    8.5960   10.2695   12.0328   10.3881    9.4742    8.9059    8.7337   10.2043    9.3057    8.9983   10.6835    9.6629    8.7976   10.6061    8.9723   10.1411    9.8025    8.1493    9.0513   10.1630    9.3752    9.0740   10.2102   10.2824   10.7326    9.1422    9.4918    8.8168   10.1098    9.4348   10.2967   11.7740    8.7116   10.3808    8.3792   11.4663    9.5097   11.3239    8.6166   10.7386   10.4582   10.0667    8.9861   11.8630   10.7768    9.3662    8.7309    9.0346    9.9400    9.7043    9.6210    7.3343    8.8440    8.2864    8.2426    9.9102    8.1559    9.1415   11.1549    8.6034   10.8077   11.0426   10.3828   10.1235   12.3483   10.6120    9.8583   11.3204    9.7613   10.0946   11.5872    9.5201   10.1860    8.9959    9.7868    8.3443   10.6644   10.6688   10.0975   11.8116    9.4375    9.8470   10.2497    7.4646    9.1001    9.0344   10.8466    9.5593    9.7233    9.5467   10.9105   10.6825    9.9519    9.5267    9.9436   11.4240   11.4828    8.4262   10.1425    9.6057    9.4772   10.7792   10.6515   11.4320   10.7893    9.3661    7.7608   10.5178   10.6108   10.2839    8.5578   11.8042    9.7882    9.2879    8.3352   11.4342   11.8181   10.8495   11.0396   10.5746    9.8679   10.6466   10.9954   11.4096    8.6005    9.8790   10.3398    9.4041    8.4423   10.4742   11.5311    9.7032    8.4670    8.6948    9.8610   10.1473    9.8815    9.6209    8.9295    8.1523   11.7697    9.5018   11.7542    7.7318   10.2907    9.3913    9.8475   11.3103   10.1428    9.4359   10.9095    8.8232    8.5318    8.2862   11.2853    9.1329    9.6513   10.2632   11.0715   10.9044    9.8384   11.0971   10.2116    9.2732   10.2207   11.8350   12.2598   10.4763    8.7998   11.0712    8.7241   10.3649
 
