# Supplementary material for: Inclusive Composite Interval Mapping of QTL by Environment Interactions in Biparental Populations
Source: PLoS One. 2015 Jul 10;10(7):e0132414. doi: 10.1371/journal.pone.0132414 (PMC4498613; doi:10.1371/journal.pone.0132414)
Supplement: S1 File — (ZIP) [file pone.0132414.s001.zip › BC1 population/e=1/run_00195.met]

!**********************Note: lines staring with "!" are remarks and will be ignored in the program********************
!*********************************General Information**********************************
!Assuming F1 = P1 x P2, populations available in QTL IciMapping are: 
!  1, P1BC1F1 = P1 x F1, the first backcrossing where P1 is used as the recurrent parent;
!  2, P2BC1F1 = P2 x F1, the first backcrossing where P2 is used as the recurrent parent;
!  3, F1DH, F1-derived doubled haploids; 
!  4, RIL or F1RIL, recombination inbred lines through the repeated selfing of F1;
!  5, P1BC1RIL, recombination inbred lines through the repeated selfing of P1BC1F1;
!  6, P2BC1RIL, recombination inbred lines through the repeated selfing of P2BC1F1;
!  7, F2, the selfing generation of F1;
!  8, F3, the selfing generation of F2;
!  9, P1BC2F1, the second backcrossing where P1 is used as the recurrent parent; 
! 10, P2BC2F1, the second backcrossing where P2 is used as the recurrent parent;
! 11, P1BC2RIL, recombination inred lines through the repeated selfing of P1BC2F1; 
! 12, P2BC2RIL, recombination inred lines through the repeated selfing of P2BC2F1; 
! 13, P1BC1F2, the selfing generation of P1BC1F1; 
! 14, P2BC1F2, the selfing generation of P2BC1F1; 
! 15, P1BC2F2, the selfing generation of P1BC2F1; 
! 16, P2BC2F2, the selfing generation of P2BC2F1; 
! 17, P1BC1DH, P1BC1F1-derived doubled haploids; 
! 18, P2BC1DH, P2BC1F1-derived doubled haploids; 
! 19, P1BC2DH, P1BC2F1-derived doubled haploids; 
! 20, P2BC2DH, P2BC2F1-derived doubled haploids; 
   1      !Mapping Population (see remarks above)
   2      !Mapping Function (1 for Kosambi; 2 for Haldane; 3 for Morgan)
   2      !Marker Space Type (1 for intervals; 2 for positions)
   1      !Marker Space Unit(1 for centiMorgans; 2 for Morgan)
   6      !Number of Chromosomes (or Linkage Groups)
 200      !Size of the mapping population
   1      !Number of environments
 
!***************************************** Chromosomes and Linkage Maps **********************************************
!Chromosome                 NumMarkers
-CH1                        16
-CH2                        16
-CH3                        16
-CH4                        16
-CH5                        16
-CH6                        16
!Linkage map (Marker name followed by position or the interval length)
 MK-1-1                1     0.000
 MK-1-2                1    10.000
 MK-1-3                1    20.000
 MK-1-4                1    30.000
 MK-1-5                1    40.000
 MK-1-6                1    50.000
 MK-1-7                1    60.000
 MK-1-8                1    70.000
 MK-1-9                1    80.000
 MK-1-10               1    90.000
 MK-1-11               1   100.000
 MK-1-12               1   110.000
 MK-1-13               1   120.000
 MK-1-14               1   130.000
 MK-1-15               1   140.000
 MK-1-16               1   150.000
 MK-2-1                2     0.000
 MK-2-2                2    10.000
 MK-2-3                2    20.000
 MK-2-4                2    30.000
 MK-2-5                2    40.000
 MK-2-6                2    50.000
 MK-2-7                2    60.000
 MK-2-8                2    70.000
 MK-2-9                2    80.000
 MK-2-10               2    90.000
 MK-2-11               2   100.000
 MK-2-12               2   110.000
 MK-2-13               2   120.000
 MK-2-14               2   130.000
 MK-2-15               2   140.000
 MK-2-16               2   150.000
 MK-3-1                3     0.000
 MK-3-2                3    10.000
 MK-3-3                3    20.000
 MK-3-4                3    30.000
 MK-3-5                3    40.000
 MK-3-6                3    50.000
 MK-3-7                3    60.000
 MK-3-8                3    70.000
 MK-3-9                3    80.000
 MK-3-10               3    90.000
 MK-3-11               3   100.000
 MK-3-12               3   110.000
 MK-3-13               3   120.000
 MK-3-14               3   130.000
 MK-3-15               3   140.000
 MK-3-16               3   150.000
 MK-4-1                4     0.000
 MK-4-2                4    10.000
 MK-4-3                4    20.000
 MK-4-4                4    30.000
 MK-4-5                4    40.000
 MK-4-6                4    50.000
 MK-4-7                4    60.000
 MK-4-8                4    70.000
 MK-4-9                4    80.000
 MK-4-10               4    90.000
 MK-4-11               4   100.000
 MK-4-12               4   110.000
 MK-4-13               4   120.000
 MK-4-14               4   130.000
 MK-4-15               4   140.000
 MK-4-16               4   150.000
 MK-5-1                5     0.000
 MK-5-2                5    10.000
 MK-5-3                5    20.000
 MK-5-4                5    30.000
 MK-5-5                5    40.000
 MK-5-6                5    50.000
 MK-5-7                5    60.000
 MK-5-8                5    70.000
 MK-5-9                5    80.000
 MK-5-10               5    90.000
 MK-5-11               5   100.000
 MK-5-12               5   110.000
 MK-5-13               5   120.000
 MK-5-14               5   130.000
 MK-5-15               5   140.000
 MK-5-16               5   150.000
 MK-6-1                6     0.000
 MK-6-2                6    10.000
 MK-6-3                6    20.000
 MK-6-4                6    30.000
 MK-6-5                6    40.000
 MK-6-6                6    50.000
 MK-6-7                6    60.000
 MK-6-8                6    70.000
 MK-6-9                6    80.000
 MK-6-10               6    90.000
 MK-6-11               6   100.000
 MK-6-12               6   110.000
 MK-6-13               6   120.000
 MK-6-14               6   130.000
 MK-6-15               6   140.000
 MK-6-16               6   150.000
!*********************************** Marker Types ********************************************************************
!Co-dominant marker: When heterozygote F1 is present, P1 is coded as 2, F1 is coded as 1, and P2 is coded as 0; Otherwise, P1 is coded as 2, and P2 is coded as 0. 
!Dominant marker: When heterozygote F1 is present, P1 and F1 are coded as 12, and P2 is coded as 0; Otherwise, P1 is coded as 2, and P2 is coded as 0.  
!Recessive markers: When heterozygote F1 is present, P1 is coded as 2, and F1 and P2 are coded as 10; Otherwise, P1 is coded as 2, and P2 is coded as 0. 
!Missing marker is coded as -1. 
 MK-1-1                 2   2   2   2   2   1   2   1   2   1   2   1   2   1   2   2   1   1   2   2   1   2   2   1   2   1   1   2   2   1   1   1   2   1   1   2   1   1   2   2   2   1   2   2   2   2   2   2   1   1   2   1   1   2   1   2   2   1   2   1   1   1   1   1   2   2   1   2   1   2   1   1   2   1   2   1   2   2   2   1   2   2   2   2   2   1   1   2   2   2   1   2   2   1   2   2   2   2   1   1   1   2   2   1   2   1   1   1   2   1   1   2   1   2   2   1   1   1   2   2   2   2   2   2   2   2   1   1   2   2   1   1   2   1   2   2   1   2   2   1   1   2   1   2   1   2   2   2   1   2   2   1   1   1   1   1   2   1   2   1   2   2   2   1   2   2   2   2   2   2   1   1   1   2   1   2   1   1   2   2   2   1   1   2   1   2   1   2   1   2   1   2   2   1   2   1   1   1   1   2
 MK-1-2                 2   2   2   2   2   1   2   2   2   1   2   1   2   1   2   2   1   2   2   1   1   2   2   1   2   1   1   2   2   1   1   1   2   1   1   1   1   1   2   2   1   1   2   2   2   2   2   2   1   1   1   1   1   2   1   2   2   1   2   1   1   1   1   1   2   2   1   2   1   2   1   1   2   1   1   1   2   2   2   1   2   2   2   2   2   1   2   2   2   2   1   2   2   1   2   2   2   2   1   1   1   2   2   1   2   1   1   1   2   1   2   2   1   1   2   1   1   1   2   1   2   2   2   2   2   2   1   1   2   2   1   1   2   2   2   2   1   2   2   1   1   2   1   2   1   2   2   2   2   2   2   1   1   1   1   1   2   1   2   1   2   2   1   1   2   2   2   1   2   2   1   1   1   2   1   2   1   1   2   2   2   1   1   2   1   2   1   2   1   2   2   1   2   2   2   1   1   1   1   2
 MK-1-3                 2   2   2   2   2   1   2   2   2   1   2   1   2   1   2   2   1   2   2   1   1   2   2   1   2   1   1   2   2   1   1   1   2   1   1   1   1   1   2   1   2   1   2   2   2   2   2   2   1   1   1   1   1   2   1   2   2   1   2   1   1   1   1   1   2   2   1   2   1   1   1   1   1   1   1   1   2   2   2   1   2   2   2   2   2   1   2   2   2   2   1   2   2   1   2   2   2   2   1   1   1   2   2   1   2   2   1   1   2   1   1   2   1   1   1   2   1   2   2   1   2   1   1   2   2   1   1   1   2   2   1   1   2   2   2   2   2   2   2   1   1   2   1   2   1   2   2   2   2   2   2   1   1   1   1   1   2   1   2   1   2   2   1   1   2   2   2   2   2   2   1   1   1   2   1   2   1   1   2   2   2   1   1   2   1   2   1   2   1   2   2   1   2   2   2   1   1   1   1   2
 MK-1-4                 2   2   2   2   2   2   2   2   2   1   2   1   2   1   2   2   1   2   2   1   2   1   2   1   2   1   1   1   2   1   1   1   2   1   1   1   1   1   2   1   2   1   2   2   2   2   2   2   1   1   1   1   1   2   1   2   2   1   2   1   1   1   1   1   2   2   1   2   1   1   1   1   1   1   1   1   2   2   2   1   2   2   2   2   2   1   1   2   2   2   1   2   2   1   2   2   2   2   1   2   1   2   2   1   2   1   1   1   1   1   1   2   1   1   1   2   1   2   2   1   2   1   1   1   2   1   1   1   2   2   1   1   2   2   2   2   2   1   1   1   1   2   1   2   1   2   2   2   2   2   2   1   1   1   1   1   2   1   2   1   1   2   1   1   2   2   2   2   2   2   1   1   1   2   1   2   1   1   2   1   2   1   1   2   1   2   1   2   1   2   1   1   2   2   2   1   1   1   1   2
 MK-1-5                 2   2   2   2   2   2   2   2   2   1   2   1   2   1   2   1   1   1   2   1   2   1   2   1   1   1   1   1   1   1   1   1   2   1   1   1   1   2   2   1   2   1   2   2   2   2   1   2   1   1   2   1   1   2   1   1   2   1   2   1   1   1   1   2   2   2   1   2   1   1   1   1   1   1   1   1   2   2   2   1   2   2   2   2   2   1   1   2   2   2   1   2   2   1   2   2   2   2   1   2   2   1   2   1   2   1   1   1   1   1   1   2   2   1   1   2   1   2   2   1   2   1   2   1   2   1   1   1   2   2   1   1   1   2   2   2   2   1   1   1   1   2   1   2   1   2   2   2   2   2   2   1   1   1   1   1   2   1   2   2   1   1   1   1   2   2   2   2   2   2   1   1   1   2   1   2   1   1   2   1   2   1   1   2   1   1   1   2   1   2   1   1   2   2   2   1   1   1   1   2
 MK-1-6                 2   2   2   2   2   2   2   1   2   1   2   1   2   1   2   1   1   1   2   1   2   1   2   2   2   1   1   1   1   1   1   1   2   1   1   1   1   2   2   1   2   1   2   2   2   2   1   2   1   1   2   1   1   2   1   1   2   1   2   1   1   1   1   2   1   2   1   2   1   1   1   1   1   1   2   1   2   2   2   1   2   2   2   2   2   1   2   2   2   2   1   2   1   2   2   2   2   2   1   2   2   1   2   1   2   1   2   1   1   1   1   2   2   1   1   2   1   2   2   1   2   1   2   1   2   1   1   2   2   2   1   1   1   2   2   2   2   1   1   1   2   2   1   2   1   2   2   2   2   2   2   1   1   1   1   1   2   1   2   2   1   1   1   1   2   2   2   2   2   2   1   1   2   2   1   2   1   1   2   2   2   2   1   2   1   1   1   2   1   2   1   1   2   2   2   1   1   1   1   1
 MK-1-7                 2   2   1   2   2   2   2   1   1   1   2   1   1   1   2   1   1   1   2   1   2   1   1   2   2   1   1   1   2   1   1   1   2   1   1   1   1   2   2   1   2   1   2   2   2   2   1   2   1   1   2   2   1   1   1   1   2   1   2   1   1   2   1   2   1   2   1   2   1   1   1   1   1   1   2   1   2   2   2   1   2   2   2   2   2   1   2   2   2   2   1   2   1   2   2   2   2   2   1   2   2   1   2   1   2   1   2   1   1   1   1   2   2   1   1   2   2   2   2   1   2   1   2   1   2   1   1   2   2   2   1   1   1   2   2   2   2   1   1   1   2   1   1   2   1   2   2   2   2   2   1   1   1   1   1   1   2   1   2   2   2   1   1   1   2   2   2   1   2   2   1   2   1   2   1   2   1   2   2   2   2   1   1   2   1   1   1   2   1   1   1   1   2   2   2   1   1   1   1   1
 MK-1-8                 2   2   1   2   2   2   2   1   1   1   2   1   1   1   2   2   1   1   2   1   2   1   1   2   2   1   1   1   1   1   1   1   2   1   2   1   1   1   2   1   2   1   1   2   2   2   1   2   1   1   2   2   1   1   1   1   2   2   2   1   2   2   1   2   1   2   2   2   1   2   1   1   1   1   1   1   2   2   2   1   2   2   2   2   2   1   1   2   1   2   1   2   1   2   2   2   2   2   1   2   2   1   2   1   2   1   2   1   1   1   1   2   2   1   1   2   2   2   2   1   2   1   2   1   2   1   1   2   2   2   1   1   1   1   2   2   2   1   1   1   2   1   1   2   2   1   2   2   2   1   1   1   1   1   1   1   2   1   2   2   2   1   1   1   2   2   2   1   2   2   1   2   1   2   1   2   1   2   2   2   2   1   1   2   2   1   1   2   1   2   1   1   2   1   2   1   1   1   1   1
 MK-1-9                 2   2   1   2   2   2   1   1   1   1   2   1   1   1   1   2   1   1   2   1   2   1   1   2   2   1   1   1   1   1   1   2   1   1   2   1   1   1   1   1   2   1   1   2   2   2   2   2   1   1   2   1   1   1   1   1   2   2   2   2   2   2   1   2   1   2   2   1   1   2   1   2   1   1   1   1   2   2   2   1   2   2   2   2   2   1   1   2   1   2   2   2   2   1   2   2   2   2   1   2   2   1   2   1   2   1   1   1   1   1   1   2   2   1   1   2   2   1   2   1   1   1   2   1   2   1   1   2   2   2   1   1   2   1   1   2   2   1   2   1   2   1   1   2   2   1   2   2   2   1   1   1   1   1   1   2   2   1   2   2   2   1   1   2   1   2   2   1   2   2   1   2   1   2   1   2   1   2   2   2   2   2   1   2   2   1   1   2   1   1   1   1   2   1   2   2   1   1   1   1
 MK-1-10                1   2   1   2   2   2   1   1   1   2   2   1   1   1   1   2   2   1   1   1   2   1   1   2   2   1   1   2   1   1   1   2   2   1   2   1   1   1   2   2   2   1   1   2   2   2   2   2   1   1   2   1   1   1   1   1   2   2   2   2   1   2   1   2   1   2   2   1   1   2   2   2   1   1   1   1   2   2   2   1   2   2   2   1   1   1   2   2   1   2   2   2   1   1   2   2   2   2   1   2   2   1   2   1   2   1   1   1   1   1   1   2   2   1   1   2   1   1   2   1   1   1   2   1   2   1   1   2   2   2   1   1   2   1   1   2   2   1   2   2   2   1   1   2   2   1   2   2   2   1   2   1   1   1   1   2   2   2   1   2   2   1   1   1   1   2   2   1   2   2   1   2   2   2   1   1   1   2   2   2   2   2   1   2   2   1   1   2   1   1   1   1   2   1   2   2   1   1   1   1
 MK-1-11                2   2   1   2   2   2   1   1   1   2   1   2   1   1   1   2   2   1   1   1   2   1   1   2   2   1   1   2   1   1   1   1   2   1   2   1   2   1   2   1   2   1   1   2   2   2   2   2   1   1   2   2   1   1   1   2   2   2   2   2   2   2   1   2   1   2   1   1   2   2   2   2   1   1   1   1   2   2   2   1   2   2   2   1   1   1   2   2   1   1   2   2   2   1   2   2   2   2   1   1   1   1   2   1   2   1   1   1   1   1   1   2   2   2   1   2   1   1   2   1   1   1   2   2   1   1   1   2   2   2   1   2   2   1   1   2   1   1   2   1   2   1   1   2   2   2   2   2   2   1   2   1   1   1   1   2   2   2   1   2   2   1   1   1   2   2   2   1   2   2   1   1   2   2   1   1   1   2   2   2   2   2   1   2   2   1   1   2   1   1   1   1   1   1   2   2   1   1   1   1
 MK-1-12                1   2   1   2   2   2   1   1   1   2   1   2   1   1   1   2   2   1   1   1   2   1   1   2   2   1   1   1   1   1   1   1   2   1   2   1   2   1   2   1   2   1   1   1   2   2   2   2   1   2   2   2   2   1   2   2   2   2   2   2   2   2   1   2   1   2   1   1   2   2   2   2   1   1   1   2   2   2   2   2   2   2   2   1   1   1   2   2   1   1   2   2   2   1   2   2   2   2   1   2   1   1   2   2   2   1   1   1   1   2   1   2   2   2   1   2   2   1   2   1   1   1   2   2   1   1   1   1   2   2   2   2   2   1   1   2   1   1   2   1   1   1   1   2   1   2   2   2   2   1   2   1   1   1   1   2   2   2   1   2   2   1   1   1   2   1   2   1   2   2   1   1   2   1   1   1   1   2   2   2   2   2   1   2   2   1   1   1   1   1   1   1   1   1   2   1   1   1   1   1
 MK-1-13                1   2   1   2   2   2   1   2   1   2   1   1   1   1   2   2   2   2   1   1   2   1   1   2   2   1   1   1   1   1   1   1   2   1   2   1   2   1   2   1   2   1   1   1   2   2   2   2   1   2   2   2   2   1   2   2   2   2   2   2   2   2   1   2   1   2   1   1   2   2   2   2   1   1   1   2   2   2   1   2   2   1   2   1   1   1   2   2   1   1   2   2   2   1   1   2   2   2   1   2   1   1   2   2   2   1   1   1   1   2   1   2   2   2   1   2   2   2   2   1   1   1   2   1   1   2   1   1   2   2   2   2   2   1   1   2   1   1   1   1   1   1   1   2   1   2   2   2   2   1   2   1   2   1   1   2   2   2   1   1   2   2   1   1   2   1   2   1   2   2   1   2   2   2   2   1   1   2   2   2   2   2   1   2   2   1   1   1   1   1   2   1   1   1   2   1   1   1   1   1
 MK-1-14                1   1   1   2   2   2   2   2   1   1   1   2   1   1   2   2   2   2   1   1   2   2   1   2   2   1   1   1   1   1   1   1   2   1   2   1   2   1   2   1   1   1   1   1   2   2   2   2   1   2   2   2   2   1   2   2   1   2   2   2   2   2   1   2   1   2   1   2   2   2   2   1   1   1   1   2   2   2   1   2   2   1   2   1   1   1   2   2   2   1   2   2   2   1   1   2   2   2   1   1   1   2   2   2   2   1   1   1   1   2   1   2   1   2   1   2   2   2   2   1   1   1   2   1   1   2   1   1   2   1   2   2   2   1   1   2   1   1   1   1   1   1   1   2   1   2   2   2   2   1   2   1   2   1   1   2   2   2   2   1   2   2   1   1   2   1   2   1   2   2   1   2   2   1   2   1   2   2   1   2   2   1   1   2   2   1   1   1   1   1   2   1   1   1   2   1   1   1   1   1
 MK-1-15                1   1   1   2   2   2   2   2   1   1   1   2   1   1   2   2   2   1   1   1   1   2   1   2   2   1   1   1   1   1   1   1   2   1   1   2   2   1   2   1   1   1   1   1   2   1   2   2   1   2   2   2   2   2   2   2   1   2   2   2   2   2   1   2   1   2   1   2   2   2   2   1   1   1   1   2   2   2   1   2   2   1   2   1   1   1   2   2   2   1   2   2   2   1   1   2   1   2   2   1   1   2   2   2   2   1   1   1   1   2   1   2   1   2   1   2   2   2   2   2   2   1   2   1   1   2   1   1   2   1   2   2   2   1   2   2   2   2   1   1   1   1   1   2   2   2   2   2   2   1   2   1   2   2   1   2   2   1   2   1   2   2   1   1   2   1   2   1   2   2   1   2   2   1   2   1   2   2   1   2   2   1   1   2   2   1   1   1   1   1   2   2   2   1   2   1   1   1   2   1
 MK-1-16                1   1   2   1   2   2   2   2   1   1   1   2   1   1   2   2   2   1   1   1   1   2   2   2   2   1   1   1   1   1   2   1   2   1   1   2   2   1   2   1   1   1   1   1   1   1   2   2   1   2   2   2   2   2   2   2   1   2   2   2   2   1   1   2   1   1   1   2   2   2   2   1   1   1   1   2   2   2   1   2   1   1   2   1   2   1   2   2   2   1   2   2   2   1   1   2   1   2   2   1   1   2   2   2   2   1   2   1   2   2   1   2   1   2   2   1   2   2   2   2   2   2   2   1   1   2   1   1   2   1   2   2   2   1   2   2   2   1   1   1   1   1   1   2   2   2   2   2   2   1   2   1   2   2   1   2   2   1   2   1   2   2   1   1   2   1   2   1   2   2   1   2   2   2   2   1   2   2   1   2   1   2   1   2   1   1   1   1   1   1   2   2   2   1   2   1   1   2   2   1
 MK-2-1                 2   2   2   2   1   2   2   2   1   2   2   1   2   2   1   2   2   2   1   1   2   1   2   2   1   1   1   2   2   1   2   1   2   1   2   1   2   1   1   1   2   1   2   2   1   1   1   1   1   2   1   2   1   2   2   2   1   1   2   1   1   1   1   2   1   2   2   2   1   2   2   2   2   1   2   2   1   2   2   2   1   1   1   2   1   1   1   1   2   1   2   1   1   2   1   2   2   2   2   2   1   2   2   1   1   1   2   2   1   1   1   2   1   2   1   1   2   1   2   1   1   1   1   2   2   1   2   1   1   2   2   2   2   1   2   2   2   1   1   2   1   2   2   1   1   1   1   2   2   2   1   2   2   1   2   2   2   2   2   2   1   2   2   1   2   1   1   1   2   1   2   2   1   1   2   2   1   1   2   1   2   2   1   2   1   2   1   2   2   1   2   1   2   1   1   2   1   2   2   1
 MK-2-2                 2   2   2   2   1   2   2   1   2   2   2   1   2   2   1   2   2   2   1   1   2   1   2   2   2   1   1   2   2   1   2   1   2   1   2   1   2   1   1   1   2   1   2   2   1   1   1   1   1   1   1   2   1   2   2   2   1   1   2   2   2   1   1   2   1   2   2   2   2   2   1   2   2   1   2   2   1   1   2   2   1   1   1   2   1   1   1   1   2   2   2   1   1   2   1   2   2   2   2   2   1   2   2   1   1   1   2   2   1   1   1   2   1   2   2   1   2   1   2   1   1   1   2   2   2   1   2   1   1   2   2   2   1   1   2   2   2   1   1   2   1   2   2   1   1   1   2   2   2   2   1   2   2   1   2   2   2   2   2   2   1   2   2   1   2   1   2   1   2   1   1   2   1   1   2   2   1   1   2   1   2   2   1   2   1   1   1   2   1   1   2   1   2   1   1   2   1   2   2   1
 MK-2-3                 2   2   2   2   1   2   2   1   2   2   2   1   2   2   1   2   2   2   2   1   2   1   2   2   2   2   1   2   2   1   2   1   2   1   2   1   2   1   1   1   2   1   2   2   1   1   1   2   1   1   1   2   1   2   2   2   1   1   2   2   2   1   1   1   1   2   2   2   2   2   1   2   2   1   2   2   1   1   2   2   1   2   1   2   2   1   1   1   2   2   2   1   1   1   1   2   2   2   2   1   1   2   2   2   1   1   2   2   1   1   1   2   1   2   2   1   2   1   2   1   1   1   2   2   2   1   1   1   1   2   2   2   1   1   2   2   2   1   2   2   1   2   2   1   1   1   2   2   1   2   1   2   2   1   2   2   2   2   2   2   1   2   2   1   2   1   2   1   2   1   2   2   1   1   2   2   1   1   2   1   2   2   1   2   2   1   1   2   1   1   1   1   2   1   2   1   1   2   2   1
 MK-2-4                 2   2   2   2   1   1   2   1   2   2   2   1   2   2   1   2   2   2   2   1   2   1   2   2   2   2   1   2   2   1   2   1   2   2   2   1   2   1   1   1   2   1   2   2   1   1   1   2   1   1   1   2   1   2   2   1   1   1   2   2   2   1   1   1   1   2   2   2   2   2   1   2   2   1   2   2   1   1   2   1   1   2   1   2   2   1   1   1   2   2   2   1   1   1   2   2   2   2   2   2   1   2   2   2   1   1   2   2   1   1   1   2   1   2   2   1   2   1   2   1   2   1   2   2   2   2   1   1   1   2   2   2   1   1   2   2   2   1   2   2   1   1   2   1   1   1   2   2   2   2   2   2   2   2   2   2   2   2   2   2   1   2   1   1   2   1   2   1   2   1   2   2   1   1   2   2   1   1   2   1   2   2   1   2   1   1   1   2   1   1   1   1   2   1   2   1   1   2   2   1
 MK-2-5                 2   2   1   1   1   1   2   1   2   1   2   1   2   2   1   2   1   2   2   1   2   1   2   2   2   2   1   2   2   1   1   2   2   2   2   1   2   1   1   1   1   1   2   2   1   1   1   1   1   1   1   2   1   2   2   2   1   1   2   2   2   1   1   1   1   2   2   2   2   1   1   2   2   1   2   2   1   1   2   1   1   2   1   2   2   1   1   2   2   2   2   1   2   1   2   2   2   2   2   2   1   2   2   1   1   1   2   2   1   1   1   2   1   2   1   1   2   1   2   1   2   1   2   2   2   2   1   1   1   2   2   2   1   1   2   2   2   1   2   2   1   1   1   1   1   1   1   2   2   2   2   2   2   2   2   2   2   2   2   2   1   2   1   1   2   1   2   1   2   1   2   2   1   1   2   2   1   1   2   1   2   2   1   2   1   1   1   2   1   1   1   1   2   1   2   1   1   2   2   1
 MK-2-6                 2   2   1   1   1   1   2   1   2   1   2   1   2   2   1   2   2   2   2   2   2   1   1   2   2   2   1   1   2   2   1   2   2   2   1   2   2   1   2   1   1   1   2   2   1   2   1   2   1   1   1   2   1   2   2   2   1   1   2   2   2   1   1   1   1   2   2   2   2   1   1   2   2   1   2   2   1   1   2   1   1   1   1   2   2   2   1   2   2   1   1   1   2   1   2   2   2   2   2   2   1   2   2   1   1   1   2   1   1   2   1   2   1   2   1   2   2   1   2   1   2   1   2   2   2   2   1   1   1   2   1   2   1   1   2   2   2   1   1   1   1   1   1   1   1   1   1   2   2   2   2   2   2   2   2   2   1   2   2   2   1   2   1   1   2   1   2   2   2   1   2   2   1   2   2   2   2   1   2   1   2   2   1   2   1   1   1   2   1   1   1   1   2   1   2   1   1   2   2   1
 MK-2-7                 2   2   1   1   1   1   2   1   1   1   2   1   2   2   1   2   2   2   2   2   2   1   1   2   1   2   2   1   2   2   1   2   2   2   1   2   2   1   2   1   1   1   2   2   1   2   1   2   1   1   1   2   1   2   2   2   1   1   2   2   2   1   1   1   1   1   2   2   2   1   1   2   2   2   2   2   1   1   2   1   1   1   1   2   2   2   2   2   2   1   1   1   2   1   1   2   2   2   1   2   1   2   2   1   1   2   2   1   2   2   1   2   1   2   1   2   2   1   2   1   2   1   2   2   2   2   1   1   1   2   1   2   1   1   2   1   1   1   2   1   1   1   1   1   2   2   1   2   2   2   2   2   1   2   2   2   1   2   1   2   1   2   1   1   2   1   2   2   2   1   2   2   2   2   2   2   2   1   2   1   2   1   1   2   1   1   1   2   1   2   1   1   2   1   2   1   2   2   2   1
 MK-2-8                 2   1   1   2   2   1   2   1   1   1   2   1   2   2   1   2   2   1   2   2   2   1   1   2   1   2   2   1   2   2   1   2   2   2   1   2   2   1   2   1   1   1   2   2   1   2   1   2   2   1   2   2   1   2   2   2   1   1   2   2   2   1   1   1   2   1   2   2   2   1   1   2   2   2   2   2   2   1   2   1   1   1   1   2   2   2   2   2   1   1   1   1   2   1   1   2   2   2   2   2   1   2   2   1   1   2   2   1   1   2   1   2   1   2   2   2   2   1   2   1   2   1   2   2   2   2   1   1   1   2   1   2   1   1   2   1   1   1   2   1   1   1   1   1   1   2   2   2   2   2   2   2   1   1   2   1   1   2   1   2   1   2   1   1   2   1   2   2   2   1   2   2   2   1   2   1   2   1   2   1   2   1   2   2   1   1   1   2   1   2   1   1   2   1   2   1   2   2   2   1
 MK-2-9                 2   1   1   2   2   2   2   1   1   1   2   1   2   1   1   2   2   1   1   2   1   1   1   2   1   2   2   1   2   2   1   2   2   1   1   2   2   1   2   2   1   1   2   2   1   2   2   2   2   1   2   2   1   2   2   2   2   1   2   2   2   1   1   1   2   1   2   2   2   1   1   2   2   2   2   2   2   1   2   1   1   1   1   2   2   2   2   2   1   1   1   1   2   1   1   2   2   2   2   2   1   2   2   1   1   2   2   1   1   2   1   2   2   2   2   2   2   1   2   1   2   1   2   2   2   2   1   1   2   2   1   2   1   1   2   1   1   1   2   1   1   1   1   1   1   2   2   2   2   2   2   2   1   1   2   1   1   2   1   2   1   2   1   1   2   1   2   2   2   1   2   2   2   1   2   1   2   1   2   1   2   1   2   2   1   1   1   2   1   2   1   1   2   2   2   1   2   2   2   1
 MK-2-10                2   1   1   2   2   2   2   1   1   1   2   1   2   1   1   2   2   1   1   2   1   1   1   2   1   2   2   1   2   2   2   2   2   1   1   2   2   1   2   2   1   1   2   2   1   2   1   2   2   1   2   2   1   2   2   2   2   1   2   2   2   1   2   1   2   2   2   2   2   1   1   2   2   2   2   2   2   2   2   1   2   1   1   2   2   2   2   2   1   1   1   1   2   1   1   2   2   1   2   2   1   2   2   1   1   2   2   2   1   2   1   2   1   2   2   2   2   1   1   2   2   1   2   2   2   2   1   1   2   2   1   2   1   2   1   1   1   1   2   1   1   1   1   1   1   2   2   2   1   1   2   2   1   1   2   1   1   1   1   2   1   2   1   1   2   1   2   2   2   1   2   2   2   1   2   1   2   1   2   1   2   1   2   2   1   1   1   2   1   2   1   1   1   2   2   1   2   2   2   2
 MK-2-11                2   1   1   2   2   2   2   1   1   1   2   1   2   1   1   2   2   1   1   2   1   1   1   1   1   2   2   1   2   2   2   2   2   1   1   2   2   1   2   2   1   1   2   2   1   2   1   2   2   1   1   2   1   1   2   2   2   2   2   2   2   2   2   1   2   2   2   1   2   2   1   2   2   1   2   2   2   2   2   1   2   1   1   2   2   2   2   2   1   1   1   1   2   1   1   2   2   1   2   2   1   2   2   1   1   2   2   2   1   2   1   2   1   2   2   2   2   1   1   2   2   1   1   2   2   2   1   1   2   1   2   2   1   2   1   1   1   1   2   1   1   1   1   1   1   1   2   2   1   1   2   2   1   1   2   1   1   1   2   2   1   1   1   1   1   1   2   2   2   1   2   1   2   2   2   1   2   1   2   1   2   1   2   2   1   1   1   1   1   2   1   1   1   2   2   1   2   2   2   2
 MK-2-12                1   1   1   2   2   2   2   1   1   1   2   1   2   2   1   2   2   2   2   2   1   1   1   1   1   2   2   1   2   2   2   2   2   1   1   1   2   1   2   2   1   1   2   2   1   2   1   1   2   1   1   2   1   1   2   2   2   2   1   1   2   2   2   1   2   2   2   1   1   2   1   2   2   1   2   2   2   1   2   1   2   1   1   2   2   2   2   2   1   2   1   1   2   1   1   1   2   1   2   2   1   2   2   1   1   2   1   2   1   2   1   2   1   2   1   2   2   1   1   2   2   2   2   2   2   2   1   1   2   1   1   2   1   1   1   1   1   1   2   1   1   1   1   1   1   1   2   2   1   1   1   2   1   1   2   1   1   1   2   2   1   1   1   1   1   1   2   2   2   1   2   1   2   1   2   1   2   1   2   1   2   1   2   2   1   1   1   1   1   1   1   1   1   2   2   1   2   2   1   2
 MK-2-13                1   1   1   2   2   2   2   1   1   1   2   1   2   2   1   2   2   2   2   2   1   1   1   1   1   2   2   1   2   2   2   2   2   1   1   1   2   1   2   1   1   1   2   2   1   2   2   1   2   1   1   2   1   1   2   2   2   2   1   1   2   2   2   1   2   2   2   2   1   2   1   2   2   1   2   2   2   1   2   1   2   1   1   2   2   2   2   2   1   2   1   1   2   1   1   1   2   1   2   2   1   2   2   1   1   2   2   2   1   2   1   2   1   2   1   2   2   1   1   2   2   2   2   2   2   2   1   1   2   1   1   1   1   1   1   1   1   1   1   1   1   2   1   1   1   1   2   1   1   1   1   2   1   1   2   1   1   1   2   2   2   1   1   1   1   1   2   2   2   1   2   1   2   1   2   1   1   2   2   1   2   1   2   2   2   1   1   1   1   1   1   1   2   2   2   1   2   1   1   2
 MK-2-14                1   1   1   2   2   2   2   1   1   2   2   1   2   2   1   2   2   2   2   2   2   1   1   1   1   2   2   1   2   2   2   2   2   1   1   1   2   2   2   1   1   1   2   1   1   2   2   1   2   1   1   2   1   1   2   2   2   2   1   1   2   2   2   1   2   2   2   2   1   2   2   2   2   1   2   2   2   1   2   1   1   1   1   2   1   2   2   2   1   2   1   1   2   1   1   1   2   1   2   2   1   2   1   1   1   2   2   1   1   2   1   2   1   2   1   2   2   1   2   2   2   2   1   2   2   2   1   1   2   1   1   1   1   1   1   1   1   1   2   1   1   2   1   1   2   1   2   1   1   1   1   2   1   1   2   1   1   1   1   2   2   1   1   1   1   1   2   2   2   1   2   1   1   1   2   1   1   2   1   2   2   1   1   2   2   1   1   1   1   1   1   1   2   2   2   1   2   1   1   2
 MK-2-15                1   1   1   2   2   2   2   1   1   2   2   1   2   2   1   2   2   2   2   2   2   1   1   1   1   2   1   1   2   2   2   2   2   1   2   1   2   1   2   1   2   1   2   1   1   2   2   1   2   1   1   2   1   1   2   2   2   2   1   1   2   2   2   1   2   2   2   2   1   2   2   2   1   1   2   2   2   1   2   1   1   1   1   2   1   1   1   2   1   2   1   1   2   1   1   1   2   1   2   2   2   2   1   1   1   2   2   1   1   2   1   1   1   2   1   2   2   2   1   2   2   2   1   2   2   2   1   1   2   1   1   1   1   1   1   1   1   1   1   2   2   2   1   1   2   1   2   1   2   1   1   2   1   1   2   1   1   2   1   2   2   1   1   1   1   1   2   2   2   1   2   1   1   1   2   1   1   2   1   2   2   1   1   2   2   1   1   2   1   1   1   1   2   2   2   1   2   1   1   2
 MK-2-16                1   1   1   2   2   2   2   1   1   2   2   1   2   2   1   2   2   2   1   2   2   2   1   1   1   2   1   1   2   2   2   2   2   1   1   1   2   1   2   1   2   1   2   1   1   2   2   1   2   2   1   2   1   1   2   2   2   2   1   1   2   2   2   1   2   2   2   2   1   2   2   2   1   1   2   1   2   1   2   1   1   1   1   2   1   1   1   2   1   2   1   1   1   1   1   1   2   1   2   2   2   2   1   1   1   2   2   1   1   2   1   1   1   2   1   2   2   2   1   2   2   1   1   2   2   1   1   1   2   1   1   1   1   1   1   1   1   1   1   2   2   2   2   1   2   1   2   1   2   1   1   2   1   1   2   1   1   2   1   2   2   1   2   1   1   1   2   2   1   1   1   1   1   1   2   1   1   2   1   2   2   2   1   2   2   1   1   2   1   1   1   2   2   2   2   1   2   1   1   2
 MK-3-1                 2   2   2   1   1   2   1   2   1   2   2   1   2   1   2   2   1   1   2   1   2   2   1   1   1   1   1   2   1   1   1   2   2   1   2   1   1   1   1   1   1   1   2   1   2   1   2   2   2   1   2   1   1   2   1   1   2   2   1   2   1   1   2   2   2   1   1   1   2   1   2   1   1   1   1   2   2   1   2   1   1   2   1   1   2   1   1   2   1   1   2   1   1   2   1   2   2   2   2   2   1   1   2   2   2   1   1   1   2   1   2   1   2   2   2   1   2   2   1   1   2   1   1   2   1   2   2   2   2   2   2   1   1   2   1   1   2   1   2   1   2   1   1   1   1   1   2   2   2   1   1   2   1   1   1   2   2   1   2   2   2   1   2   2   1   1   2   2   2   1   2   1   1   2   1   1   1   2   2   1   2   1   1   2   2   1   1   2   1   2   2   2   2   1   2   1   1   2   1   2
 MK-3-2                 2   2   2   1   1   2   1   2   1   2   2   1   2   1   2   1   1   1   2   1   2   2   1   1   1   1   1   2   1   1   1   2   2   1   1   1   2   1   1   1   1   1   2   1   2   1   1   2   2   1   2   1   1   2   1   1   2   1   1   2   1   1   2   2   2   1   1   1   2   1   2   1   1   1   1   2   2   2   2   2   1   2   1   1   1   1   1   2   1   1   2   1   1   2   1   2   2   2   2   2   1   1   2   2   2   1   1   1   2   1   2   1   2   2   2   1   2   2   1   1   2   1   1   2   1   2   2   2   2   2   1   1   2   2   1   1   2   1   2   1   2   1   1   1   1   1   2   2   2   1   1   2   1   1   2   2   2   1   2   2   1   1   2   2   2   1   1   2   2   1   1   1   1   2   1   1   1   2   2   1   2   1   1   2   2   1   1   2   1   2   1   2   2   1   2   1   1   2   1   2
 MK-3-3                 2   2   2   1   2   2   1   2   1   2   2   1   2   1   2   2   1   1   1   1   2   2   1   1   2   1   1   2   1   1   1   2   2   1   1   1   2   1   1   1   1   2   2   1   2   1   1   2   2   1   2   2   1   2   1   1   2   1   1   2   1   1   2   2   2   1   1   1   2   1   2   1   1   1   1   2   2   2   2   1   1   1   1   1   1   1   1   2   1   1   2   1   1   2   1   2   2   2   2   2   1   1   2   2   2   2   1   1   2   1   2   1   2   2   2   1   2   2   2   1   2   2   2   2   1   2   2   2   2   2   2   1   2   2   1   1   1   1   2   1   2   1   1   1   1   1   2   2   2   1   1   2   1   1   2   2   2   1   2   2   1   1   1   2   2   1   1   2   2   1   1   1   1   2   1   1   1   2   2   1   2   1   1   2   2   2   2   2   1   2   1   2   2   1   2   1   1   2   1   2
 MK-3-4                 2   2   2   1   2   2   1   2   1   2   2   1   1   1   2   2   1   1   1   1   2   2   1   1   2   1   1   2   1   1   1   2   2   1   2   1   2   1   2   1   1   2   2   1   2   1   1   2   2   1   2   2   1   2   1   1   2   2   1   2   1   1   2   2   2   1   1   1   2   2   2   1   1   1   1   2   2   2   2   2   2   1   2   2   1   1   1   2   1   1   2   1   1   2   1   2   2   2   2   2   2   1   2   2   2   2   1   1   2   1   2   2   2   2   2   1   1   2   2   1   2   1   2   2   1   2   1   2   2   2   2   1   2   2   1   1   1   1   2   1   2   1   1   1   1   1   2   2   2   1   1   2   1   1   2   1   2   1   2   2   1   1   1   1   2   1   1   2   2   1   1   1   1   1   1   1   1   2   2   1   2   1   1   2   2   2   1   2   1   2   1   2   2   2   2   1   1   2   1   2
 MK-3-5                 2   2   2   1   2   2   1   2   1   2   2   1   1   1   2   2   1   1   1   1   2   2   1   1   1   1   1   2   1   1   1   2   2   1   2   1   2   2   2   1   1   2   2   1   2   2   1   2   2   1   2   2   1   2   1   1   2   2   1   2   1   1   2   2   2   1   1   1   2   2   2   1   1   1   2   2   2   2   2   2   2   1   1   2   1   1   1   1   1   1   2   1   1   2   1   2   2   1   1   1   2   1   2   2   2   2   1   1   2   1   2   2   2   2   2   1   1   2   2   1   2   1   2   2   1   2   1   2   2   2   2   1   2   2   1   1   1   1   2   1   2   1   1   1   1   1   2   2   2   1   1   2   1   1   2   1   2   1   2   2   1   1   1   1   2   1   2   2   1   1   1   1   1   1   2   1   1   2   1   1   2   1   1   2   2   2   1   2   1   2   1   2   2   2   2   1   1   2   1   2
 MK-3-6                 2   2   2   1   2   2   1   2   1   2   2   1   1   1   1   2   1   2   1   1   2   2   1   1   2   1   1   2   1   1   1   2   2   1   2   1   2   2   2   1   1   2   2   2   2   2   1   1   2   1   2   2   1   2   1   2   2   2   1   2   1   2   2   2   2   1   1   2   2   2   1   1   1   1   2   2   2   2   2   2   2   1   1   2   1   1   1   1   1   1   2   1   1   2   1   2   2   1   2   1   2   1   2   1   2   2   1   1   2   1   1   1   2   2   2   1   1   2   1   1   2   1   2   2   1   2   1   1   2   2   2   1   2   2   2   1   1   1   2   1   2   1   1   1   1   1   2   2   2   1   1   2   1   1   2   1   2   1   2   2   1   1   1   1   2   1   2   2   1   1   1   1   1   1   2   1   1   2   1   1   2   1   1   2   1   2   1   2   1   2   1   2   2   2   2   1   1   2   1   2
 MK-3-7                 2   2   2   1   2   2   1   2   1   2   2   1   1   1   2   2   1   2   1   2   2   2   1   1   2   1   1   2   1   1   1   1   1   1   2   1   2   2   2   1   1   2   2   2   2   2   1   2   2   1   2   2   1   2   1   2   2   2   1   2   1   2   2   2   2   1   1   2   2   2   1   1   1   1   2   2   2   2   2   2   2   1   1   2   1   1   1   1   1   1   2   1   1   2   1   2   2   1   2   1   2   1   2   1   2   2   1   1   2   1   1   1   2   2   2   1   1   2   1   1   2   1   2   1   1   2   1   1   2   2   2   1   2   2   2   1   1   1   2   1   1   1   1   1   1   1   1   2   2   1   1   2   1   1   2   1   2   1   2   2   1   1   1   2   2   1   2   2   1   1   1   1   1   1   2   1   1   2   1   1   2   1   1   2   1   2   1   2   1   2   1   2   2   2   2   1   2   2   1   2
 MK-3-8                 2   1   2   1   2   2   1   2   1   1   2   1   1   1   2   1   1   2   1   2   2   2   1   1   2   2   1   2   1   1   1   2   1   1   2   1   1   2   2   1   1   2   2   2   2   2   1   1   2   1   2   2   1   2   1   2   2   2   2   1   1   2   2   2   2   1   1   2   2   2   1   1   1   1   2   1   2   2   2   2   2   1   1   2   1   1   1   1   1   1   2   1   1   2   1   2   2   1   1   1   2   1   2   1   1   2   1   1   2   1   1   1   2   2   2   1   1   2   1   1   2   1   2   1   2   2   1   1   2   2   2   1   2   2   2   1   1   1   2   1   1   1   1   1   1   1   1   2   2   1   1   2   1   1   1   1   2   1   2   2   1   1   1   2   1   1   2   2   1   2   1   1   1   1   2   1   1   2   1   1   2   1   1   2   2   2   1   1   1   2   1   1   2   2   2   1   2   2   1   2
 MK-3-9                 2   1   2   1   2   2   1   2   1   1   2   1   1   1   2   2   1   2   1   2   1   2   2   1   2   2   1   2   1   1   1   1   1   2   2   1   1   2   2   1   1   2   2   2   2   2   1   1   2   1   2   2   1   2   1   1   2   2   2   1   1   2   2   2   2   1   1   2   2   1   2   1   1   1   2   1   2   2   2   2   2   1   1   1   1   1   1   1   1   1   2   1   1   2   1   1   2   1   1   1   2   1   2   1   1   2   1   1   2   2   1   1   2   2   2   1   1   2   1   1   2   1   1   1   1   2   1   1   2   2   1   2   2   2   2   1   1   1   2   1   1   1   2   1   1   1   1   2   2   1   1   2   1   1   1   1   2   1   2   1   1   1   1   2   1   1   2   2   2   2   1   1   1   1   2   1   1   2   1   1   2   1   1   2   2   2   1   1   1   2   1   1   2   2   2   1   2   2   1   2
 MK-3-10                2   1   2   1   2   2   1   1   1   1   2   2   2   1   2   2   1   2   1   2   1   2   2   1   2   2   1   2   1   1   1   1   1   2   2   1   1   2   1   1   1   2   2   2   2   2   1   1   1   1   2   2   1   2   1   1   2   2   2   1   1   2   2   2   2   1   1   2   2   1   2   1   1   1   2   1   2   2   1   2   1   1   1   1   1   1   1   1   1   1   2   1   1   2   1   1   2   1   1   1   1   1   2   1   1   2   1   1   2   2   1   1   2   2   2   1   1   2   1   2   1   1   1   1   1   2   1   1   2   2   1   2   2   2   2   1   1   1   2   1   1   1   2   1   1   1   1   2   2   1   1   2   1   1   2   1   2   1   2   1   1   1   1   2   1   1   1   2   2   2   1   1   1   1   2   1   1   2   1   2   2   1   1   2   2   2   1   1   1   2   1   1   2   2   2   1   2   2   1   2
 MK-3-11                2   1   2   1   2   2   1   1   1   1   2   2   2   1   2   2   1   2   1   2   1   2   2   1   2   2   1   2   2   1   2   1   1   2   2   1   1   1   1   1   1   2   2   2   2   2   1   1   1   1   2   2   1   2   1   1   2   2   2   1   2   2   2   2   2   1   2   2   2   1   2   1   1   1   2   1   2   2   1   1   1   1   1   1   2   1   2   1   1   1   2   1   1   1   1   2   2   1   1   1   1   2   2   2   1   2   1   1   2   2   1   1   2   2   2   1   2   2   1   2   1   1   1   1   1   2   1   1   2   2   1   2   2   2   2   1   1   1   2   1   2   1   2   1   2   1   1   1   2   1   1   2   1   1   1   1   2   1   2   1   1   1   1   2   1   1   1   2   2   2   1   1   1   1   2   1   1   2   1   2   2   1   1   2   2   2   2   1   1   2   1   1   2   2   1   2   2   2   1   2
 MK-3-12                2   1   2   1   2   2   1   1   2   1   2   2   2   1   2   2   1   2   1   2   1   2   2   1   2   2   1   2   2   1   2   1   1   2   2   1   1   1   1   1   1   2   1   2   2   2   1   1   1   1   2   2   1   2   1   1   2   2   2   1   2   2   2   2   2   1   2   2   2   2   2   1   1   1   2   1   2   2   2   2   1   1   1   1   2   1   2   1   1   1   2   1   1   1   1   2   2   1   1   1   1   2   2   2   1   2   1   1   2   1   1   1   1   2   2   1   2   2   1   2   1   1   1   1   1   2   1   1   2   2   1   2   2   2   2   2   2   1   2   1   2   1   2   1   2   1   1   1   2   1   1   2   1   1   1   1   2   1   2   1   1   1   1   2   1   1   1   2   2   2   1   1   1   1   2   1   1   2   1   2   2   1   1   2   2   2   1   1   1   2   1   1   2   2   1   2   2   2   1   2
 MK-3-13                2   1   2   1   2   2   1   1   2   1   2   2   2   1   2   2   1   2   1   2   1   2   2   1   1   2   1   2   2   1   2   1   1   2   2   1   1   1   1   1   1   2   1   2   2   2   1   1   1   1   2   2   1   2   1   1   2   2   2   1   2   2   2   2   2   1   2   2   2   2   2   1   1   1   2   1   2   2   2   1   2   1   2   1   2   1   2   1   1   1   2   1   1   1   1   2   2   2   1   1   1   2   2   2   1   2   1   1   2   1   1   1   1   2   2   2   2   1   1   2   1   1   1   1   1   2   1   1   2   2   1   2   1   2   2   2   2   1   2   1   2   1   2   1   2   1   1   1   2   2   1   2   1   1   1   1   2   2   2   1   2   1   1   2   1   1   1   2   2   2   1   1   2   1   2   1   2   2   2   2   2   1   1   2   2   2   1   1   1   2   1   1   2   2   1   2   2   2   1   2
 MK-3-14                2   1   2   1   2   1   1   1   1   1   2   2   2   1   2   2   1   2   1   2   1   2   2   1   1   2   1   1   2   1   2   1   1   2   1   1   1   1   1   2   1   2   1   2   2   2   1   1   1   2   2   2   1   1   1   1   2   2   2   1   2   2   2   2   2   1   2   2   2   1   2   1   1   1   2   1   2   2   2   1   2   1   2   1   2   1   2   1   1   1   2   1   1   1   1   2   2   2   2   1   1   1   2   2   1   2   1   1   1   1   1   1   1   2   2   2   2   1   1   2   1   1   1   1   1   2   1   1   2   2   2   2   1   2   1   2   2   1   2   1   2   1   2   1   2   1   1   1   2   1   1   1   1   1   1   1   2   2   1   1   2   1   1   2   2   2   1   2   2   1   1   1   2   1   1   1   2   2   2   2   2   1   1   2   2   2   1   1   1   2   1   2   2   2   1   2   2   2   1   2
 MK-3-15                2   2   2   1   2   1   1   2   1   1   2   2   2   1   2   2   1   2   1   2   2   2   2   1   1   2   1   1   2   2   2   2   1   2   1   1   1   1   1   2   1   2   2   2   1   2   1   1   1   2   2   2   1   1   1   1   2   2   2   1   2   2   2   2   2   1   2   2   2   1   2   1   1   1   1   1   2   2   2   1   1   1   2   1   2   1   2   1   1   1   2   1   1   1   1   2   2   2   2   1   1   1   2   2   1   2   1   2   1   1   1   1   1   2   2   1   2   1   1   2   1   1   2   1   1   2   1   1   1   2   2   2   1   2   1   2   2   2   2   1   2   1   2   1   2   1   1   1   2   1   1   1   1   1   1   1   2   2   1   1   2   1   2   2   2   2   1   2   2   1   1   1   2   1   1   1   2   2   2   2   2   2   1   1   2   2   1   1   1   2   1   2   2   2   1   2   2   2   1   2
 MK-3-16                2   2   2   1   2   1   1   2   1   2   2   2   2   1   2   2   1   2   1   2   2   2   2   1   1   2   1   1   2   2   2   2   1   2   1   1   1   1   1   2   1   2   2   2   2   2   1   1   1   2   2   2   2   2   1   2   2   2   2   1   2   2   2   2   2   1   2   2   2   1   2   1   1   1   1   1   2   2   2   1   1   1   2   1   2   1   2   1   1   1   2   1   1   1   1   1   2   1   2   1   1   1   2   2   1   2   1   2   1   1   1   1   1   1   2   1   2   1   1   2   1   1   2   1   1   2   1   1   1   2   1   2   1   2   1   2   2   2   2   1   2   1   2   2   1   1   1   1   2   1   1   1   1   1   1   1   1   2   1   1   2   1   2   2   2   2   1   2   2   1   1   1   2   1   1   1   2   2   2   2   2   2   1   1   2   1   1   1   1   2   1   2   2   2   1   2   2   2   1   2
 MK-4-1                 1   2   1   2   1   2   2   1   2   2   1   2   1   2   2   2   2   1   2   1   1   1   1   1   2   2   1   1   1   1   2   1   1   1   2   1   1   2   2   2   2   2   2   1   2   1   1   2   2   1   2   2   1   2   1   2   2   1   2   2   1   2   1   2   2   2   1   2   2   2   2   1   1   2   2   2   2   1   1   1   2   1   1   1   1   2   1   2   1   1   1   1   1   1   1   2   2   2   2   1   2   2   2   1   2   1   2   2   1   1   2   1   2   1   1   1   1   1   2   1   2   2   1   1   2   1   1   1   2   2   1   1   1   1   2   1   2   1   2   2   1   1   1   2   2   2   2   1   2   1   2   2   2   1   2   2   2   2   1   2   2   1   1   2   2   1   2   2   2   1   1   1   1   1   2   1   2   1   1   1   2   1   2   2   1   1   2   2   1   1   1   1   1   1   1   2   2   1   2   1
 MK-4-2                 1   2   1   2   2   2   2   1   2   2   1   1   1   2   1   2   2   1   2   1   1   1   1   1   2   2   1   1   2   2   2   1   1   1   2   1   1   2   2   2   2   2   2   1   2   1   1   2   2   1   2   2   1   2   1   2   2   1   2   2   1   2   1   2   2   1   1   2   2   1   2   1   1   2   2   2   2   1   1   1   2   2   1   1   1   1   1   2   1   1   1   1   2   1   1   1   2   2   2   1   2   2   2   1   2   1   2   2   1   1   2   1   2   1   1   1   1   1   2   1   2   2   2   1   2   1   1   1   2   1   1   1   2   1   2   1   1   1   2   2   1   1   2   2   2   2   2   1   2   1   2   2   2   1   2   2   2   2   1   2   2   1   1   1   2   1   2   2   2   1   1   2   1   1   2   1   2   1   1   1   2   2   2   2   1   1   2   2   1   1   1   1   1   2   1   1   2   1   2   1
 MK-4-3                 1   2   1   2   2   2   2   1   2   2   1   1   1   2   1   2   1   1   2   1   1   1   1   1   2   2   1   1   2   2   2   1   1   1   2   1   1   2   2   2   2   2   2   1   2   1   1   1   2   1   2   1   1   2   1   2   2   1   2   2   1   2   1   2   2   2   1   2   2   1   2   1   1   2   2   2   2   1   2   1   2   2   1   1   2   1   1   2   1   1   1   1   2   1   1   1   2   2   2   1   2   2   2   1   2   1   2   1   1   1   2   1   2   1   1   1   1   1   2   1   2   2   2   1   2   1   1   1   2   1   1   1   2   1   2   1   1   1   2   2   1   2   1   2   2   2   1   1   2   1   2   1   2   1   2   2   2   2   1   2   2   2   1   1   2   1   2   2   2   1   2   2   1   1   2   1   2   1   1   1   2   2   2   2   1   1   2   2   1   1   1   1   1   2   1   1   2   1   2   1
 MK-4-4                 1   2   1   2   2   2   2   1   2   2   2   2   1   2   1   2   1   1   2   1   1   2   1   1   1   1   1   1   2   2   2   2   1   1   2   1   1   2   2   2   2   2   2   1   2   1   1   1   2   2   2   1   1   2   1   1   2   1   2   2   2   2   1   2   2   2   1   2   2   1   2   1   1   2   2   2   2   1   2   1   2   2   1   1   2   1   1   2   1   1   1   1   2   1   1   1   2   2   2   1   2   2   2   1   2   2   2   1   1   1   2   1   1   1   1   1   1   1   1   2   2   2   1   1   2   2   1   1   1   1   1   1   2   1   2   1   1   1   2   2   1   2   1   2   2   2   1   1   2   1   2   1   2   1   2   1   2   2   1   2   2   2   1   1   2   1   2   2   2   1   2   2   1   1   2   1   1   1   1   1   2   1   2   1   1   1   2   1   1   1   1   1   1   2   1   1   2   1   2   2
 MK-4-5                 1   2   1   1   2   2   2   2   2   2   2   1   1   2   1   2   1   1   2   1   2   2   1   1   2   1   1   1   2   2   2   2   1   1   2   2   1   2   1   2   2   2   2   1   2   1   1   1   2   2   2   1   1   2   1   1   2   1   1   2   2   2   1   1   2   2   1   2   2   1   2   1   1   2   2   2   2   1   2   1   2   2   1   1   2   1   1   2   1   1   1   2   2   1   1   1   2   2   1   1   2   2   2   1   2   2   2   1   1   1   2   1   1   1   1   1   1   1   1   2   2   2   1   1   2   2   2   1   1   1   1   1   2   1   2   1   2   1   2   2   1   2   1   2   2   2   2   1   2   1   2   2   1   1   2   1   2   1   1   2   2   2   1   1   2   1   2   1   2   1   2   2   1   1   2   2   2   1   1   1   2   1   2   1   1   2   2   1   1   1   1   1   1   1   1   1   2   1   2   2
 MK-4-6                 1   2   1   1   1   2   2   2   2   2   2   2   2   2   1   2   1   1   2   1   2   2   1   1   2   1   1   1   2   2   2   2   1   1   2   2   1   1   1   2   1   2   2   1   2   1   1   2   2   2   1   2   1   1   1   1   2   2   1   2   2   2   1   1   2   2   1   2   2   2   2   1   1   2   2   2   2   1   2   1   2   2   1   2   2   1   1   2   1   1   1   2   2   1   1   1   2   2   1   1   2   1   2   1   2   2   2   1   1   1   2   1   1   1   1   1   1   1   1   2   2   2   1   1   2   2   2   1   1   1   1   1   2   1   2   1   2   1   2   2   1   2   1   2   2   2   2   1   2   1   2   2   1   1   2   1   2   2   1   2   2   2   1   1   2   1   2   1   1   1   2   2   1   1   2   2   2   1   2   1   2   1   2   1   1   2   2   1   1   1   1   1   1   1   1   1   2   1   2   2
 MK-4-7                 1   2   1   1   1   2   2   2   1   2   2   2   2   2   1   2   1   1   2   1   2   2   1   1   2   1   1   1   2   2   2   1   1   1   2   2   1   1   1   2   2   2   1   1   2   1   1   2   2   2   1   2   1   1   1   1   2   2   1   2   2   2   1   1   2   1   1   2   2   2   2   1   1   2   2   1   2   1   2   1   1   1   2   1   2   1   1   2   1   1   1   2   2   1   2   2   2   2   1   1   2   1   2   2   2   1   2   1   1   1   2   1   1   1   1   1   1   1   1   2   2   2   1   1   2   2   2   1   2   1   1   2   2   1   2   1   2   1   2   2   1   2   1   2   1   2   2   1   2   2   2   2   1   1   2   1   2   2   1   2   2   1   1   1   2   1   2   1   1   1   2   2   1   1   2   2   2   1   2   1   2   1   2   1   1   2   2   1   1   1   1   1   1   1   2   1   2   2   2   2
 MK-4-8                 1   2   1   1   1   1   2   2   1   2   1   2   2   2   1   2   1   2   2   2   2   1   1   1   1   1   1   1   1   2   2   1   1   1   2   2   1   1   2   2   2   2   1   1   2   1   1   2   2   2   1   2   1   1   1   1   2   2   1   2   2   2   1   1   2   1   1   2   2   2   2   1   1   2   2   1   1   1   2   1   1   1   1   1   2   1   1   1   1   1   1   2   1   1   2   2   2   2   1   1   2   1   2   2   2   1   2   1   1   1   2   1   1   1   1   1   2   1   1   2   2   2   1   1   2   2   2   1   2   1   1   2   2   1   2   1   2   1   2   2   1   2   1   2   2   2   2   2   2   2   2   2   2   1   2   2   2   2   1   2   2   1   1   2   2   1   2   1   1   1   2   2   1   1   2   2   2   1   2   1   2   1   2   1   1   2   2   2   1   1   1   1   1   1   2   1   2   2   1   2
 MK-4-9                 1   2   1   1   1   1   2   2   1   2   1   2   2   2   1   1   1   2   2   2   2   1   1   1   1   1   1   1   1   2   2   1   1   1   2   2   1   1   1   2   2   2   1   1   1   1   1   2   2   2   1   2   1   1   1   1   2   2   1   2   2   2   1   1   2   1   1   2   2   2   2   1   1   2   1   1   1   1   2   2   1   1   1   1   2   1   1   1   1   1   2   2   1   1   2   2   2   2   1   1   2   1   2   2   2   2   2   1   1   1   2   2   1   1   1   1   1   1   1   2   2   2   1   1   2   2   1   1   2   1   1   2   2   1   2   1   2   1   2   2   1   2   1   2   2   2   2   2   2   1   2   2   2   1   2   2   2   2   1   1   2   1   1   2   2   1   2   1   1   1   2   2   1   1   2   2   2   1   2   1   2   1   2   1   1   2   2   2   1   1   1   1   1   1   2   1   2   2   1   2
 MK-4-10                1   1   1   1   2   1   2   2   1   2   1   2   2   2   1   1   1   2   2   2   2   1   1   1   1   1   1   1   1   2   2   1   1   1   2   2   1   1   2   2   2   2   1   1   1   1   1   2   2   2   1   2   1   1   1   1   2   2   1   2   2   2   1   1   2   1   1   2   2   2   2   1   1   2   1   1   1   1   2   2   2   2   1   1   2   1   1   1   2   1   1   2   1   1   2   2   2   2   1   1   2   1   2   2   2   2   2   1   1   1   2   2   2   1   2   1   1   2   1   2   2   2   1   2   2   2   1   1   2   1   1   2   2   1   2   1   2   1   2   2   1   2   1   2   2   2   2   2   2   1   2   2   2   1   2   2   2   2   1   1   2   1   1   1   2   1   2   1   1   2   2   2   1   1   2   2   2   1   2   1   2   1   2   1   1   2   2   2   1   1   1   1   1   1   2   1   2   1   1   2
 MK-4-11                1   1   1   1   2   1   1   1   1   2   1   2   2   2   1   1   1   2   2   2   2   1   1   1   1   2   1   1   1   2   2   1   1   1   1   2   1   1   1   2   2   2   1   1   2   1   1   2   2   2   1   2   1   1   1   1   2   1   1   2   2   2   1   1   2   1   1   2   2   2   2   1   1   2   1   2   1   1   2   2   2   2   1   1   2   1   1   1   2   1   1   1   1   1   2   2   2   2   1   1   2   1   2   2   2   2   2   1   1   1   2   2   2   1   2   1   1   2   1   2   2   2   1   2   2   2   1   1   2   1   1   2   2   1   2   1   2   1   2   2   1   2   1   2   2   2   2   1   2   2   2   2   2   1   2   2   2   2   1   1   2   1   1   1   2   1   2   1   1   2   2   2   1   1   2   2   2   1   2   1   2   2   2   1   1   2   2   2   1   1   1   1   1   1   2   1   1   1   1   2
 MK-4-12                1   1   1   1   2   2   1   1   1   2   1   2   2   2   1   1   1   2   2   2   2   1   1   1   1   2   1   1   1   2   2   1   2   2   1   2   1   1   1   2   2   2   1   1   2   1   1   2   2   2   1   2   1   1   1   1   2   1   1   1   2   2   2   1   2   1   2   2   2   2   1   1   1   2   2   2   1   1   2   2   2   2   1   1   2   2   1   1   2   1   1   1   1   2   2   2   2   2   1   1   2   2   2   2   2   2   2   1   1   1   1   2   2   1   1   1   1   2   1   2   2   1   1   2   2   2   1   1   2   1   1   1   2   1   2   1   2   1   2   2   1   2   1   2   2   2   2   1   2   2   2   2   2   1   2   2   2   2   1   1   1   1   1   1   2   1   2   1   1   2   2   2   1   1   2   2   2   1   2   1   2   2   2   1   1   1   1   1   1   1   1   2   1   2   2   1   1   1   1   2
 MK-4-13                2   1   1   1   2   2   1   1   1   2   1   2   2   2   1   1   1   2   2   2   2   1   1   1   1   2   1   1   1   2   2   1   2   2   1   2   1   1   1   2   1   2   1   1   2   1   1   2   2   2   2   2   1   1   1   1   2   1   1   2   2   1   1   1   1   1   2   1   2   1   1   1   1   2   1   2   1   1   2   2   2   2   1   1   2   2   1   1   2   1   1   2   1   2   2   2   2   2   1   1   2   2   2   2   2   2   2   1   1   1   1   2   1   1   1   1   1   2   1   2   2   1   1   2   1   2   1   1   1   1   1   2   2   1   2   1   1   1   2   2   1   2   2   2   2   2   2   1   2   1   2   2   2   1   2   2   2   2   1   2   1   1   2   1   2   1   2   1   1   2   2   2   1   1   2   2   2   1   2   1   2   2   2   1   1   1   1   1   1   1   1   2   1   2   2   2   1   1   1   2
 MK-4-14                2   1   2   1   2   2   1   1   1   2   1   2   2   2   1   1   1   2   2   2   2   1   1   1   1   2   1   2   2   2   2   1   2   2   1   2   1   1   1   2   1   2   1   1   2   1   1   2   2   2   2   2   1   1   1   1   2   1   1   1   2   1   1   1   2   1   2   1   2   1   2   1   1   2   1   2   1   1   2   2   2   2   1   1   1   1   1   1   2   1   1   2   1   1   2   2   2   2   1   1   2   1   2   2   2   2   2   1   1   1   1   2   1   1   1   1   1   2   1   1   2   1   2   2   1   2   1   2   1   1   2   2   2   1   2   2   1   1   2   2   1   2   2   1   2   2   2   1   2   1   2   2   2   1   2   2   2   2   1   2   1   1   2   1   2   1   2   1   2   2   2   2   1   1   2   2   2   1   2   1   2   2   2   2   1   1   1   1   1   1   1   2   1   1   2   2   1   1   1   2
 MK-4-15                2   1   2   1   2   1   1   2   1   2   1   2   2   2   1   1   1   2   2   2   2   2   1   1   1   2   1   1   2   2   1   1   2   2   1   2   2   1   1   2   1   2   1   2   2   1   1   2   2   2   2   2   1   1   2   1   2   1   1   1   1   1   1   1   2   1   2   1   2   1   2   1   1   2   1   2   1   1   2   2   2   2   1   1   1   1   1   1   2   1   1   2   1   1   2   2   1   2   2   1   2   1   2   2   2   1   2   1   1   1   1   2   1   1   1   1   1   1   1   1   2   1   2   2   1   2   1   2   1   1   2   2   1   1   2   2   1   1   2   2   1   2   2   1   2   2   2   1   2   1   2   2   2   1   1   2   2   2   1   2   1   1   2   1   2   1   2   1   2   2   2   2   1   1   1   2   2   1   2   1   2   2   2   2   1   1   1   1   1   1   1   2   2   1   2   2   1   2   1   1
 MK-4-16                2   1   2   2   2   1   1   2   1   2   2   2   2   1   1   1   1   1   2   1   2   2   1   1   1   2   1   1   2   1   1   1   2   2   1   2   2   2   2   2   1   2   1   2   1   1   1   2   2   2   1   2   1   1   2   1   2   1   1   1   1   1   1   1   2   1   1   1   2   1   2   1   1   2   1   2   1   1   1   2   2   2   2   1   1   1   1   1   2   2   1   2   1   2   2   2   1   2   2   1   2   1   2   1   2   2   2   1   1   1   1   2   1   1   1   1   2   1   1   1   2   1   2   2   1   2   1   2   1   1   2   2   1   1   2   2   1   1   2   2   1   2   2   1   2   2   2   1   2   1   1   2   2   1   1   2   2   2   1   2   1   2   2   1   2   1   2   1   1   2   1   2   1   1   1   2   2   1   2   1   2   2   2   2   2   1   1   1   1   1   1   2   2   2   2   2   2   2   1   2
 MK-5-1                 2   1   2   1   1   1   2   2   1   1   2   1   1   1   1   2   1   2   2   2   2   2   1   1   1   2   2   2   1   1   2   1   1   1   1   2   2   2   1   1   1   2   2   1   2   2   1   2   2   2   1   2   2   1   1   1   2   1   2   2   2   2   1   2   2   2   1   1   1   2   2   1   1   2   2   2   2   2   1   1   1   1   2   2   1   2   1   2   1   2   2   2   2   2   2   2   1   1   2   1   2   1   1   1   1   2   2   2   2   2   2   1   1   1   1   2   2   1   2   2   2   1   1   1   1   2   2   2   2   1   1   2   1   2   1   2   2   2   1   1   2   1   1   1   1   1   2   2   2   2   2   1   2   2   2   2   1   2   1   1   2   1   1   2   2   1   1   1   2   2   2   1   2   1   2   1   2   1   1   1   2   2   2   2   1   1   1   1   2   1   1   1   2   1   2   2   2   1   2   1
 MK-5-2                 2   1   2   2   1   1   2   2   1   1   1   1   1   1   1   2   2   2   2   2   2   2   1   1   1   2   2   2   2   1   2   1   1   1   1   2   2   2   1   1   1   2   2   2   2   2   1   1   2   1   1   2   2   2   1   1   2   1   2   2   1   2   1   2   2   2   1   1   1   2   2   1   1   2   1   1   2   2   1   1   1   1   2   1   1   2   1   2   1   2   2   2   2   2   2   2   1   1   2   1   2   1   1   1   1   2   2   2   2   1   2   1   1   1   1   2   1   1   2   2   2   1   1   1   1   2   2   2   2   1   1   2   1   2   1   2   2   2   1   2   2   2   1   1   1   1   2   2   2   2   2   1   1   2   2   2   1   2   1   1   2   1   1   2   2   1   1   1   2   2   2   2   2   1   2   1   2   1   1   1   2   2   2   2   1   1   2   1   2   1   1   1   2   1   2   2   2   1   2   1
 MK-5-3                 2   1   2   2   1   1   2   2   1   1   1   1   1   1   1   1   2   2   2   2   2   2   1   1   1   2   2   2   2   1   2   1   1   1   1   2   2   2   1   1   1   2   2   2   2   2   2   1   2   1   1   2   2   2   1   1   2   1   2   2   1   2   1   2   2   2   1   1   1   2   2   1   1   2   1   1   2   1   1   1   1   1   1   1   1   2   1   2   1   2   2   2   2   2   2   2   1   1   2   1   2   1   1   1   1   2   2   2   2   1   2   1   1   1   2   2   1   1   2   2   2   1   1   1   2   2   2   2   2   1   1   1   1   2   2   2   2   2   1   2   2   1   1   1   1   1   2   2   1   1   2   1   1   2   2   2   1   2   1   1   2   1   1   2   1   1   1   2   2   2   2   2   2   1   2   1   2   1   1   1   2   2   1   1   1   1   2   1   2   1   1   1   2   1   2   2   2   1   2   1
 MK-5-4                 2   1   2   2   1   1   2   2   1   1   1   1   1   1   1   1   2   1   2   2   2   2   1   1   1   2   2   1   2   1   2   1   1   2   1   2   2   2   1   1   1   2   2   2   2   2   2   1   2   1   1   2   2   2   1   1   2   1   2   1   1   2   1   2   2   2   1   1   1   2   2   1   1   2   1   1   2   1   1   1   1   1   1   2   1   2   1   2   1   2   2   2   2   2   2   2   1   1   2   1   2   1   1   2   1   2   2   2   2   2   2   1   1   1   2   2   2   1   2   2   2   1   1   1   2   2   2   2   2   1   1   1   1   2   2   2   2   2   1   2   2   2   2   1   1   1   2   2   1   2   2   2   1   2   2   2   1   2   1   1   2   1   1   2   1   1   1   2   1   2   2   2   2   1   1   2   2   1   1   1   2   2   1   1   1   1   2   1   2   1   1   1   2   1   2   2   2   1   2   1
 MK-5-5                 2   1   2   2   1   1   2   2   1   1   1   1   1   1   1   1   2   1   2   1   2   2   1   1   1   2   1   1   2   1   2   1   2   2   1   2   2   2   1   1   1   1   2   2   2   2   2   1   2   1   1   1   1   2   1   1   1   1   2   1   1   2   1   2   2   2   1   1   1   2   2   1   1   2   1   1   2   1   1   1   1   1   1   2   1   2   1   2   1   2   2   1   1   2   2   1   1   1   2   2   2   2   1   2   2   2   2   2   2   2   2   2   1   1   2   2   1   2   2   2   2   1   1   1   2   2   2   2   2   1   1   1   1   2   2   2   2   2   1   2   2   2   2   1   1   1   2   2   1   1   2   1   2   2   2   2   2   2   1   1   2   1   2   2   1   1   1   2   1   2   2   2   2   1   1   2   2   2   1   1   2   2   1   1   1   1   2   1   1   1   1   1   2   2   2   2   2   1   2   1
 MK-5-6                 2   1   2   2   1   1   2   2   1   1   1   1   2   1   1   1   2   1   1   1   2   2   1   1   1   2   1   2   2   1   2   1   2   2   1   2   2   2   1   1   1   1   1   2   2   2   2   2   2   1   1   1   1   1   1   1   1   1   2   2   1   2   1   1   1   2   1   1   1   1   2   1   1   2   1   2   2   1   1   1   1   1   1   2   1   2   1   2   1   2   2   1   1   1   2   1   1   1   2   2   2   2   1   2   2   2   2   2   2   2   2   2   1   1   2   2   2   2   2   2   2   1   1   1   2   2   2   2   1   1   1   1   1   1   1   2   2   2   1   2   2   2   2   1   1   1   2   2   1   1   2   1   2   2   2   2   2   2   1   1   2   1   2   2   1   1   1   2   2   2   2   2   2   1   1   2   2   2   1   1   2   1   1   1   1   1   2   1   1   1   1   1   2   2   2   2   2   1   2   1
 MK-5-7                 2   1   2   2   1   1   1   2   1   1   2   1   1   1   1   1   2   2   1   1   2   2   1   1   1   2   1   2   2   1   2   1   2   2   1   2   2   2   1   1   1   1   1   2   2   2   2   2   2   1   1   1   1   1   1   1   1   1   2   2   1   2   1   1   1   2   1   2   1   1   2   1   1   2   1   2   2   2   1   1   1   1   1   2   1   2   1   2   1   2   2   1   1   1   2   1   1   1   2   2   2   2   1   2   2   2   1   2   2   2   2   2   1   1   2   2   2   2   1   2   2   1   1   1   2   1   2   2   2   1   1   1   1   1   1   2   2   2   2   2   2   2   2   1   1   1   2   2   1   2   2   1   2   2   2   2   2   2   1   1   2   1   1   2   1   2   1   2   2   2   1   2   2   1   1   2   2   2   1   1   2   1   1   1   1   1   2   2   1   1   1   1   1   2   2   2   2   1   2   1
 MK-5-8                 2   1   2   1   2   1   1   1   1   1   2   2   1   1   1   1   1   2   1   2   1   2   1   1   1   2   1   2   2   1   2   1   1   2   1   2   2   2   2   2   1   1   1   2   2   2   2   2   2   1   2   2   1   1   1   1   1   1   2   2   1   2   1   1   2   2   1   1   2   1   2   1   1   2   1   2   2   2   2   1   1   1   1   2   2   2   1   2   1   2   2   1   1   1   2   1   1   1   2   2   2   2   1   2   2   2   1   2   2   1   2   2   1   1   2   2   2   1   1   2   2   1   1   1   2   1   2   2   2   1   1   1   1   1   1   1   2   2   2   2   2   2   2   1   1   2   2   2   2   2   2   1   2   2   2   2   2   2   1   1   2   1   1   2   1   2   1   2   2   2   1   2   2   2   1   2   2   2   1   1   2   2   1   1   1   1   2   2   2   1   1   1   2   2   2   2   2   1   2   1
 MK-5-9                 2   1   2   1   1   1   1   1   1   1   2   2   1   1   1   1   1   2   1   2   1   2   1   1   2   2   1   2   2   1   2   1   1   2   1   2   2   2   2   2   1   1   1   2   2   2   2   2   2   1   2   2   1   1   1   1   1   1   2   2   1   1   1   1   2   2   1   1   2   1   2   1   1   2   1   2   2   2   2   1   1   1   1   1   2   2   1   2   1   2   2   1   1   1   2   1   1   1   2   2   2   1   1   1   2   2   1   2   2   1   2   1   1   1   2   2   2   1   2   2   2   1   2   1   2   1   2   2   2   1   1   2   1   1   1   1   2   2   2   1   2   2   2   2   2   1   2   2   2   2   1   1   2   2   2   2   2   2   1   1   2   1   1   2   1   2   1   2   2   2   1   2   2   2   1   2   1   1   2   1   2   2   1   1   1   1   1   2   2   1   1   1   2   2   2   2   2   1   2   1
 MK-5-10                2   1   2   1   1   1   1   1   1   1   2   2   1   1   1   1   2   1   1   1   1   2   1   1   2   2   1   2   2   1   2   2   1   2   1   1   2   2   2   1   1   1   1   2   2   2   2   2   2   1   1   2   1   1   1   1   1   1   2   2   1   1   1   1   2   2   1   1   2   1   2   1   1   2   1   2   2   2   2   1   1   1   1   1   1   2   1   2   1   2   2   1   1   1   1   1   1   1   2   1   2   1   1   1   2   2   1   2   1   2   2   1   2   2   2   2   2   1   2   2   1   2   2   1   2   1   2   2   2   2   1   1   1   1   1   1   2   2   2   1   2   2   2   2   2   1   2   2   2   2   1   1   2   2   2   2   2   2   1   1   2   1   1   2   1   2   1   2   2   2   1   2   2   2   1   2   1   1   2   1   2   2   1   1   1   1   1   2   2   1   1   1   2   2   2   2   2   1   2   1
 MK-5-11                2   2   1   1   1   1   1   1   1   1   2   2   1   1   1   1   2   1   1   1   1   2   1   1   2   2   1   2   2   1   1   2   1   2   1   1   2   2   1   1   1   1   1   2   2   2   2   2   2   1   1   2   1   1   1   1   1   1   2   2   1   1   1   1   2   2   1   1   2   1   2   1   1   2   1   2   2   1   2   1   1   1   1   1   1   2   1   2   2   2   2   1   1   1   1   1   1   1   2   1   2   2   1   1   2   2   1   2   1   2   2   1   2   2   2   2   2   1   2   2   1   2   2   1   2   1   2   2   2   2   1   1   2   1   2   1   2   2   2   1   2   2   2   2   2   1   2   2   1   2   1   1   2   2   2   2   2   2   1   1   2   2   1   1   1   2   1   2   2   1   1   2   2   1   1   2   1   1   2   1   2   2   1   1   1   1   1   2   2   1   1   1   2   1   2   2   2   1   2   1
 MK-5-12                2   2   1   1   1   1   1   2   1   1   2   2   2   1   1   1   2   1   1   1   1   2   2   1   1   2   2   2   2   1   1   2   1   2   1   2   2   2   1   1   1   1   2   1   2   2   2   2   2   1   1   1   1   1   1   1   1   1   2   2   1   1   1   1   2   2   1   1   2   1   2   1   1   2   1   2   2   1   2   1   1   1   1   1   1   2   1   2   2   2   2   1   1   1   1   1   1   1   2   1   2   1   1   1   2   2   1   2   1   2   2   1   2   2   2   2   2   1   2   2   1   2   2   1   2   1   2   2   2   2   1   1   2   1   2   1   2   2   2   1   2   2   2   2   2   1   1   2   1   2   1   2   2   2   2   1   2   2   1   1   2   2   1   1   1   2   2   2   2   1   1   1   2   2   1   2   1   2   2   1   2   2   1   2   1   1   1   2   2   1   1   1   2   1   2   2   2   1   2   1
 MK-5-13                2   2   1   1   1   1   1   2   1   2   2   2   2   1   1   1   2   1   1   2   1   2   2   1   1   2   2   2   2   1   1   2   2   2   1   2   2   2   1   1   1   1   2   1   2   2   2   2   2   2   1   1   1   2   1   1   1   1   2   2   2   1   2   1   2   2   1   1   2   1   2   1   1   2   1   1   2   1   1   1   1   1   2   1   1   2   1   2   2   2   2   1   1   1   2   1   1   1   2   1   2   2   1   1   1   2   1   2   1   2   2   1   2   2   2   2   2   1   1   1   1   2   2   1   2   1   2   2   1   2   1   1   2   1   2   1   1   2   2   1   2   2   1   2   2   1   1   2   1   2   1   2   2   2   2   2   1   2   1   1   1   2   2   1   1   1   2   2   2   1   1   1   2   2   1   2   1   2   2   1   2   1   1   2   1   1   1   2   2   1   1   1   2   1   2   2   2   1   2   1
 MK-5-14                2   2   1   2   1   1   1   2   1   2   2   2   2   1   1   1   2   1   1   2   1   2   2   1   1   2   2   2   2   1   1   2   2   2   1   2   2   2   1   1   1   1   2   1   2   2   2   2   2   2   1   1   1   2   1   1   1   1   2   2   2   1   2   1   2   1   1   1   1   1   2   1   1   2   1   2   2   1   2   1   1   1   2   1   1   2   1   1   2   2   2   1   1   1   2   1   1   1   2   1   2   1   1   1   1   2   1   2   1   2   2   2   2   2   2   2   2   1   1   1   1   2   2   1   2   1   2   2   2   2   1   1   2   1   2   1   1   2   2   1   1   2   1   2   2   1   1   2   2   2   1   2   2   2   2   2   1   2   1   1   1   2   2   1   1   1   2   2   1   1   1   2   2   2   1   2   1   2   2   1   2   1   2   1   1   1   1   2   2   1   1   1   2   1   2   2   2   1   2   1
 MK-5-15                2   2   1   2   1   1   1   2   1   2   2   2   2   2   1   1   2   1   1   2   1   2   2   1   1   2   2   1   1   1   1   2   2   2   1   2   2   2   1   1   1   1   2   1   2   1   2   2   2   2   2   1   1   2   1   1   1   1   2   2   2   1   2   1   2   1   1   1   1   1   2   2   1   2   1   2   2   1   2   1   1   1   2   1   1   2   1   1   2   2   2   1   1   1   2   2   1   1   2   1   2   1   1   1   1   2   1   2   1   1   2   2   2   2   2   1   2   1   1   1   1   2   1   1   1   1   2   2   2   2   1   2   2   1   2   1   1   2   1   1   1   2   1   2   2   1   1   1   2   1   1   2   2   2   2   2   1   2   1   1   1   2   2   1   1   1   2   2   1   1   1   2   2   2   1   2   1   2   2   1   2   2   2   1   1   1   1   2   2   1   1   1   2   2   2   2   2   1   1   1
 MK-5-16                2   2   1   2   1   1   1   2   1   2   2   2   2   2   1   1   2   1   1   2   1   2   2   1   1   2   2   1   1   1   1   2   2   2   1   2   2   2   1   1   1   2   2   2   2   1   2   2   2   2   2   1   1   2   1   1   1   1   2   2   2   1   2   1   1   1   1   2   1   2   1   2   1   2   1   2   2   2   2   1   1   1   2   1   1   2   1   1   2   2   2   1   1   1   1   2   1   1   2   1   2   1   1   1   1   2   1   2   1   1   2   2   2   2   2   1   2   1   2   1   1   2   1   1   1   1   2   2   1   2   2   2   2   1   2   1   1   2   1   2   1   2   1   2   2   1   1   1   2   1   1   2   2   2   2   2   1   2   1   1   1   2   2   1   1   2   2   2   1   1   1   2   2   2   1   2   1   1   2   1   2   2   1   2   1   1   1   2   2   1   1   1   2   2   2   2   2   1   1   1
 MK-6-1                 1   1   2   2   2   2   1   2   2   1   1   1   2   1   1   2   1   2   1   2   1   1   2   1   1   1   1   1   2   2   1   1   1   2   1   1   2   2   1   2   2   2   2   1   2   2   1   2   1   2   1   1   2   2   1   2   1   1   2   1   1   1   1   2   2   2   1   1   2   2   2   1   2   2   2   2   1   1   2   1   2   2   2   1   2   1   2   1   2   2   2   1   2   1   2   1   2   1   1   1   1   2   2   1   1   1   1   1   2   2   1   2   1   2   2   2   2   2   1   2   1   1   1   1   1   2   2   1   1   2   1   2   2   2   2   1   2   2   1   2   2   1   2   1   2   2   2   1   2   2   2   1   2   2   2   2   2   1   1   2   2   2   2   1   1   1   1   1   2   2   2   2   1   1   2   2   1   1   1   1   1   2   1   2   2   2   1   1   1   2   1   1   1   1   1   2   2   2   1   1
 MK-6-2                 1   1   2   2   2   2   1   2   2   2   1   1   1   2   1   2   1   1   1   2   1   1   2   1   1   2   1   1   2   2   1   1   1   2   1   2   2   2   1   2   2   2   2   1   2   2   2   2   1   2   1   1   2   2   1   2   1   1   2   1   1   1   1   2   2   2   1   1   2   2   2   1   2   2   2   2   1   1   2   2   2   2   2   1   2   1   2   1   2   2   2   2   2   2   2   1   2   1   1   1   1   2   2   2   1   1   1   1   2   1   1   2   1   2   1   2   2   2   1   2   1   1   1   1   1   2   2   1   1   1   1   2   2   2   2   1   2   2   1   2   1   1   2   1   2   2   2   1   2   1   2   1   2   2   2   2   1   1   1   2   2   2   2   1   1   2   1   1   2   2   2   2   2   1   2   1   1   1   1   1   2   2   1   2   2   2   1   1   1   2   1   2   1   1   1   2   2   1   1   1
 MK-6-3                 1   1   2   2   2   2   1   2   1   2   1   1   1   2   1   2   1   1   1   2   1   1   2   1   1   2   1   1   2   2   1   1   1   2   1   2   2   1   1   2   2   2   2   1   1   2   2   2   1   2   1   1   2   2   1   1   1   1   2   1   1   1   1   2   2   2   1   1   2   2   2   1   2   2   2   2   1   2   2   2   2   1   2   1   2   1   2   1   2   2   2   2   1   2   2   1   2   1   1   1   1   2   2   2   1   1   1   1   2   1   1   2   1   1   1   2   2   1   1   2   1   1   1   1   1   2   2   1   1   1   1   2   2   2   2   1   2   2   1   2   1   1   2   1   2   2   2   1   2   1   2   1   2   2   2   2   1   1   1   2   2   2   2   1   1   2   1   1   2   2   2   2   2   1   2   1   1   1   1   1   2   2   1   2   2   2   1   1   1   2   2   2   1   1   1   2   2   1   1   1
 MK-6-4                 1   1   1   2   2   2   1   2   1   2   1   1   1   2   1   2   1   1   1   2   2   1   2   1   2   1   1   1   2   2   1   1   1   2   1   2   2   1   1   2   2   2   2   1   1   2   2   2   1   2   1   1   2   2   1   1   1   1   2   1   1   2   1   2   2   2   1   1   1   1   2   1   2   1   2   2   1   2   2   2   2   1   2   1   2   1   2   1   2   2   1   2   1   2   2   1   2   1   1   1   1   2   2   2   1   1   1   2   2   1   1   2   1   1   1   2   2   1   1   2   1   1   1   1   1   1   2   1   1   1   1   2   2   2   1   1   2   2   1   2   1   1   2   1   2   2   2   1   2   1   2   1   2   2   2   1   1   1   1   2   2   2   2   1   1   2   1   2   1   2   2   2   1   1   1   1   1   1   1   1   2   2   1   1   2   2   1   1   1   2   2   1   1   1   1   2   2   1   1   1
 MK-6-5                 1   1   1   2   2   1   1   2   1   1   1   1   1   2   1   2   1   1   1   2   2   2   1   1   2   1   1   1   1   2   1   1   1   2   1   2   2   1   1   2   2   1   2   1   1   2   1   2   2   2   2   1   2   2   1   1   1   1   2   1   1   2   1   2   2   1   1   1   1   1   2   1   1   1   2   2   1   2   2   2   2   2   2   1   2   1   2   1   2   2   1   2   1   2   2   1   2   1   1   2   1   2   2   2   1   1   1   2   2   1   1   2   1   1   1   2   2   1   1   2   1   1   1   1   1   1   2   1   1   1   1   2   2   2   1   1   2   2   2   2   1   1   1   1   2   2   2   1   2   1   2   1   2   2   2   1   1   1   2   2   2   2   2   1   1   2   1   2   1   2   2   2   1   1   1   1   1   1   1   1   2   2   1   1   2   2   1   1   2   2   2   2   1   1   1   2   2   1   1   1
 MK-6-6                 1   1   1   2   2   1   2   2   2   1   1   1   2   2   2   2   1   1   2   2   2   1   1   1   2   1   1   1   2   2   1   1   1   2   1   2   2   1   1   2   2   1   2   1   1   2   1   2   2   2   2   1   1   1   1   1   1   1   2   1   1   2   1   2   2   1   1   2   1   1   2   1   1   1   2   2   1   2   1   1   2   2   2   1   2   1   2   1   2   2   1   2   1   2   2   1   2   1   1   2   1   2   2   1   1   1   1   2   2   1   1   2   2   1   1   2   2   1   1   2   1   1   1   1   1   1   2   2   1   1   1   2   2   2   1   1   1   2   2   2   1   1   1   1   2   2   2   1   2   1   2   1   2   2   2   1   1   1   2   2   2   2   2   1   1   2   2   2   1   2   2   2   1   1   1   1   1   1   1   1   2   2   1   1   1   2   1   1   2   2   2   2   1   1   1   2   2   1   1   1
 MK-6-7                 1   1   1   2   2   1   2   2   2   1   1   1   2   2   2   2   1   1   2   2   2   1   1   1   2   2   1   1   2   2   1   1   1   1   1   2   2   1   1   1   2   1   2   1   1   2   1   2   2   2   2   1   1   1   1   1   1   1   2   1   1   2   2   2   2   1   2   2   1   1   2   1   2   1   2   2   1   2   1   1   2   2   1   1   1   1   2   1   2   2   1   2   1   2   2   1   2   1   1   2   1   2   2   1   1   1   1   2   2   1   1   2   2   1   1   2   1   1   1   2   1   2   1   1   2   1   2   2   2   1   1   2   2   2   1   1   1   2   2   1   1   1   1   2   2   2   2   1   1   1   2   1   2   2   2   1   1   1   2   2   2   2   2   1   1   2   2   2   1   2   1   2   1   1   2   1   1   1   1   1   2   2   1   1   1   2   2   2   2   2   2   2   1   2   1   2   2   1   1   1
 MK-6-8                 1   1   1   2   2   2   2   2   2   1   1   1   2   2   2   2   1   1   2   2   2   2   1   1   2   2   1   1   2   2   1   1   1   1   1   2   2   1   1   1   2   1   1   1   1   2   1   1   1   2   1   2   1   1   1   1   1   1   2   1   1   2   2   1   2   1   1   2   1   1   2   1   2   1   2   2   1   2   1   1   2   2   2   1   1   1   2   2   2   1   1   2   1   2   2   1   2   1   1   2   2   2   2   1   2   2   2   2   2   1   1   2   2   1   1   2   1   2   1   2   1   2   1   1   2   1   2   2   2   1   1   2   1   2   1   1   1   2   2   1   1   1   1   2   2   2   2   1   1   2   2   1   1   1   2   1   1   1   2   2   2   2   2   1   1   2   2   1   1   2   1   2   2   1   2   1   1   1   1   1   2   2   1   1   1   2   2   2   2   2   2   2   2   2   1   2   2   1   1   1
 MK-6-9                 1   1   2   2   2   2   2   2   2   1   2   1   2   2   1   2   1   1   1   1   2   2   1   2   2   2   1   1   2   2   1   1   1   1   1   2   2   1   1   1   2   1   2   1   1   2   1   1   1   2   1   2   1   2   1   1   1   2   2   1   1   2   2   1   2   1   1   2   1   2   2   1   2   1   2   2   1   2   1   1   2   2   2   1   2   1   2   2   2   1   1   2   1   2   2   1   2   1   1   2   2   2   2   1   2   2   2   2   2   1   1   1   2   1   1   2   2   2   2   2   1   2   1   1   2   1   2   2   2   2   1   2   1   2   1   1   1   2   2   1   1   1   1   2   2   2   2   1   1   2   2   1   1   1   2   1   1   1   2   2   2   2   2   1   1   2   2   1   1   2   2   2   1   1   2   1   1   1   1   1   2   2   1   1   1   2   2   2   2   2   2   2   2   2   1   2   2   1   1   1
 MK-6-10                1   1   2   2   2   2   2   1   2   1   2   2   2   2   1   2   1   1   1   1   2   2   1   2   2   2   1   1   2   1   1   1   1   1   1   1   2   1   1   1   2   1   2   2   1   2   2   1   1   2   1   2   1   2   1   1   1   2   2   1   1   2   2   1   1   1   1   2   1   2   2   1   2   1   2   2   1   2   1   2   2   2   2   1   2   1   2   2   2   1   1   2   1   2   2   1   2   1   1   2   2   2   2   2   2   2   2   2   2   1   2   1   2   1   1   2   2   2   2   2   2   2   1   1   2   1   2   2   2   1   1   2   1   2   1   1   1   2   2   1   1   1   1   2   2   2   2   1   1   2   1   1   2   1   2   1   1   2   2   2   2   2   2   1   1   2   2   1   1   1   2   2   1   1   2   1   1   1   1   1   1   1   1   1   1   2   2   2   2   2   2   2   2   1   1   2   1   1   1   1
 MK-6-11                1   1   2   2   2   2   2   1   2   1   2   2   2   2   1   2   1   2   1   1   2   2   1   2   2   2   1   1   2   1   1   1   1   1   1   1   2   1   1   1   2   1   2   2   1   2   2   1   1   2   1   2   1   2   1   1   1   2   1   1   1   1   2   2   1   1   1   2   1   2   2   1   2   1   2   2   1   2   1   2   2   2   2   1   2   1   2   2   2   1   2   2   1   2   2   1   2   1   1   2   2   2   2   2   2   2   2   1   2   1   1   1   2   2   1   2   2   2   2   2   2   2   1   1   2   1   2   2   2   1   1   1   1   2   1   2   1   2   2   1   1   1   1   2   2   2   2   1   2   2   1   1   1   1   2   1   1   2   2   2   2   2   2   1   1   2   2   2   1   1   2   2   2   1   2   1   1   1   2   1   1   1   2   1   1   2   2   1   1   1   2   2   2   1   1   2   1   1   2   1
 MK-6-12                1   1   2   2   2   2   2   1   2   2   2   2   2   2   2   2   1   2   1   1   2   2   1   2   2   1   1   1   1   1   1   1   1   1   1   1   2   1   1   1   2   1   1   2   1   2   1   2   1   2   1   2   2   2   1   1   1   2   1   1   1   1   2   2   1   1   1   2   1   2   2   1   2   1   2   2   1   2   1   2   2   2   2   1   2   1   2   2   2   1   2   2   1   2   2   1   2   1   1   2   2   2   2   2   2   2   2   1   2   1   1   1   2   2   1   2   2   2   2   2   2   2   1   1   2   1   1   2   2   1   2   1   1   2   1   2   1   2   2   1   1   1   1   1   2   2   2   1   2   2   1   1   1   1   2   1   1   2   2   2   2   2   2   1   1   2   2   2   1   1   2   2   2   1   2   1   1   2   2   2   1   1   2   1   1   2   2   2   1   1   2   2   2   1   1   2   1   1   2   1
 MK-6-13                1   1   2   2   2   2   2   1   2   2   1   2   2   2   2   2   2   2   1   1   2   2   1   2   2   1   1   1   1   1   1   1   1   1   1   1   2   1   1   1   1   1   1   2   1   2   2   2   1   2   1   1   2   2   1   1   1   2   1   1   1   1   2   2   1   1   1   2   1   2   2   1   2   1   2   2   1   2   1   2   2   2   2   1   2   1   2   2   2   1   2   2   1   2   2   1   2   1   1   2   2   2   2   2   2   2   2   1   2   1   1   1   2   2   1   2   2   2   2   2   2   2   1   1   2   2   1   1   2   1   2   1   1   2   1   2   1   2   2   1   1   1   2   1   2   2   2   1   2   2   2   1   1   1   2   1   1   2   2   1   2   2   1   1   1   2   2   2   1   2   2   2   2   1   2   1   1   2   2   2   1   1   2   1   1   1   2   2   1   1   2   2   2   1   2   2   1   1   2   1
 MK-6-14                1   1   2   2   2   2   2   1   2   1   1   2   2   2   2   1   2   2   1   1   1   2   1   2   2   1   1   1   1   1   1   2   2   1   1   1   2   1   1   1   1   1   1   2   1   1   2   2   1   2   2   1   2   2   2   1   1   2   1   1   1   1   2   2   1   1   1   2   1   2   1   1   2   1   2   2   1   2   1   2   2   1   2   1   2   1   2   2   2   1   2   2   1   2   2   1   2   1   1   2   2   2   2   2   2   2   2   1   2   1   1   1   2   2   1   2   2   2   2   2   2   2   1   2   2   1   1   1   2   1   1   1   1   1   1   2   1   2   1   1   1   2   2   1   2   2   2   1   2   2   2   1   1   1   2   1   1   2   2   1   2   2   1   1   1   2   2   1   1   2   2   2   2   1   2   1   1   2   2   2   1   1   1   1   1   1   2   2   1   1   1   2   2   1   2   2   1   1   2   1
 MK-6-15                1   2   2   2   2   2   2   1   2   1   1   2   2   2   2   1   2   2   1   1   1   2   1   2   2   1   1   1   1   1   2   2   2   1   2   1   2   1   1   1   1   2   1   2   1   1   2   2   1   2   1   1   2   2   1   1   1   2   1   1   1   1   2   2   1   1   1   1   1   2   1   1   1   1   2   2   1   1   1   2   2   1   2   1   2   1   2   2   2   1   2   2   1   2   2   2   2   1   1   2   2   2   2   1   2   2   2   1   2   1   1   1   2   2   1   1   2   2   2   2   1   2   1   2   1   1   1   1   2   1   2   1   1   1   1   2   1   1   1   2   1   2   2   1   2   2   2   1   2   2   2   1   1   1   2   1   1   2   2   1   2   2   1   1   2   2   2   1   1   2   2   2   2   1   2   1   1   2   2   2   1   2   2   1   2   1   2   2   1   1   1   2   2   1   2   2   1   1   2   1
 MK-6-16                1   2   1   2   2   2   2   1   2   1   1   2   2   1   2   1   2   2   1   1   1   2   1   2   2   1   1   1   1   1   2   2   2   1   2   1   2   1   1   1   1   2   1   2   1   1   1   2   1   2   1   1   2   2   2   1   1   2   1   1   1   1   2   2   1   1   1   1   1   2   1   1   1   1   2   2   1   1   1   2   2   1   1   1   2   1   1   2   2   1   2   2   1   2   2   2   2   1   1   2   2   2   2   1   2   2   2   1   2   1   1   1   2   2   2   1   2   2   2   1   1   1   1   2   1   1   1   1   1   1   2   1   1   1   1   2   1   1   1   2   1   2   2   1   2   2   2   1   2   2   2   1   2   1   2   1   1   2   2   1   2   2   1   1   2   2   2   1   1   2   2   2   1   1   2   2   1   2   2   2   1   2   2   1   2   1   2   2   1   1   2   2   2   1   2   2   2   1   2   1
 
!****************************************** Phenotypic Data **********************************************************
!-100.0 is resevred for missing phenotype
SimulatedTrait1         9.0943   11.0166    8.5182    9.5808    9.3366    8.5464   10.2553    9.9498   10.6201   11.1691    9.8784    9.0579    9.6557   10.8360   10.2876    9.2599    9.6404    8.3444   10.2983   11.0602   10.6406   10.1995    9.0263    8.9188    7.7350    8.4978   10.4767    9.5329   10.9543    8.9452   10.1248    9.9410    9.0481   10.8217    9.9184    8.6033    9.3878   10.3318   10.1723   10.4975   11.1452    8.3345    8.8100   11.8446   10.5247   10.3889   10.7678    9.7099    7.9888   10.9548    9.0333   10.8523   11.3447   10.3665   10.9729   11.1031    9.1969    8.5813    9.6223    8.8958    8.0741    9.4994   10.5165   10.0285   10.4443   10.7746    9.5773    9.4287   10.4387   10.1114    9.8701   10.3245    9.3419   11.4125   10.5961   11.7624    9.0299    8.8928   10.2364   11.4405    9.0844   10.9816    9.6713    9.5787   11.0830    7.8617   11.2607   10.5431   11.6844   10.4819   11.6966    9.2475    9.2282   10.9949   11.3798    9.8504   11.0874   11.0900   11.3506   10.3735    9.6611    8.1960   10.7022    9.4588    9.1422   10.2257    9.9149    9.7954    8.6448    9.5509    9.5158    8.9975   10.8748   11.4952    9.9580    8.9672    9.1931    9.6591   10.2705    9.8824   10.6828   10.6544    8.9439   11.7712   10.3996   10.8716    9.7637   11.2637    9.6923    9.3993    9.5689   10.4652   10.4155   10.0690   10.5009   10.2293   10.2435   12.0436    9.4815   10.3968   11.4653   10.2099   10.1840   10.3202    8.4645    9.4276    9.4850   10.2381   10.7523    8.9818    9.8042   10.7287    9.4313    7.3084   10.8312   11.4458    9.1471   10.2233   11.2507    9.2749   10.1375    9.2444   10.2751   11.0939    7.8795    7.9473   10.0127   10.6581    8.1079   11.1647   10.8140    9.3806    9.7498   10.2295   11.2906    9.0331   10.1536   10.0990    9.1924    9.7812    8.7922    9.8676    9.6305    6.5797   10.0759   10.3784   10.0283    9.2216    7.3298   12.0339   10.5151   10.3364   11.0321    9.8797    9.1488   10.8846   11.2003    8.9946   10.7143    8.9834
 
