# Supplementary material for: Inclusive Composite Interval Mapping of QTL by Environment Interactions in Biparental Populations
Source: PLoS One. 2015 Jul 10;10(7):e0132414. doi: 10.1371/journal.pone.0132414 (PMC4498613; doi:10.1371/journal.pone.0132414)
Supplement: S1 File — (ZIP) [file pone.0132414.s001.zip › BC1 population/e=1/run_00196.met]

!**********************Note: lines staring with "!" are remarks and will be ignored in the program********************
!*********************************General Information**********************************
!Assuming F1 = P1 x P2, populations available in QTL IciMapping are: 
!  1, P1BC1F1 = P1 x F1, the first backcrossing where P1 is used as the recurrent parent;
!  2, P2BC1F1 = P2 x F1, the first backcrossing where P2 is used as the recurrent parent;
!  3, F1DH, F1-derived doubled haploids; 
!  4, RIL or F1RIL, recombination inbred lines through the repeated selfing of F1;
!  5, P1BC1RIL, recombination inbred lines through the repeated selfing of P1BC1F1;
!  6, P2BC1RIL, recombination inbred lines through the repeated selfing of P2BC1F1;
!  7, F2, the selfing generation of F1;
!  8, F3, the selfing generation of F2;
!  9, P1BC2F1, the second backcrossing where P1 is used as the recurrent parent; 
! 10, P2BC2F1, the second backcrossing where P2 is used as the recurrent parent;
! 11, P1BC2RIL, recombination inred lines through the repeated selfing of P1BC2F1; 
! 12, P2BC2RIL, recombination inred lines through the repeated selfing of P2BC2F1; 
! 13, P1BC1F2, the selfing generation of P1BC1F1; 
! 14, P2BC1F2, the selfing generation of P2BC1F1; 
! 15, P1BC2F2, the selfing generation of P1BC2F1; 
! 16, P2BC2F2, the selfing generation of P2BC2F1; 
! 17, P1BC1DH, P1BC1F1-derived doubled haploids; 
! 18, P2BC1DH, P2BC1F1-derived doubled haploids; 
! 19, P1BC2DH, P1BC2F1-derived doubled haploids; 
! 20, P2BC2DH, P2BC2F1-derived doubled haploids; 
   1      !Mapping Population (see remarks above)
   2      !Mapping Function (1 for Kosambi; 2 for Haldane; 3 for Morgan)
   2      !Marker Space Type (1 for intervals; 2 for positions)
   1      !Marker Space Unit(1 for centiMorgans; 2 for Morgan)
   6      !Number of Chromosomes (or Linkage Groups)
 200      !Size of the mapping population
   1      !Number of environments
 
!***************************************** Chromosomes and Linkage Maps **********************************************
!Chromosome                 NumMarkers
-CH1                        16
-CH2                        16
-CH3                        16
-CH4                        16
-CH5                        16
-CH6                        16
!Linkage map (Marker name followed by position or the interval length)
 MK-1-1                1     0.000
 MK-1-2                1    10.000
 MK-1-3                1    20.000
 MK-1-4                1    30.000
 MK-1-5                1    40.000
 MK-1-6                1    50.000
 MK-1-7                1    60.000
 MK-1-8                1    70.000
 MK-1-9                1    80.000
 MK-1-10               1    90.000
 MK-1-11               1   100.000
 MK-1-12               1   110.000
 MK-1-13               1   120.000
 MK-1-14               1   130.000
 MK-1-15               1   140.000
 MK-1-16               1   150.000
 MK-2-1                2     0.000
 MK-2-2                2    10.000
 MK-2-3                2    20.000
 MK-2-4                2    30.000
 MK-2-5                2    40.000
 MK-2-6                2    50.000
 MK-2-7                2    60.000
 MK-2-8                2    70.000
 MK-2-9                2    80.000
 MK-2-10               2    90.000
 MK-2-11               2   100.000
 MK-2-12               2   110.000
 MK-2-13               2   120.000
 MK-2-14               2   130.000
 MK-2-15               2   140.000
 MK-2-16               2   150.000
 MK-3-1                3     0.000
 MK-3-2                3    10.000
 MK-3-3                3    20.000
 MK-3-4                3    30.000
 MK-3-5                3    40.000
 MK-3-6                3    50.000
 MK-3-7                3    60.000
 MK-3-8                3    70.000
 MK-3-9                3    80.000
 MK-3-10               3    90.000
 MK-3-11               3   100.000
 MK-3-12               3   110.000
 MK-3-13               3   120.000
 MK-3-14               3   130.000
 MK-3-15               3   140.000
 MK-3-16               3   150.000
 MK-4-1                4     0.000
 MK-4-2                4    10.000
 MK-4-3                4    20.000
 MK-4-4                4    30.000
 MK-4-5                4    40.000
 MK-4-6                4    50.000
 MK-4-7                4    60.000
 MK-4-8                4    70.000
 MK-4-9                4    80.000
 MK-4-10               4    90.000
 MK-4-11               4   100.000
 MK-4-12               4   110.000
 MK-4-13               4   120.000
 MK-4-14               4   130.000
 MK-4-15               4   140.000
 MK-4-16               4   150.000
 MK-5-1                5     0.000
 MK-5-2                5    10.000
 MK-5-3                5    20.000
 MK-5-4                5    30.000
 MK-5-5                5    40.000
 MK-5-6                5    50.000
 MK-5-7                5    60.000
 MK-5-8                5    70.000
 MK-5-9                5    80.000
 MK-5-10               5    90.000
 MK-5-11               5   100.000
 MK-5-12               5   110.000
 MK-5-13               5   120.000
 MK-5-14               5   130.000
 MK-5-15               5   140.000
 MK-5-16               5   150.000
 MK-6-1                6     0.000
 MK-6-2                6    10.000
 MK-6-3                6    20.000
 MK-6-4                6    30.000
 MK-6-5                6    40.000
 MK-6-6                6    50.000
 MK-6-7                6    60.000
 MK-6-8                6    70.000
 MK-6-9                6    80.000
 MK-6-10               6    90.000
 MK-6-11               6   100.000
 MK-6-12               6   110.000
 MK-6-13               6   120.000
 MK-6-14               6   130.000
 MK-6-15               6   140.000
 MK-6-16               6   150.000
!*********************************** Marker Types ********************************************************************
!Co-dominant marker: When heterozygote F1 is present, P1 is coded as 2, F1 is coded as 1, and P2 is coded as 0; Otherwise, P1 is coded as 2, and P2 is coded as 0. 
!Dominant marker: When heterozygote F1 is present, P1 and F1 are coded as 12, and P2 is coded as 0; Otherwise, P1 is coded as 2, and P2 is coded as 0.  
!Recessive markers: When heterozygote F1 is present, P1 is coded as 2, and F1 and P2 are coded as 10; Otherwise, P1 is coded as 2, and P2 is coded as 0. 
!Missing marker is coded as -1. 
 MK-1-1                 2   1   1   2   2   2   1   2   1   2   1   1   1   1   1   1   2   2   2   1   1   2   2   2   1   1   1   2   2   2   1   2   1   1   2   1   1   2   1   1   2   1   2   2   1   1   1   1   1   1   1   1   1   1   2   1   1   2   2   1   1   1   1   1   1   2   2   1   1   2   1   1   2   2   1   2   1   1   2   1   1   1   1   2   2   1   1   1   1   1   2   1   2   1   2   1   2   1   1   1   2   1   1   2   2   2   1   1   1   1   2   2   1   2   2   1   1   2   1   2   1   2   1   1   2   2   2   2   2   2   2   1   1   2   2   1   2   2   1   1   2   2   1   2   2   2   2   2   2   1   2   2   2   1   2   1   1   2   1   2   2   1   2   2   1   1   1   2   2   1   1   2   1   1   1   2   2   2   1   1   1   1   2   2   2   2   2   1   1   1   1   2   2   1   2   1   1   2   1   1
 MK-1-2                 2   1   1   2   2   1   1   2   1   2   1   1   1   1   2   1   2   2   2   1   1   2   2   2   1   1   1   2   2   2   1   2   1   1   2   1   1   2   1   1   2   1   2   2   1   1   1   2   1   1   1   1   2   1   1   1   1   2   1   1   1   1   1   1   1   2   2   1   1   2   2   1   2   2   1   2   1   1   2   1   2   1   1   2   2   1   1   1   1   1   2   1   2   1   2   1   2   1   1   1   2   1   1   2   2   2   1   1   1   1   2   2   1   2   2   1   1   2   1   2   2   2   1   1   2   2   2   2   2   2   2   1   1   2   2   2   2   2   1   1   2   2   1   2   2   2   2   1   2   1   2   2   2   1   2   1   1   2   1   2   2   1   2   2   1   1   1   2   2   1   1   2   1   1   1   2   2   2   1   1   2   1   2   1   2   2   2   1   1   1   2   2   2   1   2   1   1   1   1   1
 MK-1-3                 2   1   1   2   2   1   1   2   1   2   1   1   1   1   2   1   2   2   2   1   1   2   2   2   1   1   1   2   2   2   1   2   1   1   2   1   1   2   1   1   2   1   1   1   1   1   1   2   1   1   1   1   2   2   1   1   1   2   2   1   1   1   1   1   1   2   2   1   1   2   2   1   2   2   1   2   1   2   2   1   2   1   1   1   2   1   1   2   1   1   2   2   2   1   2   1   1   1   1   1   2   1   1   2   2   2   1   1   1   1   2   2   1   2   1   1   1   2   1   2   2   2   1   1   1   1   2   2   2   2   2   1   1   2   2   1   2   2   1   1   2   2   1   2   2   2   2   1   2   1   2   2   2   1   2   2   1   2   1   2   2   1   1   2   2   1   1   2   2   1   2   2   1   1   1   2   2   2   1   1   2   1   2   1   2   2   2   1   1   2   2   2   2   1   2   1   1   1   1   1
 MK-1-4                 2   1   1   2   2   1   1   2   1   2   1   1   1   1   2   1   2   2   2   2   1   2   2   2   1   1   1   2   2   2   1   2   1   2   2   1   1   2   1   1   2   1   2   1   2   1   1   2   1   1   1   1   2   2   1   1   1   2   1   1   1   1   1   1   1   1   2   1   1   2   2   1   2   2   2   2   1   2   2   1   2   1   1   1   1   1   1   2   1   2   2   2   2   1   2   1   1   1   1   2   1   1   1   2   2   2   1   1   1   1   2   2   2   2   1   1   1   2   1   2   2   2   1   1   2   1   2   2   2   2   2   1   1   2   2   1   2   2   1   1   2   1   1   2   1   2   2   2   2   1   2   1   2   1   2   2   1   1   1   2   2   1   1   2   2   2   1   2   1   1   2   2   1   1   1   2   2   1   2   1   2   1   2   1   2   2   2   2   2   2   2   2   2   1   2   1   1   1   1   1
 MK-1-5                 2   1   1   1   2   1   2   1   1   2   1   1   1   1   1   1   1   2   2   2   1   1   2   2   1   1   1   2   2   2   1   2   1   2   1   1   1   2   1   1   2   1   2   1   2   1   1   2   1   1   1   2   2   2   2   1   2   1   1   1   1   1   1   1   1   1   2   1   1   2   2   1   2   2   2   2   2   2   2   1   2   1   1   1   1   1   1   2   2   1   2   2   2   2   1   1   1   1   1   2   1   1   1   2   2   2   1   1   2   1   2   2   2   2   1   1   1   2   1   2   2   2   1   1   2   2   2   2   1   2   2   1   1   2   2   1   2   1   1   1   2   1   1   2   1   2   1   2   2   2   2   1   2   2   2   2   1   2   1   2   1   1   1   2   1   2   1   2   1   1   2   2   1   1   1   1   2   1   2   1   1   1   2   1   2   1   2   2   2   1   2   2   2   1   2   1   1   1   1   1
 MK-1-6                 2   1   1   1   2   1   2   1   1   2   1   1   1   1   1   1   1   2   2   2   2   2   2   2   1   1   1   2   2   2   1   2   2   2   1   1   1   2   1   1   2   1   2   1   2   1   1   2   1   1   1   2   2   1   1   2   2   1   1   2   1   1   2   1   1   1   2   1   1   2   2   1   2   2   2   2   1   2   2   1   2   1   1   2   1   1   2   2   2   1   2   2   2   2   1   1   1   1   2   2   1   2   1   2   2   2   1   1   2   1   1   2   2   2   1   1   1   1   1   2   2   1   1   1   2   2   2   1   1   2   1   1   1   2   2   1   2   1   1   1   2   1   2   2   1   2   1   2   2   2   2   1   2   2   2   2   1   2   1   2   1   1   1   1   1   2   2   1   1   1   2   2   1   2   1   1   2   1   2   1   1   1   2   1   2   1   2   2   2   1   2   2   2   1   2   1   1   2   1   1
 MK-1-7                 2   1   1   1   2   1   2   1   1   2   1   1   1   2   1   1   1   2   2   2   2   2   2   2   1   1   1   1   2   2   1   2   2   2   1   1   1   2   1   1   2   1   2   1   1   1   1   2   1   1   1   2   2   1   2   2   2   1   1   2   1   1   2   1   1   1   1   1   2   2   2   1   2   2   1   2   1   2   2   1   2   1   1   2   1   1   2   2   2   1   2   2   1   1   1   1   1   1   2   2   1   2   1   1   2   2   1   1   2   1   2   2   2   1   1   2   2   1   1   1   2   1   2   1   2   2   2   1   1   2   2   1   1   2   2   1   2   1   1   1   2   1   2   2   1   2   1   2   2   1   2   1   2   2   2   2   1   1   1   2   1   1   1   1   1   2   2   1   1   1   1   2   1   2   1   1   2   1   2   1   1   1   2   1   2   1   2   2   2   1   2   2   2   2   2   1   1   1   1   1
 MK-1-8                 2   1   2   1   2   1   2   2   1   2   1   1   1   2   1   1   1   2   2   2   2   2   2   2   1   1   1   1   2   2   2   2   2   2   2   2   1   2   1   1   2   1   2   1   1   1   1   2   1   1   1   2   2   1   2   1   2   1   1   2   1   1   2   1   1   1   1   1   2   2   2   1   2   1   1   2   1   2   2   1   2   1   1   2   1   1   1   2   2   1   2   2   2   1   1   1   1   1   2   2   1   2   2   1   2   2   1   1   2   1   2   2   2   2   1   2   1   1   1   1   2   1   2   1   2   2   2   1   1   2   2   1   1   2   2   1   2   1   1   1   2   1   2   2   1   2   1   2   2   1   2   1   2   1   2   2   1   1   1   2   1   1   2   1   1   2   2   1   1   1   1   2   1   2   2   1   2   1   2   1   1   1   2   1   2   1   2   2   2   1   2   2   2   2   2   1   1   1   1   1
 MK-1-9                 1   1   2   1   2   1   2   2   1   2   1   1   1   2   1   1   1   2   2   2   2   2   2   2   2   1   1   1   2   2   2   2   2   2   2   1   1   1   1   1   2   1   2   1   1   1   1   2   1   2   2   2   2   1   2   1   2   2   1   2   1   1   2   1   1   1   1   2   2   2   2   1   2   1   1   2   1   2   2   1   2   1   1   2   1   2   1   1   2   1   2   2   2   1   2   1   1   1   2   2   2   2   2   1   2   1   1   1   2   1   2   2   2   2   2   2   1   1   1   1   2   1   2   1   2   1   2   2   1   2   2   1   1   2   2   1   2   1   1   1   2   1   2   2   1   2   1   2   2   1   1   1   1   1   2   2   1   1   1   2   1   1   1   1   1   2   1   1   1   1   1   2   1   2   2   1   2   1   2   1   1   1   1   1   2   1   2   2   2   2   2   2   2   2   1   1   1   1   1   1
 MK-1-10                1   2   2   1   2   1   2   2   1   1   1   1   1   2   1   1   1   2   2   2   2   2   1   2   2   1   1   1   2   2   2   2   2   2   2   1   1   1   1   1   2   1   2   1   1   1   1   2   1   2   2   2   2   1   2   1   2   2   1   2   2   1   2   1   1   1   1   2   2   2   2   2   2   1   1   1   1   1   2   1   2   1   1   2   1   2   1   1   2   1   2   2   2   1   2   1   1   1   2   2   2   2   1   1   2   1   1   1   2   1   2   2   2   2   2   2   1   1   1   1   2   1   2   1   2   1   2   1   1   2   2   1   1   2   2   1   2   2   1   2   2   1   2   2   1   2   2   2   2   2   1   2   1   1   2   2   1   1   1   2   1   1   1   1   1   2   1   1   1   1   1   2   1   1   2   1   2   1   2   1   1   1   1   1   2   1   2   2   2   2   2   2   2   2   2   1   1   1   2   1
 MK-1-11                1   2   2   1   2   1   2   2   1   1   2   1   1   2   1   1   1   2   2   2   2   1   1   2   1   1   1   2   2   1   2   2   2   2   1   1   1   1   1   1   2   1   2   1   1   1   1   2   1   2   2   2   2   1   1   1   2   2   1   2   2   1   2   1   1   2   1   2   2   2   1   2   2   1   1   1   1   1   2   1   2   1   1   2   1   2   2   1   2   2   2   2   2   1   2   1   1   1   2   2   1   2   1   1   2   1   2   1   2   2   2   2   2   2   1   2   1   1   1   1   2   1   2   1   2   1   2   1   1   2   2   1   1   2   2   2   2   2   1   2   2   1   1   2   1   2   2   2   2   2   1   2   1   2   1   2   1   1   1   2   1   1   1   1   1   2   1   1   1   1   1   2   1   1   2   1   2   1   2   1   1   1   1   1   2   1   2   2   2   2   2   2   2   2   1   1   1   1   2   1
 MK-1-12                1   2   2   1   2   1   2   2   1   1   2   2   1   2   1   1   1   2   2   1   2   1   1   2   1   1   1   2   2   1   2   2   2   2   1   1   1   1   1   1   1   1   2   1   1   1   1   2   1   2   2   2   2   1   2   1   2   1   1   1   1   1   2   2   1   2   1   2   2   2   1   2   2   1   1   1   1   1   2   1   2   2   1   1   1   2   2   1   2   2   2   1   2   1   2   2   1   1   2   2   1   2   1   1   2   1   2   2   2   2   2   2   2   2   1   2   2   1   1   1   2   1   2   1   2   1   2   2   1   2   2   1   1   2   2   2   2   2   1   2   1   1   1   2   1   2   2   2   2   2   1   2   1   2   1   2   1   1   1   2   1   1   1   1   1   1   1   1   1   1   1   2   1   1   2   1   2   1   2   1   1   1   1   2   2   2   2   2   2   2   2   2   2   2   1   1   1   2   2   1
 MK-1-13                1   2   2   1   2   1   2   2   1   1   2   1   1   1   1   1   2   1   2   1   2   1   1   2   1   2   1   2   1   1   2   2   1   2   1   1   2   1   1   1   1   1   2   1   2   1   1   2   1   2   2   1   2   1   2   1   2   1   1   1   1   1   2   2   1   2   1   2   2   2   1   2   2   2   1   1   1   1   2   1   2   2   1   1   1   2   2   1   1   2   2   2   2   1   2   2   1   1   2   2   1   2   1   1   2   1   2   2   2   2   2   2   2   2   1   2   2   1   1   1   2   1   1   1   2   1   2   2   1   2   2   1   1   2   2   2   2   2   2   2   1   1   1   2   1   2   1   2   2   2   1   2   1   2   1   2   1   1   1   2   1   1   1   1   1   2   1   1   1   1   1   2   1   1   2   1   2   1   2   1   1   2   1   1   2   2   2   2   2   2   2   1   2   2   1   2   1   1   2   2
 MK-1-14                1   2   2   1   2   1   2   2   2   1   2   1   1   1   1   1   1   2   2   1   2   1   2   2   1   2   1   2   1   1   2   2   2   1   1   1   2   1   2   1   1   1   2   1   2   1   1   2   1   2   2   1   2   1   2   1   2   2   1   1   1   1   2   2   1   2   2   2   2   2   1   2   2   2   1   1   1   1   2   1   2   2   1   1   1   2   2   1   1   1   2   2   2   1   2   2   1   1   2   2   1   2   2   1   2   2   2   2   2   1   2   2   2   2   1   2   2   1   1   1   2   1   1   1   2   1   2   2   1   2   2   1   1   2   2   2   2   2   1   2   1   1   1   2   1   2   1   2   1   2   1   1   1   2   1   2   1   1   1   2   1   2   1   1   1   2   1   1   1   1   1   2   1   1   2   1   2   1   2   1   1   2   1   1   2   2   2   1   2   2   2   1   2   2   1   1   1   1   2   2
 MK-1-15                2   2   2   1   2   1   2   2   2   1   2   1   1   2   1   1   1   1   2   1   2   1   1   2   1   2   1   2   1   1   2   2   2   1   1   1   1   1   2   1   2   1   2   1   2   1   1   2   1   2   2   1   2   1   2   1   2   2   1   1   1   1   2   2   1   2   2   2   2   2   1   2   2   2   2   1   1   1   2   1   2   2   1   1   1   2   2   1   1   1   2   2   2   1   2   2   1   1   2   2   1   2   2   1   2   2   2   2   2   2   2   2   2   2   1   2   2   1   1   1   2   1   1   1   2   1   2   2   1   2   2   1   1   2   2   2   2   2   1   2   1   1   1   2   1   1   1   2   1   2   1   1   1   2   1   2   1   1   2   2   1   2   1   1   1   2   1   1   2   1   1   1   1   1   2   1   2   1   2   1   1   2   2   1   1   2   2   1   2   1   2   1   2   2   1   1   1   1   2   2
 MK-1-16                2   2   2   1   2   1   2   1   2   1   1   1   1   2   1   1   1   1   2   1   2   1   1   2   1   2   1   2   1   1   2   1   2   1   1   1   1   1   2   1   2   1   2   1   2   1   1   2   1   2   2   1   2   1   2   1   1   2   1   1   2   1   2   1   1   2   2   2   2   2   1   2   2   2   2   2   1   1   2   1   2   2   1   1   1   2   2   1   1   2   2   2   2   1   2   2   1   1   2   1   1   2   2   1   2   2   2   2   2   2   2   2   2   2   1   1   2   1   1   1   2   1   1   1   2   1   1   2   1   2   2   1   1   2   2   2   2   2   1   1   1   2   1   2   1   1   1   2   1   2   1   1   1   2   1   2   1   1   2   2   1   2   1   1   1   2   1   2   2   1   1   1   1   1   1   1   2   1   2   1   2   2   1   1   1   1   1   1   2   1   2   1   2   2   1   1   1   1   2   2
 MK-2-1                 1   1   2   2   2   1   1   2   1   2   1   1   1   1   1   1   1   2   2   1   1   1   1   2   2   1   2   1   1   2   1   1   2   1   2   1   2   2   1   1   1   1   1   2   2   1   1   2   1   2   2   1   2   2   2   2   2   2   1   2   2   2   1   2   2   2   1   2   1   1   1   1   1   2   2   2   2   2   1   2   2   1   2   2   2   1   1   2   1   1   2   2   1   1   2   1   2   1   1   2   1   1   2   2   2   2   2   2   1   2   1   1   1   1   1   2   1   1   1   2   2   1   1   1   2   2   1   1   2   2   1   2   1   1   2   1   1   1   1   2   1   1   1   2   1   1   2   1   2   1   1   2   1   1   2   2   1   1   2   2   2   1   1   1   1   2   1   1   2   1   2   2   2   1   2   2   2   1   2   2   1   1   2   2   1   2   1   1   2   1   1   1   2   2   1   1   2   1   2   1
 MK-2-2                 1   1   2   2   2   1   1   2   1   2   1   1   1   1   2   1   1   2   2   1   2   1   1   2   2   1   2   1   1   2   1   1   2   1   2   1   1   2   1   1   1   1   1   2   2   1   2   2   1   2   2   1   2   2   2   2   2   1   1   2   2   2   1   2   2   2   1   2   1   1   1   1   2   2   2   2   2   2   1   2   2   2   2   2   2   1   1   2   1   1   2   2   1   1   2   1   1   1   1   1   1   1   2   2   2   1   2   2   1   2   1   1   1   1   1   1   1   1   1   2   2   1   1   1   2   2   1   1   2   1   2   2   1   2   2   2   1   1   1   2   1   1   1   2   1   1   2   1   2   1   1   2   1   1   2   1   2   1   2   2   2   1   2   1   1   2   2   1   2   2   2   2   2   1   2   2   2   1   2   2   1   1   2   2   1   2   1   1   1   1   1   1   2   1   1   1   2   1   2   1
 MK-2-3                 1   1   2   2   2   1   1   2   1   2   1   1   1   1   2   1   1   2   1   1   2   1   1   2   2   1   2   1   1   2   1   1   2   1   1   1   1   2   1   1   1   1   2   2   2   1   2   1   1   2   2   1   2   2   2   2   2   1   1   1   2   2   2   2   2   2   1   2   1   1   1   1   2   2   2   2   1   2   1   2   2   2   2   2   2   1   1   2   1   1   2   2   1   1   2   1   1   1   1   1   1   1   2   2   2   1   2   2   1   1   2   1   1   1   1   2   2   1   1   2   2   1   1   1   2   2   1   1   2   2   2   2   1   2   2   2   1   1   1   2   1   1   1   2   1   2   2   1   2   1   1   2   1   1   2   1   2   1   2   2   2   1   2   1   1   2   2   1   2   2   2   2   2   1   1   2   2   1   2   2   1   1   2   2   1   2   1   1   1   2   2   1   1   1   1   1   2   1   2   1
 MK-2-4                 1   1   2   2   2   2   1   2   1   1   1   1   1   1   2   1   2   2   1   1   2   1   1   2   2   1   2   1   1   2   1   1   2   1   1   1   1   1   1   1   2   1   2   1   2   1   2   1   2   2   1   1   2   2   2   1   2   1   1   1   2   2   2   2   2   2   1   2   1   1   1   1   2   2   2   2   1   2   1   2   1   2   2   2   2   1   1   2   1   1   2   2   1   1   2   1   1   1   1   1   1   1   2   2   2   1   2   2   1   1   1   1   1   1   1   2   2   1   1   2   2   1   1   1   2   2   1   1   2   2   2   2   1   2   2   2   1   1   1   2   1   1   1   1   1   2   2   1   2   1   1   2   2   1   2   1   2   1   2   2   2   1   2   1   1   2   2   1   2   2   1   2   2   1   1   2   2   1   2   2   1   1   2   2   1   2   1   1   1   2   1   1   1   1   1   1   2   1   2   1
 MK-2-5                 1   1   2   2   2   2   1   2   1   1   1   1   2   1   2   1   2   2   1   1   2   1   1   2   2   1   2   1   1   2   1   1   2   1   1   1   1   1   1   1   2   1   2   1   2   2   2   1   2   2   1   2   2   2   2   1   2   1   1   1   2   2   2   2   2   2   1   2   1   1   1   2   2   2   2   2   1   1   2   2   1   2   2   2   2   1   1   2   1   2   2   2   1   1   2   1   1   1   1   1   2   1   2   2   2   1   2   2   1   1   1   1   1   1   1   1   2   1   2   2   2   1   1   1   2   2   1   1   2   2   2   2   1   2   2   2   1   1   2   2   1   2   1   1   1   2   2   1   2   1   1   2   1   1   1   1   2   1   2   2   2   1   2   1   1   2   2   1   2   2   1   1   2   1   1   2   2   1   2   2   1   2   2   2   1   2   1   1   1   2   1   1   1   1   1   1   2   1   2   1
 MK-2-6                 1   1   2   2   2   1   1   2   1   2   1   1   2   1   2   2   2   2   1   2   2   1   1   2   2   1   1   1   1   2   1   1   2   1   2   1   1   1   1   1   2   1   2   1   2   1   1   1   2   2   1   2   2   2   2   1   2   1   2   1   2   2   1   2   2   2   2   2   1   1   1   2   2   2   2   2   1   1   1   2   1   2   2   2   2   1   1   2   1   1   2   2   1   1   2   1   1   1   1   1   2   1   1   2   2   1   2   2   1   2   1   2   1   1   1   1   2   2   2   2   2   1   1   2   2   1   1   1   2   2   2   2   1   2   2   2   1   1   2   2   2   2   1   1   1   2   2   1   2   1   1   2   2   1   1   1   1   1   1   2   2   1   2   1   1   2   2   1   2   2   1   1   2   1   2   2   2   1   1   2   1   2   2   2   1   2   1   1   1   2   1   1   2   1   1   1   2   1   2   1
 MK-2-7                 1   1   2   2   2   1   2   2   1   2   1   2   2   1   2   2   2   2   1   2   2   1   1   1   2   1   1   1   1   2   1   1   2   1   2   1   1   1   1   1   1   1   2   1   1   1   1   1   2   2   2   2   2   2   1   1   2   1   2   1   2   1   1   1   2   2   2   1   1   1   1   2   2   2   2   1   1   1   1   2   1   2   2   2   1   1   1   2   1   1   2   2   1   1   2   1   1   1   1   1   1   1   1   2   2   1   2   2   1   2   1   2   1   1   1   1   2   2   2   2   2   2   1   2   2   1   1   1   2   2   1   2   1   2   2   2   1   1   2   2   2   2   1   1   1   1   2   1   2   1   1   2   2   1   1   1   1   1   1   2   2   1   1   1   2   2   2   2   2   2   1   1   2   1   2   2   2   1   1   2   1   2   2   2   1   2   2   1   1   2   1   1   2   1   1   1   2   1   2   1
 MK-2-8                 1   1   2   2   2   1   2   2   1   2   1   2   2   1   2   2   2   2   1   1   2   1   1   1   2   1   1   1   1   2   1   1   2   1   2   1   1   1   1   1   1   1   2   1   1   1   2   1   2   2   2   2   2   2   1   1   2   1   2   1   2   1   1   1   2   2   2   1   2   1   1   2   2   2   2   1   1   1   1   2   1   2   2   2   1   1   1   2   2   1   2   2   1   1   2   1   1   1   1   1   2   1   1   2   2   1   1   2   1   2   1   2   1   1   1   1   2   2   2   2   2   2   1   2   2   1   1   1   1   1   1   2   1   2   2   2   1   1   2   2   2   2   1   1   2   1   2   1   2   1   1   2   2   1   1   1   1   1   1   2   2   1   1   1   2   2   2   2   2   2   1   1   2   1   2   2   2   1   1   2   1   2   1   2   1   1   2   1   1   2   1   1   2   1   1   1   2   1   2   1
 MK-2-9                 1   1   2   2   2   1   2   2   1   2   2   2   1   1   2   2   2   2   1   1   2   1   1   1   2   1   1   1   1   2   1   1   2   2   2   1   1   1   1   1   1   1   2   1   1   1   2   2   2   2   2   2   2   2   1   1   2   1   2   1   1   1   1   1   2   1   2   2   2   1   1   2   2   2   2   1   1   1   1   2   1   2   1   2   1   1   1   2   2   2   2   2   1   1   2   1   1   1   1   1   2   1   1   2   2   2   1   2   1   2   1   2   1   1   1   1   1   2   2   2   2   2   1   2   2   1   1   1   1   1   1   2   1   2   2   2   1   1   2   2   1   2   1   1   2   1   2   1   2   1   1   2   1   1   1   2   2   1   1   2   1   1   1   1   2   2   2   2   2   2   1   1   2   1   2   2   2   2   1   2   1   2   1   2   1   2   2   1   1   2   1   1   1   1   1   1   2   1   2   1
 MK-2-10                1   1   1   2   2   1   2   2   1   2   2   2   1   1   2   2   2   2   1   1   2   1   1   1   2   1   1   2   1   2   1   1   2   1   2   1   1   1   1   1   1   1   2   1   1   1   2   2   2   2   2   2   2   2   1   1   2   1   2   1   1   1   1   1   2   1   1   2   2   1   1   2   2   2   2   1   1   1   1   2   1   2   1   2   1   1   1   2   2   2   2   2   1   1   2   1   1   1   2   1   2   1   1   2   1   2   1   2   1   2   1   2   1   1   2   1   1   2   2   2   2   2   1   1   2   1   1   1   1   1   1   2   1   2   2   2   1   1   2   2   1   2   1   2   2   1   2   1   2   1   1   2   1   1   1   2   2   1   1   2   1   2   1   1   2   2   2   2   2   2   1   1   2   1   2   2   2   2   1   2   1   2   1   2   2   2   2   1   1   2   1   1   1   1   1   1   2   1   2   1
 MK-2-11                1   1   1   2   1   2   2   2   1   2   2   2   1   1   2   2   1   2   1   1   2   1   1   1   2   1   1   2   1   2   1   1   1   1   2   1   1   1   1   1   1   1   2   1   1   1   2   2   2   2   2   2   2   2   1   2   2   1   2   1   1   1   1   1   2   1   1   2   2   1   1   2   2   2   2   1   2   1   1   2   1   2   1   2   1   1   1   2   2   2   2   2   1   1   2   1   1   1   2   1   2   1   1   2   1   2   1   2   1   2   1   2   1   1   2   1   1   2   2   2   2   2   1   2   2   1   1   1   1   1   2   2   1   2   2   2   1   1   2   2   1   2   1   2   2   1   2   1   2   1   1   2   1   1   1   2   2   1   1   2   1   2   1   1   2   1   2   2   2   2   1   1   2   1   2   2   2   2   1   2   1   2   1   1   2   2   2   1   1   2   1   1   1   1   1   1   2   1   2   1
 MK-2-12                1   1   1   2   1   2   2   2   1   2   2   1   1   1   2   2   1   2   1   1   2   1   1   1   2   1   1   2   1   2   1   2   1   1   2   1   1   1   1   1   1   1   2   1   1   2   2   2   1   2   2   2   2   2   1   2   2   1   1   1   1   1   1   2   1   1   1   2   2   1   1   2   2   2   2   1   2   1   1   2   1   2   2   2   1   1   1   2   2   2   2   2   1   1   2   1   1   1   2   1   2   1   1   1   1   2   1   2   2   2   1   2   1   2   1   1   1   1   2   2   2   2   2   2   2   1   2   1   1   1   2   1   1   2   1   2   1   1   2   2   1   2   1   2   1   1   1   1   2   1   1   2   1   1   1   2   2   1   1   2   1   2   1   1   2   1   2   2   2   2   1   1   2   1   2   2   2   2   1   2   1   2   1   1   2   2   2   1   1   2   2   1   1   1   1   1   2   1   2   1
 MK-2-13                1   1   2   2   1   1   2   2   1   2   2   1   1   1   2   2   1   2   1   1   2   1   1   1   1   1   1   2   1   1   1   2   1   1   2   1   1   1   1   1   1   1   1   1   1   2   2   2   1   2   2   2   2   2   1   2   2   1   1   1   2   1   1   2   1   2   1   2   2   1   2   2   2   2   2   2   2   1   1   2   1   2   2   2   1   1   1   2   2   1   2   2   2   1   2   1   1   1   1   1   1   1   1   2   2   2   1   2   1   1   1   2   1   2   1   1   1   1   2   2   2   2   2   2   1   1   2   1   1   1   2   1   1   2   1   2   1   2   2   2   1   2   1   2   1   2   1   2   2   1   1   2   1   2   1   2   2   1   1   2   1   2   1   2   2   1   2   2   2   2   1   1   2   1   2   2   2   2   1   2   1   2   1   1   2   2   2   1   2   2   2   1   1   1   2   1   2   1   1   1
 MK-2-14                1   1   2   2   1   1   2   2   2   2   2   1   1   1   2   2   1   2   1   1   2   1   1   1   1   1   1   2   1   1   1   2   1   1   1   1   2   1   1   1   1   1   1   1   1   2   2   2   1   2   1   2   2   2   2   2   2   1   1   1   2   1   1   2   1   2   1   2   2   2   2   2   2   2   2   2   2   1   1   2   1   2   1   2   1   2   1   2   2   1   1   2   2   1   2   1   2   1   1   2   1   1   1   2   2   2   1   1   1   1   1   2   1   2   1   1   1   1   2   2   1   1   2   2   1   1   2   1   1   1   2   1   1   2   1   2   1   2   2   2   2   2   1   2   1   2   1   2   2   1   1   1   1   2   1   2   2   1   1   2   1   2   1   2   1   1   2   2   2   2   2   1   2   1   1   2   2   2   1   2   1   2   1   1   2   2   2   1   1   2   2   1   1   1   2   1   2   1   1   1
 MK-2-15                1   1   2   2   1   1   2   2   2   2   2   1   2   1   2   2   1   2   1   2   2   1   1   1   1   1   1   2   1   1   1   2   1   1   1   1   2   1   1   1   1   1   1   1   1   2   2   2   1   2   1   2   2   2   2   2   2   1   1   1   2   1   1   2   1   2   1   2   2   2   2   2   2   2   2   2   2   1   2   2   1   2   1   2   1   2   1   2   2   2   1   1   2   1   2   2   2   1   1   1   1   1   1   2   2   2   1   1   1   1   1   2   1   2   1   2   1   2   2   2   1   1   2   1   1   1   2   1   1   1   1   1   1   2   1   2   1   2   2   2   2   2   1   2   1   2   1   2   2   1   1   1   1   2   1   2   2   1   1   2   1   2   1   2   1   1   2   1   1   2   2   1   2   1   1   2   1   2   1   2   1   2   1   1   2   2   2   1   1   2   2   1   1   1   2   2   2   1   1   1
 MK-2-16                1   1   1   2   1   1   2   2   2   2   2   1   2   1   2   2   1   2   1   2   2   1   1   1   1   1   1   2   1   1   1   2   1   1   1   1   2   1   1   1   1   2   1   1   1   1   1   1   2   2   1   2   2   2   2   2   2   1   1   1   2   1   1   2   1   2   1   2   2   2   2   2   2   2   2   2   1   1   2   2   1   2   1   2   1   2   1   2   2   2   1   1   2   1   2   2   2   1   1   1   1   1   1   2   1   2   1   1   1   1   1   2   1   1   1   2   1   1   2   2   1   1   2   1   1   1   1   1   1   1   1   1   1   2   2   2   2   2   2   2   2   2   1   2   1   2   1   2   2   1   1   1   1   2   2   2   2   1   1   2   1   2   1   2   1   1   2   1   1   2   2   1   2   1   1   2   2   2   2   1   1   2   1   1   2   2   2   1   1   2   2   1   2   1   2   2   2   1   1   2
 MK-3-1                 1   1   1   2   1   1   1   2   2   1   1   1   1   1   2   1   2   2   2   1   2   1   1   1   2   1   2   1   1   1   1   1   2   1   1   1   1   2   1   2   1   2   2   1   1   2   2   1   1   1   1   2   2   2   1   1   1   1   1   2   2   2   1   1   2   1   2   1   1   2   2   2   1   1   2   2   1   2   2   2   1   2   1   2   2   2   1   2   1   2   2   1   2   2   2   2   1   1   2   2   1   2   2   1   1   1   2   1   1   1   1   1   1   2   1   1   1   1   1   2   1   2   2   1   2   1   2   2   2   2   1   1   1   2   1   2   2   1   2   1   1   1   2   2   2   2   2   2   1   2   1   1   1   2   1   2   2   2   1   2   1   1   1   1   1   2   1   2   1   2   1   2   1   1   2   2   1   2   1   1   2   2   2   1   2   2   2   1   2   2   1   1   1   1   2   2   1   2   1   2
 MK-3-2                 1   1   1   2   1   1   1   2   2   1   1   1   1   1   2   1   2   1   1   1   2   1   1   1   1   1   1   1   1   1   1   1   2   1   1   1   1   2   1   2   1   2   2   1   1   2   2   1   1   1   1   2   2   2   1   1   1   1   1   2   2   2   1   1   2   1   2   1   1   2   2   2   1   1   2   2   1   2   2   2   2   2   1   2   2   2   1   2   1   2   2   1   2   2   2   2   1   1   2   2   1   2   2   1   1   1   2   1   1   1   1   1   1   2   1   1   1   1   1   2   1   2   2   1   2   1   2   2   2   1   1   1   1   2   1   2   2   1   2   1   1   1   2   2   2   2   2   2   1   2   1   1   2   2   1   2   2   2   1   2   1   1   1   1   1   2   1   2   1   2   1   2   1   1   2   2   1   1   1   1   2   2   2   1   2   2   2   1   2   1   1   1   2   1   2   2   1   2   2   2
 MK-3-3                 1   1   1   2   1   1   1   2   2   1   1   2   1   1   1   1   1   1   1   1   2   1   1   1   1   1   1   1   1   1   1   2   2   1   1   1   1   2   1   2   1   2   2   1   1   2   1   1   1   1   1   2   1   1   1   1   1   1   2   2   2   2   1   1   2   1   2   2   1   2   2   2   1   1   2   2   2   2   2   1   2   2   2   2   2   2   2   2   1   2   2   2   1   2   2   2   1   1   2   2   1   2   2   1   1   1   2   2   1   1   1   1   1   2   1   2   1   1   1   2   1   2   2   1   2   1   2   2   2   1   1   1   1   2   1   2   2   1   2   1   1   1   2   2   2   2   2   2   2   2   1   1   2   2   1   2   2   2   1   1   1   1   1   1   1   2   1   2   1   1   1   1   1   1   2   2   1   1   2   1   2   2   2   1   2   1   1   1   2   1   1   1   2   1   1   2   1   2   2   2
 MK-3-4                 1   1   2   2   1   1   1   2   2   1   2   2   1   1   1   1   1   1   1   1   2   1   1   2   1   1   1   1   1   1   1   2   2   2   1   1   1   2   1   2   1   2   2   1   1   2   1   1   1   1   1   2   1   1   1   1   1   1   2   1   2   2   2   1   2   1   2   2   1   2   1   2   1   1   1   2   2   2   2   1   2   2   2   2   2   2   2   2   1   2   2   2   1   2   2   2   1   1   2   2   2   1   2   1   1   1   2   2   1   1   1   2   1   2   1   2   1   1   1   2   1   2   1   1   2   1   2   2   2   1   1   1   1   2   1   2   2   2   2   1   1   1   2   2   2   2   2   2   2   1   1   1   2   2   1   2   2   2   1   1   1   1   1   1   1   2   1   2   1   1   1   1   1   1   2   2   2   1   2   1   2   2   2   1   2   1   1   1   2   1   1   1   2   1   1   2   1   1   2   1
 MK-3-5                 1   1   2   2   1   1   1   2   2   1   2   2   1   2   1   1   2   1   1   1   2   1   1   2   1   2   1   1   1   1   1   2   2   1   1   1   1   2   1   1   1   2   1   1   1   2   1   2   1   1   1   2   1   1   1   1   2   1   2   1   2   2   2   1   2   1   2   2   1   2   1   1   1   1   1   2   2   2   2   1   2   2   1   2   2   2   2   2   1   2   2   2   1   2   2   2   1   1   2   2   2   1   2   1   1   1   2   1   1   1   1   2   1   2   1   2   1   1   1   2   1   2   1   1   1   1   2   2   2   1   1   1   1   1   1   2   2   2   2   1   1   1   2   2   1   2   2   2   2   1   1   1   2   1   1   2   2   2   1   1   1   1   1   1   1   2   1   2   1   1   1   1   1   1   2   2   2   1   2   1   2   2   2   1   2   1   1   1   2   1   2   1   1   1   1   2   1   1   1   1
 MK-3-6                 1   1   2   1   1   1   1   2   2   1   2   1   1   2   2   1   2   1   1   2   2   1   1   2   2   2   1   1   1   1   1   2   2   1   1   1   2   2   1   1   1   2   1   1   1   2   1   2   1   1   1   2   1   1   1   1   2   1   2   1   2   2   2   1   2   1   2   2   1   2   1   1   1   1   1   2   2   2   2   1   2   2   1   2   2   2   2   2   1   1   1   2   1   2   2   2   1   1   2   2   2   1   1   1   1   1   2   1   1   1   1   2   1   1   1   2   2   1   1   2   1   2   1   1   1   1   2   2   2   1   1   1   1   1   1   2   2   2   2   1   1   1   2   2   1   2   2   2   2   1   1   1   2   1   1   2   2   2   1   1   1   1   1   1   1   2   1   1   1   1   1   1   1   1   2   2   2   1   2   1   2   1   2   1   2   1   1   1   2   1   2   1   1   1   1   2   1   1   1   1
 MK-3-7                 1   1   2   1   1   1   1   2   1   2   2   1   1   2   2   1   2   1   1   2   2   1   1   2   2   2   1   1   2   1   1   1   1   1   1   1   2   2   1   1   1   2   1   2   1   2   1   2   1   1   2   2   2   1   1   1   2   1   1   1   2   2   2   1   2   1   2   2   1   2   1   1   1   1   1   2   2   2   1   1   2   2   1   2   2   2   2   2   1   1   1   1   1   2   2   2   1   1   1   2   2   1   1   1   1   1   2   1   1   2   1   2   1   2   1   2   2   1   1   2   1   1   1   1   2   1   2   2   2   1   1   1   1   1   1   2   2   1   2   1   1   1   2   2   1   2   2   2   1   1   2   1   2   1   1   2   2   1   2   1   1   2   1   1   1   2   1   1   1   1   1   1   1   1   2   2   2   1   2   1   2   1   1   1   2   1   1   1   2   1   2   1   1   1   1   2   1   2   1   1
 MK-3-8                 1   1   2   1   1   1   2   2   1   2   2   1   2   1   2   1   2   1   2   2   1   1   1   2   2   2   1   1   2   1   1   2   1   1   2   1   2   2   1   1   1   2   1   2   1   2   1   2   1   1   1   2   2   1   1   1   2   1   1   1   2   2   2   1   2   1   2   2   1   2   1   1   1   2   1   2   2   2   1   1   2   2   1   2   2   2   2   2   1   1   1   1   1   2   1   2   1   1   1   2   2   2   1   1   1   1   2   1   1   2   1   2   1   2   1   2   2   1   1   1   2   2   1   1   2   1   2   2   1   1   1   1   1   1   1   2   2   1   2   1   1   1   2   2   1   2   2   2   1   1   2   1   1   1   1   2   2   1   2   2   2   2   1   1   2   2   1   1   2   1   1   2   1   1   2   2   1   1   2   2   2   1   1   1   2   1   1   1   2   1   2   1   1   2   1   2   1   2   1   1
 MK-3-9                 1   1   2   1   1   1   2   2   1   2   2   1   2   1   2   1   2   1   2   2   1   1   1   1   2   2   1   1   2   1   1   2   1   2   1   1   2   2   1   1   1   1   1   2   1   2   1   2   1   1   1   2   2   1   1   1   2   1   2   1   2   2   2   2   2   1   2   2   1   2   1   1   1   2   1   2   2   2   1   1   2   2   1   2   2   1   2   2   1   1   1   1   1   2   1   2   1   1   1   2   2   2   1   1   1   1   1   2   1   2   1   2   1   2   1   2   2   1   1   1   2   2   1   1   2   1   2   2   1   1   1   1   1   2   1   2   2   1   2   1   2   1   2   2   1   2   2   2   1   1   2   1   1   1   1   2   2   1   2   2   1   1   1   1   2   2   1   1   2   1   1   2   1   1   2   2   1   1   2   2   2   2   1   1   2   1   1   1   2   1   2   1   1   2   1   2   1   2   1   1
 MK-3-10                1   1   2   1   2   1   2   2   1   2   2   1   2   1   2   1   2   1   1   2   1   2   1   1   2   2   1   1   2   1   1   2   1   2   2   1   2   2   1   1   1   2   1   2   1   2   1   2   1   2   1   2   2   1   1   1   2   1   2   1   2   2   1   2   2   1   2   2   2   2   1   2   1   2   2   2   2   2   1   1   2   1   1   2   2   1   2   2   1   1   1   1   1   2   1   2   1   1   1   2   2   2   1   1   1   1   1   2   1   2   1   2   1   2   1   1   2   1   1   1   2   2   1   2   2   2   2   2   1   1   1   1   1   2   1   1   1   1   2   1   2   1   2   2   1   2   2   2   1   1   2   1   1   1   1   2   2   1   2   2   1   1   1   1   2   1   1   1   2   1   1   2   1   1   2   2   1   1   2   2   2   2   1   1   2   1   1   1   2   2   2   1   1   2   1   2   1   2   1   1
 MK-3-11                1   2   2   1   2   1   2   2   1   2   2   1   2   1   2   1   2   2   1   2   1   2   1   1   2   2   1   1   1   1   1   2   1   2   2   1   2   2   1   1   1   2   1   2   1   2   1   1   1   2   1   2   2   1   1   1   2   1   1   1   2   2   1   1   2   2   2   2   2   2   1   2   1   1   2   1   2   2   2   1   2   1   1   2   2   1   2   2   1   1   1   1   1   2   1   2   1   1   2   2   2   2   1   1   1   2   1   2   1   2   1   2   1   2   1   1   2   1   1   1   2   2   1   2   2   2   2   2   1   1   1   1   1   2   1   1   1   1   2   1   2   1   2   2   2   2   2   2   1   1   2   1   1   1   1   1   2   2   2   2   1   1   1   2   2   1   1   1   2   1   1   2   1   1   1   2   1   1   2   2   2   2   1   1   2   1   1   1   2   2   2   1   1   2   1   2   1   2   1   1
 MK-3-12                1   2   2   1   2   1   2   1   1   2   2   1   2   1   2   1   2   2   1   2   1   2   1   1   2   2   1   1   1   2   2   2   1   2   2   1   2   2   1   1   1   2   1   2   1   2   1   1   1   2   1   2   2   1   1   1   2   1   1   1   2   2   1   1   1   2   2   2   2   2   1   2   1   1   2   1   2   2   2   1   2   1   2   2   2   1   2   2   1   1   1   2   1   2   1   2   1   1   2   1   2   2   1   2   1   2   1   2   1   2   1   2   1   2   1   2   2   1   1   1   2   2   1   2   2   2   2   2   1   1   1   1   1   2   1   1   1   1   1   1   2   1   2   2   2   2   1   2   1   1   1   1   1   1   1   1   2   2   2   1   2   1   1   2   2   1   2   1   2   1   1   1   1   1   1   2   1   1   2   1   2   2   1   1   2   1   1   1   2   2   2   1   1   2   1   2   1   2   1   1
 MK-3-13                1   2   2   1   2   1   2   1   1   2   2   1   2   1   2   2   2   2   1   2   1   2   1   1   2   2   1   1   1   2   2   2   2   2   2   1   2   2   1   1   1   2   1   2   2   2   1   1   1   2   1   2   2   1   1   1   2   1   1   1   1   2   1   1   1   1   1   2   2   2   1   2   1   1   2   1   2   2   2   1   2   1   2   1   2   1   2   2   2   2   1   2   1   2   1   2   1   2   2   1   2   2   1   1   1   2   1   2   1   2   1   2   1   2   1   2   2   1   1   2   2   2   1   2   2   2   2   2   1   2   1   2   1   2   1   1   1   1   1   1   2   1   2   2   2   2   2   2   2   1   1   1   1   1   1   1   1   1   2   1   2   1   1   2   2   2   2   1   2   1   1   1   1   1   1   2   1   1   2   1   2   2   1   1   2   1   1   1   2   2   2   1   1   2   1   2   1   2   1   1
 MK-3-14                1   2   2   1   2   1   1   1   1   2   1   1   2   1   2   2   2   1   1   2   1   2   1   1   2   2   1   1   1   2   2   2   2   2   2   2   2   1   1   1   1   2   1   2   1   2   1   1   1   2   1   2   1   1   1   1   2   1   1   1   2   2   1   1   1   1   1   2   2   2   1   2   1   1   2   1   2   2   2   1   2   1   2   1   2   2   2   2   2   1   1   2   2   2   1   2   1   2   2   1   2   2   1   1   1   2   1   2   1   2   1   1   1   2   1   1   2   1   1   2   1   2   1   2   2   1   2   2   1   2   1   2   1   2   1   1   1   1   1   1   2   1   2   2   2   2   2   2   2   1   1   1   1   1   1   1   2   1   2   1   1   1   1   2   2   2   2   2   2   1   1   1   1   1   1   2   1   1   2   1   2   2   1   1   2   1   1   1   2   2   2   1   1   2   1   2   1   2   1   1
 MK-3-15                1   2   2   1   2   1   1   1   1   2   1   1   2   1   2   2   2   1   1   1   1   2   1   1   2   2   1   1   1   2   2   2   2   2   2   2   1   1   1   2   1   2   1   2   1   2   1   1   1   2   2   2   1   1   1   1   2   1   1   1   2   2   1   1   1   1   1   2   2   2   1   2   1   1   2   1   2   2   2   1   2   1   2   1   1   2   2   2   2   1   1   2   2   2   1   2   1   2   2   1   2   1   1   1   1   2   1   2   1   2   1   1   1   2   1   1   2   1   1   2   1   2   1   2   2   1   2   2   2   2   1   2   1   2   2   1   1   1   1   1   2   1   2   2   2   2   2   2   2   1   1   1   1   1   1   1   2   1   2   1   1   1   1   2   2   2   2   2   1   1   1   1   1   1   1   2   1   1   2   1   2   2   1   1   1   2   1   1   2   2   2   1   1   2   1   2   1   2   1   1
 MK-3-16                1   1   2   1   2   1   1   1   1   2   1   1   2   1   2   2   2   1   1   1   1   2   1   1   2   2   1   1   1   2   2   2   2   2   2   2   1   1   1   2   2   2   1   2   1   2   1   1   1   2   2   2   1   1   1   1   1   1   1   1   2   2   1   1   1   1   1   2   2   2   1   2   1   1   2   1   2   1   2   1   2   1   2   1   2   2   2   2   2   1   1   2   2   2   1   2   1   2   2   1   2   1   1   2   1   2   1   1   1   2   1   1   1   2   1   1   1   1   1   2   1   2   1   2   2   1   2   2   2   2   1   2   1   2   2   1   1   1   1   1   2   1   2   2   2   2   2   2   2   1   1   1   1   1   1   1   2   1   2   1   1   1   1   2   2   2   2   2   1   2   1   2   1   1   1   2   2   1   2   1   1   2   1   1   1   2   1   1   2   2   2   1   1   1   1   2   1   2   2   1
 MK-4-1                 2   1   1   1   2   1   1   1   1   2   1   2   2   1   2   2   1   2   1   1   1   2   2   2   2   2   1   2   2   2   1   2   2   1   1   1   2   2   1   1   1   2   1   1   1   1   1   1   1   2   2   2   1   2   1   2   1   1   2   2   2   2   2   1   1   2   1   1   2   2   2   1   2   2   2   1   2   2   1   2   2   1   2   2   2   1   1   2   1   2   2   1   1   2   1   1   1   2   2   1   2   2   2   2   2   1   1   2   1   2   2   1   1   1   2   1   1   2   1   1   2   1   2   1   1   1   1   2   1   1   2   2   1   1   1   1   1   1   2   1   1   2   1   2   1   2   1   1   1   1   1   2   2   1   2   2   1   1   1   2   2   1   2   1   1   2   1   1   2   1   2   2   2   1   2   1   2   2   2   1   1   2   1   2   1   2   2   1   1   1   2   2   1   2   2   2   2   1   2   2
 MK-4-2                 1   1   1   1   1   1   1   1   1   2   1   2   2   1   2   2   1   2   1   1   1   2   2   2   1   1   1   2   2   2   1   2   2   1   2   1   2   2   2   1   1   2   1   1   1   1   1   1   1   2   2   2   1   2   1   2   1   1   2   2   2   2   2   2   1   2   1   1   2   1   2   1   2   2   2   1   2   1   1   2   2   1   2   2   2   1   1   2   2   2   2   1   1   2   1   1   1   2   2   1   2   2   2   1   2   1   1   2   1   2   2   1   1   1   2   2   2   2   1   1   2   1   2   1   1   1   1   2   1   1   2   2   1   1   1   1   1   1   2   1   1   2   1   2   1   2   1   2   1   1   1   2   2   1   2   2   1   2   1   2   2   1   2   2   1   2   1   2   2   1   2   2   2   1   2   1   2   2   2   1   1   2   1   2   1   2   1   1   1   1   2   2   1   2   2   2   2   1   2   2
 MK-4-3                 1   1   2   1   1   1   1   1   1   2   1   2   2   1   2   2   1   2   1   1   1   2   2   2   1   1   1   2   1   2   1   2   2   1   2   2   2   2   2   1   1   2   1   1   1   1   1   1   1   1   2   2   1   2   1   2   1   1   2   2   2   2   1   2   1   2   1   1   2   1   2   1   2   2   2   1   2   1   1   2   2   1   1   2   2   1   1   2   2   2   2   1   1   2   1   1   1   2   2   1   2   2   2   1   2   1   1   1   1   2   2   1   1   1   2   2   2   2   1   1   2   2   2   1   1   1   1   2   1   1   2   2   1   1   1   1   1   1   2   1   2   2   1   2   1   2   1   2   1   1   1   2   1   1   2   2   1   2   1   2   1   1   2   2   1   2   1   2   1   1   2   1   2   1   2   1   2   2   2   2   1   2   1   2   1   2   1   1   1   1   1   1   1   2   2   2   2   1   2   2
 MK-4-4                 1   1   2   1   1   1   1   1   1   2   1   2   2   1   2   1   1   2   1   1   1   2   2   2   1   1   1   2   1   2   2   2   1   1   2   2   2   2   2   2   1   2   1   1   1   1   1   1   1   1   2   2   1   2   1   2   1   1   2   2   2   2   2   2   2   2   1   1   2   1   1   1   1   1   2   1   2   1   1   2   2   1   1   2   2   1   1   2   2   2   2   1   1   2   1   2   1   2   2   1   2   2   2   1   2   1   1   1   1   2   2   1   1   1   2   2   2   2   1   1   2   2   1   1   1   1   1   2   1   1   2   2   1   1   1   1   1   1   2   1   2   2   1   2   2   2   1   2   1   1   2   2   1   1   2   2   1   2   2   2   1   2   2   2   2   1   1   2   2   1   2   1   2   2   2   1   2   2   2   2   1   2   1   2   1   2   1   1   1   1   1   2   1   2   2   2   2   1   2   2
 MK-4-5                 1   1   2   1   1   1   1   1   1   2   1   2   2   1   2   1   1   2   1   1   1   2   2   2   1   1   1   2   1   2   2   2   1   1   2   2   2   2   2   2   1   1   1   2   1   1   1   1   1   1   2   2   1   2   1   2   1   2   2   2   2   2   2   2   2   2   1   1   2   1   1   1   1   2   2   1   2   1   2   2   2   1   1   2   2   1   1   2   2   2   2   1   1   2   1   2   1   2   2   1   2   2   1   1   2   1   1   1   1   1   2   1   1   1   2   2   2   2   1   1   2   2   1   1   1   1   1   2   1   1   2   2   1   1   1   1   1   1   2   1   2   2   1   2   1   2   1   2   1   1   2   1   1   1   2   2   1   2   1   2   2   2   2   2   2   1   1   2   2   1   2   1   2   2   2   1   2   1   2   2   1   2   1   2   1   2   1   1   1   1   1   2   1   1   2   1   1   1   2   2
 MK-4-6                 1   1   2   1   1   1   1   1   1   2   1   2   2   1   2   1   1   2   1   1   1   2   2   2   2   1   2   2   1   1   2   2   1   1   2   2   2   2   2   2   1   1   1   2   1   1   1   1   1   1   2   1   1   2   1   2   2   2   2   2   2   2   1   2   2   2   1   1   1   1   1   1   2   2   2   1   2   1   2   2   2   1   1   2   2   1   1   2   1   2   2   1   1   2   1   2   1   2   2   1   2   2   1   2   1   1   1   1   1   1   2   1   2   1   2   2   2   2   1   1   1   2   1   1   1   1   1   2   1   1   2   2   1   1   1   1   1   1   2   1   1   2   1   2   1   2   1   2   1   1   2   1   1   1   2   2   1   2   1   2   2   2   2   2   2   1   1   2   2   1   2   1   2   2   2   1   2   1   2   2   1   2   1   2   1   2   1   1   1   1   1   2   1   1   2   1   1   1   2   2
 MK-4-7                 1   1   1   2   1   1   1   1   1   2   1   2   2   1   2   1   1   2   1   2   1   2   1   1   2   1   2   1   1   1   2   2   1   1   2   2   2   2   2   2   1   1   1   2   2   1   2   1   1   1   2   1   1   2   1   1   2   2   2   2   2   2   1   1   2   2   1   1   2   1   1   1   2   2   2   1   2   1   2   2   2   1   1   2   2   1   1   2   1   2   2   1   1   2   1   2   1   2   2   1   2   2   2   2   1   1   1   1   1   1   2   1   2   1   2   2   2   2   1   2   1   1   1   1   1   1   1   2   1   1   2   2   1   1   1   1   1   1   2   1   1   2   1   2   1   1   1   2   1   1   2   1   1   1   2   2   1   2   1   1   2   1   2   2   2   1   1   1   2   1   2   1   2   2   2   1   1   1   2   2   1   2   2   2   1   2   1   1   1   1   2   2   1   1   2   1   1   1   2   2
 MK-4-8                 2   1   1   2   1   1   1   2   1   2   1   1   2   1   2   1   1   2   1   2   1   2   1   1   2   1   1   1   1   2   2   1   1   1   2   2   2   2   2   2   1   1   1   2   1   2   2   1   1   1   2   2   1   2   1   1   2   2   2   1   2   2   1   2   2   2   1   2   2   1   1   1   2   2   2   1   2   1   2   2   2   1   1   2   2   1   1   2   2   2   2   2   1   2   1   1   1   2   2   1   2   2   2   1   1   1   1   1   1   1   2   1   2   1   2   2   2   2   1   2   1   1   2   1   1   1   1   2   1   1   2   2   1   1   1   1   1   1   2   1   1   2   1   2   1   1   1   2   1   1   2   1   2   1   2   2   1   2   1   1   2   1   2   2   2   2   1   1   2   1   2   1   2   2   2   1   2   1   2   2   1   1   2   2   1   2   1   1   1   1   2   2   1   1   2   1   1   1   2   2
 MK-4-9                 2   1   1   2   1   1   1   2   1   2   1   1   2   1   2   1   1   2   1   2   2   1   1   1   1   1   1   1   1   2   2   1   1   1   1   1   2   2   2   2   1   1   1   2   1   2   2   1   1   2   2   2   2   2   1   1   2   2   2   1   2   2   1   2   2   2   1   2   2   1   2   1   2   2   2   1   2   1   2   2   1   2   1   2   2   2   2   2   2   2   2   2   1   2   1   1   1   2   2   1   2   1   2   1   1   1   1   1   1   1   2   1   2   1   1   2   2   2   1   2   1   1   2   1   2   1   1   2   1   1   2   1   1   1   1   2   1   1   2   1   1   2   1   2   1   1   1   2   1   1   1   1   2   1   2   2   1   2   1   1   2   1   2   2   1   2   1   1   2   1   2   1   2   2   2   2   2   1   2   2   1   2   2   1   1   2   2   1   1   1   2   2   1   1   2   1   1   1   2   2
 MK-4-10                1   1   1   2   2   1   1   2   1   2   1   1   2   1   2   1   1   2   2   2   2   2   1   1   1   1   1   1   1   2   2   1   1   1   1   1   2   2   2   2   1   1   1   2   1   2   2   1   1   2   2   2   2   2   1   1   2   2   2   1   2   2   1   2   2   2   1   2   2   1   2   1   2   2   2   1   2   1   2   2   1   2   1   2   2   2   2   2   2   2   2   2   1   1   2   2   1   2   2   1   2   1   2   1   1   1   1   1   1   1   2   1   2   1   1   2   2   2   1   2   1   1   2   1   2   1   1   2   2   1   2   1   1   1   1   2   1   1   2   1   1   2   1   2   1   1   1   2   1   1   1   2   2   1   2   2   1   2   1   1   2   1   2   2   1   2   1   1   2   1   2   1   2   2   2   2   2   1   2   2   1   1   2   1   1   2   2   2   1   1   2   2   1   1   2   1   1   1   2   2
 MK-4-11                2   1   1   2   2   2   1   2   1   2   1   1   1   1   2   1   1   2   2   2   2   2   1   1   1   1   1   1   1   2   2   1   1   1   1   1   2   2   2   1   1   1   2   2   1   1   2   1   1   2   2   2   2   2   1   1   2   2   2   1   2   2   1   2   2   2   1   2   2   2   2   1   2   1   2   2   1   1   2   2   1   2   1   2   2   2   2   2   2   2   2   2   1   1   2   2   1   2   2   1   2   1   2   1   1   1   2   2   1   1   2   1   2   1   1   2   2   2   1   2   1   1   2   1   1   1   1   2   2   1   2   1   1   2   1   2   1   1   1   1   1   2   1   2   1   1   1   2   1   1   1   2   2   1   2   2   1   2   1   1   2   1   2   2   2   2   1   2   2   1   2   1   2   2   2   2   2   1   2   2   1   1   2   1   1   2   2   1   1   1   2   2   1   1   2   1   1   1   2   2
 MK-4-12                2   1   1   2   2   2   1   2   1   2   1   1   1   1   1   1   1   2   2   2   2   2   1   1   1   1   1   2   1   2   2   2   1   1   1   1   1   2   2   1   1   1   2   2   1   2   1   1   2   2   2   2   2   2   1   1   2   1   1   1   1   2   1   2   2   2   1   2   1   2   2   1   2   1   2   2   1   1   2   2   1   2   1   2   2   2   1   2   2   2   2   2   2   1   2   2   1   2   2   1   2   1   2   1   1   1   2   2   1   1   2   1   2   1   1   2   2   2   1   2   1   1   2   1   1   1   1   2   2   2   2   1   1   2   1   2   1   1   1   1   1   2   1   2   1   1   1   2   1   1   1   2   2   1   2   2   1   1   1   1   2   1   2   2   2   2   1   2   2   1   2   1   2   2   2   2   2   1   2   2   1   1   2   1   1   2   2   2   1   1   2   2   1   1   2   1   1   1   2   2
 MK-4-13                2   1   1   2   2   2   1   2   1   2   1   1   1   1   1   1   1   2   1   2   2   2   1   1   1   1   1   2   1   2   1   2   1   1   1   1   1   2   2   1   1   1   2   2   1   2   2   1   2   1   2   2   2   2   1   1   2   1   1   1   1   2   1   2   2   1   1   2   1   2   2   1   2   1   2   2   1   1   2   2   1   2   1   2   2   2   1   2   2   2   1   2   1   1   2   2   1   2   2   1   2   2   2   1   1   1   2   2   2   1   2   1   1   2   1   2   2   2   1   2   1   1   2   1   1   1   2   1   2   2   2   1   1   2   1   2   1   1   1   1   1   2   1   2   1   1   1   2   1   1   1   2   2   1   2   2   1   1   1   1   2   1   2   2   1   2   1   2   2   1   2   1   2   2   2   2   2   1   1   1   1   1   1   1   1   2   2   2   1   2   2   2   1   1   2   1   1   1   2   2
 MK-4-14                2   1   2   2   2   1   1   2   1   2   1   1   1   1   1   1   1   2   1   2   2   2   1   1   1   1   1   2   1   2   1   2   1   1   1   1   1   2   2   1   1   1   1   1   1   2   2   2   2   1   2   2   2   2   1   1   2   1   1   1   1   1   1   2   2   1   1   1   1   2   2   1   2   1   1   2   1   1   2   2   1   2   1   2   1   1   1   2   2   2   1   2   1   1   2   2   1   2   2   1   2   1   2   2   1   1   2   2   2   1   2   1   1   2   1   2   2   2   1   2   1   1   2   1   1   1   2   1   2   1   2   1   2   2   2   2   1   1   2   1   1   2   1   2   1   1   1   2   1   1   1   2   2   1   2   2   1   1   1   1   2   1   2   1   1   2   1   2   2   2   2   1   2   2   2   2   2   1   1   1   1   1   2   1   1   2   2   2   1   2   2   2   1   1   1   1   1   1   2   2
 MK-4-15                2   1   2   2   2   1   1   2   1   2   1   1   1   1   1   1   1   2   1   1   1   2   1   1   1   1   1   2   1   1   1   2   1   2   1   1   1   2   2   2   1   1   1   1   1   2   2   2   2   1   2   2   2   2   1   1   2   1   1   1   1   1   1   2   2   1   1   1   1   2   2   1   2   1   1   2   1   2   2   2   1   2   1   2   1   1   1   2   2   2   1   2   1   1   2   2   1   2   2   1   2   1   2   2   1   1   2   2   2   1   2   1   1   2   1   2   2   2   2   2   2   1   2   1   1   1   2   1   1   1   2   1   2   2   2   2   2   1   2   1   1   2   1   2   1   1   1   2   1   1   1   2   2   1   2   2   1   1   1   1   2   1   1   1   2   2   1   1   2   2   1   1   2   2   2   2   2   1   1   1   1   1   2   2   1   2   2   2   1   2   2   1   2   1   1   1   2   1   2   2
 MK-4-16                2   1   1   2   2   1   1   1   1   2   1   1   1   1   1   1   1   2   1   1   1   2   2   1   1   1   1   1   1   1   1   2   1   2   2   1   1   2   2   2   1   1   1   1   1   2   2   2   1   1   2   2   2   2   1   1   2   1   1   1   1   1   1   1   2   1   1   1   1   2   2   1   2   1   1   2   1   2   2   2   1   2   1   2   1   1   1   2   2   2   1   2   1   2   2   2   1   2   1   1   2   1   2   1   1   1   2   2   2   1   1   1   1   2   1   1   2   2   2   2   2   2   2   1   2   1   2   1   1   1   2   1   2   2   2   2   2   1   2   1   1   2   1   2   1   2   1   2   1   1   1   2   2   1   2   2   2   1   1   1   2   1   1   1   2   2   1   1   2   2   1   1   2   2   2   2   2   1   2   2   1   1   2   1   1   2   2   1   1   2   2   1   2   1   1   1   1   1   2   2
 MK-5-1                 1   2   2   2   2   2   1   1   2   1   1   1   2   1   1   1   2   2   2   1   2   2   1   1   1   2   1   1   2   1   2   1   2   1   1   2   1   1   1   1   2   2   1   1   2   2   1   1   1   2   1   2   1   2   1   1   1   2   2   1   1   1   2   1   2   2   1   1   1   1   1   1   2   2   1   1   2   2   1   2   1   1   2   2   1   1   1   1   1   2   2   2   1   2   1   2   1   2   2   2   1   2   2   2   1   2   2   1   2   1   1   1   1   1   2   2   2   1   1   2   1   2   1   1   1   2   1   2   2   1   2   1   1   2   1   2   1   2   2   2   2   2   1   2   2   2   2   2   2   1   1   1   1   2   1   1   1   1   2   1   1   2   1   1   1   2   1   1   1   1   1   1   1   1   1   2   1   1   1   1   1   1   1   1   1   2   2   2   2   1   2   2   1   1   2   2   1   2   1   1
 MK-5-2                 2   2   2   2   2   2   1   1   2   1   1   1   2   1   1   1   2   2   2   1   2   2   1   1   1   2   1   1   1   1   2   2   2   1   1   2   1   1   1   1   2   2   1   2   1   2   1   1   1   2   1   1   1   2   1   2   1   2   2   1   2   1   2   1   2   1   1   1   1   1   1   1   1   2   1   1   2   2   1   2   2   1   2   2   1   1   1   1   1   2   2   2   1   2   1   1   2   2   2   2   1   2   2   2   1   2   2   1   2   2   1   1   1   1   2   1   2   2   1   2   1   2   1   1   1   2   1   2   2   1   2   1   1   2   1   1   1   1   2   2   2   2   1   2   2   2   2   2   2   2   1   1   1   2   1   2   1   1   1   1   1   2   2   1   1   2   1   1   1   1   1   1   1   1   1   2   1   1   1   1   1   1   1   1   1   2   2   2   2   1   2   2   1   1   1   2   1   2   1   1
 MK-5-3                 2   2   2   2   2   2   1   1   2   1   1   1   2   1   1   1   2   2   2   1   2   2   1   1   1   2   1   1   1   1   2   2   2   2   1   2   1   1   1   1   2   2   1   2   1   2   1   1   1   2   1   1   1   2   1   1   1   2   2   1   2   1   2   1   2   1   1   1   1   1   1   1   1   2   2   1   1   2   1   2   2   1   2   2   1   1   1   1   1   2   2   2   1   2   1   1   2   1   1   2   1   2   2   2   1   2   2   1   1   2   1   1   1   1   2   1   2   2   2   2   1   2   1   1   1   1   1   2   2   1   2   2   1   1   1   1   1   1   1   2   2   2   2   2   2   2   2   2   1   2   1   1   1   2   1   2   1   2   2   1   1   1   2   1   2   1   1   1   1   1   1   1   1   1   1   2   1   1   1   1   2   1   1   1   1   2   2   2   2   1   2   2   2   1   1   2   1   1   1   1
 MK-5-4                 2   2   2   2   2   2   1   1   2   1   1   1   2   1   2   1   2   2   2   1   2   1   1   1   1   2   1   1   1   1   2   2   2   2   1   2   1   1   1   1   2   2   1   1   1   2   1   1   1   2   1   1   1   2   1   1   1   2   2   1   2   2   1   1   2   1   1   1   1   1   1   1   1   2   2   1   1   2   1   2   2   1   2   2   1   1   1   2   2   1   2   2   1   2   2   1   2   1   1   2   1   1   2   2   1   2   1   1   1   2   1   1   1   1   2   1   2   1   2   2   1   2   1   1   1   1   1   2   2   1   1   2   1   1   1   1   1   1   1   2   2   2   2   2   2   2   2   2   1   2   2   1   1   1   1   2   1   2   2   1   1   1   2   1   2   1   1   1   1   1   1   1   1   1   1   2   1   2   1   1   2   1   1   1   1   2   2   2   2   1   2   2   2   1   1   2   1   1   1   1
 MK-5-5                 2   2   2   2   2   2   1   1   2   1   1   1   2   1   2   1   2   2   2   1   2   1   1   2   1   2   1   1   1   1   2   1   2   2   1   2   1   1   1   1   2   2   1   1   1   2   1   1   1   2   1   1   1   2   1   1   1   2   2   1   2   2   1   1   2   2   1   2   1   1   1   1   2   2   2   1   1   2   1   2   2   1   2   2   1   1   1   2   2   1   2   2   1   2   2   2   2   1   2   2   1   1   2   2   1   2   1   1   1   2   2   1   1   1   2   2   2   1   1   2   1   2   1   1   1   2   1   2   1   1   1   2   1   1   1   1   1   1   1   2   2   2   2   2   2   2   2   2   1   2   2   1   1   1   1   2   1   2   2   2   1   1   2   1   1   1   1   1   1   1   1   1   1   1   1   2   1   2   1   1   2   1   1   1   1   1   2   2   2   1   2   2   2   1   2   2   1   1   1   1
 MK-5-6                 2   2   2   2   2   2   1   1   2   1   2   2   2   1   2   1   2   2   2   1   2   1   1   2   1   2   1   1   1   2   2   1   2   2   1   2   1   1   1   1   2   2   1   1   1   2   1   2   1   2   1   1   1   2   1   1   1   2   2   1   2   1   1   1   2   2   2   2   1   1   1   1   2   2   2   1   1   2   1   2   1   1   2   2   2   1   1   2   2   2   2   2   1   2   2   2   2   1   2   2   1   1   2   2   1   2   1   1   1   2   2   1   1   1   2   2   2   1   1   1   1   2   1   1   1   2   1   2   1   1   1   2   1   1   1   2   1   1   1   2   2   2   2   2   2   2   2   2   1   2   2   1   1   1   1   2   1   2   2   2   1   1   2   1   1   1   1   1   1   1   1   2   1   1   1   2   1   2   1   1   2   1   1   1   2   1   1   2   1   2   2   2   1   1   2   2   1   1   1   1
 MK-5-7                 2   2   2   2   2   2   1   1   2   1   2   2   2   1   2   1   2   1   2   1   2   1   2   2   1   2   1   2   1   2   2   1   2   2   1   2   1   1   1   2   2   2   1   1   1   2   1   2   1   1   2   1   1   2   1   1   1   2   2   1   2   1   1   1   2   2   2   2   1   1   1   1   2   2   2   2   1   1   1   2   1   1   2   2   1   1   1   2   2   2   2   2   1   2   2   2   2   1   2   2   2   1   2   2   1   2   1   1   1   1   2   1   1   1   2   2   2   1   1   1   1   2   1   1   1   2   1   2   1   1   1   2   2   2   1   2   1   1   1   1   2   2   2   2   1   2   2   2   1   2   2   1   1   2   1   2   1   2   2   2   1   1   2   1   1   1   1   1   1   1   1   1   1   1   1   2   1   2   1   1   2   1   1   1   2   1   1   2   1   2   2   2   1   1   2   2   1   1   1   1
 MK-5-8                 2   2   2   2   2   2   1   1   2   1   2   2   2   1   2   1   2   1   2   1   2   1   2   2   1   1   2   2   1   1   2   2   2   2   1   2   1   1   1   2   2   2   1   1   1   2   1   2   1   1   2   1   2   2   1   1   1   2   2   1   2   1   1   1   2   2   1   2   1   1   1   1   2   2   2   2   2   1   1   1   1   1   2   2   2   1   1   2   2   2   2   2   1   2   2   2   2   1   2   2   2   1   2   2   1   2   1   1   1   1   2   2   1   1   2   2   2   1   1   2   1   2   1   1   1   1   1   2   1   1   1   2   2   2   2   1   1   1   1   1   1   2   2   2   1   2   2   2   1   2   2   1   1   2   1   2   2   2   2   2   1   1   2   1   1   1   1   1   1   1   1   1   1   1   1   2   1   2   1   1   2   1   1   1   1   1   1   2   1   2   2   2   1   1   2   2   1   1   2   1
 MK-5-9                 2   2   2   2   2   2   1   1   2   1   2   2   1   1   2   1   1   1   2   1   2   1   2   1   1   1   2   2   1   1   2   2   2   2   1   2   1   1   1   2   2   2   1   1   1   2   1   2   1   1   2   1   2   2   1   2   1   2   2   1   2   1   1   1   2   2   1   2   1   1   1   1   2   2   2   2   2   1   1   1   1   1   2   2   2   1   1   2   2   2   2   2   1   2   2   2   2   2   2   2   2   1   2   2   1   2   2   1   1   1   2   2   1   1   2   2   2   1   1   2   1   2   1   1   1   2   1   2   1   1   1   2   2   2   2   1   1   1   1   1   1   2   2   2   1   2   2   1   1   1   2   2   1   2   1   2   2   1   2   2   1   1   2   1   1   1   2   1   1   1   1   1   1   1   1   2   1   2   1   1   1   1   2   1   1   1   1   2   1   2   2   2   1   1   2   2   1   1   2   1
 MK-5-10                2   2   2   2   2   1   1   1   2   1   2   1   2   1   2   1   1   1   2   1   1   1   2   1   1   1   2   2   1   1   2   2   2   2   1   2   1   1   1   2   2   2   1   1   1   2   2   2   1   1   2   1   2   2   1   2   1   2   2   1   2   1   1   1   2   2   1   2   1   1   1   1   1   2   2   2   2   1   1   1   2   1   2   2   2   1   1   2   2   2   2   2   1   2   2   2   2   2   2   2   2   1   2   2   2   2   2   1   1   1   2   2   1   1   2   2   2   1   1   2   1   2   1   1   1   2   1   2   1   1   1   1   2   1   2   1   1   1   1   1   1   2   2   2   2   2   2   1   1   1   2   2   1   2   1   2   2   2   1   2   1   1   2   1   1   1   2   1   1   1   1   1   1   1   1   2   1   1   1   1   1   2   2   1   1   1   1   2   1   2   2   1   1   1   2   2   1   1   2   1
 MK-5-11                2   2   2   2   2   1   1   1   1   1   2   1   2   1   2   1   1   1   1   1   1   1   1   1   2   1   2   2   1   2   2   2   2   2   1   2   1   1   1   2   2   2   1   1   2   2   1   1   1   1   2   1   2   2   2   2   1   2   2   1   2   1   1   1   2   2   1   2   1   1   1   1   1   2   2   2   2   1   1   1   2   1   2   2   2   1   1   2   2   2   2   2   1   2   2   2   2   2   2   2   2   1   2   2   2   2   2   1   1   1   2   2   1   1   1   2   2   1   1   2   1   2   1   1   1   2   1   2   1   2   1   1   2   1   2   1   1   1   1   1   1   2   2   2   2   2   2   2   1   1   2   2   1   2   1   2   2   1   1   2   1   1   2   1   1   1   2   1   1   1   1   1   1   1   2   2   1   2   1   2   1   2   2   1   1   1   1   2   1   2   2   1   1   1   2   1   2   1   2   1
 MK-5-12                2   2   2   2   2   1   1   1   1   1   2   1   2   1   2   1   1   1   1   2   1   1   1   1   2   1   2   2   1   2   2   1   2   2   1   2   1   1   1   2   2   2   1   1   2   2   1   1   2   1   2   1   2   2   2   2   1   2   2   1   2   1   1   1   1   2   1   2   1   1   1   1   1   1   2   2   2   1   1   1   2   1   2   2   2   1   1   2   2   2   2   2   1   2   2   2   1   1   2   2   2   1   1   2   2   2   2   1   1   1   2   2   1   1   1   2   1   1   1   2   2   2   1   1   1   2   1   2   1   2   1   1   2   2   2   1   1   1   1   1   2   1   2   1   1   1   2   2   1   1   1   2   1   2   1   1   2   1   2   2   1   1   2   2   2   1   2   1   1   1   2   1   1   1   2   2   1   2   1   2   1   2   2   2   1   1   1   1   1   1   2   1   1   1   2   2   2   1   2   1
 MK-5-13                2   2   2   2   2   1   1   1   1   1   2   1   2   1   1   1   1   1   1   2   1   1   2   1   1   1   2   2   1   2   2   1   2   2   1   2   1   1   1   2   2   2   1   1   2   2   1   1   2   1   2   1   2   1   2   2   1   2   2   1   2   1   1   1   1   2   1   2   1   1   2   1   1   1   2   2   2   1   1   1   2   1   2   2   2   1   1   2   2   2   1   2   1   2   2   2   1   1   1   2   2   1   2   2   2   2   2   1   2   1   2   2   1   1   1   1   1   1   1   2   2   2   1   1   1   2   1   2   1   2   1   1   1   2   2   1   1   1   1   1   1   1   2   1   1   1   2   2   1   1   1   2   1   2   1   1   2   1   2   2   1   1   2   2   2   1   2   1   1   1   1   1   1   1   2   2   1   1   1   2   1   2   2   2   1   1   1   1   1   1   2   1   1   1   2   2   2   1   2   1
 MK-5-14                2   2   2   2   2   1   1   1   1   1   2   1   2   1   2   1   1   1   1   2   1   1   2   1   1   2   2   2   1   2   2   1   2   2   1   2   1   1   1   2   2   2   1   1   2   2   1   1   2   1   2   2   1   1   2   2   1   2   2   1   2   1   1   1   1   2   1   2   1   1   2   1   2   1   1   2   2   1   1   1   2   1   2   2   2   1   1   2   2   2   1   2   1   2   2   2   1   1   2   2   2   1   2   1   2   2   2   1   2   1   1   2   1   1   1   2   1   1   1   2   2   2   1   1   1   2   1   2   1   2   1   1   1   2   2   2   1   1   1   1   1   1   2   2   1   1   2   2   1   1   1   2   1   1   1   1   2   1   2   2   1   2   2   2   2   1   2   1   1   1   1   1   1   2   2   2   1   2   1   2   1   2   2   2   1   1   1   1   1   1   2   1   1   1   2   2   2   1   2   1
 MK-5-15                2   2   2   2   2   1   1   1   2   1   2   1   2   1   2   1   2   1   1   2   1   1   2   1   1   2   2   2   1   2   2   2   2   2   1   2   1   1   1   2   2   2   1   1   2   2   1   2   2   1   2   2   1   1   2   2   1   2   2   1   1   1   1   1   1   2   1   2   1   1   2   1   2   2   1   2   2   1   1   1   2   2   1   2   2   2   1   2   2   2   1   2   2   2   2   2   1   1   2   1   2   1   2   1   2   2   2   1   2   1   1   2   1   2   1   2   1   1   1   2   2   2   1   1   1   1   1   2   1   2   1   1   1   2   2   2   1   1   1   1   1   1   2   2   1   1   2   2   1   2   1   2   1   1   1   2   2   1   2   2   1   2   2   2   2   1   2   1   1   1   1   1   1   1   2   2   1   1   1   2   1   1   1   2   1   1   1   2   1   1   2   1   1   1   2   2   2   1   1   1
 MK-5-16                2   2   2   2   2   1   1   2   2   1   2   1   2   1   2   1   2   1   1   2   1   1   2   1   1   2   2   2   1   2   2   2   2   2   1   2   1   1   1   2   2   2   2   1   1   2   1   2   1   1   2   2   1   1   1   2   1   2   2   1   1   1   2   1   1   2   1   2   1   2   2   1   2   2   2   2   2   1   1   1   2   2   1   2   2   2   2   2   2   2   1   2   2   2   2   2   1   1   2   1   2   1   2   1   2   1   2   1   2   1   1   2   1   2   1   2   1   1   2   2   2   2   1   1   1   1   2   2   2   2   1   2   1   1   2   2   1   1   1   1   1   1   2   2   1   1   2   2   1   2   1   2   1   1   1   2   2   1   2   2   1   2   2   2   1   2   2   1   1   1   1   1   1   1   2   2   1   1   1   2   1   1   1   2   1   2   2   2   1   1   2   1   1   1   2   1   2   1   1   1
 MK-6-1                 2   2   2   1   2   1   2   2   1   1   2   2   2   1   2   2   1   1   1   2   2   1   2   2   2   2   1   2   2   1   2   1   1   2   1   2   2   1   2   1   2   2   2   2   2   1   2   1   2   1   1   1   2   2   2   1   2   1   1   2   1   1   1   1   1   1   1   1   2   2   2   1   1   1   2   1   2   2   1   1   1   2   1   1   1   2   1   2   1   1   1   2   1   2   1   2   2   2   1   1   2   2   1   2   1   2   2   1   1   1   2   2   2   1   1   1   1   1   2   1   2   2   2   1   2   2   2   1   1   1   2   2   2   2   1   1   1   1   1   1   2   2   1   2   2   1   2   1   1   1   2   2   1   2   1   2   1   2   2   2   2   2   2   1   1   1   2   2   2   1   1   1   1   1   1   2   1   1   1   2   1   2   2   2   2   2   1   1   2   2   2   1   2   1   1   2   2   1   2   1
 MK-6-2                 2   2   2   1   2   1   2   2   1   1   2   2   2   1   2   2   2   1   1   2   2   1   2   2   2   2   1   2   2   1   2   1   1   2   1   2   1   1   1   1   2   2   2   2   2   2   2   1   2   1   1   1   2   2   2   1   2   1   1   2   1   1   1   1   2   1   1   1   1   2   2   1   1   1   1   1   2   2   1   1   1   2   1   1   1   1   1   2   1   1   1   2   1   2   1   2   2   2   2   1   2   2   1   2   1   2   1   1   2   1   2   2   2   1   1   1   1   1   2   1   2   2   2   1   2   2   2   1   1   1   2   2   2   2   1   1   1   1   1   1   2   2   1   2   2   1   2   1   1   1   2   2   1   2   1   2   1   2   2   2   2   2   2   1   1   1   2   2   2   1   2   2   2   1   1   2   1   1   1   2   1   2   2   2   2   2   1   1   2   2   2   1   2   1   2   2   2   1   2   2
 MK-6-3                 2   2   1   1   2   1   2   2   1   1   2   2   2   1   2   2   2   1   1   2   2   1   2   2   2   2   1   2   2   1   2   1   1   2   1   2   1   1   1   1   2   2   2   2   2   2   2   1   2   1   1   1   2   2   2   1   1   1   1   1   1   1   1   1   2   1   2   1   2   2   2   1   1   1   1   2   2   2   1   1   1   2   1   1   1   2   1   2   1   1   1   2   1   2   1   2   2   2   2   1   2   2   1   2   1   2   1   1   2   2   2   2   2   1   2   1   1   1   2   1   2   2   2   1   1   2   2   1   1   2   2   2   2   2   1   2   2   1   1   1   1   2   1   2   2   1   2   1   1   1   2   2   1   2   1   2   1   2   2   1   2   2   2   1   1   1   2   2   2   1   2   2   2   1   1   2   1   1   1   2   1   2   2   2   2   2   1   1   2   1   2   1   2   1   2   2   2   1   2   2
 MK-6-4                 2   2   2   1   2   1   2   2   1   1   1   2   2   1   2   2   2   1   1   2   2   1   2   2   2   2   1   1   2   1   2   2   1   2   2   2   1   1   1   2   2   2   2   2   1   2   2   2   1   1   1   1   2   2   1   1   2   1   2   1   1   1   1   1   2   1   2   1   1   2   2   1   1   1   1   2   2   2   1   1   1   1   1   1   1   2   1   2   1   1   2   2   1   2   1   2   2   2   2   1   2   2   1   2   1   2   1   1   2   2   2   2   2   1   2   2   1   1   2   1   2   2   1   1   1   2   2   1   1   2   2   2   2   2   1   2   2   1   2   1   2   2   1   2   2   1   2   1   1   1   1   2   1   2   1   2   1   1   2   1   2   1   2   1   1   1   2   2   2   1   2   2   2   1   2   2   1   1   1   2   1   2   2   2   2   2   1   1   2   1   2   1   2   1   2   2   2   2   2   2
 MK-6-5                 2   2   2   1   2   1   2   2   1   1   2   2   2   1   2   2   2   1   2   2   2   1   1   1   2   2   1   1   2   2   2   1   1   2   2   2   1   1   1   2   2   2   2   2   1   2   2   2   1   1   2   1   2   1   2   1   2   1   2   1   1   2   1   1   2   1   2   1   1   2   2   1   2   1   1   2   2   2   1   1   1   1   1   1   1   1   1   2   1   1   2   2   1   2   2   1   2   2   1   1   1   2   1   2   1   2   1   1   2   2   2   1   2   1   2   1   1   1   2   1   2   2   1   2   1   2   2   1   1   1   2   2   2   1   1   2   2   1   2   1   1   2   1   2   2   1   2   1   1   2   1   2   1   2   1   2   1   2   2   1   2   1   2   1   1   1   2   2   2   1   2   1   2   1   2   2   1   2   1   2   1   2   2   2   2   2   1   1   2   2   2   1   2   1   2   2   1   2   2   2
 MK-6-6                 2   2   2   1   2   1   2   2   1   1   2   2   2   1   2   2   2   1   2   2   2   1   1   1   1   2   1   1   1   2   2   1   1   2   2   2   1   1   1   2   2   1   2   2   1   2   2   2   1   1   2   1   1   1   2   1   2   1   2   1   1   2   1   1   2   1   2   1   2   2   2   1   2   1   1   2   2   2   1   1   1   1   1   1   1   2   1   2   1   1   2   2   1   2   2   1   2   2   1   1   1   2   1   2   1   2   1   1   1   2   2   1   2   1   2   1   1   1   2   2   2   1   1   2   1   2   1   1   1   1   2   2   2   1   1   2   2   1   2   1   1   2   1   2   2   1   2   1   1   2   1   1   1   2   1   2   1   1   2   1   2   1   2   1   1   2   2   2   2   2   2   1   2   1   1   2   1   2   1   2   1   2   2   2   2   2   2   1   1   2   2   1   2   1   2   2   1   2   2   2
 MK-6-7                 2   2   2   1   2   2   2   2   1   1   2   2   1   1   2   2   2   1   2   2   2   1   1   1   1   2   1   1   1   2   2   1   1   2   2   2   1   1   1   2   2   1   2   2   1   2   1   2   2   1   2   1   1   1   2   1   2   1   2   1   2   2   1   1   2   2   2   1   2   2   2   1   2   1   1   2   2   2   1   1   1   1   2   1   1   2   1   1   1   1   2   2   1   2   2   1   2   2   1   1   1   1   1   2   1   2   1   1   1   2   2   1   2   1   2   1   1   1   2   2   1   1   1   2   1   2   1   2   1   1   1   2   2   1   1   1   2   1   2   1   1   2   1   2   2   1   2   1   1   2   1   1   1   2   1   2   1   1   2   1   1   1   2   1   1   2   1   1   2   2   2   1   2   1   1   2   1   2   1   1   1   2   2   2   2   2   2   1   1   2   2   2   2   1   2   2   1   2   1   2
 MK-6-8                 2   2   2   1   2   2   2   2   1   1   2   1   1   1   2   2   2   1   2   2   2   1   1   1   1   2   1   1   1   2   2   1   1   2   2   2   1   1   1   2   2   1   2   2   1   2   1   2   2   1   2   1   2   1   2   1   2   1   2   1   2   2   1   1   2   2   1   1   1   1   2   1   2   1   1   2   2   2   1   1   1   1   1   2   1   2   1   1   1   2   2   2   1   2   2   1   2   2   1   2   1   1   1   2   1   2   1   1   1   2   1   1   2   1   2   1   1   1   2   2   2   1   1   2   1   2   1   2   1   1   1   2   2   1   1   2   2   1   2   2   1   2   1   1   2   1   2   1   1   2   1   1   1   2   1   2   1   1   2   1   1   1   2   1   1   2   1   1   2   2   2   1   2   1   2   1   1   2   2   1   1   2   2   2   2   2   2   1   1   1   2   1   2   1   1   2   1   2   1   2
 MK-6-9                 2   1   2   1   2   2   2   2   1   1   2   1   1   2   2   2   2   1   2   2   2   1   1   1   1   2   1   1   1   2   2   1   1   2   2   1   1   1   1   2   2   1   2   2   1   2   1   2   2   1   2   1   2   1   1   1   2   1   2   1   1   1   2   2   2   1   2   1   1   1   2   1   2   1   1   2   2   2   1   1   1   2   1   1   1   2   1   1   1   2   2   2   1   2   2   1   2   2   1   2   2   1   1   2   1   2   1   1   1   2   2   1   2   1   2   1   1   1   2   2   2   2   2   2   1   2   1   1   1   1   1   2   2   2   1   2   2   1   2   2   2   2   2   1   2   1   2   1   1   2   1   1   1   2   1   2   2   1   2   1   1   1   2   1   1   2   1   2   2   2   2   2   2   2   2   1   1   2   1   1   1   2   2   2   2   2   2   1   1   2   2   1   2   1   1   1   1   2   1   2
 MK-6-10                2   1   2   1   2   2   2   1   2   1   2   1   1   1   2   2   2   2   2   2   2   1   1   1   1   2   1   1   1   2   2   2   1   2   2   1   1   2   1   2   2   1   2   2   1   2   1   2   2   1   2   1   2   1   2   1   1   1   2   1   1   1   1   2   2   1   2   2   1   1   2   2   2   1   1   1   1   2   1   1   1   2   1   1   1   2   1   1   1   2   2   2   1   2   2   2   2   2   1   2   1   1   1   2   1   2   1   1   1   2   2   1   2   1   1   1   1   1   2   2   2   1   1   2   1   2   1   1   1   1   1   2   2   2   1   2   2   1   2   2   2   2   2   1   2   2   2   1   1   2   1   1   1   2   1   2   2   2   2   1   1   1   2   1   1   2   1   2   2   2   2   2   2   2   2   1   1   2   1   1   1   2   2   2   2   2   2   1   1   2   2   1   2   1   1   1   2   2   2   2
 MK-6-11                2   1   2   1   2   2   2   2   2   1   2   1   2   1   2   2   2   2   2   2   1   1   1   1   2   2   1   1   1   2   2   2   1   2   2   1   1   2   1   2   2   2   2   2   1   2   1   2   1   1   2   1   2   2   2   1   1   1   2   1   1   1   1   2   2   1   2   2   1   1   2   2   2   2   1   1   1   2   1   1   1   2   1   1   1   2   1   2   1   2   2   2   1   2   2   2   2   2   1   2   1   2   1   2   1   2   1   1   1   2   2   1   2   1   1   1   1   1   2   1   2   1   1   2   1   2   2   1   1   1   1   2   2   2   1   1   2   2   2   2   2   2   2   1   2   2   1   1   1   2   2   1   1   1   1   2   2   1   2   1   1   1   2   1   1   2   2   1   2   2   2   2   1   2   2   1   1   2   1   1   1   2   2   2   2   2   2   1   1   1   2   1   2   1   2   1   2   1   2   2
 MK-6-12                1   1   2   1   2   2   2   2   2   1   2   1   2   1   2   2   2   2   2   2   1   2   1   2   2   2   1   1   1   2   1   2   2   2   1   1   1   2   1   2   2   2   1   2   2   2   1   2   1   1   2   1   2   2   2   1   1   1   2   1   1   1   1   2   2   1   2   2   1   1   2   2   2   2   1   1   1   2   1   2   2   2   1   1   1   2   1   2   1   2   2   2   2   2   2   2   2   2   1   2   1   2   1   2   1   2   2   1   1   2   2   1   2   1   2   1   1   1   2   1   2   1   1   2   2   2   2   1   1   1   1   2   2   2   1   1   2   1   2   2   2   2   2   1   2   2   1   1   2   2   1   1   1   1   1   2   2   1   2   1   1   1   2   1   1   2   2   1   2   1   2   2   2   2   2   1   1   2   1   1   1   2   2   1   2   2   2   1   1   1   1   1   2   1   2   1   2   1   2   2
 MK-6-13                1   1   2   1   2   2   2   2   1   2   2   1   2   1   2   1   2   2   2   2   1   2   1   2   1   2   2   1   1   2   1   2   2   2   1   1   1   2   1   2   2   2   1   2   2   2   1   1   1   1   2   1   2   2   2   1   1   1   2   1   1   1   1   2   2   1   2   2   1   1   2   2   2   2   1   1   1   2   1   2   2   2   1   2   1   2   1   2   1   2   2   2   2   2   2   1   2   2   1   2   1   2   1   2   1   2   2   1   1   2   2   1   2   1   2   1   1   1   2   1   2   1   1   1   2   2   2   1   1   1   1   1   2   2   1   1   2   1   2   1   2   2   2   1   2   2   1   1   2   2   1   1   1   1   1   2   2   1   2   1   1   1   2   1   1   2   2   1   2   1   1   2   2   2   2   2   1   2   2   1   1   2   2   2   2   2   2   1   1   1   1   1   2   1   2   1   2   1   2   2
 MK-6-14                1   1   2   1   2   2   2   1   1   1   2   1   2   1   2   1   2   2   2   2   1   2   2   2   1   1   2   1   1   2   1   2   2   2   1   1   1   2   1   2   2   2   1   2   2   2   1   1   1   1   2   1   2   2   2   1   1   1   2   1   1   1   2   2   2   1   2   2   1   1   2   2   2   2   1   1   1   2   2   2   2   2   1   2   1   2   1   2   1   2   2   2   2   2   2   1   2   1   1   2   2   2   1   2   2   2   2   1   1   2   2   1   2   2   2   1   1   1   2   1   2   1   1   1   2   2   2   1   1   1   1   1   2   2   1   1   2   1   2   1   2   2   2   1   2   2   1   1   2   2   1   1   1   1   1   2   2   1   2   1   1   1   2   1   1   2   2   1   2   1   1   2   2   2   2   2   1   2   1   1   1   2   2   2   1   2   2   1   1   1   1   1   2   1   2   1   2   1   2   2
 MK-6-15                1   1   2   1   2   2   2   1   1   1   2   1   2   1   2   1   2   1   2   2   1   2   2   2   2   1   2   2   1   2   1   1   2   2   1   1   2   2   1   2   2   1   1   2   2   1   1   1   1   1   2   1   2   2   2   1   1   1   2   1   1   1   2   2   2   1   2   2   1   1   2   2   2   1   1   1   1   2   2   2   2   2   1   2   1   2   1   2   1   1   2   2   2   2   2   1   2   1   1   2   2   2   1   1   2   2   2   1   1   2   2   2   2   2   2   1   1   1   2   1   2   1   1   1   1   2   2   1   1   1   1   1   2   2   2   1   2   1   2   1   2   2   2   1   2   2   1   1   2   2   1   1   1   1   1   2   2   1   2   1   1   1   2   1   1   2   2   1   2   1   1   2   2   2   2   2   1   2   1   1   1   1   2   2   1   2   2   1   1   1   1   1   2   1   2   1   2   1   2   2
 MK-6-16                1   1   2   2   2   2   2   1   1   1   2   1   2   1   1   2   2   1   2   2   1   2   2   2   2   1   2   2   1   2   1   1   2   2   2   1   2   2   1   2   2   1   1   1   2   1   1   1   1   1   1   1   2   2   2   2   1   1   2   1   1   1   2   2   2   1   2   2   1   1   1   2   2   1   2   1   1   2   2   2   2   2   1   2   1   2   1   2   1   1   2   2   2   2   2   1   2   2   1   2   2   1   1   1   2   2   2   1   2   2   2   2   2   2   2   1   1   1   2   1   2   1   2   2   1   2   2   1   1   1   1   1   2   2   2   1   2   1   2   1   2   2   1   1   2   2   1   1   2   2   1   1   1   1   1   2   2   2   2   1   1   1   2   1   2   2   2   1   2   1   1   2   2   2   2   2   1   2   1   1   1   1   2   2   1   2   2   1   1   1   1   1   2   1   2   1   2   1   2   2
 
!****************************************** Phenotypic Data **********************************************************
!-100.0 is resevred for missing phenotype
SimulatedTrait1         9.4091    8.7337   11.3584    9.9465    9.7983    9.4445   10.1167   10.2141    9.3270   10.5229   10.7716   10.6884    8.5933   11.3739   11.9480    7.6709   10.1757   10.5353   10.3809    9.2337   10.0475    9.7379    9.3113   10.9152    9.1360   11.4863    8.4285    9.5950    9.1102    9.5560    9.1355    9.2831    9.1554   11.5723    8.7344    8.9683   10.6339    9.2324    9.5775    9.6642   10.8002   11.0111   10.3136    9.4019    9.9359    8.6625    8.4564   10.4511    8.5676    9.4469   11.6280   10.7705   10.3373   11.4719    9.7407    8.5537   11.7712   11.4101    7.0044    9.3493   10.7361    9.7594   11.2944   11.3657    9.1179   10.6463   10.4058    8.3926   11.0620    9.1121   11.3673    9.5756    9.3019    9.4434   11.7169   11.0663    9.5898    9.9220   10.0035   10.7333    9.0898   10.7617    9.4385    9.9233    9.3475    8.2579    8.0912    9.6022   10.9783    9.9982    9.1498   10.4849   10.4081    8.6885   10.5783    9.8027   10.2924    9.5615    9.8682   10.5050   10.5023   10.6092    9.6919    8.4205    9.3256   10.0371    9.0330    8.1680    8.8146   12.3732    9.0959    9.8497   10.7089    9.6182   11.0561   10.0101   10.0268    9.9523   10.3374   10.7968    9.4394    8.9578   10.4701   11.1436   11.5456    9.3361    9.6818   10.2468   10.6884    7.9675   10.0775    9.6423   11.3861   10.4009   10.4658   11.5703   11.8012    8.6697    9.1999    9.3209   10.8560    9.2857    8.7617   10.7613   10.8609   10.1478    8.9271   10.5825    9.3591    9.8827   11.8873   10.7639    8.6303    9.6979    9.7037   10.4868   11.0117   11.8121   10.7770    9.2643   12.2790   11.7724   11.1184   10.9997    9.4962    8.7690    9.8377   11.1787   10.0410    9.7129   10.0527   12.4127   10.8831    9.7050   10.1838   10.8903    9.3579   10.6759   10.4221    9.2374   11.5040   10.7724   11.5108   12.2864   11.2431    9.8997   10.6399    9.5667    9.4079   10.7502   11.3392    8.9345    9.4411    9.6950   10.4939   11.4546    9.5672    8.7891    8.3953    9.5743
 
