# Supplementary material for: Inclusive Composite Interval Mapping of QTL by Environment Interactions in Biparental Populations
Source: PLoS One. 2015 Jul 10;10(7):e0132414. doi: 10.1371/journal.pone.0132414 (PMC4498613; doi:10.1371/journal.pone.0132414)
Supplement: S1 File — (ZIP) [file pone.0132414.s001.zip › BC1 population/e=1/run_00197.met]

!**********************Note: lines staring with "!" are remarks and will be ignored in the program********************
!*********************************General Information**********************************
!Assuming F1 = P1 x P2, populations available in QTL IciMapping are: 
!  1, P1BC1F1 = P1 x F1, the first backcrossing where P1 is used as the recurrent parent;
!  2, P2BC1F1 = P2 x F1, the first backcrossing where P2 is used as the recurrent parent;
!  3, F1DH, F1-derived doubled haploids; 
!  4, RIL or F1RIL, recombination inbred lines through the repeated selfing of F1;
!  5, P1BC1RIL, recombination inbred lines through the repeated selfing of P1BC1F1;
!  6, P2BC1RIL, recombination inbred lines through the repeated selfing of P2BC1F1;
!  7, F2, the selfing generation of F1;
!  8, F3, the selfing generation of F2;
!  9, P1BC2F1, the second backcrossing where P1 is used as the recurrent parent; 
! 10, P2BC2F1, the second backcrossing where P2 is used as the recurrent parent;
! 11, P1BC2RIL, recombination inred lines through the repeated selfing of P1BC2F1; 
! 12, P2BC2RIL, recombination inred lines through the repeated selfing of P2BC2F1; 
! 13, P1BC1F2, the selfing generation of P1BC1F1; 
! 14, P2BC1F2, the selfing generation of P2BC1F1; 
! 15, P1BC2F2, the selfing generation of P1BC2F1; 
! 16, P2BC2F2, the selfing generation of P2BC2F1; 
! 17, P1BC1DH, P1BC1F1-derived doubled haploids; 
! 18, P2BC1DH, P2BC1F1-derived doubled haploids; 
! 19, P1BC2DH, P1BC2F1-derived doubled haploids; 
! 20, P2BC2DH, P2BC2F1-derived doubled haploids; 
   1      !Mapping Population (see remarks above)
   2      !Mapping Function (1 for Kosambi; 2 for Haldane; 3 for Morgan)
   2      !Marker Space Type (1 for intervals; 2 for positions)
   1      !Marker Space Unit(1 for centiMorgans; 2 for Morgan)
   6      !Number of Chromosomes (or Linkage Groups)
 200      !Size of the mapping population
   1      !Number of environments
 
!***************************************** Chromosomes and Linkage Maps **********************************************
!Chromosome                 NumMarkers
-CH1                        16
-CH2                        16
-CH3                        16
-CH4                        16
-CH5                        16
-CH6                        16
!Linkage map (Marker name followed by position or the interval length)
 MK-1-1                1     0.000
 MK-1-2                1    10.000
 MK-1-3                1    20.000
 MK-1-4                1    30.000
 MK-1-5                1    40.000
 MK-1-6                1    50.000
 MK-1-7                1    60.000
 MK-1-8                1    70.000
 MK-1-9                1    80.000
 MK-1-10               1    90.000
 MK-1-11               1   100.000
 MK-1-12               1   110.000
 MK-1-13               1   120.000
 MK-1-14               1   130.000
 MK-1-15               1   140.000
 MK-1-16               1   150.000
 MK-2-1                2     0.000
 MK-2-2                2    10.000
 MK-2-3                2    20.000
 MK-2-4                2    30.000
 MK-2-5                2    40.000
 MK-2-6                2    50.000
 MK-2-7                2    60.000
 MK-2-8                2    70.000
 MK-2-9                2    80.000
 MK-2-10               2    90.000
 MK-2-11               2   100.000
 MK-2-12               2   110.000
 MK-2-13               2   120.000
 MK-2-14               2   130.000
 MK-2-15               2   140.000
 MK-2-16               2   150.000
 MK-3-1                3     0.000
 MK-3-2                3    10.000
 MK-3-3                3    20.000
 MK-3-4                3    30.000
 MK-3-5                3    40.000
 MK-3-6                3    50.000
 MK-3-7                3    60.000
 MK-3-8                3    70.000
 MK-3-9                3    80.000
 MK-3-10               3    90.000
 MK-3-11               3   100.000
 MK-3-12               3   110.000
 MK-3-13               3   120.000
 MK-3-14               3   130.000
 MK-3-15               3   140.000
 MK-3-16               3   150.000
 MK-4-1                4     0.000
 MK-4-2                4    10.000
 MK-4-3                4    20.000
 MK-4-4                4    30.000
 MK-4-5                4    40.000
 MK-4-6                4    50.000
 MK-4-7                4    60.000
 MK-4-8                4    70.000
 MK-4-9                4    80.000
 MK-4-10               4    90.000
 MK-4-11               4   100.000
 MK-4-12               4   110.000
 MK-4-13               4   120.000
 MK-4-14               4   130.000
 MK-4-15               4   140.000
 MK-4-16               4   150.000
 MK-5-1                5     0.000
 MK-5-2                5    10.000
 MK-5-3                5    20.000
 MK-5-4                5    30.000
 MK-5-5                5    40.000
 MK-5-6                5    50.000
 MK-5-7                5    60.000
 MK-5-8                5    70.000
 MK-5-9                5    80.000
 MK-5-10               5    90.000
 MK-5-11               5   100.000
 MK-5-12               5   110.000
 MK-5-13               5   120.000
 MK-5-14               5   130.000
 MK-5-15               5   140.000
 MK-5-16               5   150.000
 MK-6-1                6     0.000
 MK-6-2                6    10.000
 MK-6-3                6    20.000
 MK-6-4                6    30.000
 MK-6-5                6    40.000
 MK-6-6                6    50.000
 MK-6-7                6    60.000
 MK-6-8                6    70.000
 MK-6-9                6    80.000
 MK-6-10               6    90.000
 MK-6-11               6   100.000
 MK-6-12               6   110.000
 MK-6-13               6   120.000
 MK-6-14               6   130.000
 MK-6-15               6   140.000
 MK-6-16               6   150.000
!*********************************** Marker Types ********************************************************************
!Co-dominant marker: When heterozygote F1 is present, P1 is coded as 2, F1 is coded as 1, and P2 is coded as 0; Otherwise, P1 is coded as 2, and P2 is coded as 0. 
!Dominant marker: When heterozygote F1 is present, P1 and F1 are coded as 12, and P2 is coded as 0; Otherwise, P1 is coded as 2, and P2 is coded as 0.  
!Recessive markers: When heterozygote F1 is present, P1 is coded as 2, and F1 and P2 are coded as 10; Otherwise, P1 is coded as 2, and P2 is coded as 0. 
!Missing marker is coded as -1. 
 MK-1-1                 2   1   2   2   2   1   2   1   1   1   1   1   1   2   1   2   1   2   2   2   2   1   1   1   1   2   2   1   2   2   2   1   2   1   2   1   1   2   1   2   1   1   2   2   1   2   2   1   2   1   2   1   1   2   1   2   2   2   2   2   1   1   2   1   2   1   2   2   1   2   1   2   1   1   2   2   2   2   2   1   2   2   1   1   1   1   1   2   2   2   2   2   1   1   2   2   1   2   2   1   1   1   1   2   1   2   1   2   1   2   1   1   1   2   2   2   2   2   1   1   1   1   2   2   2   2   2   2   1   1   1   1   2   2   2   2   1   2   1   2   1   2   1   1   1   2   2   1   2   2   1   2   2   1   1   1   2   2   2   1   2   2   1   1   1   2   2   2   1   1   2   1   1   2   1   2   1   2   2   2   1   1   1   2   1   2   2   1   1   2   1   2   1   2   2   1   1   1   1   2
 MK-1-2                 2   1   2   1   2   1   2   1   1   1   1   1   2   2   1   2   1   2   2   1   2   1   1   1   1   2   2   1   2   2   2   1   2   1   2   2   1   2   1   2   1   1   2   2   1   2   2   1   2   1   2   2   1   1   1   2   2   2   2   1   1   1   2   1   2   1   1   2   1   2   1   2   1   1   2   2   2   2   2   1   2   2   1   1   1   1   2   2   2   2   2   2   1   2   2   2   1   2   2   1   1   1   1   2   1   2   1   2   1   2   1   1   1   2   2   2   2   2   1   1   1   1   2   2   2   1   2   2   1   1   1   1   2   2   2   2   1   2   1   2   2   2   1   1   1   2   2   1   1   2   1   2   1   1   1   1   2   2   2   1   2   2   1   1   1   2   2   2   2   2   2   1   1   2   1   2   1   2   2   2   1   1   1   2   1   2   2   1   1   2   2   2   1   2   2   1   1   1   1   2
 MK-1-3                 2   1   2   1   2   1   2   1   1   1   1   1   2   2   1   2   1   2   2   2   2   1   1   1   1   2   2   1   1   2   2   2   2   1   2   2   1   2   1   2   1   2   2   2   1   2   1   1   2   1   2   1   1   1   1   2   2   2   2   1   1   1   2   1   2   1   1   1   1   2   1   2   1   1   2   2   2   1   2   1   2   2   1   1   1   1   2   2   2   2   2   2   1   2   2   2   1   2   2   1   1   2   1   1   1   2   1   2   1   2   1   1   1   1   2   2   2   2   1   1   1   1   2   2   1   1   2   2   1   1   1   1   2   2   2   2   1   2   1   2   2   2   1   1   1   2   2   1   1   2   1   2   1   1   1   1   2   2   2   1   2   2   1   1   1   2   2   2   2   1   2   1   1   2   2   2   1   2   1   2   1   1   1   2   1   2   2   2   1   2   2   2   1   2   1   1   1   2   1   2
 MK-1-4                 2   1   2   1   2   1   2   1   1   1   1   1   2   2   1   2   1   1   2   2   2   1   1   1   1   2   2   1   1   2   2   2   2   1   2   2   1   2   1   2   1   2   2   2   2   2   1   1   2   1   2   1   1   1   1   2   2   2   2   1   1   2   2   1   2   2   1   1   1   2   1   2   1   1   2   2   2   1   2   1   2   2   1   1   1   1   2   2   2   2   2   2   1   2   2   2   1   2   2   1   1   2   1   1   1   2   1   2   1   2   1   1   2   1   2   2   2   2   1   1   1   1   2   2   1   1   2   2   1   1   1   1   2   2   2   2   1   2   1   2   2   2   1   1   1   2   2   1   1   2   1   2   1   1   1   1   2   2   1   1   2   2   1   2   1   2   2   2   2   1   2   1   1   1   2   2   2   2   1   2   1   2   2   2   1   2   2   2   1   2   2   2   1   2   2   1   1   2   1   2
 MK-1-5                 2   1   2   1   2   1   2   1   1   1   1   1   1   2   1   1   2   1   2   1   2   2   1   2   1   2   2   2   1   2   2   2   2   1   2   2   1   2   1   2   1   2   2   2   2   2   1   1   2   2   2   1   1   1   1   2   2   2   2   1   1   2   2   1   2   2   2   1   1   2   1   2   1   1   1   2   2   1   2   1   2   2   1   2   1   1   2   2   2   2   2   2   1   1   2   2   1   2   2   2   1   2   1   1   1   2   1   2   1   2   1   1   2   1   1   2   2   2   1   1   1   1   2   2   2   1   2   1   1   1   1   1   2   2   2   2   1   2   1   2   2   2   1   1   1   2   2   2   1   2   1   1   1   1   1   1   2   2   1   1   2   2   1   2   1   2   2   2   2   1   2   1   1   1   2   2   2   2   1   2   1   2   2   2   1   2   2   2   1   2   2   2   1   1   2   1   1   1   1   2
 MK-1-6                 2   1   2   1   2   1   2   1   1   1   1   1   1   2   1   1   2   1   2   1   2   2   1   2   1   2   2   2   1   1   2   2   2   1   2   2   1   2   1   1   1   1   1   2   2   2   1   1   2   2   2   2   1   1   1   2   2   2   2   1   1   2   2   1   2   2   2   1   1   2   1   2   1   1   1   2   2   1   1   1   2   2   1   2   1   1   2   2   2   2   2   2   1   1   2   2   1   2   2   2   2   2   1   2   1   2   1   2   1   2   1   1   2   1   1   2   2   2   2   1   1   1   2   2   2   1   2   1   1   1   1   1   2   2   2   2   1   1   1   2   2   2   1   1   1   1   1   2   2   2   1   1   1   1   1   1   2   1   1   1   2   2   1   1   1   2   2   2   2   1   2   1   1   2   2   2   2   2   1   2   1   1   2   2   1   2   2   2   1   1   2   2   1   1   2   1   2   1   1   2
 MK-1-7                 2   1   2   1   2   1   2   1   1   1   1   1   1   2   1   1   2   1   2   1   2   2   1   2   1   2   2   2   1   1   2   2   2   1   2   2   1   2   1   1   2   1   1   2   2   2   1   1   2   2   2   2   1   1   1   2   2   2   2   1   1   2   2   1   2   2   2   1   1   2   2   2   1   1   1   2   2   1   1   1   1   2   1   2   1   1   2   2   2   2   2   2   1   1   2   2   1   2   2   2   2   2   2   2   1   2   1   2   1   2   1   2   2   1   1   1   2   2   2   2   1   1   2   1   2   1   2   1   1   1   1   1   2   2   2   2   1   1   1   2   2   2   1   1   2   2   1   2   2   2   1   1   1   1   1   1   2   1   1   1   2   2   1   1   1   2   2   2   2   1   2   1   1   2   2   2   2   2   2   2   1   1   2   2   1   2   2   2   1   1   2   2   1   1   2   1   2   1   1   2
 MK-1-8                 1   1   2   2   2   1   2   1   1   1   1   1   1   2   1   1   2   1   2   1   2   2   1   2   1   2   1   2   1   1   2   2   2   1   2   2   2   2   1   1   2   1   1   2   2   2   2   1   2   1   2   1   1   2   1   2   2   2   1   1   1   2   2   1   2   2   2   1   1   1   2   2   1   1   1   2   2   1   1   1   1   2   1   2   1   1   2   2   2   2   2   2   1   1   2   2   1   2   2   2   2   2   2   2   2   2   1   2   1   2   1   2   2   1   1   1   2   2   2   1   1   1   1   1   2   1   2   2   1   1   1   1   2   2   2   2   1   1   1   1   2   2   1   2   2   2   1   2   2   2   1   1   1   1   1   1   2   1   1   1   2   2   1   1   1   2   2   2   2   1   2   1   1   2   2   2   2   1   2   2   1   1   2   2   1   2   1   2   1   1   1   2   1   1   2   1   2   1   1   2
 MK-1-9                 1   1   2   2   2   1   2   1   1   1   1   1   1   2   1   1   2   1   2   1   2   2   1   2   1   2   2   2   1   1   2   2   2   1   2   2   1   2   1   1   2   1   1   2   2   2   2   1   2   1   2   1   1   2   1   2   2   2   1   1   1   2   2   1   2   2   2   2   1   1   2   1   1   1   1   2   2   1   1   2   1   1   1   2   2   1   2   2   2   2   2   2   1   1   2   2   1   2   2   2   2   2   2   2   2   2   1   2   1   2   1   2   2   1   1   1   2   2   2   1   1   1   1   1   2   1   1   2   1   1   2   1   2   2   2   2   1   1   2   1   2   2   2   2   2   2   1   2   2   2   1   1   1   1   1   1   2   1   1   1   2   2   1   1   1   2   2   2   2   1   2   1   1   2   1   2   2   1   2   2   1   1   2   2   2   2   1   2   1   1   1   2   1   2   2   1   2   1   1   2
 MK-1-10                1   1   1   2   2   1   2   1   1   1   1   1   1   2   1   1   2   2   2   1   2   2   1   2   1   2   2   2   1   2   2   1   2   1   2   2   1   2   1   1   2   1   1   2   1   2   2   1   2   1   2   1   1   2   1   2   2   2   1   1   2   2   2   1   2   2   2   2   1   1   2   1   1   1   1   2   2   1   1   2   1   2   1   1   2   1   2   2   1   2   2   2   1   2   2   2   1   2   2   2   2   2   2   2   1   2   1   2   1   2   1   2   2   2   1   1   2   2   2   2   1   1   1   1   2   1   1   2   1   1   2   1   2   2   2   2   1   1   2   1   2   2   2   2   2   2   1   2   2   2   1   1   1   1   1   1   2   1   1   1   2   2   1   1   1   2   2   2   2   1   2   1   1   2   1   2   2   1   2   1   2   1   1   2   2   2   1   2   1   1   1   2   1   2   2   1   2   1   1   2
 MK-1-11                1   1   1   2   2   1   2   1   1   1   1   2   1   2   1   1   2   2   2   2   1   2   1   1   1   2   1   2   1   2   2   1   2   1   2   2   1   2   1   2   2   1   1   2   1   2   1   1   2   1   2   1   1   2   1   2   2   2   1   1   2   2   1   2   2   2   2   2   2   1   2   1   1   1   1   2   1   1   1   2   1   2   1   1   2   1   2   2   1   2   2   2   1   2   2   2   1   2   2   2   1   2   2   2   1   2   2   2   1   2   1   2   1   2   1   1   2   2   2   2   1   1   1   1   2   2   2   2   1   1   2   1   2   2   2   2   1   1   2   1   2   1   1   2   2   2   1   2   1   2   1   1   1   1   2   2   2   1   1   1   1   2   1   1   1   2   2   2   1   1   2   1   1   2   1   2   2   2   2   1   2   1   2   2   2   2   1   2   1   1   1   2   1   2   2   1   2   1   1   2
 MK-1-12                1   1   1   2   2   1   2   2   1   1   1   2   1   2   1   1   2   2   2   2   1   2   1   1   1   2   1   2   1   2   2   1   2   1   2   2   1   2   1   2   2   1   1   2   1   2   2   2   2   1   2   1   1   2   1   1   2   2   1   1   2   2   1   2   2   2   2   2   2   1   2   1   1   1   1   2   1   1   1   2   1   2   2   1   2   1   2   2   1   2   1   2   1   2   2   2   1   2   2   2   1   2   1   1   1   1   2   2   1   2   1   2   1   2   2   1   2   2   2   2   1   1   1   1   2   2   2   2   1   1   2   2   2   2   1   2   1   1   2   1   2   1   1   2   2   2   1   2   1   2   1   1   1   1   2   2   1   1   2   1   1   2   1   1   1   2   2   2   1   1   2   1   1   2   1   1   2   2   2   1   2   1   2   2   2   2   1   2   1   1   1   2   1   1   2   1   2   1   1   2
 MK-1-13                1   1   1   2   2   1   2   2   1   2   1   2   1   1   1   1   2   2   2   2   1   2   1   2   1   2   1   2   1   2   2   1   2   1   2   2   1   2   1   2   2   1   1   2   1   2   2   2   2   1   2   1   1   2   2   1   2   2   1   1   2   2   1   2   2   2   2   2   2   1   2   1   1   1   1   2   1   1   1   2   1   2   2   1   2   1   2   2   2   2   2   2   1   2   2   2   1   2   1   1   1   2   1   1   1   1   2   2   1   2   1   2   1   2   2   2   2   2   2   2   1   1   1   1   2   2   2   2   1   1   2   2   2   2   1   2   2   1   2   1   2   1   1   2   2   1   1   2   1   2   1   1   1   1   2   2   1   1   1   1   1   2   1   1   1   2   2   2   1   1   2   1   1   2   2   1   2   2   1   1   2   1   2   2   2   2   1   2   1   1   1   2   1   1   2   1   2   1   1   2
 MK-1-14                1   1   1   2   2   2   2   1   1   2   1   2   1   1   1   1   2   2   2   2   1   2   1   2   2   2   1   2   1   2   2   2   2   1   2   2   1   2   1   2   2   1   1   2   1   2   1   1   2   1   2   1   1   2   2   1   2   2   1   1   2   2   1   2   2   1   2   2   2   1   2   1   1   1   1   2   2   1   1   2   1   2   2   1   2   1   2   2   2   2   2   2   1   2   2   2   1   1   1   1   1   2   1   1   1   1   2   2   1   2   1   2   1   1   2   2   2   2   1   2   1   1   1   1   2   2   2   2   1   1   2   2   1   1   1   2   1   1   2   1   2   2   1   1   2   1   1   2   1   2   1   1   2   1   2   2   1   1   1   1   1   1   2   1   1   2   2   2   1   1   2   1   1   2   2   1   2   1   1   1   2   1   2   2   2   2   1   2   1   1   1   2   1   1   2   1   2   1   1   2
 MK-1-15                1   1   1   1   2   2   2   1   1   2   1   2   1   1   1   1   2   2   2   2   1   2   2   2   2   2   1   2   1   2   2   2   2   1   2   2   1   2   1   2   2   1   1   2   1   2   1   1   1   1   2   2   1   2   2   1   2   2   1   1   1   1   1   2   2   1   2   2   2   1   2   2   1   1   1   1   2   1   1   2   1   2   2   1   2   1   2   2   2   2   2   2   1   1   1   2   1   1   1   1   1   2   1   1   2   1   2   2   2   2   1   2   1   1   2   2   2   2   1   2   1   2   1   2   2   2   1   2   1   2   2   2   1   1   1   2   1   1   2   1   2   2   1   1   2   1   1   2   1   2   1   1   2   1   2   2   1   1   1   1   2   1   2   1   1   2   2   2   1   1   2   1   1   2   1   1   2   1   1   2   2   1   2   2   2   2   1   2   1   1   1   2   1   1   2   1   2   1   1   1
 MK-1-16                2   2   2   1   2   2   2   1   1   2   1   2   1   1   1   1   2   2   2   2   1   2   2   2   2   2   1   2   1   2   2   2   2   2   2   2   1   2   1   2   2   1   2   2   1   2   1   1   1   1   2   2   1   2   2   1   2   2   1   1   1   1   1   2   2   1   2   2   2   1   2   2   1   1   1   1   2   1   1   2   1   2   2   1   2   1   2   2   2   2   1   2   1   1   2   2   1   1   1   1   1   2   1   1   2   1   1   2   2   2   1   2   1   1   2   2   1   1   1   1   1   2   1   2   2   2   1   2   1   2   2   2   1   1   1   2   1   1   2   1   2   2   1   1   2   1   1   2   1   2   2   1   2   1   2   2   1   1   1   1   2   1   2   1   1   2   1   2   1   1   2   1   1   2   1   1   2   1   1   2   2   1   2   2   1   2   1   1   1   1   1   2   1   1   2   1   2   1   1   1
 MK-2-1                 1   2   2   1   2   1   2   2   1   1   1   1   2   2   2   2   1   1   1   1   2   2   1   2   1   2   2   1   2   2   1   2   1   1   1   1   2   1   1   2   1   1   1   1   1   2   2   1   1   2   1   2   2   2   2   1   2   2   2   1   1   1   1   1   1   1   1   2   2   2   2   2   2   2   1   1   2   2   2   1   1   1   2   2   2   2   2   1   1   2   1   2   1   2   2   2   1   2   1   1   1   1   1   1   2   2   1   2   2   2   2   2   1   1   2   2   1   2   1   1   1   2   2   2   2   2   1   1   1   1   1   2   1   1   2   1   2   2   2   1   2   1   2   1   1   1   2   1   1   1   1   2   2   1   1   2   2   1   2   1   2   1   1   2   1   1   2   1   2   1   1   2   2   2   1   1   2   1   2   1   2   1   1   1   2   1   1   1   1   1   1   1   1   2   2   2   2   1   1   1
 MK-2-2                 1   2   1   1   1   1   2   2   1   2   1   1   2   2   2   2   1   1   1   1   2   2   1   2   1   2   2   1   2   1   1   2   1   1   1   1   2   1   1   2   1   1   1   1   1   2   2   1   1   2   1   2   2   2   2   2   2   2   2   1   1   1   1   1   1   1   1   2   2   2   2   2   2   2   1   1   2   2   2   1   2   1   2   2   2   2   1   1   1   2   1   2   2   2   2   1   1   2   1   1   2   1   1   1   1   2   1   2   2   2   2   2   1   1   2   2   1   2   1   1   1   2   2   2   2   2   1   1   1   1   1   2   1   1   2   1   2   2   2   1   2   1   1   1   1   1   2   1   1   1   1   2   2   1   1   2   2   1   2   1   2   1   1   2   1   1   2   1   2   1   1   2   2   2   1   1   2   1   2   2   2   1   1   1   2   1   1   1   1   1   1   1   1   2   2   2   2   1   1   1
 MK-2-3                 1   2   1   1   1   1   2   2   1   2   1   1   2   2   2   2   1   1   1   1   2   2   1   1   1   1   2   1   1   1   1   2   1   1   1   2   2   2   1   2   1   1   1   1   1   2   2   1   1   2   2   2   2   2   2   2   2   2   2   1   1   1   1   1   1   1   1   2   2   2   2   2   2   2   1   1   2   2   2   1   2   1   2   2   2   2   1   1   2   2   1   2   2   2   2   1   1   2   1   1   2   1   1   1   2   2   1   2   2   2   1   1   1   1   2   2   1   2   2   2   1   2   2   1   2   2   1   1   1   1   1   2   1   1   2   1   2   2   2   1   2   1   1   1   2   1   2   1   1   1   2   2   1   1   1   2   2   1   2   1   2   1   1   2   1   1   2   1   2   1   1   2   2   2   1   1   2   1   2   2   2   1   1   1   2   1   1   1   1   1   1   1   1   2   2   2   2   1   2   1
 MK-2-4                 1   2   1   1   2   1   2   2   1   2   1   1   2   2   2   2   1   1   1   1   2   2   1   1   1   1   2   2   1   1   1   2   1   1   1   2   2   2   1   2   1   1   1   1   1   2   2   1   1   2   2   2   1   2   1   2   2   2   1   1   1   1   1   1   1   1   1   2   2   2   2   2   2   2   1   1   2   2   1   1   2   1   2   2   1   2   1   1   2   2   1   2   2   2   2   2   1   2   2   1   2   2   1   1   2   2   1   2   2   1   1   1   1   1   2   2   1   2   2   2   1   2   2   1   2   2   1   2   1   1   1   2   1   1   2   1   2   2   2   1   2   1   1   1   2   1   2   1   1   1   2   2   1   1   1   2   2   1   2   1   2   1   1   1   1   1   2   1   2   1   1   2   1   2   1   1   2   1   1   2   2   1   1   1   2   1   1   1   1   2   2   1   1   2   2   2   2   1   2   1
 MK-2-5                 1   2   1   1   2   1   1   2   1   1   1   1   2   1   2   1   1   1   1   1   2   2   1   1   1   1   2   2   1   1   1   2   1   1   1   2   2   1   1   2   1   1   1   2   1   1   2   1   1   2   1   2   1   2   1   2   2   2   1   1   1   1   1   1   1   1   1   2   2   2   2   2   2   2   1   1   2   2   1   1   2   1   2   2   1   2   1   1   2   2   1   2   2   2   2   2   1   2   2   1   2   2   2   1   2   2   1   2   2   2   1   1   1   1   2   2   1   2   2   1   1   1   2   1   2   1   1   2   1   1   1   2   1   1   2   1   2   2   2   1   1   1   1   1   2   1   2   1   1   1   2   2   1   1   1   2   2   1   2   1   2   1   1   1   1   2   1   1   2   1   1   2   1   1   1   1   2   1   1   2   2   1   1   1   2   1   1   1   1   2   2   1   1   2   2   2   2   1   1   1
 MK-2-6                 1   2   2   1   2   1   2   2   1   1   1   1   2   1   2   1   1   1   1   1   2   1   2   1   1   2   2   2   1   1   1   2   1   1   1   2   2   1   1   2   1   1   1   2   2   2   2   1   1   2   1   2   1   2   1   2   2   2   1   1   1   1   1   2   1   1   1   2   2   2   2   2   2   1   1   1   2   2   1   1   2   1   2   2   1   2   1   1   2   1   1   2   2   2   2   2   2   2   2   1   2   2   2   1   2   2   1   2   2   2   1   1   1   1   2   2   1   2   2   1   1   1   1   1   2   1   1   2   1   1   1   2   1   1   2   1   2   2   2   1   1   1   1   1   2   1   2   1   1   1   2   1   1   1   1   1   2   1   2   1   2   1   1   1   2   2   1   1   2   1   1   2   1   1   1   2   2   1   1   2   1   1   1   1   2   1   1   1   1   2   2   1   2   1   2   2   2   1   1   1
 MK-2-7                 1   2   2   1   2   1   2   2   1   2   1   1   2   1   2   2   1   1   1   1   2   1   2   1   1   2   2   2   1   1   1   2   1   1   1   2   2   1   1   2   2   1   1   2   2   2   2   1   2   2   1   2   1   2   1   2   2   2   1   1   1   2   1   2   1   1   1   2   2   2   2   2   2   1   2   1   2   2   1   1   2   1   2   1   1   1   1   2   2   2   1   2   1   2   2   2   2   2   1   1   2   2   2   1   2   2   1   2   2   2   1   1   1   1   2   2   1   2   2   1   1   1   1   1   2   1   1   2   1   1   1   2   1   1   2   1   2   2   2   1   1   1   1   1   2   1   2   1   1   1   2   1   2   1   1   1   2   1   2   1   2   1   1   1   2   1   1   1   2   1   1   2   1   1   1   2   1   1   2   2   1   1   1   2   2   1   1   1   1   2   2   1   2   1   1   2   2   1   1   1
 MK-2-8                 1   2   2   1   1   1   2   2   1   2   1   1   1   1   2   2   1   1   1   1   2   1   2   1   1   2   2   2   1   1   1   2   1   1   1   2   2   2   1   2   2   1   1   2   2   1   2   1   2   2   1   2   1   2   1   1   2   2   1   1   1   2   1   2   1   1   1   2   2   2   2   2   2   1   1   1   2   2   1   1   2   1   2   1   1   1   1   2   2   2   1   2   1   2   2   1   2   2   1   2   2   2   1   1   2   2   1   2   2   2   1   1   1   1   2   2   1   2   2   1   1   1   1   1   2   1   1   2   1   1   1   2   1   1   2   1   2   1   2   1   1   1   1   1   2   1   2   1   1   1   1   1   2   1   1   1   2   1   2   1   2   1   1   1   2   1   1   1   2   1   2   2   1   1   1   2   2   1   2   2   1   1   1   2   2   1   1   1   1   2   2   1   2   2   1   2   2   1   1   1
 MK-2-9                 1   2   2   1   1   1   2   2   1   2   1   1   1   1   2   2   1   1   1   1   2   1   2   1   1   2   2   2   1   1   1   2   1   1   1   2   2   2   1   2   2   1   1   2   2   1   2   1   2   2   1   2   1   2   1   1   2   2   1   1   1   2   1   2   1   1   1   2   2   2   2   2   2   1   1   1   2   2   2   1   2   1   2   1   1   1   1   2   1   2   1   2   1   2   2   1   2   2   2   2   2   2   1   1   2   2   1   2   2   2   1   1   1   1   1   2   1   2   2   1   1   1   2   1   2   1   1   2   1   1   1   2   1   1   2   1   2   1   2   1   1   1   1   1   2   1   2   1   1   1   1   1   2   1   1   2   2   1   2   1   2   1   1   1   2   2   1   1   2   1   2   2   1   1   2   2   2   1   2   1   1   1   1   2   2   1   1   1   1   2   2   1   2   2   1   2   2   1   1   1
 MK-2-10                1   2   2   1   1   1   2   2   1   2   1   1   1   1   2   2   1   1   1   1   2   1   1   1   1   2   2   1   1   1   1   2   1   1   1   2   2   2   1   2   2   1   1   1   1   1   2   1   2   2   2   2   1   2   1   1   2   2   1   1   2   1   1   2   1   1   1   2   2   1   2   2   2   1   1   1   2   2   2   1   1   1   2   1   1   1   1   1   1   2   2   2   1   2   2   1   2   2   2   2   2   2   1   1   2   2   1   2   2   2   1   2   1   1   1   2   1   2   2   1   1   1   1   1   2   1   2   2   1   1   1   2   1   1   2   1   2   1   2   1   1   1   1   1   1   1   2   1   1   1   1   1   1   1   1   2   2   1   2   1   2   1   1   1   2   2   1   1   2   1   2   2   1   1   2   2   2   1   2   1   2   1   1   2   2   1   1   1   1   2   1   1   2   2   1   2   2   1   1   1
 MK-2-11                1   2   2   1   1   2   2   2   1   2   1   1   1   1   2   2   1   1   1   1   2   1   1   1   1   2   2   1   1   1   1   2   2   1   1   2   2   2   1   1   2   1   1   1   1   1   2   1   2   2   2   2   1   2   1   1   2   2   1   1   2   1   1   1   1   1   1   2   2   1   2   2   2   1   1   1   2   2   2   1   1   1   2   2   1   1   1   1   1   2   2   2   1   2   2   2   1   2   2   2   2   2   2   1   2   2   1   2   2   2   1   2   1   1   1   2   1   2   2   1   1   2   1   1   2   1   2   1   1   1   1   2   1   1   2   1   1   1   1   1   1   1   1   1   1   1   2   1   1   1   1   1   1   2   1   2   2   1   2   1   2   1   1   1   2   2   1   1   2   2   2   2   1   1   2   2   2   1   2   1   2   1   1   2   2   1   1   1   1   2   1   1   2   2   1   2   2   1   1   1
 MK-2-12                1   2   2   1   1   2   2   1   1   2   1   1   1   1   2   2   1   1   1   1   2   1   1   1   1   2   2   1   1   1   1   2   2   1   1   2   2   2   1   1   2   1   1   1   1   1   2   1   2   2   2   2   1   2   1   1   2   2   1   1   2   1   1   1   1   1   1   2   2   1   2   2   2   1   1   1   2   2   2   1   1   1   2   1   1   1   1   1   1   2   2   2   1   2   2   2   1   2   2   2   2   2   2   1   1   2   1   2   2   2   1   2   1   1   1   2   2   2   2   1   1   2   2   2   2   1   2   1   1   1   1   2   1   1   2   1   1   1   1   1   1   1   1   1   1   2   2   2   1   1   1   1   1   2   1   2   2   1   2   1   2   1   1   1   2   2   2   1   2   2   2   2   1   1   2   2   2   1   2   1   2   1   1   2   2   2   1   1   1   2   1   2   2   2   1   2   2   1   1   1
 MK-2-13                1   2   2   1   1   2   2   1   1   2   1   2   1   2   2   2   1   1   2   1   2   1   1   1   1   2   2   1   1   1   1   2   1   1   1   2   2   2   1   1   2   1   1   1   1   2   2   1   2   2   1   2   1   2   1   1   2   2   1   1   2   2   1   1   1   1   1   2   2   1   2   1   2   1   1   1   2   2   2   2   1   1   2   1   1   1   1   1   1   2   2   2   1   2   2   2   2   2   2   2   2   2   2   1   1   2   1   2   2   2   1   2   2   2   1   2   2   2   2   1   1   1   2   2   2   1   2   1   1   1   1   2   1   2   2   1   1   1   1   1   1   1   1   1   1   2   2   2   1   1   1   1   1   2   1   2   2   1   2   1   2   1   1   1   2   2   2   1   2   1   2   2   1   1   2   2   2   1   1   1   2   2   1   2   2   2   1   1   1   2   1   2   2   2   1   2   2   1   1   1
 MK-2-14                1   1   2   1   1   1   2   1   1   2   1   2   2   2   2   2   1   1   2   1   2   2   2   1   1   2   2   1   1   1   1   2   1   1   1   2   2   2   1   1   2   1   1   1   2   2   2   1   2   2   1   2   1   2   1   1   2   1   1   1   1   2   1   1   1   1   1   2   2   1   2   1   2   1   1   1   2   2   2   2   2   1   2   1   2   1   1   1   1   2   2   1   1   2   2   2   2   1   2   2   2   2   2   1   1   2   2   2   2   2   1   2   2   2   1   2   2   2   2   1   1   1   2   2   2   1   2   1   1   1   1   2   1   1   2   2   1   1   1   1   1   1   1   1   1   1   2   2   1   1   1   1   1   2   1   2   2   2   1   1   2   1   1   1   2   2   1   1   2   1   2   2   1   1   1   2   2   1   1   1   2   2   1   1   2   2   1   1   1   2   1   2   2   2   1   2   1   1   1   1
 MK-2-15                1   1   2   1   1   1   2   1   1   2   1   2   2   2   2   2   2   1   2   1   2   2   2   1   1   2   2   1   1   1   1   2   1   1   1   2   2   2   1   1   1   1   1   1   1   2   2   1   2   2   1   2   1   2   1   1   2   1   1   1   1   2   1   1   1   1   1   2   2   1   1   1   2   1   2   1   2   1   2   2   2   2   2   1   2   1   1   1   1   2   2   1   1   2   2   2   2   1   2   2   2   2   2   1   1   2   2   2   2   2   1   1   2   2   1   1   2   2   2   1   1   1   2   1   2   1   2   2   1   1   1   2   1   1   2   2   1   1   1   1   2   1   2   1   1   1   2   2   1   1   1   1   1   1   1   2   2   1   1   1   2   1   1   1   2   2   1   1   1   1   2   2   1   1   1   2   2   1   1   1   2   2   2   1   2   2   1   1   1   2   1   2   2   2   1   2   1   1   1   1
 MK-2-16                1   1   2   1   1   1   2   1   1   2   1   2   1   2   2   1   2   1   2   1   2   1   2   1   1   2   2   2   1   1   1   1   1   1   1   2   2   2   1   1   1   1   1   1   1   2   2   1   2   2   1   2   1   2   2   1   2   1   1   1   1   2   1   1   1   1   1   2   2   1   2   1   2   1   2   1   2   1   2   2   2   2   2   1   2   1   1   1   2   2   2   1   1   2   2   2   2   1   2   2   2   1   2   1   1   2   2   1   1   2   1   1   2   2   1   1   2   1   2   1   1   1   2   1   2   1   2   2   1   1   1   2   1   1   1   2   1   1   2   1   2   1   2   1   1   1   2   2   1   1   1   1   1   1   2   2   2   1   1   1   2   1   1   1   2   2   1   1   2   1   2   2   1   2   1   2   2   1   1   1   1   1   2   2   2   1   1   1   1   2   1   2   2   2   1   2   1   1   1   1
 MK-3-1                 2   1   1   1   2   2   1   2   2   2   1   1   1   2   1   2   1   1   2   2   1   2   2   1   2   1   2   2   2   1   1   2   2   2   2   1   2   2   2   2   1   1   2   1   2   2   2   1   2   1   2   1   2   2   1   2   2   1   1   1   2   1   2   2   2   2   2   1   2   1   1   1   1   1   2   2   2   2   2   1   2   2   1   2   1   2   2   1   2   2   1   2   1   2   2   1   1   1   2   2   2   2   1   1   1   2   2   1   2   2   1   1   1   2   2   2   2   1   1   1   2   1   1   2   2   2   2   1   1   2   1   2   2   2   2   2   2   2   1   2   2   2   1   1   1   1   1   2   1   2   2   1   2   2   2   2   2   2   2   2   2   2   1   1   1   1   1   1   1   1   1   1   2   1   1   2   2   1   2   2   2   2   1   2   1   1   1   2   1   2   1   1   2   1   1   2   1   1   1   1
 MK-3-2                 2   1   1   1   2   2   1   1   2   2   1   1   1   2   1   2   1   1   2   2   1   2   1   1   2   1   2   2   2   1   1   2   2   2   2   1   2   2   2   2   1   1   2   1   2   2   2   1   2   1   2   1   2   2   1   2   2   1   1   1   2   1   2   2   2   2   2   1   2   1   1   2   1   1   2   2   2   2   2   1   2   2   1   1   1   2   2   1   2   2   1   2   1   2   2   1   1   1   2   2   2   1   1   1   1   2   2   2   2   2   1   1   1   2   2   2   1   1   1   1   2   1   1   2   2   2   2   1   1   2   1   2   2   2   2   2   2   2   1   2   2   2   1   1   1   1   1   2   1   2   2   1   2   2   2   2   2   2   2   2   2   2   2   1   1   1   1   1   1   2   1   1   2   1   1   2   2   1   2   2   2   2   1   1   1   1   1   2   1   2   1   1   2   1   1   2   1   1   1   1
 MK-3-3                 2   1   1   1   2   2   1   1   2   2   1   1   1   2   1   2   1   1   1   2   1   2   1   2   2   1   2   2   2   1   1   2   1   2   2   1   1   2   2   1   2   1   1   1   2   2   2   1   2   1   2   1   2   2   1   2   2   1   1   1   2   1   2   2   2   2   2   1   2   1   1   2   1   1   2   1   2   2   2   1   2   2   2   1   1   2   2   1   2   2   1   2   1   2   2   1   1   2   2   2   2   1   1   1   1   2   2   2   2   2   1   1   1   1   2   2   1   1   2   1   2   1   1   2   2   2   2   1   1   2   1   2   1   2   1   2   2   2   1   1   2   2   1   2   2   2   1   2   1   2   2   1   2   2   2   2   2   2   2   2   2   2   2   1   1   1   2   1   1   2   1   1   2   1   1   2   2   1   2   2   2   2   1   1   1   1   1   2   1   1   1   1   2   1   1   2   1   1   1   1
 MK-3-4                 2   1   1   1   2   2   1   1   2   1   1   1   1   2   1   2   1   1   1   2   1   2   1   2   2   1   2   2   2   1   1   2   1   2   2   1   1   2   2   1   2   1   1   1   2   2   2   1   1   1   2   1   2   2   1   2   2   1   1   1   2   1   1   2   2   2   2   1   2   2   1   1   1   1   1   1   2   1   2   1   1   2   2   2   2   2   2   1   2   2   1   2   1   2   2   1   1   2   2   2   2   1   2   1   1   1   2   2   2   2   1   1   1   1   2   2   1   1   2   1   2   1   1   2   2   1   2   1   1   2   1   2   1   2   1   2   2   2   1   2   2   2   1   2   2   2   1   2   2   2   2   2   2   2   2   1   2   2   2   2   2   2   1   1   1   1   1   1   1   2   1   2   1   1   1   2   2   1   2   2   2   2   1   1   1   1   1   2   1   1   1   1   2   1   2   2   2   1   1   1
 MK-3-5                 2   1   1   1   2   2   1   1   2   1   1   1   1   2   1   2   1   1   1   2   1   2   1   2   2   1   2   2   2   1   1   1   1   2   2   1   1   2   2   1   2   1   1   1   2   2   1   1   1   1   2   1   2   2   1   2   2   1   1   1   2   1   1   2   2   2   2   1   2   2   1   1   1   1   1   1   1   1   2   1   1   2   2   2   2   2   2   1   2   2   1   2   1   2   2   1   2   2   2   2   2   1   2   1   1   1   2   1   2   2   1   1   2   1   2   2   1   1   2   1   2   1   1   2   1   1   2   1   2   2   1   2   1   2   1   2   2   2   1   2   2   2   1   2   2   2   1   2   2   2   2   2   2   2   2   1   2   2   2   2   2   2   1   1   2   1   1   1   1   2   1   2   1   2   1   2   2   1   2   2   2   2   1   1   1   1   1   1   1   1   2   1   2   1   2   2   1   1   2   1
 MK-3-6                 2   1   1   1   2   2   1   1   2   2   1   1   1   2   1   2   2   1   1   2   1   2   1   2   2   1   2   2   1   2   2   1   1   2   2   2   1   2   2   1   1   1   1   1   2   2   1   1   1   1   2   1   2   2   2   2   1   1   1   1   2   1   1   2   2   2   2   1   2   1   1   1   1   1   1   1   1   1   1   1   2   2   2   2   1   2   2   1   2   2   1   2   1   2   1   1   2   2   2   2   2   1   2   1   1   1   2   1   2   2   1   1   2   2   2   2   1   1   2   1   2   1   1   2   1   1   2   1   2   2   1   2   1   2   2   2   2   1   1   2   2   2   1   2   2   2   1   1   2   2   2   2   2   2   2   2   2   2   1   2   1   2   1   1   2   1   1   1   1   2   1   2   1   2   1   2   1   1   2   2   2   2   1   1   1   2   1   2   1   1   1   2   2   1   2   2   1   1   2   1
 MK-3-7                 2   1   1   1   2   2   1   1   2   2   1   2   1   2   1   2   2   1   1   2   1   2   1   1   2   1   2   2   1   2   2   1   1   2   2   1   1   2   2   1   1   2   2   1   2   2   1   1   1   2   2   1   2   1   2   2   1   1   1   1   1   1   1   2   2   1   2   1   2   1   1   1   1   1   1   1   1   1   1   1   2   2   2   2   1   2   2   1   2   2   1   2   2   2   1   1   2   2   1   2   1   1   2   2   1   1   2   1   2   2   1   1   2   2   2   2   1   1   2   1   2   1   1   2   1   1   2   1   2   2   1   2   1   2   1   2   2   1   1   2   2   2   2   2   2   2   1   2   2   2   2   2   2   2   2   2   2   2   1   2   1   2   1   1   2   1   2   1   1   1   1   2   1   2   1   2   1   1   2   2   2   2   1   1   1   2   1   1   1   1   1   2   2   1   2   2   1   1   2   1
 MK-3-8                 2   1   1   1   2   2   1   1   1   2   2   2   2   2   1   2   1   1   1   2   1   2   1   1   2   1   2   2   1   2   1   1   1   2   2   1   1   2   2   1   1   1   2   1   2   1   1   1   1   2   2   1   2   1   2   2   1   1   1   1   1   1   1   2   2   1   2   1   2   1   1   1   1   1   1   1   1   1   1   1   2   2   2   2   1   2   2   1   2   2   1   1   2   2   2   1   2   2   1   1   1   1   2   2   1   1   2   1   2   2   1   1   2   2   2   2   1   1   2   2   2   1   1   2   1   1   2   1   2   2   1   2   1   2   1   2   2   2   1   2   2   2   2   2   2   2   1   2   2   2   2   2   2   2   2   2   2   2   1   2   1   2   1   1   1   1   2   1   1   1   1   2   1   2   1   2   1   1   2   1   1   2   1   1   2   2   2   1   1   1   1   2   2   2   2   2   1   1   2   2
 MK-3-9                 2   1   1   1   2   2   2   2   1   2   2   2   2   2   1   2   2   1   1   1   2   2   1   1   2   1   2   2   1   2   1   1   1   2   2   1   1   2   2   1   1   1   2   1   1   1   1   1   1   2   2   1   2   1   2   2   1   1   1   1   1   1   1   2   2   1   2   1   2   1   1   1   1   1   1   1   1   1   1   1   2   2   2   2   1   2   2   1   2   2   1   1   2   2   2   1   2   2   1   1   1   1   2   2   1   1   2   1   2   2   1   1   2   2   2   2   1   1   2   2   2   1   1   2   1   1   2   1   1   2   1   2   2   2   1   1   2   2   1   1   1   2   2   2   1   2   1   2   2   2   2   2   2   1   2   2   2   2   1   2   1   1   1   1   1   1   2   1   1   1   1   2   1   2   1   2   1   2   2   2   1   2   1   1   2   2   1   1   1   1   1   2   2   1   2   2   1   1   2   2
 MK-3-10                2   1   1   1   2   2   2   2   1   2   2   2   2   2   1   2   2   1   2   1   2   2   1   1   2   1   2   2   1   2   1   1   1   2   2   1   2   2   2   1   1   1   2   2   1   1   1   1   2   2   2   1   2   1   2   2   1   1   1   1   1   1   1   2   2   1   2   1   1   1   2   1   1   1   1   1   1   1   1   1   2   2   2   2   1   2   2   1   2   2   1   1   1   2   2   1   2   1   1   2   1   2   1   2   1   1   2   1   2   2   1   1   2   2   2   2   1   2   1   2   2   1   1   2   1   1   2   1   1   2   2   2   2   1   1   1   2   1   1   1   1   1   2   2   1   2   1   2   2   2   2   2   2   1   2   2   2   1   1   2   1   1   1   1   1   1   1   1   2   1   1   2   1   2   2   2   1   2   2   2   1   2   1   1   2   2   1   1   1   1   1   2   2   1   2   2   1   1   2   2
 MK-3-11                2   1   1   1   2   2   2   2   1   2   1   2   2   2   2   1   2   1   2   1   2   2   1   1   2   1   2   2   1   2   1   2   1   2   1   2   2   2   2   1   1   2   2   1   1   1   2   1   2   1   2   1   2   1   2   2   1   1   1   1   1   1   1   2   2   1   2   1   1   1   2   1   1   1   1   1   1   1   1   1   2   2   2   1   1   2   2   1   2   2   2   1   1   2   2   2   1   1   1   2   1   1   1   2   1   1   2   1   2   2   1   1   2   2   2   2   1   2   1   2   2   1   1   2   2   1   2   2   1   1   2   2   2   1   1   1   2   1   1   1   1   1   2   2   1   2   1   2   2   2   2   2   2   1   2   2   2   1   1   1   1   1   2   1   1   2   1   2   2   1   1   2   1   2   2   2   1   2   2   2   1   2   1   2   2   2   1   1   1   1   1   2   2   1   2   2   1   1   2   2
 MK-3-12                2   1   1   1   2   2   2   1   1   2   1   2   2   2   2   1   2   1   2   1   2   2   1   1   2   1   1   2   1   2   1   2   2   2   1   2   2   2   2   1   1   2   2   1   1   1   2   1   2   1   2   1   2   1   2   2   1   1   1   1   1   1   1   2   2   1   1   1   1   1   2   1   1   1   1   1   1   1   1   1   2   2   2   1   1   1   2   1   2   2   2   2   1   2   2   2   1   1   1   2   1   1   1   2   1   1   2   1   2   2   2   1   2   2   2   2   1   2   1   2   2   1   1   2   1   2   2   2   1   1   1   2   2   1   1   1   2   1   1   1   1   1   2   2   1   2   1   2   2   2   2   2   2   1   2   2   2   1   1   2   1   2   2   1   1   2   1   2   2   1   1   2   1   2   2   2   2   2   2   2   1   2   1   2   2   2   1   1   1   1   1   2   2   1   2   1   1   1   2   2
 MK-3-13                2   2   1   1   2   2   2   1   1   2   1   1   2   2   2   1   2   2   2   1   2   2   1   2   2   1   1   2   1   1   1   2   2   2   1   2   2   2   2   1   1   1   2   1   1   2   1   1   2   1   2   2   2   1   2   2   1   1   1   1   1   1   1   2   2   1   1   1   1   1   2   1   2   1   1   1   1   1   1   1   2   1   2   1   1   1   2   1   2   2   1   2   1   2   2   2   2   1   1   2   2   1   1   1   1   1   1   1   1   1   1   2   2   2   2   2   1   2   1   2   2   1   1   2   1   2   2   1   1   1   1   1   2   1   1   1   2   1   1   2   2   1   2   2   1   1   1   2   2   2   2   2   2   1   2   2   2   1   1   2   1   2   2   1   2   1   1   1   2   1   1   2   1   1   2   2   2   2   2   2   1   2   1   2   2   2   1   1   2   1   1   2   1   1   2   1   1   1   2   1
 MK-3-14                2   2   1   1   2   2   2   1   1   2   2   2   2   2   2   1   2   1   2   1   2   2   1   2   2   1   1   2   1   1   1   2   2   2   1   2   2   2   2   2   1   2   2   1   1   2   1   1   2   1   2   2   2   1   2   2   1   1   1   1   1   1   1   1   2   1   1   1   1   1   2   1   2   1   2   1   1   1   2   1   1   1   1   2   1   1   2   2   2   2   1   2   2   2   2   2   2   2   1   2   2   1   1   1   1   1   1   1   1   1   1   1   2   2   1   2   1   2   1   2   1   1   1   2   1   2   2   1   1   1   1   1   2   2   1   1   2   1   1   2   2   1   2   2   1   1   1   2   2   2   2   2   2   1   2   2   2   1   1   2   1   2   2   1   2   1   1   1   2   1   1   2   2   1   2   2   1   2   2   2   2   2   1   2   2   1   1   1   2   1   2   2   1   1   2   1   1   1   2   1
 MK-3-15                2   2   1   1   2   1   2   2   1   2   1   1   2   2   2   1   2   1   2   1   2   2   1   2   2   1   1   2   1   1   1   2   1   2   1   2   2   2   1   2   1   1   2   1   2   2   1   1   2   1   2   1   2   1   2   2   1   1   1   2   1   1   1   1   2   1   1   1   1   1   2   1   2   1   1   1   1   1   2   1   1   1   1   2   1   1   2   2   1   2   1   2   2   1   2   2   2   2   1   2   2   1   1   1   1   1   1   1   1   1   1   1   2   2   1   2   1   2   1   2   1   1   1   2   1   2   2   1   1   1   2   2   2   2   1   1   2   1   1   2   2   1   1   2   1   1   1   2   2   2   2   2   2   1   2   2   2   1   1   2   1   2   2   1   2   1   1   1   2   1   1   2   2   1   2   2   1   1   1   2   2   2   1   2   2   1   1   1   2   1   2   2   1   1   2   1   1   1   2   2
 MK-3-16                2   2   1   1   1   1   2   2   1   2   1   1   1   2   2   1   2   1   2   1   2   2   1   2   2   1   1   2   1   1   1   2   1   2   1   1   2   2   1   2   1   1   2   1   2   2   1   1   2   1   2   1   2   1   2   2   1   1   1   2   1   1   1   1   2   1   1   1   1   1   2   2   2   1   1   1   1   1   2   1   1   2   1   2   1   1   2   2   1   2   1   2   2   1   1   2   2   2   1   2   2   1   1   1   1   1   1   1   1   1   1   1   2   2   1   2   1   2   1   2   1   1   1   2   1   2   2   1   1   1   2   2   2   2   1   1   2   1   1   2   2   1   1   2   1   1   1   1   2   2   2   2   2   1   2   2   2   1   1   2   1   2   2   2   2   2   1   1   2   1   1   2   2   1   2   2   1   1   1   2   2   2   1   1   2   1   1   1   2   1   2   2   1   1   2   1   2   1   2   2
 MK-4-1                 1   2   1   2   1   1   2   2   2   2   2   1   1   2   2   1   2   2   1   1   1   1   2   2   2   2   2   2   1   2   2   2   2   2   2   2   2   2   2   1   1   2   2   2   2   2   2   2   2   1   1   1   1   2   1   2   1   2   2   1   2   1   2   2   2   2   2   2   1   1   1   1   2   2   2   1   1   1   2   1   2   1   2   1   2   2   2   1   2   1   1   1   2   2   1   2   1   1   2   1   1   2   1   2   2   2   2   2   1   1   1   2   1   2   1   1   1   2   1   1   2   1   1   2   2   2   2   1   1   1   1   2   2   2   2   2   1   1   2   2   2   2   1   2   1   2   2   1   1   2   1   1   2   2   2   1   2   2   2   2   2   1   2   2   2   1   2   2   2   1   1   1   2   1   1   1   1   2   1   2   1   2   2   2   1   1   2   1   1   2   2   1   1   2   2   1   2   2   1   1
 MK-4-2                 1   2   1   2   1   1   2   2   2   2   2   1   1   2   1   1   2   2   1   1   1   1   2   2   2   2   2   2   1   2   2   2   2   2   2   1   2   2   2   1   2   2   2   2   2   2   2   1   2   1   1   2   1   2   1   2   1   2   1   1   1   1   2   2   2   2   2   1   1   1   1   2   2   2   2   1   1   1   2   1   2   2   2   1   2   2   1   1   2   1   1   1   2   2   1   2   1   1   1   1   1   2   1   2   2   2   2   2   2   1   2   2   1   2   1   1   2   2   1   1   2   1   2   2   2   2   2   1   1   1   1   2   2   2   1   2   1   1   2   2   2   2   1   2   1   2   1   1   1   2   1   1   2   2   2   2   2   2   1   2   2   1   2   2   2   1   2   2   2   1   1   1   2   1   1   1   1   2   1   2   1   2   2   2   2   1   2   1   1   2   2   1   1   2   2   1   2   2   1   1
 MK-4-3                 1   2   1   2   1   2   2   2   2   2   2   1   1   1   1   1   2   2   1   2   1   1   2   2   2   2   2   2   1   2   2   2   2   2   2   1   2   2   2   1   2   2   2   2   2   1   2   1   2   1   1   2   1   2   1   2   1   2   1   1   1   2   2   2   2   2   2   1   1   1   1   2   2   2   2   1   1   1   2   1   2   2   2   1   2   2   1   1   2   2   1   1   2   2   1   2   1   1   1   1   1   2   2   2   2   2   2   2   2   1   2   2   1   2   1   1   2   2   1   1   2   2   2   2   2   2   2   1   2   1   1   2   2   2   2   2   1   1   2   2   2   2   1   2   1   2   1   1   2   2   1   1   2   2   2   1   2   2   1   2   2   1   2   1   2   1   2   1   2   1   1   1   2   1   1   1   1   2   1   2   1   2   2   2   2   1   2   1   1   2   2   1   1   2   2   1   2   2   1   1
 MK-4-4                 1   2   1   2   1   2   2   2   2   2   2   2   1   1   1   1   2   2   1   2   1   1   1   2   2   2   1   2   1   2   2   2   2   2   2   1   2   2   2   1   2   2   2   2   2   1   2   1   2   1   1   2   1   2   1   2   1   1   1   1   1   2   2   2   2   2   1   1   1   1   1   2   2   1   2   1   1   1   2   1   2   2   2   1   2   2   1   1   1   2   1   1   2   2   1   2   1   2   1   1   1   1   2   2   2   2   2   2   2   1   2   2   2   2   1   1   2   2   1   1   2   2   2   2   2   2   2   1   2   1   1   1   2   2   1   2   1   1   2   2   2   2   1   2   1   2   1   1   2   2   1   1   2   2   2   1   2   2   1   2   2   1   2   1   1   1   1   1   2   1   1   1   2   1   1   1   1   2   1   1   1   2   1   2   2   1   2   1   1   2   2   1   1   2   2   1   2   2   1   1
 MK-4-5                 1   2   2   1   1   2   2   2   1   2   2   2   1   1   1   1   2   2   1   2   1   1   1   2   2   1   1   2   1   2   2   2   2   2   1   1   2   2   2   1   2   2   2   2   2   1   2   1   1   2   1   2   1   2   1   2   2   1   1   2   1   2   1   2   2   1   1   1   1   2   1   2   2   1   2   1   1   1   2   1   2   2   2   1   2   2   1   1   1   2   1   1   2   2   1   2   1   2   1   2   1   1   2   2   2   2   2   2   2   1   2   2   2   2   1   1   2   2   1   2   2   2   2   2   2   2   2   1   2   1   2   1   2   1   1   2   1   1   2   2   2   1   1   2   1   2   1   1   2   2   1   1   2   2   2   1   2   2   1   2   2   1   2   1   2   1   1   2   2   1   1   1   2   1   1   1   2   2   1   1   1   2   1   1   2   1   2   2   1   2   2   1   1   2   2   1   1   2   1   1
 MK-4-6                 1   2   2   1   1   2   2   2   1   2   2   2   1   1   1   1   2   2   1   2   1   1   1   2   2   1   2   2   1   2   2   2   2   2   1   1   2   2   2   1   2   2   2   1   2   1   1   1   2   2   1   2   1   2   1   2   2   2   2   2   1   2   1   2   2   1   1   1   1   2   1   2   2   1   2   1   2   1   2   1   2   2   2   1   2   2   1   1   1   2   1   1   2   1   1   2   1   2   2   1   1   1   2   2   2   2   2   2   2   1   2   1   2   2   1   2   1   2   1   2   1   2   2   2   2   2   2   2   2   1   2   2   2   1   1   2   1   1   2   2   2   1   1   2   1   2   1   1   2   1   1   1   2   1   2   1   2   2   2   2   1   1   2   1   2   1   1   2   2   1   1   2   2   1   1   1   2   2   1   1   1   2   1   1   2   1   2   2   1   2   2   1   1   2   2   1   1   2   1   1
 MK-4-7                 2   1   2   2   1   2   2   2   1   2   2   2   1   2   1   1   2   2   1   2   1   1   2   2   2   2   2   2   2   2   2   2   2   2   1   1   2   2   2   1   2   2   2   1   2   1   1   1   2   2   1   2   1   2   2   2   2   2   2   2   1   2   1   2   2   2   1   1   1   2   1   2   2   1   2   1   2   1   2   1   2   2   2   1   2   2   1   1   1   1   1   1   2   1   1   2   1   2   2   1   2   1   1   2   2   2   2   2   2   1   2   1   2   2   1   2   1   2   2   2   1   1   2   2   2   2   1   2   2   1   1   1   2   1   1   2   1   1   2   2   2   1   1   2   1   2   2   2   1   1   1   2   2   1   1   2   2   2   2   2   1   1   1   1   2   1   1   1   2   1   1   2   2   1   1   1   2   2   1   1   1   2   1   1   2   2   2   1   1   2   2   1   1   2   2   1   1   2   1   1
 MK-4-8                 2   2   2   2   1   2   2   2   1   2   1   2   1   2   1   1   2   2   1   2   1   1   2   2   2   2   2   2   2   2   2   2   2   2   1   1   2   2   2   1   2   1   2   1   2   1   1   1   2   1   1   1   2   2   2   2   2   1   2   2   2   2   1   2   2   2   1   1   1   2   1   1   2   1   2   1   1   2   2   1   2   2   2   2   1   2   1   1   1   1   1   1   2   1   2   2   1   2   2   1   2   1   1   2   2   2   2   2   2   2   2   1   2   2   1   2   1   2   2   2   2   1   2   2   2   2   1   2   2   1   1   1   1   1   1   1   1   1   2   2   1   1   2   1   1   2   2   2   1   1   1   2   2   1   1   2   2   2   2   2   1   1   1   1   2   1   1   1   2   1   2   2   2   1   2   1   2   2   2   1   1   2   1   1   2   2   2   2   2   1   2   1   1   2   2   1   1   2   1   2
 MK-4-9                 2   2   1   2   1   2   2   2   2   1   1   2   2   2   1   1   2   2   1   2   1   1   2   2   2   2   2   2   2   2   2   2   2   2   1   1   1   2   2   1   2   1   1   1   2   1   1   2   2   1   1   1   2   2   2   2   2   1   2   2   2   2   1   2   2   2   1   1   1   2   1   2   2   1   2   1   1   2   2   1   2   1   2   2   1   2   1   1   1   1   1   1   2   1   2   1   1   2   2   1   2   1   1   2   2   1   2   2   2   2   2   1   2   2   1   2   1   2   2   2   2   1   2   1   2   2   1   2   2   1   1   1   1   1   1   1   1   1   2   2   1   1   2   1   1   2   2   2   1   1   1   2   2   1   1   2   1   2   2   1   1   1   1   1   2   2   1   1   2   1   2   2   1   1   2   1   2   2   2   1   1   2   1   1   2   2   2   1   2   1   2   1   2   2   2   1   1   1   1   2
 MK-4-10                2   2   1   2   1   1   2   1   2   1   1   2   2   2   1   1   2   2   1   1   1   1   1   2   2   2   2   2   2   1   2   2   2   2   1   1   1   2   2   1   2   2   1   1   2   1   1   2   2   1   1   1   2   2   2   2   2   1   2   2   2   2   1   2   2   2   2   1   2   2   1   2   2   1   2   1   1   1   2   1   2   1   2   2   1   2   2   1   1   1   1   1   2   1   2   2   1   1   2   1   2   1   1   2   2   1   2   2   1   2   2   1   2   2   1   2   2   2   2   2   2   1   2   1   2   2   2   2   2   1   1   1   1   1   1   1   1   1   2   2   1   1   2   1   1   2   2   2   1   1   1   2   2   1   1   2   2   2   2   1   1   1   1   1   2   2   1   1   2   1   2   2   2   1   2   1   2   2   2   1   2   2   1   1   2   2   2   1   2   1   2   1   2   1   2   1   1   1   1   2
 MK-4-11                1   2   1   2   1   1   2   1   2   1   1   2   2   2   1   1   2   2   1   1   1   1   1   2   2   1   2   2   1   1   2   2   1   2   1   1   1   1   2   1   2   2   1   1   2   1   1   2   1   1   1   1   2   2   2   2   2   1   2   2   2   2   1   2   2   2   2   1   2   2   1   2   2   1   2   1   1   1   2   1   2   1   1   2   1   2   2   1   2   1   1   1   2   1   2   2   1   2   2   1   2   1   1   2   2   1   2   1   1   2   2   1   2   2   1   2   2   2   1   2   2   1   2   1   2   2   2   2   2   1   1   1   1   1   1   1   1   1   1   2   1   1   2   2   1   2   2   2   1   1   1   2   2   1   1   2   2   2   2   2   1   1   2   1   2   2   1   1   2   1   2   2   2   1   2   1   2   1   2   1   2   2   1   1   2   1   2   1   1   1   2   1   2   1   2   1   1   1   1   2
 MK-4-12                1   2   1   2   1   1   2   1   1   1   1   2   2   2   1   2   2   2   1   1   1   1   1   2   2   1   2   2   1   1   2   2   1   2   1   1   1   1   1   1   2   2   2   1   2   1   1   2   1   1   1   1   2   2   2   2   2   1   2   2   2   2   1   2   1   2   2   1   2   2   1   2   2   1   2   1   1   1   2   1   2   1   1   2   1   2   2   1   2   1   1   1   2   1   2   2   1   2   1   1   2   1   1   1   2   1   2   1   1   1   2   1   2   2   1   2   2   2   1   2   2   1   2   1   2   2   2   2   2   1   1   1   1   1   1   1   1   1   1   1   1   1   2   1   1   2   2   2   1   1   1   2   2   1   1   2   2   2   2   2   1   1   2   1   2   2   1   1   1   1   2   2   2   1   1   2   2   1   2   1   2   2   1   1   1   1   2   1   1   2   2   1   2   1   1   1   1   1   1   2
 MK-4-13                1   2   1   2   2   1   2   1   1   1   1   2   2   2   1   2   2   2   1   1   1   1   1   2   2   1   2   2   1   1   2   2   1   2   1   1   1   1   1   1   2   2   2   1   2   1   1   1   1   2   1   1   2   2   2   2   2   1   2   2   2   1   1   1   1   2   2   1   2   2   1   2   2   1   2   1   1   1   2   1   2   1   1   2   1   2   2   1   2   1   1   1   2   1   2   2   1   2   1   1   2   1   2   2   2   1   2   1   1   1   2   1   2   2   2   2   2   2   1   2   2   1   2   2   2   2   2   2   2   1   1   1   1   1   1   1   1   1   1   1   2   1   2   1   1   2   2   2   1   1   1   2   2   1   1   2   2   2   2   2   1   1   2   1   2   2   1   1   1   1   2   2   2   1   1   2   2   2   2   1   2   2   1   1   1   1   2   1   1   1   1   1   2   1   1   1   2   2   1   1
 MK-4-14                2   2   1   2   2   1   2   1   1   1   1   2   2   2   1   2   2   2   1   1   1   1   1   2   2   1   2   2   2   1   2   2   1   2   1   1   1   1   1   1   2   2   2   1   2   1   1   1   1   2   1   1   2   2   2   2   2   1   2   2   2   1   1   1   1   2   2   1   2   2   1   2   2   1   2   1   2   1   2   1   2   1   1   2   1   2   2   1   2   1   1   1   2   1   2   2   2   2   1   2   2   1   2   2   2   1   2   1   1   1   1   1   2   2   2   2   2   2   2   2   2   1   2   2   2   2   2   1   2   1   1   1   1   1   1   1   1   1   1   1   2   1   2   1   1   2   1   2   1   1   1   2   2   1   1   2   2   2   2   2   1   1   2   1   2   2   1   1   1   1   2   2   2   1   1   2   2   2   2   1   1   2   1   1   1   1   2   1   1   2   1   2   2   1   1   1   2   2   1   1
 MK-4-15                2   2   1   2   2   1   2   1   1   1   1   1   2   2   1   2   2   2   1   1   2   1   2   2   2   1   2   2   2   1   2   2   1   2   1   2   1   1   1   1   2   2   2   1   2   1   1   1   1   2   1   1   2   2   2   2   2   1   2   2   2   1   1   1   1   2   2   1   2   2   1   2   2   1   2   1   2   1   2   1   2   2   1   2   1   2   2   1   2   1   1   2   2   1   2   2   2   2   1   2   2   1   2   2   2   1   2   1   1   1   1   1   1   2   2   2   2   2   2   2   2   2   2   2   2   2   1   1   1   1   2   1   1   1   1   1   1   1   1   1   2   1   2   1   1   2   1   2   1   2   1   2   2   1   1   2   2   2   2   2   1   1   2   1   2   2   1   1   1   1   2   2   2   1   1   2   1   2   2   1   1   2   1   1   1   1   2   1   1   2   2   2   2   1   1   1   2   1   1   1
 MK-4-16                2   2   1   2   2   1   2   1   2   1   1   1   2   2   1   2   2   1   1   1   2   1   2   2   2   1   2   2   2   1   2   2   1   2   1   2   2   1   1   1   2   2   2   1   2   1   1   1   1   2   1   1   2   1   2   2   2   1   2   2   2   1   1   1   1   2   2   2   1   2   1   2   2   1   2   1   1   1   2   1   1   2   1   2   1   2   2   1   2   1   1   2   2   1   1   2   1   2   2   2   2   2   2   2   2   1   2   2   1   1   1   1   1   2   2   2   1   2   2   2   2   2   2   2   2   2   1   1   1   1   2   1   1   1   1   1   1   1   1   1   2   1   2   1   1   2   1   2   1   2   1   2   1   1   1   2   2   2   2   2   1   2   2   1   2   2   1   1   1   2   2   2   2   1   1   2   1   2   2   1   1   2   1   1   1   1   2   1   1   2   2   2   2   1   1   1   2   1   1   1
 MK-5-1                 1   2   2   1   1   1   2   2   1   2   2   2   2   2   2   1   2   1   2   2   2   1   1   1   2   1   2   1   2   2   2   1   1   2   1   2   1   1   2   2   1   2   1   1   2   2   2   1   2   2   2   1   2   1   2   2   2   1   1   1   1   2   1   2   1   2   1   2   2   1   1   2   2   2   2   2   2   2   2   1   2   1   1   1   2   2   1   2   1   1   2   2   2   1   2   2   1   1   1   2   1   1   2   1   1   1   2   1   1   2   1   2   1   2   2   1   2   1   1   2   1   2   2   1   1   2   1   1   2   1   1   1   2   2   2   1   1   2   1   1   2   2   1   2   2   1   1   2   2   2   2   1   2   1   2   2   1   2   1   1   1   2   2   2   2   2   1   1   2   1   1   2   1   1   1   1   1   1   2   2   2   2   1   1   1   1   2   2   2   2   1   2   2   1   1   1   2   1   1   2
 MK-5-2                 1   2   2   1   1   2   2   2   1   2   2   2   2   2   2   1   2   1   2   2   2   1   1   1   2   1   2   1   2   2   2   1   1   2   1   2   2   1   2   2   1   2   1   1   2   2   1   1   2   2   2   1   2   2   1   2   2   1   1   1   1   2   2   2   1   2   1   2   2   1   1   2   2   2   2   1   2   2   2   1   2   1   2   1   2   2   1   2   1   1   1   2   2   2   2   2   2   2   2   2   1   2   2   1   1   2   2   1   1   2   1   2   1   2   2   1   2   1   1   2   1   2   2   2   1   2   1   2   2   1   2   1   2   2   2   1   1   2   1   1   2   2   1   1   2   2   1   2   2   2   2   2   2   1   2   2   1   2   1   1   1   2   2   1   2   2   1   1   2   1   1   2   1   1   1   1   1   1   2   2   2   1   1   1   1   1   2   2   2   2   2   2   2   1   1   1   2   1   1   2
 MK-5-3                 1   2   2   1   1   2   2   2   1   2   2   2   2   2   2   1   2   1   2   2   2   1   1   1   2   1   1   1   2   2   2   1   1   2   1   1   2   1   2   1   1   2   1   1   2   2   1   1   2   2   2   1   2   2   2   2   2   1   1   1   1   2   2   2   1   2   1   2   1   1   1   2   2   2   2   2   2   2   1   1   2   1   2   1   2   2   1   2   1   1   2   2   2   1   2   2   2   2   2   2   1   2   2   1   1   2   2   1   1   2   1   2   2   2   2   1   2   1   1   2   1   2   2   2   1   2   2   2   2   1   2   1   1   2   2   1   1   2   1   1   1   2   1   1   2   1   1   2   2   2   2   1   2   1   2   2   2   2   1   1   1   2   2   1   1   2   1   1   2   1   1   2   1   1   1   1   1   2   2   2   1   1   1   1   1   1   2   2   2   2   2   2   2   2   1   1   2   1   2   2
 MK-5-4                 1   2   2   1   1   2   2   2   1   1   2   2   2   2   2   1   2   1   2   1   2   1   1   1   2   1   2   1   2   2   2   1   1   2   2   1   2   1   2   2   1   2   1   1   2   2   1   1   2   2   2   1   2   2   2   2   2   1   1   1   1   2   2   2   1   2   1   2   1   1   1   2   2   1   2   2   2   2   1   1   2   1   2   1   2   2   1   2   1   1   2   2   2   1   2   2   2   2   2   1   1   2   2   1   1   2   2   1   1   2   1   2   2   2   2   1   2   1   1   2   2   2   2   2   1   2   2   2   2   1   2   1   1   2   2   1   1   2   1   1   1   2   1   1   2   1   1   2   2   2   2   1   2   1   2   2   2   2   1   1   1   2   2   1   1   2   1   1   2   1   1   2   2   1   1   1   1   2   2   2   1   1   1   1   2   1   2   2   1   2   2   2   2   2   2   1   2   1   2   2
 MK-5-5                 2   2   1   2   1   2   2   2   1   1   2   2   2   2   2   1   2   1   2   1   2   1   1   1   2   1   2   1   2   1   2   1   1   2   2   1   2   1   2   2   1   2   1   1   2   2   1   1   2   2   2   1   2   2   2   2   2   1   2   1   1   2   2   2   1   2   1   2   1   1   1   2   2   1   2   2   2   2   1   1   1   1   2   1   2   2   1   1   2   1   2   2   2   1   2   2   2   1   2   1   1   2   2   1   1   2   2   2   1   2   1   2   2   2   2   1   1   1   1   2   2   1   2   1   1   2   2   2   2   1   2   1   1   2   2   1   1   1   1   1   1   2   1   2   2   1   1   2   2   1   2   1   2   1   2   2   2   2   1   1   1   1   2   1   1   2   1   1   2   1   1   2   2   1   2   1   1   2   2   2   1   1   1   1   2   1   2   1   1   2   2   2   2   2   2   1   2   2   2   2
 MK-5-6                 2   2   1   2   1   2   1   2   1   1   2   2   2   1   2   1   2   1   2   1   2   2   1   1   2   1   2   1   2   1   2   1   1   2   2   1   2   1   2   2   2   2   1   1   2   1   1   1   2   2   2   1   2   2   2   2   2   1   2   1   1   2   2   2   2   1   2   2   1   1   1   2   2   2   2   2   2   2   1   1   1   1   2   1   2   2   1   1   2   1   2   2   2   2   2   2   2   1   2   1   1   2   2   1   1   2   2   2   1   2   1   2   1   2   2   1   1   1   1   2   2   1   2   1   1   2   2   2   2   1   2   1   2   2   2   1   1   2   1   1   1   2   2   2   1   1   1   2   2   1   2   1   2   1   2   2   2   2   1   1   1   1   2   2   1   2   1   1   2   2   1   2   1   1   2   1   1   2   2   2   1   1   1   1   2   1   2   1   1   2   1   2   2   2   2   1   2   2   2   2
 MK-5-7                 2   2   1   2   1   1   1   2   1   1   2   2   2   1   2   1   1   1   2   2   2   2   1   1   2   1   2   1   2   1   2   1   1   2   2   1   2   1   2   1   2   2   1   1   2   1   1   1   2   2   2   1   2   2   2   2   2   1   1   1   1   2   2   2   2   1   2   2   1   2   2   2   2   2   2   2   2   2   1   1   1   1   1   1   1   2   1   1   2   1   2   2   2   2   2   2   2   1   2   1   2   2   2   1   1   2   2   2   1   2   1   2   2   2   2   1   1   1   1   2   2   1   2   1   1   2   2   2   2   1   2   1   2   2   2   2   2   2   1   1   1   1   2   2   1   1   1   2   2   1   2   1   2   1   2   2   2   2   1   1   1   1   2   2   1   2   1   1   2   2   1   2   1   2   2   1   1   2   2   2   1   1   1   1   2   1   2   1   1   2   1   2   2   2   2   1   2   1   2   2
 MK-5-8                 2   2   2   2   1   1   1   2   1   1   2   2   1   2   2   1   2   1   2   2   2   1   1   1   2   1   2   2   2   1   1   1   1   1   2   1   1   1   2   1   2   2   1   1   2   1   1   1   2   2   2   1   2   2   2   2   2   1   1   1   1   1   2   2   2   1   2   2   1   2   2   2   1   1   2   2   2   2   1   1   1   1   1   1   2   2   1   1   2   1   2   1   2   2   2   2   2   1   2   1   2   1   1   1   1   2   2   2   1   2   1   2   2   2   2   1   1   1   1   2   2   1   2   1   1   2   2   2   2   1   2   1   2   2   2   1   2   2   1   1   1   1   2   2   1   1   1   1   2   1   2   1   2   1   2   2   2   2   1   1   1   1   2   2   1   1   1   1   1   2   1   2   1   2   2   1   1   1   1   2   1   2   1   1   2   1   2   1   1   2   1   2   2   2   2   2   2   1   2   2
 MK-5-9                 2   2   2   2   2   1   1   1   1   1   1   2   1   2   2   1   2   1   2   2   2   1   1   1   2   1   2   2   2   1   1   1   1   2   2   1   2   1   2   1   2   2   1   2   2   1   1   2   2   2   2   1   2   1   2   1   2   2   1   1   1   1   2   2   2   1   2   2   1   1   2   2   1   2   2   2   2   2   1   1   1   1   1   2   2   2   1   2   2   2   1   1   2   2   2   2   2   1   2   1   2   1   1   1   1   2   2   1   1   2   1   2   2   2   1   1   1   1   2   2   2   2   2   1   1   2   2   2   2   1   2   1   2   2   2   1   2   2   1   1   1   1   2   2   1   1   1   1   2   1   2   1   2   1   2   1   2   2   1   1   1   1   2   1   1   1   1   1   1   2   1   2   1   2   2   1   1   1   1   2   2   1   1   1   2   1   2   1   1   2   1   2   2   2   2   2   2   1   2   2
 MK-5-10                1   2   2   2   2   1   2   1   1   2   1   2   1   2   2   1   2   1   2   2   2   1   1   1   1   1   2   2   2   1   1   1   1   2   2   1   2   1   2   1   2   2   2   2   2   1   1   2   2   2   2   1   2   2   2   1   2   2   2   1   1   1   2   2   2   1   2   2   2   1   2   2   1   2   2   2   2   2   1   1   1   1   1   2   2   2   1   2   2   2   1   1   2   2   2   2   2   1   2   1   2   1   2   1   1   2   2   1   1   2   1   2   2   2   1   1   1   1   2   2   2   2   2   1   2   2   2   2   2   1   2   1   2   2   2   1   2   2   1   1   2   1   2   2   1   1   1   1   2   1   2   1   2   1   1   1   2   2   1   1   1   1   1   1   1   1   1   1   1   2   2   2   1   2   2   1   1   1   1   2   2   1   1   1   2   1   2   1   1   2   1   2   2   2   2   2   2   1   2   2
 MK-5-11                1   2   2   2   2   1   2   1   1   1   2   2   2   1   2   1   2   1   2   2   2   1   2   2   1   1   2   2   2   1   1   1   1   1   2   1   2   1   2   1   2   2   2   2   2   1   1   2   2   2   2   1   2   2   2   1   2   2   2   1   1   1   2   2   2   1   1   2   2   1   1   2   1   2   2   2   2   2   1   1   1   1   1   2   2   2   1   2   2   2   1   1   2   2   2   2   2   1   1   1   2   1   2   1   1   2   2   1   1   2   1   2   2   2   1   1   1   1   2   2   2   2   2   1   2   2   2   2   2   1   2   1   2   1   2   1   2   2   1   1   2   1   2   2   1   1   1   1   2   1   2   1   1   1   1   2   2   2   1   1   1   1   1   1   1   1   1   1   1   2   2   1   1   2   2   1   1   1   1   2   2   1   1   1   2   1   2   1   1   1   1   2   2   2   2   2   2   1   2   2
 MK-5-12                1   2   2   2   2   1   2   1   1   2   2   2   2   1   2   1   2   1   2   1   1   1   1   1   1   1   1   2   2   1   1   1   2   1   2   1   2   1   2   1   2   2   2   2   2   1   1   2   2   2   2   1   2   2   2   1   2   2   2   2   1   1   1   2   2   1   1   2   2   1   1   1   1   1   2   2   2   2   1   1   1   1   1   2   2   2   1   2   2   2   1   1   2   1   2   2   2   2   1   2   2   1   2   1   1   2   2   1   1   2   1   1   2   2   1   2   1   1   2   2   2   2   2   1   2   2   2   2   2   1   2   2   2   1   2   1   2   2   1   1   2   1   2   2   1   1   2   1   2   1   2   1   1   2   2   2   2   2   1   1   1   1   1   1   1   1   1   1   1   2   2   1   1   2   1   1   1   1   1   2   2   1   2   1   2   2   2   1   1   1   1   2   2   2   2   2   2   1   2   2
 MK-5-13                1   2   2   2   2   1   2   1   1   2   2   2   2   1   1   1   2   1   2   1   1   1   1   1   1   1   1   2   2   1   1   1   2   2   2   2   2   1   2   1   2   2   1   1   2   1   1   1   2   2   2   1   2   2   2   1   2   2   2   2   1   1   1   2   2   1   1   2   2   1   1   1   1   2   2   2   1   2   1   1   1   1   1   2   2   1   1   2   2   2   1   1   2   1   2   2   2   2   1   2   2   1   2   1   1   2   2   1   1   2   1   1   2   2   1   2   1   2   2   2   2   2   2   1   2   2   2   2   2   1   2   2   2   1   2   1   2   2   1   1   2   1   1   2   1   1   2   2   2   1   2   1   1   1   1   2   2   2   1   1   1   1   1   1   1   1   1   1   1   2   2   1   1   1   1   1   1   1   1   2   2   1   2   1   1   2   2   1   1   1   1   2   2   2   2   2   1   1   2   2
 MK-5-14                1   2   2   2   2   2   2   1   1   2   2   2   2   1   1   1   2   1   2   1   1   1   1   1   1   1   1   2   2   1   1   1   2   2   2   2   2   1   2   1   2   2   1   1   2   2   1   1   2   2   2   1   1   2   2   1   2   2   1   2   1   1   1   1   2   1   1   1   2   1   1   2   1   2   2   2   1   2   1   1   1   2   1   2   2   2   1   2   2   2   1   1   2   1   2   1   2   2   1   2   2   1   2   1   1   2   2   1   1   2   1   1   2   2   1   2   1   2   2   2   2   2   2   1   2   2   2   2   2   1   2   2   2   2   2   1   1   2   1   1   2   1   1   2   1   1   2   2   1   1   2   1   1   1   1   2   2   2   1   1   1   1   1   1   1   2   1   2   1   2   1   1   2   1   1   1   1   1   2   2   2   1   2   1   1   2   2   1   2   1   1   2   2   2   2   2   1   1   2   2
 MK-5-15                1   2   2   2   2   2   2   1   1   2   2   2   2   2   1   1   2   1   2   1   2   1   1   1   2   1   2   1   2   1   1   1   2   2   2   2   2   1   2   1   2   2   2   1   2   1   1   1   2   2   2   1   1   2   2   1   2   2   1   2   1   2   1   1   1   1   1   2   2   1   1   2   1   2   2   2   1   2   1   1   1   2   1   2   2   2   1   2   2   2   1   2   2   1   2   1   2   2   1   2   2   1   2   1   1   2   2   1   1   2   1   1   2   2   2   2   1   2   2   2   2   1   2   2   2   2   2   2   1   2   2   2   2   2   2   1   1   2   2   1   2   1   2   2   1   2   2   2   1   1   2   1   1   1   2   2   2   2   1   1   1   1   1   1   1   2   1   2   1   2   1   1   2   1   1   1   2   1   2   2   2   1   1   1   2   2   2   1   2   1   1   2   1   2   2   2   1   2   2   2
 MK-5-16                1   2   2   2   2   2   2   1   1   2   2   1   2   2   1   1   2   1   2   1   2   1   1   1   2   1   2   1   2   1   1   1   2   2   2   1   2   1   2   1   2   2   2   1   1   1   1   2   2   2   2   1   1   2   2   1   2   2   1   2   1   1   1   1   1   1   1   2   2   1   1   2   1   2   2   2   1   2   1   1   1   2   1   2   2   2   2   2   2   1   1   2   2   1   2   1   2   2   1   2   2   1   2   1   1   2   2   1   2   2   1   1   2   2   2   2   1   2   2   2   2   1   2   2   2   2   2   2   1   2   1   2   2   1   2   1   1   2   2   1   2   1   2   2   2   2   2   2   1   1   2   1   1   1   2   1   1   2   2   1   1   1   1   1   1   2   1   2   1   2   1   1   2   1   1   1   2   1   2   2   2   1   2   1   2   2   2   1   2   1   1   2   1   2   2   2   1   2   2   2
 MK-6-1                 1   2   1   2   2   2   1   2   2   2   2   2   2   1   2   2   1   1   2   2   2   2   1   1   1   2   2   1   2   2   2   1   2   1   2   1   1   1   1   2   2   2   2   1   1   1   2   1   1   1   2   2   2   2   1   1   1   1   2   2   1   2   2   2   1   2   1   2   1   2   2   1   2   1   1   1   2   2   1   2   2   2   1   1   1   2   1   2   2   1   2   2   2   2   1   1   1   2   2   1   2   2   1   1   1   2   2   2   1   2   1   1   1   1   1   2   1   2   2   1   1   2   2   2   1   2   1   2   2   1   1   2   1   1   1   2   2   1   1   2   2   2   1   2   2   1   1   1   1   2   1   1   2   2   1   2   2   2   2   1   2   1   2   1   2   1   1   1   1   2   1   1   1   2   1   1   1   2   1   1   2   1   1   1   2   2   1   1   2   1   2   1   2   2   1   2   2   2   1   2
 MK-6-2                 1   1   1   2   2   2   1   2   2   2   2   2   2   1   2   2   2   1   2   2   1   2   1   1   1   2   2   1   2   2   2   1   2   1   2   1   1   1   1   2   2   2   2   1   1   1   2   1   1   2   2   2   2   2   1   1   1   1   2   2   1   2   2   2   1   2   1   2   1   2   2   1   2   1   1   1   2   2   1   2   2   2   1   1   1   2   1   2   2   1   2   2   2   2   1   1   1   2   2   1   2   2   1   1   1   2   2   2   1   2   1   1   1   1   1   2   1   2   2   1   1   2   2   2   1   2   1   2   2   1   1   2   1   1   2   1   2   1   1   2   2   2   1   2   1   1   1   1   1   2   1   1   2   2   2   2   2   2   1   1   2   1   2   1   2   2   1   1   1   2   1   1   1   2   1   1   1   2   1   1   2   1   1   1   2   2   1   1   2   1   2   1   2   2   1   2   2   2   1   2
 MK-6-3                 1   1   1   2   2   2   1   2   2   2   2   2   1   2   2   2   2   1   2   2   1   2   1   1   1   2   2   1   2   2   2   1   2   1   2   1   1   1   1   2   2   2   2   1   1   1   2   1   1   2   2   1   2   2   1   1   1   1   2   2   1   2   1   2   2   2   1   2   2   2   1   1   2   1   1   1   2   2   1   2   2   2   1   1   1   2   1   2   2   1   1   2   2   2   1   1   1   2   1   1   2   2   1   1   2   2   2   2   1   2   2   1   1   1   1   2   1   2   2   1   2   2   2   2   1   2   1   2   2   2   1   1   1   1   2   1   2   1   1   2   2   1   1   2   1   1   1   1   2   1   1   1   2   2   2   2   2   2   1   1   2   1   2   1   2   2   1   1   2   2   1   1   1   2   1   1   1   2   1   1   2   1   1   1   2   2   2   1   2   1   1   1   2   2   1   2   2   1   1   2
 MK-6-4                 1   1   1   2   2   2   1   2   2   2   2   2   1   2   2   2   2   1   2   2   2   2   1   1   1   2   2   1   2   2   2   2   2   1   2   1   1   1   1   1   2   2   1   1   1   1   1   1   1   2   2   1   2   1   1   1   1   1   2   2   1   2   1   2   2   2   1   2   2   2   1   1   2   1   2   1   2   2   1   2   2   2   1   1   1   2   1   2   2   1   1   2   2   2   1   1   1   2   1   1   2   2   1   1   2   2   2   2   1   2   2   1   1   1   1   2   1   2   2   1   2   2   2   2   1   2   1   2   2   2   1   1   1   1   2   1   2   1   1   2   2   1   1   2   1   1   1   1   2   1   1   1   2   2   2   2   2   2   1   1   2   2   2   1   2   2   1   1   2   2   1   1   1   2   1   1   1   2   1   1   2   1   1   1   2   2   2   2   1   1   1   1   2   2   1   2   2   1   1   2
 MK-6-5                 1   1   1   2   2   2   1   2   2   2   2   2   1   2   2   2   2   1   2   2   2   2   1   1   1   1   2   1   2   2   2   1   2   1   2   2   1   1   1   1   2   2   1   1   1   1   2   1   1   2   2   1   2   1   1   1   1   1   2   2   1   2   2   2   2   2   1   2   2   2   1   1   2   1   2   1   2   2   1   2   2   2   2   1   1   2   1   2   2   1   1   2   2   2   2   1   1   2   1   1   2   2   1   1   2   2   2   2   1   2   2   1   1   1   1   2   1   2   2   1   2   2   2   2   1   2   1   1   2   2   1   1   1   1   2   1   2   1   1   2   2   1   1   2   1   1   1   2   2   1   1   1   2   2   2   2   2   2   1   1   2   2   2   1   2   2   1   1   2   2   1   1   1   2   1   1   1   2   1   1   2   1   1   1   2   2   2   2   1   2   1   1   2   2   1   2   2   1   1   2
 MK-6-6                 1   1   1   2   2   2   1   2   2   2   2   2   1   2   2   2   2   1   2   2   2   2   1   1   1   1   2   1   2   2   2   1   2   1   2   2   1   1   1   1   2   2   1   2   1   1   1   1   1   2   1   1   2   1   1   1   1   1   2   2   1   2   2   2   2   2   1   2   2   2   1   1   1   1   2   1   2   2   1   2   2   2   2   1   1   2   1   2   2   1   1   2   2   2   2   1   1   2   1   1   2   2   1   1   2   2   2   2   1   2   2   1   1   1   1   2   1   2   2   1   2   2   2   2   1   2   1   1   2   2   1   1   1   1   2   1   2   1   1   2   2   1   1   2   1   1   1   1   2   1   1   1   2   2   2   1   2   1   1   1   2   2   2   1   2   2   1   1   2   2   1   1   1   2   1   1   1   2   1   2   2   1   1   1   2   2   2   2   1   2   1   1   2   2   2   2   2   1   1   2
 MK-6-7                 1   1   1   2   2   2   1   2   2   2   2   2   1   2   2   2   1   1   2   2   1   2   1   1   1   1   2   1   2   2   2   2   2   1   2   2   1   1   1   1   2   2   1   2   2   2   1   1   1   2   1   1   2   1   1   1   1   1   2   2   1   2   2   2   2   2   1   2   2   2   1   1   1   1   2   1   2   2   1   2   2   2   1   1   1   2   2   2   2   1   1   2   2   2   2   1   1   2   1   1   2   2   1   1   2   2   2   2   1   2   2   1   1   1   1   2   1   2   2   1   2   2   2   2   1   2   1   1   2   2   1   1   1   1   2   1   2   1   1   2   2   1   2   2   2   1   1   1   2   2   1   1   2   2   2   1   2   1   1   2   2   2   2   1   2   2   1   1   1   2   1   2   1   2   1   2   1   2   1   2   2   1   1   1   2   2   2   2   1   2   1   1   2   2   2   2   2   1   1   2
 MK-6-8                 1   1   1   2   2   2   1   2   2   2   2   2   1   2   2   2   1   1   1   2   1   2   1   1   1   1   2   1   2   2   2   2   2   1   2   2   1   1   1   1   2   2   1   2   2   2   1   2   2   2   1   1   2   2   1   1   2   1   2   2   1   2   2   2   1   2   1   2   2   2   1   1   1   1   2   1   2   2   1   2   2   2   1   1   1   2   2   2   2   1   1   2   1   2   2   1   1   2   2   1   2   1   2   1   2   2   2   1   1   2   2   1   1   1   1   2   1   1   1   1   2   2   2   2   1   1   1   1   2   2   2   2   1   1   2   1   2   1   1   1   2   1   2   2   2   1   1   1   2   2   2   1   2   2   2   1   1   2   1   2   2   1   2   1   1   2   1   1   1   2   1   2   1   2   1   2   1   2   1   2   2   1   1   1   2   2   2   2   1   2   1   1   2   2   2   2   2   1   1   2
 MK-6-9                 1   1   1   2   2   2   2   2   2   2   2   2   1   2   2   2   1   1   2   2   1   1   1   1   1   1   2   1   2   2   2   2   2   1   2   2   1   1   1   1   1   2   1   2   2   2   1   2   2   2   1   1   2   2   1   1   2   1   2   2   1   2   2   2   1   2   1   2   2   2   1   1   1   1   2   1   1   2   1   1   2   2   1   1   1   2   2   2   2   1   1   2   2   2   2   1   1   2   1   1   2   1   2   2   2   2   2   1   1   2   2   2   1   2   1   2   2   1   2   1   2   2   2   2   1   1   1   1   1   2   2   2   1   1   2   1   2   1   1   1   2   1   2   2   2   1   2   1   2   2   2   1   2   2   2   1   1   2   1   2   2   1   1   1   1   2   1   1   1   2   1   2   2   2   1   2   1   1   1   2   2   1   1   1   2   1   2   2   1   2   1   1   2   2   2   2   2   1   1   2
 MK-6-10                1   1   1   2   2   2   2   2   2   2   2   2   1   2   2   2   1   1   1   1   2   1   1   1   1   1   2   2   2   2   2   2   2   1   2   2   1   2   1   1   1   2   1   2   2   1   1   2   2   2   1   1   1   2   1   1   2   1   2   2   1   2   2   2   1   2   1   1   2   2   1   1   1   2   2   1   1   2   1   1   2   2   1   1   1   2   2   2   2   1   1   2   2   1   2   1   1   2   1   1   2   1   2   2   2   1   2   1   1   1   2   1   1   2   1   2   2   1   2   1   2   2   2   2   1   1   1   1   1   2   2   2   1   1   1   1   2   1   1   1   2   1   2   2   2   1   2   1   2   2   2   1   2   2   2   1   1   2   1   2   2   1   1   1   1   2   1   1   1   2   1   2   2   2   1   2   1   1   1   2   2   1   1   1   2   2   2   2   1   2   1   1   2   1   2   2   1   1   1   2
 MK-6-11                1   2   1   2   2   2   2   1   2   2   2   2   1   2   2   2   1   1   1   1   1   1   1   1   1   1   2   2   2   2   1   2   2   1   2   2   1   2   1   1   1   2   1   2   2   1   1   2   1   2   1   1   1   2   1   1   2   2   2   2   1   2   2   2   1   2   1   2   2   2   1   1   1   2   1   1   1   2   1   1   2   2   2   1   1   2   2   2   2   1   1   2   2   1   2   1   1   2   1   1   2   1   2   2   2   1   2   1   1   1   2   1   1   1   1   2   2   1   2   1   2   2   2   1   1   1   1   1   1   1   1   2   1   1   1   1   2   1   1   1   2   1   2   2   2   1   2   1   2   2   2   1   2   2   1   1   1   2   1   2   2   1   1   1   1   2   1   1   1   2   1   2   2   2   1   2   1   1   2   2   2   1   1   1   2   2   2   2   1   2   1   2   1   1   2   2   1   1   1   2
 MK-6-12                2   2   1   2   2   2   1   1   2   2   2   2   1   2   2   2   1   1   1   1   1   1   1   1   2   1   2   2   2   2   1   2   2   1   2   2   1   2   1   1   2   2   1   2   2   1   2   2   1   2   1   2   1   2   1   1   2   2   2   2   1   2   1   2   1   2   1   2   2   2   1   1   1   1   1   1   2   2   1   1   2   2   2   1   1   2   2   2   2   1   2   2   2   1   2   1   1   2   1   1   2   1   2   2   1   1   2   1   1   2   1   1   1   1   1   2   2   1   2   1   2   2   2   1   1   1   1   1   1   1   2   2   1   1   1   1   2   2   1   1   2   1   2   2   2   1   2   1   2   2   2   1   2   2   2   1   1   2   1   2   2   1   2   1   1   2   1   1   1   2   2   2   2   2   1   2   1   1   2   2   2   1   1   2   2   2   2   2   1   2   1   2   1   1   2   2   1   1   1   2
 MK-6-13                2   2   1   2   2   2   1   1   2   2   2   2   1   2   2   2   1   1   1   1   2   2   2   1   2   1   2   2   2   2   2   2   2   1   2   2   1   2   1   1   2   2   1   2   2   1   2   2   1   2   1   2   1   1   1   1   1   2   2   1   1   2   1   1   1   2   1   2   2   2   1   1   1   1   1   1   2   2   1   1   1   2   2   1   1   2   2   2   1   1   2   2   2   1   1   1   1   2   1   1   2   1   2   2   2   1   2   1   1   2   1   1   1   1   1   2   2   1   2   1   2   2   2   1   1   1   1   1   1   1   2   2   1   1   1   1   2   2   2   1   2   1   2   2   2   1   2   1   2   2   2   2   2   2   2   1   1   2   1   2   2   1   2   1   1   2   1   2   1   1   2   2   2   2   1   1   1   1   2   2   2   1   1   2   2   2   2   1   1   2   1   2   1   1   2   2   1   1   1   2
 MK-6-14                2   2   1   2   1   2   1   2   2   2   2   1   1   2   2   2   1   1   1   1   2   2   2   1   2   1   2   1   2   2   2   2   2   1   2   2   1   2   1   2   2   2   1   2   2   1   2   2   1   2   1   2   1   1   1   1   1   2   2   1   1   2   1   1   1   2   1   2   2   2   1   1   1   1   1   1   2   2   1   1   2   2   2   1   1   2   2   2   1   1   2   2   2   1   1   1   1   2   1   1   2   2   2   2   2   1   2   1   1   1   1   1   1   1   1   2   2   1   2   1   2   2   2   1   1   1   1   1   1   1   2   2   1   2   1   1   2   2   1   1   2   1   2   2   2   1   2   1   2   2   2   2   2   2   1   1   1   2   1   2   2   1   1   1   2   2   1   2   1   1   2   2   1   2   1   2   1   1   2   2   2   1   1   2   2   2   2   2   1   2   2   2   1   1   2   2   1   1   1   1
 MK-6-15                1   2   1   2   2   2   1   2   2   2   2   1   1   2   2   2   1   1   1   1   2   2   2   1   1   1   2   1   2   2   1   2   2   2   2   2   1   1   2   2   2   2   1   2   2   1   1   2   1   2   1   2   1   1   1   1   1   2   2   2   1   2   1   1   1   1   2   2   2   2   1   2   1   1   2   1   2   2   1   1   2   1   1   1   1   2   2   2   1   2   2   2   2   1   1   1   1   2   1   1   2   2   2   2   2   1   2   1   1   1   1   1   1   1   1   2   2   1   2   1   2   2   1   1   1   1   1   1   1   2   2   2   2   2   1   1   2   2   1   1   2   1   2   2   2   1   2   1   2   2   2   2   2   2   1   1   1   2   1   2   2   1   1   1   2   2   1   2   1   1   2   2   1   2   1   2   1   1   2   2   2   1   1   2   2   2   1   2   1   2   2   2   1   1   2   2   1   1   1   1
 MK-6-16                1   2   1   2   2   2   1   2   2   2   2   1   1   2   2   2   1   1   1   1   2   2   2   1   1   1   2   1   2   2   1   2   2   2   1   2   1   1   2   1   2   1   1   2   2   1   1   2   1   2   1   2   1   1   1   1   1   2   2   2   1   2   1   1   1   2   2   2   1   2   1   2   1   1   2   1   2   2   1   1   2   1   1   1   1   1   2   2   1   2   2   2   1   1   1   1   1   2   1   1   2   2   1   2   2   1   2   1   1   1   1   1   1   1   1   2   2   1   2   2   2   2   1   1   1   1   1   1   1   2   2   2   2   2   1   1   2   2   1   1   2   1   2   2   2   1   2   1   2   2   2   2   2   2   1   1   1   2   1   2   2   1   1   1   2   2   1   1   1   1   2   2   1   2   1   2   1   1   2   2   2   1   1   2   2   2   1   2   1   2   2   2   1   1   2   2   1   1   1   1
 
!****************************************** Phenotypic Data **********************************************************
!-100.0 is resevred for missing phenotype
SimulatedTrait1         9.5423    8.3326   11.1201    9.6962   10.2950   11.0661    9.3214    8.8409    9.6559    9.3767    9.7699   10.3002   10.3098    8.2741    8.6096    9.3906   10.1320   11.4706    8.9830   11.2241   11.1736   10.1794   10.8679    9.4342   11.1744    9.0310    7.9178   10.8822   10.3099    9.3009    9.9372    9.5170   10.0006    9.1922    8.8448    9.1365    9.9357   10.8554   10.6107    9.1820    9.2819    9.5060   10.6314    8.6776   10.2657    8.9363    9.8721   11.8903    9.2227   10.3191    9.6691    9.1959   11.0193    9.0834    9.7811   10.1594   11.0698    9.0210   10.7302   10.3304   10.1267   10.1073    9.5865    9.5947   10.0429    8.4926    9.5953    8.3098   10.2537   10.4119    8.7165    8.7524    9.5412   12.1651    9.2801   10.5335    9.1855    9.8733    9.7254   10.9833   10.8195    7.8951   10.7121   10.2115   10.4361   10.5588    9.9561   10.7714   10.8195    9.8683    8.8532   10.2722   10.1482    9.5898   10.2247    9.5114   11.4314    8.7965    9.4029    9.7480    9.1763    8.1332    8.1919    9.5917   11.5107   11.8652   10.8386    9.2629   10.6262    9.1856   10.0558   11.9061   11.0154   10.4121   11.9552    8.9978    9.9966   10.2820    9.9379    8.6800    9.0353    8.2609   11.9432    8.8499    9.9088    8.3041   10.9054   11.0822   10.7033   11.3118   12.0052   10.0269   10.2791    9.4137   11.5383   10.0071   10.6550    7.3834    8.5593    9.6573   11.4192    9.9448    9.8078   10.3562    9.0111    9.5831   10.1408   10.0226    9.1068    9.6625   10.2838    7.9221   10.5503    8.9441    9.8663    9.1090   10.6558   10.0555    9.9456    8.9375    8.6205   10.1974   11.0827   10.8607   10.6654   11.3559    9.9820   10.2780   10.2583    9.7775   10.3261    9.6982   10.2681   10.6444    9.9208    9.7219   10.3090   12.0958   11.6700   11.2680    8.9092    9.8505   11.4043    9.0130    9.8085    9.1105   10.1616   10.0763    9.9899   10.5488   10.1797   11.3414   12.2619   11.5395   10.2274    9.8795   12.3606   10.9641    9.1845    9.8032
 
