# Supplementary material for: Inclusive Composite Interval Mapping of QTL by Environment Interactions in Biparental Populations
Source: PLoS One. 2015 Jul 10;10(7):e0132414. doi: 10.1371/journal.pone.0132414 (PMC4498613; doi:10.1371/journal.pone.0132414)
Supplement: S1 File — (ZIP) [file pone.0132414.s001.zip › BC1 population/e=1/run_00198.met]

!**********************Note: lines staring with "!" are remarks and will be ignored in the program********************
!*********************************General Information**********************************
!Assuming F1 = P1 x P2, populations available in QTL IciMapping are: 
!  1, P1BC1F1 = P1 x F1, the first backcrossing where P1 is used as the recurrent parent;
!  2, P2BC1F1 = P2 x F1, the first backcrossing where P2 is used as the recurrent parent;
!  3, F1DH, F1-derived doubled haploids; 
!  4, RIL or F1RIL, recombination inbred lines through the repeated selfing of F1;
!  5, P1BC1RIL, recombination inbred lines through the repeated selfing of P1BC1F1;
!  6, P2BC1RIL, recombination inbred lines through the repeated selfing of P2BC1F1;
!  7, F2, the selfing generation of F1;
!  8, F3, the selfing generation of F2;
!  9, P1BC2F1, the second backcrossing where P1 is used as the recurrent parent; 
! 10, P2BC2F1, the second backcrossing where P2 is used as the recurrent parent;
! 11, P1BC2RIL, recombination inred lines through the repeated selfing of P1BC2F1; 
! 12, P2BC2RIL, recombination inred lines through the repeated selfing of P2BC2F1; 
! 13, P1BC1F2, the selfing generation of P1BC1F1; 
! 14, P2BC1F2, the selfing generation of P2BC1F1; 
! 15, P1BC2F2, the selfing generation of P1BC2F1; 
! 16, P2BC2F2, the selfing generation of P2BC2F1; 
! 17, P1BC1DH, P1BC1F1-derived doubled haploids; 
! 18, P2BC1DH, P2BC1F1-derived doubled haploids; 
! 19, P1BC2DH, P1BC2F1-derived doubled haploids; 
! 20, P2BC2DH, P2BC2F1-derived doubled haploids; 
   1      !Mapping Population (see remarks above)
   2      !Mapping Function (1 for Kosambi; 2 for Haldane; 3 for Morgan)
   2      !Marker Space Type (1 for intervals; 2 for positions)
   1      !Marker Space Unit(1 for centiMorgans; 2 for Morgan)
   6      !Number of Chromosomes (or Linkage Groups)
 200      !Size of the mapping population
   1      !Number of environments
 
!***************************************** Chromosomes and Linkage Maps **********************************************
!Chromosome                 NumMarkers
-CH1                        16
-CH2                        16
-CH3                        16
-CH4                        16
-CH5                        16
-CH6                        16
!Linkage map (Marker name followed by position or the interval length)
 MK-1-1                1     0.000
 MK-1-2                1    10.000
 MK-1-3                1    20.000
 MK-1-4                1    30.000
 MK-1-5                1    40.000
 MK-1-6                1    50.000
 MK-1-7                1    60.000
 MK-1-8                1    70.000
 MK-1-9                1    80.000
 MK-1-10               1    90.000
 MK-1-11               1   100.000
 MK-1-12               1   110.000
 MK-1-13               1   120.000
 MK-1-14               1   130.000
 MK-1-15               1   140.000
 MK-1-16               1   150.000
 MK-2-1                2     0.000
 MK-2-2                2    10.000
 MK-2-3                2    20.000
 MK-2-4                2    30.000
 MK-2-5                2    40.000
 MK-2-6                2    50.000
 MK-2-7                2    60.000
 MK-2-8                2    70.000
 MK-2-9                2    80.000
 MK-2-10               2    90.000
 MK-2-11               2   100.000
 MK-2-12               2   110.000
 MK-2-13               2   120.000
 MK-2-14               2   130.000
 MK-2-15               2   140.000
 MK-2-16               2   150.000
 MK-3-1                3     0.000
 MK-3-2                3    10.000
 MK-3-3                3    20.000
 MK-3-4                3    30.000
 MK-3-5                3    40.000
 MK-3-6                3    50.000
 MK-3-7                3    60.000
 MK-3-8                3    70.000
 MK-3-9                3    80.000
 MK-3-10               3    90.000
 MK-3-11               3   100.000
 MK-3-12               3   110.000
 MK-3-13               3   120.000
 MK-3-14               3   130.000
 MK-3-15               3   140.000
 MK-3-16               3   150.000
 MK-4-1                4     0.000
 MK-4-2                4    10.000
 MK-4-3                4    20.000
 MK-4-4                4    30.000
 MK-4-5                4    40.000
 MK-4-6                4    50.000
 MK-4-7                4    60.000
 MK-4-8                4    70.000
 MK-4-9                4    80.000
 MK-4-10               4    90.000
 MK-4-11               4   100.000
 MK-4-12               4   110.000
 MK-4-13               4   120.000
 MK-4-14               4   130.000
 MK-4-15               4   140.000
 MK-4-16               4   150.000
 MK-5-1                5     0.000
 MK-5-2                5    10.000
 MK-5-3                5    20.000
 MK-5-4                5    30.000
 MK-5-5                5    40.000
 MK-5-6                5    50.000
 MK-5-7                5    60.000
 MK-5-8                5    70.000
 MK-5-9                5    80.000
 MK-5-10               5    90.000
 MK-5-11               5   100.000
 MK-5-12               5   110.000
 MK-5-13               5   120.000
 MK-5-14               5   130.000
 MK-5-15               5   140.000
 MK-5-16               5   150.000
 MK-6-1                6     0.000
 MK-6-2                6    10.000
 MK-6-3                6    20.000
 MK-6-4                6    30.000
 MK-6-5                6    40.000
 MK-6-6                6    50.000
 MK-6-7                6    60.000
 MK-6-8                6    70.000
 MK-6-9                6    80.000
 MK-6-10               6    90.000
 MK-6-11               6   100.000
 MK-6-12               6   110.000
 MK-6-13               6   120.000
 MK-6-14               6   130.000
 MK-6-15               6   140.000
 MK-6-16               6   150.000
!*********************************** Marker Types ********************************************************************
!Co-dominant marker: When heterozygote F1 is present, P1 is coded as 2, F1 is coded as 1, and P2 is coded as 0; Otherwise, P1 is coded as 2, and P2 is coded as 0. 
!Dominant marker: When heterozygote F1 is present, P1 and F1 are coded as 12, and P2 is coded as 0; Otherwise, P1 is coded as 2, and P2 is coded as 0.  
!Recessive markers: When heterozygote F1 is present, P1 is coded as 2, and F1 and P2 are coded as 10; Otherwise, P1 is coded as 2, and P2 is coded as 0. 
!Missing marker is coded as -1. 
 MK-1-1                 2   1   2   2   2   1   2   2   1   2   1   2   2   1   2   1   1   2   1   1   2   2   2   1   2   2   2   2   2   2   1   1   1   1   2   2   2   1   2   2   1   1   2   2   2   1   1   1   1   2   1   2   2   2   1   1   1   1   2   1   2   1   2   1   2   1   2   1   2   1   2   2   1   2   1   1   2   2   1   1   2   2   1   1   2   2   2   1   1   2   1   2   2   2   2   1   1   1   1   2   2   2   1   2   2   1   2   2   2   2   1   2   2   2   1   1   1   1   1   1   2   1   1   2   1   1   2   2   2   1   1   1   1   1   2   1   2   2   1   2   2   1   2   1   2   2   1   1   2   1   2   2   1   1   2   1   1   2   1   1   1   2   1   1   2   1   2   1   1   2   1   1   2   2   2   1   2   2   2   1   1   2   2   2   2   1   1   2   1   2   2   1   2   1   1   1   1   1   2   1
 MK-1-2                 2   1   2   2   2   1   2   2   1   2   1   2   2   2   2   1   1   2   1   1   2   2   2   1   2   2   2   2   2   2   1   1   1   2   2   2   2   1   2   2   1   1   2   2   2   1   1   1   1   2   1   2   2   2   1   1   1   1   2   1   2   1   2   1   1   1   2   2   2   2   2   2   2   2   1   1   2   2   1   1   2   1   1   1   2   2   2   1   1   2   1   2   2   2   2   1   1   1   1   2   2   2   1   1   2   1   1   2   1   2   1   2   2   2   1   1   1   1   1   1   2   1   1   2   1   2   2   2   2   1   1   1   1   1   2   1   2   2   1   2   1   1   2   1   1   2   1   1   2   1   2   2   1   1   2   1   1   2   1   1   1   2   1   1   2   1   2   1   1   2   1   2   1   2   2   1   2   2   2   1   1   2   2   2   2   1   1   2   1   1   2   1   2   1   1   1   1   1   2   1
 MK-1-3                 2   1   2   2   2   1   2   2   1   2   1   1   2   2   2   1   1   2   1   1   2   2   1   1   2   2   2   2   2   2   1   1   1   2   2   2   2   1   2   2   1   1   2   2   2   1   1   2   2   2   1   2   2   2   1   1   1   1   2   1   1   1   1   1   2   1   2   2   2   2   2   2   2   2   1   1   2   2   1   1   2   1   1   2   2   2   2   1   1   2   1   2   2   2   2   1   2   1   1   2   2   2   1   1   2   1   1   2   1   2   1   2   2   2   1   1   1   1   1   1   2   1   1   2   1   2   2   2   2   1   1   1   1   1   2   1   2   2   1   2   1   1   2   1   1   2   1   1   2   1   2   2   1   1   2   1   1   2   1   1   1   2   1   1   2   2   2   1   1   2   1   2   1   2   2   1   2   1   2   2   2   2   1   2   2   1   1   2   1   1   2   1   2   1   1   1   1   1   2   1
 MK-1-4                 2   1   2   2   2   1   2   2   1   2   1   1   2   2   2   1   1   2   1   1   1   1   1   1   2   2   2   2   2   2   1   1   1   2   2   2   2   1   2   2   2   1   2   2   2   2   1   2   2   2   1   2   2   2   1   1   1   2   2   1   1   1   1   1   2   1   2   2   2   2   1   2   2   2   1   1   1   2   1   1   2   1   1   2   2   2   2   1   1   2   1   2   2   2   2   1   2   1   1   2   2   2   1   1   2   1   1   2   1   2   1   1   2   2   1   1   1   1   1   1   2   1   1   2   1   2   2   2   2   1   1   1   1   1   2   1   2   2   1   2   1   1   2   1   1   2   1   1   2   1   2   2   1   1   2   1   1   1   1   1   1   2   1   1   2   2   2   1   1   2   1   2   1   2   2   1   2   1   2   2   1   2   1   2   2   1   1   2   1   1   2   2   2   2   1   1   1   1   2   1
 MK-1-5                 2   1   2   1   2   1   2   2   1   2   1   1   2   2   2   1   1   2   1   1   1   1   1   1   2   2   2   2   2   2   1   2   1   2   2   2   2   1   2   2   2   1   2   2   2   2   1   2   2   2   1   2   2   2   1   1   1   2   2   2   1   1   1   1   2   1   2   1   2   1   1   2   2   2   1   1   2   1   1   1   2   1   1   2   2   2   2   1   1   1   1   2   2   2   2   1   1   1   1   2   2   2   1   1   2   1   1   2   1   1   2   1   2   2   1   1   1   1   1   1   1   2   1   2   1   2   2   2   2   1   1   1   1   1   2   1   2   2   1   1   1   1   2   1   1   2   1   2   2   1   2   2   1   1   2   1   1   1   1   1   1   2   1   1   2   2   2   1   1   2   2   2   1   2   2   1   2   1   2   2   1   2   1   1   2   1   1   2   1   1   2   2   2   2   1   1   1   1   2   1
 MK-1-6                 1   1   2   1   2   1   2   2   1   1   1   1   2   2   2   1   1   1   1   1   1   1   1   1   2   2   2   2   2   2   1   1   1   1   2   2   2   2   2   2   2   2   2   2   2   2   1   2   2   2   1   2   2   2   1   1   1   2   2   2   1   1   1   1   2   1   2   1   2   1   1   2   2   2   2   1   2   1   1   1   2   1   1   2   2   2   2   1   1   1   1   2   2   1   1   1   1   1   1   2   1   2   1   1   2   2   1   2   1   1   2   1   1   2   1   1   1   1   1   1   1   2   1   2   1   2   2   2   2   1   1   1   1   1   2   1   1   2   1   2   1   1   2   1   1   2   1   2   2   1   2   2   1   1   2   1   1   1   1   1   1   2   1   1   1   2   2   1   1   2   1   2   1   2   2   1   2   1   2   2   1   2   1   1   2   1   1   2   1   1   1   2   2   2   1   1   1   1   2   1
 MK-1-7                 1   2   2   1   2   2   1   2   1   1   1   1   1   2   2   1   1   1   1   1   1   1   1   1   1   2   2   2   2   2   1   1   1   1   2   2   2   2   2   2   2   2   2   2   2   2   1   2   2   2   1   2   2   2   1   1   1   2   2   2   1   1   1   1   2   1   2   1   2   1   1   1   2   2   2   1   2   1   1   1   2   1   1   2   2   2   2   1   1   1   1   2   2   1   1   1   1   1   1   2   1   2   1   1   2   2   1   2   1   1   2   1   2   2   1   1   1   1   1   1   1   2   1   2   2   2   2   1   2   1   1   1   1   1   2   1   2   2   1   2   2   1   2   2   1   2   1   2   2   1   2   2   1   1   2   1   1   1   1   2   1   2   1   1   1   2   2   1   2   2   1   2   1   2   2   1   2   1   1   2   1   2   1   1   2   2   2   2   1   1   1   2   1   2   1   1   1   1   2   1
 MK-1-8                 1   2   2   1   1   2   2   2   1   1   1   1   1   1   2   2   1   1   1   1   1   2   1   1   2   2   2   2   2   2   2   1   1   2   2   2   1   2   2   2   2   2   2   2   2   2   1   2   2   1   2   2   2   2   1   2   1   2   2   2   1   1   1   1   2   1   1   1   2   1   1   1   2   1   2   1   2   1   1   2   2   1   1   2   2   2   2   2   1   1   1   2   2   1   1   1   1   1   1   2   1   2   1   1   2   2   1   2   1   1   2   1   2   1   1   1   1   1   1   1   1   1   1   2   2   2   2   1   2   1   1   1   1   1   2   1   2   2   1   2   2   2   2   2   1   2   1   2   2   1   2   2   1   1   2   1   1   1   1   2   1   2   1   1   1   2   2   1   2   2   2   2   1   2   2   1   2   1   1   2   1   2   1   2   2   2   1   2   1   1   1   2   1   2   1   1   1   1   2   1
 MK-1-9                 1   2   2   1   1   2   2   2   1   1   2   1   1   1   2   2   1   1   1   1   1   2   1   1   2   1   1   2   2   1   2   1   1   2   2   2   1   2   2   2   2   2   2   2   2   2   1   2   2   1   2   2   2   1   1   2   1   2   2   2   1   1   1   1   2   1   1   2   2   1   1   1   2   1   2   1   1   1   2   2   2   1   1   2   2   2   2   2   2   1   1   2   2   1   1   1   1   1   1   2   1   2   1   1   2   2   1   2   1   1   2   1   2   1   1   1   1   1   1   1   1   1   1   2   2   2   2   1   2   1   2   1   1   1   2   1   2   2   1   2   2   2   2   2   1   2   1   1   2   1   2   2   1   1   2   1   1   1   1   2   1   2   1   1   2   2   2   1   1   2   2   2   1   2   2   1   2   1   1   2   1   2   1   2   2   2   1   2   2   1   1   2   1   2   1   1   1   1   2   1
 MK-1-10                2   2   2   1   1   2   2   2   1   1   1   2   1   2   2   2   1   1   2   1   1   2   1   2   2   1   1   1   2   2   2   1   1   2   2   2   1   2   2   2   2   2   2   2   2   2   1   2   2   1   2   2   2   1   1   2   1   2   2   2   1   1   1   1   2   1   1   2   2   1   1   1   2   1   2   2   1   1   2   2   2   2   1   1   2   2   2   2   2   2   1   2   2   1   1   1   1   1   2   2   1   2   2   1   2   2   1   1   1   1   2   1   2   1   1   1   1   1   1   1   1   1   1   1   2   2   2   1   2   1   2   1   1   1   2   1   2   1   1   2   2   2   2   2   1   1   1   1   2   1   2   2   1   1   1   1   1   1   1   2   1   2   1   1   2   2   1   1   1   2   2   2   1   2   2   1   2   1   1   2   1   2   1   2   2   2   1   2   2   1   1   2   1   2   2   1   1   1   2   1
 MK-1-11                2   2   2   1   1   2   2   2   2   1   1   2   1   1   1   2   1   1   1   1   1   2   1   2   2   2   1   1   2   2   2   1   1   2   2   2   1   2   2   2   2   1   2   2   2   2   1   2   2   1   2   2   2   1   1   1   1   2   2   1   1   1   1   2   2   1   2   2   2   1   1   1   2   1   2   2   2   1   2   2   2   2   1   1   2   2   2   1   2   2   1   2   2   1   1   1   1   1   2   2   2   1   2   1   2   2   1   1   1   1   2   2   2   1   1   1   1   1   1   1   1   1   1   1   2   1   2   1   2   1   2   1   1   1   2   1   2   2   2   2   2   2   1   2   2   1   1   1   2   1   2   2   1   1   1   1   1   1   1   2   1   2   1   1   1   2   1   2   1   2   2   2   1   2   2   1   2   1   2   2   1   2   2   2   2   2   1   2   2   1   1   2   1   1   2   1   1   1   2   1
 MK-1-12                2   2   2   1   1   2   2   2   2   1   1   1   1   1   1   2   1   1   1   1   1   2   1   2   2   2   1   1   2   2   2   1   1   2   2   1   1   2   1   2   2   1   2   2   2   2   1   2   1   1   2   2   2   1   2   1   1   2   1   1   1   1   1   2   2   1   2   2   2   1   1   1   2   1   1   2   2   1   2   2   2   1   1   1   2   2   2   2   1   2   1   2   2   1   1   1   1   1   2   2   2   1   2   1   2   2   1   1   1   1   2   1   2   1   1   1   2   1   1   1   1   1   2   1   2   1   2   1   2   1   2   1   1   1   2   1   2   1   2   2   2   2   1   2   2   1   1   1   2   1   2   1   1   2   1   1   1   1   1   2   1   2   1   1   1   2   1   2   1   2   2   2   2   2   2   1   1   1   2   2   1   2   2   2   2   2   1   2   2   1   1   1   1   1   2   1   1   1   2   1
 MK-1-13                2   1   2   1   1   2   2   2   2   2   1   2   1   2   1   1   1   1   2   1   1   2   1   2   2   2   1   2   2   2   2   1   1   2   2   1   1   2   1   2   2   1   1   2   2   2   1   2   1   2   2   2   2   2   2   1   1   2   1   1   1   1   1   2   2   1   1   2   2   1   1   1   2   1   2   1   2   1   2   2   2   1   2   1   2   2   2   2   1   2   1   2   2   1   1   1   1   1   2   2   2   1   2   1   2   1   1   1   1   2   2   1   2   1   1   1   2   1   1   1   1   1   2   1   2   1   1   2   2   1   2   1   1   2   2   1   2   1   2   2   2   2   1   2   2   2   1   1   2   1   2   1   1   2   1   1   1   1   1   2   1   2   1   1   1   2   1   2   2   1   2   1   2   1   2   1   1   1   2   2   1   2   2   2   2   2   2   2   2   1   1   1   1   1   2   1   1   1   2   1
 MK-1-14                2   1   2   2   1   2   2   2   2   2   1   2   1   2   1   1   1   1   2   2   1   2   1   2   1   2   1   2   1   2   2   1   1   2   2   1   1   2   1   2   2   1   1   2   2   2   1   2   1   2   2   2   2   2   2   1   1   2   1   1   1   1   1   2   2   1   1   2   2   1   1   1   2   1   2   1   1   1   1   2   2   1   2   1   2   2   2   2   1   2   1   2   1   2   1   1   1   2   2   2   2   1   2   1   2   1   2   1   1   2   2   1   2   1   1   1   2   2   1   1   1   1   2   1   2   2   1   2   2   2   2   1   1   2   2   1   2   1   2   2   2   2   1   2   2   2   2   1   2   1   2   1   1   2   1   1   1   1   1   2   1   2   1   1   1   1   1   2   2   1   2   1   2   2   1   1   1   1   2   2   1   2   2   2   2   2   2   2   2   1   1   1   1   1   2   1   1   1   2   1
 MK-1-15                2   1   2   2   2   2   2   2   2   2   1   1   1   1   1   1   1   1   2   2   1   2   1   2   1   2   1   2   1   2   2   1   1   2   2   1   1   2   1   1   2   1   1   2   2   2   1   2   2   2   2   2   2   2   2   1   1   2   1   1   1   1   1   2   2   1   1   2   1   1   1   1   2   1   2   1   1   1   1   1   2   1   2   1   2   1   2   2   1   2   1   2   1   2   1   1   1   2   2   2   2   1   2   1   2   1   2   1   1   2   1   1   2   1   1   2   2   2   2   1   1   1   2   1   2   2   1   2   2   2   2   1   1   2   2   1   2   2   2   2   2   2   1   2   2   2   2   1   2   1   2   1   1   2   1   1   1   2   1   2   1   2   1   2   1   1   1   2   2   1   2   1   2   2   1   1   1   1   2   2   1   2   1   2   2   2   2   2   2   1   1   1   1   1   2   2   1   1   2   1
 MK-1-16                2   1   2   2   1   2   2   2   2   2   1   1   1   1   1   1   1   1   2   2   1   2   1   2   1   2   1   2   1   2   1   1   1   2   2   1   1   2   1   1   2   1   1   2   2   2   1   2   2   2   2   2   2   2   2   1   2   2   1   1   1   1   1   2   2   2   1   2   1   1   1   1   2   1   1   1   1   1   1   1   2   1   2   1   2   1   2   2   2   2   2   2   2   2   1   1   1   2   2   2   2   1   2   2   2   1   2   1   1   2   1   1   2   1   1   1   2   1   2   1   1   1   2   1   2   2   1   2   2   2   2   1   1   1   2   1   2   2   2   2   2   2   1   2   2   2   2   1   1   1   1   1   1   2   1   1   1   2   1   2   1   2   1   2   1   1   2   2   2   1   2   1   2   2   1   1   1   1   2   2   1   1   1   2   2   2   2   1   2   1   1   1   1   1   2   2   1   1   2   2
 MK-2-1                 2   2   2   2   2   1   2   2   2   2   2   2   1   2   2   1   2   1   1   1   2   1   2   1   2   1   1   1   1   1   2   2   2   1   1   1   1   1   2   1   1   2   1   1   2   1   1   2   1   2   2   2   2   2   2   2   2   2   2   1   2   1   2   1   2   1   2   2   2   2   1   2   1   1   1   2   2   2   1   2   2   1   1   1   2   2   1   1   1   1   1   1   2   2   1   2   2   2   1   1   1   2   1   1   1   1   1   2   1   1   1   1   2   1   2   2   2   2   2   1   2   1   2   1   1   2   2   2   1   1   1   1   1   2   1   2   2   2   1   2   2   2   1   2   2   2   1   2   2   2   1   2   2   2   2   2   2   2   2   2   1   1   1   2   1   2   2   2   2   2   2   1   2   1   2   2   2   2   1   2   1   1   1   1   1   2   1   1   2   1   1   1   1   2   2   1   1   1   2   2
 MK-2-2                 2   2   1   2   2   1   2   2   2   2   2   2   1   2   2   1   2   1   1   1   2   1   2   1   2   1   1   1   1   1   2   2   2   1   1   1   1   1   2   1   1   2   1   1   2   1   1   2   1   2   2   2   2   2   2   2   2   2   2   1   2   1   2   1   2   1   2   2   2   2   1   1   1   1   2   2   2   2   1   2   2   1   1   1   2   2   1   1   1   1   1   1   2   2   1   2   2   2   2   2   1   2   1   1   1   1   1   2   1   2   1   1   2   1   2   2   2   2   2   1   2   1   2   2   2   2   2   2   1   1   1   1   1   2   1   1   2   2   1   2   2   2   1   2   2   2   1   1   2   2   1   2   2   2   2   2   2   2   2   2   1   2   1   2   1   2   2   2   2   2   2   1   2   1   2   2   2   2   1   2   1   1   1   1   1   2   1   1   2   1   1   1   1   2   2   1   1   1   2   2
 MK-2-3                 2   1   1   2   1   1   2   1   2   2   2   2   2   2   2   1   2   1   1   1   2   1   2   1   1   2   2   1   1   1   1   2   2   1   1   1   1   1   2   1   1   1   1   1   2   1   1   2   1   2   2   2   2   2   2   2   2   2   2   1   2   1   2   1   1   1   2   2   2   2   1   1   2   1   2   2   2   2   1   2   2   1   1   1   2   2   1   1   1   1   1   1   2   1   1   2   2   2   2   2   1   2   1   1   1   1   1   2   1   2   1   1   2   1   2   1   2   2   2   1   1   1   2   2   2   2   2   2   1   1   1   1   1   2   1   1   2   2   1   2   2   2   1   2   2   2   1   1   2   2   1   2   2   2   2   2   2   2   2   2   1   2   1   2   1   2   1   2   2   2   2   2   2   1   2   2   2   2   1   2   1   1   1   1   1   2   1   1   2   1   1   1   1   2   2   1   1   1   2   2
 MK-2-4                 2   2   1   2   1   1   2   1   2   2   2   2   2   2   2   1   2   1   1   2   2   1   2   2   1   2   2   1   1   2   1   2   2   1   1   1   1   1   2   2   1   1   1   1   2   2   1   2   1   2   2   2   2   2   1   2   2   2   2   1   2   1   2   1   1   1   2   2   2   2   1   1   2   1   2   2   2   1   1   1   2   1   2   1   2   2   1   1   1   2   1   1   2   1   1   2   2   2   2   2   2   2   1   1   1   1   1   2   1   2   1   1   2   1   1   1   2   2   2   1   1   1   2   2   2   1   2   2   1   1   1   1   1   2   1   1   2   2   1   2   2   2   1   2   2   2   1   1   2   2   1   2   1   2   2   2   1   1   2   2   1   2   1   2   1   2   1   2   2   2   2   2   2   1   2   1   2   2   1   2   1   1   1   1   1   2   1   1   2   1   2   1   1   2   2   1   1   1   1   2
 MK-2-5                 2   2   1   2   1   1   2   1   2   2   2   2   2   2   2   1   2   1   1   2   2   1   2   2   1   2   2   1   2   2   1   2   2   1   1   1   1   1   2   2   1   1   2   1   2   2   1   2   1   2   2   2   2   1   1   2   2   2   2   1   2   1   2   1   1   1   2   2   2   1   2   1   2   1   1   2   2   1   1   2   1   1   2   1   2   2   1   1   1   2   1   1   2   1   2   1   2   2   2   2   2   2   1   1   1   1   1   2   1   2   1   1   2   1   1   1   2   2   1   1   1   1   2   2   2   1   2   2   1   1   1   1   1   2   1   1   2   2   1   2   2   2   1   2   2   2   1   1   2   2   2   2   1   2   1   2   1   2   2   2   1   2   1   2   1   2   1   2   1   2   2   2   2   1   2   1   2   2   1   1   1   1   1   1   2   2   1   1   1   1   2   1   1   2   2   1   1   1   1   2
 MK-2-6                 2   2   1   2   1   1   2   1   2   2   2   2   2   2   2   1   2   1   1   2   2   1   2   2   1   2   2   1   2   1   1   2   2   1   1   1   2   2   2   2   1   1   2   1   2   2   1   2   1   2   2   2   2   1   1   2   2   2   2   1   1   1   2   1   1   1   2   2   2   1   2   1   2   1   1   2   2   1   1   2   1   1   2   1   2   2   1   1   1   2   1   1   2   1   2   1   2   2   2   2   2   2   1   1   1   1   1   2   1   2   1   1   2   1   1   1   2   1   2   1   1   1   2   2   2   1   2   2   1   1   1   1   2   2   1   1   1   2   1   1   2   2   1   2   2   2   1   2   2   2   2   2   2   2   1   1   1   2   2   2   1   2   1   2   2   2   1   1   1   2   2   1   2   1   2   1   2   2   1   1   1   1   1   1   1   2   1   1   1   1   2   1   1   2   1   1   1   1   1   2
 MK-2-7                 2   1   1   2   2   1   2   1   2   2   2   2   2   2   2   1   2   1   1   2   2   1   2   2   1   2   1   1   2   1   1   2   2   1   1   1   2   2   2   2   1   1   2   1   2   2   1   2   1   2   2   2   1   1   1   2   2   2   2   1   1   1   2   1   1   1   2   2   2   1   1   1   2   1   1   1   2   1   1   2   1   1   2   1   2   2   1   1   1   2   1   1   2   1   2   1   2   2   2   2   2   2   1   1   1   1   1   2   1   2   2   2   2   1   1   1   2   1   2   1   1   1   2   2   2   2   2   2   1   1   1   1   2   2   1   1   2   2   1   1   2   2   1   2   2   2   1   2   2   2   2   2   2   2   2   1   1   2   2   2   1   2   1   2   1   2   1   2   1   2   2   1   2   1   2   1   2   2   1   1   1   1   1   1   1   2   1   1   1   1   2   1   1   2   1   1   1   1   1   2
 MK-2-8                 2   1   1   2   2   1   2   1   1   1   2   2   2   2   2   1   2   1   1   2   1   1   2   2   1   2   1   1   2   1   1   2   2   1   1   1   2   2   2   2   1   1   1   1   2   2   1   2   1   1   2   2   1   1   1   2   2   2   1   1   1   1   2   1   1   1   2   2   2   1   1   1   1   1   1   1   2   1   1   2   1   1   2   1   2   2   1   1   1   2   2   1   2   1   2   1   2   2   2   2   1   2   1   1   1   1   1   2   2   2   2   2   2   1   1   2   2   1   2   1   1   2   2   2   2   2   2   2   1   1   1   1   2   2   1   1   2   2   1   1   2   2   1   2   2   2   1   2   2   1   2   2   2   1   2   1   1   2   2   2   1   2   1   2   1   2   1   2   1   2   2   1   2   1   2   1   1   2   1   1   1   1   1   1   1   2   1   1   1   1   2   1   1   2   1   1   1   1   1   2
 MK-2-9                 2   1   1   2   2   1   2   1   1   1   2   2   2   2   2   1   1   1   1   2   1   1   1   1   1   2   1   1   2   1   1   2   2   1   1   1   2   2   2   2   1   1   1   1   2   2   1   2   1   1   2   2   1   1   1   2   2   2   1   1   1   2   2   2   1   1   1   2   2   1   2   2   1   1   1   1   1   1   1   2   1   1   2   1   2   2   1   1   2   2   2   2   2   2   2   1   2   2   2   2   1   2   1   1   2   1   1   2   1   2   2   2   2   1   1   2   2   1   2   1   1   2   1   1   2   2   2   2   1   1   1   1   2   2   1   1   2   2   1   1   2   1   1   2   2   1   1   2   2   1   2   2   2   1   2   1   1   2   2   2   1   2   2   2   1   2   1   2   1   2   2   1   2   1   2   1   1   2   1   1   1   1   1   1   1   2   1   1   1   1   2   1   1   2   1   1   1   1   1   2
 MK-2-10                2   1   1   2   2   1   1   1   1   1   2   2   2   2   2   1   2   1   1   2   1   2   2   1   1   2   1   1   2   1   1   2   2   1   1   1   2   2   2   2   1   1   1   1   2   2   1   2   1   1   2   2   1   1   1   2   2   2   2   1   1   2   2   2   1   1   1   2   2   1   2   2   1   1   1   1   1   1   1   2   1   1   2   1   1   1   1   1   2   2   2   1   2   2   2   1   2   2   2   1   1   2   1   1   2   1   1   2   1   2   2   1   2   1   1   2   2   2   2   1   1   2   1   1   2   2   2   2   1   1   1   1   2   2   1   1   2   2   1   1   1   1   1   2   2   1   1   2   1   1   2   2   2   1   2   1   1   2   2   2   1   2   2   2   1   2   1   2   1   2   2   1   2   1   2   2   1   2   1   1   1   1   1   2   1   2   1   1   1   2   2   1   2   2   1   1   1   1   1   1
 MK-2-11                2   1   1   1   2   1   1   1   1   1   2   2   2   2   2   1   2   1   1   1   1   2   2   1   1   2   1   1   2   1   1   1   2   1   1   1   2   2   2   2   1   1   1   1   2   2   1   2   1   1   2   2   1   1   1   2   2   2   2   1   1   2   2   2   1   1   1   2   2   1   2   2   1   1   1   1   1   1   1   2   1   1   2   1   1   1   1   1   2   2   2   1   2   2   1   1   2   1   1   1   1   2   1   1   2   1   2   2   1   2   2   1   2   1   1   2   2   2   2   1   1   2   1   1   1   2   2   2   1   2   2   1   2   2   1   1   2   2   2   1   1   1   1   2   2   2   1   2   1   1   2   2   2   1   2   2   1   2   2   2   1   2   2   2   1   2   1   2   1   2   2   1   2   1   1   2   1   2   1   1   1   2   1   2   1   2   1   1   1   2   2   1   2   2   1   1   1   1   1   1
 MK-2-12                2   2   1   1   2   1   1   1   2   1   2   1   1   2   2   1   2   1   1   2   1   1   2   1   1   1   1   1   2   2   1   1   2   1   1   1   2   2   2   2   1   1   1   1   2   2   1   2   1   1   2   2   1   1   1   2   2   2   2   1   1   2   2   2   1   1   1   2   2   1   2   2   1   1   1   1   1   1   1   2   1   2   2   1   1   1   1   1   2   2   1   1   2   2   1   1   2   1   1   1   1   2   1   1   2   1   2   2   1   2   2   1   2   1   1   2   2   2   2   1   1   2   1   1   1   2   2   2   1   2   2   2   2   2   1   1   2   2   1   1   1   1   1   2   2   2   1   2   1   1   2   2   1   1   2   2   1   1   2   2   1   2   2   2   1   2   1   2   1   1   2   1   2   1   1   2   1   2   1   1   1   1   1   2   1   2   1   1   1   2   2   1   2   1   1   1   1   1   1   1
 MK-2-13                2   2   1   1   2   1   1   1   2   1   2   1   1   2   1   1   2   1   2   2   1   1   2   1   1   2   1   1   2   2   1   1   2   1   1   1   2   2   1   2   1   1   1   1   1   2   1   1   1   1   2   1   1   1   1   2   2   2   2   1   1   2   2   2   1   1   1   2   2   1   2   2   1   1   1   1   1   1   1   2   1   2   2   1   1   2   1   1   2   2   1   1   2   1   1   1   2   1   1   2   1   2   1   1   2   1   2   2   1   2   2   1   2   1   1   2   2   2   2   1   1   2   1   2   1   2   2   2   1   2   2   2   2   2   1   1   2   2   1   2   1   2   1   2   2   2   1   2   2   1   2   2   1   1   2   2   1   1   2   2   1   1   2   2   1   2   1   2   1   1   2   1   2   1   1   2   1   2   1   1   1   1   1   2   1   2   1   1   1   2   2   1   2   1   1   1   1   1   1   1
 MK-2-14                2   2   1   1   2   1   1   1   1   1   2   1   1   2   1   1   2   1   2   2   2   1   1   2   1   2   2   1   2   2   1   1   2   1   1   1   2   2   1   2   1   1   1   1   1   2   1   1   1   1   2   1   2   2   1   1   2   2   2   1   1   2   2   2   1   1   1   2   2   1   2   2   1   1   1   2   1   1   1   2   1   2   2   2   1   2   1   1   2   2   1   1   2   1   1   1   2   1   1   2   1   2   1   1   2   1   2   1   2   2   2   1   2   1   1   2   2   2   2   1   1   2   1   2   1   2   2   2   1   2   2   2   2   2   1   1   2   2   1   2   1   2   1   1   2   1   1   1   1   1   2   2   1   1   2   2   1   1   2   2   1   1   2   2   1   2   1   2   1   1   2   1   2   1   1   2   1   2   1   1   1   1   1   2   1   2   2   1   1   2   2   1   2   1   1   1   1   1   1   1
 MK-2-15                2   2   1   1   2   1   1   1   1   1   2   1   1   2   1   1   2   1   2   2   2   1   1   2   1   2   2   1   2   2   1   1   2   1   1   1   2   2   1   1   1   1   1   1   1   2   1   1   2   1   1   1   2   2   1   1   2   1   2   1   1   2   2   2   2   1   1   2   2   1   2   2   1   1   1   2   1   1   1   2   2   2   2   2   2   1   1   1   2   2   1   1   2   1   1   2   2   1   1   2   2   2   1   1   1   2   2   1   2   1   2   1   2   1   1   2   2   2   2   1   1   2   2   2   1   2   2   2   1   2   2   2   2   2   2   1   2   2   1   2   1   2   1   1   1   1   1   1   1   1   2   2   1   1   1   2   1   1   2   2   1   1   2   2   1   2   1   2   1   1   2   1   2   1   1   2   1   2   1   1   1   1   1   2   1   2   2   1   1   2   2   2   2   1   1   1   1   1   1   1
 MK-2-16                2   2   1   1   2   2   1   1   1   2   2   1   1   2   1   1   2   1   2   2   2   1   1   2   1   2   2   1   2   1   1   2   2   1   2   2   2   2   1   1   1   1   1   1   1   2   1   1   2   1   1   1   2   2   1   1   2   2   2   1   1   2   2   2   2   1   1   2   2   1   2   2   1   2   1   2   1   1   1   2   2   2   1   2   2   1   1   1   2   2   2   1   2   1   1   2   2   1   1   2   2   2   1   1   1   2   1   1   2   1   2   1   2   1   1   2   2   2   2   2   1   2   2   2   1   2   2   2   1   2   2   2   1   2   2   1   2   1   1   2   1   2   1   1   2   1   1   2   1   1   1   1   1   1   1   2   1   1   1   2   1   1   2   2   1   1   2   2   1   1   2   2   2   1   1   2   1   2   1   1   1   1   1   2   1   2   2   1   1   2   2   2   2   2   1   1   1   2   1   1
 MK-3-1                 1   1   2   2   1   1   2   1   2   1   1   1   1   1   2   2   2   2   2   2   1   2   2   1   2   1   2   2   2   2   1   2   2   2   1   1   2   1   1   1   1   1   2   1   1   2   2   1   1   2   2   2   2   1   1   1   2   2   2   1   1   2   2   1   1   2   2   1   2   2   1   2   2   2   1   2   1   1   1   2   1   2   2   1   2   2   2   1   1   1   1   2   1   2   2   1   2   2   1   1   1   2   1   2   2   2   2   2   2   2   1   2   1   2   1   1   2   2   2   2   2   1   2   2   1   2   1   2   2   1   2   2   2   1   2   1   1   1   2   1   2   2   2   2   1   2   2   1   2   1   2   2   1   1   2   2   1   2   1   1   2   2   1   1   2   1   1   1   1   2   1   2   2   2   2   1   1   1   2   1   2   2   2   1   2   1   2   2   2   2   1   2   2   1   2   1   1   2   1   1
 MK-3-2                 1   1   1   2   1   1   2   1   2   1   1   1   1   1   2   2   1   2   2   1   1   2   2   1   2   2   2   2   2   2   1   2   2   2   1   1   2   1   1   1   1   1   2   1   1   2   2   1   1   2   1   2   2   1   1   1   1   2   2   2   1   2   2   1   1   2   2   1   2   2   1   2   2   2   1   2   1   1   1   2   1   2   2   1   2   2   2   1   1   1   1   2   1   2   2   1   2   2   1   1   1   2   1   2   2   2   1   2   2   2   2   1   2   2   2   2   2   2   2   2   2   1   2   2   1   2   1   2   1   1   2   2   2   1   2   1   1   1   2   2   2   2   2   1   1   2   2   1   2   1   1   2   1   1   2   2   1   2   1   1   2   2   1   1   1   1   1   1   1   1   1   2   2   2   2   2   1   1   2   1   2   2   2   1   2   2   2   2   2   2   1   2   2   1   2   1   1   2   1   1
 MK-3-3                 1   1   1   2   1   1   2   1   1   1   1   1   2   1   2   2   1   2   2   1   1   2   2   1   2   2   2   1   2   2   1   2   2   2   1   2   2   1   1   1   1   1   2   2   1   2   2   1   1   2   2   2   2   1   1   1   1   1   2   2   2   2   2   1   1   2   2   1   2   2   1   2   2   2   1   1   1   1   1   2   1   2   1   1   2   2   2   1   2   1   1   2   1   2   2   2   2   2   1   1   1   2   1   1   1   2   1   2   2   2   2   2   2   2   2   2   2   2   2   2   2   1   2   1   1   2   1   2   1   1   2   2   1   1   2   1   1   1   2   1   2   2   2   1   1   2   2   1   2   1   1   2   1   1   2   2   1   2   1   1   2   2   1   1   1   1   2   1   1   1   1   1   2   2   2   2   1   1   2   1   2   2   2   1   2   1   2   2   2   2   1   2   2   1   2   1   1   2   1   1
 MK-3-4                 1   1   1   2   1   1   2   1   1   1   1   1   2   1   1   2   2   1   1   1   1   2   2   2   2   2   2   1   2   2   1   2   2   2   1   2   2   1   1   1   1   1   2   2   1   2   2   1   1   2   2   2   2   1   1   1   1   1   2   2   2   2   2   1   1   2   2   1   2   2   1   2   2   2   1   1   1   2   1   2   1   2   1   1   2   2   2   1   2   1   1   2   1   2   2   2   2   2   1   1   1   2   1   1   1   2   1   2   2   1   2   2   2   2   2   2   2   2   2   2   2   1   2   1   1   2   1   2   1   1   2   2   1   1   2   1   1   1   2   1   2   2   2   1   1   2   2   1   2   1   1   2   2   1   2   2   2   2   1   2   2   2   1   1   1   1   2   1   1   2   2   1   2   2   2   2   1   1   2   1   2   2   2   1   2   2   2   2   2   2   1   2   2   1   2   1   1   2   1   1
 MK-3-5                 1   1   1   2   2   1   2   1   1   1   1   1   2   1   1   2   2   1   1   1   1   2   1   2   2   2   2   2   2   2   1   2   2   2   1   2   2   1   1   1   1   1   2   2   1   2   2   2   1   2   2   2   2   1   1   1   1   1   2   2   2   1   2   1   1   2   2   1   2   2   1   2   2   2   1   1   1   1   1   2   1   2   1   1   2   2   2   1   1   1   1   2   1   2   2   2   2   2   1   1   1   1   1   1   1   2   1   2   2   1   1   2   2   2   2   2   2   2   2   2   2   1   2   1   1   1   1   2   1   1   2   2   1   1   1   1   1   1   2   1   2   2   2   1   1   2   2   1   2   1   1   2   2   1   2   2   2   2   1   2   2   2   1   1   1   1   2   2   2   2   2   1   2   2   2   2   1   1   2   1   2   2   2   1   2   2   2   2   2   2   1   2   2   1   2   1   1   2   1   1
 MK-3-6                 1   1   1   2   2   1   2   1   1   1   1   1   2   1   1   2   2   1   2   1   1   2   1   2   2   2   2   2   2   2   1   2   1   2   1   2   2   1   1   1   1   1   2   2   1   2   2   2   1   1   2   2   2   2   1   1   1   1   2   2   2   1   2   1   1   2   2   1   2   2   1   2   2   2   1   1   1   1   2   2   1   2   1   1   2   2   2   1   1   1   1   2   1   2   1   2   2   2   2   1   1   1   1   1   1   2   1   2   2   1   1   2   2   2   2   2   2   2   2   2   2   1   2   1   1   1   1   2   1   2   2   2   1   1   1   1   1   1   2   1   2   2   2   1   1   2   2   1   2   1   1   2   2   1   2   2   2   2   1   2   2   2   1   2   2   1   2   2   1   2   2   1   2   2   2   1   1   1   2   1   2   2   2   1   2   2   2   2   2   2   1   2   2   1   2   1   1   2   1   1
 MK-3-7                 1   1   1   2   2   1   2   1   1   1   1   1   2   1   1   2   2   1   2   1   1   2   1   2   2   2   1   2   2   2   1   1   1   1   1   1   2   1   1   1   1   1   2   2   2   2   2   2   1   1   2   2   1   2   2   1   1   1   2   2   2   1   2   1   1   2   2   1   2   2   2   2   2   2   1   1   1   1   2   2   1   2   2   1   2   2   2   1   1   1   1   2   1   2   1   2   2   2   2   1   1   1   1   1   1   2   1   2   2   2   1   2   2   2   2   2   1   2   2   2   2   1   2   1   1   1   1   2   1   2   2   2   1   1   1   1   1   1   2   1   1   1   2   1   1   2   2   1   2   1   1   2   2   1   2   2   2   2   2   2   1   1   1   2   2   1   2   2   1   2   2   1   1   2   2   2   1   1   2   1   2   2   1   1   1   2   2   2   2   2   1   2   2   1   2   1   1   2   2   1
 MK-3-8                 1   1   1   2   2   2   2   1   1   2   1   1   2   1   1   2   2   1   2   1   1   2   1   2   2   2   1   2   1   2   1   1   1   1   1   1   2   1   1   1   1   2   2   2   2   2   2   2   1   1   2   2   1   2   2   1   1   1   2   2   2   1   2   1   1   2   2   1   2   2   2   2   2   2   1   1   1   1   2   2   1   2   2   1   2   2   2   1   1   1   1   2   1   2   1   2   2   2   2   1   1   1   1   1   1   2   1   2   1   2   1   2   2   2   1   2   1   2   1   2   2   1   2   1   1   1   1   2   1   2   2   2   1   1   1   1   2   1   2   1   1   1   2   2   1   1   2   1   1   1   1   2   2   1   2   2   2   1   2   1   2   2   2   2   2   1   2   2   1   2   2   1   1   2   2   2   1   1   2   1   2   2   1   1   1   2   2   2   2   1   1   2   2   1   2   2   2   2   2   1
 MK-3-9                 1   1   1   1   2   2   2   1   1   2   1   1   2   1   1   2   2   1   1   1   1   2   1   2   2   2   1   2   1   2   2   1   1   1   1   1   2   2   1   2   1   2   2   2   2   2   1   2   1   1   2   2   1   2   2   1   1   1   2   2   2   1   2   1   1   2   2   1   2   1   2   2   2   2   1   1   1   1   1   2   1   2   2   1   2   2   2   1   2   1   1   2   1   2   1   2   2   2   2   1   1   1   1   1   1   2   1   2   1   2   1   2   2   2   1   2   1   2   1   2   2   1   2   1   2   1   1   2   2   2   2   2   1   2   1   1   2   1   2   1   1   1   2   2   1   1   2   1   1   1   1   2   2   1   2   2   2   1   2   1   2   2   2   2   2   1   1   2   1   2   2   1   1   2   2   2   2   2   2   1   2   2   1   1   1   2   2   2   2   1   1   2   2   1   2   2   2   2   2   1
 MK-3-10                1   1   1   1   2   2   2   2   1   2   1   1   1   1   1   2   1   1   1   2   1   2   1   2   2   2   1   2   1   2   2   2   1   2   1   1   2   2   1   2   1   2   2   2   2   2   2   2   1   1   2   1   1   2   2   1   2   1   2   2   2   1   2   1   2   2   2   1   1   1   1   2   2   2   1   1   1   1   1   2   1   2   1   1   1   2   2   1   2   1   1   2   1   2   1   1   2   2   2   1   1   1   1   1   1   2   1   2   1   2   1   1   2   2   2   2   1   2   1   2   2   1   2   1   2   1   1   2   2   2   2   2   1   2   1   1   2   1   2   1   1   2   2   1   1   1   2   1   1   1   2   2   1   1   1   2   2   1   2   1   2   2   2   2   2   1   1   2   1   2   2   1   1   2   2   2   2   2   2   1   1   2   1   1   1   2   2   2   2   2   1   2   2   1   2   2   1   2   2   1
 MK-3-11                1   1   1   1   2   2   2   2   1   2   1   1   1   1   1   2   1   1   1   2   1   2   1   1   2   2   1   2   1   2   2   2   1   2   1   1   2   2   1   2   2   2   2   2   2   2   2   1   1   1   2   1   1   2   2   1   2   2   2   2   2   1   2   1   2   2   2   1   1   1   1   2   2   2   1   1   1   2   1   2   1   2   2   1   1   2   2   2   2   1   1   2   1   1   1   1   2   2   2   1   1   1   1   2   1   2   1   2   1   1   1   1   2   2   2   2   1   2   1   2   2   2   2   1   2   1   1   1   1   2   1   2   1   1   1   1   2   1   2   2   1   2   1   2   1   1   1   1   1   2   1   2   1   2   2   2   2   1   2   1   2   2   2   2   2   1   1   2   1   2   2   1   2   2   2   2   2   2   2   1   1   1   2   1   1   2   2   2   2   2   1   1   1   1   2   2   2   2   2   1
 MK-3-12                1   1   1   1   2   2   2   1   1   2   1   1   1   1   1   2   1   2   1   2   1   2   1   1   2   2   1   2   1   1   2   2   1   2   1   1   2   2   1   2   2   1   2   2   2   2   2   1   1   1   2   1   1   2   2   1   2   1   2   2   2   1   1   1   2   2   2   1   1   1   1   2   2   2   1   1   1   2   1   1   1   2   2   1   1   2   1   2   2   1   1   2   1   1   2   1   2   2   1   1   1   1   1   2   1   2   1   2   1   1   1   1   1   2   2   2   1   2   1   2   2   2   1   2   2   1   1   1   1   2   1   2   1   1   1   1   2   1   2   2   1   1   1   2   1   1   2   1   1   2   2   2   1   2   2   2   2   1   2   1   1   2   2   2   2   1   1   2   1   1   1   1   2   2   2   2   2   2   2   1   1   1   2   1   1   2   2   2   2   2   1   1   1   1   2   2   2   2   2   1
 MK-3-13                1   1   1   1   2   2   2   1   1   2   1   1   1   2   2   2   1   2   1   2   1   2   1   1   2   2   1   2   1   2   2   2   1   2   1   1   2   2   1   2   2   1   2   2   2   1   2   1   1   1   2   1   1   2   2   1   2   1   2   1   2   1   1   1   2   2   2   1   1   1   1   2   2   2   1   1   1   2   1   1   1   2   2   1   1   2   1   2   2   1   1   2   1   1   2   1   2   2   1   1   1   1   1   2   2   2   1   2   1   1   2   1   1   2   2   2   1   2   1   1   2   2   1   2   2   1   1   1   1   2   1   1   1   1   1   1   2   1   2   2   1   1   1   2   1   1   2   2   1   2   2   2   1   2   2   2   2   1   2   1   1   2   2   2   2   1   1   2   1   2   1   1   2   2   2   2   2   2   2   1   1   1   2   1   1   2   2   2   2   2   1   1   1   1   2   2   2   2   1   1
 MK-3-14                1   2   1   1   2   2   2   1   1   2   1   1   1   2   1   2   1   2   1   2   1   2   2   2   2   2   1   2   1   2   2   2   1   2   1   1   2   2   1   1   2   1   2   2   2   1   2   1   1   1   2   1   1   2   2   1   2   1   2   1   2   1   1   1   2   2   2   1   1   1   1   2   2   2   2   1   1   2   1   1   1   2   2   1   1   1   1   2   2   1   1   2   1   1   2   1   2   2   1   1   2   1   1   2   2   2   1   2   1   1   1   1   1   2   2   2   1   2   1   1   2   2   1   1   2   1   1   1   1   2   1   1   1   1   1   1   2   1   2   2   1   1   1   2   1   1   2   2   1   2   2   2   1   2   2   2   2   1   2   1   1   2   2   2   2   1   1   2   1   2   1   1   1   1   2   1   2   1   2   1   1   2   2   1   1   2   2   2   2   2   1   1   1   1   2   1   1   2   1   1
 MK-3-15                1   2   1   1   2   2   2   1   1   2   1   1   2   2   1   2   1   2   1   2   1   2   2   2   2   2   1   2   1   2   2   2   1   2   1   1   2   2   1   1   1   1   2   2   2   1   2   1   1   1   2   1   1   2   2   1   2   1   2   1   2   1   1   1   2   2   2   1   1   1   1   2   2   1   2   1   1   2   1   1   1   2   2   1   1   1   1   2   1   1   1   2   1   1   2   2   2   2   1   1   2   1   1   2   2   2   1   2   1   1   1   1   1   2   2   2   1   2   1   1   2   2   1   1   2   1   2   1   1   2   1   1   1   1   1   1   2   1   2   2   2   1   1   2   1   1   2   2   1   2   2   2   2   2   2   2   2   1   2   1   1   2   2   2   2   1   1   2   1   2   1   2   1   1   2   1   2   1   2   1   1   2   2   2   1   1   2   2   2   2   1   1   1   1   2   1   1   2   1   1
 MK-3-16                1   2   1   1   2   2   2   2   1   2   1   1   1   2   1   2   1   2   1   2   1   2   2   2   2   2   1   2   1   2   2   2   1   2   1   1   2   2   1   1   1   1   2   2   2   1   2   1   1   1   2   1   1   2   2   1   2   1   2   2   2   1   1   1   2   2   2   1   1   1   1   2   2   1   2   1   1   2   1   2   1   1   2   1   1   1   2   2   1   1   1   2   1   1   2   2   2   2   1   1   2   1   1   2   2   2   1   2   1   2   1   1   1   1   1   2   1   2   1   1   2   2   1   1   1   1   2   1   1   2   1   1   1   1   1   2   2   1   1   2   2   1   2   2   1   1   2   2   1   2   2   2   1   2   2   2   2   1   2   1   1   2   2   2   2   1   1   2   1   2   1   2   1   1   2   1   2   1   2   1   1   2   2   2   1   1   2   2   2   2   1   1   1   1   2   1   2   2   1   1
 MK-4-1                 2   1   1   1   1   2   2   1   1   1   2   1   1   2   2   2   1   2   1   2   1   1   1   1   2   1   1   2   1   1   2   2   2   1   2   2   1   2   2   1   2   2   1   1   1   1   2   2   2   2   1   2   2   1   1   1   2   1   2   1   1   2   1   1   2   1   2   2   2   2   1   1   1   1   1   1   1   2   1   2   2   1   1   2   1   2   1   1   1   1   1   1   2   1   2   2   2   2   1   2   1   1   1   2   1   2   1   1   2   2   2   1   2   1   1   2   2   1   1   1   1   2   1   1   2   2   1   1   1   1   1   1   2   2   1   1   1   2   1   1   2   1   2   1   1   1   2   1   1   2   2   2   1   1   2   2   2   1   1   2   1   1   1   1   1   1   2   1   1   1   2   1   1   1   1   1   1   2   1   2   2   1   2   1   1   1   1   2   1   1   1   1   1   1   1   2   1   2   2   2
 MK-4-2                 2   1   1   1   1   2   2   1   1   1   2   1   1   2   2   2   1   2   1   2   1   1   1   1   2   1   2   2   1   1   2   1   2   1   2   2   1   2   1   1   2   2   1   1   1   1   2   2   2   2   1   2   2   1   1   1   2   1   2   1   2   2   1   1   2   1   2   2   2   2   1   1   1   1   1   1   1   2   1   2   2   1   2   2   1   2   1   2   1   1   1   1   2   1   2   2   2   2   2   2   1   1   1   2   1   1   1   1   2   2   2   2   2   1   1   2   2   1   1   1   1   2   1   1   2   1   1   1   1   1   1   1   2   2   1   1   1   2   2   1   2   1   2   1   1   1   2   1   1   2   2   2   1   1   2   2   1   1   1   2   2   2   1   2   1   2   2   1   1   1   2   1   1   1   1   1   1   2   1   2   2   1   1   1   2   1   1   2   1   1   1   1   1   1   1   2   1   2   2   2
 MK-4-3                 2   2   1   1   2   2   2   1   1   1   2   1   1   2   2   2   1   2   1   2   1   1   1   1   2   1   2   2   2   1   2   1   2   1   2   2   1   2   1   1   2   2   1   1   1   1   2   2   2   2   1   2   2   1   1   1   2   1   2   2   2   2   1   1   2   1   2   2   2   2   1   1   1   1   1   1   2   2   1   2   1   1   2   2   2   2   2   2   1   2   1   1   2   1   2   2   2   2   2   2   1   1   2   2   1   1   1   1   2   2   2   2   2   1   1   2   2   1   1   1   1   2   1   1   2   1   1   2   1   1   1   1   2   2   1   1   1   2   1   1   2   1   2   1   1   1   2   1   1   2   2   2   1   2   1   1   1   1   1   2   2   2   1   2   1   2   2   1   1   1   2   1   1   1   1   1   1   2   1   2   2   1   1   1   2   1   1   2   1   1   1   1   1   1   1   2   1   2   2   2
 MK-4-4                 2   2   1   1   2   2   2   1   1   1   2   1   1   2   2   1   1   2   1   2   1   1   1   1   2   1   2   2   1   1   2   1   2   1   2   2   1   2   1   1   2   2   1   1   1   1   1   2   1   2   1   2   2   1   1   1   2   1   2   2   2   2   2   1   2   1   2   2   2   2   2   1   1   1   1   2   2   2   1   2   1   1   1   2   2   2   1   2   1   2   1   1   2   1   2   2   2   2   2   2   1   1   2   2   2   1   1   1   2   2   2   2   1   1   1   2   2   1   1   1   1   2   1   1   2   1   1   2   1   1   1   1   2   2   1   1   1   2   1   1   2   1   1   1   1   1   2   1   1   2   2   1   1   2   1   1   1   1   1   2   2   1   1   2   1   2   2   1   1   1   2   1   1   1   1   1   1   2   1   2   1   1   1   1   2   1   2   2   1   1   1   1   1   1   1   2   1   2   2   2
 MK-4-5                 2   2   1   1   2   2   2   1   1   1   2   2   1   2   2   1   1   2   1   2   1   1   1   1   2   1   2   2   1   1   2   1   2   1   2   1   1   2   1   2   2   2   1   1   1   1   1   2   1   2   2   2   2   1   1   1   2   1   2   2   2   2   2   1   2   1   2   2   2   2   2   1   1   1   1   2   2   2   1   2   1   1   1   2   1   2   1   1   1   1   1   1   2   1   2   2   2   2   2   2   2   1   2   2   2   1   1   1   1   2   2   2   1   2   2   2   2   1   1   1   1   2   1   1   2   1   1   1   1   1   1   1   2   2   1   1   2   2   1   1   2   1   1   2   1   1   2   1   1   2   2   1   1   1   1   1   1   1   1   2   2   1   1   2   1   2   2   1   1   1   2   2   1   1   1   1   1   2   1   2   1   1   1   1   2   1   2   2   1   1   1   1   1   1   1   2   1   2   2   2
 MK-4-6                 2   2   1   1   1   2   1   1   1   1   2   2   2   2   2   2   1   2   1   2   1   1   1   1   2   1   2   2   1   1   2   1   2   1   2   1   1   2   1   2   2   2   1   1   1   2   1   2   2   2   2   1   2   1   1   1   2   1   2   2   2   2   2   1   2   1   2   2   1   2   2   2   1   1   1   2   2   2   1   2   1   1   1   1   1   2   2   1   1   1   1   1   2   1   2   2   2   2   2   2   2   1   2   2   2   1   1   2   1   2   2   2   1   2   2   2   2   1   1   2   1   2   1   1   2   1   1   1   1   1   1   1   1   2   1   1   2   2   2   1   2   2   1   2   1   1   2   1   1   2   2   1   1   1   1   1   1   1   1   2   2   1   1   2   2   2   2   1   1   1   2   2   1   1   1   1   1   2   1   2   2   1   1   1   2   1   2   2   1   1   1   1   1   1   1   2   1   2   2   2
 MK-4-7                 2   2   1   2   2   2   1   1   1   1   2   2   2   2   2   2   1   2   1   2   1   1   2   1   2   1   2   2   1   1   2   2   2   1   2   1   1   2   1   1   2   2   1   1   1   2   1   2   2   2   2   2   2   1   1   1   2   1   2   2   2   2   2   1   2   1   2   2   1   1   2   2   2   1   1   2   2   2   1   2   1   2   1   1   1   2   2   1   1   2   1   1   2   1   2   2   2   2   1   2   2   1   2   1   2   1   1   2   2   2   2   2   1   2   2   2   2   1   2   2   1   2   1   1   2   1   1   2   1   1   1   1   1   1   1   1   1   1   2   2   2   2   1   2   1   1   2   2   1   2   2   1   1   1   1   1   2   1   1   2   2   1   2   2   2   1   2   1   1   1   2   2   1   1   1   1   1   2   1   2   2   2   1   1   2   1   2   2   1   1   1   2   1   1   1   2   1   1   2   2
 MK-4-8                 2   2   1   2   2   2   1   1   1   1   2   2   2   2   2   2   1   2   1   2   1   1   2   1   2   1   2   2   1   1   1   2   2   1   2   1   1   2   1   1   2   2   1   1   1   2   1   2   2   1   2   2   2   1   1   1   2   1   2   1   2   2   1   1   2   1   2   2   1   1   1   2   2   1   1   2   2   2   1   2   2   2   1   1   1   2   2   1   1   2   1   1   2   1   2   2   2   2   2   2   2   1   2   1   1   1   1   2   2   2   2   2   1   2   1   2   2   1   1   2   2   2   1   1   2   1   1   2   1   2   1   2   1   1   1   1   1   1   2   2   2   2   1   2   2   1   2   2   1   2   2   1   1   1   1   1   2   1   1   2   2   1   1   2   2   2   2   1   2   1   2   2   2   1   1   1   1   1   1   2   2   1   1   1   2   1   2   1   1   1   1   2   1   1   1   2   1   1   2   2
 MK-4-9                 2   2   1   2   2   1   1   1   1   1   2   2   2   2   2   2   1   2   1   2   1   2   2   1   2   2   2   2   2   1   1   2   2   1   1   2   1   2   1   1   2   2   1   1   2   2   1   2   2   1   2   2   2   1   1   1   2   1   2   1   2   2   1   1   2   1   2   2   1   1   1   2   2   1   2   2   2   2   1   2   2   2   1   1   1   2   1   1   1   2   1   1   2   2   2   2   1   2   2   1   2   1   2   2   1   1   1   2   2   2   2   2   1   2   1   2   2   1   1   2   2   2   1   1   2   1   1   2   1   2   1   2   1   1   1   1   1   2   2   1   2   2   1   2   2   1   2   2   1   2   2   1   1   1   1   1   2   1   1   2   2   1   1   2   2   2   2   1   2   1   1   2   2   1   1   1   1   1   1   2   2   2   1   1   1   1   2   1   1   1   2   2   1   1   1   2   1   1   2   2
 MK-4-10                1   2   1   2   2   1   1   1   1   1   2   1   2   2   2   2   1   2   1   2   1   2   2   1   2   2   2   2   2   1   1   2   2   1   1   2   1   2   1   1   1   2   2   1   2   1   1   2   2   1   2   2   2   1   1   1   2   1   2   1   2   2   1   1   2   1   2   2   1   1   1   2   2   1   2   2   2   2   1   2   2   2   1   1   1   2   1   1   1   2   1   1   2   2   2   2   1   2   1   1   2   1   2   2   1   1   1   2   2   2   2   1   1   2   1   2   2   1   1   2   2   2   2   1   2   1   1   2   1   2   1   2   1   1   1   1   1   2   2   1   2   2   1   2   2   1   2   2   1   2   2   1   1   1   1   1   1   1   1   2   2   1   1   2   2   2   1   1   2   1   1   2   1   1   1   1   1   1   1   2   1   2   1   1   1   1   2   1   1   1   2   2   1   1   1   2   1   1   2   2
 MK-4-11                1   2   1   2   2   1   1   2   1   1   2   1   2   2   2   2   1   2   1   1   2   2   2   1   2   2   2   2   2   1   1   2   1   1   1   2   1   2   1   1   1   2   2   1   1   1   1   2   2   1   2   2   2   2   1   1   2   1   2   1   2   2   1   1   2   1   2   2   2   1   1   2   2   1   2   2   2   2   1   2   2   2   1   1   1   2   1   1   1   2   1   1   2   2   1   2   1   2   1   1   1   1   2   1   2   1   1   2   2   2   2   1   1   2   2   2   2   1   1   2   2   2   2   1   2   1   2   2   1   2   1   2   1   1   1   1   1   2   2   1   2   2   1   2   2   1   2   2   1   2   2   1   1   1   2   1   1   1   1   2   1   1   1   2   2   2   1   1   2   1   1   2   1   1   1   1   1   1   1   2   1   2   1   1   1   1   2   1   1   1   2   2   1   1   1   2   1   1   1   2
 MK-4-12                1   2   1   2   2   1   1   1   1   1   2   2   2   2   2   2   1   2   2   1   2   2   2   2   2   2   2   2   2   1   1   2   1   1   1   2   1   2   1   1   1   2   2   1   2   1   1   2   2   1   2   1   2   2   1   2   2   1   2   1   2   2   1   1   2   1   2   2   2   1   1   2   2   1   2   1   2   2   1   2   2   2   1   1   1   1   1   1   1   2   1   1   2   2   1   2   1   2   1   1   1   1   2   2   2   1   1   2   2   2   2   1   1   2   2   2   2   1   2   2   2   2   2   1   2   1   2   2   2   2   1   2   1   1   1   1   1   2   2   1   2   1   1   2   1   1   2   2   1   2   1   1   1   1   2   2   1   1   1   2   1   1   1   2   2   1   2   1   2   1   1   2   1   1   2   1   2   1   1   2   1   2   1   1   1   1   1   1   2   1   2   2   1   1   1   2   1   1   1   2
 MK-4-13                1   2   1   2   2   1   1   1   1   1   2   2   2   2   2   2   1   2   2   1   2   2   2   2   2   2   1   2   2   1   2   2   1   1   1   2   2   2   1   1   1   2   2   1   2   1   1   1   2   1   2   1   2   2   1   2   2   1   2   1   2   2   1   1   2   1   2   2   2   1   1   2   2   1   2   1   2   2   1   2   2   2   2   1   1   1   1   1   1   2   1   1   2   2   1   2   1   2   1   1   1   1   1   2   2   1   1   2   2   2   2   1   1   1   2   2   2   1   2   2   2   2   2   1   2   1   2   2   2   2   1   2   1   1   1   1   1   2   2   1   2   1   1   2   1   2   2   2   1   2   1   1   1   1   2   2   1   1   1   2   1   1   1   2   2   1   2   1   2   2   1   2   1   1   1   1   2   1   1   2   1   1   1   1   1   1   1   1   2   1   2   1   1   1   2   2   1   1   1   2
 MK-4-14                1   2   1   2   2   1   1   1   1   1   2   2   2   2   2   1   2   2   2   1   2   2   2   2   2   2   2   2   2   1   1   2   1   1   1   2   2   2   2   1   1   2   2   1   2   1   1   2   2   1   2   1   2   2   1   2   2   1   2   2   2   2   1   1   2   1   2   2   2   1   1   2   2   1   2   1   2   2   1   2   2   2   2   1   1   1   1   1   1   2   1   1   2   2   1   2   1   2   1   1   1   1   2   1   2   1   1   2   2   1   2   1   1   1   2   2   2   1   1   2   2   2   2   1   2   1   2   2   2   2   1   2   1   1   2   1   1   2   2   1   2   1   1   2   1   2   1   2   1   2   1   1   1   1   2   1   1   1   1   2   2   1   1   2   1   1   2   1   1   2   1   1   1   1   1   2   2   1   1   2   1   2   1   1   1   2   1   1   2   1   1   1   1   1   2   2   1   1   1   2
 MK-4-15                1   2   1   2   2   1   1   1   1   1   2   2   2   2   2   1   1   2   2   1   2   1   2   2   2   2   1   2   2   1   1   2   1   1   1   2   1   2   2   1   1   2   2   1   2   1   1   2   2   1   2   1   2   2   1   2   2   1   2   1   1   1   1   1   2   1   2   2   2   2   1   2   2   1   1   1   2   1   1   2   2   2   2   1   1   1   1   1   1   2   1   1   2   2   1   2   1   2   1   1   1   1   2   2   2   1   1   2   2   1   2   1   1   1   2   2   2   2   1   2   2   2   2   1   2   1   2   2   2   1   1   2   1   1   2   2   1   2   2   1   2   1   1   2   1   2   1   2   1   2   1   1   1   1   2   1   1   2   1   2   2   2   1   2   1   1   2   1   1   2   1   1   1   1   1   2   2   1   1   2   1   2   1   1   1   2   1   2   2   1   1   1   1   1   2   2   1   1   1   2
 MK-4-16                1   2   2   2   2   1   1   2   1   1   2   2   2   1   2   1   1   1   2   1   2   1   2   2   2   2   1   2   2   1   1   2   1   2   2   2   1   2   2   1   1   2   2   1   2   1   1   2   2   1   2   1   2   2   1   2   2   1   2   1   1   1   1   2   2   1   2   2   2   2   1   2   2   1   1   1   2   2   1   2   1   1   2   1   1   1   1   1   2   2   1   1   2   2   1   2   1   2   1   1   1   1   2   2   2   1   1   2   2   1   2   1   1   1   2   2   2   2   1   2   2   2   2   1   2   1   2   2   2   1   1   2   1   1   2   2   1   2   2   1   2   2   1   2   1   2   1   1   1   2   1   1   1   1   2   1   1   2   1   2   2   2   1   2   1   1   2   1   2   2   1   1   1   1   1   1   2   1   1   2   1   2   1   1   1   2   1   1   2   1   1   1   1   1   2   2   1   1   1   2
 MK-5-1                 2   1   2   1   1   1   2   1   2   2   1   2   2   1   1   1   1   1   1   2   2   1   1   1   2   2   1   2   1   2   2   1   2   1   2   1   1   1   2   2   2   2   1   2   1   2   2   1   1   1   2   1   2   2   2   2   2   1   2   2   2   2   1   1   2   1   2   2   1   2   2   1   2   2   1   2   2   1   1   1   2   2   1   1   1   1   2   2   1   1   1   1   1   2   2   2   2   1   2   1   2   2   2   1   2   2   2   2   2   1   2   1   2   1   1   2   1   1   2   2   1   2   1   1   2   1   1   2   1   1   1   1   2   2   1   1   2   2   1   1   2   1   1   1   2   2   2   2   1   2   1   1   1   1   1   2   1   1   2   2   2   2   2   2   1   2   1   2   2   1   1   2   2   1   2   2   2   2   1   1   2   2   1   2   1   1   2   1   2   2   1   1   1   2   1   1   2   1   1   2
 MK-5-2                 2   1   2   1   1   1   2   1   2   2   1   2   2   1   1   1   1   1   1   2   1   1   1   1   1   2   1   2   1   2   2   1   2   1   2   1   1   1   2   2   2   2   1   2   1   2   2   1   1   2   2   1   2   2   2   2   2   1   2   2   2   2   1   1   2   1   2   2   1   2   2   1   2   2   1   2   2   1   1   1   2   2   1   1   2   2   2   2   1   1   1   1   1   2   2   2   2   1   2   1   2   2   2   1   2   2   1   1   2   1   2   2   2   1   1   2   1   1   2   2   1   2   1   1   2   1   1   2   1   1   1   1   2   2   1   1   2   2   1   1   2   1   1   2   1   2   2   2   1   2   1   1   1   1   1   2   1   2   2   2   2   2   2   2   1   2   1   2   2   1   1   1   2   1   2   2   2   2   1   1   2   2   1   2   2   1   2   2   2   2   1   2   1   2   1   1   2   1   1   2
 MK-5-3                 1   1   2   1   1   1   2   1   2   2   1   2   2   1   1   1   1   1   1   2   1   1   1   1   2   2   1   2   1   1   1   1   2   1   2   2   1   1   2   2   2   2   1   2   1   2   2   1   1   2   2   1   2   2   2   2   2   1   2   2   2   1   1   1   2   1   2   2   1   2   2   2   2   2   1   2   2   1   1   1   2   2   1   1   2   2   2   2   2   1   1   1   1   2   2   2   2   1   2   1   2   2   2   1   2   2   1   1   2   2   2   2   2   1   1   2   1   1   1   2   1   2   1   1   2   1   1   2   1   1   2   1   1   2   1   1   2   2   1   1   2   1   1   2   1   2   2   2   1   2   1   1   1   1   1   2   1   2   2   2   2   1   2   1   1   2   1   2   1   1   1   1   2   2   2   2   2   2   1   1   2   2   2   2   2   1   2   2   1   1   1   2   1   2   1   1   2   1   1   2
 MK-5-4                 1   1   1   1   1   1   2   1   2   2   1   2   1   1   1   1   2   2   1   2   1   1   1   1   2   2   1   2   1   2   1   2   2   1   2   2   1   1   2   2   2   2   1   2   1   2   2   1   1   2   2   1   2   2   2   2   2   1   2   2   1   1   1   2   2   1   2   2   1   2   2   2   2   2   1   2   2   1   1   2   1   2   1   1   2   2   2   2   2   1   1   1   1   2   1   2   2   1   2   1   2   2   2   1   2   2   1   2   2   2   2   2   2   1   1   2   1   1   1   2   1   2   1   1   2   1   1   2   1   1   1   1   1   2   1   1   2   2   1   1   2   1   1   2   1   2   2   2   1   1   1   1   1   1   1   2   1   2   2   2   2   1   2   1   1   2   1   2   1   1   1   1   2   2   2   2   2   1   1   1   2   2   2   2   2   1   2   2   1   1   1   2   1   2   1   1   1   2   1   2
 MK-5-5                 2   1   1   2   1   1   2   1   2   2   1   2   1   1   1   1   2   2   1   2   1   1   1   1   2   2   2   2   1   2   1   2   2   1   1   2   1   1   2   2   2   2   1   2   1   1   2   1   1   2   2   1   2   2   2   2   2   1   2   2   2   1   1   1   2   1   2   1   1   1   2   2   2   2   1   2   2   1   1   2   1   2   1   1   2   2   2   2   2   1   2   2   1   2   1   2   2   2   2   1   2   2   2   2   2   2   1   2   2   2   2   2   2   1   1   2   1   1   1   2   1   2   1   1   2   1   2   2   2   1   1   1   1   2   1   1   2   1   1   1   2   1   1   1   1   2   2   2   1   1   1   2   1   1   1   2   1   2   2   2   1   1   2   1   2   2   1   2   1   1   1   1   2   2   2   2   1   1   1   1   2   1   2   2   2   1   2   2   1   1   1   2   1   2   1   1   1   2   1   2
 MK-5-6                 2   1   1   2   1   2   2   1   2   2   1   2   1   1   1   1   2   2   1   2   1   1   2   1   1   2   2   1   1   2   1   2   2   1   2   2   1   2   1   2   2   2   1   1   1   1   2   1   1   2   2   1   2   2   2   2   2   1   2   2   2   1   2   1   2   2   2   1   1   1   2   2   1   1   1   2   2   2   1   2   1   1   1   1   2   2   2   2   2   1   2   2   1   2   1   2   2   2   2   1   2   2   2   2   2   2   1   2   2   2   2   2   2   1   1   1   1   1   1   2   1   2   1   1   2   2   2   2   2   1   1   1   1   2   1   2   2   1   1   1   2   1   1   1   2   1   2   2   1   1   2   2   1   1   2   2   1   1   2   2   1   1   2   1   2   2   1   2   1   1   1   1   2   2   2   2   2   1   1   1   2   1   2   2   2   1   2   2   2   1   1   2   1   2   1   1   2   2   1   2
 MK-5-7                 2   1   1   2   2   2   2   1   2   2   1   2   1   1   1   1   2   2   1   2   1   1   2   1   1   2   2   1   1   2   1   2   2   1   1   2   1   1   1   2   2   2   1   1   1   1   2   1   1   2   2   1   2   2   2   2   2   1   2   2   2   1   2   2   2   1   2   1   2   1   2   2   1   1   1   2   2   2   1   2   1   1   2   1   2   2   2   1   1   1   2   2   1   2   1   2   2   1   2   1   2   1   2   2   2   2   1   1   1   2   1   2   2   1   1   1   1   1   1   2   1   2   1   1   2   2   2   2   2   1   1   1   1   2   1   2   2   1   1   1   1   1   1   1   2   1   1   2   1   1   2   2   1   1   2   2   2   2   1   2   1   1   1   2   2   2   1   1   1   1   1   1   2   2   2   2   2   1   1   1   2   1   2   2   2   1   2   2   2   1   1   2   1   2   1   1   2   2   1   2
 MK-5-8                 2   1   1   2   2   2   2   1   2   2   1   2   1   1   1   1   2   2   1   2   2   1   2   1   1   2   2   1   1   2   2   2   2   1   1   1   1   1   1   1   2   2   1   1   1   1   2   1   1   2   2   1   2   2   2   2   2   1   2   2   2   2   2   2   2   2   2   1   2   1   2   2   1   2   1   2   1   2   1   2   1   2   2   1   2   2   2   1   1   1   2   2   1   2   1   2   2   1   2   1   2   1   2   2   2   2   1   1   1   2   1   2   2   1   1   1   1   1   2   2   1   2   2   1   2   1   2   2   1   1   1   1   1   2   1   2   1   1   1   1   1   1   1   1   2   1   2   2   1   2   2   2   1   1   2   2   2   2   1   2   2   1   1   2   2   2   1   1   1   1   2   1   2   2   2   2   2   1   1   1   2   1   2   2   2   1   2   2   2   1   1   2   1   2   1   1   2   2   1   2
 MK-5-9                 2   1   1   2   2   2   2   1   2   2   1   2   1   1   1   1   2   2   1   2   2   1   2   1   1   2   2   1   1   2   2   2   2   1   1   1   1   1   1   1   2   2   1   1   1   1   2   2   1   2   2   1   2   2   2   2   2   1   2   2   2   2   2   2   2   2   2   1   2   1   2   2   1   2   1   2   1   2   2   2   1   2   2   1   2   1   2   1   1   2   2   2   1   2   1   2   2   1   2   1   2   1   2   2   2   1   1   2   1   2   1   2   2   1   1   1   1   1   2   2   1   2   2   1   2   2   2   2   1   1   1   1   1   2   1   2   1   2   1   1   2   2   1   1   2   1   2   2   2   2   2   2   2   1   2   2   2   2   1   2   2   1   1   2   2   2   1   1   1   1   2   1   2   2   2   2   2   1   1   1   2   1   2   2   2   1   2   2   2   1   1   2   1   2   1   1   2   2   1   1
 MK-5-10                2   1   1   2   2   2   2   2   2   2   2   2   1   1   1   2   2   2   1   2   2   1   1   1   1   2   2   1   1   2   2   2   2   1   1   1   1   1   2   2   2   2   1   1   1   1   2   2   1   2   2   1   2   2   2   2   2   1   2   2   2   2   2   2   1   2   2   2   2   1   2   2   1   2   1   2   2   2   2   2   1   2   2   1   2   1   2   1   1   2   2   2   1   2   1   2   2   1   2   1   2   2   2   2   1   1   1   2   1   2   1   2   2   1   2   1   2   1   2   2   1   2   2   1   2   1   2   2   1   1   1   2   2   2   1   2   1   2   1   1   2   2   1   1   1   1   1   2   2   2   2   2   2   1   2   2   2   1   1   2   2   1   1   2   2   2   2   1   2   1   1   1   2   2   1   2   2   1   1   1   2   1   2   2   2   1   2   2   2   1   1   2   1   2   1   2   2   2   1   1
 MK-5-11                2   1   1   2   2   1   1   2   2   2   2   2   1   1   1   2   2   2   1   2   2   1   1   1   1   2   2   1   1   2   2   2   2   1   1   1   1   1   2   2   2   2   1   1   1   1   2   2   1   2   2   1   2   2   2   2   2   1   2   2   2   2   2   2   1   1   2   2   2   1   2   2   1   1   1   2   2   2   2   2   1   2   2   1   2   1   2   1   1   2   2   2   1   2   1   2   2   1   2   1   1   2   2   2   1   1   1   2   1   2   1   2   2   1   2   1   2   1   2   2   1   2   2   1   2   1   2   2   2   1   1   2   2   2   1   2   1   2   1   1   2   2   1   1   1   1   1   2   2   2   2   2   2   1   2   2   2   1   1   2   2   2   1   2   2   2   2   1   2   1   1   1   2   2   1   2   2   1   2   1   2   1   2   2   2   1   2   2   2   1   1   1   1   2   1   1   2   2   1   1
 MK-5-12                2   1   1   2   2   1   1   2   2   2   2   2   1   1   1   1   2   2   1   2   2   1   1   1   1   2   2   1   1   2   2   2   2   1   1   1   1   1   2   2   2   2   1   1   1   1   2   2   1   2   1   1   2   2   2   2   2   1   2   2   2   2   2   2   1   1   2   2   2   1   2   2   1   1   1   2   1   2   2   2   2   2   2   1   2   1   2   1   1   2   2   2   1   2   1   2   2   1   2   1   1   2   2   2   1   1   1   2   1   2   1   2   2   1   1   2   2   1   1   2   1   2   2   1   2   1   2   2   2   1   1   2   2   2   1   2   1   2   1   1   2   2   1   1   1   1   1   2   2   2   2   2   1   1   2   2   1   2   1   2   2   1   2   2   2   2   1   1   2   1   1   1   2   2   1   2   2   1   2   1   2   1   2   2   1   1   2   2   2   2   1   1   1   1   1   1   2   2   1   1
 MK-5-13                1   1   1   2   2   1   1   2   2   2   2   2   2   1   1   1   2   2   1   2   2   1   1   1   1   2   2   1   1   2   2   2   2   1   1   1   1   1   2   2   2   2   1   1   1   1   2   2   1   2   1   1   2   2   2   2   1   1   2   2   2   2   2   2   1   2   2   2   2   1   2   2   1   1   1   2   1   2   2   2   2   2   2   1   2   1   2   1   1   1   2   2   2   2   1   2   2   1   2   1   1   2   2   2   2   1   1   2   1   2   1   2   2   1   1   2   2   1   2   2   1   2   2   1   2   1   2   2   2   1   1   2   2   1   1   2   1   2   1   1   2   1   1   1   1   1   1   2   2   2   2   2   1   1   2   2   1   2   1   2   2   1   2   2   2   2   1   1   2   1   1   2   2   2   1   2   2   2   2   1   2   2   2   2   1   1   1   1   2   1   1   1   1   2   1   1   2   2   1   1
 MK-5-14                1   1   2   2   2   1   1   2   2   2   2   2   1   1   1   2   2   2   1   2   2   1   1   1   1   2   2   1   1   2   2   2   2   1   1   1   1   1   2   1   2   2   2   1   1   1   2   1   1   2   2   1   2   2   2   2   1   1   2   1   2   2   2   2   1   2   2   2   2   1   2   2   1   1   1   2   1   2   2   2   2   2   1   1   2   1   2   1   1   1   2   2   1   2   1   2   2   1   2   1   1   2   2   2   1   1   1   2   1   2   1   2   2   1   1   2   2   1   2   2   1   2   2   1   1   1   1   2   2   1   1   2   2   1   1   2   1   2   1   2   2   1   2   1   1   1   1   2   2   2   1   2   1   1   2   2   1   2   1   2   2   1   2   2   2   2   1   1   2   1   1   1   2   2   1   2   2   2   2   1   2   2   2   2   1   1   1   1   2   1   1   1   1   2   1   1   2   2   1   1
 MK-5-15                1   1   1   1   2   1   1   2   2   2   2   2   1   2   1   2   2   2   2   2   2   1   1   1   2   1   2   1   1   2   2   2   2   1   1   1   1   1   2   1   2   2   2   1   1   2   2   1   1   2   2   1   1   2   2   2   1   2   2   1   2   2   2   2   1   2   2   2   2   1   2   2   1   2   1   1   1   2   2   2   2   2   1   1   2   1   2   2   1   2   2   2   1   2   2   2   2   1   2   1   1   2   2   2   2   1   1   1   1   2   1   1   2   1   1   2   1   1   2   2   1   2   2   1   1   1   1   2   2   1   1   2   2   1   1   2   1   2   1   2   2   1   2   1   1   2   2   2   2   2   1   2   1   1   2   1   1   2   1   2   2   1   2   2   2   1   1   1   2   1   2   1   2   2   1   2   2   1   2   1   2   2   1   2   1   1   1   1   2   1   1   1   2   1   1   1   2   2   2   1
 MK-5-16                1   1   1   1   2   1   1   2   2   2   2   2   1   2   1   2   2   1   2   2   2   1   1   2   2   1   2   2   1   2   2   2   1   2   2   1   1   1   2   1   2   1   2   1   2   2   2   1   1   2   2   2   1   2   2   2   1   2   2   1   2   2   2   2   1   2   2   2   2   1   2   2   1   2   1   2   1   2   2   2   2   2   1   1   2   1   1   2   1   2   2   2   2   2   2   2   2   1   2   1   1   2   2   2   2   1   1   1   1   2   1   1   2   1   1   1   1   1   2   2   1   2   2   1   1   1   1   2   2   1   1   2   1   1   1   2   1   2   1   2   2   1   2   1   1   2   2   2   2   2   1   1   1   1   2   1   2   2   1   2   2   1   2   2   1   1   2   1   1   1   2   1   2   2   1   2   2   1   2   1   2   2   2   1   1   1   2   1   2   1   1   1   2   1   1   1   2   2   2   1
 MK-6-1                 1   2   1   1   1   2   1   2   1   2   2   1   2   2   1   1   1   1   1   1   2   2   1   2   1   2   1   1   1   1   1   2   1   2   1   1   1   2   2   2   2   2   1   1   1   2   1   2   1   1   1   1   1   2   1   2   1   2   2   1   1   2   1   2   2   1   1   2   1   2   1   2   2   2   1   1   1   1   1   1   2   1   2   1   2   2   2   2   2   1   2   2   1   2   2   2   2   1   2   1   1   1   2   1   2   1   2   1   2   1   1   2   2   2   1   2   2   1   1   2   1   2   2   1   2   1   2   1   2   1   2   2   1   2   2   1   2   1   2   1   2   1   2   2   1   1   1   1   2   2   2   1   1   2   2   1   1   2   1   1   1   2   2   1   2   2   2   1   2   2   2   1   2   2   1   1   2   2   2   1   1   2   2   2   1   2   2   2   1   1   1   2   2   2   2   1   2   2   2   2
 MK-6-2                 1   2   1   1   1   2   1   2   1   2   2   1   2   2   1   2   2   1   1   1   2   2   1   2   1   2   2   1   1   1   1   2   2   2   1   1   2   2   2   2   2   2   1   1   1   2   1   2   1   1   1   1   1   2   1   2   1   2   2   2   1   2   2   2   2   1   2   2   1   1   1   2   2   1   1   1   1   1   1   1   2   1   2   1   2   1   2   2   1   2   2   2   1   2   2   1   2   1   1   1   1   1   2   1   2   1   1   1   2   1   2   2   1   2   1   2   2   1   1   2   1   2   2   1   2   1   2   1   2   1   2   2   1   2   2   2   2   1   1   1   2   1   2   2   1   1   2   1   1   2   2   1   1   2   2   1   1   2   1   1   1   2   2   1   2   2   1   1   2   2   2   1   2   2   2   1   2   2   2   1   1   2   2   2   2   2   2   1   1   1   1   2   2   2   2   1   2   2   2   2
 MK-6-3                 1   2   1   2   1   2   1   2   1   2   2   1   2   2   1   2   2   2   2   1   2   2   1   2   1   2   1   1   1   1   1   2   2   2   2   1   2   2   2   2   2   2   1   1   1   2   2   2   1   1   1   1   1   2   1   2   1   2   2   1   1   2   2   2   2   1   2   2   1   1   1   2   2   1   1   2   1   1   1   1   2   1   2   1   2   1   2   2   1   2   2   2   1   2   1   1   2   1   1   2   1   1   2   1   2   1   1   1   1   1   2   2   1   1   1   2   2   1   1   2   1   2   2   1   2   1   2   2   2   1   2   2   1   1   2   2   2   1   1   1   2   1   2   1   1   1   2   1   2   2   2   1   2   2   2   1   1   1   1   1   1   2   2   1   2   2   1   1   2   2   1   1   2   2   2   1   2   2   2   1   2   2   2   2   2   2   2   1   1   1   2   2   2   2   2   1   2   2   2   2
 MK-6-4                 2   2   2   2   1   2   1   2   1   2   2   1   2   2   1   2   2   2   2   1   2   2   1   2   2   2   1   1   1   1   2   2   2   2   2   1   2   2   2   2   2   2   1   1   1   2   2   2   1   2   1   1   1   2   1   2   1   2   2   1   1   2   2   1   2   1   2   2   1   2   1   2   2   1   1   2   1   1   1   1   2   1   2   1   2   1   2   2   1   2   2   2   1   2   2   1   2   2   1   2   1   1   2   1   2   1   1   2   1   2   2   1   1   1   1   2   2   1   1   2   1   2   2   1   2   1   2   2   2   1   2   2   1   1   2   2   2   1   1   1   2   1   2   1   1   1   2   1   2   2   2   1   2   2   2   1   1   1   1   1   1   2   1   1   2   1   1   1   2   1   1   1   2   2   2   1   1   2   2   1   2   2   1   2   2   2   2   1   1   1   2   2   2   2   2   1   2   2   2   2
 MK-6-5                 2   2   2   2   1   2   1   2   1   2   2   2   2   2   1   2   2   2   1   1   2   2   1   2   2   2   1   1   1   1   2   2   2   2   2   1   2   2   2   2   2   2   1   2   1   2   2   2   1   2   1   1   2   2   1   2   1   2   2   1   1   2   2   1   2   1   2   2   1   1   1   1   2   1   1   2   1   1   1   1   2   1   2   1   2   1   1   2   2   2   2   2   1   2   2   2   2   2   1   2   1   2   2   2   2   1   1   2   1   2   1   1   1   1   1   2   2   1   2   2   2   2   2   1   1   2   2   2   2   1   2   2   1   1   2   2   2   1   1   1   2   2   2   1   1   1   2   1   2   2   2   1   2   1   2   1   1   1   1   1   1   2   1   1   2   2   1   1   2   1   2   1   2   1   2   2   1   2   2   1   2   2   1   2   2   2   2   1   1   1   2   2   2   2   2   1   2   2   2   2
 MK-6-6                 2   1   2   2   1   2   1   2   1   2   2   2   1   2   1   2   2   2   1   1   2   2   1   2   2   2   1   2   1   1   2   2   2   2   2   1   1   2   2   2   2   2   1   2   1   2   2   2   1   2   1   1   2   2   1   2   1   2   2   1   1   2   2   1   2   1   2   2   1   1   1   1   2   1   1   2   1   1   1   1   2   1   2   2   1   1   1   1   2   2   2   2   1   2   2   2   2   1   1   2   1   1   2   1   2   1   1   2   1   2   1   1   1   1   1   2   1   1   2   2   2   2   2   1   1   2   2   2   2   1   2   2   1   1   2   2   2   1   1   1   2   2   2   1   1   1   2   1   2   2   2   1   2   1   2   1   1   1   1   1   1   2   1   1   2   2   1   1   2   1   2   1   2   1   2   2   1   2   2   1   2   2   1   2   2   2   1   2   2   1   2   2   2   2   2   1   2   2   1   2
 MK-6-7                 2   1   2   2   1   1   1   2   2   2   2   2   1   2   1   2   2   2   1   1   2   2   1   2   2   1   1   2   1   1   2   2   2   2   2   1   1   2   2   2   2   1   2   2   1   2   2   2   1   2   1   2   2   2   2   2   2   2   2   1   1   2   2   1   2   1   2   2   1   1   1   1   2   1   1   2   1   1   1   1   2   1   2   2   1   1   1   1   1   2   2   2   1   2   2   2   2   1   1   2   1   1   1   1   2   1   1   2   1   2   1   1   1   1   1   2   1   1   2   2   2   2   2   1   1   2   2   2   2   1   2   2   1   1   2   2   2   1   1   1   2   2   2   1   1   1   2   2   2   2   1   1   2   1   2   1   1   1   1   1   1   2   2   1   2   2   1   1   2   1   2   2   2   2   2   2   2   2   2   1   2   2   1   2   2   2   2   2   2   1   2   2   2   2   2   1   2   2   1   2
 MK-6-8                 2   1   2   2   1   1   2   2   2   2   2   1   1   1   1   2   2   2   1   1   2   2   1   2   2   1   1   2   1   1   2   2   2   2   2   2   1   2   2   2   2   1   2   2   1   2   2   2   1   2   1   2   2   2   2   2   1   2   1   2   1   2   2   1   2   1   2   2   1   1   1   1   2   1   1   2   1   1   1   1   2   1   2   2   1   1   1   1   1   2   2   2   1   2   2   2   2   1   1   2   1   1   1   1   2   1   1   2   2   2   1   1   1   1   1   2   1   1   2   2   2   2   2   1   1   2   2   2   2   1   2   2   1   1   1   2   2   1   2   1   2   1   2   1   1   1   2   2   2   2   1   1   2   1   2   1   1   1   1   1   1   2   2   2   2   2   1   1   2   1   2   1   2   2   1   2   2   2   2   1   2   2   1   2   1   1   2   2   2   1   2   2   1   2   2   1   2   2   1   1
 MK-6-9                 2   1   2   2   1   1   2   2   2   2   2   1   1   2   2   2   2   2   1   2   2   2   1   2   2   1   1   2   1   1   2   2   2   1   2   2   1   2   2   2   2   1   2   2   1   2   2   1   1   2   1   2   2   1   2   2   1   2   1   1   2   2   2   1   2   1   2   2   1   2   1   1   2   1   1   2   1   1   1   1   2   1   2   2   1   1   1   1   1   2   1   2   1   2   2   2   2   1   1   2   1   1   1   1   2   1   1   1   2   2   1   1   1   2   1   2   1   2   1   2   2   2   2   1   1   2   2   2   2   1   1   2   1   1   1   2   2   1   1   1   2   1   2   1   1   1   2   2   1   2   1   1   2   1   1   1   1   1   1   1   1   2   2   2   2   2   1   1   2   1   2   1   2   2   1   1   2   2   2   1   2   2   1   1   2   1   2   2   2   1   2   2   1   2   2   1   2   1   1   1
 MK-6-10                2   1   1   2   1   1   2   2   2   2   2   2   1   2   2   1   2   2   2   2   2   2   1   2   2   1   1   2   1   1   2   2   2   1   2   2   1   2   2   1   2   1   2   2   1   1   2   1   1   1   1   2   2   1   2   2   1   2   1   1   2   2   2   1   2   1   2   2   1   2   1   1   2   1   1   2   1   2   1   1   1   1   2   2   1   2   1   1   1   2   1   2   1   2   2   2   2   1   1   2   1   1   1   1   2   1   1   1   2   2   1   1   1   2   2   2   2   2   1   2   2   2   2   1   1   2   2   2   2   1   1   2   1   1   1   2   2   2   1   1   1   1   2   1   1   1   2   2   1   2   1   1   2   1   1   1   1   1   1   1   1   2   2   2   2   2   1   1   2   1   1   1   2   2   1   1   2   2   2   1   2   2   1   2   2   1   2   2   1   1   2   2   1   2   1   2   2   1   1   1
 MK-6-11                1   1   1   2   1   1   2   2   2   1   2   2   1   2   2   2   2   2   2   2   2   2   1   1   2   1   1   2   1   1   2   2   2   1   2   1   1   2   2   1   2   2   2   2   1   1   2   1   1   1   1   2   2   1   2   2   1   2   1   1   2   2   2   1   1   1   2   1   1   2   1   1   2   1   1   1   1   2   1   1   2   1   2   2   2   2   1   2   1   2   1   2   1   2   1   2   2   1   1   2   1   1   1   1   2   1   1   1   2   2   1   1   1   2   2   2   1   2   1   2   2   2   2   1   2   2   2   2   2   1   1   2   1   2   1   1   2   2   1   1   1   1   2   1   1   1   2   2   1   2   1   1   1   1   1   1   1   2   1   1   1   2   2   2   2   2   1   1   2   1   2   2   2   2   2   1   2   2   2   1   2   2   1   2   2   1   2   2   1   1   2   2   1   2   1   2   2   2   1   1
 MK-6-12                1   1   1   2   1   1   2   2   2   1   2   2   1   2   2   2   2   2   2   2   2   1   1   1   2   1   1   2   1   2   2   2   2   1   2   1   1   2   2   1   2   2   2   2   1   1   2   1   1   1   1   2   2   1   2   2   1   2   1   1   2   2   2   1   1   1   2   1   1   2   1   1   2   1   1   1   2   2   1   1   2   1   2   2   2   1   1   2   1   2   1   2   1   2   1   2   2   1   1   2   1   1   1   1   2   1   1   1   2   2   1   1   1   1   1   2   1   1   1   2   2   2   2   2   2   2   2   2   2   1   1   2   1   2   1   2   2   2   1   1   1   1   2   1   1   1   2   2   1   2   1   1   1   1   2   1   2   2   1   1   1   1   2   2   2   2   1   1   2   1   2   2   1   1   2   1   2   2   2   1   2   1   1   2   2   1   2   2   1   1   2   2   1   2   1   2   2   2   1   2
 MK-6-13                1   1   1   2   1   1   2   2   2   1   2   2   1   2   2   2   2   2   2   2   2   1   1   1   2   1   1   1   1   2   2   2   2   1   2   1   1   2   2   1   2   2   2   2   1   1   2   1   1   1   1   2   2   1   2   1   1   2   1   1   2   2   2   1   1   1   2   1   1   2   2   1   2   1   1   1   2   2   2   1   2   1   1   2   2   2   1   2   1   2   1   2   1   2   1   1   2   1   1   2   1   1   1   1   2   2   1   1   1   2   1   1   2   1   1   2   1   1   1   2   2   2   2   2   2   2   1   2   2   1   1   1   1   2   1   1   2   1   1   1   2   1   2   2   2   1   2   2   1   2   1   1   1   1   2   1   2   2   1   1   1   1   2   2   2   1   1   1   2   1   1   2   1   1   2   1   2   2   2   1   2   1   1   2   2   1   2   2   1   1   2   2   1   2   1   2   2   2   1   2
 MK-6-14                1   1   1   2   2   1   2   2   2   1   2   2   1   2   2   2   2   2   2   2   2   1   1   2   2   1   1   1   1   2   2   2   2   1   1   1   1   2   2   1   2   2   2   2   1   1   2   1   1   1   1   2   2   1   2   2   1   2   1   1   2   2   1   1   1   1   2   1   1   2   1   1   1   1   2   1   2   2   2   1   2   1   1   2   2   2   1   2   1   2   1   1   1   2   1   1   2   1   1   2   1   1   1   1   2   2   1   1   1   2   1   1   2   1   1   2   1   1   1   2   2   2   2   2   1   2   1   2   2   1   1   1   1   1   1   1   2   2   2   1   2   1   2   2   1   1   2   2   1   2   1   1   1   1   1   1   2   2   1   1   1   1   2   1   2   1   1   1   2   1   1   2   1   1   1   2   2   1   2   1   2   1   1   2   2   1   2   2   1   1   2   2   1   2   1   2   2   2   1   2
 MK-6-15                1   1   1   2   2   2   2   2   2   1   2   2   1   1   2   2   2   2   2   2   2   1   1   2   1   1   1   1   1   2   2   2   2   2   1   1   1   2   2   1   2   1   2   2   1   1   2   2   1   1   1   2   2   1   2   2   1   2   1   1   2   2   1   1   1   1   2   1   2   2   1   1   1   1   2   1   2   2   2   1   2   1   1   2   1   2   1   2   1   2   1   1   1   2   1   1   2   1   1   2   1   1   1   1   2   2   2   1   1   1   2   1   2   1   1   2   1   1   1   2   2   2   2   2   1   2   1   2   2   1   1   1   1   1   1   1   2   2   2   1   2   2   2   2   1   1   2   2   2   2   2   1   1   1   2   1   2   2   1   1   2   1   2   1   2   1   1   1   2   1   1   2   1   1   1   2   2   1   2   1   2   1   1   2   2   1   2   2   1   1   2   2   1   2   1   2   2   2   1   2
 MK-6-16                1   1   1   2   2   1   2   2   2   1   2   2   1   1   2   2   2   2   2   2   1   1   1   2   1   1   1   1   2   2   2   2   2   2   1   1   1   2   2   1   2   2   2   2   1   2   2   2   1   1   1   2   2   1   2   1   1   2   1   1   2   2   1   2   1   1   2   1   2   2   1   1   1   1   1   1   2   2   2   1   2   1   1   2   1   1   1   2   1   2   1   1   1   2   1   1   2   1   1   2   1   1   1   2   2   2   2   1   1   1   2   1   2   1   1   2   1   1   1   2   1   2   2   2   1   2   1   2   2   1   1   1   1   1   1   1   2   2   2   1   2   2   2   1   2   1   2   2   1   2   2   1   1   1   2   1   2   2   1   1   2   2   2   1   2   1   1   1   2   1   1   2   1   1   1   2   2   1   2   1   2   1   1   2   2   2   2   2   2   1   2   2   1   2   1   2   2   2   1   2
 
!****************************************** Phenotypic Data **********************************************************
!-100.0 is resevred for missing phenotype
SimulatedTrait1        10.8478    9.6676   11.5605    9.8943    9.7611    9.8566   11.4352    8.9856    9.0817    9.5912    8.7635    9.5566   10.1049    9.6494   10.1218    9.0445   10.5557   10.5827    8.9969    9.2902   10.9344    9.9207   11.1400   12.0647   11.1075   11.3839    9.1895    9.8299    8.1105   10.6640   12.1708   10.8617    9.1204    9.5592    9.9185   10.2643    8.0303    8.1826   11.0425    8.2844    9.3342    9.7066   11.8025   10.4867   11.8763    9.5357    9.2404    8.8155   10.3618   10.2533   10.1634    8.4820    8.3828   11.1207   10.2947    9.5418   11.7386   10.0492   10.3113    9.4860    9.9832   10.5735   11.5299    8.2634    9.1493    9.4267    9.6940   10.3400    8.9131   10.1634   12.6886    7.2180    9.8585    9.6438    9.0778    7.9677    8.6794    8.9952   10.3775    8.8979   10.1267    9.6989   10.4174    9.7212    9.9122   11.4390   12.0118   10.5790    8.5182   10.7805   11.8014   10.5703    9.2345    9.4160   10.2709   10.6673    9.5050    9.9623    9.3359   11.2929    8.8910    9.8180    9.0328    9.1000   10.8202    9.1288    9.1841   10.5288    8.5697   10.6804   10.2542    9.6500   11.1396   10.7721    9.0207    9.8158   10.5139    9.0669    9.0105   10.4343   10.2688   10.5357    8.7313    9.0678   10.8793    9.5498   11.1477   10.9548   10.7947   10.4335    9.9485    9.5418   10.7032    9.6388   10.7332    9.9534    9.8952    9.4542    9.5758   11.1020   10.6585    9.8588    9.0151   11.2369    9.3659    9.7401   10.1897   11.0103    9.1464    8.6866   12.5777   10.2185    9.0489   11.9230    8.3683   10.6939    8.0197   10.7867    9.5601   10.3053    9.5018    9.3565   11.3835    9.0378    9.4747   10.9998   10.2518   10.4512   10.1918   10.1453   10.5065    8.9867    8.2495    8.8470    9.9233   10.3629   12.9708   10.0789   10.2556    9.5336   10.5480   11.1891    8.5348    8.1238   11.9808    8.7329    8.7244    8.2775    7.8605   10.0275    7.6268    8.3966   10.1379   10.7701   12.1912   11.2097   10.2742    9.2279    9.8035    9.0404
 
