# Supplementary material for: Inclusive Composite Interval Mapping of QTL by Environment Interactions in Biparental Populations
Source: PLoS One. 2015 Jul 10;10(7):e0132414. doi: 10.1371/journal.pone.0132414 (PMC4498613; doi:10.1371/journal.pone.0132414)
Supplement: S1 File — (ZIP) [file pone.0132414.s001.zip › BC1 population/e=1/run_00199.met]

!**********************Note: lines staring with "!" are remarks and will be ignored in the program********************
!*********************************General Information**********************************
!Assuming F1 = P1 x P2, populations available in QTL IciMapping are: 
!  1, P1BC1F1 = P1 x F1, the first backcrossing where P1 is used as the recurrent parent;
!  2, P2BC1F1 = P2 x F1, the first backcrossing where P2 is used as the recurrent parent;
!  3, F1DH, F1-derived doubled haploids; 
!  4, RIL or F1RIL, recombination inbred lines through the repeated selfing of F1;
!  5, P1BC1RIL, recombination inbred lines through the repeated selfing of P1BC1F1;
!  6, P2BC1RIL, recombination inbred lines through the repeated selfing of P2BC1F1;
!  7, F2, the selfing generation of F1;
!  8, F3, the selfing generation of F2;
!  9, P1BC2F1, the second backcrossing where P1 is used as the recurrent parent; 
! 10, P2BC2F1, the second backcrossing where P2 is used as the recurrent parent;
! 11, P1BC2RIL, recombination inred lines through the repeated selfing of P1BC2F1; 
! 12, P2BC2RIL, recombination inred lines through the repeated selfing of P2BC2F1; 
! 13, P1BC1F2, the selfing generation of P1BC1F1; 
! 14, P2BC1F2, the selfing generation of P2BC1F1; 
! 15, P1BC2F2, the selfing generation of P1BC2F1; 
! 16, P2BC2F2, the selfing generation of P2BC2F1; 
! 17, P1BC1DH, P1BC1F1-derived doubled haploids; 
! 18, P2BC1DH, P2BC1F1-derived doubled haploids; 
! 19, P1BC2DH, P1BC2F1-derived doubled haploids; 
! 20, P2BC2DH, P2BC2F1-derived doubled haploids; 
   1      !Mapping Population (see remarks above)
   2      !Mapping Function (1 for Kosambi; 2 for Haldane; 3 for Morgan)
   2      !Marker Space Type (1 for intervals; 2 for positions)
   1      !Marker Space Unit(1 for centiMorgans; 2 for Morgan)
   6      !Number of Chromosomes (or Linkage Groups)
 200      !Size of the mapping population
   1      !Number of environments
 
!***************************************** Chromosomes and Linkage Maps **********************************************
!Chromosome                 NumMarkers
-CH1                        16
-CH2                        16
-CH3                        16
-CH4                        16
-CH5                        16
-CH6                        16
!Linkage map (Marker name followed by position or the interval length)
 MK-1-1                1     0.000
 MK-1-2                1    10.000
 MK-1-3                1    20.000
 MK-1-4                1    30.000
 MK-1-5                1    40.000
 MK-1-6                1    50.000
 MK-1-7                1    60.000
 MK-1-8                1    70.000
 MK-1-9                1    80.000
 MK-1-10               1    90.000
 MK-1-11               1   100.000
 MK-1-12               1   110.000
 MK-1-13               1   120.000
 MK-1-14               1   130.000
 MK-1-15               1   140.000
 MK-1-16               1   150.000
 MK-2-1                2     0.000
 MK-2-2                2    10.000
 MK-2-3                2    20.000
 MK-2-4                2    30.000
 MK-2-5                2    40.000
 MK-2-6                2    50.000
 MK-2-7                2    60.000
 MK-2-8                2    70.000
 MK-2-9                2    80.000
 MK-2-10               2    90.000
 MK-2-11               2   100.000
 MK-2-12               2   110.000
 MK-2-13               2   120.000
 MK-2-14               2   130.000
 MK-2-15               2   140.000
 MK-2-16               2   150.000
 MK-3-1                3     0.000
 MK-3-2                3    10.000
 MK-3-3                3    20.000
 MK-3-4                3    30.000
 MK-3-5                3    40.000
 MK-3-6                3    50.000
 MK-3-7                3    60.000
 MK-3-8                3    70.000
 MK-3-9                3    80.000
 MK-3-10               3    90.000
 MK-3-11               3   100.000
 MK-3-12               3   110.000
 MK-3-13               3   120.000
 MK-3-14               3   130.000
 MK-3-15               3   140.000
 MK-3-16               3   150.000
 MK-4-1                4     0.000
 MK-4-2                4    10.000
 MK-4-3                4    20.000
 MK-4-4                4    30.000
 MK-4-5                4    40.000
 MK-4-6                4    50.000
 MK-4-7                4    60.000
 MK-4-8                4    70.000
 MK-4-9                4    80.000
 MK-4-10               4    90.000
 MK-4-11               4   100.000
 MK-4-12               4   110.000
 MK-4-13               4   120.000
 MK-4-14               4   130.000
 MK-4-15               4   140.000
 MK-4-16               4   150.000
 MK-5-1                5     0.000
 MK-5-2                5    10.000
 MK-5-3                5    20.000
 MK-5-4                5    30.000
 MK-5-5                5    40.000
 MK-5-6                5    50.000
 MK-5-7                5    60.000
 MK-5-8                5    70.000
 MK-5-9                5    80.000
 MK-5-10               5    90.000
 MK-5-11               5   100.000
 MK-5-12               5   110.000
 MK-5-13               5   120.000
 MK-5-14               5   130.000
 MK-5-15               5   140.000
 MK-5-16               5   150.000
 MK-6-1                6     0.000
 MK-6-2                6    10.000
 MK-6-3                6    20.000
 MK-6-4                6    30.000
 MK-6-5                6    40.000
 MK-6-6                6    50.000
 MK-6-7                6    60.000
 MK-6-8                6    70.000
 MK-6-9                6    80.000
 MK-6-10               6    90.000
 MK-6-11               6   100.000
 MK-6-12               6   110.000
 MK-6-13               6   120.000
 MK-6-14               6   130.000
 MK-6-15               6   140.000
 MK-6-16               6   150.000
!*********************************** Marker Types ********************************************************************
!Co-dominant marker: When heterozygote F1 is present, P1 is coded as 2, F1 is coded as 1, and P2 is coded as 0; Otherwise, P1 is coded as 2, and P2 is coded as 0. 
!Dominant marker: When heterozygote F1 is present, P1 and F1 are coded as 12, and P2 is coded as 0; Otherwise, P1 is coded as 2, and P2 is coded as 0.  
!Recessive markers: When heterozygote F1 is present, P1 is coded as 2, and F1 and P2 are coded as 10; Otherwise, P1 is coded as 2, and P2 is coded as 0. 
!Missing marker is coded as -1. 
 MK-1-1                 1   1   2   1   1   1   1   2   1   2   1   2   2   2   1   2   2   1   1   2   2   2   2   1   1   1   1   2   1   2   2   1   2   2   2   2   2   1   2   1   2   1   2   1   1   1   2   2   2   2   2   1   1   1   1   1   2   2   1   2   1   2   2   2   2   2   2   1   1   2   1   2   1   2   1   1   2   1   2   1   1   2   2   2   1   2   1   1   2   2   1   2   1   1   1   1   1   1   1   2   1   1   1   1   2   2   2   2   1   1   2   1   2   1   2   2   1   2   1   2   2   2   1   1   2   2   2   1   1   1   1   1   2   2   1   1   2   2   1   1   1   1   2   2   2   2   1   1   2   2   1   2   2   2   2   1   2   2   2   2   1   1   1   1   1   1   2   2   1   1   1   2   1   1   2   2   1   1   1   2   1   2   1   1   2   2   1   2   1   1   2   2   1   1   1   2   2   1   1   1
 MK-1-2                 1   1   2   1   2   1   1   2   1   2   1   2   2   2   1   2   2   1   1   2   2   2   2   1   2   1   1   2   1   2   2   1   2   2   2   2   2   1   2   1   2   1   2   1   2   1   1   2   2   2   2   1   1   1   2   2   2   2   1   2   1   2   2   1   2   1   2   1   1   2   1   2   1   2   1   2   2   1   2   1   1   2   2   2   1   2   1   1   2   2   1   2   1   1   1   1   1   1   1   1   1   1   1   1   2   2   2   2   2   1   2   1   1   1   2   2   1   1   1   1   2   2   1   1   2   2   2   1   1   1   1   1   2   2   1   1   2   2   1   1   1   1   2   2   2   2   1   1   2   2   1   2   2   2   1   1   2   2   2   2   1   1   1   1   1   1   2   2   1   1   1   2   1   1   2   1   1   1   1   2   1   2   2   1   2   2   1   2   1   1   2   2   1   1   1   2   2   1   1   1
 MK-1-3                 1   1   1   1   2   1   2   2   1   1   1   2   2   2   2   2   2   1   1   2   2   2   2   1   2   1   1   2   1   2   2   1   2   2   1   2   2   1   2   1   2   1   2   1   2   1   1   2   2   2   2   1   1   1   2   2   1   1   1   2   1   2   2   1   2   1   2   1   1   2   1   2   2   2   1   2   2   1   2   1   1   2   2   2   1   2   1   1   2   2   1   2   1   1   1   1   1   2   1   1   1   1   1   1   2   2   2   2   2   1   2   1   1   1   2   2   1   1   1   1   2   2   1   1   1   2   2   1   1   1   1   1   2   2   1   2   1   2   1   1   1   1   2   1   2   2   1   1   2   2   1   2   2   2   2   1   2   2   2   2   1   1   1   1   1   1   2   2   1   1   1   2   1   1   2   1   1   1   1   2   1   2   2   1   2   2   1   2   1   1   2   1   1   1   1   2   2   1   1   1
 MK-1-4                 1   2   2   1   2   2   2   2   1   1   1   1   1   2   2   2   2   2   1   2   2   2   2   1   2   1   1   2   1   2   2   1   2   2   1   2   1   1   2   1   2   2   2   1   2   1   1   2   2   2   2   1   1   1   1   2   2   1   1   2   1   2   2   1   1   1   2   1   1   1   1   2   2   2   1   2   2   1   2   1   1   2   2   1   1   2   1   1   2   2   1   2   1   1   1   1   1   2   1   2   1   1   1   1   2   2   2   1   2   1   2   1   1   1   2   2   1   1   1   1   2   2   1   1   1   2   2   1   1   1   1   2   2   2   1   2   1   2   2   1   1   1   2   1   2   2   1   1   2   2   1   2   2   2   2   1   2   2   2   2   1   1   1   2   1   1   2   2   1   1   1   2   1   1   2   1   1   1   1   2   1   2   2   1   2   2   1   2   1   1   2   1   1   1   1   2   2   1   1   1
 MK-1-5                 1   2   2   1   2   1   2   2   1   1   1   1   1   2   2   2   2   2   1   2   2   2   2   1   2   2   1   2   1   2   2   1   2   1   1   2   1   2   2   1   2   2   2   1   2   1   1   2   2   2   2   1   1   1   1   2   2   2   1   2   1   2   2   1   1   1   2   1   1   1   1   2   2   2   1   2   2   1   2   1   1   2   2   2   1   2   1   2   2   2   1   2   2   1   1   1   1   2   1   2   1   1   1   2   2   2   2   1   1   1   2   1   1   1   2   2   1   1   2   2   2   2   2   1   1   2   2   1   1   1   1   2   2   2   1   2   1   2   2   1   1   1   2   1   2   2   1   1   2   2   1   2   2   2   2   1   2   2   2   2   2   1   1   2   2   1   2   2   1   2   1   2   1   1   2   1   1   1   1   2   1   2   2   1   2   1   1   1   1   1   2   2   1   1   1   2   2   1   1   1
 MK-1-6                 1   2   2   1   2   1   2   2   1   1   1   1   2   2   2   2   2   2   1   2   2   2   2   1   2   1   1   2   2   2   2   1   1   1   1   2   1   2   2   1   1   2   2   1   2   1   1   2   2   2   1   1   1   1   1   2   2   2   1   2   1   2   2   1   1   1   2   1   1   1   1   2   2   2   1   2   2   1   2   1   1   2   1   2   1   2   1   2   2   2   1   1   2   1   1   1   1   2   1   2   1   1   1   2   2   2   1   1   1   1   2   1   1   1   2   2   1   1   2   2   2   2   2   1   2   2   2   1   1   1   2   2   2   2   1   2   1   2   2   1   1   1   2   1   2   2   1   2   2   2   2   2   2   2   2   1   2   1   2   2   2   1   1   2   2   1   2   2   1   2   1   2   1   1   1   1   1   1   1   2   1   2   2   1   1   1   1   1   1   2   2   2   1   1   1   2   2   1   2   1
 MK-1-7                 1   2   2   1   2   1   2   2   1   1   1   2   2   2   2   2   2   2   1   2   2   2   1   1   2   1   1   2   2   2   2   1   1   1   1   1   1   2   2   1   1   2   2   1   2   1   1   2   2   2   1   1   1   2   1   2   2   2   1   2   1   2   2   2   1   1   2   1   1   1   1   2   1   2   1   2   2   1   2   1   1   2   1   2   1   2   1   2   2   2   1   1   2   1   1   1   1   2   1   2   2   1   1   2   2   2   1   1   1   1   2   1   1   1   2   2   1   1   2   2   2   1   2   2   2   2   2   1   2   1   2   2   2   2   1   2   2   2   2   1   1   1   2   1   2   2   1   2   2   2   2   2   2   2   2   2   2   1   2   2   2   1   1   2   1   1   2   2   1   1   1   2   1   2   1   1   1   1   2   2   1   2   2   1   1   1   1   1   2   2   2   2   1   1   1   2   2   1   2   1
 MK-1-8                 1   2   2   1   2   1   2   2   1   1   1   2   2   1   2   2   2   2   1   2   2   2   1   1   1   1   1   2   2   2   1   1   1   1   1   1   1   2   2   1   1   2   2   1   2   1   1   2   2   2   1   1   1   2   1   2   2   2   1   2   1   2   2   2   1   2   2   1   1   1   1   2   1   1   1   2   2   2   2   1   1   2   1   2   1   2   1   2   2   2   1   1   2   1   2   1   1   2   1   2   2   1   1   2   2   2   1   1   1   1   2   1   1   1   1   2   1   1   2   1   2   1   2   2   2   2   2   1   2   1   2   2   2   2   1   1   2   2   2   1   1   1   2   1   2   2   1   2   2   2   1   2   2   2   2   2   2   2   2   2   2   1   1   1   1   1   2   2   1   1   1   2   1   1   1   1   1   1   2   2   2   2   2   1   1   1   1   1   2   2   2   2   1   1   1   1   2   1   2   1
 MK-1-9                 1   2   1   1   2   1   1   2   1   1   1   2   2   1   2   2   2   2   1   2   2   2   1   1   1   1   1   1   2   2   2   1   1   1   1   1   1   2   2   1   1   2   1   2   2   2   1   2   2   2   1   1   1   2   1   2   1   2   1   2   1   2   2   2   1   2   2   1   1   1   1   2   1   1   1   2   2   2   2   1   1   2   1   2   2   2   1   2   2   2   1   1   2   1   2   1   1   2   1   2   2   1   1   2   1   2   1   1   1   1   2   1   1   1   1   2   1   1   2   1   2   1   2   2   2   2   2   1   2   1   2   2   2   2   1   1   2   2   2   1   1   1   2   2   2   2   1   2   2   2   1   2   2   2   2   2   2   2   2   2   2   1   1   1   1   2   2   2   1   1   2   2   1   2   1   1   1   1   2   2   2   2   2   1   1   2   1   1   2   2   2   2   1   1   1   2   2   1   2   1
 MK-1-10                1   2   2   1   2   1   1   2   1   1   1   2   2   1   2   2   2   2   1   2   2   2   1   1   1   1   1   1   2   2   2   1   1   1   1   1   1   2   2   1   2   2   1   2   2   2   1   2   2   2   1   1   1   2   1   2   1   1   1   2   1   2   2   2   1   2   2   1   2   2   1   2   1   1   1   2   2   2   2   1   1   2   2   2   2   2   1   2   2   2   1   1   2   1   2   1   1   2   1   2   2   1   1   2   1   2   1   1   1   1   2   1   1   1   1   2   1   1   2   1   2   1   2   1   2   2   2   1   2   1   2   2   2   2   1   1   1   2   2   1   1   1   2   2   2   2   1   2   1   2   1   2   2   2   2   2   2   2   2   2   2   1   1   2   1   2   2   2   1   1   2   2   1   2   1   1   1   1   2   2   2   1   2   1   1   2   1   1   2   2   2   2   1   1   1   1   2   1   2   1
 MK-1-11                1   2   2   1   2   1   1   2   2   1   2   2   2   1   2   2   2   2   1   2   2   2   1   2   1   1   1   1   2   2   2   1   1   1   1   1   1   2   2   1   2   2   1   2   2   2   1   2   2   2   1   1   1   1   1   2   1   1   1   2   1   2   2   2   1   2   2   1   2   2   1   2   1   1   1   2   2   2   2   1   1   2   2   2   2   2   1   2   2   2   1   2   2   1   2   1   1   2   1   1   2   1   1   2   1   2   1   1   1   1   2   1   1   1   1   2   1   1   2   1   2   1   2   1   2   1   2   1   2   1   2   2   2   2   1   1   1   2   2   1   1   1   2   1   2   2   1   1   1   2   1   2   2   2   2   2   2   2   2   2   2   1   1   1   1   1   2   2   1   1   2   1   1   2   2   1   1   1   2   2   1   1   2   1   1   1   1   1   2   2   2   2   1   1   1   1   2   1   2   2
 MK-1-12                1   2   2   2   2   1   1   2   2   1   2   1   2   1   1   2   2   2   1   2   2   2   1   2   1   1   1   1   2   2   2   1   1   1   1   1   1   2   2   1   1   2   1   2   2   2   1   2   2   2   1   1   1   1   1   2   1   1   1   2   1   2   2   2   1   2   2   1   2   2   2   2   1   1   1   2   2   2   1   1   1   1   2   2   2   2   1   2   2   2   1   2   2   1   2   2   1   2   1   1   1   1   1   2   1   2   1   1   1   1   2   2   1   1   1   2   2   1   2   1   2   1   2   1   2   2   1   1   2   1   2   2   1   2   1   1   1   2   2   1   1   1   2   1   2   2   1   1   1   2   1   2   1   2   2   2   2   2   1   2   2   1   1   1   1   2   2   2   1   1   2   1   1   2   2   1   1   1   2   2   1   1   2   1   1   1   1   1   2   2   2   2   1   1   1   1   2   1   2   2
 MK-1-13                1   2   2   2   1   1   1   2   1   1   2   1   2   1   1   2   2   1   2   2   2   2   1   2   1   1   1   1   2   2   2   1   2   2   1   1   1   2   2   1   1   2   2   2   2   2   2   2   2   2   1   1   1   2   2   2   1   1   1   2   1   2   2   2   1   2   2   2   1   2   2   2   1   1   2   2   2   2   1   1   1   2   2   1   2   2   1   2   2   2   1   2   2   1   2   2   1   2   1   1   2   1   1   1   1   2   1   1   1   1   2   2   1   1   2   2   2   1   1   1   2   2   2   1   1   2   2   1   2   1   2   2   1   2   2   1   1   2   2   1   1   1   2   1   1   2   1   1   1   2   1   2   1   2   2   2   2   2   1   2   2   1   1   1   1   2   2   2   1   1   2   1   1   2   2   1   1   1   2   2   2   1   2   1   1   1   1   1   2   2   2   2   1   1   2   1   2   1   2   2
 MK-1-14                1   1   2   2   1   2   1   2   1   1   2   1   2   1   1   2   2   1   2   2   2   1   1   2   1   1   1   1   2   2   2   1   2   2   1   1   1   2   2   1   1   2   2   2   2   2   2   2   2   2   1   1   1   2   2   2   1   1   1   2   1   2   2   2   1   2   1   2   1   2   2   2   1   1   2   2   2   1   1   1   2   2   2   1   2   2   1   2   2   2   1   1   2   1   2   2   1   2   1   2   2   1   1   1   1   2   1   1   1   1   1   2   1   1   2   2   2   1   1   1   2   2   2   1   1   2   2   1   2   1   2   2   1   2   2   2   1   2   2   2   1   1   2   1   1   2   1   1   1   2   1   2   1   2   1   2   2   2   1   2   2   2   1   1   2   2   2   2   1   1   2   1   1   1   2   1   1   1   2   2   2   1   2   1   1   1   1   1   2   2   1   2   1   1   2   1   2   1   1   2
 MK-1-15                1   1   1   2   1   2   1   2   2   1   2   1   2   1   1   2   2   1   2   2   2   1   1   2   1   2   1   1   2   2   2   1   1   2   1   1   1   2   2   1   1   2   2   2   2   2   2   2   2   2   1   1   1   2   2   2   1   1   1   2   1   2   2   1   1   1   1   2   1   1   2   1   1   1   2   2   2   1   1   1   2   2   2   1   2   2   1   2   2   2   1   1   2   2   2   2   1   2   1   2   2   1   1   1   1   2   1   1   1   2   1   2   1   1   2   2   2   1   1   1   1   2   2   1   1   2   2   1   2   1   2   2   1   2   2   2   1   2   2   2   1   1   2   1   1   2   1   1   1   2   1   2   1   2   1   2   2   2   1   2   2   2   1   1   1   2   2   2   2   1   2   1   1   1   2   1   1   1   2   2   2   1   2   1   1   2   1   1   2   2   1   2   1   2   2   1   2   1   1   2
 MK-1-16                1   1   1   2   1   2   1   2   2   1   2   1   2   1   1   2   2   1   2   2   2   1   1   2   1   1   1   1   2   2   2   1   1   2   1   1   1   2   2   1   1   2   2   2   1   2   2   2   2   2   2   1   1   2   1   2   1   1   2   2   1   2   2   1   2   1   1   2   2   1   1   1   1   1   2   2   2   1   2   1   2   2   2   1   2   2   1   2   2   2   1   1   2   2   2   2   1   2   1   2   2   1   2   1   1   2   1   1   1   2   1   2   1   1   2   2   2   2   1   1   1   1   2   1   1   2   2   1   2   1   2   2   1   2   2   2   1   2   2   2   1   2   2   2   1   1   1   1   1   2   1   2   1   2   1   2   2   2   1   2   2   2   1   1   2   2   2   2   2   1   2   1   1   1   2   1   2   1   2   2   2   1   2   1   1   2   1   2   2   2   2   2   1   2   2   1   2   2   1   2
 MK-2-1                 1   1   2   1   1   1   2   2   2   2   2   2   2   2   2   1   2   1   2   2   1   2   2   1   1   1   1   2   1   1   1   2   1   1   2   2   1   2   2   1   1   1   1   1   1   2   2   1   2   2   1   1   2   2   2   2   1   1   1   2   1   2   2   2   2   1   1   1   2   1   2   1   2   1   2   1   1   1   1   1   1   1   2   2   1   2   2   1   1   1   1   2   2   1   2   2   1   1   2   2   1   2   2   2   2   2   2   2   1   2   1   1   2   1   1   2   2   1   1   1   1   2   1   2   1   1   1   1   1   2   2   2   2   2   2   2   2   1   1   2   1   1   2   1   2   1   1   2   2   2   1   2   1   2   1   2   1   1   1   2   1   2   2   1   2   1   1   1   2   2   2   2   1   1   2   2   1   2   2   1   1   2   2   1   2   2   2   1   2   1   2   2   2   1   2   1   1   2   2   2
 MK-2-2                 2   1   2   1   1   1   2   2   2   2   1   2   2   2   2   1   1   1   1   2   2   2   2   1   1   1   1   2   1   1   1   2   1   1   2   2   1   1   2   1   1   1   1   1   1   2   2   1   2   2   1   1   1   2   2   2   2   1   1   2   1   2   2   2   2   1   1   1   2   1   2   2   2   1   2   1   1   1   1   1   1   1   2   2   1   2   2   1   1   1   1   2   2   1   2   2   1   1   1   2   1   2   2   2   2   2   2   2   1   2   1   1   1   1   1   2   2   1   1   1   1   2   1   2   1   1   1   1   1   2   1   2   2   2   2   2   2   1   1   2   1   1   2   1   2   1   1   2   2   2   1   2   2   2   1   2   1   1   1   2   1   2   2   1   2   1   1   1   2   2   2   2   1   1   2   2   2   2   2   1   1   2   2   1   2   2   2   1   2   1   2   2   2   1   2   1   1   2   2   2
 MK-2-3                 2   1   2   1   1   1   2   2   2   2   1   2   2   2   2   1   1   1   2   2   2   2   2   1   1   1   1   2   1   1   1   2   1   1   2   2   1   1   2   1   1   1   1   1   1   2   2   1   1   2   1   1   1   2   1   2   2   1   1   2   1   2   2   2   2   2   1   1   2   1   2   2   2   1   2   2   1   2   1   1   1   1   2   2   1   2   2   1   1   1   1   2   2   1   2   2   1   2   1   2   1   2   2   2   1   2   2   2   1   2   1   1   1   1   1   2   2   1   1   1   2   2   1   2   1   1   1   1   1   2   1   2   2   2   2   2   2   1   1   2   1   1   2   1   2   2   1   2   2   2   1   2   1   2   1   2   1   1   2   2   1   2   2   1   2   2   1   1   2   2   2   2   1   1   2   2   2   2   2   1   1   2   2   1   2   2   1   1   2   1   2   2   2   2   2   1   1   2   1   2
 MK-2-4                 2   1   2   1   1   1   2   2   2   2   1   2   2   2   2   1   1   1   2   1   2   2   2   1   1   2   1   2   2   1   1   2   1   1   2   2   1   1   2   1   1   1   1   1   1   2   2   1   2   2   1   1   1   1   1   2   2   1   1   2   2   2   2   2   2   2   1   1   2   1   1   2   2   1   2   2   1   2   1   1   1   1   2   2   1   2   1   1   1   1   1   2   2   1   2   2   2   2   1   1   1   2   1   2   1   2   2   2   1   2   1   1   1   1   1   2   2   1   1   1   2   2   1   2   1   1   1   1   1   2   1   2   2   2   2   1   2   1   1   2   1   1   2   1   1   2   1   2   1   2   1   2   1   2   1   2   1   1   2   2   2   2   2   2   2   2   2   1   2   1   1   2   1   1   2   2   2   2   2   1   2   1   2   1   2   2   1   1   2   1   2   2   2   2   2   1   1   2   1   2
 MK-2-5                 2   1   2   1   2   1   2   2   2   2   1   2   2   2   2   1   1   1   2   1   2   2   2   1   2   2   1   2   2   1   1   2   1   1   2   1   1   1   2   1   1   2   1   1   1   2   2   1   2   2   1   1   1   1   1   2   2   1   1   2   2   2   2   1   2   2   1   1   2   1   1   2   2   1   2   2   1   2   1   1   2   1   2   2   1   2   1   1   1   1   1   2   2   1   2   2   2   1   1   1   1   2   1   2   1   2   2   2   1   2   1   1   1   1   1   2   2   2   2   1   2   2   2   2   2   1   1   1   1   2   1   2   1   2   2   1   2   1   1   2   1   1   2   1   2   2   1   2   1   2   1   2   1   1   1   2   1   1   2   2   2   2   2   2   2   2   2   1   2   1   2   2   1   1   2   1   2   2   2   1   2   1   2   2   2   2   1   1   2   1   2   2   2   1   2   1   1   1   1   2
 MK-2-6                 2   2   2   2   2   2   2   2   2   2   1   2   2   2   2   1   1   1   2   1   2   2   2   1   1   2   1   2   2   1   1   2   1   1   2   1   2   1   2   1   1   2   1   1   1   2   1   1   2   1   1   1   1   1   1   2   2   1   1   2   1   2   2   2   2   2   1   1   2   1   1   2   2   1   2   2   1   2   1   1   2   1   2   2   1   2   1   1   1   1   1   2   2   1   2   2   2   1   1   1   1   2   1   2   1   2   2   2   1   2   1   1   1   1   1   2   2   2   2   1   1   2   1   2   2   1   1   1   1   2   1   2   1   2   2   1   2   1   1   2   1   1   2   1   2   2   1   2   1   2   1   2   1   1   1   2   2   1   2   2   2   2   2   2   2   2   2   1   2   1   2   2   1   1   2   1   2   1   2   1   2   1   2   2   2   2   1   1   1   1   2   2   2   1   2   1   1   1   1   2
 MK-2-7                 2   2   1   2   2   2   2   2   2   1   1   2   2   2   2   1   1   1   2   2   2   2   2   1   1   1   1   2   2   1   1   2   1   1   1   1   2   1   2   1   1   2   1   1   1   2   1   1   2   1   1   2   1   1   1   2   2   2   1   2   1   2   2   2   2   1   1   1   2   1   1   2   2   1   1   2   1   2   1   1   2   1   2   2   1   2   1   1   1   1   1   2   2   2   2   1   2   1   1   1   1   2   1   2   1   2   2   2   1   2   2   1   1   1   1   2   1   1   2   1   1   2   2   1   2   1   1   1   1   2   1   2   1   2   2   1   1   1   1   1   1   1   2   2   2   2   1   2   2   2   1   2   1   1   1   2   2   1   1   2   2   2   2   2   2   2   2   1   2   1   2   2   1   1   2   1   2   1   2   1   2   1   2   2   2   2   1   1   1   2   2   2   2   1   2   1   1   1   1   2
 MK-2-8                 2   2   1   2   2   2   2   2   2   1   1   1   2   2   2   2   1   1   2   2   2   2   2   1   1   1   1   2   2   1   1   1   1   1   2   1   2   2   2   1   1   2   1   1   1   2   1   1   2   1   1   2   1   1   1   2   2   2   1   2   1   2   2   2   2   1   1   1   2   1   1   2   2   1   1   1   1   2   1   1   2   1   2   1   1   1   1   1   1   1   1   2   2   2   2   1   2   1   1   1   1   2   1   2   1   2   2   2   1   2   1   1   1   1   1   2   1   1   2   2   1   2   2   1   2   1   1   1   1   2   1   2   1   2   2   1   1   1   1   1   2   1   2   2   2   2   1   2   2   2   1   2   1   1   1   2   2   1   1   1   2   2   2   2   2   1   2   1   2   1   2   2   1   1   2   1   2   1   2   1   2   1   2   2   2   2   2   1   1   2   2   2   2   1   2   1   2   1   1   2
 MK-2-9                 2   2   1   2   1   2   2   2   2   1   1   1   2   2   2   2   1   1   2   2   2   2   2   1   1   1   1   2   2   1   1   1   1   1   1   1   2   2   2   1   1   2   1   1   1   2   1   1   2   1   1   2   1   1   1   2   1   1   1   2   1   2   2   2   2   1   2   1   2   1   1   2   1   1   1   1   1   2   1   1   2   1   2   1   1   1   1   1   1   1   1   2   2   2   2   1   2   1   1   1   1   2   1   2   1   2   2   2   1   2   1   1   1   1   1   2   2   1   2   2   2   2   2   1   2   1   2   1   1   2   1   2   1   2   2   1   1   2   1   1   2   2   2   2   2   2   1   2   2   2   1   2   1   1   1   2   1   1   1   1   2   2   2   2   2   1   2   1   2   1   2   2   1   1   2   1   2   2   1   1   2   1   2   2   2   2   2   1   1   2   2   2   2   1   2   1   2   1   1   2
 MK-2-10                2   2   1   2   2   2   2   1   2   1   1   1   2   2   2   2   1   1   2   2   1   2   2   1   1   1   1   2   2   1   2   1   1   1   1   1   2   2   2   1   1   2   1   1   1   2   1   1   2   1   2   2   1   1   1   2   1   1   2   2   1   2   2   2   2   1   2   1   2   1   1   2   1   1   1   1   1   2   1   1   2   2   2   1   1   2   1   2   1   1   1   2   2   1   2   1   2   1   1   1   1   2   1   2   1   2   2   2   1   2   1   1   1   1   1   2   2   1   2   2   2   2   2   1   2   1   1   1   1   2   1   2   1   2   2   1   1   2   2   2   2   2   2   2   2   2   1   2   2   2   1   2   1   1   1   2   2   1   1   1   2   2   2   2   2   1   2   1   2   1   2   2   1   1   2   1   2   2   1   1   1   1   2   2   2   2   2   1   1   2   1   2   2   2   2   1   2   1   1   2
 MK-2-11                2   2   1   2   2   2   2   1   2   1   2   1   1   2   2   1   1   1   2   1   1   2   2   1   1   1   2   1   1   2   2   1   1   1   1   2   2   2   2   1   1   2   1   1   1   2   1   1   2   1   2   2   1   1   1   2   1   1   2   2   1   2   2   2   2   1   2   1   2   1   1   2   1   1   1   1   1   2   1   1   2   2   2   2   1   2   1   2   1   1   1   2   2   1   2   1   2   1   1   1   2   2   1   2   2   2   2   1   1   2   1   1   2   1   1   2   2   1   2   2   1   2   2   1   2   1   1   1   2   2   1   2   1   2   2   1   1   2   2   1   2   2   2   2   2   2   1   2   2   2   1   2   1   1   1   1   2   1   2   1   2   2   2   2   2   1   2   1   1   1   2   2   1   1   2   2   1   2   2   1   1   2   2   2   2   2   2   2   1   2   1   2   2   2   2   1   2   1   1   2
 MK-2-12                2   2   1   2   2   2   2   1   2   1   2   1   1   2   2   1   1   1   2   1   1   2   2   1   1   1   2   1   1   2   2   1   1   1   1   2   2   2   2   1   1   2   2   1   1   2   1   1   2   1   2   2   1   2   1   2   1   1   2   2   1   2   2   2   2   1   2   1   2   1   2   2   1   1   1   1   1   2   1   1   2   2   2   2   1   2   1   2   1   1   1   2   2   1   2   2   1   1   1   1   2   2   1   2   1   2   1   1   1   2   2   1   1   1   1   2   2   1   1   2   1   2   2   1   2   1   1   1   2   2   1   2   1   2   2   1   1   2   2   1   2   2   2   2   2   2   1   2   2   1   1   2   1   1   1   1   2   1   2   2   1   2   1   2   2   1   2   1   1   1   2   2   1   1   2   1   2   2   2   1   1   2   1   1   2   2   2   2   1   2   1   2   1   2   2   1   2   1   1   2
 MK-2-13                2   2   1   2   2   2   2   1   2   1   2   1   1   2   2   1   1   1   2   1   1   2   1   1   1   1   2   1   1   1   2   1   1   1   1   2   2   2   2   1   1   2   2   2   1   2   1   1   2   1   2   2   1   2   1   2   1   1   2   2   1   2   2   2   2   1   2   1   2   1   2   2   1   1   1   1   1   2   1   1   1   2   2   2   1   2   1   2   1   1   1   2   2   1   2   2   1   2   1   1   2   2   1   2   1   2   1   2   1   2   2   1   1   2   1   2   2   1   1   2   1   2   2   1   2   1   1   1   2   2   1   2   1   1   2   1   1   2   2   1   2   2   2   2   2   2   1   2   2   1   1   2   1   1   1   1   2   1   2   2   1   2   1   2   2   1   2   1   1   1   2   1   2   2   2   1   1   2   2   1   1   2   1   1   2   2   2   2   1   1   1   2   1   1   2   1   2   1   1   2
 MK-2-14                2   2   1   2   2   2   2   1   2   1   2   1   1   2   2   1   1   1   2   1   1   2   1   1   1   1   2   1   1   1   2   1   1   1   1   1   2   2   2   1   1   2   2   2   1   2   1   1   2   1   2   2   1   2   1   2   1   1   2   2   1   2   2   2   2   1   2   1   2   1   1   2   1   1   2   1   1   1   1   1   1   2   1   2   1   2   1   1   1   1   1   2   2   1   2   1   1   2   2   1   2   2   1   1   1   2   1   2   1   2   2   1   1   2   1   2   2   1   1   2   1   2   2   1   2   1   1   1   2   2   1   2   1   1   2   1   1   2   2   1   2   2   2   2   2   2   1   2   1   1   1   2   1   1   1   1   2   1   2   2   1   2   1   2   2   1   2   1   1   1   2   1   2   2   2   1   1   2   2   1   1   2   1   1   1   2   2   2   1   1   1   2   1   1   2   1   2   1   2   2
 MK-2-15                2   2   1   2   2   1   2   1   2   1   2   1   1   2   2   1   1   2   2   1   1   2   1   1   1   1   2   2   1   1   2   1   1   1   1   1   2   2   2   1   1   2   2   2   2   2   1   2   2   1   2   1   1   2   1   2   1   1   2   2   1   1   2   2   2   1   2   1   2   1   1   2   1   1   2   1   1   1   1   1   1   2   1   2   1   2   1   1   2   1   1   2   2   1   2   1   1   2   2   1   2   2   1   1   2   2   1   2   1   2   2   1   1   2   1   2   2   1   1   2   1   2   2   1   2   1   1   1   2   2   1   2   1   1   2   1   1   2   2   2   2   2   2   1   2   2   1   2   1   2   1   2   1   1   1   1   1   1   2   2   1   2   1   2   2   1   2   1   1   1   2   1   1   2   2   1   1   2   2   1   2   2   1   1   1   2   2   2   1   1   1   2   1   1   2   1   2   1   1   2
 MK-2-16                2   2   1   2   2   1   2   1   2   1   2   2   1   2   2   1   1   1   2   1   1   2   1   1   1   2   2   2   1   1   2   1   1   1   1   1   2   2   2   1   2   2   2   2   2   2   1   2   1   1   2   1   1   2   1   2   1   1   2   2   1   1   2   2   2   1   2   1   2   1   1   2   1   1   2   1   1   1   1   1   1   2   1   2   1   2   1   1   2   1   1   2   2   1   2   1   1   2   2   1   2   2   2   1   2   2   1   2   1   2   2   1   1   2   1   2   2   2   1   2   1   2   1   1   2   1   1   1   2   2   1   2   1   1   2   1   1   2   2   2   2   2   1   1   2   2   1   2   1   2   1   2   2   1   1   1   1   1   2   2   1   2   2   2   2   1   2   1   2   1   2   1   1   1   1   1   1   1   2   1   2   2   2   1   1   2   2   2   1   1   1   2   1   1   1   1   2   1   1   2
 MK-3-1                 1   2   2   2   1   2   1   1   2   2   2   2   2   2   1   2   2   2   2   1   2   2   1   1   2   1   1   2   1   1   1   2   1   2   2   1   1   2   1   1   1   2   1   2   1   2   2   2   1   2   1   1   1   2   2   2   1   1   1   2   1   2   2   2   2   2   1   2   1   1   1   1   2   1   2   1   2   1   1   1   1   2   2   1   1   2   2   2   2   2   1   1   2   1   1   2   2   2   2   1   2   2   1   1   2   1   2   2   1   2   1   2   2   2   2   1   2   1   2   1   1   2   2   2   2   2   2   2   1   2   1   2   1   2   2   2   2   1   1   1   2   2   2   1   2   1   1   1   1   1   2   2   2   2   2   1   1   1   1   1   2   1   2   2   1   1   2   1   1   1   2   1   2   2   2   2   2   2   2   1   1   1   2   2   1   1   2   2   1   2   1   1   2   2   2   1   1   2   2   1
 MK-3-2                 1   2   2   2   1   2   1   1   2   2   2   2   2   2   1   2   2   2   1   2   2   2   1   2   2   1   1   2   1   1   1   2   2   2   2   1   1   2   1   1   1   2   1   2   1   2   2   2   1   2   1   1   2   2   2   2   1   1   2   1   1   2   2   2   2   2   1   2   1   1   1   2   1   1   2   1   1   1   1   1   1   2   2   1   1   2   2   2   2   2   1   1   1   1   1   2   2   2   2   2   2   2   1   1   2   1   2   2   1   2   1   2   2   2   2   1   2   1   2   1   1   2   2   2   2   2   2   2   1   1   1   2   1   2   2   2   2   1   1   1   2   2   2   1   2   1   2   1   1   1   2   1   1   1   2   1   1   1   1   1   2   1   2   2   1   1   2   1   1   1   2   1   2   2   2   2   2   2   2   1   1   1   2   1   1   2   2   2   1   2   1   2   2   2   2   1   2   2   2   2
 MK-3-3                 1   2   2   2   1   2   1   1   2   1   2   2   2   2   1   2   2   2   1   2   2   2   1   2   2   1   1   2   1   1   1   2   2   2   2   1   1   2   1   1   2   2   1   2   1   2   2   2   1   2   1   1   2   2   2   2   1   1   2   1   2   2   1   2   2   2   1   2   1   2   1   2   1   1   2   1   1   1   1   1   1   2   2   1   1   2   2   2   2   2   1   1   1   1   1   2   2   2   2   2   2   2   1   1   2   2   2   2   1   2   1   2   2   2   2   1   2   1   2   1   1   2   2   2   2   2   2   2   1   1   1   2   2   2   2   2   2   1   1   1   2   2   2   1   2   2   2   1   1   1   2   1   1   1   2   1   1   1   1   1   2   1   1   2   1   1   2   1   1   1   2   1   2   2   2   2   2   2   2   1   1   1   2   1   1   2   2   2   1   2   1   2   2   2   2   1   2   2   2   2
 MK-3-4                 1   2   2   2   1   2   1   1   2   1   2   2   2   2   1   2   2   2   1   2   2   2   1   2   2   1   1   2   1   2   1   2   2   2   2   1   1   2   1   1   2   2   1   2   1   2   2   2   1   2   1   1   2   2   2   2   1   1   2   2   2   2   1   2   1   2   1   2   1   2   1   2   1   1   2   1   1   2   1   1   1   2   2   2   1   1   2   2   1   2   1   1   1   1   1   2   2   2   2   2   2   1   1   1   1   2   2   2   1   2   1   2   2   2   2   1   2   1   2   1   1   2   2   2   2   1   1   1   1   1   1   2   2   2   2   2   2   1   1   1   2   2   2   1   2   2   2   1   1   1   2   1   2   1   2   1   1   1   1   2   2   1   1   2   1   1   2   1   1   1   2   1   2   2   2   2   2   2   2   1   1   1   2   1   1   2   2   2   1   2   1   2   2   2   2   1   2   2   1   2
 MK-3-5                 1   2   1   2   1   2   1   1   2   1   2   2   2   2   1   2   2   2   2   2   2   2   1   2   2   1   1   2   2   2   1   2   2   2   2   1   1   2   2   1   2   2   1   2   1   2   2   2   1   2   1   1   2   2   2   2   1   1   2   2   2   2   1   2   1   1   1   2   1   2   1   2   1   1   2   1   1   2   1   1   1   1   2   1   1   1   2   2   1   2   1   1   1   1   1   2   2   2   1   2   2   2   1   1   1   2   2   2   1   2   1   2   2   2   2   1   2   1   2   1   2   2   2   2   2   1   1   1   1   1   1   2   1   2   2   2   2   1   1   1   2   1   2   1   2   2   2   2   2   1   2   1   2   1   2   1   1   1   1   2   2   1   2   2   1   1   2   1   1   1   1   1   2   2   2   2   2   2   2   1   1   1   2   1   1   2   1   2   1   1   1   2   2   2   2   2   2   2   1   1
 MK-3-6                 2   2   1   1   2   2   1   1   2   1   2   2   2   2   1   2   2   2   2   2   2   2   1   2   2   1   2   2   2   2   1   2   2   2   2   1   1   1   2   1   2   2   1   2   1   2   2   1   1   2   1   1   1   2   2   2   1   2   2   2   2   2   1   2   1   1   1   2   1   2   2   2   1   2   2   1   1   2   1   1   1   1   2   1   1   1   2   2   1   2   1   1   1   1   1   2   1   2   1   2   2   2   2   1   1   2   2   2   1   2   1   2   2   2   2   1   2   1   2   2   2   2   2   2   2   1   1   1   2   1   1   2   1   2   2   2   2   1   1   1   2   1   1   1   2   2   2   2   2   1   2   1   2   1   2   1   1   1   1   2   2   2   2   2   1   1   2   1   1   1   1   1   2   1   2   2   1   2   2   1   1   1   2   1   1   2   1   2   1   1   1   2   2   2   2   2   2   2   1   1
 MK-3-7                 1   2   1   1   1   2   1   1   2   1   2   1   2   2   1   2   2   2   2   2   2   2   1   2   2   1   2   1   1   2   2   2   2   2   2   1   1   2   2   1   2   2   1   2   1   1   1   1   2   2   1   1   1   2   2   1   2   2   2   1   2   2   1   2   1   1   1   2   1   2   2   2   1   2   2   1   1   2   1   2   2   1   2   1   1   2   2   2   1   2   1   1   1   1   1   2   1   2   1   2   2   2   2   1   1   2   2   2   1   2   1   2   2   2   2   1   2   1   2   2   2   2   2   2   2   1   2   1   2   1   1   2   1   2   2   2   2   1   1   1   2   1   1   1   2   2   2   2   2   1   2   1   2   1   1   1   1   1   1   2   2   2   2   2   1   1   2   1   1   1   1   1   2   1   2   2   1   2   2   1   1   1   2   1   1   1   2   2   1   1   1   2   2   2   2   2   2   2   1   1
 MK-3-8                 1   2   1   1   1   2   1   1   2   2   2   1   2   2   1   2   2   2   2   2   2   2   1   2   1   1   1   1   1   2   2   2   2   2   2   1   1   1   2   1   1   2   1   2   1   1   2   1   2   2   2   1   2   2   2   1   2   2   2   1   2   2   2   2   1   1   1   2   2   2   2   2   1   1   2   1   1   2   1   2   2   1   2   1   1   2   2   2   2   2   1   1   1   1   1   2   2   2   1   2   2   2   2   1   1   2   2   2   1   2   1   2   1   2   2   1   2   1   1   2   2   2   2   2   2   1   2   1   2   1   1   2   1   2   1   2   2   1   1   1   2   1   2   1   2   2   2   2   2   1   2   2   2   1   1   1   1   1   2   2   2   2   2   2   1   1   2   1   1   1   1   1   2   1   1   2   1   2   2   1   1   1   1   1   1   1   2   2   1   1   1   2   2   2   2   2   2   2   1   1
 MK-3-9                 1   2   1   1   1   2   1   1   2   2   2   1   2   2   1   2   2   1   2   2   2   1   1   2   1   1   1   1   1   2   2   2   2   2   2   1   1   1   1   1   1   2   1   2   1   1   2   1   2   2   2   1   2   2   2   1   2   2   2   1   2   2   2   2   1   1   1   2   2   2   2   2   1   1   2   1   1   2   1   2   2   1   2   1   2   2   2   2   2   2   1   1   1   1   1   2   2   2   1   2   1   2   1   1   1   1   2   2   1   1   1   2   1   1   2   1   2   1   1   2   1   2   1   2   2   1   1   1   1   1   1   1   1   2   1   2   2   1   1   1   2   2   2   1   2   2   2   2   2   1   2   2   2   1   1   1   1   1   2   2   2   2   2   2   1   1   2   1   1   1   1   1   2   1   1   2   1   2   2   1   1   1   1   1   1   1   1   2   1   1   1   2   2   2   2   2   2   2   1   2
 MK-3-10                1   1   1   1   1   2   1   1   2   2   2   1   2   2   1   2   2   1   2   2   2   1   1   2   1   1   1   1   1   2   2   2   2   2   2   1   1   1   1   1   1   2   1   2   1   2   2   1   2   2   2   1   2   2   2   1   2   2   2   1   2   2   2   2   1   2   1   2   2   2   2   2   1   2   1   1   1   2   1   2   1   1   2   1   2   2   2   2   2   2   1   1   1   1   1   2   2   2   1   2   1   2   1   1   1   1   2   1   1   1   1   2   1   1   1   2   2   1   1   1   1   2   1   2   2   1   1   2   1   1   1   1   1   2   1   2   2   1   1   1   2   2   2   1   2   2   2   2   2   1   2   2   2   1   1   1   1   1   2   2   1   2   2   2   1   1   2   1   1   1   1   2   2   1   2   2   1   2   2   1   2   1   1   1   1   1   1   2   1   1   1   2   2   2   2   2   2   2   1   2
 MK-3-11                1   1   1   1   1   2   1   1   2   2   2   1   2   2   1   2   2   1   2   2   2   1   1   2   1   2   1   1   2   2   2   2   2   2   2   1   2   1   2   1   1   2   1   2   1   2   2   1   2   2   2   1   2   2   2   1   2   2   2   1   2   2   2   2   1   2   1   2   2   1   2   2   1   1   1   1   1   2   1   2   1   1   2   1   2   2   2   2   2   2   1   1   1   1   1   2   2   2   1   2   1   2   1   1   1   1   2   1   1   1   1   2   1   1   1   2   2   1   1   1   1   2   1   2   2   1   2   2   1   1   1   1   1   2   1   2   1   1   1   2   1   2   2   1   2   1   2   2   2   1   2   2   1   2   2   1   1   1   1   2   1   2   2   2   1   2   2   1   1   1   1   2   2   1   2   2   1   2   2   1   2   1   1   1   1   1   1   2   1   1   1   2   2   2   2   2   2   2   1   2
 MK-3-12                1   1   1   1   1   2   1   1   1   2   2   1   1   2   1   2   2   1   2   2   2   1   1   1   1   2   1   1   2   2   2   2   2   2   2   1   2   1   2   1   1   2   1   2   1   2   2   1   2   2   2   2   2   2   2   2   2   2   2   1   2   2   2   2   1   2   1   2   2   1   2   2   1   1   1   1   1   2   1   2   1   1   2   1   2   2   2   2   2   2   1   1   1   1   1   2   2   2   1   2   1   2   1   1   1   1   2   1   1   1   1   2   1   1   1   2   2   1   1   1   2   1   1   2   2   1   2   2   1   1   1   1   1   2   1   2   1   1   1   1   1   2   2   1   2   1   2   1   2   1   2   2   1   2   2   1   1   1   1   2   1   2   2   2   1   2   2   1   1   1   1   2   2   1   2   2   1   2   1   1   2   1   1   1   1   1   1   2   1   1   1   2   2   2   2   2   2   2   1   1
 MK-3-13                1   1   1   1   1   2   1   1   1   2   1   1   1   2   1   1   2   1   2   2   2   1   1   1   1   2   1   1   2   2   2   2   2   2   2   1   2   1   2   1   1   2   1   2   1   2   1   1   2   2   2   2   2   2   2   2   2   2   2   1   2   2   2   2   2   2   1   2   2   1   2   2   1   1   1   2   1   2   2   2   2   1   2   1   2   2   2   2   2   2   1   1   1   1   1   2   2   2   1   2   1   1   1   1   1   1   2   1   1   1   1   2   1   1   1   2   2   1   1   1   1   1   1   2   2   1   2   2   1   1   1   1   1   2   1   2   1   1   1   1   1   2   2   1   2   1   2   1   2   1   1   2   1   2   2   1   1   2   1   2   1   2   2   2   1   2   2   1   1   1   1   2   2   1   2   2   1   1   1   1   2   2   2   1   1   1   1   2   1   1   1   2   2   2   2   2   2   2   1   1
 MK-3-14                1   1   1   1   1   2   2   1   1   2   1   1   2   2   1   1   2   1   2   2   1   1   1   1   1   2   1   1   2   2   2   1   2   2   2   1   2   1   2   1   1   2   1   2   1   2   1   1   2   1   2   2   2   2   2   2   2   2   2   1   2   2   2   2   2   2   1   2   2   2   2   2   1   1   1   2   1   2   2   2   2   1   2   1   2   2   2   2   2   2   1   1   2   1   2   2   2   2   1   2   1   1   1   1   1   1   2   1   1   1   1   2   1   1   1   2   2   2   1   1   1   1   1   2   2   1   2   2   1   1   1   1   1   2   1   2   1   1   1   1   1   2   2   1   2   1   2   1   2   1   1   2   1   2   2   1   1   2   2   2   1   2   2   2   1   2   1   1   1   1   1   2   2   1   2   2   1   2   1   1   2   2   2   1   1   1   1   2   1   1   1   2   2   2   2   2   2   2   1   1
 MK-3-15                1   1   1   1   1   2   2   1   1   2   1   1   2   2   1   1   2   1   2   1   2   1   1   1   1   2   1   1   2   2   2   1   2   2   2   1   2   1   1   1   1   2   1   2   1   2   1   1   2   2   2   2   2   2   2   2   2   2   2   1   2   2   2   1   2   2   1   2   2   2   2   2   1   1   1   2   1   2   2   1   2   1   2   1   1   2   2   2   2   1   1   1   2   1   1   2   2   1   2   2   1   1   2   1   1   1   2   1   2   1   1   2   2   1   1   2   2   1   1   2   1   1   1   2   1   1   2   2   2   2   1   1   1   2   1   2   1   1   1   1   1   2   2   1   2   1   2   1   2   1   1   2   1   2   2   2   1   2   2   2   1   2   2   2   1   2   1   1   1   1   1   2   2   1   2   2   1   2   1   1   2   2   2   1   1   1   1   2   1   1   1   2   2   2   2   2   2   2   1   1
 MK-3-16                1   1   1   1   1   2   2   1   1   2   1   2   2   2   1   1   2   1   2   1   2   1   1   2   1   2   1   1   2   2   2   1   2   2   2   1   2   1   2   2   1   2   1   2   1   2   2   1   2   1   2   2   2   2   2   1   2   2   2   1   2   2   2   1   2   2   1   2   2   2   2   2   1   1   1   1   1   2   2   1   2   1   2   1   1   2   2   2   2   2   1   1   2   1   1   2   2   1   2   2   1   1   2   1   1   2   2   1   2   1   1   2   2   1   1   2   2   1   1   2   2   1   1   2   1   1   2   2   2   2   1   1   1   2   1   2   1   1   1   1   1   2   2   1   2   1   2   1   1   1   1   2   1   2   2   2   1   2   2   2   1   2   2   2   1   2   1   1   1   1   1   2   2   1   2   2   1   2   1   1   1   2   2   1   2   1   1   1   2   1   1   2   2   2   2   2   2   2   1   1
 MK-4-1                 1   1   2   2   1   2   2   1   1   1   1   2   2   1   1   2   1   2   2   2   2   1   2   1   2   1   2   2   2   2   1   2   2   1   1   2   1   1   1   1   1   2   1   2   1   2   2   2   1   2   2   2   2   2   1   1   2   2   1   2   2   1   1   1   1   1   1   2   1   1   2   2   2   2   2   1   1   1   2   2   1   2   2   1   2   1   2   2   2   1   2   2   2   1   2   1   1   1   1   1   1   1   1   2   2   1   2   1   2   1   2   2   2   1   1   1   1   2   2   2   1   2   2   1   2   2   1   2   2   1   1   1   2   1   1   1   1   2   2   2   1   2   1   2   1   1   2   1   1   1   2   2   1   2   1   1   1   1   2   2   1   2   2   1   1   1   1   2   2   2   2   1   1   2   1   1   1   2   1   1   1   2   1   1   1   1   2   2   1   2   2   1   2   2   1   2   1   1   2   2
 MK-4-2                 1   1   2   2   1   2   2   1   1   1   1   2   2   1   2   2   1   2   2   2   2   1   2   1   1   1   2   2   2   1   1   2   2   1   1   2   1   1   1   1   1   2   1   2   1   2   2   2   2   2   2   2   2   2   1   1   2   2   1   2   1   1   2   2   1   1   1   2   1   1   1   2   2   2   2   2   1   1   2   2   1   2   2   1   2   1   2   2   2   1   2   2   1   1   2   1   1   1   1   1   1   2   1   2   2   1   2   1   1   1   2   2   2   1   1   1   1   2   2   1   2   2   2   1   1   2   1   2   2   1   2   1   2   1   1   1   1   2   2   2   1   2   1   1   1   2   2   1   1   1   2   2   1   2   2   1   2   1   2   2   1   2   2   1   1   1   1   2   2   2   2   1   1   2   2   1   1   2   1   1   1   2   1   2   1   1   2   2   2   2   2   1   2   2   1   2   1   1   2   2
 MK-4-3                 1   1   2   2   1   1   2   1   1   1   1   2   2   1   1   2   1   2   2   2   2   1   2   1   1   1   2   2   2   1   1   2   2   1   1   2   1   1   1   1   1   2   1   2   1   2   2   1   2   2   2   2   2   2   1   2   2   2   1   2   1   1   2   2   1   1   1   2   1   1   1   2   2   2   2   2   2   1   2   2   1   2   2   1   2   1   2   2   2   1   2   2   1   1   2   2   1   1   1   2   1   2   1   2   2   1   2   2   1   1   2   2   2   1   1   1   1   2   2   1   2   2   2   1   1   2   1   2   2   1   2   1   2   1   2   1   1   2   2   2   1   2   1   1   2   2   2   1   1   1   2   2   1   2   2   1   2   1   1   2   1   2   2   1   1   1   1   2   1   2   2   1   1   2   2   1   1   2   1   1   1   2   1   2   1   1   2   2   1   2   2   1   2   2   2   2   2   1   2   2
 MK-4-4                 1   1   2   2   1   1   1   1   1   1   1   1   1   2   2   2   1   2   2   1   2   1   2   1   1   1   2   2   2   1   1   2   2   1   1   1   1   1   1   1   1   2   1   2   1   2   2   1   2   2   2   2   1   2   1   2   2   2   1   2   1   2   2   2   1   1   1   1   1   1   1   2   2   1   2   1   1   2   2   2   1   2   2   1   2   1   2   2   2   1   2   2   1   1   2   2   1   1   1   2   1   2   1   2   2   1   2   2   1   1   2   2   2   1   1   1   1   2   2   1   2   2   2   1   2   2   1   2   2   1   2   1   2   1   2   1   1   2   2   2   1   2   1   1   2   2   1   1   1   1   2   2   1   2   1   1   1   2   1   2   2   2   2   1   1   1   1   2   1   2   2   1   1   2   2   1   1   2   2   1   1   2   1   2   1   1   2   2   1   2   2   1   2   1   1   2   2   2   2   2
 MK-4-5                 1   2   2   1   1   1   1   1   1   1   1   1   1   2   2   2   1   2   2   1   2   1   2   1   2   1   2   2   2   1   1   2   2   1   1   1   1   1   1   1   1   2   1   1   1   2   2   1   2   2   2   2   1   2   1   2   2   2   1   2   1   2   2   2   1   1   1   1   1   1   1   2   2   1   2   2   1   1   2   2   1   2   2   1   2   1   2   2   2   1   2   2   1   1   2   2   2   1   1   2   1   2   1   2   2   1   2   2   1   1   2   2   2   2   1   1   1   1   2   1   2   2   2   1   2   2   1   2   1   2   2   1   2   1   2   1   2   2   2   2   1   2   1   1   2   2   1   1   1   1   2   2   1   1   1   1   1   1   1   2   2   2   2   2   1   1   1   2   1   2   2   1   1   2   2   1   1   2   2   1   1   2   2   2   1   2   2   2   1   2   2   1   2   1   1   2   2   1   2   2
 MK-4-6                 1   1   2   1   1   1   1   1   1   1   1   1   1   2   2   2   1   2   2   1   1   1   2   1   2   1   2   2   2   1   1   2   2   1   1   1   1   1   1   1   1   2   1   1   1   1   2   1   2   2   2   2   1   2   1   2   2   2   1   2   1   2   2   2   1   1   1   1   1   1   1   2   2   1   2   2   1   2   2   2   1   2   2   2   2   1   2   2   2   1   2   1   1   1   2   2   2   1   1   2   1   2   1   2   2   1   1   2   1   1   2   2   2   2   1   1   1   1   2   1   2   2   2   1   2   2   1   2   1   2   2   1   2   1   2   1   2   2   1   2   2   2   1   1   2   2   1   1   2   1   2   2   1   1   1   1   2   1   1   2   2   2   2   2   1   1   1   2   1   1   1   1   1   2   2   1   1   2   2   1   1   1   2   2   2   2   2   2   1   2   2   1   2   1   1   2   2   1   2   2
 MK-4-7                 1   1   2   2   1   1   1   1   1   1   2   1   1   2   2   2   1   2   2   2   1   1   2   1   2   1   2   2   2   1   1   2   2   1   1   1   1   1   1   1   1   2   1   1   1   1   2   1   1   2   2   2   1   2   1   2   2   2   1   2   1   2   2   2   2   1   1   1   1   1   2   2   2   1   2   2   1   2   2   2   1   2   1   2   2   1   2   1   2   1   2   1   1   1   2   2   1   1   1   2   2   2   1   2   2   1   1   2   1   1   2   1   1   2   1   1   1   1   2   1   2   2   2   1   1   2   1   2   1   2   2   1   2   1   2   1   2   2   1   2   2   2   1   1   2   2   1   1   2   1   2   2   1   1   1   2   2   1   1   2   2   2   2   2   1   1   1   2   1   2   1   1   1   2   2   1   1   2   2   1   1   1   2   2   2   2   2   2   2   2   2   1   2   1   1   2   2   1   2   2
 MK-4-8                 1   1   2   2   2   1   1   1   1   1   2   1   1   2   2   2   1   2   2   2   1   1   2   1   2   1   2   2   1   1   1   2   1   1   1   1   1   1   1   1   1   2   1   1   1   1   2   1   1   2   2   2   1   2   1   2   2   2   1   2   1   2   2   2   2   1   1   1   1   1   2   2   2   1   2   1   1   2   2   2   1   2   1   2   2   1   2   1   2   1   2   1   1   1   2   2   1   1   1   2   2   2   1   2   2   1   1   1   1   1   2   1   1   2   1   1   1   1   2   1   2   2   2   2   1   1   1   2   1   2   2   1   2   1   2   1   2   2   1   2   2   2   1   1   2   2   1   1   2   1   2   2   1   1   1   2   2   1   1   2   1   2   2   2   1   1   1   2   1   2   1   1   1   2   2   1   1   1   2   1   2   1   2   2   2   2   2   2   2   2   2   1   2   1   1   2   2   1   2   2
 MK-4-9                 1   1   2   2   2   1   1   1   1   1   2   1   1   2   2   2   1   2   2   2   1   1   2   2   2   1   2   2   1   1   1   2   1   1   1   1   1   1   1   1   1   2   1   1   1   1   2   1   1   2   2   1   1   2   1   2   2   2   1   2   1   2   2   1   2   2   1   1   1   1   2   2   2   1   2   1   1   2   2   2   1   2   1   2   2   2   2   1   2   1   2   1   2   1   2   2   1   1   1   2   2   2   1   2   2   1   1   1   1   1   2   1   1   2   1   1   1   1   1   2   2   2   1   2   1   1   1   2   1   2   2   1   2   1   1   1   1   1   1   2   2   2   2   1   2   2   2   1   2   1   2   2   1   1   1   2   2   1   1   1   1   2   2   2   1   1   1   2   1   2   1   1   1   2   2   1   1   1   2   1   2   1   2   2   2   2   2   2   2   2   2   1   2   1   1   2   2   1   2   2
 MK-4-10                2   1   2   2   2   1   1   1   1   1   2   1   1   2   2   1   1   2   2   2   1   1   2   2   2   1   2   2   1   1   1   2   1   1   1   1   1   1   1   1   1   2   1   1   1   2   2   1   1   2   2   1   1   2   1   2   2   2   1   2   1   1   1   1   2   2   1   1   1   1   2   2   2   2   2   1   1   2   2   2   1   2   1   2   2   2   2   1   2   1   2   1   2   1   2   2   2   1   1   2   2   2   1   2   2   1   1   1   1   2   1   1   1   2   1   1   2   1   1   2   2   2   1   2   1   1   1   2   1   2   2   1   2   1   1   1   1   1   1   2   2   2   2   1   1   2   2   1   2   2   2   2   1   1   1   2   2   2   2   1   1   2   2   2   1   1   1   2   1   2   1   1   1   1   2   1   1   1   2   1   2   1   2   2   2   2   2   2   2   1   2   1   2   1   1   2   2   1   2   2
 MK-4-11                2   1   2   2   2   1   1   1   1   1   2   1   1   2   2   1   1   2   2   2   1   1   2   2   2   1   2   2   1   1   1   2   1   1   1   1   1   1   1   1   1   2   2   1   1   2   2   1   1   2   1   1   1   2   1   2   2   2   1   2   1   1   2   1   2   2   1   1   1   1   2   1   2   2   2   2   1   2   2   2   1   2   1   2   2   2   2   1   2   1   2   1   2   1   2   2   2   1   1   2   1   2   1   2   2   1   1   1   1   2   1   1   1   2   1   1   2   1   1   2   2   2   1   2   1   1   1   2   1   2   2   1   2   1   1   1   1   1   2   2   2   2   2   1   1   2   2   1   2   2   2   2   1   1   1   2   2   2   2   1   1   2   2   2   1   1   2   2   1   2   1   1   1   1   2   2   1   1   2   1   2   1   2   2   2   2   2   2   2   1   2   1   1   1   1   2   2   1   1   1
 MK-4-12                2   1   2   2   2   1   1   1   1   1   2   1   1   2   2   2   1   2   2   1   1   1   2   2   2   1   2   2   1   1   1   2   1   1   1   1   1   1   1   1   2   2   2   1   1   2   2   1   1   2   1   1   1   2   1   2   2   2   1   2   1   1   2   1   2   2   1   1   1   1   2   1   2   2   2   2   1   2   2   2   1   2   1   1   2   2   2   1   2   1   2   1   2   1   2   2   2   1   1   2   1   2   1   2   2   1   1   1   1   2   1   1   1   2   1   1   2   1   1   2   2   2   1   2   1   1   1   2   1   2   2   1   2   1   1   1   1   2   2   2   2   2   2   1   1   2   2   1   2   2   2   2   1   1   2   2   2   2   2   2   1   2   2   2   1   1   2   2   1   2   1   1   2   2   2   2   1   1   2   1   2   1   2   2   2   2   2   2   2   1   2   1   1   1   1   2   2   1   1   1
 MK-4-13                2   1   2   2   2   1   1   1   1   1   1   1   2   2   2   2   1   2   2   1   1   1   1   2   2   1   2   2   1   1   1   2   1   1   1   1   1   1   1   1   2   2   2   1   1   2   2   1   1   2   1   2   1   2   1   2   2   1   1   2   1   1   2   1   2   2   1   1   1   1   2   2   2   2   1   2   1   2   2   2   1   2   1   1   2   2   2   1   2   1   2   1   2   1   2   2   2   1   1   2   1   2   2   2   2   1   1   1   1   2   1   1   1   2   2   1   2   1   1   2   2   2   1   2   2   1   1   2   1   2   2   1   2   1   1   1   1   2   2   2   2   2   2   1   1   2   2   1   2   2   2   2   1   1   2   2   2   2   2   2   1   2   2   2   1   2   2   2   1   2   1   1   2   2   2   2   1   1   2   1   2   1   1   2   2   1   2   1   2   1   1   1   1   1   1   2   2   1   1   1
 MK-4-14                2   1   2   2   2   1   1   1   1   1   1   2   2   2   1   2   1   2   2   1   1   1   1   2   2   1   2   2   1   1   1   2   1   2   1   1   1   1   1   1   2   2   2   1   1   2   2   1   1   2   1   2   2   2   2   2   2   1   1   2   1   1   2   1   2   2   1   1   1   1   2   2   2   2   2   2   1   2   2   2   1   2   1   1   2   2   2   1   2   1   2   1   2   1   2   2   2   1   1   1   1   2   2   2   2   1   1   1   1   2   1   1   1   2   2   1   1   1   1   2   2   1   1   2   2   1   1   2   1   2   2   2   2   1   1   1   1   2   2   2   2   2   1   1   1   2   2   1   2   2   2   2   1   1   2   2   2   2   2   2   1   2   2   2   1   2   2   1   2   2   1   2   2   2   2   2   1   1   2   1   2   1   1   2   2   1   2   1   2   1   1   2   1   1   1   2   2   1   1   1
 MK-4-15                1   1   2   2   2   1   1   2   1   1   2   2   1   2   1   2   1   2   2   1   1   1   1   2   2   2   2   2   1   2   1   2   1   2   1   1   2   1   1   1   2   2   2   1   1   2   2   2   1   1   1   2   2   2   2   2   2   1   1   2   1   1   2   1   2   2   1   1   2   1   2   2   2   2   2   2   1   2   2   2   1   2   1   1   2   2   2   1   2   1   1   1   2   1   2   2   2   1   1   1   1   2   2   2   2   1   1   2   1   2   1   1   1   2   2   1   1   1   1   1   2   1   1   1   2   1   1   2   2   2   2   2   2   1   1   1   1   2   2   2   2   2   2   1   1   2   2   2   2   2   2   2   2   1   2   1   2   2   2   2   2   2   2   2   1   1   2   1   2   2   1   2   1   2   2   2   2   1   2   1   2   1   1   2   1   1   1   1   2   1   1   2   1   1   1   2   2   1   2   2
 MK-4-16                1   2   2   1   2   1   1   2   1   2   1   2   1   2   1   2   2   1   2   2   1   1   1   2   1   2   2   2   1   2   1   1   1   2   1   1   2   1   1   1   2   2   2   1   1   1   1   2   1   1   1   2   2   2   2   2   2   1   1   2   1   2   2   1   2   2   1   1   2   1   2   2   2   2   2   2   1   2   2   1   1   1   1   1   1   2   2   1   2   1   1   1   2   1   1   2   2   1   1   1   1   2   2   2   2   1   2   2   1   2   1   2   1   2   2   1   1   1   1   1   2   1   1   1   2   1   1   1   2   2   2   2   2   1   1   1   1   2   1   1   2   2   2   1   1   2   2   2   2   2   2   2   2   1   2   1   2   2   1   1   2   2   2   2   1   1   2   1   2   2   1   2   2   2   2   2   2   1   2   1   2   2   1   2   1   1   1   1   2   1   2   2   1   1   1   2   2   1   2   2
 MK-5-1                 2   2   1   2   1   2   2   1   1   2   1   2   1   2   2   2   1   1   1   2   2   2   1   2   2   2   2   2   2   2   2   2   1   1   2   2   2   1   2   1   1   1   1   1   1   2   1   2   2   2   2   1   1   2   2   2   2   1   2   1   1   2   2   2   1   2   1   1   2   2   1   2   2   2   2   2   2   2   2   2   1   2   1   1   1   2   1   1   1   1   2   2   1   2   2   1   2   2   2   2   1   1   2   1   2   1   1   2   1   1   1   2   1   2   2   1   1   2   1   1   1   2   2   2   2   1   1   1   1   1   1   1   2   2   2   1   2   1   1   2   1   2   2   2   1   1   1   1   1   1   1   1   1   2   1   2   2   2   2   2   1   2   1   2   2   2   1   2   1   1   2   1   2   1   2   2   2   1   1   2   1   1   1   1   2   2   1   1   2   2   2   1   2   2   1   1   2   2   1   2
 MK-5-2                 1   2   1   2   1   2   2   1   1   2   1   2   2   2   2   2   1   1   1   2   1   2   1   2   2   2   2   2   2   2   2   2   1   1   1   1   2   1   2   1   1   1   1   1   1   2   1   2   2   2   2   1   1   2   2   2   2   1   2   1   1   1   2   2   1   2   1   1   2   2   2   2   2   2   2   2   2   2   2   2   1   2   2   1   1   2   2   1   1   1   2   2   1   2   1   1   2   2   2   2   1   1   2   2   2   1   2   2   1   2   1   2   2   2   2   1   1   2   1   1   1   2   2   2   2   1   1   1   1   1   1   1   2   2   2   2   2   1   1   2   1   2   2   2   1   1   1   1   1   1   2   1   1   2   1   2   2   2   2   2   1   1   1   2   2   2   2   2   1   1   2   1   2   1   1   2   2   2   1   2   2   1   1   1   2   2   1   1   2   2   2   1   2   2   1   1   2   2   1   2
 MK-5-3                 1   2   1   2   1   2   2   1   1   2   1   2   2   2   2   2   1   1   1   2   1   2   1   1   2   2   2   2   2   2   2   2   1   1   1   2   2   1   2   1   1   1   1   1   1   1   1   2   2   2   1   1   1   2   2   2   2   2   1   2   1   2   2   1   1   2   1   1   2   2   2   2   1   2   2   2   2   1   2   2   2   2   2   1   1   1   2   1   2   1   2   2   1   2   1   1   2   2   2   1   1   1   1   1   1   1   2   2   1   2   1   2   2   2   2   1   1   2   1   1   1   2   2   2   2   1   1   1   2   1   1   1   2   2   2   1   2   1   1   2   1   2   2   2   1   1   1   1   1   1   2   2   1   2   1   2   2   2   2   2   1   1   1   2   2   2   2   1   1   1   2   1   2   1   1   2   2   1   1   2   2   2   1   1   2   1   1   1   2   1   2   1   2   2   1   1   2   2   1   2
 MK-5-4                 1   2   1   2   1   2   2   1   2   2   2   2   2   2   2   2   1   1   1   2   2   2   1   1   2   2   2   2   2   2   2   2   1   1   1   2   2   1   1   2   1   1   1   1   2   1   1   2   2   2   1   1   1   2   2   2   2   2   1   2   1   2   2   2   1   2   1   1   2   2   2   2   1   2   2   2   2   1   1   2   2   2   2   1   1   1   1   1   2   1   2   2   2   1   1   1   2   2   2   1   1   1   1   1   1   1   2   2   1   2   1   2   1   2   2   1   2   2   1   1   1   2   2   1   2   1   1   2   2   1   1   1   2   2   2   1   2   1   1   2   1   1   2   2   1   2   1   1   1   1   2   2   1   2   1   2   2   2   2   2   1   1   2   2   2   2   2   1   1   1   2   1   2   1   1   2   2   1   1   2   2   1   2   1   2   1   1   1   2   2   2   1   2   2   1   2   2   2   2   2
 MK-5-5                 1   2   1   2   1   2   2   1   2   2   2   2   2   2   2   2   2   1   1   2   2   2   1   1   2   2   2   2   2   2   2   1   1   1   1   2   2   1   1   2   1   1   1   1   2   1   1   2   2   2   1   1   1   2   2   2   2   2   1   2   1   2   2   2   1   2   1   1   2   2   2   2   1   2   1   2   2   1   2   2   2   2   2   1   1   1   2   1   2   1   2   2   2   1   1   1   2   2   2   1   1   1   1   1   1   1   2   2   1   2   1   2   1   2   2   1   2   1   1   1   1   2   2   1   2   1   1   2   2   1   1   1   2   2   2   1   2   1   2   2   1   1   2   2   1   2   1   2   2   1   2   2   1   2   1   2   1   2   2   2   1   1   1   2   2   2   2   1   1   1   2   1   2   1   1   2   2   1   1   2   1   1   2   1   2   1   1   1   1   2   2   1   2   2   2   1   2   2   2   2
 MK-5-6                 1   2   1   2   1   2   2   1   2   2   2   1   2   2   2   2   2   1   1   2   2   2   1   1   2   2   2   2   2   2   2   1   1   1   1   2   2   1   1   2   1   1   1   1   1   1   2   2   2   2   1   1   1   2   2   2   2   1   1   2   1   2   2   2   1   2   1   1   2   2   2   2   1   2   2   2   2   1   2   2   2   2   2   2   1   1   1   1   2   1   2   2   2   1   1   1   2   2   2   1   1   1   1   2   1   1   2   2   1   2   1   2   1   1   2   1   2   1   1   1   1   2   2   1   2   1   1   2   1   2   1   1   2   2   2   2   2   1   2   2   1   1   2   2   1   2   1   2   2   1   2   2   1   1   2   2   2   2   2   2   1   1   1   2   2   2   2   1   1   2   2   1   2   1   1   2   2   1   1   2   1   1   2   1   2   1   1   1   1   1   2   2   1   2   2   1   2   2   2   2
 MK-5-7                 1   2   1   2   1   2   2   2   2   1   2   1   2   2   2   2   2   1   1   2   2   2   1   1   2   1   2   2   2   2   2   1   2   1   1   2   2   1   1   2   1   1   1   1   1   1   2   2   2   2   2   1   1   2   2   2   2   1   1   2   1   2   2   2   1   2   1   1   2   2   1   1   1   2   2   2   2   1   2   2   2   2   2   2   1   1   1   1   2   1   2   2   2   1   1   1   2   2   2   1   1   1   1   2   1   1   2   2   1   2   1   2   1   1   2   1   1   1   2   1   1   1   2   2   2   1   1   2   1   2   1   1   2   1   1   2   2   1   2   2   1   2   1   2   1   1   1   2   2   1   2   2   1   1   2   1   2   2   2   1   1   1   1   2   2   2   2   1   1   2   2   1   2   1   1   2   2   1   2   2   1   1   2   2   2   1   1   1   1   1   2   2   1   2   2   1   2   2   2   2
 MK-5-8                 1   2   1   2   1   2   2   2   2   1   2   1   1   2   2   2   2   1   1   2   2   2   1   1   2   1   2   2   2   2   2   1   1   1   1   2   2   1   1   2   1   2   1   1   1   1   2   2   2   2   2   1   1   2   2   1   1   1   1   2   2   2   2   2   1   2   1   1   2   2   1   2   2   2   2   2   2   1   2   2   2   2   2   2   1   1   1   1   2   1   1   2   2   1   1   1   2   2   2   1   1   1   1   2   1   1   2   2   1   2   1   2   1   1   2   1   1   1   2   1   1   1   1   2   2   1   1   2   1   1   1   1   2   1   1   2   2   2   2   1   1   2   1   2   2   1   1   1   2   1   2   2   1   1   2   1   2   2   2   1   1   1   1   2   2   2   2   1   1   2   2   1   2   1   1   2   2   1   2   2   1   1   2   2   2   2   1   1   1   1   2   2   1   2   2   1   2   2   2   2
 MK-5-9                 1   2   1   2   1   2   2   2   2   1   2   1   1   1   2   2   2   2   1   2   2   2   1   1   2   1   2   2   2   2   2   1   1   1   1   2   2   1   1   2   1   2   1   1   1   2   2   2   2   2   1   1   1   2   1   1   1   1   1   2   2   2   2   2   1   2   1   1   2   2   1   2   2   2   2   2   2   1   2   2   2   2   2   2   1   1   1   1   2   2   1   2   2   1   2   1   2   2   2   1   1   1   1   2   2   1   2   2   1   2   1   2   1   2   2   1   2   1   2   1   1   1   1   2   1   1   1   2   1   1   1   1   2   2   2   2   2   2   2   1   1   2   1   2   2   2   2   1   2   1   2   2   1   1   1   1   2   2   2   2   1   2   1   1   2   2   2   1   1   2   2   1   2   1   1   2   2   1   2   2   1   2   2   2   2   1   1   1   1   1   2   2   1   1   1   1   2   2   2   2
 MK-5-10                1   2   1   2   1   2   2   2   1   1   1   1   1   1   2   1   2   2   1   2   2   2   1   1   2   2   2   2   2   2   2   1   1   1   1   2   2   1   1   2   1   2   1   1   1   2   2   2   2   2   1   1   1   2   1   2   2   1   1   2   2   2   2   2   2   2   1   1   2   2   1   2   2   2   2   1   2   1   1   2   2   2   2   2   1   1   1   2   2   2   1   2   2   1   2   1   2   2   2   1   1   1   2   2   2   1   2   2   1   1   1   2   1   2   2   1   2   1   2   1   1   1   1   2   1   1   1   1   2   1   1   1   2   2   2   1   2   2   2   1   1   2   1   2   2   2   2   1   2   1   2   2   1   1   1   1   2   2   2   2   1   2   2   1   2   2   2   1   1   2   2   1   2   1   1   2   2   1   2   1   1   2   2   2   2   1   1   2   1   1   2   2   1   1   1   1   2   2   2   2
 MK-5-11                1   2   1   2   1   2   2   2   1   1   1   1   2   1   2   2   2   2   1   1   2   2   1   1   2   2   2   2   2   2   2   1   2   1   1   2   2   1   1   2   1   1   2   1   1   2   1   2   2   2   1   1   1   2   2   2   2   1   2   2   2   2   2   1   2   2   1   1   2   2   1   2   1   2   2   1   2   1   1   2   2   2   2   2   1   1   1   2   2   2   1   2   2   1   2   1   2   2   2   1   1   1   2   2   2   1   2   2   1   1   1   2   1   1   2   1   2   1   2   1   1   1   1   2   1   1   1   1   2   1   1   1   2   2   2   1   2   2   2   1   1   2   1   2   2   2   2   1   2   1   2   2   1   2   2   1   2   2   2   2   1   1   2   1   1   2   2   1   1   1   2   1   2   2   1   2   2   1   2   1   1   1   2   2   2   1   1   2   1   2   2   2   1   1   1   1   2   2   2   2
 MK-5-12                1   2   1   2   1   2   2   2   1   1   1   1   2   1   2   2   2   2   1   1   2   2   2   1   2   2   1   2   2   2   2   1   2   1   1   2   2   1   1   2   1   1   2   1   1   1   1   2   2   2   1   1   1   2   2   2   2   1   2   2   2   2   2   1   2   2   1   1   1   2   1   2   1   2   1   1   2   1   1   2   2   1   2   2   1   2   1   1   2   2   1   2   2   1   2   1   2   2   2   1   1   1   2   2   2   1   2   1   1   1   1   2   2   1   2   1   2   1   2   1   1   1   1   2   1   1   2   1   2   1   1   1   1   2   2   1   2   2   2   1   1   2   1   1   2   2   2   1   2   1   2   2   2   2   2   1   2   2   2   2   1   1   2   1   1   2   2   1   1   2   2   1   2   2   1   2   2   1   2   1   1   2   1   2   2   2   1   2   1   2   2   2   1   1   1   1   2   2   2   2
 MK-5-13                1   2   1   2   1   2   2   2   1   1   1   1   2   1   2   2   2   2   1   1   2   2   2   1   2   2   1   2   2   2   2   1   2   1   1   2   2   1   1   1   1   1   2   2   1   1   1   2   2   2   1   1   1   2   2   2   2   1   2   2   2   2   2   1   2   2   1   1   1   1   1   2   2   2   1   1   2   1   1   2   2   1   2   2   1   2   1   1   1   2   1   2   2   1   2   1   2   1   2   1   1   2   2   2   2   1   2   1   2   1   1   1   2   2   2   1   2   1   2   1   1   1   1   2   1   1   2   1   2   1   1   1   1   2   2   1   2   2   2   1   1   2   1   1   2   2   2   1   2   2   2   2   2   1   2   1   2   2   2   2   1   1   2   1   1   2   2   1   1   2   2   1   2   1   1   2   2   1   2   1   1   2   1   2   2   2   2   2   1   2   2   2   1   1   1   1   2   1   2   2
 MK-5-14                1   2   1   2   2   2   2   1   1   1   1   1   1   1   2   2   1   2   1   1   2   2   2   1   2   2   1   2   2   2   2   1   2   1   2   2   2   1   1   1   1   1   2   2   1   1   1   2   2   2   1   1   1   2   2   2   1   1   2   2   2   2   2   1   2   2   1   1   1   1   1   2   1   2   1   1   2   1   1   2   2   1   2   2   1   2   1   1   2   1   1   2   2   1   2   1   2   1   2   1   1   2   2   2   2   1   2   1   2   1   1   1   2   1   2   1   2   1   2   1   1   1   1   2   1   1   2   1   2   1   1   1   1   2   2   1   2   2   2   1   2   2   1   1   2   1   1   1   2   2   2   1   2   1   1   1   2   2   2   2   1   1   2   1   1   2   2   1   1   2   2   1   2   1   1   1   2   1   2   1   1   2   1   2   2   2   1   2   1   2   2   2   1   1   1   1   1   1   2   2
 MK-5-15                1   2   1   2   2   2   2   1   2   1   1   1   1   1   2   2   1   2   1   1   2   2   2   1   2   2   1   2   2   2   2   1   1   1   2   2   2   1   1   1   2   1   2   2   1   1   1   2   2   2   1   1   2   2   2   1   1   1   2   2   2   2   2   1   2   2   1   1   1   1   1   2   2   2   1   1   2   2   1   2   1   1   2   2   1   2   1   1   2   1   1   1   2   1   2   1   2   2   2   1   1   2   2   2   1   1   2   2   2   1   1   2   2   1   2   1   2   1   1   1   1   1   1   2   1   2   2   1   2   1   1   1   2   2   2   1   2   2   2   1   1   1   1   1   1   1   1   1   2   2   2   1   2   1   1   1   1   2   2   1   1   1   2   1   1   2   2   1   1   2   2   1   2   1   2   1   2   1   2   1   1   2   1   2   2   2   1   2   1   2   1   2   1   1   1   1   1   1   2   2
 MK-5-16                2   2   1   2   2   2   2   1   2   1   1   1   1   1   2   2   1   2   1   1   2   2   2   1   2   2   1   2   2   2   1   1   1   1   2   2   2   1   1   1   2   1   2   2   1   1   1   2   2   2   1   1   1   2   2   1   1   1   2   2   2   2   2   1   2   2   2   1   2   2   1   2   2   2   1   1   2   2   1   2   2   1   2   2   1   2   1   1   2   1   1   1   2   1   1   1   2   2   2   1   1   2   2   2   1   1   2   2   1   2   1   2   2   2   2   1   1   1   1   1   1   1   1   1   1   2   2   1   2   1   1   1   2   2   2   2   2   2   2   1   1   1   1   1   1   1   1   1   2   2   2   1   2   1   1   1   1   2   2   1   2   1   2   1   1   2   2   1   1   2   2   1   2   1   2   1   2   1   2   1   1   2   2   2   2   1   2   2   1   2   1   2   1   1   1   1   1   1   2   2
 MK-6-1                 1   1   1   2   2   1   2   1   2   2   1   2   2   1   1   2   1   1   2   2   1   1   2   1   1   1   2   1   2   1   2   2   2   2   1   1   1   2   1   1   1   2   2   2   2   2   2   2   2   2   2   1   1   1   1   2   1   1   1   2   2   2   2   2   2   2   1   2   2   2   1   1   1   2   2   2   1   1   2   2   1   2   1   1   1   1   1   2   1   2   2   1   1   2   2   1   1   2   2   1   1   2   1   1   1   1   1   2   1   2   1   1   2   2   2   2   2   2   1   2   2   2   2   1   2   2   2   1   2   1   2   2   2   2   1   1   1   1   1   1   2   2   2   2   1   1   2   1   2   1   2   1   2   1   2   2   2   2   1   2   2   2   1   1   1   2   2   1   1   2   1   2   2   2   1   2   1   2   2   2   2   1   1   1   1   1   1   2   2   2   1   1   2   1   2   2   1   1   2   2
 MK-6-2                 2   1   1   2   2   1   2   1   2   2   1   2   2   2   1   2   2   1   2   2   1   1   2   1   1   1   2   1   2   1   2   2   2   2   1   1   1   2   1   1   1   2   2   1   2   2   2   2   2   2   2   2   1   1   1   2   1   1   1   2   2   2   2   2   2   2   1   2   2   2   1   1   1   2   2   2   1   2   2   2   1   2   1   1   1   1   1   2   1   2   1   1   1   2   2   1   1   2   2   1   1   2   1   1   1   1   1   2   1   2   1   1   2   2   1   2   2   2   1   2   2   2   2   1   2   2   2   1   2   1   2   2   2   2   1   1   1   1   1   2   2   1   2   2   1   1   1   1   2   1   2   1   2   1   2   1   2   2   1   2   2   2   1   1   1   2   2   1   1   2   1   2   2   2   1   2   1   2   2   1   2   1   1   2   1   2   1   2   2   1   1   1   2   1   2   2   1   1   2   2
 MK-6-3                 2   1   1   2   2   2   2   1   2   1   1   2   2   2   1   2   2   1   2   2   1   1   2   1   1   1   1   1   2   1   2   2   2   2   1   1   1   2   2   1   1   2   2   1   2   2   2   2   2   2   2   2   1   1   1   2   1   1   1   2   2   2   2   2   2   2   1   2   2   2   1   1   1   2   1   1   1   2   2   1   1   2   2   2   1   1   1   2   1   2   2   1   1   2   2   2   1   2   1   1   1   2   1   1   1   1   1   1   2   2   1   1   2   2   2   2   2   2   1   2   2   2   2   1   2   2   2   1   2   1   2   2   2   2   1   1   1   1   1   2   2   1   2   2   2   2   1   1   1   1   2   1   2   1   2   1   2   2   1   2   2   2   1   1   1   2   2   1   1   2   2   2   2   2   1   2   1   2   2   1   2   1   1   2   2   2   2   2   2   1   1   1   2   1   2   2   1   1   2   2
 MK-6-4                 2   2   1   2   2   2   2   1   2   1   1   2   1   2   1   2   2   1   2   2   1   1   2   1   1   1   1   1   2   1   2   2   2   2   1   1   1   2   2   1   1   2   2   1   2   1   1   2   2   2   2   2   1   2   1   2   1   1   1   2   2   1   2   2   2   2   1   2   2   2   1   2   1   2   1   1   2   2   2   1   1   2   2   2   1   1   1   1   1   2   2   1   1   2   2   2   1   2   1   1   1   2   1   1   1   1   1   1   2   2   1   2   2   2   2   2   2   1   2   2   2   2   2   1   2   2   2   1   2   1   2   2   2   2   1   1   1   1   1   2   2   1   2   2   2   2   2   1   1   2   2   1   1   1   2   1   2   1   1   2   2   2   1   1   1   2   2   1   1   2   2   2   2   2   1   2   1   2   2   1   2   1   1   2   2   2   2   2   2   1   1   1   2   1   2   2   1   2   2   2
 MK-6-5                 2   2   1   2   2   2   2   1   2   1   1   2   1   2   1   2   2   1   2   2   1   1   2   1   1   1   1   1   2   1   2   2   2   2   1   1   1   2   2   2   1   2   2   1   2   1   1   2   2   2   2   2   1   1   2   2   1   1   1   2   2   1   2   2   2   2   1   2   2   1   1   1   1   2   1   1   2   2   2   1   1   2   2   2   1   1   1   1   1   2   2   1   1   2   2   2   1   2   1   2   1   2   1   2   1   1   1   1   2   2   1   2   2   2   2   2   2   1   1   2   2   2   2   1   2   2   2   2   1   2   2   2   2   2   1   1   1   1   1   2   2   1   2   2   2   2   2   1   2   2   1   2   2   1   2   1   1   1   1   2   2   2   1   1   2   2   2   1   1   2   2   2   1   2   1   2   1   1   2   1   2   1   1   2   2   2   1   2   2   1   1   1   2   1   2   2   1   2   2   2
 MK-6-6                 2   2   1   2   2   2   2   1   1   1   1   2   1   2   1   2   2   1   1   2   1   1   2   1   2   1   1   1   2   1   2   2   2   2   1   1   1   2   1   2   1   2   2   1   2   1   1   2   2   2   1   2   1   1   2   2   2   1   1   2   2   1   2   2   2   2   1   2   2   1   1   1   1   2   1   1   2   2   2   1   1   1   2   2   1   1   1   1   1   2   2   1   1   2   2   2   1   2   1   2   1   2   1   2   1   1   1   1   2   2   1   1   2   2   2   2   2   1   1   2   2   2   2   1   2   2   2   2   1   2   2   2   2   2   1   2   1   1   1   2   2   1   2   2   1   2   2   1   2   2   1   2   2   1   2   1   1   1   1   2   2   2   2   1   2   1   2   1   1   2   2   2   1   2   1   2   2   1   2   1   1   1   1   2   2   2   1   1   2   1   1   1   2   1   2   2   1   2   2   1
 MK-6-7                 1   2   1   2   2   2   2   1   1   1   1   2   1   2   1   2   2   1   2   2   1   1   2   1   2   1   1   1   2   1   2   2   2   2   1   1   1   2   1   1   1   2   2   1   1   1   1   2   2   2   1   2   1   1   2   2   2   2   1   2   2   1   2   2   1   2   1   2   2   1   1   1   1   2   1   1   2   2   2   1   1   1   2   2   1   1   1   1   1   2   2   1   1   2   2   2   1   2   1   2   1   2   1   2   1   1   1   1   2   2   1   1   1   2   2   2   1   1   1   2   2   2   2   1   2   2   2   2   1   2   2   2   2   2   1   1   1   1   1   2   2   1   1   2   1   2   2   2   2   2   1   1   2   1   2   1   1   1   1   2   2   2   2   1   2   1   1   1   1   2   2   2   1   2   1   2   2   1   2   1   1   1   2   2   2   2   1   1   2   1   2   1   2   2   2   2   1   1   2   1
 MK-6-8                 1   1   1   2   2   2   2   1   1   1   1   2   1   2   1   2   2   1   2   2   1   1   2   1   2   1   1   1   1   1   1   2   2   2   2   1   1   2   1   1   1   2   2   1   1   1   1   1   2   1   1   2   1   2   2   2   2   2   1   2   2   1   2   2   1   2   1   2   2   1   1   1   1   2   1   1   1   2   2   1   1   1   2   2   1   1   1   1   1   2   1   1   1   2   2   2   2   2   1   2   1   2   1   2   1   1   1   2   2   2   1   1   1   2   2   2   1   1   1   2   2   2   2   1   2   2   2   2   1   2   2   2   2   2   1   1   1   1   1   2   1   1   1   2   1   2   1   2   1   1   1   1   2   1   2   1   2   1   1   1   2   2   1   1   1   1   1   1   1   2   2   2   1   2   1   2   2   1   2   1   1   1   2   2   2   2   1   2   2   1   2   1   2   1   2   2   2   1   2   1
 MK-6-9                 1   2   1   2   2   2   2   1   1   1   1   2   1   2   1   2   2   1   2   2   1   1   2   1   2   1   1   1   1   1   1   2   2   2   2   1   1   2   1   1   1   2   1   1   1   1   1   1   2   1   1   2   1   2   2   2   2   2   1   1   2   1   2   1   2   1   1   1   2   1   1   1   1   2   1   1   1   2   2   2   1   1   2   1   1   1   1   1   1   2   1   1   1   2   2   2   2   2   1   1   1   2   1   2   2   1   1   2   2   2   1   1   1   2   2   2   1   1   1   2   2   2   2   1   2   2   2   2   1   2   2   2   2   2   1   1   1   1   1   2   1   1   1   1   1   2   1   2   1   1   1   1   2   1   2   2   2   1   1   1   2   2   1   1   1   1   1   1   1   2   2   2   1   2   1   2   2   1   2   1   1   1   2   2   2   2   1   2   2   2   1   1   2   1   1   2   2   1   2   1
 MK-6-10                1   2   1   2   2   2   2   1   1   1   1   2   1   1   1   2   2   1   2   2   1   1   1   1   2   2   1   1   1   1   1   1   2   2   2   1   1   2   1   1   2   2   1   1   1   1   1   2   1   1   1   1   1   2   2   2   2   2   1   1   2   1   2   1   2   1   1   1   2   1   1   1   1   2   1   1   1   2   2   2   1   1   2   1   1   1   1   1   1   1   2   1   1   2   2   2   2   2   1   1   1   2   1   2   1   1   1   2   2   2   1   1   1   2   2   2   1   1   1   2   2   1   2   1   2   2   2   2   1   2   2   2   2   2   1   1   1   1   1   2   1   1   1   1   1   2   1   2   1   1   1   1   2   1   2   2   2   1   1   1   2   2   1   1   1   1   1   2   1   1   2   2   1   2   1   2   2   1   2   1   1   2   2   2   2   2   1   2   2   2   1   1   2   1   1   2   2   1   2   1
 MK-6-11                1   2   1   2   2   2   2   1   1   1   1   2   1   1   1   2   2   1   2   2   1   1   1   1   2   2   1   1   1   1   1   1   2   2   2   1   1   2   2   1   2   2   1   1   1   1   1   2   1   1   1   1   1   2   1   2   2   1   1   1   2   1   2   2   2   1   1   1   2   1   1   1   1   2   1   1   1   2   2   1   2   1   2   1   1   1   2   1   1   1   2   1   1   2   2   2   1   2   2   1   1   2   1   2   1   1   1   2   2   2   1   1   1   2   2   2   1   1   1   2   1   1   2   1   2   2   2   2   1   2   2   2   2   2   1   1   1   1   1   2   1   1   1   1   1   2   1   1   1   1   1   1   2   1   2   1   1   1   1   1   1   2   1   1   1   2   1   2   1   1   2   1   1   2   1   2   2   1   2   1   1   2   2   1   2   2   1   2   2   2   1   1   2   1   2   2   2   2   1   1
 MK-6-12                1   2   1   2   2   2   2   1   2   1   1   2   1   2   1   2   2   2   2   2   1   1   2   1   2   2   2   1   1   1   1   1   2   2   2   1   1   2   2   1   2   2   1   1   1   1   1   2   1   1   1   1   1   2   2   2   2   1   1   2   2   1   2   2   2   1   1   1   1   1   1   1   1   2   1   1   1   2   1   1   2   1   2   1   1   1   2   1   1   1   2   1   1   2   2   1   1   2   2   1   1   1   1   2   1   1   2   2   1   2   2   1   2   2   1   1   1   2   1   2   1   1   2   2   2   2   2   2   1   1   2   2   2   2   1   1   1   1   1   2   1   2   1   1   1   2   1   1   2   1   1   1   2   1   2   2   1   1   1   1   1   1   1   1   1   1   1   2   1   1   2   2   1   2   1   2   2   2   2   1   1   2   2   1   2   2   2   2   2   2   1   2   2   1   1   2   2   2   1   1
 MK-6-13                1   2   1   2   2   2   2   1   2   1   1   2   1   2   1   2   2   2   2   2   1   1   2   1   2   2   2   1   1   1   1   1   2   2   2   1   1   2   2   1   2   1   1   1   1   1   1   2   1   1   1   1   1   2   2   2   2   1   1   2   2   1   2   2   2   1   1   1   1   2   1   1   1   1   1   1   1   2   2   1   1   1   2   1   1   2   2   1   1   1   2   1   1   1   2   2   1   1   2   1   1   1   1   2   1   1   1   2   1   2   2   2   2   2   1   1   1   2   1   2   1   1   2   2   1   2   2   2   1   1   2   2   2   2   1   1   1   1   1   2   1   2   1   1   2   1   1   2   1   1   1   2   2   2   2   2   1   1   1   1   1   1   1   1   1   1   1   2   1   1   2   2   1   2   1   2   2   2   2   1   1   2   2   1   2   2   2   2   2   2   1   1   2   2   1   2   2   2   1   2
 MK-6-14                1   2   1   2   1   2   2   1   2   1   1   2   1   2   2   2   2   2   2   1   1   1   2   1   2   2   2   2   1   1   1   2   2   2   2   1   1   2   1   1   2   1   1   1   1   1   1   2   1   1   1   1   1   2   2   2   2   2   1   2   2   1   2   2   2   1   1   1   1   1   1   2   1   1   1   1   1   2   2   1   1   1   2   1   1   2   2   1   1   1   2   1   1   1   2   2   2   1   2   2   1   2   1   2   1   1   1   2   1   2   2   2   2   2   1   1   1   2   1   2   1   1   2   2   1   2   2   2   1   1   2   2   2   1   1   1   1   1   2   1   1   2   2   1   2   1   1   2   1   1   1   2   2   2   1   2   1   1   1   1   1   1   1   1   1   1   1   2   2   1   2   1   1   2   1   2   1   2   2   1   2   2   2   1   2   2   2   2   2   2   2   1   2   2   1   2   2   2   2   2
 MK-6-15                2   2   1   1   1   2   2   2   2   1   1   2   1   2   2   2   2   2   2   1   1   1   2   1   2   2   2   2   1   1   1   2   2   2   2   1   1   2   1   2   2   1   2   1   1   1   1   2   1   1   1   1   1   2   2   2   2   2   1   2   2   1   2   2   2   1   1   1   2   2   2   2   1   1   1   1   1   2   2   1   1   1   2   1   1   2   2   1   2   1   2   1   1   1   1   2   2   1   2   2   1   2   1   2   1   1   1   2   1   2   2   2   2   2   1   2   1   2   2   2   1   1   2   2   1   2   2   2   1   1   2   2   2   1   2   2   1   1   2   1   1   2   1   1   2   1   1   1   1   1   1   2   2   2   1   2   1   1   2   1   1   2   1   1   1   1   1   2   2   1   2   2   1   2   1   2   1   2   1   2   2   2   2   2   2   2   2   2   2   2   2   1   2   2   2   2   2   2   2   2
 MK-6-16                2   2   1   1   1   2   2   2   2   1   1   2   1   2   2   2   2   2   2   1   1   1   2   1   2   2   2   2   1   1   1   2   2   2   2   1   1   2   1   2   1   1   2   1   1   1   1   2   1   1   1   1   1   2   2   2   2   2   2   2   2   1   2   2   2   1   1   1   2   2   2   2   1   1   1   1   1   2   2   1   1   1   2   1   1   2   2   1   2   1   2   1   1   1   1   2   2   1   2   2   1   2   1   2   1   1   1   2   1   2   1   2   2   2   1   1   1   2   2   2   1   1   2   2   1   2   2   2   1   1   2   2   2   1   2   2   1   1   2   1   1   2   1   1   2   2   1   1   1   1   2   2   2   2   2   2   1   1   1   1   1   2   1   1   1   1   1   2   2   1   2   2   1   2   1   2   1   1   1   2   2   2   2   2   2   2   2   2   2   2   2   1   2   2   2   2   2   1   2   2
 
!****************************************** Phenotypic Data **********************************************************
!-100.0 is resevred for missing phenotype
SimulatedTrait1        12.4240    8.4840   11.6692   10.7405   10.9724    8.0945    9.9020   10.9571   11.5500   10.1434    9.9491   10.1405    8.9447   10.4182   10.3649   10.6262   10.0548   11.2022    9.3332    9.6216   10.6942   10.0171   11.3065   10.0096    8.5718   10.8314    9.4938   11.7487   10.2076    8.7779    8.4058    9.3996    9.4024    9.7257    9.8862    9.6827   10.4790    9.8751   10.3094    9.6799   10.3995   10.5115    8.5075   10.6443   10.5389   10.2833   10.9067   11.1024   10.0353   11.4164    8.9764    9.2114   10.5112   11.6780    7.9580   11.4911    9.3628   10.0302   10.9814   10.9060   10.7835   10.9288   10.7439    9.7337   10.1496    8.0621    9.1112   10.8007   10.5136   10.2680   11.0402   10.9291   10.4034    9.0224    8.9960   11.0284    9.2305   10.7852   10.3340    8.7106   10.6565   10.1888   10.9296    9.4246    9.2256    9.7791   10.6643   11.3824    9.9834    9.7727    9.5621    9.6502    9.4600   11.1464    9.0540    9.5370   10.0065    9.4179    9.0175   10.0236   10.5327    9.7264   10.3800    6.6989    9.9616    9.7146    8.5774   11.1279   10.6148   10.4687   10.6376    9.0958   10.5040    9.3108    8.6111   10.7469   10.6124    8.5433    9.6042    8.8915    9.9161   12.1135    9.9739   10.2100   10.9549    9.7961   10.6698    9.3242    9.9223    8.9292   11.2953   10.2912    9.0495    9.2847   10.2016   10.0605    9.6164   10.3511   11.5892   10.3829   11.1513   10.0208   11.8463    9.3842    9.7191   10.5805    9.3141   10.1401    9.7941   10.6397   10.9453   10.4677   10.2135    9.8967    9.8865    9.0806    9.5907   10.2702   10.6719   10.4158   10.9328    9.4710    9.1311    9.4030   10.8463    9.9071   10.6467   11.3559    9.9172   10.6111   10.6879    8.7568   10.5405    9.5338    8.6143   10.1370    9.3406    8.9753    9.9397   10.4768    9.7189   10.6459    9.4216   10.1439    9.7724    9.2497   10.5264    9.6595   10.0915    9.3000   10.7917   10.5476   10.5924    7.9193    9.9786    9.7952   11.0704    9.9591   11.2114   10.9820
 
