# Supplementary material for: Inclusive Composite Interval Mapping of QTL by Environment Interactions in Biparental Populations
Source: PLoS One. 2015 Jul 10;10(7):e0132414. doi: 10.1371/journal.pone.0132414 (PMC4498613; doi:10.1371/journal.pone.0132414)
Supplement: S1 File — (ZIP) [file pone.0132414.s001.zip › BC1 population/e=1/run_00200.met]

!**********************Note: lines staring with "!" are remarks and will be ignored in the program********************
!*********************************General Information**********************************
!Assuming F1 = P1 x P2, populations available in QTL IciMapping are: 
!  1, P1BC1F1 = P1 x F1, the first backcrossing where P1 is used as the recurrent parent;
!  2, P2BC1F1 = P2 x F1, the first backcrossing where P2 is used as the recurrent parent;
!  3, F1DH, F1-derived doubled haploids; 
!  4, RIL or F1RIL, recombination inbred lines through the repeated selfing of F1;
!  5, P1BC1RIL, recombination inbred lines through the repeated selfing of P1BC1F1;
!  6, P2BC1RIL, recombination inbred lines through the repeated selfing of P2BC1F1;
!  7, F2, the selfing generation of F1;
!  8, F3, the selfing generation of F2;
!  9, P1BC2F1, the second backcrossing where P1 is used as the recurrent parent; 
! 10, P2BC2F1, the second backcrossing where P2 is used as the recurrent parent;
! 11, P1BC2RIL, recombination inred lines through the repeated selfing of P1BC2F1; 
! 12, P2BC2RIL, recombination inred lines through the repeated selfing of P2BC2F1; 
! 13, P1BC1F2, the selfing generation of P1BC1F1; 
! 14, P2BC1F2, the selfing generation of P2BC1F1; 
! 15, P1BC2F2, the selfing generation of P1BC2F1; 
! 16, P2BC2F2, the selfing generation of P2BC2F1; 
! 17, P1BC1DH, P1BC1F1-derived doubled haploids; 
! 18, P2BC1DH, P2BC1F1-derived doubled haploids; 
! 19, P1BC2DH, P1BC2F1-derived doubled haploids; 
! 20, P2BC2DH, P2BC2F1-derived doubled haploids; 
   1      !Mapping Population (see remarks above)
   2      !Mapping Function (1 for Kosambi; 2 for Haldane; 3 for Morgan)
   2      !Marker Space Type (1 for intervals; 2 for positions)
   1      !Marker Space Unit(1 for centiMorgans; 2 for Morgan)
   6      !Number of Chromosomes (or Linkage Groups)
 200      !Size of the mapping population
   1      !Number of environments
 
!***************************************** Chromosomes and Linkage Maps **********************************************
!Chromosome                 NumMarkers
-CH1                        16
-CH2                        16
-CH3                        16
-CH4                        16
-CH5                        16
-CH6                        16
!Linkage map (Marker name followed by position or the interval length)
 MK-1-1                1     0.000
 MK-1-2                1    10.000
 MK-1-3                1    20.000
 MK-1-4                1    30.000
 MK-1-5                1    40.000
 MK-1-6                1    50.000
 MK-1-7                1    60.000
 MK-1-8                1    70.000
 MK-1-9                1    80.000
 MK-1-10               1    90.000
 MK-1-11               1   100.000
 MK-1-12               1   110.000
 MK-1-13               1   120.000
 MK-1-14               1   130.000
 MK-1-15               1   140.000
 MK-1-16               1   150.000
 MK-2-1                2     0.000
 MK-2-2                2    10.000
 MK-2-3                2    20.000
 MK-2-4                2    30.000
 MK-2-5                2    40.000
 MK-2-6                2    50.000
 MK-2-7                2    60.000
 MK-2-8                2    70.000
 MK-2-9                2    80.000
 MK-2-10               2    90.000
 MK-2-11               2   100.000
 MK-2-12               2   110.000
 MK-2-13               2   120.000
 MK-2-14               2   130.000
 MK-2-15               2   140.000
 MK-2-16               2   150.000
 MK-3-1                3     0.000
 MK-3-2                3    10.000
 MK-3-3                3    20.000
 MK-3-4                3    30.000
 MK-3-5                3    40.000
 MK-3-6                3    50.000
 MK-3-7                3    60.000
 MK-3-8                3    70.000
 MK-3-9                3    80.000
 MK-3-10               3    90.000
 MK-3-11               3   100.000
 MK-3-12               3   110.000
 MK-3-13               3   120.000
 MK-3-14               3   130.000
 MK-3-15               3   140.000
 MK-3-16               3   150.000
 MK-4-1                4     0.000
 MK-4-2                4    10.000
 MK-4-3                4    20.000
 MK-4-4                4    30.000
 MK-4-5                4    40.000
 MK-4-6                4    50.000
 MK-4-7                4    60.000
 MK-4-8                4    70.000
 MK-4-9                4    80.000
 MK-4-10               4    90.000
 MK-4-11               4   100.000
 MK-4-12               4   110.000
 MK-4-13               4   120.000
 MK-4-14               4   130.000
 MK-4-15               4   140.000
 MK-4-16               4   150.000
 MK-5-1                5     0.000
 MK-5-2                5    10.000
 MK-5-3                5    20.000
 MK-5-4                5    30.000
 MK-5-5                5    40.000
 MK-5-6                5    50.000
 MK-5-7                5    60.000
 MK-5-8                5    70.000
 MK-5-9                5    80.000
 MK-5-10               5    90.000
 MK-5-11               5   100.000
 MK-5-12               5   110.000
 MK-5-13               5   120.000
 MK-5-14               5   130.000
 MK-5-15               5   140.000
 MK-5-16               5   150.000
 MK-6-1                6     0.000
 MK-6-2                6    10.000
 MK-6-3                6    20.000
 MK-6-4                6    30.000
 MK-6-5                6    40.000
 MK-6-6                6    50.000
 MK-6-7                6    60.000
 MK-6-8                6    70.000
 MK-6-9                6    80.000
 MK-6-10               6    90.000
 MK-6-11               6   100.000
 MK-6-12               6   110.000
 MK-6-13               6   120.000
 MK-6-14               6   130.000
 MK-6-15               6   140.000
 MK-6-16               6   150.000
!*********************************** Marker Types ********************************************************************
!Co-dominant marker: When heterozygote F1 is present, P1 is coded as 2, F1 is coded as 1, and P2 is coded as 0; Otherwise, P1 is coded as 2, and P2 is coded as 0. 
!Dominant marker: When heterozygote F1 is present, P1 and F1 are coded as 12, and P2 is coded as 0; Otherwise, P1 is coded as 2, and P2 is coded as 0.  
!Recessive markers: When heterozygote F1 is present, P1 is coded as 2, and F1 and P2 are coded as 10; Otherwise, P1 is coded as 2, and P2 is coded as 0. 
!Missing marker is coded as -1. 
 MK-1-1                 2   1   2   1   2   2   1   1   2   1   2   2   2   1   2   1   2   2   2   2   1   2   2   2   1   2   1   1   2   2   1   1   1   1   2   2   1   2   2   2   1   2   1   1   2   2   2   2   2   2   1   1   2   1   1   2   2   1   1   1   1   2   2   1   2   1   1   1   1   2   2   2   1   2   2   2   1   1   1   1   2   1   2   1   2   1   1   1   1   2   1   1   1   1   2   1   2   2   2   1   1   1   2   1   1   1   1   1   2   2   1   2   1   2   1   1   1   1   1   2   2   1   1   1   2   2   2   1   1   1   2   2   1   2   2   1   1   2   1   2   2   2   2   1   2   1   2   2   2   2   1   2   1   1   1   1   2   1   1   2   2   1   1   2   1   1   1   2   1   1   2   1   2   1   1   2   1   1   2   1   1   1   1   2   1   2   2   2   1   2   1   2   2   2   2   1   1   1   2   2
 MK-1-2                 2   1   1   1   2   2   1   1   2   1   2   2   2   1   2   1   2   2   2   2   1   2   2   2   2   2   1   1   2   1   1   1   1   1   2   2   2   2   2   2   1   2   1   1   2   2   2   2   2   2   1   1   2   1   2   2   2   1   1   1   1   2   2   1   2   1   1   1   1   2   2   2   1   1   2   2   1   1   1   1   2   1   2   1   2   1   1   1   1   2   1   1   2   1   1   1   1   1   2   1   1   1   2   2   2   2   1   1   2   2   1   2   2   1   1   1   1   1   1   2   2   1   2   1   2   2   2   1   1   1   2   2   1   2   2   1   1   2   1   2   2   2   2   1   2   1   2   2   2   2   2   2   2   1   1   1   2   1   1   2   2   1   1   2   1   1   1   2   1   2   2   1   2   1   1   2   1   1   2   1   1   1   1   2   1   2   1   1   1   2   1   2   2   2   2   1   1   1   2   2
 MK-1-3                 2   1   1   1   2   2   1   1   2   1   2   2   2   2   2   1   2   2   2   1   1   2   2   2   1   2   1   1   1   1   1   1   2   1   2   2   2   2   1   2   2   2   1   2   2   2   2   2   2   2   1   1   2   1   2   2   2   1   2   1   1   2   2   1   2   1   1   1   1   2   2   2   1   1   2   1   1   1   1   1   2   1   2   1   2   1   1   1   1   2   1   1   2   1   1   1   1   1   2   1   1   1   2   2   2   2   1   1   2   2   1   2   2   1   1   1   1   1   1   2   1   1   2   1   2   2   2   1   1   1   2   2   1   2   2   1   1   2   1   2   1   2   2   1   1   1   2   2   2   2   2   2   2   2   1   1   1   1   1   2   2   1   1   2   1   1   1   2   1   2   2   1   2   1   1   2   1   2   2   1   1   1   1   2   1   1   1   1   1   2   1   2   2   2   2   1   2   2   2   2
 MK-1-4                 2   1   1   1   2   2   1   1   2   2   2   2   2   2   2   1   2   2   2   1   1   2   2   2   2   1   1   1   1   2   1   1   2   1   1   2   2   2   1   2   2   2   1   2   2   2   2   2   2   2   1   1   2   1   2   2   2   1   2   1   1   2   2   1   2   1   1   1   1   2   2   2   1   1   2   1   1   1   1   1   2   1   2   1   2   1   1   1   1   2   1   1   2   1   1   1   1   1   2   2   1   1   1   1   2   2   1   1   2   2   1   2   2   1   1   1   1   1   1   2   2   2   2   1   2   2   2   2   1   1   2   2   1   2   2   1   1   2   1   2   1   2   2   1   2   1   1   1   2   2   2   2   1   2   1   1   2   1   1   2   2   1   1   2   1   1   1   2   1   2   1   1   2   1   1   2   1   2   2   1   1   1   1   2   1   1   1   1   1   2   1   1   2   2   2   1   2   2   2   1
 MK-1-5                 2   1   1   1   2   2   1   2   2   2   2   2   2   2   2   1   2   2   2   1   1   2   2   2   1   1   1   1   1   2   1   1   2   1   1   2   2   2   1   2   2   1   1   2   2   2   2   2   2   2   1   1   2   1   2   2   2   1   2   1   1   2   2   1   1   1   1   1   1   2   2   2   1   1   2   1   2   1   1   1   2   1   2   1   2   1   1   1   1   2   1   2   2   1   1   1   1   2   2   2   1   1   1   1   2   2   1   1   2   2   1   2   2   1   1   1   2   1   2   2   2   2   2   1   2   2   2   2   1   1   2   2   1   1   2   1   1   2   1   2   1   2   2   1   2   1   1   1   2   2   2   2   1   2   1   1   2   1   1   2   2   1   1   2   1   1   1   2   1   2   2   1   2   1   2   1   1   2   2   1   1   1   1   2   1   1   1   1   1   2   1   1   2   2   2   1   2   2   2   1
 MK-1-6                 2   1   1   1   2   2   1   1   2   2   2   2   2   1   1   1   2   2   2   1   1   2   2   2   1   1   2   1   1   2   1   1   2   1   1   2   2   2   1   2   2   1   1   2   2   2   2   2   2   2   1   2   2   1   2   2   2   2   2   1   1   2   2   1   2   1   1   2   1   2   1   2   1   2   2   1   2   1   1   1   2   1   2   1   1   1   1   1   1   2   1   2   2   1   1   1   1   1   2   2   1   1   2   1   2   2   1   1   2   2   1   2   2   1   1   1   2   1   2   2   2   2   2   2   2   2   2   2   1   1   2   2   1   1   2   1   1   2   1   1   1   2   2   1   2   1   1   2   2   2   2   2   1   2   1   1   1   1   2   2   2   1   1   2   1   1   1   2   1   1   2   2   2   1   2   1   1   2   2   1   1   1   1   1   1   1   1   1   1   2   1   1   1   2   2   1   2   2   2   1
 MK-1-7                 2   2   1   1   2   2   1   1   2   2   1   2   2   1   1   1   2   2   1   1   1   2   2   2   1   1   2   1   1   2   2   1   2   2   1   2   2   2   1   2   2   1   2   2   2   2   2   2   2   2   1   2   2   1   1   2   2   2   1   1   1   2   1   1   2   1   1   2   1   2   1   2   1   2   2   1   2   1   1   1   2   2   2   1   1   1   1   1   1   1   1   2   2   2   2   1   1   1   2   2   1   2   2   1   2   2   1   1   2   2   1   2   2   1   1   1   2   1   1   2   2   2   2   2   2   2   2   2   1   1   2   2   2   1   2   1   1   2   1   1   1   2   2   1   2   1   1   2   2   2   2   2   1   2   1   1   1   1   2   2   2   1   1   2   1   1   1   2   1   1   2   2   2   1   1   1   1   2   2   1   1   1   1   1   1   2   1   1   1   2   1   1   1   2   2   1   2   2   2   1
 MK-1-8                 2   2   1   1   2   2   1   1   2   2   1   2   2   2   1   1   2   2   1   1   1   2   2   2   1   2   2   1   1   2   2   1   2   2   1   2   2   2   1   2   2   1   2   2   2   2   2   2   2   2   2   2   2   1   1   2   2   1   1   1   1   2   1   1   2   1   1   2   1   2   1   2   1   2   2   1   2   1   1   1   2   2   2   1   1   1   1   1   1   1   1   2   2   2   2   1   1   2   2   2   1   2   2   1   2   2   2   1   2   2   1   2   2   1   1   1   2   1   1   2   1   2   2   1   2   2   2   2   1   1   2   2   2   1   2   1   1   2   2   1   1   1   2   1   2   2   1   2   2   2   2   2   1   2   1   1   1   1   2   2   2   1   1   2   1   2   1   2   1   1   2   2   2   1   1   1   1   2   2   1   1   1   1   2   1   2   1   1   1   2   1   1   1   2   2   1   2   2   2   1
 MK-1-9                 2   2   1   1   2   2   1   1   2   2   1   2   2   2   2   1   2   2   1   1   1   2   2   2   1   2   1   1   1   2   2   1   2   2   1   2   2   2   1   2   2   1   2   2   2   2   2   2   2   2   2   2   2   1   1   2   2   1   2   1   1   2   1   1   2   1   1   1   1   2   1   2   1   2   2   1   2   1   1   1   2   1   2   1   1   1   1   1   2   1   1   2   2   2   2   1   1   2   2   2   1   2   2   1   2   2   2   1   2   2   1   2   2   1   1   1   2   1   1   2   1   2   2   1   2   2   2   2   1   1   2   2   2   1   2   1   1   2   2   1   1   2   2   1   2   2   1   2   2   2   2   2   1   2   1   1   1   1   2   2   2   1   1   2   1   2   1   2   1   2   2   2   2   1   2   1   2   2   2   1   1   2   1   2   1   2   1   1   1   2   2   1   1   2   2   1   2   2   2   1
 MK-1-10                2   2   1   1   2   2   1   1   2   2   1   2   2   2   2   1   1   2   1   1   2   2   2   2   1   2   1   1   1   2   2   1   2   2   1   2   2   2   1   2   2   1   1   2   2   2   2   2   2   2   2   2   2   1   1   2   2   1   2   1   1   2   1   1   2   1   1   1   1   2   1   2   1   2   2   1   2   1   1   1   2   1   2   1   1   1   2   1   2   1   1   2   2   2   2   1   1   2   2   2   1   2   2   1   2   2   2   1   2   2   1   2   2   1   2   2   2   1   1   2   1   2   2   1   2   2   2   2   1   1   2   2   2   1   2   1   1   2   2   1   1   2   2   1   2   2   2   1   2   2   2   2   1   2   1   1   1   1   2   2   2   1   1   2   1   2   1   2   1   2   2   2   2   1   2   1   2   2   1   1   1   2   1   1   1   2   1   1   1   2   2   1   1   2   2   2   2   2   2   1
 MK-1-11                1   2   1   1   2   2   1   1   2   2   1   2   2   2   2   1   2   2   1   1   2   2   2   2   1   1   1   1   1   2   2   1   2   2   1   2   2   2   1   1   2   1   1   2   2   2   1   2   2   2   2   2   2   2   1   2   2   1   2   1   1   2   1   1   2   2   1   1   1   2   2   2   1   2   2   1   2   1   1   1   1   2   2   1   1   2   2   1   2   1   1   2   2   2   2   1   1   2   2   2   1   2   1   1   2   2   2   2   2   1   1   2   2   1   2   2   2   1   1   2   1   2   2   1   2   2   2   2   1   1   2   2   2   1   1   1   1   2   2   1   1   2   2   1   2   2   2   1   2   2   2   2   1   2   1   1   1   1   2   2   2   1   1   2   1   2   1   2   1   2   2   2   2   1   2   1   2   2   1   1   1   2   1   2   1   2   1   1   1   2   2   1   1   2   2   2   2   1   2   1
 MK-1-12                1   2   1   1   2   2   1   2   2   2   1   2   2   2   2   1   2   2   1   1   2   2   2   2   1   2   1   1   1   2   2   1   2   2   2   2   2   2   1   1   1   2   1   2   1   2   1   2   2   2   2   2   2   2   1   2   2   1   2   1   1   2   1   1   1   2   1   1   1   2   2   2   1   2   2   1   2   1   1   1   1   2   2   1   1   2   2   2   2   1   1   2   2   2   2   1   1   2   2   2   1   2   2   1   2   2   2   2   1   1   1   2   2   1   2   2   2   1   1   2   1   2   2   1   2   2   1   2   2   1   2   2   2   2   1   1   1   2   2   1   1   2   2   1   2   2   2   1   2   2   2   2   2   2   1   1   1   1   2   2   2   1   1   2   1   2   1   1   1   2   2   2   2   1   2   1   2   2   1   1   1   2   1   2   1   2   1   2   1   2   1   1   1   1   2   2   2   2   2   1
 MK-1-13                1   2   1   1   2   2   1   1   2   2   1   2   2   2   2   1   2   1   1   1   2   2   1   2   1   2   1   1   1   1   2   1   2   1   2   2   2   2   1   1   1   2   1   2   1   2   1   2   2   2   2   2   2   2   1   2   2   1   2   1   1   2   1   2   2   2   2   1   1   2   2   2   1   2   2   1   2   1   1   1   1   2   2   2   1   1   2   2   1   1   2   2   2   2   2   1   1   2   2   2   2   2   2   1   2   2   2   2   1   1   1   2   2   1   2   2   2   1   1   2   1   1   2   1   2   2   1   2   2   1   2   2   2   2   1   1   1   1   2   1   2   2   2   2   2   2   2   1   2   2   2   2   2   2   1   1   2   1   2   2   2   1   1   2   1   2   1   1   1   2   2   2   2   1   2   1   2   2   1   1   1   2   1   2   2   2   1   2   1   2   1   1   2   2   2   2   2   2   2   1
 MK-1-14                1   2   1   1   2   2   1   1   2   2   2   2   2   2   2   1   2   1   1   1   2   2   1   2   1   2   1   1   1   1   2   1   2   1   2   2   2   2   1   1   1   2   1   2   1   2   1   2   2   1   2   2   2   2   1   2   1   1   2   1   2   2   1   2   2   2   2   1   1   2   2   2   1   2   2   1   2   1   2   1   1   2   2   2   1   1   2   2   1   1   2   2   1   2   2   1   1   2   2   2   2   2   2   1   2   2   2   2   1   1   1   2   2   1   2   2   2   1   1   2   1   1   2   1   2   2   1   2   2   1   2   2   2   2   1   1   2   1   2   1   2   2   2   2   2   2   2   1   2   2   2   1   2   1   1   2   2   2   2   2   2   1   1   2   1   2   2   1   1   1   2   2   2   1   2   2   2   2   1   1   1   2   2   2   2   2   1   2   2   2   1   1   2   2   2   2   2   2   2   1
 MK-1-15                1   2   1   1   2   1   1   1   2   2   1   2   2   2   2   1   1   1   1   1   2   2   1   2   1   2   1   1   1   1   2   1   2   1   2   2   2   2   1   1   1   2   1   2   1   2   2   2   2   1   2   2   2   2   1   2   1   1   2   1   2   2   1   1   2   2   2   1   1   2   2   2   1   2   2   1   2   1   1   1   1   2   2   2   1   1   2   2   1   1   2   2   1   2   2   1   1   2   2   2   2   2   2   1   2   1   2   2   1   1   1   2   2   1   2   2   2   1   1   2   1   1   2   1   2   2   1   2   2   1   2   2   2   2   1   1   2   1   2   1   2   2   1   2   2   2   2   1   2   2   2   1   2   1   1   2   2   2   2   2   2   1   1   1   1   2   2   1   1   1   2   2   1   1   2   2   2   2   1   1   1   2   2   2   2   2   2   2   2   2   1   1   2   2   2   2   2   2   2   1
 MK-1-16                2   2   1   1   2   1   1   1   2   2   1   2   2   2   2   2   1   2   2   1   1   2   1   2   1   2   1   2   1   1   2   1   2   1   2   2   2   2   1   1   1   2   1   2   1   2   2   2   1   1   2   2   2   2   1   2   1   1   2   1   2   2   1   1   2   2   2   1   2   2   2   2   1   2   2   1   2   1   1   1   1   2   2   2   1   1   2   2   1   1   1   2   1   2   2   1   1   2   2   2   2   2   2   1   2   1   2   2   1   1   1   2   2   1   2   2   2   1   1   2   1   1   2   1   2   2   1   2   2   1   2   2   2   2   1   1   2   1   2   1   2   2   1   2   2   2   2   1   2   2   1   1   2   1   1   2   2   2   2   2   2   1   1   1   1   2   2   1   1   1   2   2   1   1   2   2   2   2   1   1   1   2   2   2   2   2   2   2   2   2   1   1   1   2   2   2   2   2   2   1
 MK-2-1                 2   1   1   1   2   2   2   1   1   1   1   2   2   2   1   1   2   1   1   1   1   2   2   2   2   2   1   1   2   1   2   2   1   1   1   1   2   2   1   2   2   1   1   2   2   1   2   2   2   2   2   1   2   1   1   1   2   2   1   1   1   1   2   1   1   2   2   2   2   2   1   1   1   2   1   2   1   2   1   2   2   2   2   1   2   1   2   2   2   1   2   1   2   2   2   2   1   1   1   2   1   2   2   1   1   2   1   1   1   2   1   1   1   2   1   1   2   2   2   1   2   2   2   2   1   1   1   2   2   2   2   2   1   2   2   1   1   2   1   2   1   1   1   1   2   1   2   2   1   2   1   2   1   1   2   1   2   1   1   2   2   2   1   2   2   1   2   1   2   2   2   2   2   1   2   2   1   1   2   2   2   1   1   2   2   2   2   1   2   1   2   2   1   1   1   1   2   2   1   2
 MK-2-2                 2   1   1   1   2   2   2   1   1   1   1   2   2   1   1   1   2   1   1   1   1   2   2   2   2   2   1   1   2   1   2   2   1   1   2   1   2   2   1   2   2   1   1   2   2   1   2   2   2   2   1   1   2   1   2   1   2   2   1   1   1   1   2   2   1   2   2   2   2   2   1   1   1   2   1   2   1   2   1   2   2   2   2   1   2   1   2   2   2   1   2   1   2   2   2   2   1   1   1   2   1   2   2   1   1   2   1   1   1   2   1   1   1   2   1   1   2   2   1   1   2   2   2   2   1   1   1   2   2   2   2   2   1   1   2   1   1   2   1   2   1   1   1   1   2   1   2   2   1   2   2   2   1   1   1   1   2   1   1   2   2   2   1   2   2   1   2   1   2   2   2   2   1   1   2   2   1   1   2   2   2   1   1   2   2   2   2   1   2   1   2   2   1   2   1   1   2   2   1   2
 MK-2-3                 2   1   1   1   2   2   2   1   1   2   1   2   2   1   1   1   2   1   1   1   1   2   2   1   2   1   1   1   2   1   2   2   1   1   2   1   2   2   1   1   2   1   1   2   2   1   2   2   2   2   1   2   2   1   2   1   2   2   1   2   1   1   2   2   1   2   2   2   2   2   1   1   2   2   1   2   1   2   1   2   2   2   2   1   2   1   2   2   2   1   2   2   2   2   2   2   1   1   1   2   1   2   2   1   1   2   1   1   2   2   1   1   1   2   1   1   2   2   1   1   2   2   2   2   1   1   1   2   2   2   2   2   1   1   2   1   1   2   1   2   1   1   1   1   2   1   2   2   1   2   2   2   1   1   2   1   2   1   1   2   1   2   1   2   2   2   2   1   2   2   2   2   1   1   2   2   1   1   2   2   2   2   2   2   2   2   2   1   2   1   2   2   1   2   1   1   2   2   1   2
 MK-2-4                 2   1   1   2   2   2   1   1   1   2   1   2   1   1   2   1   1   1   1   1   2   2   2   2   2   1   1   1   2   1   2   2   1   1   2   1   2   2   1   1   2   1   1   2   2   1   2   2   1   2   1   1   1   1   2   1   2   2   1   2   1   1   2   2   1   2   2   2   1   2   1   1   2   2   2   2   1   2   1   2   2   2   2   1   1   1   2   1   2   2   2   2   2   2   2   2   1   1   1   2   1   2   2   1   1   2   1   1   2   1   1   1   1   2   1   1   2   2   2   1   2   2   2   2   1   1   1   2   2   2   2   2   1   1   2   2   1   2   1   2   1   1   1   1   2   1   2   2   1   2   2   2   1   2   2   1   2   1   1   2   1   2   1   1   2   2   2   1   2   2   2   2   2   1   2   2   1   1   2   2   2   2   1   2   2   2   2   1   2   1   2   2   1   2   1   1   2   2   1   2
 MK-2-5                 2   1   1   2   2   2   1   1   1   2   1   2   2   1   2   1   2   1   1   1   1   2   2   2   2   1   1   1   2   1   2   2   1   1   2   1   2   2   1   1   2   1   1   1   2   2   2   2   1   2   2   1   1   2   1   2   2   2   1   2   1   1   1   2   1   2   2   2   1   1   1   1   2   2   2   2   1   2   1   2   2   2   2   1   1   1   2   1   2   2   1   2   2   2   2   2   1   1   1   2   1   2   2   1   1   2   1   1   2   1   1   1   1   2   1   1   2   2   2   2   2   2   2   2   1   1   1   2   2   2   2   2   1   1   2   2   1   2   1   2   1   1   1   1   2   1   2   2   1   2   2   2   1   2   2   1   2   1   1   1   1   2   1   1   2   1   2   1   2   2   2   2   2   1   2   2   2   1   2   2   2   2   1   2   2   2   2   2   2   1   2   2   1   2   1   1   2   2   1   2
 MK-2-6                 2   1   1   2   2   2   1   1   1   2   1   2   2   1   2   1   2   2   1   1   1   2   2   2   2   1   1   1   2   1   2   2   1   2   2   1   2   2   1   1   2   1   1   1   2   2   2   2   1   2   2   1   1   2   1   2   2   2   2   2   1   1   1   2   1   2   2   2   1   2   1   1   2   2   2   2   1   2   1   2   1   2   2   1   1   1   2   1   2   2   1   2   2   2   2   2   1   1   1   2   2   2   2   1   1   2   2   1   1   2   1   1   1   2   1   1   2   2   2   2   2   2   2   2   1   1   1   2   2   2   2   2   2   1   2   2   1   2   1   1   1   1   1   1   2   1   2   2   1   2   2   2   1   2   2   1   2   1   1   2   1   2   1   2   2   2   2   2   2   2   2   2   2   1   2   1   2   1   2   2   2   2   1   2   2   2   2   2   2   1   2   2   1   2   1   1   2   2   1   2
 MK-2-7                 2   1   1   2   2   2   1   1   1   2   1   2   2   1   2   1   2   2   1   2   1   2   2   2   2   1   1   1   1   1   2   1   1   2   2   1   2   1   1   1   2   1   1   1   2   2   2   2   1   2   2   1   1   2   1   2   2   2   2   2   1   1   2   1   1   2   2   2   1   2   1   1   1   2   2   2   1   1   1   2   1   2   2   1   1   1   2   1   2   2   1   2   2   2   2   2   1   1   1   2   2   2   2   1   1   2   1   1   2   2   1   1   1   2   1   1   2   2   2   2   2   2   2   2   1   1   2   2   2   2   2   2   2   1   2   2   1   2   1   1   2   1   1   1   2   1   2   2   1   2   2   2   1   2   2   1   2   1   1   2   1   2   1   2   2   2   1   2   2   2   1   2   2   1   2   1   2   1   2   2   1   2   1   2   2   2   2   2   2   1   2   2   1   2   1   1   2   2   1   2
 MK-2-8                 2   1   1   2   2   2   1   1   1   2   1   2   2   1   1   1   2   1   1   2   1   2   2   2   1   1   1   1   1   1   1   1   1   2   2   1   2   1   1   1   2   1   1   1   2   1   2   2   1   2   2   2   1   1   1   2   2   2   2   2   1   1   2   1   1   2   2   2   1   2   1   1   2   2   2   2   1   1   1   2   1   2   2   2   1   2   2   1   2   1   1   1   2   2   2   2   1   1   1   2   2   2   2   1   1   2   1   1   2   2   1   1   1   2   2   1   2   2   2   2   2   2   2   2   1   1   2   1   2   2   2   2   2   1   2   2   1   2   1   1   2   1   1   1   2   1   2   2   1   2   2   2   1   2   1   1   2   1   1   2   1   2   2   2   2   2   2   1   2   2   1   1   2   1   2   1   2   1   2   2   2   2   2   2   2   2   2   1   2   1   1   2   1   2   1   1   2   2   1   2
 MK-2-9                 2   1   1   2   2   2   1   1   1   1   1   2   2   1   1   1   1   1   1   2   1   2   2   2   1   1   1   1   1   1   1   1   1   2   2   1   2   1   2   1   2   1   1   1   2   1   2   2   1   2   2   2   1   1   1   2   2   2   2   2   1   1   2   1   1   2   2   2   1   2   1   1   2   2   2   2   1   1   1   2   1   2   2   2   1   2   2   1   2   1   1   1   2   1   2   2   1   1   1   1   2   2   2   1   1   2   1   1   2   2   1   1   1   2   2   1   2   2   2   2   2   2   2   2   1   1   2   2   2   2   2   2   2   1   2   2   1   1   1   1   2   2   1   1   2   1   2   2   2   2   2   2   1   2   1   1   2   1   1   2   1   2   2   2   1   1   2   1   1   2   1   1   1   1   2   1   2   1   2   1   1   2   2   2   2   2   2   1   2   1   1   2   1   2   1   1   2   2   1   2
 MK-2-10                2   1   2   2   2   2   1   1   1   1   1   2   2   1   1   1   1   1   1   2   1   2   2   2   1   1   1   1   1   1   1   2   1   2   2   1   2   1   2   1   2   1   1   1   2   1   2   2   1   2   2   2   2   1   1   2   2   2   2   2   1   1   2   1   1   2   2   2   1   2   1   1   2   1   2   2   1   1   1   2   1   2   2   2   1   2   2   1   1   1   1   2   2   1   2   2   1   1   1   1   2   2   2   1   1   2   1   1   2   2   2   1   1   2   1   1   2   2   2   2   2   2   2   2   1   2   2   2   2   2   1   2   2   1   2   2   1   1   2   2   2   2   1   1   2   1   2   2   2   2   2   2   1   2   1   2   2   1   1   1   1   2   2   2   1   1   2   1   2   2   1   1   1   2   1   1   2   1   2   1   1   2   2   1   2   2   2   1   2   1   1   2   1   2   1   1   2   2   1   2
 MK-2-11                2   1   2   2   2   2   1   1   1   1   1   2   1   2   1   1   1   1   1   2   1   2   2   2   1   1   1   1   1   1   2   2   1   2   2   1   2   1   2   1   2   1   1   1   2   1   2   2   1   1   2   2   2   1   1   2   2   2   2   2   1   1   2   1   1   2   2   2   1   1   1   1   2   1   2   2   1   1   1   2   1   2   2   2   1   2   2   1   1   1   1   2   1   1   2   2   1   1   1   1   2   2   2   1   1   2   1   1   2   2   2   1   1   1   1   1   2   2   2   2   2   2   2   2   1   2   2   2   2   2   1   2   2   1   2   2   1   1   2   2   2   1   1   1   2   1   2   2   2   2   2   2   1   2   1   2   2   1   1   1   1   2   2   2   1   1   2   2   2   1   1   1   1   2   1   1   2   1   2   1   1   2   1   1   2   2   2   1   2   2   1   2   1   2   1   1   1   2   1   2
 MK-2-12                2   1   2   2   2   2   1   1   1   1   1   2   1   2   2   1   1   1   1   2   1   2   2   2   1   1   1   1   1   1   2   2   2   2   2   1   2   1   2   1   2   1   1   1   2   1   2   1   1   1   2   2   2   1   1   2   2   2   2   2   1   1   2   1   2   1   2   2   1   1   1   1   2   1   2   2   1   1   2   2   1   2   2   2   2   2   2   1   2   1   1   2   1   1   2   2   1   1   1   1   2   2   2   1   1   2   1   1   1   1   2   1   1   1   2   1   2   2   2   2   2   2   2   2   1   2   2   2   2   2   1   2   2   2   2   2   1   2   2   2   2   1   1   1   1   1   1   2   2   2   2   2   1   2   1   2   2   1   1   1   1   2   2   2   1   1   2   2   2   2   1   1   1   2   1   1   1   1   2   1   1   2   1   1   2   2   2   1   2   2   2   2   1   2   2   1   2   2   2   2
 MK-2-13                2   1   2   2   2   2   2   1   1   1   1   2   1   2   2   1   1   1   1   2   1   2   2   2   1   1   1   1   1   1   2   2   2   2   1   2   1   1   2   1   2   1   1   1   2   1   2   1   1   1   2   2   2   1   2   2   2   2   2   2   1   1   2   1   2   1   2   2   1   1   1   1   2   1   2   2   1   1   2   2   1   2   2   2   2   1   2   1   2   1   1   2   2   1   2   1   1   1   1   1   2   2   1   1   1   2   1   1   1   2   2   1   1   2   2   2   2   2   2   2   1   2   1   2   1   2   1   2   2   2   1   2   2   2   2   2   1   2   2   2   2   1   1   1   1   1   1   1   2   1   2   2   1   2   1   2   2   1   1   1   1   1   1   2   1   1   2   2   1   2   1   1   1   2   1   1   1   1   2   1   1   2   2   1   2   2   2   1   2   2   2   2   1   2   2   1   2   2   2   1
 MK-2-14                1   1   2   2   1   2   2   1   1   1   1   1   1   2   1   1   1   1   1   2   1   2   2   1   2   1   1   1   1   1   2   2   2   2   1   2   1   1   2   1   2   1   1   1   2   1   2   1   1   1   2   2   1   1   2   1   2   2   2   2   2   1   2   1   2   1   2   1   1   1   1   2   2   1   2   2   1   1   2   2   1   2   2   1   2   1   2   1   2   1   1   2   2   1   2   1   1   1   1   1   2   2   1   1   1   1   1   2   1   2   2   1   1   2   1   2   2   2   2   2   1   2   1   2   1   2   2   2   2   2   1   2   2   2   2   2   1   2   2   2   2   1   2   1   1   1   1   1   2   1   2   2   1   2   1   2   2   1   1   1   1   1   1   2   1   1   2   2   1   2   2   1   1   2   2   1   2   1   2   1   1   2   2   1   2   2   2   1   2   2   2   2   1   2   2   1   2   2   2   1
 MK-2-15                1   1   2   2   2   1   2   1   2   1   1   1   1   2   1   2   1   1   1   2   1   2   2   2   2   1   1   1   1   2   2   2   2   2   1   2   1   2   2   1   2   1   1   1   2   1   2   1   1   1   2   2   1   1   2   1   2   2   2   2   2   1   2   1   2   1   2   1   2   1   1   2   2   1   2   1   2   1   2   2   1   2   1   1   2   1   2   1   1   1   1   2   2   1   2   1   1   1   1   1   2   2   1   1   1   1   1   2   1   1   2   1   1   2   1   2   1   2   2   2   1   2   1   2   1   2   2   2   2   2   2   2   2   2   2   2   1   2   2   2   2   1   2   2   1   1   1   1   2   1   2   2   1   2   2   2   2   1   1   1   1   2   1   2   1   1   2   2   1   2   2   1   1   2   2   1   2   1   1   1   1   2   2   1   2   2   2   1   2   2   2   2   1   2   2   1   2   2   2   1
 MK-2-16                1   1   1   2   2   1   2   1   2   1   1   1   1   2   1   2   1   2   1   2   1   2   2   2   2   1   1   1   1   2   1   2   1   2   1   2   1   2   2   1   2   1   1   1   2   1   2   1   1   1   2   1   1   1   2   1   1   1   2   2   2   1   2   1   2   1   2   1   2   1   1   2   2   1   2   1   2   2   2   2   1   1   1   2   2   1   2   1   1   1   1   2   2   1   2   1   1   1   1   1   1   2   1   1   1   1   1   2   2   1   2   1   1   2   1   2   1   2   2   2   1   2   1   2   1   2   1   2   1   2   2   2   2   2   2   1   1   2   2   1   2   1   2   2   1   1   1   1   2   1   2   2   1   2   2   2   2   1   2   1   1   2   1   2   2   1   2   2   1   2   1   2   1   2   2   1   2   1   1   1   1   2   2   1   1   2   2   1   2   2   2   2   1   2   2   1   2   2   2   1
 MK-3-1                 1   2   2   2   2   1   1   1   1   2   2   2   2   1   2   1   2   2   1   2   1   2   2   2   1   2   1   1   1   1   2   1   2   2   2   2   2   2   1   2   2   2   1   2   1   2   1   1   2   1   2   1   1   1   2   1   1   2   2   2   1   2   1   1   1   1   1   2   1   1   2   2   1   1   2   2   2   2   1   1   2   1   1   2   2   1   1   1   2   2   2   1   2   2   1   2   1   2   2   2   2   1   2   1   2   2   1   1   1   1   2   1   2   1   1   1   1   2   1   1   1   2   2   2   1   2   1   1   2   1   1   1   1   2   1   1   1   1   1   1   2   1   2   2   2   1   1   1   1   2   1   1   2   1   1   1   2   1   1   1   1   2   2   2   2   1   2   2   2   2   1   2   2   1   1   1   1   1   1   2   1   1   1   2   2   2   2   1   1   2   2   1   1   2   1   2   1   1   1   2
 MK-3-2                 1   2   2   2   2   1   1   1   1   2   2   2   2   1   2   2   2   2   1   2   1   2   2   2   1   2   1   1   1   1   2   1   2   2   2   2   2   2   1   2   2   2   1   2   1   2   1   1   2   1   2   1   2   1   2   1   1   2   2   2   1   2   1   1   1   1   1   2   1   1   2   2   1   1   2   2   2   2   1   1   2   1   1   2   1   1   1   1   2   2   2   1   2   2   1   2   2   2   2   2   2   1   1   1   2   2   1   1   1   1   2   1   2   1   1   1   1   2   1   1   1   2   2   2   2   2   1   1   2   1   1   1   1   2   2   1   1   1   1   1   2   1   2   2   2   1   1   1   1   2   1   1   2   1   1   1   2   1   1   1   1   2   2   2   2   1   2   2   2   2   1   2   2   1   1   1   1   1   1   2   1   2   1   2   1   2   2   1   1   2   2   1   1   2   1   2   1   1   1   2
 MK-3-3                 1   2   2   2   2   1   1   1   1   2   2   2   2   1   2   2   2   2   1   2   1   2   2   2   1   2   1   1   1   1   2   1   2   2   2   2   1   2   1   1   2   2   1   2   1   2   1   1   2   1   2   1   2   1   2   1   1   2   1   2   1   2   1   1   1   1   2   2   1   1   2   2   1   1   2   2   2   1   1   1   2   1   1   2   1   1   1   1   2   2   2   1   2   2   1   2   2   1   1   2   2   1   2   1   2   2   1   1   1   1   2   1   2   1   1   1   1   2   1   1   1   2   2   2   2   2   1   1   2   1   1   1   1   2   2   1   1   1   2   1   2   1   2   2   2   1   1   1   1   2   1   1   1   1   1   1   2   1   2   1   1   1   2   1   2   1   2   2   2   2   2   2   2   1   1   1   1   1   1   2   1   2   1   2   1   2   2   1   1   2   2   1   1   1   1   2   1   1   1   1
 MK-3-4                 1   2   2   2   2   1   1   2   1   2   1   2   2   1   2   2   2   2   1   2   1   2   2   2   1   2   1   1   1   1   2   1   2   2   2   2   1   2   1   2   2   2   1   2   1   2   1   1   2   1   2   1   1   1   2   1   1   2   1   2   2   2   1   1   1   1   2   2   1   1   2   2   1   1   2   2   2   2   1   1   2   1   1   2   1   1   1   1   2   2   1   1   2   2   1   2   2   1   1   2   2   2   2   1   2   2   1   1   1   1   2   1   2   1   2   1   2   2   1   1   1   1   2   2   2   2   1   2   2   1   1   1   1   2   2   1   1   2   2   1   2   1   2   2   2   1   1   1   1   2   1   1   1   1   1   1   2   1   2   1   1   1   2   1   2   1   2   2   2   2   2   2   2   1   2   1   1   1   2   2   1   2   1   2   1   2   2   1   1   2   2   1   1   1   1   1   2   1   1   1
 MK-3-5                 1   2   2   2   2   1   1   2   1   2   1   2   2   1   2   2   2   1   2   2   1   2   2   2   1   2   2   1   1   1   2   1   2   2   2   2   1   2   1   2   2   2   1   2   1   2   1   1   2   1   2   2   1   1   2   1   1   2   2   2   1   1   1   1   1   1   2   2   1   1   2   2   1   1   1   2   2   2   1   2   2   2   1   2   2   1   1   1   2   2   1   1   2   2   1   2   2   1   1   1   2   2   2   1   2   1   1   1   1   2   2   1   2   1   2   1   2   2   1   1   2   1   2   2   1   1   1   2   2   1   1   1   1   2   2   1   1   2   2   1   2   1   2   2   2   1   1   1   1   2   1   1   1   1   1   1   2   1   2   1   1   1   2   1   2   1   2   2   2   1   1   2   2   1   2   2   2   1   2   2   2   2   1   2   1   2   2   1   1   2   2   1   2   1   1   1   1   1   1   1
 MK-3-6                 1   2   1   2   2   1   1   2   1   2   1   2   2   2   2   2   2   1   1   2   1   2   2   1   1   2   2   2   1   1   2   1   2   2   2   2   1   2   1   2   2   2   1   2   1   2   1   1   2   1   2   2   1   1   2   1   1   2   2   2   1   1   1   1   1   1   2   2   1   1   2   2   1   1   1   2   2   2   1   2   2   2   1   2   2   1   1   1   2   2   1   1   2   2   1   2   2   1   1   1   2   1   1   1   2   1   1   1   1   2   2   1   2   2   2   1   2   2   1   1   2   1   2   1   1   1   1   2   2   2   1   1   1   2   2   1   2   2   2   1   2   2   2   2   2   1   1   2   1   2   1   1   1   1   1   1   2   1   2   1   2   1   2   1   2   1   2   2   2   1   1   2   2   1   2   2   1   1   2   2   2   2   1   2   1   2   2   1   2   2   2   1   2   1   1   1   1   1   1   2
 MK-3-7                 1   2   1   2   2   1   1   2   1   2   1   2   2   2   2   2   1   1   1   1   1   2   2   1   1   2   2   2   1   1   2   2   2   2   2   2   1   2   1   2   2   2   1   2   1   2   1   1   2   1   2   2   1   1   2   1   1   2   2   2   1   1   1   1   1   1   2   2   1   1   2   1   1   1   1   2   2   2   1   1   2   2   1   2   2   1   2   1   2   2   1   1   2   2   1   2   2   1   2   1   2   1   1   1   2   1   2   1   1   2   2   1   2   2   2   1   2   2   1   1   2   1   2   1   2   1   1   2   2   2   1   2   1   2   2   1   2   1   2   1   2   2   2   1   2   2   1   2   1   2   1   1   1   1   1   1   2   1   2   1   2   1   2   1   2   1   2   2   2   1   1   2   2   2   1   2   2   1   2   2   2   2   1   2   1   2   2   1   2   2   2   1   2   1   1   1   1   1   1   2
 MK-3-8                 1   2   1   2   2   1   1   2   1   2   1   2   2   1   2   2   1   1   1   1   1   2   2   2   1   2   2   2   1   1   2   2   2   2   2   2   1   2   1   2   2   2   1   2   1   2   2   1   2   2   2   2   1   1   2   2   1   2   2   2   1   1   1   1   2   1   2   2   1   1   2   1   1   1   1   2   2   2   1   1   1   2   1   2   2   1   2   1   2   2   1   1   2   2   1   2   2   1   2   2   2   1   1   1   2   1   2   1   1   2   2   1   2   1   2   1   2   2   1   1   2   1   2   1   2   2   1   1   2   2   1   2   1   2   2   1   2   1   2   1   2   2   2   1   2   2   1   1   1   2   1   1   1   1   1   1   2   1   2   1   2   1   2   1   2   1   2   1   2   2   1   2   2   2   1   2   1   1   2   2   2   2   1   2   1   2   2   1   2   2   2   1   2   2   1   1   1   1   1   2
 MK-3-9                 1   2   1   2   2   1   1   2   1   2   1   2   2   1   2   2   1   1   2   1   1   2   1   2   1   2   2   2   1   1   2   2   2   2   2   2   1   2   1   2   2   2   1   2   1   2   2   1   2   2   2   1   1   1   2   2   1   2   2   2   1   1   1   1   2   1   2   2   1   2   2   1   1   1   1   2   2   2   1   1   1   2   1   2   2   1   2   1   2   2   1   2   2   2   1   2   2   1   2   1   2   1   1   1   2   1   2   1   1   2   2   1   1   1   2   1   2   2   1   1   2   1   2   1   2   2   1   1   2   2   1   2   1   2   1   1   2   1   2   1   2   2   2   1   2   2   1   1   1   2   1   1   1   2   1   1   2   2   2   1   2   1   2   1   2   2   2   1   2   2   2   1   2   2   1   1   1   1   2   2   2   2   1   2   1   1   2   1   2   2   2   2   2   2   1   1   1   1   1   2
 MK-3-10                1   2   1   2   2   1   1   2   1   2   1   2   2   1   2   2   1   1   2   1   2   2   1   2   1   2   2   1   1   1   2   2   2   2   2   2   1   2   1   2   1   2   1   2   2   2   2   1   2   2   2   1   1   1   2   2   1   2   2   2   1   1   1   1   2   1   2   2   1   1   1   1   1   1   1   1   2   2   1   1   1   2   1   2   2   1   2   1   2   1   1   2   2   2   1   2   1   1   2   1   2   1   1   1   2   1   2   1   1   2   2   1   1   1   2   2   2   2   1   1   2   1   2   1   2   1   1   2   2   2   1   2   2   1   1   1   1   1   2   1   2   2   2   1   2   1   1   1   1   2   1   1   1   2   1   1   2   2   2   1   2   1   1   1   2   2   2   1   2   2   2   1   2   2   1   1   1   1   2   1   2   2   2   2   1   1   2   1   2   2   2   2   2   2   1   1   1   1   1   2
 MK-3-11                1   2   1   2   1   1   1   2   1   2   1   2   2   1   2   2   1   1   2   1   2   2   1   2   1   2   2   1   1   2   2   2   2   2   2   2   1   2   1   2   1   1   1   2   1   2   2   1   2   2   2   2   1   1   2   2   1   2   2   2   1   1   1   1   2   2   2   2   2   1   1   1   1   1   1   1   2   2   1   1   1   1   1   2   2   1   2   1   2   1   1   2   2   2   1   2   1   1   2   1   2   1   1   1   2   1   2   1   1   2   2   1   1   2   2   2   2   2   1   1   1   1   2   1   2   1   1   2   2   2   1   1   2   1   1   1   1   1   1   1   2   2   1   1   2   1   2   1   1   2   1   1   1   2   1   1   2   2   2   1   1   1   1   1   2   1   2   1   2   2   1   2   2   1   1   1   1   1   2   1   2   2   1   2   2   1   2   1   2   1   2   2   2   2   1   2   1   1   1   2
 MK-3-12                1   1   1   2   1   1   1   2   1   2   2   2   2   1   1   2   1   1   2   2   2   2   1   2   1   2   2   1   1   2   2   2   2   2   2   2   1   2   1   2   1   1   1   1   1   1   2   1   2   2   2   2   1   2   2   2   1   2   2   2   1   1   1   1   2   2   2   2   1   1   1   1   2   1   1   1   2   2   1   1   1   1   1   2   2   2   2   1   2   1   1   2   2   2   1   2   1   1   1   1   2   1   2   1   2   1   1   1   1   2   2   1   1   2   2   2   2   1   1   1   1   1   2   1   2   1   1   2   2   2   1   1   2   1   1   1   1   1   1   1   2   2   1   1   2   1   1   1   1   1   1   1   1   2   1   1   2   2   2   1   1   1   1   1   2   1   2   1   1   2   1   2   2   1   1   1   1   1   2   1   2   2   1   2   2   1   2   1   2   1   2   2   2   2   1   2   1   1   1   2
 MK-3-13                1   1   2   2   1   1   1   1   1   2   2   2   2   1   1   2   1   1   2   2   2   2   1   2   1   2   1   1   1   2   2   2   2   1   2   2   1   2   1   2   1   1   1   1   1   1   2   1   2   2   2   2   1   2   2   2   1   2   2   2   1   1   1   1   2   2   2   1   1   1   1   1   2   1   1   1   2   2   1   2   1   1   1   2   2   2   2   1   2   1   1   2   2   2   1   2   1   1   1   1   2   1   2   1   2   1   1   1   1   1   2   2   1   2   2   1   2   1   1   1   1   1   2   1   2   1   2   2   2   2   2   1   1   1   1   1   1   1   1   1   2   2   1   1   2   1   1   1   1   1   2   1   1   2   1   1   2   2   2   1   1   1   1   1   2   1   1   1   1   2   1   2   2   1   1   2   1   1   2   2   2   2   1   2   2   1   2   1   2   1   2   2   2   1   1   2   1   1   1   2
 MK-3-14                1   1   2   2   1   1   1   1   1   2   2   2   2   1   1   2   1   1   1   2   2   2   1   2   1   2   1   1   1   2   2   2   2   1   2   2   1   2   1   1   1   1   1   1   1   1   2   1   2   2   1   2   1   2   2   2   1   1   2   2   1   1   2   1   2   2   1   2   1   1   1   1   2   1   1   2   2   2   1   1   1   1   1   2   2   1   2   2   2   1   1   1   1   2   2   2   1   1   1   1   1   1   1   1   2   1   1   1   1   1   2   1   1   2   2   1   2   1   1   1   1   1   2   1   2   1   2   2   2   2   2   1   1   1   1   1   1   1   2   2   2   1   1   1   2   2   1   1   1   1   2   2   1   2   1   1   2   1   2   1   2   1   1   1   2   1   1   1   1   2   1   2   2   1   1   2   1   1   2   2   2   2   1   2   2   1   2   1   2   1   2   2   2   1   1   1   1   1   1   2
 MK-3-15                1   1   2   2   1   1   1   1   1   2   1   2   1   1   1   2   1   1   1   1   2   2   1   2   2   2   1   1   1   2   2   2   2   1   2   2   1   2   1   1   1   1   1   2   1   1   1   1   2   2   1   2   1   2   2   2   1   1   2   2   1   1   2   1   2   1   1   2   1   1   1   2   2   1   1   2   2   2   1   1   1   1   2   2   2   1   2   2   2   1   1   1   1   2   2   2   1   2   1   1   1   1   1   1   2   1   2   1   1   2   2   1   1   2   2   1   2   1   1   1   1   1   2   1   2   1   2   2   2   2   2   1   2   1   1   1   1   1   2   2   2   1   1   1   1   2   1   1   1   2   2   2   1   2   1   1   2   1   2   1   2   1   2   1   2   2   1   1   1   2   1   2   1   2   1   2   1   1   2   2   2   2   2   2   2   1   2   1   2   1   2   2   2   1   1   1   2   1   1   2
 MK-3-16                1   1   2   2   1   1   1   1   1   2   1   2   1   1   1   2   1   1   1   1   2   2   1   2   2   2   1   1   1   1   2   1   2   1   1   2   1   2   1   2   1   1   1   2   1   2   1   1   2   2   1   2   1   2   2   2   1   2   2   1   1   2   2   2   2   2   2   2   1   1   1   2   2   1   1   2   2   2   1   1   1   2   2   2   2   1   2   2   2   1   1   1   1   2   2   2   1   2   1   1   1   1   1   1   2   1   2   1   2   2   2   1   1   1   2   1   2   1   1   2   1   1   2   1   2   2   2   2   2   2   2   1   2   1   1   1   1   1   2   2   2   1   1   2   1   2   1   1   1   2   2   2   1   2   2   1   2   1   2   1   2   1   2   1   2   2   1   1   1   2   1   2   1   2   1   2   1   1   2   2   1   2   2   2   2   1   2   1   2   1   2   2   2   1   1   1   1   1   1   2
 MK-4-1                 1   1   2   1   1   1   1   1   2   2   2   2   2   1   2   1   2   1   2   2   1   2   2   1   1   2   1   1   2   1   2   1   1   2   2   2   1   2   1   2   1   2   1   1   1   1   2   1   1   1   1   2   1   1   2   1   2   2   2   2   1   1   2   2   2   2   2   2   1   1   1   2   2   1   2   1   1   2   1   1   2   1   1   2   1   2   2   1   1   2   1   2   1   2   1   2   2   1   1   1   1   1   2   1   2   2   2   1   1   1   1   1   1   2   2   2   1   1   1   1   2   1   2   2   2   2   1   1   1   2   2   2   2   2   1   2   1   2   1   2   2   2   2   1   2   1   1   2   1   1   1   2   2   1   1   2   1   1   1   2   1   2   1   2   1   1   2   1   1   1   1   2   2   2   1   1   2   2   1   1   2   2   1   1   1   2   2   2   1   1   1   1   2   1   2   2   2   1   2   2
 MK-4-2                 1   1   2   1   1   1   2   1   2   2   2   2   2   1   2   1   2   1   2   2   1   2   2   1   1   2   2   1   2   1   2   1   1   2   2   2   1   2   2   2   1   2   1   1   1   1   2   1   1   1   1   2   2   1   2   1   2   2   2   2   1   1   2   2   2   2   2   2   2   1   1   2   1   1   2   2   1   1   1   2   2   1   1   2   1   2   2   1   1   2   1   2   1   2   2   2   2   1   1   1   1   1   2   1   2   2   1   1   1   2   1   1   1   2   1   2   2   1   1   1   2   1   2   2   2   2   1   1   1   2   2   2   2   2   1   2   1   2   1   2   1   2   2   1   2   1   2   2   2   1   1   2   2   1   1   2   1   1   1   2   2   1   1   2   1   1   2   1   1   1   2   2   2   2   1   1   2   2   1   1   2   2   1   1   1   2   2   2   1   1   1   2   2   1   2   2   2   1   2   2
 MK-4-3                 1   1   1   1   2   1   2   1   2   2   2   2   2   1   2   1   2   1   2   2   1   2   2   2   1   2   1   1   2   1   2   1   1   2   2   1   1   2   2   2   1   2   1   1   1   2   1   1   1   1   1   1   2   1   2   1   1   2   2   2   1   1   2   2   2   2   2   2   2   1   1   2   1   1   2   1   1   1   1   2   2   1   2   1   1   2   2   1   1   2   2   2   1   2   2   2   2   1   1   1   1   1   1   1   1   1   1   1   1   2   1   1   1   2   1   2   2   1   1   1   2   1   2   2   2   2   1   1   1   2   2   2   2   1   1   2   1   2   1   2   1   2   2   1   2   2   2   2   2   1   1   2   2   1   1   2   1   1   2   2   2   1   2   1   1   1   2   1   1   2   2   2   2   2   1   1   2   1   1   1   2   1   1   1   1   2   1   2   1   1   1   2   2   1   2   2   2   1   1   2
 MK-4-4                 1   1   1   1   2   1   2   1   1   1   2   2   2   1   2   1   2   1   2   2   1   2   2   2   1   2   1   1   2   1   1   1   1   2   2   1   1   2   1   2   1   2   1   1   1   2   1   1   1   1   1   1   2   1   2   1   1   2   2   2   1   1   2   2   2   2   2   2   2   1   1   2   1   1   1   2   1   1   2   2   2   1   2   1   1   2   2   1   2   2   2   2   1   2   2   2   2   1   2   1   1   1   2   1   1   1   1   1   1   2   1   1   1   2   1   2   2   1   1   1   2   1   2   2   2   2   1   1   1   2   2   2   2   1   2   2   2   2   1   2   1   2   2   2   2   2   2   2   2   1   1   2   2   1   1   2   2   1   2   2   2   1   2   1   1   1   2   1   1   2   2   2   2   2   2   1   2   1   1   1   2   1   1   1   1   2   1   2   1   1   1   2   2   1   2   2   2   1   1   2
 MK-4-5                 1   1   1   1   2   1   2   1   1   1   2   2   2   1   2   1   2   1   2   2   1   2   1   2   1   2   1   1   2   1   1   1   1   2   2   1   1   2   1   2   1   2   1   1   1   2   1   1   1   1   1   2   2   1   2   1   2   2   2   1   2   1   2   2   2   2   2   2   2   1   1   1   1   1   1   2   1   1   2   2   2   1   2   2   1   2   2   1   2   2   2   2   2   1   2   2   2   1   2   1   1   1   2   1   1   1   1   1   1   2   1   1   1   2   2   2   2   1   1   1   2   1   1   2   2   2   1   1   2   2   2   2   2   1   2   2   2   2   1   1   1   2   2   2   2   2   2   2   2   1   1   2   2   1   1   2   1   1   2   2   2   1   2   2   1   1   2   1   1   2   2   2   2   2   1   1   2   1   1   1   2   1   1   1   1   1   1   1   1   1   2   2   1   1   2   1   2   1   2   2
 MK-4-6                 1   2   1   2   2   1   2   1   1   1   2   2   1   1   2   1   2   1   2   2   1   2   1   2   1   2   1   1   2   1   2   1   1   2   2   1   1   2   1   2   1   2   2   1   2   2   1   1   1   1   1   2   2   1   2   1   2   2   2   1   2   1   2   2   2   2   2   2   2   1   1   1   1   1   1   2   1   1   2   2   2   1   2   2   1   2   2   1   2   2   2   2   2   1   2   2   2   1   1   2   1   1   2   2   1   1   1   1   1   2   2   2   1   2   2   2   2   1   1   1   2   1   1   2   2   2   1   1   2   2   2   2   2   1   2   2   2   2   1   1   2   2   2   2   2   2   2   2   2   1   1   2   2   2   1   2   1   1   2   2   2   1   2   2   2   1   2   1   1   1   1   2   2   2   1   1   2   1   1   1   2   1   1   1   1   1   1   2   1   1   2   2   1   1   2   1   2   1   2   2
 MK-4-7                 1   2   1   2   2   1   2   1   1   1   2   2   1   2   2   1   2   1   2   1   1   1   1   2   2   2   1   1   2   1   2   1   1   2   2   1   1   2   1   2   1   2   2   1   2   2   1   1   1   1   1   2   2   1   2   1   2   2   2   1   1   1   2   2   2   2   2   2   2   1   1   2   1   1   1   1   1   1   2   2   2   1   2   2   1   2   2   1   2   2   1   2   2   1   2   2   2   1   1   1   1   1   2   2   1   1   1   1   1   2   2   2   1   2   2   2   2   1   1   1   2   1   1   2   2   2   1   1   2   2   2   2   2   1   2   2   2   2   1   2   2   2   2   2   2   1   2   2   2   1   1   2   2   2   1   2   1   1   2   2   2   1   2   2   2   1   2   1   1   1   1   2   1   2   1   1   2   1   1   2   2   1   1   1   1   1   1   2   1   2   2   2   1   1   2   1   2   1   2   2
 MK-4-8                 1   2   2   2   2   1   2   1   1   1   2   2   1   2   2   1   2   1   2   1   1   1   1   1   2   2   1   1   2   1   1   1   1   2   2   1   1   2   1   1   2   2   2   1   2   2   1   1   1   1   1   2   2   1   2   2   2   2   2   1   1   1   2   2   2   2   2   2   2   1   1   2   1   1   1   1   1   1   2   2   2   2   2   1   1   2   2   1   2   2   1   2   2   1   2   2   2   2   1   1   1   1   2   2   1   1   1   1   2   2   2   2   1   2   2   2   2   1   1   1   2   1   1   2   2   1   2   1   2   2   2   2   2   1   2   2   2   2   1   2   2   2   2   2   2   1   1   2   2   1   1   2   2   2   1   1   1   1   2   2   2   1   2   2   2   1   2   1   2   1   1   2   2   2   1   1   2   1   1   2   2   1   1   1   1   1   1   2   1   2   2   2   2   1   2   1   2   1   2   2
 MK-4-9                 1   2   2   2   1   1   2   1   1   1   2   2   1   2   2   2   2   1   2   1   1   1   2   1   2   2   1   1   2   1   1   1   1   2   2   1   1   2   2   1   2   2   1   1   2   2   2   1   1   2   1   2   2   1   2   1   2   1   2   1   1   1   2   2   2   2   2   2   2   1   1   2   1   1   1   1   1   1   2   2   2   2   2   1   1   2   2   1   2   2   1   2   2   1   2   2   2   2   1   1   1   1   2   2   1   1   2   1   2   2   2   1   2   2   2   2   2   1   1   2   2   1   2   2   1   1   2   1   2   2   2   2   1   1   2   1   2   2   1   2   2   2   2   2   2   1   2   2   2   1   1   2   2   2   1   1   1   2   2   2   2   1   2   2   2   1   2   1   2   1   1   2   2   2   1   1   2   1   1   2   2   1   1   2   1   2   1   2   1   2   2   1   2   1   2   1   2   1   2   1
 MK-4-10                1   2   2   2   1   1   2   1   1   1   2   2   1   2   2   2   2   1   2   1   1   2   2   1   2   2   1   1   2   1   1   1   1   2   2   1   1   2   1   1   2   2   1   1   2   2   2   1   1   1   1   2   2   1   2   1   2   1   2   1   1   1   1   2   2   2   2   2   2   1   1   2   1   1   1   1   1   1   2   2   2   2   2   1   2   2   2   1   2   2   1   2   2   1   2   2   2   2   2   1   1   1   2   2   1   1   2   1   2   2   2   1   2   2   2   1   2   1   1   2   2   1   2   2   1   1   2   1   2   2   2   2   1   1   2   1   2   2   1   2   1   1   2   1   2   1   2   2   2   1   1   2   2   2   2   1   1   2   2   2   2   1   2   2   2   1   2   1   1   1   1   2   2   2   1   1   2   1   1   2   2   1   1   2   1   2   1   1   1   2   2   1   2   1   2   1   2   1   2   1
 MK-4-11                2   2   2   2   1   1   2   1   2   1   2   2   1   2   2   2   1   1   2   1   1   2   2   1   2   2   1   1   2   1   1   1   1   1   2   1   1   2   1   1   2   2   1   1   2   2   1   1   1   1   1   1   2   1   2   1   2   1   2   1   1   1   1   2   2   2   2   2   2   1   1   2   1   1   1   1   1   1   2   2   2   2   1   1   2   2   2   1   2   2   1   2   2   1   2   2   2   2   2   2   1   1   2   2   1   1   2   1   2   2   2   1   2   2   2   1   2   1   1   2   2   1   2   2   1   1   2   2   2   2   1   2   1   1   1   1   2   2   1   2   1   2   2   1   2   1   1   2   1   1   1   2   2   1   2   1   2   2   2   2   2   1   2   2   2   1   2   1   1   1   1   2   2   2   1   1   2   1   1   2   2   1   2   2   1   1   1   1   1   2   1   1   2   1   2   1   2   1   1   1
 MK-4-12                2   2   2   2   2   1   2   1   2   1   2   1   1   2   2   2   1   1   1   1   1   2   1   2   2   1   1   1   2   1   1   1   1   1   2   1   1   2   1   1   2   2   1   1   2   2   1   1   1   1   1   1   2   1   2   1   2   1   2   1   2   1   1   2   2   2   1   2   2   1   1   2   1   1   1   1   1   1   2   2   2   2   1   1   1   2   2   1   2   2   1   2   2   1   1   2   2   2   2   2   1   1   2   2   1   1   2   1   2   1   1   1   2   2   2   1   1   1   2   2   2   1   2   2   1   1   2   2   2   2   1   2   1   1   1   1   2   2   1   2   1   2   2   1   2   1   1   2   1   1   1   2   2   1   2   1   2   2   2   2   2   1   2   2   2   2   2   1   1   1   1   1   2   2   2   1   2   1   1   2   2   1   2   2   1   1   1   1   1   2   1   1   2   1   2   1   2   1   1   1
 MK-4-13                2   2   1   2   2   1   2   1   2   2   2   1   1   2   1   2   1   1   1   1   1   2   1   2   2   1   1   1   2   1   1   1   1   1   2   1   1   2   1   1   2   2   1   1   2   2   1   1   1   1   2   1   2   1   2   1   1   2   2   1   2   1   1   2   2   2   1   2   2   1   1   2   1   1   1   1   1   1   2   2   1   2   1   1   1   2   2   1   2   2   2   2   1   1   1   2   1   2   2   1   1   1   2   2   1   1   2   1   2   1   1   2   2   2   2   1   1   1   2   2   2   1   2   2   1   1   1   2   2   2   1   2   1   1   1   1   2   2   1   1   1   2   2   1   2   1   1   2   1   1   1   2   1   1   2   1   1   2   2   2   2   1   2   2   2   2   2   1   2   2   1   1   2   2   2   1   2   1   1   2   2   2   2   2   1   1   1   1   1   2   2   1   2   2   2   1   2   1   1   1
 MK-4-14                2   2   1   1   2   1   2   1   2   1   2   1   1   2   1   2   2   1   1   1   1   2   1   2   1   1   1   1   2   1   1   1   1   1   2   1   1   2   1   1   2   2   1   1   2   2   1   1   1   1   2   1   2   1   2   1   1   2   2   1   2   1   1   2   2   2   1   2   2   1   2   1   1   1   1   1   1   1   1   2   2   2   1   1   2   1   2   1   1   2   2   2   1   1   1   2   1   2   2   2   1   1   2   2   1   1   2   1   2   1   1   2   1   2   2   1   2   1   2   1   1   1   2   2   1   2   2   2   2   1   1   2   1   1   2   1   2   2   1   2   1   1   2   1   2   1   1   2   1   1   1   1   2   1   2   1   1   2   2   2   2   1   2   2   2   2   2   1   2   2   1   1   2   2   2   1   2   1   1   2   2   2   2   2   1   1   1   2   1   2   2   1   2   2   2   2   2   1   1   1
 MK-4-15                2   2   1   1   2   1   2   1   2   1   2   2   1   2   1   2   2   1   1   1   1   2   1   2   1   1   1   1   2   1   1   1   1   1   1   1   1   2   1   1   2   2   1   1   2   2   1   1   1   1   2   1   2   1   1   1   1   2   2   1   2   1   1   2   2   2   1   2   2   1   2   1   1   1   1   1   1   1   1   2   2   2   1   1   1   1   1   1   1   2   2   2   2   1   1   2   1   2   2   2   1   1   2   2   2   1   2   1   2   1   2   2   1   1   2   1   1   1   2   2   1   1   2   2   1   2   2   2   2   1   1   2   1   1   2   1   2   2   1   2   1   1   2   1   1   1   1   2   1   1   1   1   1   1   2   1   1   2   2   2   2   1   2   2   2   2   2   1   2   1   1   1   2   2   1   1   2   1   1   2   2   2   2   2   1   1   1   2   1   2   2   1   2   2   2   2   2   1   1   1
 MK-4-16                2   2   2   1   2   1   2   1   2   1   2   1   1   2   1   2   2   2   1   1   1   2   1   1   1   2   1   1   2   1   2   1   1   1   1   1   1   2   1   1   2   2   1   1   2   2   1   1   1   1   2   1   2   1   1   1   1   2   2   1   2   1   1   2   2   2   1   2   2   1   2   1   1   1   2   1   2   1   1   2   2   1   1   1   1   1   1   1   1   2   2   2   2   1   1   2   1   2   2   2   1   1   2   2   2   1   2   1   2   1   2   2   1   1   1   1   2   1   2   2   1   1   2   2   1   2   2   2   2   1   1   2   1   1   2   1   2   2   1   2   1   1   2   1   2   1   1   2   1   1   1   1   1   1   2   1   1   2   2   2   2   2   2   2   2   2   2   1   1   1   1   1   2   2   1   1   2   1   1   2   2   1   2   2   1   1   1   2   2   2   2   1   2   2   2   2   2   1   1   1
 MK-5-1                 1   2   2   1   2   2   2   2   2   2   2   2   1   2   1   1   2   1   2   2   1   2   1   2   1   1   1   2   2   1   2   1   2   1   1   2   1   2   2   1   2   2   1   2   2   2   2   2   2   2   1   2   2   2   2   1   1   2   2   2   2   1   1   1   1   2   1   2   1   1   2   1   2   1   2   2   2   2   1   1   2   2   2   1   1   2   2   2   1   1   1   1   1   1   1   1   1   1   2   2   2   2   1   2   2   2   1   1   1   2   1   2   2   2   1   1   1   1   1   1   1   1   2   1   2   1   1   1   2   2   1   2   1   2   2   1   1   1   1   2   1   2   2   2   2   1   1   1   2   2   1   1   1   2   2   2   2   2   2   2   1   1   1   2   2   1   2   1   2   2   1   2   1   1   1   2   1   1   1   1   2   2   1   2   1   1   1   1   2   1   2   2   2   1   2   1   1   2   1   1
 MK-5-2                 2   2   2   1   2   2   2   2   2   2   1   2   2   2   1   2   2   1   2   2   1   2   1   2   1   1   1   2   2   1   2   1   2   1   1   2   1   2   2   1   2   2   2   2   2   2   2   2   2   1   2   2   2   1   2   1   1   2   2   1   2   2   1   1   1   2   1   2   1   1   2   1   2   2   2   2   2   2   1   1   2   2   2   1   1   2   2   2   1   1   1   1   1   1   1   1   1   2   2   2   2   2   2   2   2   2   1   1   1   2   1   2   2   2   1   1   1   1   1   1   1   1   2   1   2   1   1   1   2   2   1   2   1   2   2   1   1   1   1   1   1   2   2   2   2   1   1   1   2   2   1   1   1   2   2   2   2   2   2   2   2   1   1   2   1   1   2   1   2   2   1   2   1   1   1   2   1   1   1   1   2   2   2   2   1   1   2   2   2   1   2   2   2   1   2   1   1   2   1   1
 MK-5-3                 2   2   2   1   2   2   2   2   2   2   1   2   2   2   1   2   1   1   2   2   1   2   1   1   1   1   1   2   2   1   2   1   2   1   1   2   2   2   2   1   2   2   2   2   2   2   2   2   2   1   2   2   2   1   2   1   1   2   2   1   2   2   1   1   1   2   1   2   1   1   2   1   2   2   2   2   2   2   1   2   2   2   2   1   1   2   2   2   1   2   1   1   1   1   1   1   1   2   2   2   2   2   2   1   2   2   1   1   1   2   1   2   2   2   1   2   1   2   1   1   1   2   2   1   2   2   2   1   2   2   1   2   1   2   2   1   1   1   1   1   1   2   2   2   2   1   1   1   2   2   1   1   2   2   2   1   2   2   2   2   2   1   1   2   1   1   2   2   2   2   1   2   1   1   1   2   1   1   1   1   2   2   2   2   1   1   2   1   2   1   1   2   2   1   2   1   1   2   1   1
 MK-5-4                 2   2   2   1   2   2   2   2   2   2   1   2   2   2   1   2   1   1   2   2   1   2   1   1   2   1   1   2   2   1   2   1   2   1   1   2   2   2   2   1   2   1   2   2   2   1   2   2   2   1   2   2   2   1   2   1   1   2   2   2   2   2   1   1   1   2   1   2   1   1   2   1   2   2   2   2   2   2   2   2   2   2   2   1   1   2   2   2   1   2   1   1   1   1   1   1   1   2   2   2   2   2   2   1   2   2   1   1   1   2   2   2   2   2   1   2   1   2   1   1   1   2   2   1   2   2   2   1   2   2   2   2   1   2   2   1   1   1   1   1   1   2   2   2   2   2   1   2   2   2   1   1   1   2   1   2   2   2   2   2   1   1   1   1   1   1   2   2   2   2   1   2   1   1   2   2   2   1   2   1   2   2   2   2   1   1   2   1   2   1   1   2   2   1   2   1   2   2   1   1
 MK-5-5                 2   2   2   1   2   2   2   1   2   2   1   2   2   2   1   2   1   1   2   2   2   2   1   1   2   1   1   2   2   1   2   1   1   1   1   2   2   2   2   1   2   1   2   2   2   1   2   2   2   1   2   2   2   1   2   1   1   2   2   2   2   2   1   1   2   1   1   2   1   1   2   1   2   2   2   2   2   2   2   2   2   1   2   1   1   2   2   1   1   2   1   2   1   1   1   1   1   2   2   2   2   2   2   1   2   2   1   1   1   2   2   2   2   2   1   2   1   1   1   1   1   2   2   1   2   2   2   1   2   2   2   2   1   2   2   1   1   1   1   1   1   2   2   2   2   2   1   2   2   2   1   1   1   2   1   1   2   2   2   2   1   1   1   2   1   2   2   2   2   2   2   2   1   2   2   1   2   1   2   1   2   2   2   1   1   1   1   1   2   2   1   2   2   2   2   1   2   2   1   1
 MK-5-6                 2   2   2   1   2   2   2   1   2   2   1   2   2   1   1   2   1   1   2   1   2   1   1   1   2   1   1   2   2   2   2   1   1   1   1   2   2   2   2   1   2   1   2   2   2   1   2   1   2   1   2   2   1   1   1   1   1   2   2   2   1   2   1   1   2   1   1   2   1   1   2   1   2   2   2   2   2   2   2   2   2   1   2   1   1   2   2   1   1   2   1   2   1   1   1   2   2   2   2   2   2   2   2   1   2   2   1   1   2   2   2   2   2   2   1   2   1   1   1   1   1   2   2   1   2   2   2   1   2   2   2   2   1   2   2   1   1   1   1   1   1   2   2   2   2   2   1   2   2   1   1   1   1   2   1   1   2   2   2   2   1   1   1   2   1   2   2   2   1   2   2   2   1   2   2   2   2   1   2   1   2   2   2   1   1   1   1   1   2   2   1   2   2   2   2   1   2   2   1   1
 MK-5-7                 1   2   2   1   2   2   2   2   2   2   1   2   2   2   2   2   1   2   2   1   2   1   1   1   2   1   1   2   2   2   2   1   1   1   1   2   2   2   2   1   2   1   2   2   2   1   1   1   2   1   2   2   2   1   1   1   1   2   2   2   1   2   1   1   2   1   1   2   1   2   1   1   1   2   2   2   2   2   2   2   1   1   2   1   1   2   2   1   1   2   1   2   1   2   1   2   2   2   2   2   2   2   1   1   2   2   1   1   2   2   2   2   2   1   1   2   1   1   1   1   2   2   2   1   2   2   2   1   2   2   2   2   1   1   2   2   1   1   1   1   1   2   2   2   2   2   1   2   2   1   1   1   1   2   1   1   2   2   2   2   1   1   1   1   1   2   2   2   1   2   2   2   1   2   2   2   2   1   2   1   2   2   2   2   1   1   1   1   1   2   1   2   2   2   2   1   2   2   1   1
 MK-5-8                 1   2   2   1   2   2   2   2   2   1   1   2   2   2   2   2   1   2   2   1   2   1   1   1   2   1   1   2   2   2   2   1   1   1   1   2   2   2   2   1   2   1   2   1   2   1   1   1   2   1   2   2   2   1   1   1   1   2   2   1   1   2   1   1   1   1   1   2   1   2   1   1   1   2   2   2   2   2   2   2   1   1   2   1   1   2   2   1   1   2   1   1   1   2   1   2   2   1   2   2   2   2   1   1   2   2   1   1   2   2   2   2   2   1   1   2   1   1   2   1   2   2   2   1   2   2   1   1   2   2   2   2   1   1   2   1   1   1   2   1   1   1   2   2   2   1   1   2   2   1   1   1   1   2   1   1   2   2   2   2   1   1   2   1   1   2   2   2   1   2   2   2   1   2   2   2   2   1   2   1   2   2   2   2   2   1   1   1   1   2   1   2   2   2   2   1   2   2   1   1
 MK-5-9                 1   2   1   1   2   2   2   2   1   1   1   2   2   2   2   2   1   2   2   1   1   2   1   1   2   1   1   2   2   2   2   1   1   1   1   2   2   2   2   1   2   1   2   1   2   1   1   1   2   1   2   1   2   1   1   1   1   2   2   1   1   1   1   1   1   1   1   1   1   2   1   1   1   2   2   2   2   2   2   2   2   1   2   1   1   1   2   1   1   2   1   1   1   2   1   2   1   1   2   2   1   2   2   2   2   2   1   1   2   2   1   2   2   1   1   1   1   1   2   1   1   2   2   2   2   2   1   2   2   2   2   2   1   1   2   1   1   1   2   1   2   1   2   1   2   1   1   2   2   1   1   1   2   2   1   1   2   2   2   2   1   1   2   1   1   2   2   2   1   1   2   2   1   2   1   2   2   1   2   1   2   2   2   2   2   1   1   1   1   1   1   2   2   2   2   1   2   2   1   1
 MK-5-10                1   2   1   2   2   2   2   2   1   1   1   2   2   2   2   2   1   2   2   1   2   2   1   1   2   1   1   2   2   2   2   1   1   1   1   2   1   2   2   1   2   1   1   1   2   1   1   1   2   1   2   1   2   1   1   1   1   2   2   1   2   1   1   1   1   1   1   2   1   2   1   1   1   2   2   2   2   1   2   2   2   1   2   1   1   1   2   1   1   2   1   1   2   2   1   2   1   1   2   2   1   2   2   2   2   2   1   1   2   2   1   2   2   1   1   1   1   1   2   1   1   1   2   1   2   2   1   2   2   2   1   2   2   1   2   1   1   1   2   1   2   1   2   1   2   1   1   2   2   1   1   1   2   2   1   1   2   2   2   2   2   1   2   1   1   2   1   2   1   1   2   2   1   2   2   2   2   2   2   2   2   2   2   2   2   1   2   1   2   1   2   2   2   2   2   1   2   1   1   1
 MK-5-11                1   2   1   2   2   2   2   2   1   1   1   1   1   2   2   2   1   2   2   1   1   2   1   1   2   1   1   2   2   2   2   1   1   1   1   2   1   2   2   1   2   1   1   1   2   1   1   2   2   1   2   1   2   1   1   1   1   2   1   2   2   1   1   1   1   1   1   2   2   2   1   1   2   2   2   2   2   1   2   2   2   1   2   1   1   1   2   1   1   2   1   1   2   2   1   2   2   1   2   2   1   2   1   2   2   2   1   1   1   2   1   2   2   1   1   1   1   1   1   2   2   1   2   1   2   2   1   2   2   2   1   2   2   1   2   1   1   1   2   1   1   1   2   1   2   1   1   1   2   1   1   1   2   2   1   1   1   1   2   2   2   2   2   1   1   2   1   2   1   1   2   2   1   2   2   2   2   2   2   2   2   2   2   2   2   1   2   1   2   1   2   2   2   2   2   1   2   1   1   1
 MK-5-12                1   2   2   2   2   2   2   2   1   1   1   1   1   2   2   2   1   1   2   1   1   2   1   1   2   1   1   2   2   2   2   1   2   1   1   2   1   2   2   1   2   1   1   1   2   1   1   2   1   1   2   1   2   1   1   1   1   2   1   2   2   1   1   1   1   1   1   2   2   2   1   1   2   2   2   2   2   1   2   2   2   1   2   1   1   1   2   1   1   1   1   1   2   1   1   2   2   1   2   2   2   2   1   2   2   1   2   1   1   2   1   2   2   1   1   1   1   1   1   2   2   1   1   1   2   2   1   2   2   2   1   2   2   1   2   1   1   1   2   1   1   1   2   1   2   1   1   2   2   1   1   1   2   2   1   1   1   1   2   2   2   2   2   2   1   2   1   2   1   1   2   2   1   2   2   2   2   2   2   2   2   2   2   2   2   1   2   1   2   1   2   2   2   2   2   1   2   1   1   2
 MK-5-13                1   2   2   2   2   2   2   2   1   1   1   1   1   2   2   1   1   1   2   1   1   2   1   1   2   1   1   2   2   2   2   1   2   2   1   2   1   2   2   1   2   1   1   1   2   1   2   2   1   1   2   1   2   1   1   1   1   2   1   2   2   1   1   1   2   1   2   2   2   2   1   1   2   2   2   2   2   1   2   2   2   1   2   1   1   1   1   1   1   1   2   1   2   1   1   2   2   1   1   2   1   2   1   1   2   1   2   1   1   2   1   2   2   1   1   1   1   2   1   2   2   1   1   1   2   2   1   2   2   2   1   2   2   1   2   1   1   1   2   1   1   2   2   1   2   1   1   2   2   1   1   1   2   2   1   1   1   1   2   2   2   2   2   2   1   2   1   2   1   1   2   2   1   2   2   2   2   2   2   2   2   2   2   2   2   1   2   1   2   1   2   2   2   2   2   1   2   1   1   2
 MK-5-14                1   2   2   2   2   2   2   2   1   1   1   1   1   2   2   1   1   1   2   1   1   2   1   1   2   1   2   2   2   2   2   1   2   2   1   2   1   2   2   1   2   1   1   1   1   1   2   2   1   2   1   1   2   1   1   1   1   2   1   2   2   1   1   1   2   1   2   2   2   2   1   1   2   2   2   2   1   1   2   2   2   1   2   1   1   2   1   2   1   1   2   1   2   1   1   2   2   1   1   2   1   2   1   1   2   1   2   1   1   2   1   2   2   2   1   1   1   1   1   2   2   1   1   1   1   2   1   2   2   2   1   2   2   1   2   1   1   1   2   1   1   2   2   1   2   1   1   1   2   1   1   1   2   2   1   2   1   1   2   2   2   2   2   2   1   2   1   2   1   1   2   2   1   2   2   2   2   1   2   2   2   2   2   2   2   1   2   1   2   2   2   2   2   2   2   1   2   1   1   2
 MK-5-15                1   2   2   2   2   2   2   2   1   1   1   1   1   2   2   1   1   1   2   1   1   1   2   1   2   1   2   2   1   2   2   2   2   2   1   2   1   2   2   1   2   1   1   1   1   1   1   2   1   2   1   2   2   1   1   1   1   2   1   1   2   2   1   2   1   1   2   2   2   2   2   1   2   2   2   2   1   1   2   2   2   1   2   1   1   2   1   2   1   1   2   1   2   2   2   2   2   1   1   2   1   2   1   1   2   1   2   1   1   2   1   2   1   2   1   1   1   1   1   1   2   1   1   1   1   2   1   2   2   2   1   2   2   1   2   1   2   1   2   1   1   2   2   1   2   1   2   1   2   1   1   1   2   2   1   2   2   1   2   2   2   2   2   2   1   2   1   2   1   1   2   2   1   2   1   2   2   1   2   2   2   2   2   2   2   2   2   1   2   2   2   2   2   2   2   1   2   2   1   2
 MK-5-16                1   2   2   2   2   1   2   2   1   1   1   2   1   2   2   1   1   1   2   1   1   1   2   1   2   1   1   1   1   2   2   2   2   2   1   1   1   2   2   1   2   1   1   1   1   1   1   1   2   2   1   2   2   1   2   2   1   2   1   1   2   2   1   2   1   1   2   2   2   2   2   1   2   2   2   2   1   1   2   2   2   1   2   2   1   1   1   2   1   2   2   1   1   2   2   2   2   1   1   2   1   2   1   1   2   1   2   1   1   2   1   2   1   2   1   1   1   1   1   1   2   1   1   1   1   1   2   2   2   2   1   2   2   1   2   1   2   1   2   1   1   2   2   1   2   2   2   1   2   1   1   2   2   1   1   2   2   1   2   2   2   2   2   2   1   2   1   2   2   2   2   2   1   2   1   2   2   1   2   2   2   2   2   2   2   2   2   2   2   1   2   1   2   2   2   2   2   2   1   2
 MK-6-1                 1   1   1   1   1   1   2   2   1   2   2   2   1   1   2   1   1   2   2   1   2   1   2   1   1   1   1   2   2   1   2   1   1   2   2   2   2   1   1   1   2   2   2   1   2   1   1   2   2   2   2   2   2   2   1   1   2   1   2   2   2   1   2   1   1   2   1   1   1   1   2   1   2   1   1   1   2   2   1   2   1   1   2   1   1   2   1   2   2   2   2   2   1   2   2   2   2   1   2   1   1   1   2   2   2   2   2   1   2   2   1   1   2   1   2   2   2   1   1   2   2   2   2   2   1   1   2   2   2   1   1   2   1   2   2   2   1   2   2   2   2   2   2   2   2   2   1   2   2   1   2   1   2   1   1   1   2   2   1   2   1   1   2   1   2   2   2   1   1   1   2   2   1   2   1   2   1   1   1   1   2   1   1   2   2   2   1   1   1   2   2   1   1   1   2   1   2   1   2   2
 MK-6-2                 1   1   1   1   1   2   2   2   1   2   2   2   1   1   2   1   1   2   2   1   2   2   2   1   1   1   1   2   2   1   2   1   1   2   2   2   2   1   1   1   2   2   2   1   2   1   1   2   2   1   2   2   2   2   1   1   2   1   2   2   2   1   2   1   1   2   1   1   1   1   2   1   2   1   1   1   2   2   1   2   2   2   2   1   1   2   1   2   2   2   2   2   1   1   2   2   1   2   2   2   1   1   2   2   2   1   2   1   1   2   1   1   2   1   2   2   2   1   1   2   2   2   2   2   1   1   2   2   1   1   1   2   1   2   2   2   1   2   2   2   2   1   2   2   2   2   2   2   2   1   2   1   2   1   1   1   2   1   1   2   1   1   2   1   2   2   2   1   2   1   2   2   1   1   1   2   1   1   1   1   2   1   2   2   2   2   1   1   2   2   2   1   1   1   2   1   2   1   2   2
 MK-6-3                 1   1   1   1   1   2   2   1   1   2   2   2   1   1   2   1   1   2   2   1   2   2   1   1   1   1   1   2   2   1   2   1   2   1   2   2   2   1   1   1   2   2   2   1   2   1   1   2   2   1   1   2   2   2   1   2   2   1   2   2   2   1   2   1   1   2   1   1   1   1   1   1   2   1   1   1   2   2   1   2   2   2   2   1   1   2   1   2   2   2   2   2   2   1   2   2   1   2   2   2   1   2   2   2   2   1   2   1   1   2   1   1   2   1   2   2   2   1   2   1   2   1   2   2   1   1   2   2   1   1   1   1   1   2   1   2   1   2   2   2   2   1   2   2   2   1   1   2   2   1   2   1   2   1   1   1   2   1   1   2   1   1   2   1   2   2   2   1   2   1   2   2   1   1   2   2   1   1   1   1   2   1   2   2   2   2   1   1   2   1   2   1   1   1   2   2   2   1   2   2
 MK-6-4                 1   1   1   1   1   1   1   2   1   2   2   2   1   1   2   1   1   2   2   1   2   2   1   1   1   1   1   2   2   1   2   1   1   1   2   2   2   1   1   1   1   2   1   1   2   1   2   2   2   2   1   2   1   2   2   2   2   1   1   1   2   1   2   1   1   2   1   1   1   1   1   1   2   1   1   1   2   2   1   2   2   2   2   1   1   2   1   2   2   1   2   2   2   1   2   2   1   2   2   2   1   2   2   1   2   1   2   1   1   1   1   1   2   1   2   2   2   1   2   1   2   1   2   2   1   1   2   2   1   1   2   1   1   2   1   2   1   2   2   2   2   1   2   2   2   1   1   2   2   1   2   1   2   1   1   1   2   1   1   2   1   1   2   1   2   2   2   1   2   1   2   2   1   1   2   2   1   1   1   2   2   1   2   2   2   2   1   1   2   1   2   1   2   1   2   2   2   2   2   2
 MK-6-5                 1   1   1   2   1   1   1   2   2   1   2   2   2   1   2   1   1   2   2   1   2   2   1   1   2   1   1   2   2   2   2   1   1   1   2   2   2   1   1   1   1   2   1   1   2   1   2   2   2   2   1   2   1   1   2   2   2   1   1   1   1   1   2   1   1   2   1   1   1   1   1   1   1   2   1   1   2   2   1   2   2   2   2   1   1   1   1   2   2   1   2   2   2   2   2   2   1   2   2   2   1   2   2   1   2   1   2   1   1   1   1   1   2   1   2   2   1   1   1   1   2   1   2   2   2   1   2   2   1   1   2   1   1   2   2   2   1   2   2   2   2   1   2   1   2   1   1   2   2   1   2   1   2   2   1   2   2   1   1   2   1   1   2   1   2   2   2   1   2   1   2   2   1   1   2   2   2   1   1   2   2   1   2   2   2   2   2   1   2   1   2   1   1   1   2   2   2   2   2   2
 MK-6-6                 1   1   1   2   1   1   1   2   2   1   2   2   2   1   2   1   1   2   2   1   2   2   2   1   2   1   1   2   2   2   2   1   1   1   2   2   2   1   1   1   1   2   1   2   2   1   1   2   2   2   1   2   1   1   2   2   2   1   1   1   1   1   2   1   1   2   1   1   1   1   1   1   1   2   1   1   2   1   1   2   2   2   2   1   1   1   1   2   2   1   2   2   2   2   2   2   1   2   2   2   1   2   2   1   2   1   1   1   1   1   1   1   2   1   2   2   1   1   1   1   2   1   2   2   1   1   2   2   2   1   2   1   1   2   1   2   1   2   2   2   2   1   2   1   2   1   2   2   2   1   2   1   2   1   1   2   2   1   1   2   1   1   2   1   2   2   2   1   2   2   2   2   1   1   2   2   2   1   1   2   2   1   2   2   2   1   2   1   2   1   2   2   2   2   2   2   2   2   2   2
 MK-6-7                 1   1   1   2   1   2   2   2   2   1   2   2   2   1   2   1   1   2   2   1   2   2   2   1   2   1   1   2   2   2   2   1   1   1   2   2   2   1   1   1   2   2   1   2   2   1   1   2   2   2   1   1   1   1   2   2   1   1   1   1   1   1   2   1   1   2   1   1   1   1   1   1   1   2   1   1   2   1   2   2   1   2   2   1   1   1   1   1   2   1   2   2   2   2   2   2   1   2   2   1   1   2   2   1   2   1   1   1   1   1   1   1   1   2   1   2   1   1   1   1   2   1   2   2   1   1   2   2   2   1   2   1   1   1   1   2   1   2   2   2   2   1   2   1   2   1   2   2   2   1   2   1   2   1   1   2   2   1   1   2   1   1   2   1   2   1   2   1   2   2   2   2   1   1   2   2   2   1   1   2   2   1   2   1   2   2   2   2   2   1   2   2   2   2   2   2   2   2   2   1
 MK-6-8                 1   1   1   2   2   2   2   2   2   1   2   2   2   1   2   1   1   2   2   1   2   2   2   1   2   1   1   2   2   2   2   1   1   1   2   1   2   1   1   1   2   1   1   2   2   1   1   2   1   2   1   1   2   2   2   2   1   1   1   1   2   1   2   1   1   2   1   1   1   1   2   1   1   2   1   1   2   1   2   2   1   2   2   1   1   1   1   1   2   2   2   2   2   2   2   2   1   2   2   1   1   2   2   1   2   1   1   1   1   1   1   1   1   2   1   2   1   1   1   1   2   1   2   2   1   2   1   2   2   1   2   1   1   2   1   2   1   2   2   2   2   1   2   1   2   1   2   2   2   1   2   1   2   1   1   2   2   1   1   2   1   1   2   1   2   1   1   1   2   2   2   2   1   2   2   1   2   1   1   2   2   1   2   1   2   2   2   2   2   1   2   2   2   2   2   2   2   2   2   1
 MK-6-9                 1   1   1   2   2   2   2   2   2   1   2   2   2   1   2   1   1   2   2   1   2   2   2   1   2   1   1   2   2   2   2   1   1   1   2   1   2   1   1   1   2   1   1   2   2   1   1   2   1   1   1   1   2   2   2   2   1   1   1   2   2   1   2   1   1   1   1   1   1   1   2   1   2   2   1   1   2   1   1   2   1   2   2   1   1   1   2   1   2   2   2   2   2   2   2   2   1   2   2   1   1   2   2   1   2   1   1   1   1   1   1   1   2   2   1   2   1   1   1   1   1   2   2   2   1   2   1   2   1   2   2   1   1   2   1   2   1   1   2   2   2   2   1   1   2   1   2   2   2   1   2   1   2   1   1   2   2   1   2   1   1   2   2   1   2   1   1   1   2   2   2   2   1   2   2   1   2   1   1   2   2   1   2   2   2   2   2   2   2   1   2   2   2   2   1   2   1   1   2   1
 MK-6-10                1   1   1   2   2   2   1   2   2   1   2   2   1   1   2   1   1   2   2   1   2   2   2   1   2   1   1   2   2   1   2   2   1   1   2   1   2   1   1   1   2   1   1   2   2   1   1   2   1   2   2   1   2   2   2   2   1   1   1   2   1   1   2   1   1   1   2   1   1   1   1   2   2   2   1   1   2   1   1   2   1   1   2   1   1   1   2   1   2   1   2   2   2   2   2   2   1   2   2   1   1   2   2   1   2   1   1   1   1   1   1   1   2   2   2   2   2   1   1   1   1   1   2   2   1   2   2   1   2   2   2   1   1   2   1   2   1   1   2   2   2   1   1   1   2   1   2   2   2   1   2   1   2   1   1   2   2   1   1   1   1   2   2   2   2   1   1   1   2   2   2   2   1   2   2   1   2   1   1   2   2   1   2   2   2   2   2   2   2   1   2   1   2   2   1   2   1   1   2   1
 MK-6-11                1   1   1   2   2   2   1   2   2   1   2   2   1   1   2   1   1   2   2   1   2   2   2   1   2   1   1   2   2   1   2   2   1   1   2   1   2   1   1   1   2   1   1   2   2   1   1   2   1   2   2   1   2   2   2   2   1   1   1   1   1   1   2   1   1   1   2   1   1   1   1   2   2   2   1   1   2   1   1   2   1   1   2   1   1   1   2   1   2   1   2   1   2   2   2   2   1   2   2   1   1   2   1   1   2   1   1   2   1   2   1   1   2   2   1   1   2   1   1   2   1   1   2   2   1   2   2   1   2   2   2   2   1   2   1   2   2   1   2   1   2   1   1   1   2   1   2   2   2   1   2   2   2   1   1   2   2   1   1   1   2   2   2   2   2   1   1   1   2   2   2   1   1   2   2   1   2   1   1   2   2   1   2   2   1   2   2   2   2   2   2   1   2   2   1   2   1   1   2   2
 MK-6-12                1   1   1   2   2   2   1   2   2   1   2   2   1   1   2   1   2   2   2   1   2   2   2   1   2   1   1   2   2   1   2   1   1   1   2   1   2   1   1   1   2   1   1   2   2   1   1   2   1   2   2   1   2   2   2   2   1   1   1   1   2   2   2   1   1   1   2   2   1   1   1   2   1   2   1   1   2   1   1   2   1   2   2   1   1   1   2   1   2   1   2   1   2   2   2   2   1   2   2   1   1   2   1   1   2   1   1   2   1   2   1   2   2   2   1   1   2   1   1   2   1   1   1   2   1   2   2   1   2   2   1   2   1   2   1   2   2   2   2   1   1   1   1   1   2   1   2   2   2   1   2   2   2   1   1   2   2   1   1   1   2   2   2   2   1   2   1   1   2   2   2   1   1   2   2   1   1   1   1   2   2   1   2   2   1   2   1   2   2   2   2   1   1   2   1   2   1   1   2   2
 MK-6-13                2   1   1   2   1   2   1   2   2   1   2   2   1   1   2   1   2   1   2   1   2   2   2   1   2   1   1   2   2   1   2   1   1   1   2   1   2   2   1   1   2   1   1   2   2   2   1   2   1   2   1   1   2   2   2   2   1   1   1   1   2   2   2   1   1   1   2   2   1   2   1   2   1   2   1   2   2   1   2   1   1   1   1   1   1   1   2   1   1   1   2   1   2   2   2   2   1   2   2   1   1   1   1   1   2   1   1   2   1   2   1   2   2   2   1   1   2   1   1   2   1   1   1   2   1   2   2   1   2   2   1   2   2   2   1   2   1   2   2   1   1   1   1   1   2   1   2   2   2   1   2   2   2   1   1   2   2   2   2   1   2   2   2   2   2   2   1   1   2   2   2   1   1   2   2   1   1   1   1   2   2   1   1   2   1   2   1   2   2   2   2   2   1   1   1   2   1   2   2   2
 MK-6-14                2   1   1   2   1   2   1   2   1   1   2   2   1   1   2   1   2   1   2   1   2   2   2   1   2   2   1   2   2   1   2   1   1   1   1   1   2   2   1   1   2   1   1   2   2   2   1   1   1   2   1   1   2   2   1   2   1   1   1   1   2   2   2   1   1   1   2   2   1   2   1   2   1   2   2   2   2   1   2   1   1   1   1   1   1   1   2   1   1   1   2   2   2   2   2   2   1   2   2   1   1   1   1   2   2   1   1   2   1   2   1   2   2   1   1   1   2   1   1   2   1   1   1   2   1   2   1   1   2   2   1   2   2   2   1   2   1   2   2   1   1   1   1   1   2   1   2   2   2   1   1   2   2   1   1   2   2   2   2   1   2   2   2   2   2   2   1   1   2   2   2   1   2   2   2   1   1   1   2   2   2   1   1   2   1   2   1   2   2   1   1   2   1   2   1   2   1   2   2   1
 MK-6-15                2   1   2   2   1   2   1   2   1   1   2   2   1   1   2   1   2   1   2   2   2   1   2   1   2   2   1   2   2   1   1   1   1   1   1   1   2   2   1   1   2   1   1   1   2   1   1   1   1   2   1   1   2   2   1   2   1   1   1   1   1   2   2   1   1   2   2   2   1   2   1   2   1   2   2   2   1   1   2   1   1   1   2   1   1   1   2   1   2   1   2   2   2   2   1   2   1   2   2   2   1   1   1   2   2   2   1   2   2   2   1   2   2   1   1   1   2   1   1   2   1   1   1   2   1   2   1   1   2   2   1   2   2   2   1   2   1   1   1   2   1   1   1   1   2   1   2   2   2   1   1   2   2   2   1   2   2   1   2   1   2   2   2   2   2   2   1   1   2   2   2   1   2   2   2   1   1   1   2   2   2   1   1   2   1   2   1   2   2   1   1   2   1   2   1   2   1   2   2   1
 MK-6-16                2   1   2   2   1   2   1   1   1   1   1   2   1   1   2   1   2   1   2   2   2   1   2   1   2   2   1   2   2   1   1   1   1   1   1   1   2   2   2   2   2   2   1   1   2   1   1   1   1   2   1   1   2   2   1   2   1   1   2   2   1   2   2   1   1   2   2   1   2   2   1   2   1   2   2   2   1   1   2   1   2   1   2   1   1   2   2   1   2   1   2   2   2   2   1   2   1   2   2   2   1   1   1   2   2   2   1   1   2   2   1   2   2   1   1   1   2   1   1   2   1   1   1   2   1   2   1   1   2   2   1   2   2   2   1   2   1   1   1   2   1   1   1   1   2   1   2   2   2   1   1   2   2   2   1   2   2   1   2   1   2   2   2   1   1   2   1   1   2   1   2   1   2   2   2   2   1   1   2   2   2   1   1   2   1   2   1   2   2   2   1   2   1   2   1   2   2   2   1   2
 
!****************************************** Phenotypic Data **********************************************************
!-100.0 is resevred for missing phenotype
SimulatedTrait1        10.3797   11.0563    9.2891    9.6591   10.8295   10.3165   10.6770   11.6986   11.3207   10.6201    9.4659    9.6175   10.4176    9.5202    9.7036   10.0619    8.0978    9.3842   10.0892   10.0699    9.0079    9.7399   11.2630   10.9275    9.3267    9.8804   10.9762    9.8379   10.3796    9.7101    9.3427    9.4165   10.5590   11.0394   10.8688    8.4010   10.2702    9.1310   10.4677   11.0270   11.2463    9.6893    9.1300    9.5322    9.1500   10.5422    8.6670    8.0603    8.7651    8.6955   10.5876    9.6675    8.7975   10.7857    8.4338   10.9568   10.1170   10.3235    8.8507    9.8381   10.6174    9.8093    9.5385    9.8052   11.3153   10.5417   12.1307    9.9912    9.2237   10.0160   11.4105    9.5603   10.6258   10.5066    9.4432   11.2933   10.5860    8.8138   11.2213   10.0640   11.2734   10.6035    9.3904   10.0995   10.9291    9.3824    7.7120    9.3100   10.3877    9.1610    9.1972    9.9962   10.2562    9.8810    9.9921   10.6323   12.6665   10.6084   10.3771    9.8845   10.3765   11.6632   10.2088   11.0458   10.9807   10.8331    9.8302   11.3258   10.5057    9.0773   10.0117    8.8967    9.9309    8.7787    9.1461    9.5444   10.2048   10.7752   11.3522    8.4793    8.9691   10.3939    9.0570   10.9250   10.1810   12.4093    9.7976    9.9557    9.1871    8.5910   11.4629    9.2219    9.3266   10.1929    9.7616    9.9340    7.6599    9.3864    8.8032    9.5780   10.5116   10.2492   10.5713    8.7709   10.4665   10.3592   10.2228    9.6047    9.3391    8.5348   10.8739    9.4629    8.4414    9.8645    9.5561    9.3569    9.2511    8.3172    8.0976    9.9503   12.2303    9.1962   11.7726    9.9018    8.8465    9.9360    9.6996    8.8640   11.1170    9.4116    9.7006    9.4004    9.7209    9.0551   12.0754   10.7311   10.6754    8.9909    8.4059   11.0678   10.6501   10.5638   10.3074   11.4456   11.1669    9.1824    9.0271    9.7825   10.6561    9.2248    8.9082   10.1411   10.7519    9.9002   10.6670   10.1172   10.7510    9.7099    9.9087    9.6220
 
