# Supplementary material for: Inclusive Composite Interval Mapping of QTL by Environment Interactions in Biparental Populations
Source: PLoS One. 2015 Jul 10;10(7):e0132414. doi: 10.1371/journal.pone.0132414 (PMC4498613; doi:10.1371/journal.pone.0132414)
Supplement: S2 File — (ZIP) [file pone.0132414.s002.zip › F2 population/e=1/run_00001.met]

!**********************Note: lines staring with "!" are remarks and will be ignored in the program********************
!*********************************General Information**********************************
!Assuming F1 = P1 x P2, populations available in QTL IciMapping are: 
!  1, P1BC1F1 = P1 x F1, the first backcrossing where P1 is used as the recurrent parent;
!  2, P2BC1F1 = P2 x F1, the first backcrossing where P2 is used as the recurrent parent;
!  3, F1DH, F1-derived doubled haploids; 
!  4, RIL or F1RIL, recombination inbred lines through the repeated selfing of F1;
!  5, P1BC1RIL, recombination inbred lines through the repeated selfing of P1BC1F1;
!  6, P2BC1RIL, recombination inbred lines through the repeated selfing of P2BC1F1;
!  7, F2, the selfing generation of F1;
!  8, F3, the selfing generation of F2;
!  9, P1BC2F1, the second backcrossing where P1 is used as the recurrent parent; 
! 10, P2BC2F1, the second backcrossing where P2 is used as the recurrent parent;
! 11, P1BC2RIL, recombination inred lines through the repeated selfing of P1BC2F1; 
! 12, P2BC2RIL, recombination inred lines through the repeated selfing of P2BC2F1; 
! 13, P1BC1F2, the selfing generation of P1BC1F1; 
! 14, P2BC1F2, the selfing generation of P2BC1F1; 
! 15, P1BC2F2, the selfing generation of P1BC2F1; 
! 16, P2BC2F2, the selfing generation of P2BC2F1; 
! 17, P1BC1DH, P1BC1F1-derived doubled haploids; 
! 18, P2BC1DH, P2BC1F1-derived doubled haploids; 
! 19, P1BC2DH, P1BC2F1-derived doubled haploids; 
! 20, P2BC2DH, P2BC2F1-derived doubled haploids; 
   7      !Mapping Population (see remarks above)
   2      !Mapping Function (1 for Kosambi; 2 for Haldane; 3 for Morgan)
   2      !Marker Space Type (1 for intervals; 2 for positions)
   1      !Marker Space Unit(1 for centiMorgans; 2 for Morgan)
   6      !Number of Chromosomes (or Linkage Groups)
 200      !Size of the mapping population
   1      !Number of environments
 
!***************************************** Chromosomes and Linkage Maps **********************************************
!Chromosome                 NumMarkers
-CH1                        16
-CH2                        16
-CH3                        16
-CH4                        16
-CH5                        16
-CH6                        16
!Linkage map (Marker name followed by position or the interval length)
 MK-1-1                1     0.000
 MK-1-2                1    10.000
 MK-1-3                1    20.000
 MK-1-4                1    30.000
 MK-1-5                1    40.000
 MK-1-6                1    50.000
 MK-1-7                1    60.000
 MK-1-8                1    70.000
 MK-1-9                1    80.000
 MK-1-10               1    90.000
 MK-1-11               1   100.000
 MK-1-12               1   110.000
 MK-1-13               1   120.000
 MK-1-14               1   130.000
 MK-1-15               1   140.000
 MK-1-16               1   150.000
 MK-2-1                2     0.000
 MK-2-2                2    10.000
 MK-2-3                2    20.000
 MK-2-4                2    30.000
 MK-2-5                2    40.000
 MK-2-6                2    50.000
 MK-2-7                2    60.000
 MK-2-8                2    70.000
 MK-2-9                2    80.000
 MK-2-10               2    90.000
 MK-2-11               2   100.000
 MK-2-12               2   110.000
 MK-2-13               2   120.000
 MK-2-14               2   130.000
 MK-2-15               2   140.000
 MK-2-16               2   150.000
 MK-3-1                3     0.000
 MK-3-2                3    10.000
 MK-3-3                3    20.000
 MK-3-4                3    30.000
 MK-3-5                3    40.000
 MK-3-6                3    50.000
 MK-3-7                3    60.000
 MK-3-8                3    70.000
 MK-3-9                3    80.000
 MK-3-10               3    90.000
 MK-3-11               3   100.000
 MK-3-12               3   110.000
 MK-3-13               3   120.000
 MK-3-14               3   130.000
 MK-3-15               3   140.000
 MK-3-16               3   150.000
 MK-4-1                4     0.000
 MK-4-2                4    10.000
 MK-4-3                4    20.000
 MK-4-4                4    30.000
 MK-4-5                4    40.000
 MK-4-6                4    50.000
 MK-4-7                4    60.000
 MK-4-8                4    70.000
 MK-4-9                4    80.000
 MK-4-10               4    90.000
 MK-4-11               4   100.000
 MK-4-12               4   110.000
 MK-4-13               4   120.000
 MK-4-14               4   130.000
 MK-4-15               4   140.000
 MK-4-16               4   150.000
 MK-5-1                5     0.000
 MK-5-2                5    10.000
 MK-5-3                5    20.000
 MK-5-4                5    30.000
 MK-5-5                5    40.000
 MK-5-6                5    50.000
 MK-5-7                5    60.000
 MK-5-8                5    70.000
 MK-5-9                5    80.000
 MK-5-10               5    90.000
 MK-5-11               5   100.000
 MK-5-12               5   110.000
 MK-5-13               5   120.000
 MK-5-14               5   130.000
 MK-5-15               5   140.000
 MK-5-16               5   150.000
 MK-6-1                6     0.000
 MK-6-2                6    10.000
 MK-6-3                6    20.000
 MK-6-4                6    30.000
 MK-6-5                6    40.000
 MK-6-6                6    50.000
 MK-6-7                6    60.000
 MK-6-8                6    70.000
 MK-6-9                6    80.000
 MK-6-10               6    90.000
 MK-6-11               6   100.000
 MK-6-12               6   110.000
 MK-6-13               6   120.000
 MK-6-14               6   130.000
 MK-6-15               6   140.000
 MK-6-16               6   150.000
!*********************************** Marker Types ********************************************************************
!Co-dominant marker: When heterozygote F1 is present, P1 is coded as 2, F1 is coded as 1, and P2 is coded as 0; Otherwise, P1 is coded as 2, and P2 is coded as 0. 
!Dominant marker: When heterozygote F1 is present, P1 and F1 are coded as 12, and P2 is coded as 0; Otherwise, P1 is coded as 2, and P2 is coded as 0.  
!Recessive markers: When heterozygote F1 is present, P1 is coded as 2, and F1 and P2 are coded as 10; Otherwise, P1 is coded as 2, and P2 is coded as 0. 
!Missing marker is coded as -1. 
 MK-1-1                 1   1   0   1   1   2   0   0   2   1   1   2   0   1   1   1   1   0   1   0   0   0   2   0   0   2   1   0   0   1   2   1   1   1   0   2   1   0   1   2   1   0   1   0   0   2   1   1   0   1   2   2   1   2   1   1   1   1   1   1   2   1   0   1   1   1   1   1   0   1   0   0   2   0   2   2   1   0   0   2   2   0   0   0   1   1   1   2   0   1   2   0   1   1   0   2   1   0   0   2   1   1   0   1   2   0   2   0   1   1   2   2   2   2   0   0   0   1   1   1   2   1   2   2   1   0   0   0   1   0   1   1   0   1   2   1   0   1   1   1   1   0   0   0   2   1   0   0   1   0   0   1   0   2   2   0   1   0   0   2   1   1   0   1   1   2   2   2   1   1   0   2   2   1   1   1   2   0   0   1   0   1   2   0   1   1   0   1   0   1   2   0   2   1   1   1   1   2   1   2
 MK-1-2                 2   1   1   1   1   2   0   0   0   1   1   2   1   1   2   1   1   1   1   0   0   0   2   0   0   2   1   0   1   2   2   1   1   1   0   2   2   0   1   2   1   0   2   0   0   2   1   2   0   1   2   2   1   2   1   1   1   1   1   1   2   0   0   1   1   1   0   2   0   1   0   0   2   0   2   2   2   0   0   2   2   0   0   0   0   1   1   2   0   1   2   0   1   1   0   2   2   0   1   2   1   1   0   1   2   0   1   1   1   1   2   1   1   2   1   0   1   0   1   1   1   1   2   2   1   0   0   0   1   1   1   1   0   1   2   1   0   1   1   0   1   0   0   0   1   2   0   0   1   0   0   1   0   2   2   0   1   0   0   2   1   1   1   2   0   2   2   2   0   1   0   2   2   1   1   1   1   0   1   1   0   1   1   0   1   1   0   0   0   1   2   0   2   1   1   0   1   1   2   2
 MK-1-3                 1   2   0   1   1   2   1   1   0   2   2   2   2   0   0   1   1   1   1   0   0   0   2   0   0   2   1   0   1   2   0   1   1   1   0   2   1   0   1   2   1   0   1   0   0   1   1   2   0   2   1   2   2   2   1   1   1   1   1   1   2   0   0   1   1   1   0   2   0   1   0   1   2   0   0   2   2   0   0   1   2   0   0   1   0   1   1   2   0   1   1   0   1   1   0   2   2   0   1   2   1   1   0   1   2   1   1   1   1   1   1   1   2   2   1   1   2   0   1   0   1   1   1   2   0   0   1   0   1   1   1   1   0   1   0   1   0   1   1   0   1   0   0   0   1   1   0   0   1   0   0   1   0   1   2   0   2   0   0   2   0   1   1   2   0   1   2   1   0   2   0   2   2   1   1   1   1   0   1   1   0   1   1   1   1   1   0   0   0   1   2   1   2   1   1   0   1   1   2   1
 MK-1-4                 1   2   0   0   1   2   1   1   0   2   2   2   2   0   0   1   1   1   1   1   0   0   2   0   1   1   1   0   1   2   0   1   1   1   0   1   1   0   0   1   2   0   1   0   0   1   1   1   0   2   2   2   2   2   2   1   2   1   1   1   2   0   0   1   0   1   0   2   0   1   0   1   0   0   0   2   1   0   1   1   1   0   0   1   0   1   2   1   0   1   1   1   1   1   0   2   2   0   1   2   1   1   0   1   2   1   1   1   1   1   2   1   2   2   1   1   2   0   1   0   1   1   1   2   0   0   2   0   1   1   1   0   1   1   0   1   0   1   0   0   1   0   0   0   1   1   0   0   1   0   0   2   0   1   2   0   2   0   0   2   0   1   1   1   0   2   2   1   0   2   0   2   2   1   1   1   1   0   1   2   0   1   0   0   1   1   0   1   0   1   2   0   2   1   1   0   1   1   2   1
 MK-1-5                 1   2   1   0   1   1   1   0   0   2   2   2   2   0   0   1   1   1   1   1   0   0   2   0   1   1   0   0   0   2   0   2   1   1   0   1   0   1   0   1   1   0   1   1   0   1   1   1   0   2   2   0   2   2   2   0   1   1   1   1   2   0   1   1   0   1   0   2   1   1   0   1   1   0   0   2   1   0   1   1   1   1   0   1   1   1   2   1   0   1   1   1   1   1   0   2   2   0   1   1   2   1   0   1   1   1   1   1   1   1   2   2   1   2   1   2   2   1   0   0   1   1   1   1   0   0   2   0   1   2   1   0   1   1   0   1   0   1   0   0   1   0   1   1   1   1   0   0   1   1   0   2   0   1   2   0   2   2   1   2   0   1   1   2   0   1   2   1   1   2   0   2   2   1   1   1   0   0   1   2   0   1   0   0   1   1   1   1   0   1   2   0   1   1   1   0   1   2   2   1
 MK-1-6                 1   2   0   0   0   1   1   0   1   1   2   2   2   0   0   1   1   1   1   1   0   0   2   0   1   0   1   0   1   2   0   1   1   1   0   1   0   2   0   1   1   1   1   1   0   1   1   1   0   1   2   0   2   2   2   0   2   1   1   1   2   0   1   1   0   1   1   2   1   1   0   1   1   0   0   2   1   0   1   1   0   0   0   1   1   1   2   1   0   1   0   2   1   1   0   2   2   0   1   1   2   1   0   1   2   1   1   1   1   2   2   2   1   2   1   2   2   1   0   0   0   1   1   1   0   0   1   0   0   2   1   0   1   0   0   1   1   1   0   0   1   0   1   0   0   1   0   0   1   1   0   2   1   1   2   1   2   2   1   2   0   1   1   2   0   2   2   1   1   1   1   2   2   1   1   1   1   0   2   2   1   1   0   0   1   1   1   1   0   1   2   0   1   1   0   0   1   2   2   1
 MK-1-7                 2   2   0   0   0   1   1   0   1   1   2   2   2   0   0   1   1   1   1   1   0   0   2   0   2   0   0   1   1   2   1   1   2   1   0   1   0   2   0   1   1   1   1   1   0   2   1   1   1   1   1   1   2   1   1   1   1   1   1   1   2   0   1   1   0   1   1   2   1   1   0   1   1   1   0   2   1   0   1   1   1   0   0   1   1   1   2   2   0   1   0   1   1   1   0   0   1   1   1   1   2   1   0   1   2   0   1   1   0   2   2   1   1   2   1   1   2   1   0   0   1   1   1   1   0   0   1   0   1   2   1   0   1   0   0   1   1   1   0   0   1   0   1   0   0   1   0   0   1   1   1   2   1   1   1   1   2   2   1   2   0   1   1   2   1   2   2   1   1   1   1   1   2   1   1   0   1   0   2   1   0   1   0   0   1   1   1   1   1   1   2   0   0   1   0   0   1   2   2   1
 MK-1-8                 2   2   0   0   0   1   1   0   1   1   2   2   2   0   0   1   0   1   1   1   0   0   2   0   2   0   0   1   1   2   1   1   2   1   0   1   0   2   0   1   0   1   1   1   0   2   1   2   1   0   1   1   2   1   1   0   0   1   1   1   2   0   1   2   0   1   1   2   1   1   0   1   1   1   1   2   1   0   1   1   1   0   0   1   1   1   2   1   1   1   0   1   1   1   2   0   1   1   1   1   2   1   0   1   2   1   1   1   1   1   2   1   1   2   2   1   2   1   0   0   1   1   0   1   1   0   1   0   1   2   1   0   1   0   0   1   1   1   0   1   1   0   0   0   1   2   0   0   1   1   2   2   1   1   1   1   2   2   1   2   0   1   1   2   2   2   2   1   1   2   1   1   2   1   1   0   1   1   2   1   0   0   0   0   1   1   1   1   1   2   2   0   0   1   0   0   1   2   2   1
 MK-1-9                 2   2   0   0   0   1   1   0   1   1   1   1   1   0   2   1   0   1   2   1   0   0   1   0   2   1   1   1   1   2   1   1   2   1   0   1   0   2   1   1   0   1   1   1   1   2   1   1   0   0   1   1   1   2   1   0   0   2   1   1   2   1   1   2   0   1   1   2   1   1   0   0   0   0   1   2   1   0   1   1   1   0   1   1   1   1   1   2   1   1   0   1   1   1   2   0   1   1   1   1   2   1   1   1   2   1   1   1   1   1   2   0   0   2   2   1   2   1   1   0   1   2   0   1   0   0   1   1   1   2   1   0   2   1   0   1   1   1   0   1   0   1   1   0   2   1   0   0   1   1   2   2   1   1   1   1   2   2   1   2   0   1   1   2   1   2   2   1   2   2   0   1   2   1   1   0   1   1   1   1   0   0   0   0   1   0   0   1   1   2   2   1   0   1   0   0   1   1   1   1
 MK-1-10                2   2   0   0   0   1   0   1   1   1   1   0   1   0   1   1   0   1   2   1   1   1   1   0   2   1   2   1   1   2   1   1   1   1   1   0   0   2   1   1   0   0   1   1   1   2   1   1   0   0   2   0   1   2   1   1   0   2   1   1   2   1   1   2   0   1   1   2   1   1   1   2   0   0   1   2   0   1   1   2   1   0   1   1   1   1   1   2   1   1   0   1   0   1   2   1   0   0   2   1   2   1   1   1   2   1   1   2   1   1   1   1   0   2   2   1   2   1   1   1   1   2   0   1   0   1   1   1   1   2   1   0   2   1   0   1   2   1   0   1   2   1   1   0   2   1   1   1   1   1   1   2   1   1   1   1   2   1   1   2   0   0   1   2   1   2   2   1   2   2   0   1   1   1   1   0   1   1   1   1   0   0   1   0   0   0   0   1   1   2   2   1   0   1   1   1   1   1   1   1
 MK-1-11                2   2   0   0   0   1   0   1   1   1   1   0   1   0   1   1   0   1   2   1   1   1   0   1   2   1   1   1   1   2   2   1   1   1   1   1   0   1   1   1   0   0   1   1   1   2   1   1   0   0   2   0   1   2   1   1   0   2   1   2   2   1   1   2   0   1   1   1   2   1   1   2   0   1   1   2   0   1   1   2   0   0   1   1   1   1   1   1   1   1   0   1   0   1   2   1   1   0   2   1   2   1   2   1   2   1   1   1   0   1   0   1   0   2   0   1   2   1   1   1   1   2   0   1   0   2   1   1   1   1   0   0   2   1   0   1   1   1   1   1   2   1   1   0   1   1   1   1   1   1   1   2   2   1   1   1   1   1   1   2   0   1   1   2   1   2   2   1   2   2   0   1   1   1   1   0   1   1   1   0   0   1   1   0   0   1   0   1   2   2   1   2   0   1   1   1   1   2   1   1
 MK-1-12                2   2   0   1   1   1   1   1   1   1   1   0   1   0   2   1   0   0   2   1   1   1   0   1   2   1   1   2   1   2   2   1   1   1   1   1   0   1   1   1   0   0   1   0   1   2   2   1   0   0   2   0   1   2   1   1   0   2   1   1   1   2   1   2   0   1   1   1   2   2   1   2   0   1   0   2   0   1   1   2   0   0   1   1   1   1   1   1   1   1   1   1   0   1   2   0   1   0   2   1   2   1   2   1   1   1   1   0   1   1   1   1   0   2   0   2   2   1   1   1   1   1   0   1   0   2   1   1   2   0   0   0   2   1   0   1   1   1   2   1   1   2   1   0   2   1   1   1   1   1   1   2   2   1   1   1   1   1   0   2   0   1   1   2   1   2   2   1   2   2   0   1   1   1   1   0   1   1   1   0   1   1   1   0   1   2   0   1   1   2   1   1   0   1   1   2   1   2   1   1
 MK-1-13                2   2   0   1   1   1   1   1   1   1   1   0   1   1   2   1   0   0   2   1   1   1   0   1   2   1   1   2   1   2   2   1   1   2   1   1   0   1   1   1   0   1   1   0   1   2   2   1   0   0   1   0   0   2   1   1   0   2   1   1   1   2   1   2   1   1   1   1   2   2   1   2   0   1   0   2   0   1   1   2   0   0   0   0   1   2   1   1   1   2   1   0   0   1   2   1   0   0   2   2   2   1   2   1   1   1   2   1   1   1   1   1   1   2   1   1   2   1   1   1   2   1   0   1   0   2   1   1   2   0   0   0   2   1   0   1   1   0   1   1   1   2   1   0   2   1   2   1   1   1   0   2   2   1   1   1   1   1   0   2   0   1   1   2   1   2   2   1   1   2   0   1   1   1   1   0   1   1   1   0   1   1   2   0   1   2   0   1   0   2   1   1   0   1   1   2   1   2   0   0
 MK-1-14                2   2   0   1   1   1   1   1   0   1   1   0   1   0   2   1   0   1   2   1   1   0   0   2   2   1   1   2   1   2   2   2   1   2   1   2   1   1   1   0   0   1   1   0   1   2   2   1   0   0   1   1   1   2   1   1   0   2   0   2   1   2   1   2   2   1   1   1   2   1   1   2   0   1   0   2   1   1   1   2   0   1   0   0   1   2   1   1   1   2   1   0   0   2   2   2   0   0   2   2   1   1   2   1   1   1   2   1   1   0   1   2   2   2   1   1   2   1   1   1   2   1   0   1   0   2   1   1   2   0   0   0   2   1   0   1   1   0   1   0   1   2   1   0   2   1   2   1   1   1   0   2   1   1   1   1   0   1   0   2   0   1   1   2   0   2   2   1   1   2   0   0   1   1   1   0   1   1   1   0   1   1   2   0   1   2   0   0   0   2   1   1   0   1   2   2   1   2   0   0
 MK-1-15                2   2   0   1   1   1   1   0   0   1   1   0   1   0   2   1   0   1   2   1   1   0   0   2   2   1   1   2   2   2   2   2   1   2   1   2   2   1   1   0   0   2   1   0   1   1   2   1   0   0   2   1   1   0   1   1   0   2   1   1   1   1   2   2   2   1   1   1   2   1   1   1   1   1   0   2   1   1   1   2   0   1   0   0   0   2   0   1   1   2   1   0   0   2   2   2   0   0   2   2   1   1   2   1   1   1   2   1   1   1   1   2   1   2   1   1   1   1   0   1   2   1   0   1   0   1   1   1   1   0   1   0   2   0   0   1   1   0   1   0   1   2   1   0   2   1   1   0   1   2   0   2   1   1   2   1   0   1   0   1   0   2   1   1   0   2   2   1   2   2   0   0   2   0   1   0   1   1   1   1   0   1   2   0   1   2   0   0   0   2   1   2   0   1   1   2   1   2   0   0
 MK-1-16                2   2   0   1   1   1   1   1   1   1   1   0   1   0   2   0   0   2   2   1   1   0   1   2   2   1   2   1   1   2   1   2   1   2   1   2   2   2   2   1   1   2   1   0   2   1   1   1   0   1   1   1   1   0   1   1   0   2   1   1   1   1   1   2   2   1   1   1   2   1   2   2   1   0   0   2   1   1   1   2   1   1   0   1   0   2   0   1   1   2   1   0   0   2   2   2   0   0   1   1   1   1   2   1   2   1   2   1   1   1   1   1   1   2   0   1   1   1   0   1   2   1   0   1   0   1   1   0   1   1   0   0   2   0   0   1   1   1   1   0   1   2   2   0   2   1   0   1   1   2   1   2   1   1   2   2   1   1   0   1   1   2   1   1   0   2   2   1   2   2   0   0   2   2   1   0   1   1   1   1   0   1   2   0   1   2   0   0   1   2   1   2   0   1   1   2   1   1   0   0
 MK-2-1                 1   0   0   0   1   2   1   1   0   1   1   1   0   0   1   1   0   1   2   1   0   1   1   1   0   0   1   2   2   1   2   1   1   2   2   2   0   1   1   1   1   1   1   2   2   1   2   0   1   2   1   1   1   1   1   1   0   2   2   1   2   0   0   1   1   1   2   2   0   2   2   2   2   2   1   2   0   2   1   0   2   2   0   0   2   0   2   2   0   0   2   1   0   0   0   0   1   1   1   1   0   2   1   0   1   0   2   2   1   0   2   0   2   1   0   1   1   1   1   1   2   1   1   2   1   1   1   2   1   1   0   0   1   1   1   2   1   1   1   2   1   0   1   1   0   1   1   1   1   2   0   0   0   1   2   0   2   1   2   1   1   0   1   0   1   2   0   1   0   1   1   1   1   1   2   0   0   1   0   1   2   1   2   2   2   0   1   1   2   0   1   2   0   1   2   1   1   2   2   2
 MK-2-2                 1   0   0   0   1   2   1   1   1   1   2   1   1   1   1   2   0   1   2   1   1   1   0   1   0   0   1   2   2   1   2   1   1   1   2   2   0   1   2   1   1   2   1   2   2   1   2   0   1   2   0   0   1   1   1   1   0   2   2   1   2   1   0   1   1   1   2   2   0   2   2   2   2   1   1   2   0   2   1   0   1   2   1   0   2   1   2   2   1   0   2   1   0   0   0   0   0   1   1   1   1   2   1   0   1   1   2   2   1   0   2   0   2   0   0   1   1   0   1   1   2   1   1   2   1   1   1   2   2   1   0   0   0   1   2   2   1   1   1   1   1   0   1   1   0   1   1   2   1   2   0   0   0   1   2   0   2   0   2   1   1   0   1   0   1   2   0   1   1   0   1   1   1   1   1   0   0   1   0   0   2   1   1   2   2   1   2   1   2   1   1   2   0   1   2   1   1   2   2   2
 MK-2-3                 1   1   0   0   1   1   1   2   1   1   2   1   1   1   1   2   0   1   2   1   1   1   0   1   0   1   1   2   2   1   2   1   1   1   2   2   0   1   2   2   1   1   2   2   2   2   2   0   1   2   0   1   1   1   2   1   1   2   2   1   2   1   0   1   1   2   2   2   0   2   2   2   2   0   0   2   0   2   1   0   1   2   2   0   2   1   2   2   1   0   1   1   1   1   0   0   1   2   1   1   1   2   1   0   1   1   2   2   1   0   2   0   2   0   0   1   1   0   1   1   2   1   1   2   1   1   1   2   2   1   0   0   0   1   2   2   1   1   1   1   1   0   1   1   0   1   0   2   1   2   0   0   0   1   2   0   2   0   2   1   2   0   1   0   1   2   0   2   1   0   1   1   1   1   1   0   0   1   0   1   2   1   1   2   1   1   1   1   2   1   0   2   0   1   2   1   1   2   2   2
 MK-2-4                 1   1   0   0   1   1   1   2   0   1   2   1   2   1   1   2   1   1   2   1   1   1   0   0   0   1   1   2   2   1   2   1   1   1   2   2   0   1   2   1   1   1   2   2   2   2   2   0   1   2   0   2   1   1   2   1   1   1   2   1   2   1   0   2   1   1   2   2   0   2   2   2   2   1   0   1   1   2   1   0   1   2   2   0   1   2   1   2   1   1   1   1   2   0   1   0   1   2   0   1   1   2   1   0   1   1   1   2   1   0   1   0   2   1   0   1   2   0   1   0   2   1   1   2   2   1   2   2   2   1   0   0   0   1   1   2   0   2   1   1   1   0   1   1   0   1   0   2   1   2   0   1   0   1   2   0   1   0   2   1   2   1   0   0   1   2   0   2   1   0   1   1   0   1   1   0   0   2   0   1   2   1   2   1   1   1   1   1   2   1   1   2   0   0   2   2   1   2   2   1
 MK-2-5                 0   1   0   0   1   1   1   2   0   1   2   1   2   1   1   2   1   1   2   1   1   1   0   1   0   2   2   2   2   1   2   1   1   0   1   2   0   1   2   1   1   0   2   2   2   2   2   0   0   1   0   2   1   1   2   2   2   1   1   2   2   1   0   2   1   1   2   1   0   2   2   2   2   1   1   2   1   2   1   0   0   2   2   0   1   1   1   2   1   1   1   1   2   0   0   1   1   1   0   1   1   2   1   0   1   1   2   2   1   0   1   0   2   0   1   1   2   0   1   0   2   1   1   1   2   1   2   2   2   1   0   0   0   1   1   2   1   2   1   1   1   0   1   1   0   1   0   2   1   2   1   1   0   1   2   0   1   1   2   1   2   2   1   0   0   1   0   1   1   0   1   1   0   1   2   0   0   2   0   1   2   1   2   1   0   1   1   1   2   1   1   2   0   0   2   2   1   2   2   2
 MK-2-6                 0   1   0   0   1   1   1   2   0   1   2   2   2   1   1   2   0   1   2   1   2   1   0   1   0   1   2   2   0   1   2   1   1   0   1   1   0   1   2   1   1   0   2   1   2   2   2   1   0   1   0   2   1   1   2   2   2   1   1   2   2   1   0   2   1   2   2   1   0   2   2   2   2   2   1   2   1   2   0   0   0   2   2   0   1   1   1   1   1   1   1   1   1   1   0   1   1   0   0   1   1   2   2   0   1   1   2   2   1   0   1   0   2   0   0   1   1   0   1   1   2   1   1   1   1   2   2   2   2   1   0   0   0   2   1   2   1   2   1   1   1   0   1   1   0   1   1   2   2   2   1   1   0   1   2   1   2   1   2   1   2   2   1   0   1   1   0   1   1   1   0   1   0   1   2   0   0   1   0   1   2   1   1   1   0   2   1   1   1   1   1   2   0   1   2   2   0   2   2   2
 MK-2-7                 0   1   0   0   1   1   0   2   0   1   2   2   2   1   1   1   0   1   1   1   2   1   0   1   0   1   1   1   0   0   2   1   1   0   1   0   0   1   2   2   1   1   2   0   2   2   2   1   0   1   0   2   1   1   2   1   2   1   1   2   1   1   1   1   1   2   2   1   0   1   2   2   2   2   0   2   1   2   0   0   0   1   2   0   1   0   1   0   1   1   1   1   0   1   0   1   1   0   1   1   1   1   2   0   2   1   1   2   1   0   2   0   2   0   0   1   1   0   1   1   2   1   1   1   1   1   2   2   2   1   0   0   1   2   1   2   1   2   2   1   1   0   1   1   0   1   0   2   2   2   1   1   1   1   2   1   2   1   2   1   2   2   1   0   1   1   0   1   1   1   0   1   0   1   2   0   1   1   1   1   2   0   1   1   1   2   0   1   1   1   1   2   0   1   2   2   1   2   1   2
 MK-2-8                 0   1   0   0   1   1   0   1   1   1   2   2   2   1   1   1   0   1   2   1   1   1   0   1   0   1   1   1   1   0   2   1   1   1   1   0   0   1   1   2   1   1   2   0   1   2   1   1   0   1   1   2   1   1   2   2   2   2   1   2   1   1   1   1   1   2   2   1   0   1   2   2   2   2   0   2   2   2   0   0   0   1   2   0   1   0   1   1   2   1   1   1   0   1   0   1   1   1   1   1   0   1   2   0   2   1   1   2   1   0   2   0   2   0   0   1   1   0   1   2   2   0   1   1   0   1   2   2   1   1   0   0   1   1   1   2   1   2   2   2   0   0   1   1   0   1   0   1   2   2   1   0   0   1   1   1   2   1   2   1   1   2   1   0   2   1   0   1   1   1   0   1   0   1   2   0   1   2   1   0   2   0   1   1   0   2   0   1   1   1   1   1   0   1   2   2   1   2   1   2
 MK-2-9                 0   1   0   0   1   1   0   1   1   1   2   1   2   1   1   2   0   1   2   1   1   1   0   1   2   1   1   1   1   0   2   1   1   1   1   0   0   1   1   2   1   1   2   0   1   2   1   2   1   1   1   2   0   1   2   2   2   1   2   2   1   1   1   1   1   1   2   1   0   1   2   1   2   2   0   2   2   1   0   0   0   1   2   0   1   1   1   1   2   1   0   1   0   1   0   1   1   0   1   1   0   1   2   0   2   1   1   2   0   0   2   0   2   1   0   1   1   0   1   2   2   0   1   1   0   1   1   2   1   1   0   0   1   1   1   1   1   2   2   2   0   0   0   0   0   1   0   1   1   2   1   0   0   1   1   1   2   0   1   1   1   2   1   0   2   0   0   1   1   0   0   1   0   1   2   0   1   1   1   0   2   0   1   1   0   2   0   1   1   1   1   1   0   1   2   2   1   2   1   2
 MK-2-10                0   1   0   0   1   1   0   2   1   0   2   1   2   2   1   2   0   1   2   1   1   1   1   1   2   1   1   1   2   1   2   1   1   1   1   0   0   1   1   2   1   1   2   0   1   2   1   2   1   1   1   1   0   1   2   2   2   1   1   1   1   1   1   1   1   1   2   1   0   1   2   2   2   1   0   2   2   0   0   0   0   1   1   0   0   1   1   1   2   1   0   1   0   1   0   1   1   0   1   0   0   0   2   0   2   0   1   2   1   1   1   0   2   1   1   2   2   0   1   2   2   0   1   1   1   1   1   0   1   1   0   0   1   0   1   1   1   2   2   1   1   0   0   2   0   1   0   1   1   1   1   0   0   0   0   1   2   1   1   0   1   2   1   1   2   0   1   1   1   1   0   1   0   1   1   0   1   0   0   1   2   1   1   1   1   2   0   1   2   1   1   1   0   1   2   2   1   1   1   2
 MK-2-11                0   1   0   1   1   0   0   2   1   0   2   2   1   2   1   1   1   1   2   1   1   1   2   1   2   1   1   1   2   2   2   1   1   1   1   0   0   1   1   2   1   1   2   0   1   2   1   1   1   1   1   1   0   1   2   2   0   2   1   1   1   1   1   1   1   1   2   1   0   2   2   2   2   1   1   1   2   0   0   0   0   2   1   0   0   0   1   1   1   1   0   0   0   1   0   1   1   1   1   0   0   0   2   0   0   1   1   2   1   1   0   0   2   1   1   2   2   0   1   2   1   0   0   2   1   1   1   0   1   1   0   0   1   0   1   1   1   2   1   1   1   0   0   2   0   1   0   1   1   1   1   0   0   0   1   1   2   1   1   1   2   2   1   1   2   0   1   1   2   1   0   0   0   1   1   0   1   0   0   1   2   1   0   1   1   2   0   1   1   2   2   1   0   1   2   2   1   1   1   2
 MK-2-12                0   1   0   2   2   1   0   2   2   0   1   2   1   2   1   0   1   0   2   1   1   1   1   0   2   1   1   1   2   2   1   1   1   1   1   0   0   1   1   2   1   1   2   0   2   2   1   1   1   1   1   1   0   1   2   2   0   1   0   1   1   1   1   2   1   1   0   1   0   2   2   2   2   1   0   1   2   0   0   0   0   1   1   0   0   1   1   1   1   1   0   0   0   1   0   1   0   1   1   0   0   0   2   0   0   1   1   2   0   1   1   0   2   1   1   2   1   0   1   2   1   0   0   2   1   1   1   0   1   1   1   1   1   0   1   1   2   2   2   1   2   0   1   2   0   1   0   1   0   1   1   0   0   0   0   1   1   1   2   1   1   2   1   1   2   1   1   1   2   1   0   0   0   1   1   1   1   1   0   1   2   1   0   1   1   2   0   1   1   1   2   1   1   1   2   2   0   1   1   1
 MK-2-13                0   1   0   2   2   1   0   2   1   1   1   1   1   2   1   0   1   0   2   1   1   0   1   1   2   1   1   1   2   2   1   0   0   1   2   0   0   2   1   2   1   1   2   1   2   2   1   1   1   1   1   1   0   1   2   2   0   1   0   1   1   1   1   1   1   1   0   1   0   2   0   2   2   1   0   1   2   0   0   0   0   1   1   0   0   1   2   1   1   1   0   1   0   1   0   1   1   1   1   0   1   0   2   0   1   1   0   2   0   1   1   0   2   1   1   2   2   0   1   2   1   0   0   2   1   1   2   0   0   2   1   1   1   0   1   2   2   2   2   1   2   1   1   2   0   1   0   1   1   1   0   0   0   1   0   1   1   1   2   1   1   2   0   1   2   1   1   1   2   1   1   0   0   1   1   1   1   0   0   1   0   1   0   1   1   2   0   1   1   1   2   1   1   1   2   2   0   1   1   2
 MK-2-14                0   1   0   1   2   1   0   2   1   1   1   1   1   2   0   0   1   1   1   1   1   1   1   1   2   1   1   1   2   2   0   0   0   1   1   0   0   1   2   2   0   1   2   1   1   2   1   2   1   1   1   1   0   1   2   2   0   1   1   1   1   1   1   1   0   1   0   2   0   2   0   2   2   1   1   1   2   0   0   2   1   2   1   0   0   1   1   1   1   1   0   1   0   1   0   1   1   1   2   0   1   0   2   0   1   1   1   2   0   1   1   1   2   1   1   2   2   0   0   1   1   0   1   2   2   1   2   0   0   1   1   1   2   0   1   2   2   2   2   1   2   1   1   1   0   1   0   1   1   1   0   0   0   1   0   2   1   1   2   1   1   2   0   1   2   1   0   0   2   1   1   0   0   1   1   0   1   0   0   1   0   1   0   1   1   1   1   1   1   0   2   1   0   1   2   2   0   0   0   2
 MK-2-15                1   1   0   1   1   1   1   2   1   1   1   1   1   1   0   0   0   1   1   1   1   1   1   0   2   1   1   2   2   2   0   0   0   1   2   0   1   1   2   1   0   1   2   1   1   2   1   2   2   1   2   1   0   1   1   2   0   1   1   0   1   2   1   1   0   1   0   2   0   2   0   2   2   1   0   1   2   0   0   2   1   2   1   0   1   1   1   1   1   1   0   2   0   1   0   1   1   2   2   1   1   0   2   0   2   1   0   2   2   0   1   1   2   1   1   2   2   1   0   0   1   1   1   2   2   0   1   0   0   2   1   2   1   0   1   2   2   2   2   1   2   2   1   1   0   1   0   1   0   0   0   0   0   1   0   2   1   1   2   1   1   2   0   1   2   1   0   0   2   1   1   1   0   0   1   0   1   0   0   1   0   1   0   1   1   0   1   1   1   2   2   2   0   1   2   2   0   1   0   2
 MK-2-16                1   1   0   0   1   0   2   2   2   1   1   1   1   1   0   0   0   0   1   1   1   1   1   0   2   1   1   2   2   2   0   0   0   1   2   1   0   1   2   1   0   1   2   1   1   1   1   2   2   1   1   1   0   1   1   2   1   2   1   1   1   2   1   1   0   2   0   2   0   2   0   2   2   1   0   1   2   1   0   2   1   2   0   0   1   1   1   1   1   1   1   2   0   2   0   1   0   2   2   0   1   0   2   0   2   1   0   2   2   0   1   1   1   1   1   2   2   1   0   0   1   1   1   2   2   0   1   0   0   2   1   1   1   0   1   2   2   2   2   1   2   2   1   1   0   0   0   1   0   1   0   1   1   1   0   2   0   1   2   1   1   1   0   1   1   1   0   1   2   0   2   1   0   0   1   0   0   0   0   1   0   1   1   1   1   0   1   2   1   2   2   2   0   1   2   2   0   1   0   2
 MK-3-1                 1   2   2   1   2   2   0   1   1   1   2   0   1   2   2   1   2   1   1   1   1   2   2   1   1   1   0   0   2   0   2   2   0   1   0   0   2   1   0   2   1   0   0   1   2   1   2   1   1   0   1   1   0   0   0   1   1   1   1   1   1   1   2   2   1   1   1   2   2   1   1   0   1   2   1   1   1   0   0   2   1   2   2   1   0   0   2   2   1   2   1   1   0   1   0   2   1   2   1   0   1   1   1   2   1   2   0   1   2   1   0   1   0   0   1   1   2   1   1   1   1   1   1   1   0   0   2   0   1   1   1   2   0   0   1   1   1   1   0   1   1   2   2   1   2   1   1   1   0   0   0   1   1   2   2   2   1   2   0   2   1   1   1   2   1   1   2   0   0   1   0   1   0   2   1   1   2   2   1   1   1   1   1   1   0   1   2   2   2   1   1   0   1   0   2   2   1   1   0   2
 MK-3-2                 1   1   2   1   2   2   0   2   1   1   2   0   1   2   2   1   2   1   1   0   1   2   2   1   1   1   0   0   2   0   2   2   0   1   1   0   2   1   1   2   1   0   0   1   2   1   2   1   1   0   1   1   1   0   0   1   1   1   0   1   1   1   2   2   1   1   0   2   1   1   0   1   1   1   1   1   1   0   0   2   1   1   2   1   0   2   1   2   0   2   1   1   0   1   0   2   1   2   1   0   1   2   1   2   1   2   1   1   2   1   0   1   0   0   2   1   2   1   1   0   1   1   1   0   0   0   2   0   2   1   2   2   0   0   1   1   1   2   1   1   1   2   2   1   2   1   0   1   0   0   0   1   1   2   2   2   1   2   0   2   0   1   0   2   1   2   2   0   0   2   0   1   0   2   1   1   1   2   1   1   1   1   1   1   0   1   2   2   2   1   1   1   1   0   2   2   1   1   0   2
 MK-3-3                 1   1   2   2   2   2   0   2   1   1   2   0   2   2   2   1   2   1   1   0   1   2   2   1   2   2   0   0   2   0   2   1   0   1   1   0   2   1   1   2   1   0   0   1   1   1   2   1   1   0   1   0   1   1   0   1   1   1   0   2   1   1   2   2   1   1   0   2   1   1   0   1   1   1   1   1   1   0   0   2   1   1   2   1   0   2   1   2   0   2   1   2   0   1   0   2   1   2   1   0   2   2   1   1   0   1   1   1   2   2   0   1   0   1   2   1   2   1   2   1   1   1   1   0   1   0   2   0   2   1   2   2   0   0   1   1   1   2   1   1   1   1   1   0   2   1   0   1   0   0   0   1   1   2   2   1   0   2   0   1   0   1   1   2   0   2   2   0   0   2   0   0   0   2   1   2   1   2   1   1   1   1   1   1   0   1   2   1   2   0   1   1   1   1   2   2   0   1   1   2
 MK-3-4                 1   2   2   2   2   2   1   2   1   1   2   0   2   1   2   1   2   1   1   1   1   2   2   1   2   2   0   0   2   0   2   1   0   1   0   0   2   0   1   2   1   1   0   1   1   1   2   1   1   0   1   1   1   1   0   1   1   1   0   2   1   1   2   2   1   1   0   2   1   1   0   1   0   1   1   1   1   0   0   2   1   1   1   1   1   2   1   2   0   2   1   2   0   0   0   2   0   2   1   0   2   2   1   2   1   1   1   1   2   2   0   1   1   1   1   1   2   0   2   1   1   2   1   0   1   0   1   0   2   1   1   2   0   0   1   1   0   2   1   1   2   2   1   1   2   2   0   0   0   0   1   0   1   1   2   1   0   2   0   2   0   0   2   2   0   2   2   1   0   2   0   0   0   1   1   2   1   1   1   1   1   1   0   1   0   1   2   1   2   1   2   1   1   2   2   2   0   1   1   2
 MK-3-5                 1   2   1   2   2   2   1   2   1   1   2   0   1   1   2   1   2   1   1   0   1   2   2   1   2   2   0   0   2   0   2   1   0   2   0   1   2   0   1   2   1   1   0   1   1   2   2   1   2   0   1   1   1   1   0   1   2   1   0   2   1   1   1   2   1   1   0   1   1   1   0   1   1   1   1   1   1   0   1   2   0   0   1   0   1   2   1   2   0   1   1   2   0   0   1   2   0   2   1   0   2   1   0   2   1   1   1   1   1   2   0   1   1   1   1   1   2   0   2   2   1   2   1   0   1   0   1   0   2   1   1   1   0   1   1   1   0   2   1   0   2   2   2   2   2   2   1   0   0   1   1   1   1   1   1   1   0   2   0   2   0   0   2   2   1   1   2   1   0   2   1   0   0   1   1   2   2   0   1   1   1   0   0   2   2   1   2   0   2   1   2   0   1   2   2   2   0   1   1   2
 MK-3-6                 1   2   1   2   1   2   1   2   1   1   2   0   1   0   2   1   2   1   1   0   1   2   2   1   2   2   0   0   0   0   2   2   0   2   0   1   2   1   2   1   1   1   0   1   1   2   2   1   2   0   1   1   1   1   0   1   2   1   0   2   1   1   1   2   1   1   1   1   1   0   0   1   1   0   1   1   0   0   1   1   0   0   1   0   1   2   0   2   0   1   1   2   1   0   1   2   0   2   1   0   2   1   0   2   0   1   1   1   1   2   0   1   1   1   0   1   2   0   2   2   1   2   0   0   1   1   1   0   1   1   0   1   0   1   1   1   0   2   1   0   2   2   2   2   2   1   0   0   0   0   1   1   1   1   1   1   1   2   0   2   0   0   2   1   1   1   1   1   0   1   1   0   0   1   0   2   2   1   1   2   1   0   1   2   2   1   2   1   2   1   2   0   1   2   2   0   0   1   1   2
 MK-3-7                 0   2   0   2   1   2   1   2   1   1   2   0   1   0   2   1   2   1   0   0   1   2   2   1   2   2   0   0   0   0   2   1   0   2   0   1   2   2   2   1   2   1   1   2   1   2   2   0   2   0   1   1   1   1   1   1   2   2   0   2   2   1   1   2   1   1   1   1   1   0   0   1   1   0   0   0   0   0   1   1   0   0   1   0   1   1   0   2   0   1   1   2   1   0   1   2   0   2   1   0   2   1   0   2   1   1   1   2   2   1   1   1   1   1   0   2   2   1   0   2   1   1   0   0   1   1   2   0   1   1   0   1   0   1   2   0   0   2   2   0   2   1   2   2   2   1   0   0   0   0   0   1   1   1   1   1   2   2   0   2   0   0   2   1   0   1   0   2   0   1   1   0   0   1   0   2   2   0   1   2   1   0   2   2   2   1   2   1   2   0   2   1   1   2   2   0   0   1   1   1
 MK-3-8                 0   2   0   2   1   2   2   2   1   1   2   1   1   0   2   1   2   1   0   0   1   2   1   1   2   2   0   1   0   0   2   2   1   2   0   1   1   1   2   1   2   1   1   2   1   2   2   0   2   1   1   1   1   2   1   1   2   2   0   2   2   1   1   2   1   1   1   1   1   0   0   1   2   0   1   0   0   1   2   1   1   1   1   1   1   1   2   2   0   1   2   2   1   0   1   2   0   2   1   1   2   1   0   2   2   1   1   2   2   1   1   2   1   1   0   1   1   1   0   2   1   1   0   1   1   0   2   0   1   1   0   1   0   1   2   1   0   2   2   0   2   0   2   2   2   1   0   0   0   1   0   1   1   1   1   1   2   2   0   2   0   0   2   1   0   1   0   1   0   1   1   0   0   0   0   1   2   0   1   2   1   1   1   1   2   1   2   0   2   0   2   0   0   2   2   0   0   1   1   1
 MK-3-9                 0   2   0   1   1   1   2   2   1   1   2   1   1   1   2   1   2   1   0   0   1   2   2   1   2   2   0   0   0   1   2   1   1   2   0   2   1   1   2   1   2   1   1   2   1   2   2   0   2   1   2   2   1   2   2   1   2   2   0   1   2   0   1   2   0   1   1   1   1   0   0   1   2   0   1   0   0   1   2   1   1   1   1   2   1   0   2   2   0   1   2   1   0   1   1   1   0   2   1   2   2   1   0   2   2   1   1   2   2   1   0   2   1   2   0   2   1   1   1   2   1   1   0   1   1   0   2   0   2   1   0   1   0   1   2   1   0   2   2   0   2   0   2   2   2   1   1   0   0   1   0   1   1   1   1   2   2   0   0   1   0   1   2   1   0   1   0   1   0   1   1   0   0   0   0   1   2   0   1   1   1   1   1   1   2   1   2   0   2   0   2   0   0   2   2   1   1   1   1   1
 MK-3-10                0   2   0   1   0   1   2   2   1   1   1   1   1   1   2   0   2   1   0   0   2   2   2   2   2   2   1   0   0   1   2   1   1   2   0   2   0   1   2   1   2   0   1   2   1   2   1   0   2   1   2   1   1   1   2   1   2   2   0   1   2   0   2   2   0   1   1   1   1   1   0   1   2   1   1   0   1   1   2   1   1   1   0   1   1   0   2   2   0   1   2   1   0   1   1   1   0   1   1   2   2   1   0   2   2   1   1   2   2   1   0   2   1   2   0   2   2   1   1   2   1   1   0   1   1   0   2   0   2   1   0   1   0   1   2   1   0   2   2   0   2   1   2   2   2   1   1   0   0   1   0   1   1   1   1   2   2   0   1   1   0   1   2   1   0   1   0   1   0   1   1   0   0   0   0   1   2   0   1   1   1   1   2   2   2   2   2   0   1   0   2   0   1   2   2   1   1   1   1   1
 MK-3-11                0   1   0   1   1   1   2   2   1   1   1   1   1   1   2   0   2   1   1   0   2   2   2   2   2   2   1   1   0   1   2   1   1   2   0   2   0   0   2   1   2   0   1   2   1   2   1   0   2   1   2   1   1   1   2   1   2   1   0   1   1   1   2   2   0   1   1   0   2   0   0   1   2   1   1   1   2   1   2   1   0   1   0   1   0   0   2   2   0   1   2   0   0   1   2   1   2   1   1   2   2   1   0   2   2   1   2   2   1   1   1   2   1   2   0   2   2   1   0   2   0   1   0   1   1   0   2   0   2   1   0   1   0   1   2   1   1   1   2   0   2   1   1   2   2   1   1   1   0   1   0   1   1   1   1   2   2   0   1   1   0   1   2   1   0   1   1   1   0   2   1   0   1   1   0   1   1   0   0   1   1   1   1   2   1   2   2   0   1   0   2   0   1   2   2   1   1   0   0   1
 MK-3-12                0   1   0   1   2   1   2   2   1   1   1   1   1   1   2   0   2   2   1   0   2   2   1   2   1   2   1   1   1   1   2   1   1   2   0   2   1   0   1   2   2   0   1   2   1   2   1   0   2   1   1   1   1   2   1   1   2   1   0   1   1   1   2   2   0   1   1   0   1   0   0   1   2   1   1   1   1   1   2   1   0   1   0   1   0   0   2   2   1   1   2   0   0   1   2   0   2   1   0   2   2   1   0   2   2   1   2   2   1   1   1   2   2   2   0   2   2   1   0   2   0   1   0   1   1   0   2   0   2   1   0   1   0   0   2   2   2   1   1   0   2   1   1   1   2   1   1   1   1   0   0   1   1   0   1   1   2   1   1   2   0   0   2   0   2   1   2   1   0   2   1   0   1   1   0   1   1   0   0   1   1   0   1   2   0   2   2   0   1   1   2   0   1   2   2   1   1   0   0   1
 MK-3-13                1   1   0   2   2   1   2   2   1   1   1   1   1   1   2   1   2   2   1   0   1   2   1   2   1   2   1   1   1   1   0   1   2   2   0   2   1   0   1   2   2   0   1   2   1   2   0   0   2   1   1   1   0   2   1   1   2   1   0   1   1   1   2   2   0   1   1   0   1   1   0   1   2   1   1   1   1   1   2   1   0   1   1   1   0   0   1   2   1   1   2   0   0   1   2   0   2   1   0   0   2   1   0   2   2   0   2   2   1   1   1   2   2   1   0   2   2   1   1   2   0   1   0   1   1   0   1   0   2   1   0   1   0   0   2   2   2   1   1   0   2   1   1   1   1   1   1   1   1   0   0   2   1   0   1   1   1   1   1   2   0   0   2   1   2   1   2   1   1   2   1   0   1   1   0   1   1   1   0   2   1   0   1   1   0   2   1   0   1   1   1   0   1   2   2   2   1   0   0   1
 MK-3-14                0   1   0   2   2   1   2   1   1   1   1   1   1   1   2   1   2   2   1   0   1   2   1   2   1   2   1   1   1   1   0   1   2   2   0   1   1   0   1   2   2   1   0   2   0   2   1   0   2   1   1   2   0   1   1   0   1   0   0   2   0   2   1   2   0   1   0   1   1   1   0   1   2   1   1   1   1   1   1   2   0   1   1   1   1   1   1   1   2   1   2   1   0   1   1   1   2   1   1   0   2   1   0   2   2   0   2   2   1   1   1   2   2   1   0   2   2   1   1   2   0   1   0   1   0   0   0   0   1   1   0   1   0   0   2   2   2   1   1   1   2   1   2   1   0   1   1   1   1   0   1   1   1   0   1   1   1   1   0   2   0   0   2   1   2   1   2   1   1   2   1   0   1   1   0   1   2   1   0   2   1   0   1   1   0   2   1   0   1   1   1   1   1   2   2   2   1   0   0   0
 MK-3-15                1   1   0   2   2   1   2   1   2   1   0   1   0   1   2   1   2   1   1   1   1   2   1   2   1   1   1   1   1   1   0   1   2   2   0   1   1   1   0   2   1   1   0   2   0   2   1   1   2   1   1   2   0   2   2   0   1   0   0   2   0   1   1   1   0   1   0   1   1   1   0   1   2   1   1   1   0   1   2   2   0   1   2   1   1   1   1   2   1   1   2   1   0   1   1   0   2   1   1   0   2   1   0   2   2   0   2   2   1   1   1   2   1   2   0   1   1   2   1   2   0   1   0   1   0   0   1   0   1   1   1   1   0   0   1   1   2   1   1   0   2   1   2   1   0   1   1   1   1   0   1   1   1   0   1   1   1   1   1   2   0   0   2   1   2   1   2   1   0   2   1   0   1   1   0   1   1   1   0   2   1   0   1   1   0   2   1   0   1   1   1   1   1   2   2   2   1   0   0   0
 MK-3-16                0   1   1   2   2   1   1   1   1   1   0   1   0   1   2   1   2   0   0   1   1   2   1   2   1   2   1   1   1   2   0   1   2   2   1   1   2   1   0   2   1   1   0   2   0   2   1   1   2   1   1   2   0   2   2   1   1   1   0   2   0   1   1   1   1   1   0   1   0   1   0   1   2   1   1   1   0   1   2   2   2   2   2   2   1   0   0   2   1   1   2   1   0   1   1   0   2   2   1   0   2   2   0   1   2   0   2   2   1   1   0   1   1   1   0   1   1   2   1   2   0   0   0   1   0   1   1   0   1   0   1   1   0   0   1   0   2   1   1   0   2   1   2   1   1   1   1   1   1   0   0   1   1   1   1   1   1   1   1   2   0   0   2   1   1   1   2   1   0   1   1   0   1   2   0   0   1   1   0   2   1   0   1   1   0   2   1   0   1   1   1   1   1   2   2   2   2   0   0   0
 MK-4-1                 1   0   0   0   0   0   1   0   2   2   2   2   0   1   0   1   1   1   2   0   1   0   2   2   0   1   0   1   1   1   1   0   2   0   0   2   1   2   1   0   2   1   0   2   0   2   0   1   0   1   1   1   1   1   0   1   2   0   1   2   1   2   2   0   2   2   2   1   2   1   0   1   1   1   2   1   1   1   2   1   2   0   1   0   0   2   1   2   0   2   1   2   1   1   2   2   1   1   1   1   1   1   1   0   2   1   0   1   0   2   1   1   2   1   2   1   2   1   1   1   0   0   2   1   1   2   0   2   0   2   1   0   1   1   2   1   0   1   2   1   1   0   2   1   2   2   0   1   1   1   1   1   2   1   0   1   1   0   0   0   1   1   1   1   2   1   1   1   1   1   1   2   1   1   0   1   1   2   1   1   0   1   1   1   1   1   0   1   1   1   2   1   2   1   1   0   1   2   0   2
 MK-4-2                 1   0   0   0   0   0   1   1   2   2   2   2   0   1   1   1   1   1   1   0   1   0   2   2   0   1   1   1   1   1   1   0   2   1   0   2   1   2   1   0   1   1   0   1   0   2   0   1   0   1   1   1   1   2   0   1   2   0   1   1   2   2   2   0   2   1   2   1   2   1   0   1   1   1   2   1   1   1   2   1   2   1   1   0   0   2   2   2   0   1   1   2   1   1   2   2   2   2   1   1   1   2   1   0   1   1   1   1   0   2   2   1   2   1   2   1   2   1   1   1   1   0   2   2   1   2   0   1   0   2   2   1   1   1   2   1   0   1   2   1   1   0   2   1   1   2   0   1   0   1   1   0   1   1   0   1   1   0   0   0   1   0   1   1   2   1   1   1   1   1   1   1   2   1   0   0   0   2   1   1   1   2   1   1   1   1   0   1   1   0   2   1   2   1   2   0   1   2   0   2
 MK-4-3                 1   0   0   0   0   0   1   0   1   2   2   1   0   1   1   1   1   1   1   1   1   1   2   2   0   1   1   1   1   0   1   0   1   1   0   2   1   2   1   0   0   1   0   1   0   2   0   1   0   1   1   0   1   2   1   1   2   1   1   1   2   2   0   0   2   1   1   1   2   1   1   1   1   1   2   1   1   1   2   1   2   1   1   0   0   2   1   2   0   1   1   2   1   1   2   2   2   2   1   1   1   2   1   1   1   1   1   1   0   2   2   1   1   1   2   1   1   1   1   1   1   1   2   2   1   2   0   1   1   2   1   1   2   1   2   1   0   1   2   1   1   1   2   2   1   1   0   1   0   2   1   0   2   0   0   1   1   0   0   0   1   0   1   1   2   1   1   1   1   1   2   1   2   1   0   0   0   1   1   1   0   2   1   1   1   1   0   1   1   0   2   1   2   2   2   0   2   2   0   1
 MK-4-4                 1   0   0   0   0   1   1   0   1   2   2   1   0   0   0   2   0   1   1   1   0   1   2   2   0   1   1   1   1   0   1   0   1   1   0   2   1   2   0   0   0   1   0   1   0   2   0   1   0   1   1   0   1   2   1   1   2   0   0   1   2   2   0   1   2   1   0   0   2   1   2   2   1   1   2   1   1   1   2   1   1   1   1   0   0   2   1   2   0   1   0   2   1   1   2   2   2   2   1   1   1   2   1   0   1   1   1   1   0   2   2   0   1   1   2   0   1   1   1   2   1   1   2   1   1   2   1   1   1   1   1   0   1   1   2   1   0   1   2   1   1   1   2   2   1   1   0   1   0   1   1   0   2   0   0   2   1   0   0   0   1   0   1   1   2   1   1   1   1   0   2   1   2   1   0   0   0   1   1   1   0   2   1   1   1   2   0   1   1   0   2   1   2   2   2   1   2   2   0   1
 MK-4-5                 1   0   0   0   0   1   1   0   1   2   2   1   0   0   0   2   1   1   1   2   0   1   2   2   0   1   1   1   1   0   1   1   0   1   1   2   1   2   0   0   1   1   0   2   0   1   1   1   0   1   1   0   1   2   1   1   2   0   1   1   2   2   0   1   1   1   0   0   2   1   2   2   1   1   2   1   1   1   1   1   1   1   1   0   0   2   0   2   0   1   0   1   1   1   2   2   2   1   1   1   1   1   1   0   1   0   1   2   0   1   2   0   1   1   2   0   1   1   1   2   1   1   2   1   1   1   1   1   1   1   1   0   1   1   2   1   0   2   2   1   1   0   2   2   1   1   1   1   0   1   1   1   2   0   0   2   1   0   1   1   1   0   1   1   2   1   1   1   1   0   1   1   2   1   1   0   1   2   1   2   0   2   1   1   2   2   0   1   1   0   2   1   2   2   2   0   1   1   1   1
 MK-4-6                 1   0   0   0   0   1   1   0   1   2   1   0   0   0   0   2   1   1   1   2   0   2   2   2   0   1   1   1   1   0   1   1   0   1   0   2   1   1   0   0   1   1   0   1   1   1   2   2   0   1   1   0   1   2   1   1   2   1   1   1   2   1   0   1   1   1   0   0   2   1   2   2   1   1   2   1   1   1   0   1   1   1   1   1   0   2   0   2   0   1   0   0   1   1   2   2   1   1   1   1   1   1   2   0   1   0   1   2   0   0   2   0   1   1   2   1   2   1   1   1   2   1   2   1   1   1   1   1   1   1   1   0   1   1   2   1   0   2   2   1   1   1   1   1   1   1   1   1   0   1   1   1   2   0   0   2   1   0   1   1   2   1   1   1   2   1   1   1   2   0   1   1   2   1   1   0   1   2   1   2   0   1   1   1   1   2   0   1   1   0   1   1   1   2   2   0   1   1   2   1
 MK-4-7                 1   0   0   1   0   1   2   0   1   1   1   0   0   0   0   2   1   1   1   2   0   2   2   1   1   1   1   1   1   0   2   1   0   1   0   1   1   1   0   0   1   1   1   1   1   1   2   2   0   2   2   1   1   2   1   1   2   2   1   1   2   1   0   1   1   1   0   0   2   1   2   2   0   1   2   1   1   1   0   1   1   1   1   1   1   2   0   1   2   1   0   0   1   1   1   2   1   2   1   1   1   1   1   0   2   0   1   2   0   0   2   0   2   1   1   1   2   1   1   1   2   1   2   1   1   1   1   1   1   1   1   0   1   1   2   1   0   2   2   1   1   2   1   2   1   1   2   1   0   1   1   1   2   0   0   2   1   1   1   2   2   1   1   0   2   2   1   1   1   0   1   1   1   1   1   1   1   2   1   2   0   1   1   1   0   2   0   1   1   0   1   1   1   2   2   0   1   1   2   2
 MK-4-8                 1   0   0   1   0   1   2   0   1   1   1   0   0   0   0   2   1   1   1   2   0   2   2   1   1   1   1   2   1   0   2   1   0   1   0   1   1   1   1   0   1   1   1   1   1   1   2   2   0   2   2   1   1   2   1   2   2   2   1   1   2   1   0   1   1   1   0   0   2   1   2   2   0   1   1   1   1   1   0   1   1   1   1   1   1   2   0   1   2   1   0   1   1   1   1   2   1   2   1   1   1   1   1   0   2   0   1   2   0   0   1   0   2   1   1   1   2   1   2   1   1   1   1   1   1   1   1   1   1   2   1   1   1   1   2   1   0   1   2   1   1   2   1   1   1   2   1   1   1   1   1   1   0   0   1   2   1   1   1   2   2   1   1   0   2   2   1   1   1   0   1   1   1   1   1   1   1   2   1   2   0   1   1   1   0   1   0   1   0   1   1   1   1   2   2   0   1   2   2   2
 MK-4-9                 1   1   1   1   0   1   2   0   1   1   0   0   1   0   0   2   1   1   1   2   0   2   2   2   1   1   1   2   0   0   2   1   0   1   0   1   1   1   1   0   1   1   1   2   1   1   1   2   1   2   1   0   0   2   1   2   2   2   1   1   2   1   0   1   1   1   0   0   2   1   2   2   0   1   1   0   1   1   0   0   1   1   1   1   0   2   0   1   2   1   0   2   1   1   1   2   1   2   1   1   1   1   1   1   2   0   2   2   0   0   1   0   1   0   0   1   2   1   2   1   1   1   1   1   0   1   1   2   1   2   0   1   1   1   2   2   0   1   2   1   1   1   1   1   0   2   1   1   2   1   2   1   0   0   1   2   1   1   0   2   1   1   1   0   2   1   0   1   2   0   1   1   1   1   1   1   1   2   1   2   0   2   1   1   0   0   0   1   0   1   1   1   1   2   2   0   1   2   2   2
 MK-4-10                1   0   1   1   0   1   2   0   1   1   0   0   0   0   0   2   0   1   2   2   0   2   2   2   1   1   1   2   1   0   1   1   0   1   0   1   1   1   1   0   0   1   1   2   0   2   1   1   1   2   1   0   0   2   1   2   2   2   1   1   2   1   0   1   2   1   0   0   1   1   2   2   0   1   1   1   1   1   1   0   1   1   1   1   0   2   0   0   1   1   0   2   2   0   1   2   1   2   1   1   1   0   1   2   2   0   2   2   0   0   2   0   1   0   0   1   2   1   1   2   1   1   1   1   1   1   1   2   1   2   1   1   1   1   2   2   0   1   2   1   1   1   1   1   0   2   1   1   2   1   2   1   0   0   0   2   1   2   0   2   1   0   1   0   2   1   0   1   2   0   1   0   1   1   1   1   1   2   1   2   0   2   1   1   0   0   0   2   0   1   1   0   1   2   1   0   1   2   1   2
 MK-4-11                1   0   1   1   0   1   2   0   1   1   0   0   0   0   1   1   0   2   2   2   0   2   2   2   1   1   1   2   1   0   1   1   0   2   0   0   1   1   1   0   0   1   1   1   0   2   1   2   0   1   2   0   0   1   1   2   2   2   1   2   2   1   1   1   2   0   1   1   1   1   2   2   0   0   0   0   1   1   1   0   1   1   1   1   0   2   0   0   1   1   0   2   2   1   1   2   1   2   0   1   1   0   1   2   1   1   2   1   0   0   2   0   1   0   0   0   2   1   1   1   1   1   1   1   1   1   1   2   1   2   1   1   0   1   2   2   0   1   2   1   1   0   1   1   0   2   1   2   1   1   2   1   1   0   0   2   1   1   0   2   1   0   1   0   2   1   0   1   2   0   1   0   1   1   1   1   1   2   1   2   0   2   1   1   0   0   0   2   0   1   1   0   0   2   1   0   2   2   2   2
 MK-4-12                1   0   1   1   0   1   2   0   2   0   0   0   0   0   1   2   0   2   2   2   0   2   2   2   1   1   1   2   1   0   1   1   0   2   0   1   1   1   1   0   0   2   1   1   0   1   1   2   0   1   1   0   0   1   1   2   1   1   1   2   2   1   1   2   2   0   1   1   0   1   2   2   0   0   0   0   1   1   1   0   1   0   2   1   0   1   0   1   1   1   0   2   2   1   1   2   1   2   1   1   1   0   1   2   1   2   2   1   0   0   1   0   1   0   0   0   2   1   1   1   1   1   0   1   2   1   1   1   2   2   1   1   0   1   2   2   0   1   2   1   1   0   1   1   0   2   1   2   0   1   1   1   1   0   0   1   1   1   0   2   1   0   1   0   2   1   0   1   2   1   1   0   1   1   1   1   1   2   1   2   1   2   0   1   0   0   0   2   0   1   1   0   0   2   1   0   2   2   2   1
 MK-4-13                1   0   1   1   2   1   2   0   2   0   0   0   0   0   2   2   1   2   2   1   0   2   2   2   1   1   1   2   1   0   0   1   1   2   0   1   1   0   2   0   0   2   1   1   0   2   1   2   0   1   1   0   0   1   2   2   1   1   1   2   2   1   1   2   2   1   1   1   0   1   2   2   0   0   1   0   1   0   1   0   1   0   2   1   0   1   0   1   1   1   0   2   2   1   1   1   1   2   1   1   1   0   1   2   1   2   2   0   0   0   1   0   0   0   0   0   2   1   1   1   1   1   0   1   2   0   1   1   2   2   1   1   0   1   2   2   0   1   2   1   0   0   1   1   0   2   1   2   1   0   1   0   1   0   0   1   1   2   0   1   1   0   1   0   2   1   0   1   2   2   1   0   1   1   1   2   0   2   2   1   1   2   0   1   0   0   1   2   1   1   1   0   0   2   1   0   2   2   2   1
 MK-4-14                1   1   1   1   2   1   1   0   2   0   0   0   0   0   2   2   1   2   1   1   0   2   2   2   1   1   1   2   1   0   0   1   1   1   0   1   1   1   2   0   0   2   2   2   0   2   1   1   0   0   1   0   0   2   2   2   1   1   1   2   2   1   1   2   2   1   2   0   0   1   2   2   0   0   1   1   1   0   1   0   1   0   2   1   1   1   0   1   1   1   0   2   2   0   1   1   1   2   1   1   1   0   1   2   1   1   2   0   0   0   2   0   0   0   0   1   2   1   1   1   1   2   1   1   2   0   1   1   1   2   1   1   0   1   2   2   0   1   2   1   0   0   0   1   0   2   1   2   1   0   0   0   1   0   0   1   0   2   0   1   1   0   1   0   2   1   0   1   2   2   1   0   1   1   1   2   0   1   2   1   1   2   0   1   0   0   1   1   1   1   1   0   0   2   0   0   2   1   2   2
 MK-4-15                1   1   1   1   1   1   1   0   2   0   0   0   0   0   2   2   1   2   1   1   0   2   2   1   1   1   2   2   2   0   1   1   1   1   0   2   1   1   2   0   0   1   2   2   0   2   1   1   0   0   1   0   0   1   2   1   1   1   1   2   2   1   1   2   1   1   2   1   0   1   2   2   0   1   1   1   2   0   1   0   1   1   2   1   1   2   1   0   1   1   1   2   2   0   1   1   1   1   1   1   1   1   1   2   0   1   2   0   0   1   2   0   0   0   0   1   2   1   0   1   1   2   1   1   2   1   1   1   1   2   2   1   0   0   2   2   0   1   2   1   0   0   0   1   0   2   1   2   1   0   1   0   1   0   0   1   0   1   0   0   1   2   1   1   2   2   1   1   2   2   1   1   1   1   1   2   0   1   1   2   1   2   0   1   0   1   1   1   2   1   1   0   0   2   0   1   1   1   1   2
 MK-4-16                1   1   1   1   1   1   1   0   2   1   0   0   0   0   1   2   1   1   0   2   1   2   2   1   1   1   2   2   2   0   1   1   1   1   1   2   1   1   2   0   0   1   1   2   0   1   1   1   0   1   2   1   0   1   2   2   1   1   1   2   1   1   1   2   1   1   2   1   0   2   2   2   1   1   1   1   2   0   1   0   1   1   2   1   1   2   1   0   1   1   1   2   2   0   1   1   1   1   0   1   1   1   1   2   0   1   2   0   0   1   1   1   0   0   0   1   1   1   0   1   1   2   0   1   2   1   1   1   1   2   2   1   1   0   2   1   0   1   2   1   0   1   0   1   0   2   1   2   1   0   1   0   2   1   0   2   0   1   0   0   1   2   1   1   1   2   1   0   1   2   1   1   1   1   1   1   1   1   1   2   1   1   0   1   0   1   1   1   2   1   1   0   0   2   0   1   1   1   1   2
 MK-5-1                 1   1   0   0   1   2   0   1   1   1   1   2   2   2   1   2   2   1   0   0   0   1   2   0   2   1   1   0   1   1   1   1   1   1   1   1   1   1   2   0   0   0   2   1   1   1   1   0   2   1   2   0   0   0   2   0   1   1   0   2   1   2   1   0   0   1   1   1   1   2   1   1   1   2   1   1   1   0   0   0   1   1   2   1   1   0   0   1   2   2   0   2   1   1   0   1   1   1   1   1   2   1   2   1   2   1   0   2   1   1   1   2   2   1   2   2   2   1   1   2   0   0   0   0   0   2   2   1   1   1   2   0   1   1   1   2   1   0   1   0   2   2   1   1   1   2   1   1   1   2   1   1   1   1   1   1   0   0   1   1   2   2   2   0   0   1   2   1   1   1   0   2   1   0   2   1   2   1   0   1   1   0   1   1   0   1   1   2   2   0   2   1   2   0   1   1   1   2   1   0
 MK-5-2                 1   0   0   0   1   2   0   1   1   1   1   2   2   0   2   1   2   1   1   0   0   2   2   0   2   1   1   0   2   1   1   1   1   2   1   1   0   1   1   0   0   0   2   1   1   1   1   0   2   1   2   0   0   0   1   0   1   1   0   1   2   1   1   0   0   1   1   1   1   2   1   2   0   2   0   1   1   0   0   0   1   1   1   2   1   0   0   1   2   1   1   0   1   1   0   0   1   1   1   2   2   1   2   1   2   2   1   2   1   1   1   2   2   2   2   2   2   1   1   1   1   0   0   0   0   2   2   1   1   1   2   0   1   1   0   2   1   0   1   0   2   2   0   1   1   2   1   1   1   2   1   1   0   1   1   1   0   0   1   1   2   2   2   0   0   1   2   1   1   1   0   2   1   0   2   1   2   1   0   0   1   1   2   1   0   1   1   2   2   0   2   1   1   0   1   1   1   2   1   1
 MK-5-3                 0   0   0   0   1   2   0   0   0   1   1   2   2   0   2   1   2   1   1   0   0   2   2   1   2   1   1   0   2   1   1   1   1   2   1   1   1   1   1   0   0   0   2   1   1   1   1   0   2   1   2   0   0   0   1   0   1   1   0   1   2   1   0   0   0   1   1   1   1   1   0   2   0   2   0   1   1   0   0   0   1   1   1   1   1   1   0   1   2   1   1   0   2   1   0   0   1   1   1   2   1   1   2   1   2   2   1   0   1   1   1   2   2   1   2   2   2   2   1   1   1   1   0   0   1   2   0   1   1   1   2   0   0   1   0   2   1   0   1   0   2   2   0   1   2   2   1   1   1   1   2   1   0   1   0   1   1   0   1   1   2   2   1   0   0   1   2   1   1   1   0   1   1   0   1   1   2   1   0   0   1   1   1   2   1   1   2   2   1   0   1   2   1   0   1   1   1   2   1   1
 MK-5-4                 0   0   0   0   0   2   0   1   0   1   1   2   1   0   2   1   1   2   1   1   1   2   2   1   2   1   1   0   2   1   1   1   1   2   1   1   1   1   2   0   0   0   2   1   1   1   2   0   1   2   2   0   0   0   1   0   1   1   0   1   2   1   0   0   0   1   1   1   1   0   1   2   1   2   0   1   1   0   0   0   1   1   1   2   1   1   0   0   2   1   1   0   2   1   0   0   1   1   1   2   1   1   2   1   2   2   1   0   0   1   0   1   2   1   2   2   2   2   1   1   2   1   0   0   2   2   0   1   1   1   2   0   0   1   0   2   1   0   1   0   2   1   0   0   2   2   1   1   2   0   2   1   0   1   0   1   1   1   1   1   2   2   1   1   0   1   2   1   1   0   1   1   1   0   1   1   2   1   0   1   1   1   2   2   1   1   2   2   1   0   1   2   1   0   0   1   1   2   1   1
 MK-5-5                 0   0   0   0   0   2   0   0   1   1   2   2   1   0   2   1   0   1   1   1   1   2   2   1   2   0   1   0   2   1   1   1   1   2   1   1   1   1   2   0   1   0   2   1   1   2   2   0   1   2   2   0   0   0   1   0   2   0   0   1   1   1   0   0   0   0   1   1   2   0   1   1   2   2   1   1   2   0   0   1   1   1   1   2   1   1   0   0   2   1   1   0   2   1   1   0   1   1   1   2   1   1   2   1   2   2   1   0   0   1   1   0   1   1   2   2   2   2   0   1   1   0   0   0   2   2   0   1   1   1   2   0   1   1   0   2   1   0   1   1   2   0   0   0   2   2   1   1   1   0   2   2   0   1   0   1   1   1   1   1   2   2   1   0   1   1   2   1   1   0   1   1   1   0   1   1   2   1   0   1   1   1   1   1   2   1   1   2   1   0   1   2   1   0   1   1   1   2   1   1
 MK-5-6                 0   1   0   1   0   2   0   0   1   1   1   2   0   0   2   1   0   1   1   0   1   1   1   1   2   1   1   0   2   1   1   1   1   2   1   1   1   1   1   0   1   1   2   1   1   2   2   1   1   2   2   0   1   0   1   0   2   0   0   1   1   1   0   0   1   0   1   1   2   0   1   1   2   2   1   1   2   0   0   1   1   1   1   2   1   1   1   0   1   1   1   0   2   1   1   1   0   1   1   2   1   1   2   2   1   2   1   1   0   2   1   1   2   1   2   2   2   2   0   1   1   0   0   0   2   1   0   1   1   0   2   0   1   1   0   2   1   0   1   1   2   0   0   0   2   2   1   2   1   0   1   2   0   1   0   1   1   1   1   1   2   2   1   0   1   0   1   1   1   0   1   1   1   0   1   0   2   1   0   1   1   1   2   0   2   1   1   2   1   0   1   1   1   1   1   1   2   0   1   0
 MK-5-7                 0   2   0   1   1   2   0   1   1   1   1   2   0   0   2   1   0   0   1   0   1   1   1   1   2   1   1   0   2   1   1   1   1   2   1   1   1   1   1   0   1   1   1   1   1   2   2   0   2   2   1   1   1   0   1   0   2   0   0   1   1   1   0   0   1   0   1   1   1   0   1   1   2   2   1   1   2   0   0   1   1   1   1   2   1   1   1   0   1   2   1   0   2   1   1   1   0   2   1   2   1   1   2   1   0   1   1   1   0   2   1   1   1   1   2   2   1   1   0   1   1   0   0   0   2   1   0   1   0   0   2   0   1   1   0   2   1   0   1   1   2   0   0   0   1   2   2   2   1   0   1   2   0   1   1   1   1   0   1   1   2   2   1   1   1   0   1   0   1   0   2   1   1   0   1   1   2   1   0   1   1   1   2   0   2   1   0   2   0   0   1   1   1   1   1   1   2   1   1   0
 MK-5-8                 0   2   0   1   1   2   0   1   1   1   1   2   0   0   2   2   0   0   1   0   2   1   1   1   2   2   1   0   2   1   1   1   1   1   1   1   2   1   1   0   1   1   1   1   1   2   2   0   2   2   1   1   1   0   1   1   2   0   0   0   2   1   0   1   1   1   1   1   1   0   1   1   2   1   1   1   2   0   0   1   2   0   1   2   1   1   1   0   1   2   1   0   2   2   2   1   0   2   1   2   1   1   1   1   0   1   1   1   0   2   1   1   1   1   2   1   1   1   0   1   1   1   0   0   2   1   0   1   0   0   2   1   1   1   0   2   1   1   2   1   2   0   2   0   1   2   1   2   1   0   1   2   0   1   1   1   1   0   1   1   2   1   2   1   1   0   1   2   1   2   1   1   1   1   1   1   2   1   0   0   1   1   1   1   2   0   0   2   0   0   1   1   1   1   1   1   2   1   1   0
 MK-5-9                 0   2   1   1   1   2   0   1   1   1   1   2   0   0   2   2   0   0   1   2   2   1   2   1   2   2   1   0   2   1   1   2   1   1   1   1   2   1   1   0   1   1   1   1   1   1   2   0   2   2   1   1   0   0   1   1   2   0   1   0   2   1   0   1   2   1   1   2   1   1   1   1   2   1   1   1   2   0   1   1   1   0   1   1   1   1   1   0   1   2   1   0   1   2   2   1   0   2   1   2   1   1   1   1   1   2   1   1   0   2   1   1   1   1   2   1   1   1   0   1   1   1   0   0   2   2   0   1   0   0   2   2   1   2   0   2   1   1   2   1   2   0   2   0   1   2   0   0   1   0   1   2   0   0   0   1   1   1   1   0   2   1   2   1   1   0   1   1   1   1   2   2   1   1   1   1   2   1   0   1   1   1   1   1   2   0   0   2   1   0   1   1   1   1   0   0   2   1   1   0
 MK-5-10                0   2   1   1   1   0   0   1   1   1   1   2   0   0   1   2   0   0   1   1   1   1   2   1   2   2   1   0   2   1   1   2   1   1   1   1   2   0   1   0   2   1   1   1   1   1   2   0   2   1   0   1   0   0   1   1   2   0   2   0   2   1   0   1   1   1   1   2   1   1   1   1   2   2   1   1   2   0   1   1   1   0   1   1   1   1   1   1   1   1   2   1   1   2   2   1   0   2   1   2   1   1   2   1   1   0   1   1   0   2   0   1   1   1   1   1   1   2   0   1   1   1   1   0   2   2   0   1   0   0   2   2   1   2   1   2   1   1   1   1   2   1   2   0   1   2   0   0   0   0   1   2   0   1   1   1   1   0   1   0   2   1   2   1   1   0   1   1   1   1   2   2   1   1   1   1   2   1   0   1   1   0   1   2   2   0   0   2   1   0   1   1   0   1   0   0   1   2   1   0
 MK-5-11                0   2   1   1   1   1   0   1   1   1   1   2   0   0   1   2   0   0   1   1   1   1   2   1   2   2   2   0   2   1   1   2   1   1   1   1   2   0   1   0   1   1   1   1   1   1   2   0   1   1   0   0   0   0   1   1   1   0   2   0   2   1   1   1   1   1   1   2   1   2   1   1   2   2   1   1   2   0   1   1   1   0   2   0   1   1   1   1   1   1   1   1   1   2   2   1   0   2   1   2   0   1   2   1   0   0   1   1   0   2   0   1   1   1   2   2   1   2   0   1   1   1   1   0   2   2   0   1   0   1   2   2   1   2   1   1   0   1   1   0   2   1   2   0   1   2   0   0   0   1   1   2   1   1   1   2   1   0   1   1   2   1   2   1   1   0   2   1   1   1   2   2   2   1   1   1   2   1   0   1   1   2   1   2   1   0   0   2   1   0   1   2   0   2   0   0   0   2   1   0
 MK-5-12                0   2   1   1   1   1   0   2   1   2   1   2   0   0   1   2   1   1   1   1   1   1   2   2   2   2   2   1   2   1   1   2   2   1   1   1   2   0   1   1   1   1   1   1   1   1   2   0   1   1   1   0   0   1   0   2   1   0   2   0   2   1   1   1   1   1   0   2   2   2   2   1   2   2   1   1   1   0   0   1   1   0   1   0   1   1   2   1   1   1   1   1   1   1   2   0   0   2   1   2   0   2   2   0   0   1   2   2   0   2   0   1   1   1   1   1   1   2   0   1   0   1   1   0   2   2   0   1   0   1   1   2   0   2   1   2   0   1   0   0   2   1   2   0   1   2   1   0   1   1   1   2   1   1   1   1   1   0   1   1   1   1   2   1   1   0   2   1   2   1   1   2   2   1   1   2   2   1   1   1   1   2   1   2   2   0   0   0   1   1   1   2   0   2   0   0   0   2   1   1
 MK-5-13                0   2   2   1   2   1   1   2   2   2   1   2   0   0   1   2   1   1   1   1   1   2   2   1   2   2   2   1   2   1   1   2   1   2   1   1   1   1   1   1   1   1   1   1   2   0   2   0   1   1   1   0   0   1   0   2   2   0   2   0   1   2   0   1   1   1   0   2   2   2   2   1   2   2   1   1   1   1   0   1   0   0   0   0   2   1   2   1   1   1   1   1   1   1   2   0   0   2   1   2   0   2   1   1   0   1   2   2   0   2   0   1   1   1   1   1   1   2   0   1   1   1   0   2   2   2   0   1   0   1   1   2   0   2   2   2   0   1   0   0   2   2   2   0   2   1   1   0   1   1   1   2   1   1   1   1   1   0   1   1   1   1   2   2   1   1   2   2   2   1   1   0   1   1   1   2   1   1   1   1   1   2   0   2   1   0   0   0   1   1   1   2   0   1   0   0   0   2   1   1
 MK-5-14                1   1   2   1   2   1   1   1   2   1   1   2   1   1   1   1   1   1   1   1   0   2   2   1   2   2   2   1   2   1   1   1   2   1   1   1   1   0   1   1   2   1   1   2   2   0   1   0   1   1   1   0   0   1   0   2   1   0   2   0   1   2   0   1   1   1   0   2   2   2   1   1   2   2   0   1   0   1   0   1   0   1   0   0   2   0   2   1   1   1   1   1   0   1   1   0   0   1   1   2   0   2   1   1   0   1   1   2   0   2   0   1   1   1   1   1   0   1   0   1   1   1   0   2   2   2   1   1   0   0   0   1   0   1   2   2   0   1   1   1   2   2   1   0   2   2   1   0   1   1   1   2   2   1   1   1   0   0   1   1   1   1   2   2   1   1   2   2   2   1   2   0   1   2   1   2   1   2   1   1   0   2   0   2   1   0   0   1   1   0   1   2   0   1   0   1   0   2   0   1
 MK-5-15                2   1   1   1   2   1   1   1   2   1   1   2   2   1   1   1   1   1   1   1   0   2   1   0   2   1   2   1   2   0   1   2   2   1   1   0   1   0   1   1   2   1   1   2   2   0   1   1   1   1   1   0   0   1   0   2   1   0   2   1   0   2   0   1   1   1   0   2   2   1   0   2   2   2   0   1   0   1   0   2   0   2   0   0   2   1   2   1   1   1   1   1   0   1   1   0   0   1   1   1   1   2   1   1   0   1   1   1   0   1   1   1   0   1   1   0   0   1   0   1   1   1   0   2   2   2   1   2   0   0   0   1   0   1   2   1   0   0   1   1   2   2   1   1   2   2   1   0   1   1   1   2   2   1   1   1   0   0   1   1   1   1   2   2   1   1   1   1   1   2   2   1   1   1   1   2   1   1   1   1   0   1   0   2   1   0   1   1   1   0   1   2   1   1   0   1   0   2   0   0
 MK-5-16                2   1   1   2   2   2   1   1   2   0   1   2   2   1   1   1   1   1   1   1   0   1   0   1   1   0   2   1   2   1   1   2   2   1   1   0   1   0   1   1   2   1   0   2   2   1   2   0   1   1   1   1   1   1   0   1   1   0   1   0   0   2   0   2   1   1   0   2   1   0   0   2   2   2   0   1   0   1   0   2   0   2   0   1   1   1   2   1   1   1   1   1   1   1   1   0   0   1   1   1   1   2   1   2   0   0   1   1   0   2   1   1   0   1   0   0   0   1   0   0   1   1   0   1   2   2   1   2   0   0   0   1   0   0   2   1   0   0   1   1   2   2   1   1   2   2   1   0   1   0   1   2   2   1   1   2   0   0   2   1   1   1   1   2   1   1   1   1   1   2   2   1   1   1   1   2   1   1   1   2   0   1   0   2   1   0   2   2   1   0   1   2   1   1   0   1   0   1   0   1
 MK-6-1                 2   2   1   1   0   2   1   1   2   2   0   1   1   2   1   1   1   1   2   1   2   1   1   2   0   1   1   2   0   1   2   0   0   2   1   0   0   0   2   0   2   1   0   1   2   2   2   0   0   1   1   0   1   0   0   1   1   1   1   1   0   1   0   1   1   1   0   2   1   1   0   1   1   1   2   1   1   0   2   1   2   0   1   2   1   2   2   2   0   2   1   2   2   1   0   1   1   1   1   0   0   1   1   0   0   2   0   2   2   1   0   0   0   1   1   0   2   2   1   1   1   2   1   1   2   2   0   2   2   2   2   1   0   0   0   0   1   0   1   1   1   2   1   1   0   1   1   1   2   0   0   0   1   0   2   1   1   0   1   1   2   1   2   1   0   2   2   2   2   1   2   1   0   2   2   1   1   0   2   0   2   1   0   1   1   2   0   1   1   0   1   1   1   2   2   0   1   1   0   0
 MK-6-2                 1   1   1   2   1   1   1   1   1   2   0   1   0   1   1   1   1   1   2   2   2   1   1   1   0   0   1   2   0   1   2   0   0   2   1   0   0   0   2   0   2   1   0   1   2   2   2   0   0   1   1   0   1   0   0   1   1   1   1   2   0   2   0   1   2   0   0   1   1   1   0   2   0   1   2   1   1   0   2   1   2   0   1   2   1   2   2   2   1   2   1   2   2   1   0   1   0   1   1   1   0   1   1   0   0   2   0   2   2   1   1   1   0   1   1   1   2   1   1   1   1   2   1   1   1   2   0   1   1   1   1   0   1   0   0   0   1   0   1   1   1   2   1   2   0   1   1   1   1   0   0   0   1   0   2   1   1   0   0   1   2   1   2   1   0   1   2   2   2   1   2   1   0   2   2   1   1   0   2   1   2   1   0   1   1   2   0   1   1   0   1   1   1   1   2   0   1   1   1   0
 MK-6-3                 1   1   1   2   1   1   1   1   2   2   0   1   0   1   2   1   1   1   1   2   2   1   1   2   0   0   1   2   0   0   2   0   0   1   2   1   1   1   2   0   2   0   0   1   2   2   2   1   0   1   1   0   1   0   0   1   1   1   1   1   0   2   0   1   2   0   0   1   1   1   0   2   0   2   2   1   1   0   2   1   2   0   1   2   1   2   2   1   1   1   1   1   2   1   0   1   0   0   2   1   0   1   1   0   0   2   0   2   2   1   1   1   0   1   1   0   2   1   1   1   1   2   1   1   2   2   0   2   1   1   1   0   2   0   0   0   1   0   0   1   2   2   1   2   0   1   2   1   1   0   1   0   1   0   2   1   1   1   0   1   2   1   2   1   0   1   2   1   1   2   2   1   0   2   2   1   1   0   2   1   2   1   1   1   2   0   1   2   2   0   1   2   1   1   2   0   0   0   1   0
 MK-6-4                 1   0   1   0   2   1   1   1   2   2   0   0   0   1   2   1   1   0   1   2   2   1   1   1   1   0   1   2   0   1   2   0   0   1   2   1   1   1   2   0   2   0   1   1   2   2   2   1   0   1   2   0   1   1   0   1   1   2   1   1   0   2   0   0   2   0   0   1   0   1   1   1   0   1   2   0   1   0   2   1   2   1   0   2   1   2   2   1   0   1   0   1   2   2   0   1   0   0   1   1   0   1   1   0   0   2   0   2   2   1   1   2   0   1   1   0   2   2   1   0   1   2   1   1   2   2   0   1   1   1   1   0   2   0   0   1   0   0   0   1   2   2   1   2   0   1   1   1   1   0   1   1   1   1   2   1   1   1   0   1   2   2   2   1   0   0   2   1   2   2   2   0   0   2   2   1   2   0   2   0   2   2   0   2   2   0   1   2   2   1   1   1   1   2   2   0   0   0   1   1
 MK-6-5                 1   0   1   0   2   1   1   1   2   2   1   0   0   1   2   1   1   0   1   2   2   2   1   1   1   0   0   2   0   1   2   0   0   1   2   1   1   1   2   0   1   0   1   1   2   2   2   1   0   2   2   1   1   1   0   1   1   2   0   1   0   2   0   0   2   0   0   1   0   1   1   1   0   1   2   0   1   0   1   0   2   2   1   1   1   2   2   1   0   2   0   1   2   2   0   0   0   1   1   0   0   1   1   0   0   2   0   2   2   1   1   2   0   1   1   0   2   2   1   0   1   2   1   1   1   2   0   0   1   1   1   0   2   0   0   1   0   0   1   1   2   2   1   2   0   1   1   0   1   0   0   0   0   1   2   1   2   1   1   1   2   2   2   1   0   1   2   1   2   2   1   1   0   2   2   1   2   0   2   0   2   2   0   2   2   0   0   2   2   1   2   1   1   2   2   0   0   0   0   1
 MK-6-6                 0   0   1   0   2   1   1   1   2   2   1   0   0   1   2   1   1   0   1   2   2   2   2   0   1   0   1   2   0   1   2   0   0   1   2   1   1   1   2   0   1   0   1   1   1   2   2   0   0   2   2   1   1   1   0   1   1   2   1   2   0   2   0   0   2   0   0   1   0   1   1   0   0   1   1   0   1   0   0   0   2   2   1   1   0   1   2   2   0   1   0   1   2   2   0   0   0   1   1   0   1   1   1   0   0   2   0   0   2   1   1   2   0   1   1   0   2   1   1   0   1   0   2   2   1   2   0   1   1   1   1   0   2   0   0   1   0   0   1   1   2   1   1   2   0   1   1   0   1   0   0   0   0   1   2   2   2   1   1   1   2   2   1   1   1   1   2   1   1   1   1   1   1   2   2   1   2   0   2   2   2   2   0   1   2   0   0   1   2   1   2   1   0   1   1   0   0   0   0   0
 MK-6-7                 0   0   1   0   2   1   1   2   2   0   0   1   0   1   2   1   0   0   0   1   2   1   2   0   0   0   1   2   0   2   1   0   0   1   2   1   0   2   2   1   1   1   1   1   1   1   2   0   0   2   1   1   1   0   0   2   1   2   1   2   0   2   0   1   2   0   1   1   1   1   2   0   1   1   1   0   1   0   0   0   1   2   1   1   0   2   2   2   1   1   0   1   2   2   0   0   1   1   1   0   1   1   2   0   1   2   0   0   2   0   2   2   0   1   0   2   2   1   1   0   1   0   2   2   1   2   0   1   1   1   1   0   2   0   0   1   0   0   1   1   2   1   1   2   0   1   1   0   1   0   0   0   0   1   2   2   2   2   1   1   1   2   1   1   1   1   2   2   1   1   2   1   1   2   2   1   2   0   2   2   2   2   0   1   2   0   0   1   2   1   2   1   0   1   1   0   0   0   1   0
 MK-6-8                 0   0   1   0   1   1   1   2   2   0   0   1   0   1   2   0   0   0   0   2   2   1   1   0   0   0   1   2   0   1   1   0   1   1   2   1   0   2   2   2   1   1   1   1   1   1   1   0   0   2   1   1   1   0   0   2   1   2   1   2   0   1   0   1   0   1   1   1   1   1   2   0   0   1   1   1   1   0   0   0   1   2   1   1   0   1   2   2   1   0   0   1   2   1   0   0   1   1   1   0   1   1   2   0   0   2   0   0   2   0   2   2   0   1   1   2   2   1   1   0   1   0   2   2   1   2   1   1   1   2   1   0   2   1   0   1   0   0   2   1   1   1   1   2   0   1   1   0   1   0   0   0   0   1   2   2   2   1   1   1   1   2   1   1   1   1   2   1   1   1   2   2   0   2   2   1   2   1   2   2   2   2   0   1   1   0   0   1   2   0   2   0   1   1   1   0   0   0   1   0
 MK-6-9                 0   0   1   0   1   2   1   1   2   0   1   1   0   1   2   0   0   0   0   2   2   1   1   0   0   0   0   2   0   1   1   0   2   1   2   1   0   2   2   2   1   1   1   0   1   1   1   0   0   1   1   1   1   0   0   2   1   2   0   2   0   1   0   1   0   0   0   1   2   1   2   0   0   1   1   1   1   1   0   0   1   2   1   2   1   0   2   1   1   0   0   1   2   1   1   0   1   1   1   0   1   2   2   0   0   2   0   1   2   0   2   2   0   0   1   2   2   1   1   0   1   0   1   2   1   2   1   1   1   2   0   0   2   1   0   1   0   0   2   1   0   1   1   2   0   1   2   0   1   0   0   1   0   1   2   2   2   2   1   1   1   2   1   1   0   1   2   1   1   1   2   2   0   2   2   0   2   1   2   1   2   2   0   2   1   0   0   0   2   1   2   1   0   0   1   0   0   0   1   0
 MK-6-10                0   1   1   0   1   2   1   1   1   1   1   1   0   1   2   0   1   0   0   2   1   1   2   0   0   0   0   2   0   0   1   0   2   1   2   1   0   2   2   2   1   0   1   1   1   1   1   1   0   1   1   1   1   0   0   2   1   2   0   2   1   1   0   1   0   1   0   1   2   2   2   0   1   1   1   1   0   1   0   1   0   2   1   1   1   1   2   2   1   1   0   1   2   1   1   0   0   1   1   0   1   1   2   0   0   2   0   1   2   1   2   2   1   0   2   2   2   1   1   0   1   1   1   2   1   2   1   1   1   2   0   0   2   1   0   1   0   0   2   1   1   1   2   2   0   1   2   0   1   0   0   1   0   0   2   1   2   2   1   1   1   2   1   1   0   1   2   1   1   1   2   2   0   2   1   0   2   1   2   1   1   2   0   2   1   1   0   0   2   1   2   1   0   0   1   1   0   0   1   1
 MK-6-11                0   1   1   0   2   2   1   1   1   1   1   2   0   1   2   0   0   0   0   1   1   0   2   0   1   0   0   2   0   0   1   0   2   1   2   1   0   2   2   2   1   0   1   1   1   1   1   1   0   1   1   1   1   0   0   1   1   2   0   2   1   1   0   1   0   1   1   1   2   2   1   0   2   1   1   1   0   1   0   1   0   2   1   1   1   1   2   2   1   1   0   1   2   2   2   1   0   1   1   0   1   1   2   0   0   2   0   1   2   1   2   2   1   0   2   2   2   1   1   0   1   1   1   2   1   2   1   1   1   1   0   0   2   1   0   1   0   0   2   1   1   1   1   2   0   0   2   0   1   0   0   1   0   1   2   1   2   2   1   1   1   2   0   1   0   1   2   1   1   1   2   2   0   2   1   0   1   2   1   1   1   2   0   2   1   1   0   0   2   1   2   1   1   0   1   1   0   0   2   0
 MK-6-12                0   1   2   1   2   2   1   1   1   1   1   2   0   1   1   0   1   0   0   1   1   1   2   1   1   0   0   2   1   0   1   0   2   1   1   1   1   2   1   2   1   0   2   1   0   1   1   1   1   1   1   1   1   1   0   1   1   2   0   2   1   1   0   1   0   1   1   1   1   2   2   0   2   1   1   1   0   1   0   1   0   2   1   1   1   1   2   1   1   1   0   1   2   2   2   1   0   1   1   0   1   1   1   0   0   2   0   1   2   1   2   1   1   0   2   2   2   1   1   0   1   2   1   1   1   1   1   1   0   1   0   0   2   1   0   2   0   0   2   1   1   1   1   2   1   0   1   1   0   1   0   1   0   1   2   0   2   2   1   1   1   2   0   1   0   1   2   1   0   1   2   2   0   2   1   0   2   2   1   1   1   1   0   2   1   2   0   0   2   1   2   1   1   1   0   1   1   0   2   0
 MK-6-13                0   1   2   1   2   2   1   1   1   0   0   2   0   1   1   0   1   0   0   1   0   1   0   1   1   0   0   2   1   0   1   1   2   1   1   1   1   0   1   2   1   0   1   2   1   1   1   0   1   1   1   1   1   0   0   1   1   2   1   2   1   1   0   1   0   1   1   0   1   2   2   0   2   1   1   1   0   1   0   1   1   2   1   0   0   1   2   1   1   1   0   1   2   1   2   1   0   1   1   1   1   1   1   0   1   1   0   1   1   1   2   1   1   0   2   2   2   1   1   0   1   2   1   1   2   1   0   1   0   1   0   0   2   1   0   2   0   0   2   1   1   1   1   2   1   0   1   1   0   1   0   1   1   1   1   0   2   2   0   1   1   2   0   1   0   1   2   1   0   0   2   2   0   2   1   0   2   2   2   1   1   1   1   2   2   2   0   0   2   1   0   1   1   1   0   0   1   0   2   0
 MK-6-14                0   1   2   2   2   2   1   1   1   0   1   2   0   1   1   1   1   0   0   1   1   1   1   2   1   0   1   1   2   1   0   1   2   1   1   1   1   0   1   2   1   0   1   2   1   1   1   1   0   2   1   1   1   1   0   1   1   2   1   2   1   2   0   1   0   1   1   0   1   2   2   0   2   1   1   1   0   1   0   0   1   2   1   0   0   1   2   1   1   1   0   1   1   0   2   1   0   2   0   1   1   1   1   0   1   1   0   1   1   1   1   1   1   1   2   2   2   1   1   0   1   2   1   1   2   1   0   1   0   1   0   0   2   1   0   2   0   0   2   1   2   1   2   2   2   0   1   1   0   1   0   1   1   1   1   0   2   2   0   0   1   2   0   1   1   1   2   1   0   0   2   2   0   2   1   0   2   2   2   0   1   1   1   1   2   2   1   1   2   1   0   1   1   1   0   1   1   0   2   0
 MK-6-15                0   2   2   2   2   1   0   2   2   0   1   1   0   1   1   2   1   0   0   1   1   1   0   2   1   0   1   1   2   1   0   1   2   1   0   1   1   0   1   2   1   0   1   2   1   1   1   1   0   2   1   1   0   0   1   1   1   2   1   2   1   2   0   1   1   1   1   0   1   2   2   0   2   1   0   2   0   2   0   1   1   1   1   0   0   0   2   1   1   1   0   1   1   0   2   1   0   2   0   1   1   1   0   0   1   1   1   1   1   2   1   1   1   1   2   2   2   1   1   0   2   2   2   1   2   1   0   1   0   1   1   0   2   1   0   2   0   0   2   1   2   1   2   2   2   0   1   1   0   0   0   1   1   1   1   1   2   2   0   1   1   2   0   1   1   1   2   1   0   0   2   2   0   2   2   0   2   1   2   0   1   0   1   1   2   2   1   1   1   1   0   1   1   1   0   1   1   0   1   0
 MK-6-16                1   1   2   1   2   1   0   2   2   0   1   1   0   1   1   2   1   0   1   1   1   1   0   1   1   0   1   1   2   1   0   1   2   1   0   1   0   0   1   2   1   0   2   2   1   1   1   1   0   2   1   1   0   1   1   1   1   2   1   2   0   1   0   1   1   1   1   0   1   2   2   1   1   1   0   1   0   1   0   1   1   1   1   1   1   0   2   1   1   1   0   1   1   0   2   0   0   1   0   1   1   1   0   1   1   1   1   1   1   2   0   1   1   1   2   2   2   1   2   0   2   2   2   1   1   1   0   1   0   1   1   0   2   1   1   2   0   0   2   1   2   1   2   2   2   0   1   1   1   0   0   2   1   1   1   1   2   2   0   1   0   2   0   0   0   1   2   1   1   1   2   2   0   2   2   0   2   1   2   1   1   0   1   2   2   2   1   1   1   1   0   1   1   1   0   1   0   0   1   0
 
!****************************************** Phenotypic Data **********************************************************
!-100.0 is resevred for missing phenotype
SimulatedTrait1         8.8980   10.7073    9.5890    8.6027   10.6051    9.7036    8.6964   11.0807    9.2442    9.3747    9.1641   10.4058   11.8188   10.0984    9.0849    9.9318   11.5896    9.0140    9.8978    7.6365   10.0942    9.4579   10.2606    9.6475    9.2752    9.8729   12.1630   10.0831   10.4722   10.0109   10.9242   10.8408    9.9743   10.8511   10.9130   10.4747    8.1746    9.4318    9.4741    8.5053   10.2671    9.2907   12.9798   10.6365    8.0309   10.8684   10.8087   10.2659    9.6567   10.2768   10.2821   10.4573   10.9209    9.3267    8.4349    9.8333   11.2059    9.7685    9.7538   10.8503   11.3280    8.7665   10.0340    9.4743   10.6449    9.2355   10.0633    9.1102   10.4726    8.5818    9.7135   10.9140   11.2670    8.0674    8.7595   10.1606    9.5507    9.7464    8.7567   11.1091    9.2408   10.0505    9.0102    9.7985   10.1005   10.0736   10.1706    7.8722    9.8103    8.9077    9.1749    9.2886    9.6628   10.5523    9.5580   10.9909   12.0277    9.4815    8.9580    9.5968    8.3522    9.5056   11.5053   10.2777   10.9430    9.2227   11.3447   10.5649   10.2376   11.5808   11.6410   10.0825    8.4437    8.1947    8.1045   11.2580    9.3967   10.1707   10.3034    8.9872    9.4753    9.4896   10.2038   11.2083   10.1552    9.9823    9.7190   10.5929    9.3529    9.3505    9.1676   11.1147    8.6382    8.1715    8.6592    9.8446   11.2824    9.5086   10.3015   10.6362   10.0771   10.2697   11.2756   10.7906    8.6697   10.2732    9.2522   10.7241   10.1264   10.2129    9.5368   11.3009    9.5359   10.6045    9.8375   10.6255   10.4354    8.4936   10.3085   10.4169   11.1862   10.1555   10.1147   10.9303    9.8850    9.9260   10.2560    9.5411   11.6008   10.9713    9.4350    9.3381   10.2430    9.4280   11.5417    8.3145   11.6772   10.1194   10.4669    9.5596   11.4279   11.4782   10.4999    9.1680    9.5313    9.8120    9.8306    9.7156   10.4271    8.2374   10.4448    9.4939   10.6069    9.6276   10.5196   10.6480   10.5653    9.8787    8.1265   11.1248
 
