# Supplementary material for: Inclusive Composite Interval Mapping of QTL by Environment Interactions in Biparental Populations
Source: PLoS One. 2015 Jul 10;10(7):e0132414. doi: 10.1371/journal.pone.0132414 (PMC4498613; doi:10.1371/journal.pone.0132414)
Supplement: S2 File — (ZIP) [file pone.0132414.s002.zip › F2 population/e=1/run_00002.met]

!**********************Note: lines staring with "!" are remarks and will be ignored in the program********************
!*********************************General Information**********************************
!Assuming F1 = P1 x P2, populations available in QTL IciMapping are: 
!  1, P1BC1F1 = P1 x F1, the first backcrossing where P1 is used as the recurrent parent;
!  2, P2BC1F1 = P2 x F1, the first backcrossing where P2 is used as the recurrent parent;
!  3, F1DH, F1-derived doubled haploids; 
!  4, RIL or F1RIL, recombination inbred lines through the repeated selfing of F1;
!  5, P1BC1RIL, recombination inbred lines through the repeated selfing of P1BC1F1;
!  6, P2BC1RIL, recombination inbred lines through the repeated selfing of P2BC1F1;
!  7, F2, the selfing generation of F1;
!  8, F3, the selfing generation of F2;
!  9, P1BC2F1, the second backcrossing where P1 is used as the recurrent parent; 
! 10, P2BC2F1, the second backcrossing where P2 is used as the recurrent parent;
! 11, P1BC2RIL, recombination inred lines through the repeated selfing of P1BC2F1; 
! 12, P2BC2RIL, recombination inred lines through the repeated selfing of P2BC2F1; 
! 13, P1BC1F2, the selfing generation of P1BC1F1; 
! 14, P2BC1F2, the selfing generation of P2BC1F1; 
! 15, P1BC2F2, the selfing generation of P1BC2F1; 
! 16, P2BC2F2, the selfing generation of P2BC2F1; 
! 17, P1BC1DH, P1BC1F1-derived doubled haploids; 
! 18, P2BC1DH, P2BC1F1-derived doubled haploids; 
! 19, P1BC2DH, P1BC2F1-derived doubled haploids; 
! 20, P2BC2DH, P2BC2F1-derived doubled haploids; 
   7      !Mapping Population (see remarks above)
   2      !Mapping Function (1 for Kosambi; 2 for Haldane; 3 for Morgan)
   2      !Marker Space Type (1 for intervals; 2 for positions)
   1      !Marker Space Unit(1 for centiMorgans; 2 for Morgan)
   6      !Number of Chromosomes (or Linkage Groups)
 200      !Size of the mapping population
   1      !Number of environments
 
!***************************************** Chromosomes and Linkage Maps **********************************************
!Chromosome                 NumMarkers
-CH1                        16
-CH2                        16
-CH3                        16
-CH4                        16
-CH5                        16
-CH6                        16
!Linkage map (Marker name followed by position or the interval length)
 MK-1-1                1     0.000
 MK-1-2                1    10.000
 MK-1-3                1    20.000
 MK-1-4                1    30.000
 MK-1-5                1    40.000
 MK-1-6                1    50.000
 MK-1-7                1    60.000
 MK-1-8                1    70.000
 MK-1-9                1    80.000
 MK-1-10               1    90.000
 MK-1-11               1   100.000
 MK-1-12               1   110.000
 MK-1-13               1   120.000
 MK-1-14               1   130.000
 MK-1-15               1   140.000
 MK-1-16               1   150.000
 MK-2-1                2     0.000
 MK-2-2                2    10.000
 MK-2-3                2    20.000
 MK-2-4                2    30.000
 MK-2-5                2    40.000
 MK-2-6                2    50.000
 MK-2-7                2    60.000
 MK-2-8                2    70.000
 MK-2-9                2    80.000
 MK-2-10               2    90.000
 MK-2-11               2   100.000
 MK-2-12               2   110.000
 MK-2-13               2   120.000
 MK-2-14               2   130.000
 MK-2-15               2   140.000
 MK-2-16               2   150.000
 MK-3-1                3     0.000
 MK-3-2                3    10.000
 MK-3-3                3    20.000
 MK-3-4                3    30.000
 MK-3-5                3    40.000
 MK-3-6                3    50.000
 MK-3-7                3    60.000
 MK-3-8                3    70.000
 MK-3-9                3    80.000
 MK-3-10               3    90.000
 MK-3-11               3   100.000
 MK-3-12               3   110.000
 MK-3-13               3   120.000
 MK-3-14               3   130.000
 MK-3-15               3   140.000
 MK-3-16               3   150.000
 MK-4-1                4     0.000
 MK-4-2                4    10.000
 MK-4-3                4    20.000
 MK-4-4                4    30.000
 MK-4-5                4    40.000
 MK-4-6                4    50.000
 MK-4-7                4    60.000
 MK-4-8                4    70.000
 MK-4-9                4    80.000
 MK-4-10               4    90.000
 MK-4-11               4   100.000
 MK-4-12               4   110.000
 MK-4-13               4   120.000
 MK-4-14               4   130.000
 MK-4-15               4   140.000
 MK-4-16               4   150.000
 MK-5-1                5     0.000
 MK-5-2                5    10.000
 MK-5-3                5    20.000
 MK-5-4                5    30.000
 MK-5-5                5    40.000
 MK-5-6                5    50.000
 MK-5-7                5    60.000
 MK-5-8                5    70.000
 MK-5-9                5    80.000
 MK-5-10               5    90.000
 MK-5-11               5   100.000
 MK-5-12               5   110.000
 MK-5-13               5   120.000
 MK-5-14               5   130.000
 MK-5-15               5   140.000
 MK-5-16               5   150.000
 MK-6-1                6     0.000
 MK-6-2                6    10.000
 MK-6-3                6    20.000
 MK-6-4                6    30.000
 MK-6-5                6    40.000
 MK-6-6                6    50.000
 MK-6-7                6    60.000
 MK-6-8                6    70.000
 MK-6-9                6    80.000
 MK-6-10               6    90.000
 MK-6-11               6   100.000
 MK-6-12               6   110.000
 MK-6-13               6   120.000
 MK-6-14               6   130.000
 MK-6-15               6   140.000
 MK-6-16               6   150.000
!*********************************** Marker Types ********************************************************************
!Co-dominant marker: When heterozygote F1 is present, P1 is coded as 2, F1 is coded as 1, and P2 is coded as 0; Otherwise, P1 is coded as 2, and P2 is coded as 0. 
!Dominant marker: When heterozygote F1 is present, P1 and F1 are coded as 12, and P2 is coded as 0; Otherwise, P1 is coded as 2, and P2 is coded as 0.  
!Recessive markers: When heterozygote F1 is present, P1 is coded as 2, and F1 and P2 are coded as 10; Otherwise, P1 is coded as 2, and P2 is coded as 0. 
!Missing marker is coded as -1. 
 MK-1-1                 1   1   0   0   1   1   2   1   2   1   1   2   0   1   0   0   0   1   0   1   0   2   1   2   1   1   1   0   1   0   2   0   1   2   0   2   0   0   1   2   0   2   2   2   1   1   0   0   0   1   1   0   2   1   1   2   2   1   1   2   1   0   1   2   1   2   2   1   1   2   1   1   1   1   2   1   0   1   0   1   0   0   2   1   0   0   2   0   0   1   2   1   2   2   1   1   2   0   1   1   0   0   1   0   1   2   0   1   0   1   2   2   0   1   1   2   1   2   0   2   1   2   1   0   1   2   1   2   1   1   1   2   0   1   1   0   0   1   1   1   2   0   1   1   2   1   1   2   2   1   0   0   0   1   1   2   2   0   0   2   2   0   0   1   1   1   1   2   0   1   1   0   2   0   0   1   0   1   1   2   1   0   1   2   1   2   1   2   0   2   1   0   1   2   2   0   0   1   1   1
 MK-1-2                 0   1   0   0   0   2   2   1   2   1   1   2   0   2   0   0   0   1   0   0   0   2   1   2   1   1   1   0   1   0   2   0   1   2   0   2   1   0   1   2   0   2   2   2   1   0   1   1   0   1   1   0   1   1   1   2   1   1   1   2   1   0   2   2   1   2   2   1   2   1   1   1   1   1   2   1   1   1   1   1   0   0   1   1   0   0   2   1   0   1   1   1   2   2   1   1   1   0   1   1   0   0   1   0   1   2   0   1   0   0   2   2   1   2   1   1   1   2   1   2   1   2   1   0   1   2   1   1   1   0   2   2   0   1   1   0   0   1   2   1   2   0   1   1   1   1   1   2   2   1   0   0   0   0   1   2   2   0   0   2   2   0   0   2   1   1   1   2   1   1   1   0   2   1   2   1   1   1   1   2   1   0   1   2   1   2   1   2   0   2   1   0   1   2   2   0   0   1   1   1
 MK-1-3                 0   1   0   0   0   2   2   1   2   1   2   1   0   1   0   0   1   1   0   0   0   2   1   2   1   1   1   0   1   1   2   0   1   1   0   1   1   0   1   1   0   2   1   2   1   0   1   1   1   1   1   0   1   1   1   2   2   0   1   2   1   1   2   2   1   2   2   1   2   1   1   1   0   1   1   1   1   1   1   1   1   1   1   2   0   0   2   2   0   1   1   1   2   2   1   1   1   0   1   1   0   0   1   0   1   2   0   1   0   0   2   2   2   2   1   2   1   2   2   2   1   2   1   0   1   1   1   1   1   0   2   2   0   1   1   0   0   1   2   1   2   1   1   1   0   1   1   2   2   2   0   1   0   1   1   2   2   0   0   1   1   0   1   2   1   1   1   1   1   1   1   0   2   1   2   1   1   0   1   2   1   0   0   1   1   2   0   2   0   1   1   0   1   1   2   1   0   1   1   1
 MK-1-4                 0   1   0   1   1   2   2   1   2   2   2   1   0   1   0   0   1   0   0   0   1   2   1   1   1   1   1   1   1   1   2   0   1   1   0   1   1   0   1   1   0   2   1   2   1   0   0   1   1   1   1   0   1   1   1   2   2   0   2   2   1   1   2   1   1   0   2   1   2   2   1   1   0   1   1   1   1   1   1   1   1   1   1   2   0   0   2   2   0   1   1   1   1   2   1   1   2   2   1   1   1   1   1   0   1   2   0   1   0   0   2   2   2   2   1   2   1   1   2   2   1   2   1   0   1   0   1   1   0   0   1   2   0   1   1   1   0   1   2   1   2   1   1   1   0   1   1   2   1   2   0   1   0   1   1   1   2   0   0   1   1   0   1   2   2   1   1   2   2   1   1   0   2   1   2   1   1   0   1   1   1   0   0   1   1   2   0   2   0   1   1   0   1   1   2   1   0   1   1   1
 MK-1-5                 0   0   0   1   1   2   2   1   2   2   2   1   0   1   0   0   1   0   0   0   1   2   0   2   1   0   1   1   1   1   2   0   1   1   0   1   1   0   0   1   1   2   1   2   1   0   0   1   1   1   1   0   1   1   0   2   2   0   2   1   2   1   2   1   1   0   2   2   2   2   1   1   0   1   1   2   1   1   1   1   0   2   1   2   0   0   2   2   0   1   1   2   1   2   1   1   2   2   2   1   1   0   1   1   1   2   0   1   0   0   2   2   2   2   1   2   1   1   1   2   1   2   2   0   0   0   1   1   0   0   1   2   1   1   1   1   0   2   1   1   2   2   1   1   1   1   1   2   1   2   0   1   0   1   1   1   2   2   0   1   0   0   1   1   2   0   1   1   2   1   1   0   2   1   2   1   0   0   1   1   1   0   0   1   1   2   0   2   0   1   2   0   1   0   1   1   0   1   1   2
 MK-1-6                 1   0   0   1   1   2   2   1   2   2   2   1   0   1   0   0   1   1   0   0   0   2   0   2   1   0   1   1   1   1   2   0   1   2   0   1   1   0   0   1   1   2   1   2   1   1   0   1   1   1   1   0   0   1   2   2   2   0   2   1   2   1   2   1   1   0   2   2   2   2   1   0   0   1   1   2   1   1   1   1   0   2   1   2   0   0   2   2   1   1   1   0   1   2   1   1   1   2   1   1   1   0   1   1   1   2   0   1   0   0   2   2   0   2   0   1   1   2   1   2   1   2   2   0   0   0   1   2   1   0   1   2   1   1   1   1   0   2   1   2   2   2   1   1   1   0   1   2   1   2   0   2   0   1   1   0   1   1   0   1   0   0   1   2   2   0   1   1   2   1   1   0   2   1   2   1   0   1   1   1   1   1   0   1   1   2   1   2   0   1   2   1   1   0   1   1   0   1   1   2
 MK-1-7                 1   0   0   2   1   2   2   1   2   2   2   1   1   1   0   1   1   1   0   0   0   2   0   1   1   1   1   1   1   1   1   0   1   2   1   1   1   0   1   1   1   2   1   1   1   1   0   0   1   1   1   0   0   1   2   2   2   0   1   1   0   0   2   1   1   0   2   2   2   2   1   1   0   1   1   2   0   0   1   1   0   2   1   1   0   0   2   2   1   0   1   1   1   2   1   1   1   2   1   2   1   0   1   1   2   2   0   1   0   0   2   2   0   2   0   1   1   2   0   2   1   2   2   0   0   0   1   2   1   0   1   2   2   1   1   1   1   2   1   2   2   2   1   2   1   0   1   2   1   2   0   2   0   1   1   0   1   1   0   1   0   0   1   2   2   0   1   1   2   1   1   0   2   1   2   1   1   1   1   2   1   0   0   0   1   2   2   2   0   2   2   0   2   1   1   1   0   0   1   2
 MK-1-8                 1   0   0   2   1   2   2   1   2   2   2   2   1   0   0   1   1   1   0   0   1   2   0   1   1   1   2   0   1   1   1   0   1   1   1   1   0   0   1   2   1   2   1   0   2   1   0   0   1   1   1   0   0   1   2   2   2   0   1   1   0   0   2   1   1   0   2   1   2   2   2   1   0   2   1   2   0   0   1   1   0   2   1   1   0   1   2   1   1   0   1   1   1   2   1   1   1   1   1   2   0   0   1   2   2   2   0   1   0   0   2   2   0   2   0   1   1   2   0   2   1   1   2   0   0   1   1   2   1   0   1   2   2   1   1   2   1   2   1   2   2   2   1   2   1   0   1   2   1   2   0   2   0   1   1   0   1   0   0   1   2   1   1   2   2   0   2   1   1   1   1   0   2   1   2   1   1   1   1   2   1   0   0   0   1   2   2   2   0   2   2   1   1   1   1   1   0   0   2   1
 MK-1-9                 1   0   0   1   1   2   2   1   2   1   2   1   1   0   0   1   1   2   0   0   0   2   0   1   1   1   2   0   1   1   1   0   1   1   1   1   1   0   1   1   1   2   1   1   2   1   0   1   1   1   0   0   0   2   2   2   2   1   1   1   0   0   2   0   1   1   2   0   2   2   2   2   0   2   0   2   0   0   1   1   0   2   1   1   0   1   1   1   1   0   1   1   1   2   1   1   1   1   1   2   0   0   1   1   2   2   1   1   1   0   2   2   0   2   0   1   1   2   0   2   1   1   2   0   0   1   1   2   1   0   1   2   2   1   2   2   1   2   1   1   2   2   1   2   1   0   1   2   1   2   0   2   0   1   2   1   1   0   0   1   2   1   0   2   2   0   2   0   1   1   1   1   2   1   2   1   1   1   1   2   1   0   2   0   1   2   2   2   1   2   2   1   1   1   1   1   1   1   1   1
 MK-1-10                1   0   0   1   1   2   2   1   2   1   2   2   1   0   0   1   1   2   0   0   0   2   1   1   1   1   2   1   1   1   1   0   1   1   1   1   0   0   0   2   1   2   1   0   2   1   0   1   1   1   0   1   0   1   2   2   1   1   0   1   0   0   2   0   2   1   2   0   2   1   2   2   0   2   0   2   0   0   1   2   0   1   1   1   0   1   1   1   1   0   1   2   1   2   1   1   1   0   1   2   1   0   1   1   2   1   1   1   0   0   2   2   1   1   0   2   1   2   0   2   1   1   2   0   0   1   1   2   1   0   1   1   2   1   2   2   1   2   1   1   2   2   0   2   0   0   1   2   1   2   0   1   1   1   2   1   1   0   0   1   2   1   1   2   2   1   2   0   1   0   1   1   2   1   2   1   1   1   1   2   1   0   0   0   1   1   2   2   1   2   2   1   1   1   1   1   1   1   0   1
 MK-1-11                0   0   0   1   1   2   2   1   2   0   2   1   1   0   1   1   2   2   0   0   0   2   1   0   1   1   2   1   1   0   1   0   2   1   1   2   0   0   0   2   1   2   1   0   2   2   1   1   1   1   0   1   1   1   2   2   2   2   0   1   0   0   1   1   2   1   2   0   2   2   1   2   0   2   0   2   0   0   1   1   0   0   1   1   0   1   1   1   1   0   1   2   2   2   0   0   1   1   1   2   1   0   1   1   2   1   1   1   0   1   2   2   1   1   0   2   1   2   0   2   1   1   2   0   0   0   1   2   1   1   1   1   2   1   2   2   1   2   2   1   2   2   0   2   0   1   1   2   1   2   0   1   1   1   1   1   1   0   0   1   2   1   1   2   2   1   1   0   1   0   1   1   2   1   2   2   2   1   1   1   0   0   0   1   1   1   2   1   0   2   2   2   1   1   1   1   1   1   0   1
 MK-1-12                0   0   0   1   1   1   0   1   2   0   2   1   1   0   2   1   2   2   1   2   0   2   1   1   0   1   1   1   1   0   1   0   2   2   1   2   0   0   0   2   1   2   1   0   2   1   1   2   1   1   1   1   0   1   2   2   2   2   0   0   0   0   1   1   2   1   1   1   2   2   1   2   0   2   0   2   0   0   1   1   0   0   2   1   0   2   1   1   1   0   1   2   2   2   0   0   2   1   2   2   1   0   1   1   2   1   1   1   0   1   1   2   2   1   0   2   0   2   0   2   1   1   2   0   0   0   1   1   1   1   1   1   2   1   2   2   1   2   2   0   2   2   1   2   0   1   1   2   1   1   1   1   1   0   1   0   1   1   0   1   2   1   1   2   2   1   0   0   2   0   0   1   2   2   2   2   2   2   1   0   0   1   1   1   0   1   2   1   0   1   2   2   1   1   2   1   1   1   0   1
 MK-1-13                0   0   0   1   1   1   0   1   2   1   2   1   1   0   2   1   2   2   0   2   0   2   0   1   0   1   1   1   1   0   0   0   1   2   1   2   0   2   0   2   1   1   1   1   1   1   1   0   1   1   0   1   2   1   2   1   2   2   0   0   0   0   1   1   2   1   1   1   2   2   1   2   0   2   0   2   0   0   1   1   0   0   2   1   0   2   1   1   1   0   1   2   2   2   0   1   1   1   2   2   1   0   1   1   2   1   0   1   0   1   1   2   2   1   0   2   0   1   1   1   1   0   2   0   0   0   1   1   1   1   0   1   2   2   1   1   1   2   2   0   2   2   1   2   0   0   1   1   1   1   1   1   1   0   1   0   1   1   0   1   2   1   1   2   1   1   0   0   2   0   0   1   2   2   2   2   2   2   1   0   0   2   1   1   0   1   2   0   0   2   1   1   1   1   2   1   1   1   0   1
 MK-1-14                0   0   0   1   1   1   1   1   2   1   2   1   0   0   2   1   1   2   0   2   0   1   0   1   0   0   1   1   1   0   0   0   2   2   1   1   0   1   0   2   2   1   1   1   1   0   1   1   0   1   0   1   2   1   2   2   2   2   0   0   1   1   1   1   2   1   1   1   1   2   1   2   1   1   0   2   0   1   1   1   0   0   1   1   0   2   1   1   1   0   1   2   1   2   1   1   1   1   2   2   1   0   1   1   2   1   0   1   0   1   1   2   1   1   0   1   0   1   0   1   1   1   2   0   0   0   2   1   1   2   0   1   2   2   1   1   1   2   2   0   2   2   1   2   0   0   2   0   1   1   1   1   1   0   1   0   1   1   0   1   2   1   1   2   1   1   0   0   2   0   0   1   2   2   2   2   2   2   1   0   0   2   1   0   1   1   1   1   0   2   0   1   1   1   2   1   1   2   0   2
 MK-1-15                0   0   1   2   1   1   1   0   2   1   2   2   0   0   2   1   1   1   0   1   0   1   0   0   0   0   0   1   2   0   0   0   1   2   1   1   0   1   1   2   2   1   1   1   1   1   1   1   0   0   0   1   2   1   2   2   1   2   0   0   0   1   1   1   2   0   1   1   1   2   1   2   2   2   0   2   1   0   2   1   0   0   1   1   1   2   1   1   1   2   1   2   2   2   1   1   1   1   2   1   2   0   1   1   2   1   0   1   0   1   1   2   1   1   0   1   0   1   0   1   1   1   2   1   0   0   2   1   2   2   1   1   1   2   1   0   1   2   2   0   2   2   1   0   0   0   2   0   2   1   1   1   1   0   0   0   1   1   0   1   1   1   1   2   1   2   1   0   2   0   1   1   2   2   2   2   2   2   1   0   0   2   1   1   1   0   1   0   0   2   0   1   1   1   2   0   1   2   0   1
 MK-1-16                0   0   1   2   1   1   1   0   1   1   2   2   0   0   2   1   1   1   0   1   0   1   0   0   0   0   0   1   2   0   0   0   1   2   1   1   0   1   2   2   2   1   1   1   1   1   1   1   0   0   0   1   1   1   2   2   1   2   0   0   0   1   1   1   2   0   0   1   1   2   1   1   2   2   0   2   1   0   2   1   0   0   1   2   1   2   1   1   1   2   2   1   2   2   1   1   1   1   2   1   2   1   1   1   0   1   0   1   0   1   1   2   1   1   0   2   0   1   0   1   1   0   2   1   0   0   2   1   2   2   1   1   1   2   1   1   1   2   1   0   2   2   1   0   0   0   2   0   1   1   1   1   1   0   0   0   1   1   0   1   1   2   1   2   1   2   2   1   2   0   2   1   2   2   2   1   2   2   1   0   0   2   0   1   2   0   1   0   0   2   0   1   1   1   1   0   1   2   1   2
 MK-2-1                 2   1   1   1   0   0   1   1   0   0   0   0   1   1   0   1   1   0   1   1   1   2   0   0   1   1   2   1   1   0   2   1   2   1   1   0   1   2   2   1   1   0   0   2   0   1   1   2   2   1   2   0   1   2   1   1   0   1   2   1   2   0   2   1   0   1   1   1   0   1   0   1   1   1   1   0   1   1   2   0   2   0   1   1   2   0   1   2   1   1   1   1   1   2   1   2   0   0   1   0   2   0   1   1   2   1   1   2   1   0   0   0   1   1   1   2   2   0   0   1   1   1   0   1   2   2   1   2   1   1   2   1   1   1   1   1   0   1   1   1   1   1   1   1   0   2   1   2   0   0   2   1   1   0   1   1   1   0   0   1   0   1   1   2   1   1   1   1   1   2   1   1   0   1   1   0   2   1   2   0   1   1   1   2   0   1   1   1   1   1   1   0   1   2   2   1   1   1   1   1
 MK-2-2                 2   1   1   1   0   0   1   1   1   0   0   0   1   1   0   1   1   0   1   1   1   2   0   0   1   1   2   1   1   1   1   1   2   1   1   0   1   2   2   1   1   0   0   2   0   1   1   2   1   1   2   0   1   1   1   1   0   1   2   2   2   0   1   1   0   0   1   2   0   1   1   1   1   0   1   0   1   1   2   0   2   0   1   1   2   0   1   2   1   1   1   0   1   2   1   1   0   1   1   0   2   1   1   1   2   1   0   2   1   0   0   0   1   1   1   2   2   0   1   1   2   1   0   1   2   2   1   1   1   1   2   1   1   1   1   1   0   1   0   0   1   1   1   1   0   2   1   2   0   0   2   1   1   0   1   1   1   0   0   1   0   1   1   1   1   1   1   2   1   2   1   1   0   1   1   0   2   2   1   0   1   2   1   2   1   1   0   1   1   0   1   1   0   2   2   1   1   1   1   1
 MK-2-3                 1   0   1   1   0   0   1   1   1   0   1   0   1   1   0   1   1   0   1   1   1   1   0   0   1   2   2   0   1   1   1   1   2   1   1   0   1   2   2   1   1   0   0   2   2   1   1   2   1   1   2   1   0   2   1   1   0   1   2   2   2   0   1   1   0   0   2   2   1   0   2   1   1   0   2   0   1   0   2   1   2   0   1   1   2   0   1   2   1   1   1   0   1   2   2   1   0   1   1   0   2   1   1   1   2   1   0   2   1   0   0   1   2   1   1   2   2   0   1   1   2   1   0   1   2   2   2   1   1   1   2   1   1   1   2   1   0   1   0   0   1   1   1   0   1   2   1   1   0   0   2   1   1   0   1   0   1   1   1   1   0   1   1   1   1   1   1   2   1   2   1   1   0   1   1   0   1   2   1   1   1   2   1   2   1   1   0   1   2   0   0   1   1   2   1   1   1   1   1   1
 MK-2-4                 1   1   1   1   1   0   1   1   1   0   1   0   2   2   1   1   2   1   1   1   1   1   0   0   1   2   2   0   1   1   2   1   2   1   1   0   1   2   2   1   1   0   1   2   2   1   1   2   1   2   2   1   0   2   1   1   0   1   1   2   2   0   1   0   0   0   2   1   0   0   1   1   1   0   2   0   1   0   2   1   2   0   1   1   2   1   1   1   1   0   1   0   0   2   2   1   0   1   1   0   2   1   1   1   2   1   0   2   1   0   0   1   2   2   1   2   2   0   1   1   2   1   0   1   1   1   2   0   1   1   2   2   1   0   2   1   0   1   1   1   1   1   1   0   1   2   1   1   0   1   2   1   1   1   0   0   1   1   1   2   0   0   1   1   1   1   0   2   1   1   2   1   0   1   1   0   1   2   1   0   0   2   1   2   1   1   0   2   2   0   0   0   1   1   1   0   1   1   1   1
 MK-2-5                 1   1   1   1   1   0   0   1   1   0   0   1   2   2   1   1   2   1   1   1   1   1   1   0   1   2   2   0   1   1   2   1   2   1   1   0   1   2   2   1   2   0   2   2   2   2   1   2   1   2   2   1   0   1   1   0   0   1   1   2   1   0   1   0   0   2   2   1   0   0   1   1   2   0   2   0   1   0   2   1   2   0   1   1   2   1   1   1   2   0   1   0   0   2   1   0   0   1   1   0   1   2   2   1   1   1   0   2   1   1   0   0   2   1   1   2   2   0   1   1   2   1   0   1   1   1   0   0   1   1   1   2   1   0   2   1   0   1   1   1   1   1   1   0   1   2   1   1   0   0   2   1   1   1   0   0   1   1   1   2   0   0   2   2   1   1   0   2   1   1   2   1   0   1   0   0   1   2   1   0   0   2   1   2   1   1   0   2   1   0   0   0   1   1   1   0   2   1   1   1
 MK-2-6                 1   0   1   1   1   0   0   1   1   0   0   1   2   1   0   1   1   1   1   1   2   1   1   0   1   2   2   1   1   1   2   1   2   1   1   0   0   1   2   2   2   1   1   2   2   1   1   2   1   1   2   0   0   1   1   0   1   1   1   2   0   0   1   1   0   2   2   0   0   0   1   1   2   0   2   0   2   1   2   1   2   1   1   1   1   1   0   1   2   0   1   1   0   2   2   1   0   1   0   0   1   2   2   1   1   1   0   2   1   1   0   0   1   1   1   2   1   0   0   1   2   1   0   1   1   1   0   0   1   1   1   2   1   0   2   1   0   1   1   1   1   1   2   0   1   2   1   0   0   0   2   2   1   2   1   0   2   1   1   2   0   0   2   1   1   1   0   2   1   1   1   2   0   1   0   1   1   2   1   1   0   2   1   2   1   0   0   2   1   0   0   0   1   1   1   0   2   1   2   1
 MK-2-7                 0   0   2   1   1   0   0   1   1   0   0   1   2   1   0   1   1   1   1   1   1   1   1   1   1   2   2   0   0   1   2   0   2   1   1   0   0   1   1   2   2   2   1   2   2   1   1   2   1   1   2   1   0   1   1   0   0   1   1   2   1   0   1   0   0   2   1   1   1   0   1   1   1   0   2   1   2   1   1   1   2   1   1   1   1   1   0   1   2   0   0   1   0   1   2   1   0   2   1   1   1   2   2   1   1   1   0   2   1   1   0   0   1   1   1   2   1   0   0   1   2   1   0   2   1   1   0   0   1   1   2   2   1   0   2   1   0   1   2   1   1   2   2   0   0   2   1   0   0   0   1   2   1   2   0   1   1   1   1   2   1   0   1   0   1   1   0   2   1   1   1   2   0   1   0   0   1   2   1   0   1   2   1   2   1   0   0   2   1   0   0   0   1   1   0   1   2   1   1   1
 MK-2-8                 0   0   1   1   1   0   0   1   0   0   0   1   2   1   0   1   1   1   1   1   1   0   2   1   1   2   1   0   0   1   2   0   1   1   1   0   0   1   1   2   2   2   1   2   1   2   1   2   1   1   2   2   1   1   1   0   0   1   1   2   1   0   1   1   0   1   1   2   1   0   1   1   1   0   2   1   2   1   1   1   1   1   1   1   1   1   0   1   2   1   0   1   0   1   2   2   0   2   1   2   1   2   2   1   1   1   0   2   2   2   0   0   1   1   1   2   1   0   0   2   2   1   0   2   2   1   0   1   1   1   2   2   0   0   2   1   0   1   2   1   1   1   2   0   0   1   1   0   0   0   1   2   1   2   0   0   1   1   2   2   1   0   1   0   1   1   0   2   1   1   1   2   1   1   0   0   1   2   1   0   1   2   1   2   1   0   0   2   0   0   0   0   1   2   1   1   1   0   1   1
 MK-2-9                 0   0   2   2   1   0   0   1   0   0   0   0   2   1   0   0   1   0   1   1   1   0   2   1   1   2   1   0   0   1   2   0   0   1   1   0   0   1   1   1   2   2   1   2   2   2   1   1   1   1   2   2   1   1   1   0   0   1   1   1   1   0   1   1   1   0   1   2   1   0   1   1   1   0   2   1   2   1   1   1   1   1   1   2   1   1   1   1   2   2   0   1   0   1   2   2   1   2   0   1   2   2   2   1   1   1   0   2   2   2   0   0   1   1   1   2   1   0   0   1   2   1   0   2   2   1   0   1   1   1   2   1   0   0   2   1   0   1   2   1   1   2   2   0   0   1   2   1   0   0   1   2   1   2   1   0   1   1   2   1   1   0   1   0   1   1   1   2   1   1   1   2   1   1   0   0   2   1   1   0   1   2   1   2   1   0   0   2   0   1   0   0   0   2   1   2   1   0   1   1
 MK-2-10                1   0   2   2   1   0   0   1   0   0   0   0   2   0   0   0   1   0   1   0   0   1   2   1   1   2   1   1   1   1   2   0   1   1   1   0   1   1   1   1   2   2   1   2   2   2   1   1   1   1   2   1   1   2   1   0   0   1   1   1   1   0   1   1   1   0   1   2   1   0   1   1   1   1   2   1   2   1   0   1   1   1   1   2   1   1   1   1   2   2   0   1   0   1   2   2   1   2   0   1   1   2   1   0   1   2   0   2   2   2   1   0   1   1   1   2   0   0   0   1   2   1   0   2   2   1   0   1   1   1   2   1   0   0   1   1   0   1   1   1   1   2   2   1   0   1   2   1   0   0   2   2   1   2   1   0   1   1   2   1   1   0   1   0   1   1   1   2   1   1   1   2   1   2   0   0   2   1   1   0   1   2   1   2   2   1   0   2   0   1   0   0   1   2   1   2   1   0   1   1
 MK-2-11                1   0   2   1   0   0   0   1   1   0   0   1   2   0   0   1   2   0   0   0   0   1   2   1   1   2   1   1   1   1   2   1   1   1   1   0   1   1   1   1   2   1   1   2   1   2   1   1   1   1   1   1   1   2   1   1   0   1   1   1   1   0   1   2   1   0   1   2   1   0   1   1   1   1   1   1   2   1   0   1   1   1   0   2   1   1   1   0   2   2   0   1   1   1   2   2   0   2   0   1   2   2   2   0   1   2   0   2   2   2   1   1   1   1   1   2   0   0   0   2   2   1   0   2   2   1   0   2   1   1   2   2   0   0   1   1   0   2   1   1   1   1   1   1   0   1   1   1   0   0   2   1   1   2   1   0   0   1   2   1   1   0   1   1   1   1   2   2   1   1   1   2   1   2   1   0   2   1   1   0   2   2   1   2   2   1   0   1   0   1   0   0   1   2   1   2   2   0   1   1
 MK-2-12                0   0   2   1   1   0   1   1   1   0   1   1   2   0   0   1   2   0   0   0   0   1   2   2   1   2   1   2   1   1   1   1   1   1   2   1   0   1   1   2   2   1   2   2   1   2   1   2   1   0   2   1   1   2   1   1   0   0   1   1   1   0   1   2   1   0   1   2   2   0   0   1   1   1   1   1   2   1   0   1   1   1   0   2   1   1   1   0   2   2   0   1   1   0   1   1   0   2   0   1   2   2   2   1   1   2   0   2   2   1   1   1   1   2   1   2   0   0   0   2   2   1   0   2   2   1   0   2   1   0   2   1   0   0   1   1   1   2   1   1   1   0   1   1   0   1   0   1   1   0   2   1   1   2   1   0   0   1   2   1   1   0   1   1   1   1   2   1   0   1   0   2   1   1   1   1   2   1   1   0   1   2   1   2   2   1   0   1   1   1   0   0   1   2   1   1   2   0   1   0
 MK-2-13                0   0   2   1   2   0   1   1   1   0   1   1   2   0   0   1   2   0   0   0   0   0   2   2   1   2   1   2   1   1   1   1   1   1   2   1   0   0   1   1   1   1   2   2   1   2   1   2   1   0   2   1   1   2   1   1   0   0   1   1   1   0   1   2   1   0   1   2   2   0   0   1   1   1   1   1   2   1   1   1   1   2   0   2   1   1   1   0   1   2   0   2   1   0   1   1   0   2   0   1   2   2   1   1   1   1   1   2   2   1   1   1   1   1   1   2   0   0   1   2   1   1   0   2   2   1   0   2   2   0   2   1   0   1   1   1   1   2   1   1   1   0   1   1   0   1   0   1   1   0   2   1   1   2   1   0   0   1   2   0   1   0   2   1   1   1   2   1   0   0   0   2   1   1   1   1   2   1   1   0   1   1   1   2   2   0   0   1   1   0   0   1   1   1   2   1   2   0   1   0
 MK-2-14                0   1   2   1   1   0   1   1   1   0   1   2   2   0   1   0   2   1   1   0   1   0   1   2   1   1   1   2   1   0   1   1   1   1   1   2   0   0   1   0   1   1   2   2   2   2   1   1   1   0   1   1   1   2   1   1   0   0   0   1   1   0   1   2   1   0   1   2   2   0   0   1   1   1   1   1   1   1   1   1   1   2   0   2   1   1   1   1   1   2   0   1   1   0   1   1   0   2   0   1   2   2   1   1   1   1   1   2   2   1   0   1   1   1   1   2   0   0   1   2   1   1   0   1   2   1   1   2   2   0   2   1   0   1   1   1   1   2   1   1   1   0   1   1   1   1   0   1   1   1   2   1   1   2   1   0   0   1   2   1   1   0   2   1   1   1   0   1   1   0   0   2   1   1   1   1   2   1   1   0   1   1   2   2   2   1   0   0   1   0   0   1   1   1   2   1   1   0   1   0
 MK-2-15                0   1   2   1   1   0   1   2   1   0   1   1   2   0   1   0   2   1   1   0   1   0   1   1   2   0   1   2   1   0   1   1   1   1   2   2   1   0   1   0   1   1   1   2   2   1   1   1   1   0   2   1   1   2   2   1   0   0   0   1   2   0   1   2   1   0   2   1   1   0   0   1   1   1   1   0   1   1   1   1   1   1   0   2   1   1   0   1   1   2   0   0   1   0   1   1   0   2   0   2   2   2   1   1   1   1   1   2   2   1   1   1   1   1   1   2   0   0   1   2   1   1   0   1   2   1   1   2   2   0   2   1   0   1   1   2   1   2   1   1   1   0   0   1   0   1   0   1   0   1   2   1   1   2   1   0   0   1   2   1   1   0   2   1   1   1   0   1   1   0   0   1   1   1   1   2   2   1   1   0   1   1   2   2   2   1   0   0   1   0   0   1   1   1   2   1   2   0   1   0
 MK-2-16                0   2   2   2   0   0   1   2   1   0   1   1   2   0   1   0   2   0   1   1   1   1   1   1   2   0   1   2   1   0   1   1   1   1   2   1   1   1   1   1   1   1   1   2   2   1   1   1   1   0   2   1   1   2   2   1   0   0   0   0   1   0   1   2   2   1   2   0   2   1   0   1   1   1   1   0   2   1   1   2   2   1   1   2   1   1   0   1   0   2   0   0   1   0   1   1   1   2   0   2   2   2   0   1   1   0   1   1   2   1   2   1   1   1   0   2   1   0   1   2   1   1   0   1   2   0   1   2   1   0   2   1   0   1   1   1   1   2   1   1   1   0   0   1   0   2   0   2   0   1   2   1   0   2   1   0   0   1   1   1   1   0   2   1   1   1   0   1   1   0   0   1   1   0   2   2   2   1   1   0   1   1   2   2   1   1   0   1   1   2   0   1   1   1   2   1   2   0   2   0
 MK-3-1                 2   2   2   1   0   1   1   1   1   1   0   0   1   1   1   0   1   0   0   0   2   1   1   1   2   1   1   1   2   1   0   1   1   0   2   0   1   0   1   1   2   2   1   2   1   1   2   0   2   1   1   1   0   1   1   1   2   1   0   2   1   1   2   0   0   2   2   1   2   1   1   1   1   0   2   2   0   0   0   0   0   1   1   1   0   1   1   1   1   2   1   2   1   0   1   1   0   0   1   0   1   2   0   0   0   1   0   2   0   0   2   2   0   0   2   1   1   1   1   1   2   2   0   2   1   2   1   2   0   1   1   1   0   0   1   1   1   2   2   2   1   1   2   1   0   1   1   0   0   0   1   1   1   1   2   1   1   1   1   1   0   1   1   0   0   0   1   1   2   0   1   1   0   1   1   1   1   1   1   2   1   1   1   1   0   2   2   0   1   0   2   1   2   2   1   1   1   1   1   0
 MK-3-2                 2   2   1   1   0   0   1   1   1   1   0   1   2   1   1   0   1   0   0   0   1   1   1   1   2   1   1   1   2   2   0   2   1   0   2   0   1   1   1   1   2   1   1   2   1   1   2   0   1   1   2   1   0   1   1   1   2   1   0   2   1   1   2   0   0   1   1   1   2   1   0   0   1   0   2   2   0   0   1   0   0   1   1   1   0   1   1   1   1   2   1   2   1   0   2   1   0   0   1   1   1   2   2   0   0   1   0   2   0   0   1   2   0   1   2   1   1   1   1   1   2   2   0   2   2   1   1   2   0   1   1   1   0   0   2   1   1   2   2   2   1   1   2   1   1   1   1   1   1   0   1   1   2   1   2   1   1   2   1   1   0   1   1   0   1   0   1   1   2   0   1   1   0   0   1   1   1   1   1   2   1   1   2   1   0   2   1   0   1   0   1   1   2   2   0   1   1   0   0   0
 MK-3-3                 2   2   1   1   0   0   1   1   1   0   0   2   2   1   1   1   2   0   0   0   2   2   1   1   1   1   2   0   2   2   0   2   1   1   2   1   1   0   0   1   2   1   1   2   1   1   2   0   2   1   2   1   0   1   1   1   2   1   0   2   1   1   2   0   0   1   1   1   2   1   0   0   1   0   1   2   0   0   1   0   0   1   1   1   1   0   1   1   1   2   1   2   1   0   2   0   0   1   1   2   1   1   2   0   0   1   0   2   0   0   1   2   0   1   2   1   2   1   1   1   2   2   1   2   2   1   1   2   0   1   1   2   0   0   2   1   1   2   2   2   1   1   2   1   1   1   1   1   2   0   1   1   2   1   2   1   1   2   1   1   1   1   1   1   1   1   1   1   2   0   1   1   0   0   2   2   1   1   1   1   1   1   2   1   0   2   1   0   1   0   1   1   2   2   0   1   1   1   0   0
 MK-3-4                 2   2   1   1   0   0   1   1   1   0   0   2   2   1   2   1   2   1   0   0   2   2   0   1   1   1   2   0   2   2   0   2   1   1   2   1   1   0   0   1   1   0   1   2   1   1   2   0   2   1   2   0   0   1   1   1   2   1   0   2   2   2   1   0   1   1   1   1   2   1   1   1   1   0   1   2   0   0   1   0   0   1   1   1   2   0   1   2   1   1   0   2   1   1   2   0   1   1   1   1   1   1   2   0   0   1   0   2   0   0   0   2   0   2   2   1   2   2   1   1   1   1   2   2   2   0   1   2   0   1   2   2   0   0   2   2   1   2   2   1   1   1   2   1   1   1   1   1   1   1   1   1   2   1   1   1   1   2   1   1   1   1   0   1   1   1   1   1   2   1   0   1   0   0   1   2   1   1   1   1   1   1   2   1   0   2   2   0   1   0   2   1   2   1   1   1   1   0   0   0
 MK-3-5                 1   2   1   0   0   1   0   2   2   0   0   2   2   1   2   1   2   1   0   0   1   1   1   0   1   1   2   0   2   2   0   2   1   0   2   1   1   1   0   1   1   1   1   2   1   1   2   0   2   1   2   0   0   1   1   1   2   1   0   2   2   2   1   0   1   2   1   1   2   1   1   1   1   0   2   2   0   0   1   0   0   1   2   1   2   0   1   2   1   1   0   2   1   1   1   0   1   2   1   1   0   1   1   0   0   1   0   2   0   0   0   2   0   2   2   1   2   1   1   2   2   1   2   2   2   0   1   2   0   1   2   2   0   0   2   1   0   2   2   0   1   1   1   1   1   1   1   0   1   1   2   1   2   1   1   2   1   1   1   1   1   1   0   1   1   0   1   1   2   1   0   1   0   0   1   2   1   1   1   1   1   1   1   1   0   2   1   0   1   0   1   1   2   1   1   0   1   1   0   1
 MK-3-6                 1   2   1   1   0   1   1   2   2   0   1   2   1   1   2   1   1   1   0   1   1   1   1   0   1   1   0   0   2   2   0   2   1   1   2   1   1   1   0   1   2   1   1   2   0   2   2   1   2   1   2   0   0   1   0   1   1   2   0   2   2   2   2   0   1   2   1   0   2   1   1   1   1   0   2   2   0   0   1   0   0   1   2   1   2   0   1   2   1   1   0   2   1   1   1   1   1   2   1   1   0   1   1   0   0   1   0   2   0   0   1   2   0   2   2   1   2   1   1   2   2   1   2   2   2   0   1   2   0   1   2   1   0   0   1   0   0   2   2   0   1   1   1   1   1   2   1   0   1   1   2   1   2   1   1   2   1   1   2   1   1   1   0   1   2   0   1   1   2   2   0   1   0   0   1   2   1   1   2   1   1   1   1   1   0   2   1   1   1   0   2   1   2   1   1   0   1   1   0   1
 MK-3-7                 0   2   1   1   0   1   1   2   2   1   1   2   1   1   2   0   1   1   0   1   1   1   1   0   1   1   1   1   2   2   0   2   1   1   1   1   1   1   0   1   2   1   1   2   0   2   1   2   2   1   2   0   0   1   0   1   1   2   0   2   1   2   2   0   1   2   1   0   2   1   1   1   1   1   2   2   0   1   1   0   0   1   2   1   2   0   1   2   1   1   0   2   1   1   1   1   1   2   1   1   0   1   2   0   0   1   0   2   0   0   1   2   0   2   2   2   2   0   1   2   2   1   2   2   2   0   1   1   0   1   1   1   0   0   1   0   0   1   2   0   1   0   1   1   1   2   1   0   1   2   2   1   2   1   1   2   1   0   2   1   1   1   1   1   2   0   1   0   2   2   0   1   0   0   1   1   1   1   2   1   1   1   1   1   0   2   1   1   0   0   2   1   2   0   1   0   1   1   0   1
 MK-3-8                 0   2   2   1   0   2   1   2   2   1   1   1   1   1   2   0   1   1   0   0   1   2   1   0   1   1   1   1   2   2   0   2   0   1   1   1   1   1   1   1   2   1   1   2   0   2   1   2   2   0   1   0   0   1   0   1   1   2   0   2   1   2   2   0   2   2   1   0   2   0   1   1   1   1   2   2   0   1   2   1   0   1   1   1   2   0   1   1   1   1   0   2   1   1   0   2   1   2   1   1   0   2   2   1   0   1   0   2   1   0   1   1   0   2   2   2   2   0   1   2   2   1   2   1   2   0   1   1   0   1   1   1   0   0   1   0   0   1   2   0   1   0   1   1   2   2   1   1   1   1   2   1   2   1   1   2   1   1   2   2   1   1   2   0   2   0   1   0   2   2   0   1   0   0   1   2   1   1   2   1   1   1   1   1   1   2   1   1   0   0   2   1   1   1   1   0   1   1   0   0
 MK-3-9                 0   1   2   1   0   2   1   2   2   1   1   1   1   1   2   0   1   1   1   0   1   2   1   0   1   1   1   1   1   2   1   1   0   0   1   0   1   1   1   1   2   1   1   2   0   2   1   2   2   0   1   0   0   1   0   1   1   2   1   2   1   2   2   0   2   1   1   0   2   0   1   1   2   1   2   1   0   0   2   1   0   1   1   0   2   0   1   2   0   1   0   2   0   1   0   2   1   2   1   1   0   2   2   0   0   1   0   2   1   0   1   1   0   2   2   2   2   0   1   2   2   1   2   1   2   0   1   1   0   1   1   1   0   0   1   0   0   0   2   0   1   0   1   1   2   2   1   1   1   1   1   1   2   1   1   1   1   2   1   2   1   1   2   0   2   0   1   0   2   2   0   1   0   0   1   2   1   1   2   1   0   1   1   1   1   2   1   1   0   0   2   2   2   1   1   0   1   1   0   0
 MK-3-10                0   0   2   2   0   2   1   2   1   1   1   2   1   1   2   0   1   1   1   0   1   2   1   1   1   2   1   2   1   2   1   1   0   0   1   0   1   0   0   1   2   1   1   1   0   1   1   2   2   0   2   1   1   1   0   0   1   1   1   2   1   2   2   0   2   1   0   0   2   0   1   1   2   1   2   1   0   0   1   2   1   1   2   0   2   1   1   2   0   1   0   2   0   1   0   1   1   2   1   1   0   1   2   0   1   1   0   2   1   0   2   1   0   2   1   2   2   1   1   2   2   2   1   1   2   0   1   1   1   0   2   1   0   1   1   0   0   0   1   1   2   0   1   1   1   1   1   1   1   1   1   1   1   1   2   1   0   2   1   2   1   1   2   0   2   0   1   0   2   2   1   1   0   0   1   1   1   1   2   2   0   2   1   2   1   2   2   1   0   0   1   2   2   1   0   0   1   2   0   0
 MK-3-11                1   0   2   2   0   2   1   2   1   1   1   2   1   1   2   0   1   1   1   0   0   2   1   1   1   2   1   2   2   2   1   1   0   1   0   0   2   0   1   1   1   1   2   1   0   0   1   2   2   0   2   1   2   1   0   0   1   1   0   2   1   2   2   0   2   1   0   1   2   2   1   0   2   0   2   1   0   0   0   1   0   1   2   0   2   2   1   2   0   1   0   2   0   1   1   1   0   2   1   1   0   1   1   0   1   1   0   2   1   0   2   1   0   2   2   2   1   1   1   2   2   2   1   1   2   0   1   1   2   0   2   1   0   1   1   0   0   0   1   1   2   0   1   1   1   1   1   1   1   1   1   1   1   1   2   1   0   1   2   2   0   1   2   0   1   0   1   0   2   2   1   1   0   0   1   2   1   2   2   2   1   2   0   2   1   2   1   1   0   1   1   1   1   1   0   0   1   2   0   0
 MK-3-12                1   1   2   2   0   2   1   2   1   1   1   2   2   1   2   0   1   1   1   1   1   2   1   1   1   2   1   2   2   2   1   1   0   1   0   0   2   0   1   1   1   1   2   1   0   0   1   2   2   0   1   1   2   1   0   0   1   1   0   2   1   1   1   1   2   0   0   1   2   2   1   0   1   0   2   1   0   0   0   1   0   1   2   0   2   1   1   2   0   1   1   2   1   1   1   0   0   2   1   1   0   1   1   0   1   1   0   2   1   0   2   1   1   2   2   2   1   1   1   2   2   2   1   1   2   1   1   1   2   0   2   1   0   1   1   0   0   0   1   1   2   0   1   1   1   1   1   1   1   1   1   1   1   0   2   2   2   1   2   2   1   1   2   0   2   0   1   0   2   2   1   1   0   0   1   2   1   2   2   2   2   2   0   2   1   2   1   1   0   1   1   1   1   1   0   0   2   2   0   0
 MK-3-13                1   1   2   1   0   2   1   2   1   1   1   2   2   1   2   0   1   1   1   2   0   2   1   1   1   2   1   2   1   1   1   0   1   1   0   0   2   0   1   1   1   0   2   1   0   0   1   2   2   0   1   1   2   1   1   0   1   2   1   2   1   1   1   1   2   0   0   1   2   2   1   0   1   0   2   1   1   0   0   1   0   1   2   0   2   1   1   1   0   1   0   2   0   1   1   1   0   2   1   1   0   1   1   0   0   1   0   2   1   0   2   1   1   1   2   2   1   1   1   2   2   2   1   1   2   1   1   1   1   1   1   1   0   1   1   0   0   0   2   1   2   0   2   1   1   1   1   1   1   1   2   1   1   0   2   2   2   1   2   0   1   1   2   0   2   0   1   1   2   2   0   2   0   0   1   1   1   2   2   2   2   2   0   2   1   2   1   1   0   1   1   1   1   1   1   0   2   2   0   1
 MK-3-14                1   1   2   1   0   2   1   2   1   1   1   2   2   1   2   1   1   1   1   2   0   2   1   1   1   2   1   2   1   1   1   0   1   1   0   0   2   0   1   0   1   1   2   1   0   0   1   2   2   0   0   0   2   1   1   1   2   2   1   2   1   1   0   1   2   0   0   1   2   2   1   0   1   0   2   1   1   0   0   0   0   0   1   0   2   1   2   1   0   1   1   2   0   1   1   1   0   2   1   1   1   1   1   0   0   1   0   2   1   0   2   1   1   1   2   2   1   0   1   2   2   2   1   1   2   0   1   1   1   2   0   1   0   1   1   0   1   1   2   1   1   0   2   2   1   1   2   2   0   1   2   1   1   1   2   2   1   1   2   0   0   1   2   0   2   1   2   2   1   1   0   2   0   0   1   1   1   2   2   2   2   2   0   2   1   2   1   1   1   1   0   1   1   2   1   1   2   2   0   1
 MK-3-15                1   1   2   1   0   2   1   2   1   1   1   2   2   1   1   1   1   1   1   1   0   2   1   0   1   2   1   2   1   1   1   0   1   1   0   1   1   0   1   0   1   1   2   0   0   0   1   2   1   0   0   0   2   1   1   2   2   2   1   1   0   1   0   1   2   0   1   0   2   2   2   0   1   0   2   1   1   0   0   0   0   0   1   0   2   0   2   1   0   1   1   2   0   1   1   1   0   2   1   1   0   1   1   0   1   2   0   2   1   0   2   1   1   1   2   2   1   0   1   2   2   2   1   0   2   0   1   1   1   1   0   1   0   1   1   1   1   1   2   2   0   0   2   2   1   1   2   2   0   1   2   1   1   1   1   2   1   1   2   0   0   1   2   0   2   1   2   2   2   1   0   2   0   0   1   1   1   2   2   2   2   2   0   1   1   2   2   1   1   1   0   2   1   2   1   0   1   2   0   1
 MK-3-16                1   1   2   0   0   2   1   2   1   1   1   2   2   1   0   1   1   0   0   1   0   2   1   0   0   2   1   2   1   1   1   0   1   2   0   1   1   0   1   0   1   1   1   1   0   0   1   2   1   0   0   0   2   1   1   2   2   2   1   1   0   2   0   1   1   1   1   1   2   2   2   1   1   0   2   1   1   0   0   0   1   0   1   0   2   0   2   1   1   2   0   2   0   2   1   1   1   1   1   2   0   1   1   0   1   1   0   2   1   0   2   1   1   1   1   2   1   0   1   1   1   2   1   1   2   0   0   1   2   1   0   2   0   1   1   1   0   1   1   1   0   0   2   0   1   1   2   2   0   1   1   0   1   1   1   2   1   1   2   0   1   2   2   0   1   2   2   2   2   1   0   2   1   1   1   1   1   0   2   2   2   2   0   1   1   2   2   1   2   1   0   2   2   2   2   0   1   2   0   1
 MK-4-1                 0   1   0   1   0   0   1   1   2   2   1   0   1   1   1   0   1   1   1   0   0   2   2   0   1   1   0   1   0   0   1   2   2   0   0   2   1   2   2   2   0   0   1   1   1   0   2   0   0   2   2   2   2   2   1   1   0   0   1   2   2   0   1   2   1   1   0   2   1   2   1   0   1   1   1   2   1   1   2   2   2   2   0   1   2   0   0   0   2   1   2   2   1   1   1   1   2   0   1   0   0   1   0   2   1   2   0   1   1   1   1   1   1   1   1   2   2   2   2   2   2   1   1   1   2   1   1   0   0   2   1   2   0   1   0   1   1   2   0   1   2   2   1   1   2   1   1   1   1   1   1   2   1   1   0   1   1   0   0   1   1   0   1   1   0   0   1   0   2   2   2   1   1   1   1   1   1   1   0   1   2   2   0   2   0   2   2   0   1   1   1   0   1   2   0   0   2   1   1   2
 MK-4-2                 0   1   0   1   0   0   2   1   2   2   1   0   1   1   1   1   1   0   1   0   0   2   2   0   1   0   0   1   0   1   1   2   2   1   1   2   1   2   2   2   0   1   1   1   1   1   2   0   0   2   2   2   2   2   1   1   0   0   1   2   2   0   1   1   1   1   1   2   0   1   1   0   1   1   1   2   1   0   2   1   2   2   0   1   2   0   0   1   2   0   2   2   1   1   1   1   2   0   1   0   0   1   0   2   1   2   0   1   1   1   1   1   1   1   1   2   2   2   2   2   1   1   1   1   2   1   1   0   0   2   1   2   0   1   1   1   1   2   0   1   2   2   1   1   1   1   1   1   2   1   1   2   1   1   0   1   1   0   0   0   1   2   2   1   0   0   0   0   2   2   2   1   1   1   1   1   1   0   0   1   2   2   0   2   0   2   2   0   1   1   1   0   1   2   0   0   2   1   1   1
 MK-4-3                 0   2   0   1   1   0   2   1   1   1   1   0   2   1   1   1   1   0   1   0   1   2   2   0   1   0   0   1   0   1   1   1   2   1   1   2   1   2   1   2   0   1   1   1   1   1   2   0   0   1   2   1   2   2   2   1   0   1   1   2   2   0   1   1   1   1   1   2   0   1   1   0   1   1   2   2   1   0   1   2   2   2   0   1   1   0   1   0   2   0   2   2   1   2   1   1   2   0   1   0   0   1   1   2   1   2   0   1   1   2   1   1   1   1   1   2   2   1   2   2   2   1   1   1   2   1   1   0   1   2   1   2   0   0   1   1   1   2   0   1   2   2   1   1   0   1   1   1   2   1   2   2   1   1   0   0   0   0   0   0   1   2   2   0   0   1   0   0   1   2   2   1   1   1   1   1   1   0   0   1   2   2   0   2   0   2   2   0   1   1   1   1   1   2   0   0   2   1   1   1
 MK-4-4                 0   1   1   1   1   0   1   1   1   1   1   0   2   0   1   1   1   0   1   0   1   1   2   0   2   0   0   1   0   1   1   1   2   1   2   1   1   1   0   2   0   1   1   1   1   1   2   0   0   1   2   1   2   1   1   2   0   1   1   2   2   0   1   1   1   1   1   1   1   1   1   0   0   1   2   2   1   0   1   2   1   2   0   1   1   0   1   0   2   0   2   2   1   2   1   0   2   0   1   1   0   1   1   2   1   2   0   1   0   2   1   1   1   2   1   2   2   1   2   2   2   2   0   1   2   1   1   0   2   2   1   2   1   0   2   1   1   2   1   1   2   2   1   1   0   1   1   1   1   1   1   2   1   1   0   0   0   0   1   0   1   2   2   0   0   1   0   0   1   2   1   1   1   1   1   1   1   1   1   1   2   2   1   2   0   2   1   0   1   2   1   1   1   1   0   0   2   1   1   1
 MK-4-5                 0   0   1   1   1   0   1   1   1   1   1   0   2   0   1   0   1   0   1   0   1   1   2   0   1   1   0   1   0   0   2   1   2   1   2   1   1   0   1   2   0   0   2   1   1   1   2   0   0   2   2   1   2   2   1   2   0   0   1   2   2   0   2   1   1   1   1   1   1   1   1   0   0   1   2   2   1   0   2   2   0   2   0   1   1   0   1   0   2   0   2   2   1   2   1   0   2   0   1   1   0   1   1   2   1   2   1   2   1   2   1   1   1   2   1   2   1   1   2   2   1   2   0   2   1   1   1   0   2   2   1   2   1   0   1   0   1   2   1   1   2   1   1   1   0   1   1   1   1   1   0   1   1   1   0   0   0   0   1   0   1   2   2   0   1   1   0   0   1   2   1   1   1   1   1   2   1   1   1   0   2   2   1   2   0   2   1   1   1   2   0   1   1   1   1   0   2   2   1   1
 MK-4-6                 0   0   1   1   1   0   1   1   1   1   1   0   2   0   1   0   1   0   1   0   1   1   2   0   1   1   0   1   1   0   2   1   2   2   2   1   1   0   0   2   1   0   2   1   2   1   2   0   0   2   2   1   2   2   1   1   0   0   0   2   2   0   1   1   1   2   0   1   1   1   1   0   0   1   2   2   1   1   2   2   0   2   1   1   1   0   1   0   1   0   2   2   1   2   1   1   2   0   1   1   0   0   1   2   0   2   1   2   1   2   0   1   1   2   1   2   1   2   2   2   2   1   2   2   1   1   0   0   2   2   1   1   1   0   1   0   1   2   1   0   2   1   1   1   0   1   1   1   1   1   0   2   1   1   0   1   0   0   1   0   1   2   2   0   1   0   1   0   1   2   1   1   0   1   1   1   1   1   1   0   2   2   1   2   0   2   1   1   2   2   0   1   0   1   1   0   2   2   1   0
 MK-4-7                 0   0   1   1   1   0   1   0   1   1   1   0   2   0   2   0   1   0   1   1   1   1   2   1   2   1   0   1   2   0   1   1   1   2   2   0   1   1   1   1   2   0   2   1   2   1   2   0   0   2   1   1   2   2   0   1   0   0   0   2   2   0   1   1   1   2   0   1   1   2   1   0   1   1   2   2   1   1   1   2   0   2   1   1   1   1   1   0   1   0   2   2   2   2   1   1   2   0   2   1   0   1   1   2   1   2   2   2   1   2   0   1   1   2   1   2   1   2   2   2   1   2   2   2   1   2   0   0   2   2   1   1   1   0   1   0   1   2   1   0   1   1   1   1   0   1   1   1   1   1   0   2   1   1   0   1   1   0   2   0   1   2   2   0   1   0   2   0   1   2   1   1   0   2   1   1   1   1   1   0   2   2   1   2   0   2   2   1   1   2   1   1   0   1   1   0   2   1   0   1
 MK-4-8                 0   0   1   1   1   0   2   0   0   1   1   0   2   0   1   0   1   0   1   1   1   1   2   2   1   1   0   2   2   0   1   1   1   2   2   0   1   1   1   1   2   0   1   1   2   1   2   1   0   2   1   1   2   2   0   1   0   1   0   2   1   0   1   1   1   2   0   1   1   2   1   0   1   1   1   2   2   0   1   2   0   2   1   1   1   1   1   0   1   1   2   2   2   2   0   2   2   0   2   1   1   1   1   2   1   2   2   2   1   1   0   2   0   2   1   2   1   2   2   2   1   2   2   2   1   2   0   0   1   1   1   0   1   0   1   0   1   2   0   1   1   1   2   1   0   1   1   1   1   0   0   2   1   1   0   1   0   1   2   1   1   2   2   0   1   0   2   0   1   2   1   1   0   2   1   1   1   1   1   0   2   2   1   2   0   1   2   1   1   2   1   1   0   1   1   0   2   1   0   1
 MK-4-9                 0   0   1   1   2   0   0   0   1   0   0   0   2   0   1   0   2   0   1   1   1   2   2   2   0   1   0   2   2   1   1   1   1   2   1   0   1   1   1   2   2   0   1   1   2   1   2   1   0   2   1   2   2   2   0   1   0   1   1   2   1   0   0   1   1   1   0   1   1   2   1   0   1   1   1   2   2   0   0   2   1   2   1   1   1   2   1   0   1   1   2   2   2   2   0   2   2   0   2   2   1   1   1   2   2   2   2   2   0   1   0   2   0   2   1   1   1   2   1   2   1   2   2   2   1   1   0   0   1   0   1   0   1   0   1   0   1   2   0   1   2   1   2   1   0   1   2   1   1   0   0   2   1   1   0   1   0   1   2   1   1   1   2   0   1   0   2   0   1   2   1   1   0   2   1   1   1   1   1   0   2   2   1   2   1   1   2   1   1   2   1   1   0   1   1   0   2   0   0   1
 MK-4-10                0   0   1   2   1   0   0   0   1   0   0   0   2   0   1   1   2   0   0   2   1   2   2   2   0   1   0   2   2   1   1   1   1   2   2   0   1   1   2   2   2   1   1   1   2   1   2   1   0   2   1   2   2   2   1   1   0   1   1   2   2   0   0   1   1   1   0   1   1   2   1   0   1   1   1   2   2   1   0   2   2   2   1   1   0   2   1   0   1   1   2   2   2   2   0   2   2   0   2   2   2   1   1   2   2   2   2   2   0   1   0   1   1   2   1   1   1   1   1   2   1   2   2   1   1   1   0   0   1   0   1   0   0   0   1   0   1   1   0   1   2   1   2   1   0   1   2   2   1   0   1   2   1   1   1   1   0   1   1   1   1   1   2   0   1   0   2   0   1   1   1   1   0   1   1   1   1   1   1   0   2   2   1   2   0   1   2   1   1   2   1   0   0   1   1   1   2   0   0   1
 MK-4-11                1   0   0   1   1   0   1   0   1   0   0   0   2   0   1   0   2   0   0   2   1   2   2   2   1   1   0   2   2   0   1   1   1   2   1   0   1   1   2   2   2   1   1   2   2   2   2   1   0   2   1   2   2   2   1   1   0   1   1   1   2   0   0   1   0   1   0   1   1   2   0   0   1   1   1   2   2   2   0   2   2   2   1   1   0   2   1   0   1   1   1   2   2   1   0   2   2   0   2   2   2   1   1   2   2   2   2   2   0   1   0   1   1   1   1   1   1   1   1   2   1   1   2   1   1   1   0   0   1   0   1   0   0   0   1   0   1   1   0   1   2   1   2   1   0   1   2   1   1   0   1   2   1   1   1   1   0   1   2   1   1   1   1   0   1   0   2   1   1   1   1   1   0   1   1   1   1   1   0   0   2   2   1   2   0   1   2   1   1   2   2   0   1   1   1   0   2   0   0   1
 MK-4-12                0   0   1   1   1   0   1   0   1   0   0   0   2   0   1   0   2   0   0   2   1   1   2   2   1   1   0   2   2   0   1   1   1   2   1   0   1   1   2   2   1   1   1   2   2   2   2   1   0   2   0   2   2   2   0   1   1   1   1   1   2   0   0   0   0   1   0   1   1   2   0   1   2   1   1   2   2   2   0   2   2   2   2   1   1   2   2   0   1   1   1   2   2   1   0   1   2   0   1   1   2   1   2   2   1   2   2   2   1   1   0   2   1   1   1   1   1   2   1   2   1   1   2   1   1   1   0   0   1   0   1   0   0   0   1   0   1   1   1   2   2   1   1   1   0   1   2   1   1   0   0   2   1   1   1   2   0   1   1   1   0   0   2   1   1   1   2   1   1   1   1   1   0   1   1   1   1   1   0   0   2   2   1   2   0   1   2   0   1   2   2   0   1   1   1   0   2   0   1   1
 MK-4-13                0   0   1   2   1   0   1   1   1   0   1   0   2   0   1   0   2   0   0   1   1   1   2   2   1   0   0   2   2   0   1   1   1   1   1   0   1   1   2   2   1   1   1   2   2   2   2   1   0   2   1   1   1   2   0   1   1   2   1   1   2   0   1   1   0   1   0   1   1   2   0   0   2   1   2   2   2   2   0   2   1   2   2   1   1   2   2   0   1   1   1   2   2   1   1   1   2   0   1   1   2   1   2   2   1   2   1   2   1   1   0   2   1   2   1   1   1   2   1   2   1   1   2   1   1   1   0   0   1   0   1   0   0   1   1   0   1   1   1   1   2   1   1   2   0   1   2   1   1   0   0   2   1   1   0   2   0   1   1   2   0   1   2   0   1   1   2   1   2   1   0   2   0   1   1   1   1   1   0   0   2   2   2   2   0   1   2   0   2   2   2   1   1   1   0   0   2   0   1   0
 MK-4-14                0   0   1   2   1   1   1   1   1   0   1   0   1   0   1   1   2   0   1   1   0   1   2   2   1   0   0   2   2   1   1   1   1   1   1   0   1   1   2   2   2   0   2   2   2   2   2   1   1   2   1   1   1   2   0   1   1   1   1   1   1   0   1   1   0   0   0   1   1   2   1   0   2   1   2   1   1   2   0   2   1   1   1   1   1   2   2   0   1   1   2   1   2   1   1   1   1   0   1   1   1   0   2   2   2   2   1   2   1   1   1   2   1   2   1   2   1   2   1   2   1   1   2   1   1   1   0   0   1   0   1   1   0   1   2   1   1   2   1   1   2   1   2   2   0   1   1   1   1   2   0   2   1   1   0   1   0   1   1   2   1   1   2   0   1   1   1   2   1   1   1   2   0   1   1   1   1   1   0   0   2   2   2   2   0   1   2   0   2   1   2   1   2   1   0   0   2   0   1   0
 MK-4-15                0   0   1   2   1   1   2   1   1   0   1   0   2   0   1   1   2   0   1   2   0   1   2   2   1   1   0   2   2   2   1   1   1   0   1   0   1   1   2   2   2   0   2   2   2   2   1   1   1   1   1   1   1   2   1   0   1   1   2   1   1   0   1   1   1   0   0   1   1   2   2   1   1   1   2   1   1   2   0   2   1   1   1   1   1   2   2   0   1   1   2   1   2   1   1   1   1   0   0   1   1   0   2   2   2   2   1   2   1   1   1   2   1   2   1   1   1   2   1   2   1   1   2   1   1   1   0   0   1   1   1   1   1   1   2   1   1   1   1   1   2   1   2   2   0   1   1   0   0   2   0   2   1   1   0   1   0   1   1   2   1   1   2   0   1   1   2   2   2   1   1   2   0   1   1   1   1   1   0   1   2   2   2   1   0   1   2   1   2   1   2   1   2   1   0   0   1   0   1   1
 MK-4-16                1   0   1   2   1   1   2   1   1   1   0   0   2   0   1   1   1   0   1   2   1   1   1   2   1   1   1   2   2   2   1   1   1   0   1   0   1   1   2   1   2   0   2   2   2   2   1   1   1   1   1   2   1   2   1   0   1   1   2   1   0   1   1   0   1   0   1   1   1   2   2   1   1   1   2   0   1   0   0   2   2   1   0   1   1   1   2   0   0   1   2   1   2   1   1   1   1   0   0   1   2   0   2   2   2   2   1   2   1   1   1   2   1   2   1   0   1   2   1   1   1   1   2   1   1   1   0   0   1   1   1   1   1   1   2   1   1   2   1   1   1   1   1   1   0   1   1   0   0   1   0   2   1   1   0   0   1   1   2   2   0   1   2   1   2   1   2   1   2   0   1   2   2   1   1   1   1   1   0   1   2   2   2   1   0   1   2   1   2   1   2   1   2   1   0   0   1   1   1   1
 MK-5-1                 1   1   1   2   1   0   2   2   1   2   1   1   1   1   1   1   0   1   1   1   1   1   1   1   1   1   0   1   1   1   1   1   1   1   0   2   1   2   2   1   0   0   0   1   0   1   1   1   1   1   1   1   1   2   1   1   1   2   1   0   0   0   0   1   2   0   0   0   0   1   0   1   1   1   2   2   1   2   0   1   1   2   1   1   1   1   0   2   2   0   0   1   1   1   1   2   1   1   1   0   1   0   1   2   0   1   1   1   1   0   1   1   0   0   0   1   1   1   1   0   0   1   1   0   1   0   0   0   2   2   0   1   0   0   2   2   2   1   1   1   1   1   1   2   2   0   2   1   1   2   0   1   2   1   1   1   0   1   2   1   1   2   1   2   1   0   1   0   0   1   0   1   1   1   1   2   1   1   1   1   2   0   2   2   2   2   1   0   1   0   1   1   1   2   1   1   2   1   2   0
 MK-5-2                 1   0   1   1   1   0   2   2   1   2   1   1   1   1   1   1   1   1   1   1   1   1   1   1   1   1   0   1   2   1   1   1   1   1   1   2   1   2   2   0   0   1   1   1   0   1   1   1   2   1   1   1   1   2   1   1   1   2   1   0   0   0   0   1   1   0   0   0   0   1   1   1   1   1   2   2   1   2   0   1   1   2   1   1   1   1   0   2   1   0   1   1   1   2   1   2   1   1   2   1   1   0   1   2   0   1   0   1   1   0   1   2   0   0   0   1   2   1   1   0   0   1   1   0   1   1   0   0   2   1   2   1   0   0   2   1   2   1   1   2   1   1   1   2   2   0   2   2   1   1   0   1   2   1   1   1   0   1   2   1   1   1   1   2   1   0   1   1   1   1   1   1   1   2   1   2   1   0   1   1   2   0   2   2   1   2   1   0   1   0   1   1   1   0   1   1   2   1   2   0
 MK-5-3                 1   0   1   2   1   0   2   2   0   2   2   1   1   1   2   1   1   1   1   1   1   1   0   2   1   1   0   1   1   0   1   1   1   1   1   1   1   2   2   0   1   2   1   1   0   1   1   1   1   1   1   1   1   2   1   1   0   1   1   1   0   0   1   1   1   0   0   0   0   1   1   1   1   1   2   2   1   2   0   1   1   2   1   1   1   1   1   2   1   0   1   1   1   2   1   1   1   1   1   1   1   0   1   2   0   2   0   1   1   0   1   1   0   1   0   0   2   1   1   0   0   1   1   0   1   1   0   0   2   1   1   1   0   0   2   1   2   1   1   2   1   1   0   1   2   0   2   2   1   1   1   1   1   1   1   1   0   1   2   0   1   1   1   2   1   0   0   1   1   1   1   1   1   2   1   2   1   0   1   1   2   0   1   2   1   2   1   0   2   0   1   1   1   0   1   1   2   1   1   0
 MK-5-4                 1   0   1   2   1   0   2   1   0   2   1   1   1   1   2   1   2   1   1   1   1   2   0   2   1   1   0   1   1   0   1   1   1   1   1   1   0   2   1   1   1   2   1   1   0   1   1   1   1   1   1   1   1   1   0   1   0   1   1   1   0   0   1   2   1   0   0   0   1   0   1   1   0   1   2   2   2   2   0   0   1   2   1   1   1   1   1   2   1   1   1   1   1   2   1   1   1   1   1   1   1   0   1   1   0   2   0   2   1   0   1   1   0   1   0   0   2   1   1   0   0   1   1   1   1   1   0   1   2   1   2   1   1   0   2   1   2   1   0   2   0   1   0   1   2   0   2   1   1   1   1   1   1   1   2   1   0   1   2   1   1   0   1   2   1   0   0   1   0   1   1   1   1   2   1   2   1   0   1   1   2   1   1   2   2   2   1   1   2   0   1   1   1   0   0   1   2   1   2   0
 MK-5-5                 1   0   1   2   0   0   2   1   0   2   1   2   1   1   1   1   1   1   1   2   2   1   0   2   1   1   1   1   1   1   1   1   1   1   2   1   0   2   2   1   1   2   1   1   0   1   1   1   1   1   1   1   1   1   0   1   0   1   0   1   0   0   0   1   1   0   0   0   1   0   1   1   0   0   2   2   2   1   0   0   1   1   1   1   1   1   1   2   1   1   1   1   1   2   1   1   1   1   1   1   1   0   1   1   1   2   0   2   1   0   1   1   0   1   0   0   2   1   1   0   1   1   1   2   1   2   0   1   2   1   1   1   1   0   2   1   2   1   1   2   0   1   0   1   2   0   2   1   1   1   1   1   1   1   2   1   0   1   1   1   1   1   1   2   1   0   0   1   1   1   1   1   1   2   1   1   2   0   1   1   2   1   0   1   2   2   1   1   1   0   1   2   1   0   0   1   2   1   2   0
 MK-5-6                 1   0   1   2   0   0   2   1   1   1   1   2   1   1   1   0   1   1   1   2   2   1   0   1   1   2   0   1   1   1   1   1   1   1   2   1   1   2   2   1   1   2   1   1   0   1   1   1   1   1   1   2   1   1   0   1   0   2   0   1   0   0   0   1   1   0   0   1   0   0   1   1   2   0   2   2   0   1   0   0   1   1   1   2   1   1   1   1   1   1   1   1   1   2   0   1   0   1   1   1   1   0   1   1   1   2   1   2   2   0   1   1   1   1   0   0   2   1   0   0   1   1   1   2   1   2   0   0   2   1   1   1   2   0   2   1   2   1   1   2   0   1   1   1   1   0   2   1   1   1   1   2   0   1   2   1   0   1   1   0   1   1   1   2   1   0   0   1   0   1   0   1   1   1   1   1   2   0   1   1   1   1   0   1   2   1   1   1   1   0   1   2   1   0   1   1   2   1   2   1
 MK-5-7                 0   0   0   2   0   0   2   1   2   1   1   2   2   1   1   0   1   1   1   2   2   1   1   1   1   2   1   1   1   1   1   2   1   2   2   1   1   2   2   1   1   2   1   1   0   1   1   1   1   1   1   2   1   0   0   1   0   2   0   1   0   0   0   1   0   0   0   1   0   1   2   1   2   0   2   1   0   1   0   0   2   1   1   2   1   1   1   1   1   1   1   1   1   2   0   1   0   1   1   0   1   0   0   1   2   2   2   1   2   0   1   1   1   2   0   0   1   1   0   0   1   1   1   2   1   2   0   0   2   1   2   1   2   0   2   1   2   1   1   2   0   1   1   1   1   0   2   1   1   1   1   2   0   1   1   2   0   1   1   0   0   1   1   2   1   0   1   1   0   1   0   1   1   1   1   1   2   0   1   1   1   1   0   1   2   1   2   1   1   0   1   2   1   1   0   1   1   1   2   1
 MK-5-8                 0   0   0   2   0   1   2   1   2   1   1   2   2   1   2   1   1   1   1   1   2   1   1   2   1   2   1   1   1   0   1   1   2   2   1   1   1   1   2   1   1   2   1   1   0   0   1   1   1   1   1   2   1   1   0   1   0   2   0   1   1   0   1   1   1   0   1   1   1   1   2   1   2   0   2   1   0   1   0   0   2   1   1   1   2   1   1   1   1   1   0   0   1   2   0   1   0   1   1   0   1   1   0   1   2   2   1   1   2   0   1   1   0   2   0   1   1   2   0   0   1   1   1   2   1   1   1   0   2   1   1   1   2   0   1   1   2   1   1   2   0   1   1   2   1   0   2   1   1   2   1   1   0   2   0   1   1   0   1   1   0   1   0   2   2   1   1   1   0   1   1   1   2   1   1   1   2   0   1   1   1   1   0   1   1   0   2   1   1   0   1   2   0   0   0   0   2   1   1   1
 MK-5-9                 0   0   2   1   0   1   2   2   2   1   1   2   1   1   2   1   1   1   1   1   2   1   1   1   1   2   2   0   0   0   1   1   2   2   1   1   1   1   2   1   0   2   1   1   0   0   1   1   1   1   1   1   2   1   0   1   0   2   0   0   1   0   1   1   1   0   1   1   1   1   2   1   2   0   2   2   0   1   0   0   2   1   2   1   2   1   1   1   1   1   0   0   1   1   1   1   1   1   1   0   1   1   0   1   2   2   1   0   2   0   1   1   0   0   0   1   1   2   0   0   1   1   1   1   1   1   1   0   1   1   1   1   2   1   1   1   2   2   2   1   0   1   1   2   1   1   1   1   1   2   1   1   0   2   0   1   1   1   1   1   0   0   0   2   0   1   2   1   0   1   1   0   2   1   1   1   2   1   1   1   1   1   0   2   1   0   2   0   1   0   1   2   0   0   0   0   1   1   0   1
 MK-5-10                0   1   2   1   0   1   2   2   2   1   1   2   1   1   2   1   1   1   1   1   2   1   1   0   1   2   2   0   0   0   1   1   2   2   1   1   1   1   2   0   1   2   1   1   0   0   1   1   1   1   2   1   2   1   0   0   0   1   0   0   1   0   1   1   1   0   1   1   1   0   2   1   2   0   2   2   1   1   0   0   2   1   2   1   2   1   1   1   1   1   0   0   1   1   0   1   1   1   2   0   1   1   0   1   2   1   1   0   2   0   1   1   0   0   0   2   1   2   1   0   1   1   1   1   1   1   1   0   1   2   1   1   2   1   1   1   2   2   2   1   1   1   1   2   1   1   1   1   1   2   1   1   1   2   0   1   1   1   1   1   0   0   0   2   1   1   1   1   0   1   1   0   1   1   1   1   1   1   1   0   1   1   0   2   1   0   2   0   1   0   0   2   0   0   0   0   1   1   0   2
 MK-5-11                0   1   1   1   0   1   1   2   2   1   1   2   0   1   2   0   1   1   1   1   2   2   1   1   1   2   2   0   0   0   0   1   2   1   1   1   1   2   1   1   1   2   1   1   0   0   1   0   1   1   2   1   1   2   0   0   0   1   0   0   1   1   1   1   1   0   0   2   1   0   2   1   2   1   2   2   2   1   0   0   2   1   2   0   2   1   1   1   1   1   0   1   1   1   0   1   0   1   2   0   1   1   0   1   2   1   2   0   2   0   1   1   0   0   0   1   1   2   1   0   1   1   1   1   2   2   1   0   0   2   1   1   2   1   2   1   2   2   2   2   1   1   1   2   2   2   0   1   1   2   1   1   1   2   1   1   1   1   1   1   0   0   0   1   1   1   2   0   1   1   1   1   1   1   1   1   0   1   1   0   1   1   0   1   1   1   2   0   1   0   1   2   0   0   0   0   0   0   0   2
 MK-5-12                0   1   1   1   0   1   1   2   1   1   1   2   0   2   2   0   1   1   1   1   2   2   2   1   1   2   2   0   0   0   1   1   2   1   1   1   1   2   2   2   1   2   1   1   0   0   1   0   1   1   2   1   1   2   2   0   0   1   1   0   1   1   1   1   1   0   0   2   1   0   2   1   1   1   2   2   1   1   0   0   2   1   2   0   2   1   1   1   1   1   0   1   1   1   0   1   0   1   2   1   1   1   0   1   2   1   2   1   1   0   1   0   1   0   0   1   1   2   1   0   1   1   1   1   2   2   0   0   0   1   1   1   1   1   2   0   2   2   2   2   2   2   1   2   2   2   0   1   1   2   1   1   1   2   1   1   1   2   1   1   0   1   0   1   1   1   2   0   1   2   1   1   1   0   1   0   1   1   1   0   1   1   0   1   1   1   2   1   2   0   1   2   1   0   0   0   0   2   1   2
 MK-5-13                0   1   1   0   0   1   1   2   1   1   0   2   0   2   2   0   1   1   1   0   2   2   2   1   1   2   1   1   0   0   0   2   2   2   1   1   1   2   1   2   1   2   1   2   0   0   1   0   1   1   2   1   1   1   1   0   0   0   2   2   0   1   1   1   1   0   0   2   2   0   2   1   1   1   2   2   1   1   0   1   2   1   2   0   2   1   1   1   1   1   0   1   1   2   1   1   0   1   2   1   1   1   0   1   2   2   2   1   1   0   2   0   1   0   0   1   1   2   1   1   1   1   2   1   2   2   0   1   0   1   1   1   1   1   2   0   2   2   1   1   2   2   1   2   1   2   0   0   2   2   1   2   1   2   1   1   0   1   1   1   0   0   0   1   1   1   2   0   1   2   1   1   1   0   0   0   1   1   1   0   1   1   0   1   1   1   2   0   2   0   1   2   1   0   0   0   0   2   0   2
 MK-5-14                0   1   1   0   0   1   1   2   1   1   0   2   1   2   2   0   1   1   1   0   2   2   2   1   1   2   0   1   0   1   0   2   1   1   0   1   1   1   0   2   1   2   1   1   0   0   0   0   1   1   1   1   1   0   1   0   0   0   2   2   0   1   1   0   1   0   0   2   2   0   2   1   1   1   2   2   1   2   0   1   2   1   2   0   2   0   0   1   1   1   1   1   1   2   1   2   1   1   2   1   1   1   0   1   2   0   1   1   1   1   2   0   1   0   0   1   1   2   1   1   2   1   2   1   2   1   0   1   0   1   1   1   1   1   1   1   2   2   1   1   2   2   1   2   1   2   1   0   2   2   1   2   1   2   2   1   0   1   0   1   0   1   0   1   1   1   2   0   1   2   1   1   1   0   0   0   1   1   0   0   1   2   0   1   0   1   1   0   2   0   1   2   1   0   0   0   0   2   0   2
 MK-5-15                0   0   1   0   0   1   0   2   1   1   0   2   1   2   2   0   0   1   1   0   2   2   2   2   1   2   0   1   0   1   0   2   1   1   0   2   0   1   0   2   1   2   1   0   1   0   0   0   1   1   1   1   1   0   1   0   0   0   2   2   0   1   2   1   1   1   0   1   2   1   1   1   1   1   2   2   1   2   0   0   2   1   0   1   2   0   1   2   0   1   0   1   1   1   0   2   1   1   2   1   1   1   0   1   2   0   2   1   1   1   2   1   0   0   0   0   1   2   1   1   2   1   2   1   2   1   0   1   0   0   1   1   1   1   1   1   2   2   1   1   2   2   1   2   2   2   1   0   2   2   1   2   0   2   2   1   0   1   0   1   0   1   1   1   1   1   2   0   1   2   1   2   1   0   0   0   1   1   0   1   1   2   0   1   1   1   1   0   2   0   1   2   0   2   0   0   1   2   0   1
 MK-5-16                0   1   1   0   0   1   0   2   1   1   0   2   1   2   2   1   0   1   0   0   1   2   2   2   1   2   0   1   0   2   1   2   2   1   1   2   1   1   0   2   1   2   1   1   1   0   1   0   0   0   2   1   1   0   1   0   0   0   1   2   0   1   2   1   1   1   0   1   2   1   2   1   1   0   2   1   1   2   0   0   2   1   0   1   2   0   1   2   0   1   0   1   1   1   0   2   1   1   2   1   2   1   1   1   2   1   2   1   1   1   1   1   0   0   1   0   2   2   2   0   2   1   2   1   2   1   0   2   1   0   1   0   1   1   2   1   2   2   1   1   2   2   0   2   2   1   1   0   2   1   1   2   0   2   2   1   0   1   0   1   1   2   1   1   1   0   2   0   1   2   1   2   1   0   0   0   1   2   0   1   1   2   0   1   0   1   1   0   2   0   0   2   1   2   0   0   1   2   0   1
 MK-6-1                 1   2   1   1   0   0   1   1   1   0   1   1   1   1   0   1   1   2   2   1   1   1   1   2   1   1   0   0   0   1   2   2   1   1   2   1   0   2   1   1   0   0   2   0   1   1   1   1   1   2   1   1   1   1   0   2   0   1   2   2   2   0   1   1   1   2   2   1   0   1   2   1   0   1   1   1   2   0   1   2   2   2   1   0   1   0   0   2   1   1   1   2   0   1   0   0   1   2   0   0   2   2   2   1   1   1   1   0   1   1   2   0   0   1   1   1   0   2   2   1   0   2   1   1   0   1   1   0   2   1   0   0   2   2   1   0   2   1   2   2   1   0   2   2   1   1   0   1   2   0   0   1   2   1   1   2   1   1   1   1   1   2   1   1   1   0   0   0   0   2   2   2   1   1   1   1   1   2   0   0   0   2   1   1   0   1   2   1   2   1   1   1   0   1   1   0   1   2   1   1
 MK-6-2                 1   2   1   1   1   0   1   1   0   0   1   1   1   1   0   1   1   2   2   1   1   1   1   2   1   1   0   0   0   0   2   2   1   0   1   1   0   2   1   1   0   0   2   0   1   1   1   1   1   2   1   1   1   1   0   1   0   1   2   2   1   0   1   1   1   2   2   1   0   1   2   1   0   1   1   1   2   0   1   2   1   2   2   1   1   0   0   1   1   1   1   2   0   1   0   1   1   0   0   0   2   2   2   1   1   1   2   0   1   1   2   0   1   1   1   1   0   2   2   1   0   2   1   1   2   1   1   0   2   1   1   1   2   2   1   0   1   1   2   2   1   0   2   2   1   1   0   1   2   0   0   1   1   1   1   2   2   1   1   1   1   2   2   1   1   1   1   0   0   2   2   2   1   1   1   1   1   2   0   0   0   2   1   1   0   1   1   1   2   1   1   1   1   1   1   0   1   2   0   1
 MK-6-3                 1   1   0   1   1   1   1   1   0   0   1   1   1   1   2   1   1   2   2   0   1   2   1   2   1   1   1   0   0   1   2   2   1   0   1   2   0   2   2   1   0   0   2   1   1   1   1   1   1   2   1   1   1   1   1   2   0   1   2   2   1   0   1   1   1   2   0   1   0   2   2   1   1   1   1   1   2   1   1   2   1   2   2   1   1   0   0   1   1   0   1   2   0   1   0   1   2   0   0   1   2   2   2   1   1   1   2   0   2   1   2   0   1   1   1   1   0   2   2   1   0   2   1   0   2   1   1   0   2   1   2   1   1   2   1   0   1   1   2   2   1   1   2   1   1   1   0   1   2   0   0   1   1   1   2   2   2   1   1   1   0   2   2   1   0   2   1   0   0   2   2   2   1   0   1   1   1   2   0   1   1   2   1   1   0   1   1   1   1   1   1   1   1   1   1   0   1   2   0   1
 MK-6-4                 1   1   1   1   1   1   1   2   0   0   2   1   1   1   2   1   1   2   2   0   1   2   1   2   1   1   1   0   0   2   2   2   0   0   1   2   2   2   2   1   0   0   2   1   1   1   0   1   1   2   1   0   1   2   2   2   0   1   2   2   1   0   1   1   1   2   0   1   0   2   2   1   1   0   1   1   2   1   1   2   1   2   2   1   1   0   0   1   1   0   1   2   1   1   0   1   1   1   0   2   2   1   2   1   1   1   2   0   2   1   2   0   1   1   1   1   1   2   2   1   0   2   2   0   2   1   1   0   2   1   2   0   1   2   1   0   1   1   2   2   1   1   2   1   1   1   0   1   1   0   0   1   1   1   2   2   2   1   1   1   0   2   2   0   0   2   1   0   0   2   2   2   1   0   0   2   1   2   0   1   1   2   1   1   0   1   1   0   1   1   1   1   1   1   0   0   1   2   1   1
 MK-6-5                 1   1   1   1   1   1   2   2   0   1   2   1   1   1   2   1   1   2   2   0   1   2   2   2   0   0   1   0   0   2   2   2   0   1   1   2   2   1   2   1   0   0   2   1   1   1   0   1   1   2   1   0   1   2   2   2   0   1   2   2   1   1   1   1   1   2   0   1   0   2   2   1   0   0   1   1   2   2   1   2   1   2   2   1   0   0   0   1   1   0   1   2   1   0   1   0   1   1   0   2   2   1   2   1   1   1   2   0   0   1   2   0   1   1   1   0   1   2   1   1   0   2   2   0   1   1   1   0   2   1   2   0   1   2   1   0   1   1   2   1   1   1   1   1   1   1   0   1   1   0   1   1   1   1   2   2   0   2   1   1   0   2   2   0   0   2   1   0   0   2   2   2   1   0   0   2   1   2   2   0   0   2   1   2   1   1   1   0   1   1   1   1   1   1   0   0   1   2   1   1
 MK-6-6                 1   1   1   1   1   1   2   2   0   1   2   1   1   1   2   1   1   2   1   0   1   2   2   2   0   0   1   0   0   2   2   2   0   1   1   2   2   1   2   1   0   1   2   1   1   1   0   1   2   2   1   0   1   1   2   2   0   1   2   1   1   1   1   1   1   1   0   1   0   2   1   1   0   0   2   1   1   2   1   2   1   2   2   1   0   1   0   1   1   0   2   2   1   0   1   0   1   2   0   2   2   1   2   1   1   0   2   0   0   1   2   0   1   1   1   0   1   2   1   1   0   2   2   1   0   1   1   0   2   1   2   0   1   2   1   0   1   0   2   1   2   2   1   2   1   0   0   1   1   0   1   1   1   1   2   2   0   2   1   0   0   1   2   0   0   1   0   1   0   2   2   2   1   0   1   2   1   2   2   0   0   2   1   2   1   2   1   0   2   1   1   1   1   1   1   1   1   2   1   1
 MK-6-7                 0   1   2   1   1   1   2   1   0   1   1   0   1   1   1   1   1   2   1   0   2   2   2   2   0   1   1   0   1   2   2   2   1   1   1   1   2   1   2   1   0   1   2   1   1   1   1   0   1   2   1   0   1   1   2   2   0   1   2   1   1   1   2   1   1   1   0   1   0   2   1   1   0   2   2   1   1   2   1   2   1   2   2   2   0   1   0   1   1   0   2   2   1   0   1   1   1   2   0   1   2   1   2   1   1   0   2   0   0   1   2   0   1   1   1   0   1   2   2   1   0   2   2   1   0   1   1   0   2   1   2   0   0   2   0   0   1   0   2   1   2   2   1   2   1   1   0   1   0   0   0   1   1   2   2   2   1   2   1   0   0   1   2   1   0   1   0   1   0   1   1   2   1   0   2   2   1   1   2   0   0   1   1   1   1   1   1   0   1   0   1   1   1   1   1   1   1   2   1   1
 MK-6-8                 0   1   2   1   1   1   2   1   1   1   0   0   1   1   1   2   1   2   1   1   2   2   1   2   0   1   1   0   1   2   2   2   1   1   1   1   2   1   2   1   0   1   2   1   1   1   1   0   1   1   1   0   1   1   2   2   0   1   2   1   1   1   2   1   1   1   0   1   0   1   0   1   0   2   2   1   1   2   1   2   1   1   2   2   0   1   0   0   1   0   2   2   1   0   1   1   1   2   1   1   0   1   2   1   2   0   2   0   0   1   1   1   0   1   1   1   1   0   2   1   0   1   2   1   0   1   1   0   1   1   2   0   1   1   0   1   2   1   2   1   2   2   1   2   1   1   0   1   0   2   0   1   2   2   2   2   2   1   1   0   0   1   2   2   1   1   0   1   0   1   1   2   0   0   2   1   1   1   1   1   0   1   1   1   1   1   1   1   1   0   1   1   1   1   1   1   1   2   1   1
 MK-6-9                 0   1   2   1   1   1   2   1   0   1   1   0   1   1   2   2   1   2   1   1   2   2   1   2   0   0   1   0   1   1   2   2   1   1   1   0   2   1   2   1   0   1   2   0   1   1   1   0   1   1   1   0   1   1   2   2   0   1   2   1   1   1   2   1   2   1   0   1   0   1   0   1   1   2   2   1   0   2   1   1   1   1   2   2   0   1   0   1   1   0   1   2   1   0   1   1   1   1   1   2   0   1   2   1   2   0   1   0   0   1   1   1   0   1   1   1   0   1   2   1   0   1   1   1   1   1   1   0   1   1   2   0   1   1   0   1   2   1   1   1   2   2   2   2   1   1   0   1   0   1   0   0   2   2   2   2   2   1   2   0   0   1   2   2   1   1   1   1   0   1   1   2   1   0   2   1   1   2   1   1   0   0   1   1   1   1   1   1   1   0   1   2   1   1   1   1   1   2   1   1
 MK-6-10                0   1   2   1   2   2   2   1   0   1   0   0   1   1   2   2   1   2   2   1   2   2   1   2   1   0   1   0   1   1   2   2   0   0   1   0   1   1   2   1   0   0   2   0   1   1   1   0   1   0   1   0   1   1   2   2   0   2   2   1   1   1   2   1   1   1   1   2   0   1   0   1   1   2   2   1   0   2   2   1   1   1   2   2   0   1   0   1   1   0   1   2   1   0   1   1   1   1   1   2   0   1   2   1   2   0   1   0   0   1   2   1   0   1   1   1   0   1   2   1   0   1   1   1   1   1   0   0   1   1   2   0   1   1   0   2   1   1   1   1   2   1   2   2   1   2   0   1   0   1   0   0   2   2   1   2   2   1   2   0   0   1   2   2   1   1   0   1   0   2   1   2   0   0   2   1   1   2   0   1   0   0   1   1   2   1   1   1   1   1   1   1   1   1   1   0   1   2   1   1
 MK-6-11                0   1   2   1   1   2   1   1   0   0   0   0   1   0   1   2   1   2   2   1   2   2   1   2   1   2   1   0   1   1   2   2   0   0   0   0   1   1   1   1   0   1   1   0   1   1   1   0   1   0   1   0   0   1   2   2   1   2   2   1   1   1   2   1   1   1   1   2   0   1   0   1   1   1   2   1   0   2   2   2   0   1   2   2   0   1   0   1   1   0   1   2   1   0   1   1   1   1   1   2   0   2   2   1   2   0   1   1   0   1   2   1   0   1   2   1   1   1   1   1   0   1   1   1   1   1   0   0   0   1   2   1   1   1   0   2   0   0   1   1   2   1   1   2   1   2   0   1   0   1   0   1   2   2   0   2   2   1   2   0   0   1   2   2   1   1   0   1   0   1   1   2   0   0   2   1   1   2   0   1   0   0   1   1   2   1   1   1   1   1   1   1   1   1   2   0   1   2   2   1
 MK-6-12                0   1   2   1   1   2   1   1   0   1   0   0   0   0   1   2   1   2   2   1   2   2   1   2   1   2   1   0   0   1   2   2   0   0   0   0   0   0   2   1   0   1   1   0   1   0   0   0   1   1   1   0   0   1   2   2   1   2   1   0   1   0   2   0   1   1   1   2   0   1   0   1   1   1   2   1   1   2   2   1   0   1   2   2   0   1   0   2   1   0   2   2   1   0   2   1   1   1   2   2   0   2   2   1   2   0   2   1   0   1   2   1   0   1   1   1   1   1   1   1   0   0   1   1   1   1   0   0   0   1   2   1   0   1   0   2   0   2   1   1   1   1   0   1   1   2   0   1   0   2   0   1   2   2   0   2   1   1   2   1   0   1   2   2   0   1   0   1   0   1   2   2   0   0   1   2   1   2   0   1   0   0   1   1   2   0   1   1   1   1   2   2   2   1   2   0   1   2   2   0
 MK-6-13                1   1   2   1   0   2   1   1   0   2   0   1   0   0   1   2   1   2   2   1   2   1   1   2   2   2   1   2   1   2   2   2   0   0   0   1   0   0   2   1   0   1   1   0   1   0   0   0   1   2   0   0   0   1   2   1   1   2   1   0   1   0   2   0   1   1   2   2   0   1   1   1   1   1   2   1   1   1   2   1   0   1   2   2   0   1   1   2   1   0   2   2   1   0   1   1   1   1   2   1   1   2   2   1   1   0   2   1   0   1   1   1   0   1   1   1   1   1   1   1   0   1   1   1   1   2   0   0   0   1   1   2   0   1   1   2   0   2   1   1   2   1   0   1   1   2   0   1   0   2   0   1   2   2   0   2   1   1   0   1   0   1   2   2   0   1   0   1   0   1   1   2   0   0   1   2   1   1   0   1   0   0   1   1   2   0   0   1   1   1   2   2   2   1   2   0   1   2   1   0
 MK-6-14                1   1   1   1   0   2   1   1   0   2   0   1   0   0   1   2   0   2   2   1   2   1   1   2   2   2   1   1   1   2   2   2   0   1   1   2   1   1   2   1   0   1   1   0   1   0   0   0   1   1   1   0   0   1   2   1   1   2   1   0   1   0   2   0   1   0   2   2   1   1   1   1   1   2   2   1   1   1   2   1   0   1   2   2   0   1   1   1   2   0   2   2   0   0   1   1   1   1   2   1   1   2   2   1   1   0   1   1   1   2   1   1   0   1   1   1   0   1   1   1   0   0   1   1   2   2   0   0   0   1   1   2   1   1   1   1   0   1   1   1   2   1   0   2   0   2   0   1   0   2   0   1   1   2   0   2   1   1   0   1   0   1   2   2   0   1   0   1   0   1   1   1   0   0   1   2   1   1   0   1   0   0   1   1   2   0   1   1   1   1   2   2   2   1   2   0   1   2   2   0
 MK-6-15                1   1   1   1   0   2   2   2   0   1   0   1   1   0   1   2   0   2   2   1   2   1   1   2   2   2   0   0   1   2   2   2   0   1   1   2   1   1   2   1   0   1   1   0   1   0   0   0   1   1   1   0   1   1   2   1   1   2   2   0   1   0   2   0   1   1   2   2   1   1   1   0   1   2   2   1   1   1   2   1   0   1   2   2   0   1   0   1   2   0   2   0   0   0   1   1   1   1   2   1   1   1   2   2   0   0   1   1   1   2   1   1   0   1   0   1   0   1   1   1   1   1   0   1   2   2   0   0   1   0   1   2   1   1   2   1   0   1   1   1   2   1   0   2   0   1   0   1   0   2   0   1   1   2   0   2   1   1   0   1   0   1   2   0   0   0   0   2   0   1   1   1   1   0   1   2   0   1   0   1   1   0   1   1   2   1   1   1   1   1   2   2   1   1   2   0   1   2   2   0
 MK-6-16                0   1   2   1   0   2   2   2   1   1   0   1   1   0   1   2   0   2   2   1   2   1   1   1   2   1   0   1   1   2   2   2   0   1   1   2   1   1   2   1   0   1   1   0   1   0   0   0   1   1   1   0   1   0   1   1   1   2   2   1   1   0   2   1   1   1   2   2   1   1   1   1   1   2   2   1   1   1   1   1   0   1   2   2   1   1   0   1   0   0   1   0   1   0   1   1   1   1   2   1   1   2   2   2   0   0   2   1   1   2   1   1   0   1   0   1   0   1   1   1   1   1   1   1   2   2   0   0   1   0   1   2   1   1   2   1   0   1   1   1   2   1   0   2   0   2   0   1   1   2   0   1   1   1   0   1   1   1   0   2   0   1   2   0   0   0   1   1   0   1   0   1   1   0   1   1   0   1   0   1   1   0   1   1   2   1   1   1   1   1   2   2   1   1   2   0   1   2   2   0
 
!****************************************** Phenotypic Data **********************************************************
!-100.0 is resevred for missing phenotype
SimulatedTrait1         9.0445    8.2064    8.6002   11.6862   10.1469    9.7876   10.0019    9.2710   10.1798    9.8812    7.5981    8.1714    9.0919    9.4765    9.3014   10.2968   11.2456    9.7529    9.7682   10.8304    9.8977    7.9154   10.6610    8.9453    9.9237    9.5435    9.1543   10.2602    9.2355   10.7658   10.2661   10.6128   11.6563   12.2897   11.2559    8.3149   10.3979   10.4359    9.6419    8.3163    9.0941   10.2651   10.5640    9.5831    9.0847   10.1146    8.7135    9.9234    7.6231    9.2257    8.3557   10.2800   12.6829    9.7440   11.8134   12.5031   10.6961   11.2548    9.2330    9.1761   10.7008    9.8218   11.3674    8.4850   10.4417    8.7393   11.6511    9.5169   10.3600    9.7069   10.7093    9.7106   10.1888    9.1420   10.7173   11.1804   10.3749   11.0728    9.8563   11.0998    9.0038    9.4327   10.8639    8.2107    9.7654   10.5055    9.4231   11.6985    9.6402   11.2657    9.5640   10.7280   10.0612    9.3745   10.8408   10.1109    8.8700    9.2603    8.2576   10.6316   11.3851    9.9667    8.4571    8.6755   10.0260    9.1839   10.7743    9.6072    9.8560    8.4085    9.6261    8.6590    8.7573    9.2951    9.8522    9.6432    8.7878   11.6030    9.3623    9.2419   10.5735   10.1131    9.4312   11.1972   11.7500    9.1459    9.0307   11.2169    8.9881    9.7324    9.7599    9.2220    9.3288   10.5051   10.9455    9.9204   10.8954    9.8187   11.0603    9.7815   10.6121    9.4777   11.6975   10.1237    9.3051    9.7640    9.7117   10.3984   10.7765   10.7645   11.1956   11.0093   11.1591    7.0064    9.0797   12.5204    9.7969    9.8144   11.6171    9.0552    9.5204   10.2723   10.4024    9.4104    9.5606    9.2491    7.4931    9.1461    9.4714    9.9465   10.2406   11.8380    9.4674   10.7917    9.6970   10.8058   10.4894   12.3560   11.2204   10.4725    8.5251   12.1456   11.0363    8.5976    8.2435   10.9661   11.2556   10.7898    9.1947   10.9443   11.7431    8.9558   10.4869    9.6740    9.0322    8.2891    8.2516   10.7818    9.4210   10.3510
 
