# Supplementary material for: Inclusive Composite Interval Mapping of QTL by Environment Interactions in Biparental Populations
Source: PLoS One. 2015 Jul 10;10(7):e0132414. doi: 10.1371/journal.pone.0132414 (PMC4498613; doi:10.1371/journal.pone.0132414)
Supplement: S2 File — (ZIP) [file pone.0132414.s002.zip › F2 population/e=1/run_00003.met]

!**********************Note: lines staring with "!" are remarks and will be ignored in the program********************
!*********************************General Information**********************************
!Assuming F1 = P1 x P2, populations available in QTL IciMapping are: 
!  1, P1BC1F1 = P1 x F1, the first backcrossing where P1 is used as the recurrent parent;
!  2, P2BC1F1 = P2 x F1, the first backcrossing where P2 is used as the recurrent parent;
!  3, F1DH, F1-derived doubled haploids; 
!  4, RIL or F1RIL, recombination inbred lines through the repeated selfing of F1;
!  5, P1BC1RIL, recombination inbred lines through the repeated selfing of P1BC1F1;
!  6, P2BC1RIL, recombination inbred lines through the repeated selfing of P2BC1F1;
!  7, F2, the selfing generation of F1;
!  8, F3, the selfing generation of F2;
!  9, P1BC2F1, the second backcrossing where P1 is used as the recurrent parent; 
! 10, P2BC2F1, the second backcrossing where P2 is used as the recurrent parent;
! 11, P1BC2RIL, recombination inred lines through the repeated selfing of P1BC2F1; 
! 12, P2BC2RIL, recombination inred lines through the repeated selfing of P2BC2F1; 
! 13, P1BC1F2, the selfing generation of P1BC1F1; 
! 14, P2BC1F2, the selfing generation of P2BC1F1; 
! 15, P1BC2F2, the selfing generation of P1BC2F1; 
! 16, P2BC2F2, the selfing generation of P2BC2F1; 
! 17, P1BC1DH, P1BC1F1-derived doubled haploids; 
! 18, P2BC1DH, P2BC1F1-derived doubled haploids; 
! 19, P1BC2DH, P1BC2F1-derived doubled haploids; 
! 20, P2BC2DH, P2BC2F1-derived doubled haploids; 
   7      !Mapping Population (see remarks above)
   2      !Mapping Function (1 for Kosambi; 2 for Haldane; 3 for Morgan)
   2      !Marker Space Type (1 for intervals; 2 for positions)
   1      !Marker Space Unit(1 for centiMorgans; 2 for Morgan)
   6      !Number of Chromosomes (or Linkage Groups)
 200      !Size of the mapping population
   1      !Number of environments
 
!***************************************** Chromosomes and Linkage Maps **********************************************
!Chromosome                 NumMarkers
-CH1                        16
-CH2                        16
-CH3                        16
-CH4                        16
-CH5                        16
-CH6                        16
!Linkage map (Marker name followed by position or the interval length)
 MK-1-1                1     0.000
 MK-1-2                1    10.000
 MK-1-3                1    20.000
 MK-1-4                1    30.000
 MK-1-5                1    40.000
 MK-1-6                1    50.000
 MK-1-7                1    60.000
 MK-1-8                1    70.000
 MK-1-9                1    80.000
 MK-1-10               1    90.000
 MK-1-11               1   100.000
 MK-1-12               1   110.000
 MK-1-13               1   120.000
 MK-1-14               1   130.000
 MK-1-15               1   140.000
 MK-1-16               1   150.000
 MK-2-1                2     0.000
 MK-2-2                2    10.000
 MK-2-3                2    20.000
 MK-2-4                2    30.000
 MK-2-5                2    40.000
 MK-2-6                2    50.000
 MK-2-7                2    60.000
 MK-2-8                2    70.000
 MK-2-9                2    80.000
 MK-2-10               2    90.000
 MK-2-11               2   100.000
 MK-2-12               2   110.000
 MK-2-13               2   120.000
 MK-2-14               2   130.000
 MK-2-15               2   140.000
 MK-2-16               2   150.000
 MK-3-1                3     0.000
 MK-3-2                3    10.000
 MK-3-3                3    20.000
 MK-3-4                3    30.000
 MK-3-5                3    40.000
 MK-3-6                3    50.000
 MK-3-7                3    60.000
 MK-3-8                3    70.000
 MK-3-9                3    80.000
 MK-3-10               3    90.000
 MK-3-11               3   100.000
 MK-3-12               3   110.000
 MK-3-13               3   120.000
 MK-3-14               3   130.000
 MK-3-15               3   140.000
 MK-3-16               3   150.000
 MK-4-1                4     0.000
 MK-4-2                4    10.000
 MK-4-3                4    20.000
 MK-4-4                4    30.000
 MK-4-5                4    40.000
 MK-4-6                4    50.000
 MK-4-7                4    60.000
 MK-4-8                4    70.000
 MK-4-9                4    80.000
 MK-4-10               4    90.000
 MK-4-11               4   100.000
 MK-4-12               4   110.000
 MK-4-13               4   120.000
 MK-4-14               4   130.000
 MK-4-15               4   140.000
 MK-4-16               4   150.000
 MK-5-1                5     0.000
 MK-5-2                5    10.000
 MK-5-3                5    20.000
 MK-5-4                5    30.000
 MK-5-5                5    40.000
 MK-5-6                5    50.000
 MK-5-7                5    60.000
 MK-5-8                5    70.000
 MK-5-9                5    80.000
 MK-5-10               5    90.000
 MK-5-11               5   100.000
 MK-5-12               5   110.000
 MK-5-13               5   120.000
 MK-5-14               5   130.000
 MK-5-15               5   140.000
 MK-5-16               5   150.000
 MK-6-1                6     0.000
 MK-6-2                6    10.000
 MK-6-3                6    20.000
 MK-6-4                6    30.000
 MK-6-5                6    40.000
 MK-6-6                6    50.000
 MK-6-7                6    60.000
 MK-6-8                6    70.000
 MK-6-9                6    80.000
 MK-6-10               6    90.000
 MK-6-11               6   100.000
 MK-6-12               6   110.000
 MK-6-13               6   120.000
 MK-6-14               6   130.000
 MK-6-15               6   140.000
 MK-6-16               6   150.000
!*********************************** Marker Types ********************************************************************
!Co-dominant marker: When heterozygote F1 is present, P1 is coded as 2, F1 is coded as 1, and P2 is coded as 0; Otherwise, P1 is coded as 2, and P2 is coded as 0. 
!Dominant marker: When heterozygote F1 is present, P1 and F1 are coded as 12, and P2 is coded as 0; Otherwise, P1 is coded as 2, and P2 is coded as 0.  
!Recessive markers: When heterozygote F1 is present, P1 is coded as 2, and F1 and P2 are coded as 10; Otherwise, P1 is coded as 2, and P2 is coded as 0. 
!Missing marker is coded as -1. 
 MK-1-1                 2   0   1   0   2   2   0   0   1   1   0   0   1   1   1   2   1   2   2   1   1   1   1   1   2   2   2   2   2   0   2   1   2   0   1   1   1   0   1   1   1   2   0   1   1   1   0   1   1   0   0   0   1   1   0   1   0   0   0   1   1   1   0   1   1   2   1   1   0   1   1   1   1   1   0   1   1   0   1   0   1   2   0   1   1   2   1   2   1   2   2   1   1   2   1   1   1   0   1   1   0   0   1   1   1   2   1   0   0   0   2   0   1   1   1   0   1   0   1   2   0   2   0   0   1   1   1   1   2   2   0   1   1   0   1   1   1   1   1   2   0   1   1   0   1   0   1   0   2   0   1   1   1   2   1   1   0   1   0   0   1   1   1   1   1   1   1   1   1   2   0   2   1   1   2   1   0   0   1   0   0   1   1   1   1   0   1   0   0   2   2   1   0   1   1   0   1   2   1   0
 MK-1-2                 2   0   1   0   2   2   0   1   1   1   0   0   1   1   1   2   1   2   2   1   1   0   1   1   2   2   1   2   2   0   2   1   2   0   1   1   1   1   1   1   1   2   0   1   1   1   0   1   1   0   0   0   1   1   0   1   0   0   1   1   1   1   0   1   1   2   2   1   0   1   1   1   1   2   0   1   1   1   1   0   1   2   0   1   1   2   1   2   1   2   2   2   1   2   2   0   1   1   2   1   0   0   1   1   1   1   1   0   0   0   2   0   1   2   1   0   1   0   0   2   0   2   0   0   1   1   1   1   2   2   1   1   1   0   1   2   1   1   1   1   0   1   1   0   1   0   1   1   2   0   1   1   0   2   1   1   0   0   0   0   1   1   1   1   2   1   1   1   1   2   0   2   2   1   2   2   0   0   1   0   0   1   1   0   2   0   1   0   0   2   2   2   0   1   1   1   1   2   1   0
 MK-1-3                 2   0   1   0   1   2   0   1   1   1   0   0   1   1   0   2   1   2   2   1   1   0   0   0   2   2   0   2   2   0   2   0   2   0   1   1   2   1   1   1   1   2   0   1   1   1   0   1   1   0   0   0   1   1   0   1   0   0   1   1   1   1   0   2   1   2   2   1   0   1   1   1   1   2   0   1   1   1   1   0   1   2   1   1   1   1   2   2   1   1   2   2   1   2   2   0   1   1   2   1   0   0   1   1   1   2   1   0   1   0   2   1   2   2   1   0   1   0   0   2   0   2   0   0   1   1   1   1   2   2   2   1   1   0   1   2   1   1   1   1   0   1   1   1   1   0   1   1   2   1   1   1   0   2   1   2   0   0   1   0   1   1   2   1   1   1   1   1   1   1   0   1   1   1   2   2   0   0   1   1   0   1   1   0   1   0   1   0   0   1   1   2   0   1   1   1   1   1   1   0
 MK-1-4                 2   0   1   1   1   2   1   1   1   2   0   0   1   1   0   2   1   1   1   1   1   0   1   0   2   2   0   2   2   0   2   0   1   1   0   1   2   2   1   1   1   2   1   1   1   1   0   1   1   0   0   1   1   1   1   2   1   0   1   1   1   1   0   1   1   2   2   0   0   1   1   1   1   2   0   1   2   0   1   0   2   1   1   1   1   1   2   2   1   1   2   2   1   2   1   1   1   1   2   1   0   0   1   1   2   2   1   0   1   0   2   1   2   2   1   0   1   0   0   2   0   2   0   0   1   1   1   0   2   2   2   1   0   0   1   2   1   1   1   2   0   1   2   1   1   0   1   0   2   1   1   1   0   2   2   2   0   0   1   0   1   1   2   1   1   1   1   1   1   1   0   1   1   1   2   2   0   0   0   1   0   1   1   0   1   1   1   0   0   1   1   2   0   1   1   1   1   1   1   2
 MK-1-5                 2   0   1   0   1   2   1   1   0   1   0   1   1   1   0   2   1   1   1   1   0   0   1   0   2   2   0   2   2   0   2   0   1   1   0   1   2   2   1   1   1   2   1   1   1   1   0   1   1   0   0   2   1   1   1   1   2   0   1   1   2   1   0   1   1   2   2   0   0   1   1   0   1   2   0   1   2   0   1   0   0   1   0   0   1   2   2   2   1   1   2   0   1   2   0   1   1   1   2   1   1   0   1   1   2   1   1   0   1   0   2   1   2   2   1   0   2   0   0   2   0   2   0   0   2   1   1   1   2   2   2   1   0   0   1   2   1   1   1   2   0   2   2   1   1   0   1   1   2   1   1   1   0   2   2   2   0   0   1   0   1   1   2   1   1   0   0   1   1   1   0   1   1   1   1   2   0   0   0   0   0   1   2   0   1   1   1   0   0   1   1   2   0   2   1   1   1   1   1   1
 MK-1-6                 2   0   1   0   1   2   1   1   1   1   0   2   0   0   0   2   1   1   0   1   0   1   1   0   2   2   0   2   2   0   2   0   2   2   0   1   2   2   1   1   1   2   1   1   1   1   0   1   1   0   1   2   1   1   1   1   2   0   1   0   1   1   0   1   1   2   2   0   0   1   0   0   1   2   0   1   2   0   1   0   0   1   0   0   1   2   2   2   1   1   1   0   1   2   0   1   1   1   2   1   1   0   1   1   2   1   1   0   1   0   1   1   2   1   1   0   2   0   0   2   1   1   0   0   2   1   1   1   2   1   2   1   0   0   1   2   1   1   1   1   0   1   2   1   1   0   1   1   2   1   1   1   0   2   2   2   0   0   0   0   1   1   2   1   2   0   1   1   1   0   0   1   1   1   1   2   0   0   0   0   1   1   2   1   2   1   1   0   1   1   1   2   1   2   1   1   1   1   1   1
 MK-1-7                 1   1   1   0   0   1   2   1   1   1   0   2   0   1   0   2   1   1   1   1   0   2   1   0   1   2   0   2   2   0   2   0   2   2   0   0   2   2   1   1   1   2   1   1   1   1   1   1   1   1   1   2   1   1   1   1   2   0   1   0   1   1   0   1   1   2   1   0   1   1   1   0   1   1   1   1   2   0   2   0   0   1   0   0   1   2   1   2   0   1   1   0   1   2   0   2   2   1   2   1   1   0   1   1   2   1   1   0   1   0   1   1   2   1   1   0   1   0   0   2   1   1   0   0   2   1   1   1   2   1   2   1   1   0   1   1   1   1   2   1   0   1   2   1   1   0   1   1   2   1   1   0   0   2   1   2   0   0   1   0   1   0   2   1   2   0   0   1   1   0   0   1   1   1   1   2   1   0   0   0   0   1   1   1   1   1   0   0   1   1   1   2   1   2   1   2   1   1   1   0
 MK-1-8                 1   1   1   1   0   0   1   1   1   1   0   2   1   0   0   2   1   2   1   1   0   1   1   0   2   2   0   2   2   0   1   0   2   1   1   0   2   2   1   0   1   2   1   0   1   1   1   1   1   2   1   2   1   1   1   1   2   0   0   0   1   0   0   1   1   2   1   0   2   1   1   0   1   1   0   1   2   0   2   0   0   1   0   0   1   2   1   2   0   2   1   0   1   2   0   1   2   2   1   1   1   0   1   2   1   1   1   0   1   0   1   1   2   1   1   0   1   1   0   2   1   1   0   0   1   1   1   1   2   1   2   1   1   0   0   1   1   1   2   1   0   1   1   1   1   1   1   1   2   1   1   0   0   2   1   2   0   0   1   0   1   0   2   1   2   0   0   1   1   0   1   0   1   1   1   2   1   0   0   0   0   1   1   1   1   1   0   0   1   1   0   2   1   2   1   2   1   1   1   0
 MK-1-9                 1   1   1   1   1   0   2   1   1   1   0   2   1   0   0   2   1   2   1   1   0   1   1   0   2   2   0   2   2   0   1   0   2   1   1   0   2   2   1   0   1   2   2   0   1   1   1   1   1   2   1   2   1   1   1   1   2   1   0   0   1   1   0   1   1   2   0   0   2   1   1   0   1   1   0   0   2   0   2   0   1   1   0   0   1   2   1   2   0   2   0   1   1   2   0   1   2   2   1   1   1   0   1   2   1   1   1   0   1   0   1   1   2   0   2   1   1   1   0   2   1   1   0   0   1   1   1   1   2   1   2   1   1   0   0   1   1   1   2   1   0   2   1   1   1   1   1   1   2   1   1   0   0   2   1   2   0   1   1   0   1   0   2   1   2   0   0   1   0   0   1   0   1   1   1   2   1   0   0   0   0   1   1   1   1   1   0   1   2   1   2   2   1   2   2   2   1   1   1   0
 MK-1-10                1   1   2   1   1   0   1   1   1   1   0   2   1   0   0   2   1   2   1   1   0   1   1   0   2   2   0   2   2   0   1   0   2   1   1   1   2   2   0   0   1   1   2   0   1   1   1   0   1   2   1   2   1   1   2   1   2   1   1   0   1   0   0   1   1   2   0   0   2   1   0   0   1   1   0   0   2   1   2   1   1   1   0   0   1   2   1   2   1   2   0   1   1   2   0   1   2   2   1   1   0   1   1   2   0   1   1   0   1   1   1   2   2   1   2   1   1   1   0   2   1   1   0   1   1   1   1   1   2   1   2   1   2   0   1   1   1   1   2   1   2   2   1   1   1   1   1   1   1   1   1   0   0   1   2   2   0   2   1   1   2   0   2   1   2   0   0   1   0   0   1   0   1   1   0   2   1   0   0   0   0   1   1   1   1   0   0   1   2   1   2   2   1   2   2   2   1   1   0   0
 MK-1-11                1   1   2   1   2   0   0   1   1   1   0   2   1   0   0   2   1   1   1   1   0   2   1   0   2   2   0   1   2   0   1   0   2   1   1   1   2   2   0   1   0   2   1   0   1   1   1   0   1   2   1   2   1   1   1   0   2   1   1   0   1   0   0   1   1   1   0   0   2   1   0   1   2   1   0   0   2   1   2   1   1   1   0   0   1   2   1   2   1   2   0   1   1   2   0   1   2   2   1   1   0   1   0   2   1   1   1   0   1   1   1   1   2   1   2   1   1   1   0   2   1   1   0   1   1   1   1   1   2   2   1   1   2   0   1   1   1   1   2   2   2   2   1   1   1   1   1   1   1   1   1   1   0   1   2   2   1   2   1   1   1   0   2   1   2   0   0   1   0   0   2   0   1   1   1   2   1   1   0   0   1   1   1   1   1   0   0   0   2   1   2   2   0   2   2   1   1   1   0   1
 MK-1-12                1   1   2   0   2   0   0   2   1   1   1   2   1   0   0   2   2   1   1   1   0   2   0   0   2   2   0   1   2   0   1   0   2   2   1   1   2   2   0   1   0   2   1   0   1   1   2   0   1   1   1   2   2   1   1   0   2   1   1   1   1   1   1   1   1   1   1   0   1   1   0   1   2   1   0   0   2   1   2   1   1   1   0   1   1   2   1   2   1   2   1   1   1   2   0   2   2   2   1   1   0   1   0   2   2   1   1   1   1   2   1   1   2   1   2   1   1   1   1   2   1   1   0   1   2   1   1   2   1   1   1   1   2   1   1   1   1   1   1   2   1   2   1   1   1   1   0   1   1   1   2   1   0   1   2   1   1   2   1   1   2   0   1   1   2   0   0   1   0   0   1   0   1   1   1   2   1   1   0   1   1   1   1   1   1   0   0   0   2   1   2   2   0   2   1   1   1   0   0   1
 MK-1-13                1   1   2   0   2   0   1   1   0   1   1   2   1   0   0   2   1   1   1   1   0   1   1   0   2   2   0   1   1   1   1   1   2   2   1   1   2   2   0   1   0   2   0   0   1   2   2   1   1   1   1   1   2   1   1   0   2   0   1   1   1   1   1   1   1   1   1   1   1   1   0   2   2   1   0   1   2   1   2   1   1   1   0   1   1   2   1   0   1   2   1   1   2   2   0   2   2   1   1   0   0   1   0   2   2   1   1   1   1   2   1   1   2   1   2   1   1   2   1   2   1   1   0   1   2   1   1   2   1   1   1   1   2   2   1   0   1   1   1   2   1   2   1   1   1   1   0   2   1   1   2   1   0   1   2   0   2   2   1   1   2   0   2   0   2   0   0   1   0   0   1   0   1   1   1   2   1   1   0   1   1   1   1   1   1   0   0   0   2   1   2   1   0   2   1   2   1   0   0   2
 MK-1-14                1   1   2   1   2   1   0   1   0   1   1   2   1   0   0   2   1   1   1   1   0   1   1   1   2   1   0   1   1   1   1   1   2   2   1   1   2   2   0   1   0   2   0   0   1   2   2   1   2   0   1   1   2   1   1   0   1   0   1   1   1   1   1   1   1   0   1   1   1   2   1   2   2   1   0   1   2   1   2   1   1   1   0   1   1   2   1   0   1   2   1   1   2   2   0   2   2   1   1   0   0   1   0   2   2   1   1   1   2   2   1   0   2   1   2   1   1   2   0   2   1   1   0   2   2   2   2   2   1   1   1   1   2   2   1   0   1   1   1   2   1   2   1   1   1   1   0   2   0   1   1   2   2   1   2   1   2   2   1   1   2   0   2   0   2   0   0   1   0   0   1   1   1   1   1   2   1   0   0   1   1   0   1   1   1   0   0   0   2   1   2   0   0   1   1   1   1   0   0   2
 MK-1-15                1   0   2   0   1   1   0   2   1   1   1   2   0   1   0   2   1   1   1   0   1   1   1   1   2   1   0   1   1   1   1   1   1   2   1   1   2   2   0   1   1   2   1   0   1   2   2   1   2   1   1   1   2   1   1   0   1   1   1   1   1   1   1   1   1   0   1   0   1   2   1   2   2   1   0   1   2   0   1   1   2   2   0   1   1   2   1   0   1   2   1   1   2   2   0   2   2   1   1   0   0   2   1   2   2   1   1   1   2   2   1   0   2   1   2   1   1   2   0   2   1   0   0   2   1   2   2   2   1   1   1   1   2   2   1   0   1   1   0   2   1   2   1   1   2   2   0   2   0   1   1   2   2   1   2   1   1   2   0   1   1   1   1   1   2   0   0   1   0   0   1   2   1   1   1   2   1   0   0   1   1   0   1   1   1   1   0   0   2   1   2   0   0   0   1   2   0   0   0   2
 MK-1-16                1   0   2   0   1   1   0   2   1   1   1   2   0   1   1   2   1   1   1   1   1   1   1   1   2   1   1   1   1   1   1   0   1   1   1   1   2   2   0   1   1   1   2   0   1   2   2   1   2   1   1   1   2   1   0   0   1   1   1   1   1   1   1   1   1   0   1   1   1   1   2   2   2   1   1   1   1   1   2   1   2   2   1   1   1   2   1   0   1   2   1   0   2   2   0   2   1   1   1   0   0   2   0   2   2   0   1   1   2   1   1   1   2   1   2   2   1   2   0   2   1   0   0   2   0   2   2   2   1   1   1   1   1   1   1   0   2   1   0   2   1   1   1   1   2   2   0   2   0   1   0   2   2   1   2   1   1   2   0   1   1   1   2   1   2   0   1   1   0   0   1   2   1   1   0   2   1   0   0   1   1   1   1   1   1   1   0   0   2   1   2   0   0   0   1   1   0   0   0   2
 MK-2-1                 1   1   0   2   1   2   1   1   1   1   2   0   1   1   1   1   2   1   1   1   1   1   2   2   2   1   1   1   1   2   0   1   1   0   1   1   1   1   2   1   1   1   2   1   2   0   1   1   0   0   2   2   1   0   1   0   2   0   1   1   0   1   0   0   1   0   1   1   0   0   1   1   0   1   0   0   2   0   1   1   1   0   1   1   2   0   1   1   0   2   0   1   2   2   0   2   1   0   0   1   1   0   0   1   1   0   2   2   1   1   1   2   2   0   0   1   2   1   1   0   1   1   2   1   1   1   1   1   1   0   1   2   1   1   1   0   2   0   1   0   0   1   2   0   1   2   0   1   2   0   1   1   2   2   2   1   1   1   1   1   0   0   0   1   1   1   0   1   1   1   0   1   0   1   0   1   1   1   1   2   2   0   1   1   1   0   1   1   1   1   2   1   2   1   1   2   1   0   1   0
 MK-2-2                 1   1   2   2   2   2   1   1   1   1   1   1   1   1   1   1   2   0   1   1   1   1   1   2   2   1   1   1   1   2   0   1   1   0   1   1   1   1   2   1   1   0   2   1   2   0   1   1   0   0   1   2   1   0   1   0   1   0   0   1   0   1   0   0   1   0   1   1   0   0   2   1   0   1   0   0   1   0   1   1   1   0   1   1   2   1   1   1   0   2   0   1   1   2   0   2   1   0   1   1   2   0   0   1   1   0   2   2   1   1   1   2   2   0   0   1   1   0   0   0   1   1   2   1   1   1   1   0   1   0   1   2   1   1   1   0   2   0   1   1   0   1   2   0   1   2   0   1   2   1   0   1   2   2   2   1   1   0   1   1   0   0   0   1   1   2   1   1   1   1   0   1   1   1   0   1   1   2   1   0   2   0   0   1   1   1   1   1   1   0   2   1   2   0   1   2   2   0   1   0
 MK-2-3                 1   1   2   1   2   2   1   1   1   1   1   1   1   1   1   1   2   0   1   1   0   1   1   2   2   1   1   1   1   2   0   1   1   0   1   1   1   1   2   1   1   0   2   0   2   0   1   1   1   0   1   2   0   0   1   0   1   0   0   1   0   1   0   0   1   0   1   2   0   0   2   1   0   1   1   0   1   1   2   1   1   0   1   1   2   1   2   1   0   2   0   0   1   2   0   1   1   0   1   2   2   0   0   1   1   0   2   2   1   1   1   1   2   0   0   1   1   0   1   0   1   1   2   1   0   1   1   0   1   0   1   2   1   1   1   0   2   0   1   1   2   0   2   0   1   2   0   2   1   1   0   1   2   2   2   1   1   0   1   1   0   0   1   1   1   2   1   1   1   1   0   1   1   1   0   1   1   2   2   0   2   0   0   1   1   1   1   2   1   1   2   1   1   0   1   2   1   0   1   0
 MK-2-4                 1   1   2   0   2   2   1   1   1   1   2   1   0   0   1   1   2   0   1   2   1   1   1   2   2   1   1   1   0   1   1   1   1   2   1   1   1   1   2   1   1   0   2   0   2   0   1   1   1   0   1   2   0   0   1   0   0   0   0   1   1   1   1   0   2   0   1   2   0   0   2   1   1   1   1   0   1   1   1   1   1   0   1   1   2   1   1   1   1   2   0   0   1   2   0   1   1   0   1   2   2   1   1   1   1   0   2   2   2   1   1   0   1   0   0   1   1   0   1   1   1   1   2   0   0   1   1   1   0   2   1   2   1   1   1   0   1   0   2   1   2   1   2   0   1   2   0   2   1   1   0   1   2   2   2   1   1   1   1   1   0   1   1   1   1   2   1   1   1   1   0   1   1   1   0   1   1   2   2   0   2   0   1   1   1   1   1   2   2   1   2   1   1   0   1   2   1   0   2   0
 MK-2-5                 1   0   2   0   2   2   1   1   1   1   2   1   0   1   1   1   2   0   1   2   1   1   0   2   2   2   1   1   0   2   1   1   2   2   1   1   2   0   2   0   1   0   2   0   2   0   1   1   1   0   1   2   0   0   1   0   1   0   0   1   1   1   1   0   2   1   2   2   0   0   2   1   1   1   1   0   2   0   1   1   1   1   2   1   2   0   1   1   1   2   0   0   1   1   0   1   0   0   1   2   1   1   2   1   1   0   1   1   2   1   2   1   1   0   0   1   1   0   1   1   2   1   2   0   0   1   1   1   0   2   2   2   1   0   2   0   1   0   2   1   1   2   2   1   1   1   0   2   1   1   0   1   2   1   2   2   1   1   1   0   0   1   1   1   1   2   1   1   1   1   0   1   1   1   1   1   1   2   0   0   1   1   1   1   0   1   1   2   2   1   2   1   1   0   1   2   1   0   2   0
 MK-2-6                 1   0   2   0   2   2   2   1   1   1   2   1   0   1   1   1   2   0   2   1   1   0   1   2   2   1   1   1   0   1   1   1   2   2   0   1   2   0   2   0   1   0   1   1   2   0   1   1   0   0   1   2   0   0   1   0   1   0   1   1   1   2   1   0   2   1   2   2   0   1   2   1   1   0   2   0   1   0   1   1   1   1   2   1   2   1   1   0   1   2   0   0   1   2   0   1   0   0   1   2   1   1   2   2   1   0   1   0   2   0   2   1   0   0   0   1   1   0   1   1   2   2   2   0   1   1   1   1   1   2   0   2   0   0   2   0   1   0   0   1   1   2   2   1   1   1   0   2   1   1   0   1   1   2   2   1   1   1   1   0   0   1   2   1   1   2   2   1   1   0   0   1   1   0   1   0   1   1   0   0   1   1   1   1   0   1   1   2   2   1   2   1   1   0   1   2   2   0   2   0
 MK-2-7                 1   0   2   0   2   2   2   1   1   1   2   1   1   1   1   1   2   0   1   1   1   0   1   2   2   1   1   1   0   0   1   0   2   2   0   0   2   0   2   0   1   0   0   1   1   1   1   1   0   0   0   1   0   0   1   0   1   0   1   1   1   2   2   0   2   1   0   1   1   1   2   1   1   0   1   0   1   0   1   1   1   1   1   1   2   1   1   0   1   2   1   0   1   1   0   1   0   0   1   2   1   2   1   2   1   0   1   1   2   0   2   1   0   1   0   1   1   0   1   1   2   1   2   0   1   1   1   1   1   2   0   2   0   0   2   0   1   0   2   1   1   2   2   0   0   0   0   2   1   1   0   1   1   1   2   1   1   1   1   0   1   1   2   1   1   2   2   0   1   0   0   1   1   0   1   0   1   1   0   0   1   1   1   1   0   0   1   1   2   1   2   2   1   0   1   2   2   0   2   0
 MK-2-8                 1   0   2   0   2   2   2   1   1   2   2   1   1   2   1   1   2   1   1   1   1   0   1   2   2   2   0   2   0   0   1   0   1   1   0   0   2   0   2   0   1   0   0   1   1   1   2   1   0   0   0   1   0   1   1   0   1   1   1   1   1   2   2   0   2   1   1   1   1   0   2   1   1   0   0   0   1   0   0   1   2   1   1   2   2   1   1   0   1   2   1   0   1   1   1   2   1   0   1   2   1   2   1   2   1   0   1   1   1   1   0   1   1   0   0   0   1   0   1   1   1   0   2   0   1   1   1   1   1   2   0   2   1   1   2   0   1   0   2   1   1   2   1   0   0   0   0   2   1   1   0   0   1   1   2   1   1   1   1   0   1   0   2   1   1   2   2   0   0   0   0   1   1   0   2   0   1   1   0   0   1   1   1   1   0   1   1   2   2   1   2   2   1   0   0   1   2   0   1   1
 MK-2-9                 0   1   2   0   2   2   2   0   1   2   1   1   1   2   1   1   2   1   1   1   1   0   1   2   2   2   0   2   0   0   2   0   2   1   0   0   2   0   2   0   1   1   1   1   1   1   2   1   0   0   0   1   0   1   1   0   1   2   1   1   1   2   2   0   2   1   1   2   1   0   2   1   1   0   0   0   1   0   0   0   2   1   1   2   2   1   0   0   2   2   1   0   0   1   1   2   1   0   1   1   1   2   1   2   1   0   0   1   1   2   0   1   1   0   0   0   1   0   2   1   1   0   2   0   0   1   1   1   1   2   1   2   1   1   2   0   1   0   2   1   1   2   0   1   0   0   0   2   1   1   1   1   1   1   1   1   1   1   2   0   1   0   2   0   1   2   2   0   0   0   0   0   1   0   2   1   1   0   1   1   1   1   1   0   0   1   1   2   2   2   2   0   1   0   1   1   2   0   1   1
 MK-2-10                0   1   2   1   2   2   2   0   1   2   2   1   1   2   1   1   2   1   1   1   0   0   1   2   2   2   0   2   1   0   2   0   1   2   0   0   2   0   2   0   0   1   2   1   2   1   2   1   0   0   0   0   0   1   0   0   2   2   0   1   1   2   2   1   2   2   1   2   1   0   2   1   1   0   1   0   1   0   0   0   2   1   1   2   2   1   0   0   2   2   1   0   0   1   1   2   1   0   1   1   1   2   1   2   1   1   0   1   1   2   0   1   1   0   0   0   0   0   2   1   1   0   2   0   0   1   1   1   1   2   1   2   1   1   2   0   1   0   1   1   1   2   0   1   0   0   1   2   1   1   1   0   1   1   1   1   1   1   2   1   1   0   2   0   2   2   2   0   0   1   0   0   0   0   2   1   1   0   2   1   1   1   1   0   0   1   2   2   2   2   2   0   1   0   1   1   1   0   1   1
 MK-2-11                0   0   2   1   1   2   2   1   1   1   2   2   0   2   1   1   2   0   1   1   1   0   1   2   2   2   0   2   1   0   2   0   1   2   0   0   1   0   2   0   0   1   2   1   2   1   2   0   0   0   0   0   0   1   0   0   1   2   0   0   1   2   2   1   2   2   2   2   1   1   2   1   1   1   0   0   1   0   0   1   2   1   1   2   1   1   0   0   0   2   1   0   2   1   1   2   1   0   2   1   1   2   1   2   1   1   0   0   1   2   0   1   1   0   0   0   0   0   1   1   1   0   2   0   0   1   1   1   1   2   1   2   0   1   2   0   1   0   1   1   1   2   0   1   0   0   1   2   1   2   1   0   1   1   1   1   0   1   2   1   1   0   2   0   2   2   2   0   0   1   0   0   0   0   2   0   1   0   2   1   1   1   1   0   0   2   2   2   2   2   2   0   1   0   1   1   2   0   1   1
 MK-2-12                0   0   2   1   1   2   2   1   1   1   2   2   0   1   2   0   2   0   0   1   1   0   1   2   2   2   0   2   1   0   0   0   1   2   0   0   1   0   2   0   0   1   2   1   2   1   2   0   0   1   0   0   1   2   0   0   1   2   0   0   1   1   2   1   2   2   2   2   1   1   2   1   1   1   1   0   1   0   0   1   2   1   1   2   1   1   1   1   1   2   1   0   2   1   1   2   1   0   0   1   1   2   1   2   0   1   0   0   1   1   0   1   1   1   0   0   0   0   2   1   1   0   2   0   0   1   1   1   1   2   0   2   0   2   2   0   1   0   1   2   1   1   0   0   0   0   1   2   1   2   0   0   1   0   1   1   0   1   2   1   1   0   2   0   2   2   1   0   0   1   0   0   0   0   2   0   1   1   2   1   2   1   1   0   0   2   2   2   2   1   2   1   1   0   1   1   2   0   1   1
 MK-2-13                0   1   2   0   1   2   2   1   1   1   2   2   0   0   2   0   2   0   0   1   1   0   1   2   2   2   1   2   1   0   0   0   1   2   0   0   1   0   2   0   0   1   2   1   2   1   2   0   0   1   0   0   1   1   0   0   1   1   0   0   1   1   2   1   2   2   2   2   1   1   2   1   1   1   0   0   1   0   0   1   1   1   1   2   2   1   2   1   1   2   0   0   2   0   1   2   1   0   0   0   1   2   1   2   0   1   0   0   1   1   0   1   1   1   0   0   1   0   1   1   1   0   2   0   0   1   1   0   1   2   1   2   0   2   2   1   0   0   1   2   1   2   1   0   0   0   0   1   2   2   0   0   1   0   0   1   1   1   2   1   1   1   2   0   2   2   1   1   0   1   0   0   1   0   2   0   1   1   2   1   2   1   1   0   0   2   2   2   2   1   2   1   1   0   1   1   1   1   1   0
 MK-2-14                0   1   1   1   1   1   2   1   1   2   2   1   0   0   2   0   2   0   0   1   1   0   0   2   2   2   1   2   0   1   0   0   1   2   0   0   1   0   2   0   0   1   2   1   2   1   2   0   0   1   0   0   1   1   0   0   2   1   0   0   1   1   2   2   2   2   2   2   1   1   2   1   2   1   0   0   2   0   0   1   1   1   1   1   2   1   2   1   1   2   0   1   2   0   0   2   1   0   0   0   1   2   0   2   1   1   0   0   1   1   0   1   2   2   0   0   1   1   2   1   1   0   2   0   0   1   1   0   1   2   1   2   0   2   2   1   0   0   1   2   1   2   1   0   0   0   0   1   2   2   0   0   1   0   0   1   1   1   2   2   1   0   2   1   2   2   1   1   0   1   0   1   1   0   2   0   1   1   2   1   2   2   1   0   0   2   2   2   2   1   2   1   1   1   1   1   1   1   1   0
 MK-2-15                0   1   1   1   1   1   2   2   0   2   2   1   1   0   2   0   2   0   0   1   1   0   0   2   2   2   1   1   0   0   0   0   1   2   0   0   1   0   2   0   1   1   2   1   1   1   2   0   0   1   0   0   1   1   0   0   2   1   0   0   1   2   1   1   2   2   2   1   1   0   1   1   2   1   0   0   2   0   0   1   1   1   1   1   2   1   2   1   0   2   0   1   2   0   0   2   2   1   0   0   1   2   0   2   1   1   0   0   0   1   0   0   2   2   1   0   1   1   2   1   1   0   2   0   0   1   1   0   1   2   1   2   0   2   2   2   0   0   1   2   1   2   1   0   0   0   0   1   2   1   0   1   1   0   0   1   1   1   2   1   1   1   2   1   2   2   1   1   0   1   0   1   1   0   2   0   1   1   2   1   1   2   1   0   0   2   2   1   2   1   2   0   1   1   1   1   1   1   2   0
 MK-2-16                1   1   1   1   1   1   2   2   0   2   2   1   1   1   1   0   2   1   0   1   0   0   0   2   2   2   1   1   0   0   0   0   1   2   0   0   1   0   2   0   1   1   2   1   1   1   2   0   0   1   1   0   1   1   0   0   2   1   0   0   1   2   1   1   2   2   2   1   1   0   1   1   1   1   0   0   2   1   0   1   0   1   1   1   2   0   2   1   0   2   0   1   2   0   0   2   2   1   0   0   1   2   0   2   1   1   0   0   0   2   0   1   2   2   1   1   1   1   1   1   2   0   1   1   0   1   1   0   1   2   1   2   0   2   2   1   0   0   1   1   0   2   0   0   0   0   0   0   2   1   0   1   2   0   0   1   1   1   2   1   1   1   2   1   1   2   1   1   0   1   1   1   1   0   2   0   2   1   1   1   1   2   1   0   0   2   2   1   2   1   2   0   1   1   0   1   1   1   2   0
 MK-3-1                 2   1   1   1   2   0   1   0   1   1   1   1   2   2   2   0   1   0   1   1   2   1   0   1   0   0   2   1   2   2   1   2   1   1   2   0   2   0   2   1   1   1   1   0   1   1   0   1   0   1   0   1   0   2   1   1   1   1   2   0   1   2   1   1   2   1   1   1   1   1   2   0   2   0   0   2   1   1   0   1   0   2   2   1   2   1   1   1   2   2   1   2   1   2   1   0   0   1   1   1   2   0   2   1   2   1   2   0   1   2   1   2   0   1   2   1   0   1   2   1   0   0   0   1   0   0   1   1   1   2   1   0   0   1   2   1   2   0   2   1   2   1   1   1   1   1   0   0   1   0   2   1   0   2   1   1   2   1   0   1   0   0   1   0   1   1   1   2   0   0   1   0   0   2   1   2   0   1   2   1   1   1   2   1   1   0   2   0   2   2   1   0   2   0   2   1   2   0   1   1
 MK-3-2                 2   1   1   1   2   0   1   0   1   1   2   0   2   2   2   1   1   0   0   2   1   1   0   1   0   0   2   1   2   2   1   1   2   1   2   0   2   0   2   2   0   1   1   0   1   1   0   0   0   1   1   1   0   2   1   1   1   1   2   1   1   2   1   0   2   1   1   1   1   1   2   0   2   0   0   1   1   0   0   1   0   1   2   1   1   1   1   1   2   2   2   2   1   2   1   1   0   1   1   1   2   0   2   1   2   1   2   0   1   2   1   2   0   1   1   1   0   1   2   2   0   0   0   1   1   0   1   1   1   1   0   0   0   1   1   1   2   0   2   0   2   1   1   1   1   1   0   1   1   0   2   1   0   2   1   1   1   1   0   1   0   0   1   0   1   0   1   2   0   0   1   0   1   2   0   2   1   2   2   1   1   1   2   1   1   0   2   0   2   2   1   0   1   0   2   1   2   0   1   0
 MK-3-3                 2   1   1   1   2   0   1   0   1   0   2   0   2   2   2   1   1   0   0   2   1   1   0   1   0   0   2   1   2   2   1   1   2   0   2   0   2   1   2   2   0   1   2   1   1   1   1   0   1   1   1   1   0   2   1   1   1   1   2   1   1   1   1   0   2   2   1   1   1   1   2   0   1   0   0   1   1   0   0   1   0   1   2   1   1   1   1   1   2   2   2   2   1   2   1   1   0   1   1   1   2   0   2   1   2   2   2   0   2   2   1   2   0   1   1   1   0   1   2   2   0   0   0   1   1   0   1   1   1   1   0   0   0   1   1   1   2   0   2   0   2   1   1   1   2   1   1   1   1   0   2   1   0   2   1   1   1   1   0   1   0   0   1   0   1   0   2   1   0   0   1   0   1   2   1   2   1   2   2   1   1   1   2   1   0   0   2   0   1   2   1   0   1   0   2   1   2   0   1   0
 MK-3-4                 2   1   1   1   2   0   1   0   1   1   2   0   2   2   2   1   1   0   0   2   1   2   0   1   0   0   2   1   2   2   1   1   2   1   2   0   2   1   2   1   0   1   2   1   0   0   1   0   1   1   1   1   0   2   1   2   1   1   2   0   1   1   1   0   2   2   1   1   1   1   2   0   1   0   0   0   1   1   0   1   0   1   2   1   2   1   1   1   2   2   2   2   1   2   1   1   1   1   1   1   2   0   2   1   2   2   1   0   2   1   1   2   0   1   0   1   0   1   2   2   0   0   1   1   1   0   1   1   1   1   0   0   0   2   1   1   1   0   2   0   2   1   2   1   2   1   1   1   1   0   2   1   1   2   0   1   2   0   0   1   0   0   1   0   1   0   2   1   0   0   1   0   1   1   1   2   1   2   2   1   1   1   2   0   0   0   2   1   1   2   0   1   1   0   2   1   2   0   1   0
 MK-3-5                 1   1   1   2   2   0   1   0   1   2   2   0   1   2   2   1   2   0   0   2   1   1   0   1   0   1   2   0   2   2   1   1   1   1   2   0   2   1   2   1   0   1   2   1   0   0   1   0   1   1   1   1   0   2   1   2   1   1   2   0   1   1   1   0   2   2   1   0   1   1   2   0   1   0   0   0   2   1   0   1   1   1   2   0   2   1   1   1   2   1   2   2   1   2   1   1   1   1   1   1   1   0   2   1   2   2   1   0   1   2   1   2   0   1   0   1   0   1   2   2   0   0   1   1   1   0   2   0   1   1   0   0   1   2   1   2   1   0   2   0   2   1   2   2   2   1   2   1   1   0   2   1   1   2   0   1   2   0   0   1   0   0   2   0   0   0   2   1   0   1   1   0   1   1   1   2   1   2   2   1   1   1   1   0   1   0   1   1   1   2   0   0   1   1   2   1   2   0   0   1
 MK-3-6                 1   1   1   2   2   0   1   0   1   1   2   0   1   2   2   1   2   0   1   2   1   1   1   1   0   1   2   1   2   1   1   1   1   1   2   0   2   2   2   0   0   1   2   1   0   1   1   0   1   1   1   1   0   2   1   2   1   1   2   0   1   1   0   0   2   2   1   0   1   1   2   0   1   0   0   0   2   1   0   1   2   1   2   0   2   1   1   1   2   1   2   2   1   2   1   1   1   2   1   1   1   0   2   1   2   1   1   0   1   2   1   2   0   1   0   1   0   1   1   2   1   0   1   1   1   0   2   0   1   1   0   0   1   2   1   2   1   1   2   0   2   2   2   2   2   1   2   1   1   0   2   1   1   2   0   0   2   0   1   1   0   0   2   0   0   0   1   2   0   1   1   0   1   1   1   2   1   2   2   1   1   1   1   0   1   0   1   1   1   2   0   0   1   1   2   1   1   0   0   1
 MK-3-7                 1   1   1   2   2   0   1   0   1   1   2   1   1   2   2   1   2   0   1   1   1   1   1   0   0   1   2   1   2   1   2   1   1   0   1   0   2   2   2   0   0   2   2   1   0   1   1   0   2   1   1   2   0   2   1   2   1   1   2   1   1   1   1   0   2   2   1   1   1   1   2   0   1   0   0   0   1   1   0   2   2   1   2   0   2   1   1   2   1   1   2   2   1   2   1   1   1   2   1   1   1   0   1   1   2   1   1   0   1   2   1   1   0   1   1   0   0   1   1   2   1   0   1   1   1   0   1   0   1   1   0   1   1   2   1   2   1   0   2   0   2   2   2   2   1   1   2   1   1   1   2   1   1   2   0   0   2   0   1   2   0   0   2   0   0   0   1   2   0   1   1   0   1   1   1   2   0   2   2   1   1   1   1   0   1   0   1   1   1   2   0   1   1   1   2   1   1   0   0   1
 MK-3-8                 0   1   1   2   1   0   1   0   1   1   1   1   1   2   1   1   2   0   1   0   1   0   1   0   0   1   2   1   1   1   2   1   1   0   1   0   2   2   2   0   0   2   2   1   0   1   2   0   1   1   1   2   0   2   1   2   1   1   2   1   1   1   1   0   1   2   1   1   1   1   2   0   1   1   0   0   1   1   0   2   2   1   2   1   2   0   1   2   1   1   2   2   1   2   1   1   1   2   1   1   1   0   1   1   2   1   1   0   1   2   1   1   0   0   1   0   0   1   1   2   1   0   1   1   1   0   1   0   1   2   0   1   1   2   1   1   1   0   2   0   2   1   2   2   1   1   2   0   1   1   2   1   1   2   0   0   2   1   1   2   0   0   2   0   1   0   1   2   0   1   0   0   2   2   1   2   0   1   2   1   1   1   1   0   1   0   1   1   2   2   0   1   1   1   2   2   1   0   1   1
 MK-3-9                 0   1   1   2   2   0   1   0   0   1   1   1   1   2   1   1   2   0   1   0   0   0   1   0   1   1   2   1   1   1   1   1   1   1   1   0   2   2   2   0   0   2   2   2   0   1   2   0   1   1   1   2   0   2   1   0   1   0   1   1   2   1   1   0   1   2   1   1   1   2   2   1   1   2   0   1   0   0   0   2   2   1   2   0   1   0   2   2   1   1   2   2   1   2   1   1   1   2   1   1   0   0   1   1   2   1   1   0   1   2   1   1   0   0   1   0   1   1   1   2   1   1   1   1   1   0   1   0   1   2   1   1   1   2   1   1   0   0   2   0   2   2   2   2   1   1   1   0   1   1   2   1   0   2   0   0   2   1   1   2   0   1   2   1   1   0   0   2   1   1   0   0   2   1   2   2   0   0   2   1   1   1   1   0   1   0   1   1   2   2   0   2   1   1   2   2   1   0   1   2
 MK-3-10                0   1   1   2   2   0   2   0   0   1   1   1   1   2   1   1   2   0   1   0   0   0   1   0   1   1   2   0   1   1   1   1   1   1   1   1   2   1   2   1   0   2   1   2   0   0   2   0   1   1   1   2   0   2   1   1   1   0   1   1   2   1   1   1   1   2   1   1   1   2   2   1   1   1   0   1   0   1   0   2   2   1   2   1   1   0   2   2   1   1   2   0   1   2   1   0   1   2   1   1   1   0   0   1   2   1   1   0   1   2   1   2   0   0   1   0   1   1   1   2   1   1   1   1   1   0   2   0   1   2   2   1   1   2   2   1   0   1   2   0   2   2   2   1   1   1   1   0   1   0   2   1   1   2   0   0   2   1   1   2   0   1   2   1   1   0   0   2   1   1   0   0   1   2   2   2   0   0   2   1   1   1   1   0   1   1   1   2   2   2   0   2   1   1   1   2   1   0   1   2
 MK-3-11                0   1   1   2   1   0   1   0   0   1   1   1   1   2   1   2   2   0   1   0   0   0   2   0   1   1   2   0   1   1   1   1   2   1   1   1   1   1   2   1   0   1   1   2   0   0   2   1   1   1   1   2   0   2   1   1   1   0   1   1   2   1   1   1   2   2   1   1   1   1   1   2   1   0   0   1   0   1   1   1   2   1   2   1   1   0   2   2   1   1   2   0   1   1   1   0   1   2   1   1   2   1   0   1   2   1   1   0   1   2   1   2   0   0   1   1   2   1   2   2   0   1   1   1   1   0   2   0   1   2   2   1   1   2   1   1   0   1   1   1   1   2   2   1   1   0   1   0   1   1   2   1   1   2   0   0   2   1   1   1   0   1   2   1   2   0   0   2   0   1   1   0   1   2   2   2   0   0   2   1   1   2   1   1   1   1   1   2   2   2   2   2   1   1   0   2   1   1   2   2
 MK-3-12                0   1   1   1   2   0   1   0   0   1   1   1   2   1   1   1   2   1   1   1   0   0   2   0   1   1   2   0   1   1   1   1   2   1   1   1   1   1   2   1   0   1   2   2   1   1   2   1   1   1   1   2   0   2   1   1   1   0   1   2   1   1   1   0   2   2   1   1   1   1   2   2   1   0   0   1   0   1   1   1   2   2   2   1   1   1   2   2   1   1   2   0   1   1   1   0   1   1   1   1   2   1   1   1   2   1   1   0   1   2   1   2   0   0   1   1   2   2   2   1   0   1   1   1   1   0   2   0   1   2   2   1   1   2   1   1   1   2   1   0   1   2   2   0   2   0   2   1   2   1   2   2   1   2   0   1   2   1   0   1   1   1   2   1   2   1   0   2   1   1   1   1   1   1   2   2   1   0   2   0   0   2   1   2   1   1   1   2   2   2   2   1   0   1   1   2   1   1   1   2
 MK-3-13                0   0   1   1   2   0   1   0   0   1   1   1   2   1   1   1   2   0   1   1   0   0   2   0   1   2   2   0   1   1   1   1   2   1   1   0   1   1   2   1   1   1   2   2   1   1   2   1   0   1   1   2   0   1   2   1   1   0   1   1   1   1   1   0   2   2   2   2   2   1   2   2   1   1   0   1   0   1   0   0   1   2   2   1   1   0   2   2   1   1   2   0   0   1   1   1   1   1   1   1   2   1   1   0   2   1   1   0   1   2   1   2   0   0   1   1   2   2   2   1   0   1   1   1   1   0   2   0   0   2   2   1   1   2   1   1   1   2   1   0   1   1   2   1   2   0   2   0   2   1   2   2   1   2   0   1   2   1   0   0   1   1   2   1   2   1   1   2   0   2   1   1   0   1   2   2   1   1   2   0   0   2   1   2   1   1   1   1   1   2   2   1   0   1   1   2   0   1   1   2
 MK-3-14                0   0   1   1   2   1   1   1   0   1   1   1   2   1   1   1   2   0   1   1   0   1   1   0   1   0   2   0   1   1   1   1   2   1   1   0   1   1   2   1   1   1   1   1   1   1   2   1   0   1   2   2   0   1   2   1   1   0   1   1   1   1   1   0   1   2   2   1   2   1   2   2   1   1   0   1   0   1   0   0   1   2   1   1   1   0   2   2   1   1   2   0   0   1   1   2   1   1   1   0   1   1   1   0   2   1   1   0   1   1   1   2   0   0   1   1   2   1   2   1   0   2   1   0   1   0   2   0   0   1   2   1   1   2   1   1   1   2   1   0   1   1   2   2   2   0   2   0   2   1   2   2   1   2   1   1   2   1   0   0   1   1   1   1   2   1   1   2   0   0   1   1   0   1   2   2   1   1   2   0   0   2   1   2   1   1   1   1   1   1   2   1   0   1   1   2   0   1   2   2
 MK-3-15                0   1   1   1   2   1   1   1   0   1   1   1   2   1   1   0   2   1   2   1   0   1   1   1   1   0   2   0   1   1   1   1   2   1   1   0   1   1   1   1   0   0   1   1   1   1   2   1   0   1   2   2   0   1   2   1   0   0   1   1   1   1   1   0   1   2   2   1   2   1   2   2   1   2   0   1   0   1   0   0   1   2   1   1   1   0   1   2   1   1   2   0   0   1   2   1   1   1   1   0   1   1   2   0   2   1   1   0   1   1   1   2   0   0   1   1   2   1   1   1   0   2   1   0   1   0   2   1   0   1   2   1   1   2   2   1   1   2   1   1   1   1   1   2   2   1   2   0   2   1   2   2   0   2   1   2   2   1   0   0   1   1   1   1   2   1   1   2   0   0   1   1   0   1   2   2   0   1   2   0   0   2   1   2   2   1   1   1   1   1   1   1   0   2   1   2   1   1   2   2
 MK-3-16                0   1   1   1   2   1   1   1   2   0   1   1   2   1   2   0   2   0   2   1   0   1   1   1   1   0   1   0   1   1   1   1   1   0   1   0   1   1   2   1   1   0   1   2   1   1   1   1   0   1   2   2   0   1   1   1   0   0   1   1   1   1   1   0   1   2   2   1   2   1   1   2   1   2   1   2   0   1   0   0   1   2   1   1   1   0   1   2   1   1   2   0   0   1   2   1   2   1   1   0   1   1   2   0   2   1   0   0   1   0   1   2   0   0   1   1   2   1   1   1   0   1   1   0   1   0   2   1   0   1   1   1   1   2   2   1   1   2   1   1   1   1   1   2   2   1   2   1   1   0   2   2   0   1   1   2   2   1   1   0   0   1   1   1   2   0   1   2   0   0   1   1   0   1   2   1   0   1   2   0   0   2   1   2   2   1   0   1   0   1   1   1   0   2   1   2   2   1   2   2
 MK-4-1                 2   1   0   1   1   2   1   2   1   1   0   1   1   1   1   2   1   1   1   2   0   0   2   1   0   1   2   0   1   1   1   1   1   1   0   0   2   1   2   1   1   0   0   2   0   1   0   0   1   0   0   2   2   0   2   1   0   2   1   2   0   1   2   1   1   1   2   2   2   2   2   1   1   1   0   2   0   1   1   1   0   1   1   0   2   1   1   0   0   2   0   2   1   1   2   1   0   1   2   0   1   0   1   0   1   0   0   1   1   1   1   2   2   1   1   1   0   0   1   0   1   1   1   0   2   0   1   1   2   0   1   0   1   2   1   0   1   1   0   0   1   2   1   2   0   2   0   1   2   0   0   1   0   2   0   0   0   1   0   1   1   1   1   0   2   1   0   1   0   1   2   0   1   1   2   1   0   1   1   1   1   1   2   1   0   2   2   1   1   2   1   1   0   0   0   1   2   1   1   1
 MK-4-2                 2   1   0   1   0   2   1   1   1   1   1   2   1   2   1   2   1   1   1   2   0   0   2   0   0   1   2   0   0   1   1   1   1   1   0   0   2   1   2   1   1   1   0   2   0   1   0   0   1   1   0   2   2   0   2   1   0   2   2   2   0   1   2   1   1   1   2   2   2   2   2   1   1   1   0   1   0   1   1   1   0   1   1   0   2   1   1   0   1   2   0   2   2   1   2   1   0   1   2   0   1   0   0   1   1   0   0   1   1   1   1   2   2   1   1   1   1   0   1   0   1   1   1   0   2   0   1   1   2   0   1   0   1   2   1   0   1   1   0   1   1   2   1   2   0   2   0   1   2   0   1   1   0   2   0   0   0   1   0   1   1   1   0   0   1   2   0   1   0   1   2   0   1   1   2   1   0   1   1   0   1   1   2   1   0   2   2   1   1   2   0   1   0   0   0   1   2   1   2   0
 MK-4-3                 1   1   0   1   0   2   1   2   1   1   1   2   1   1   1   2   2   0   1   2   0   0   2   0   1   1   2   1   0   1   1   1   1   1   0   0   2   1   2   1   1   1   0   2   0   0   1   1   1   1   0   2   2   0   2   1   0   2   2   2   0   1   2   1   0   1   2   2   2   2   2   1   1   1   0   1   1   1   1   1   1   0   1   0   2   1   0   0   1   2   1   2   2   1   2   1   0   1   2   1   1   0   0   1   1   1   0   1   1   0   1   2   2   1   1   1   1   0   1   1   1   1   1   0   2   0   0   1   1   0   1   0   1   2   1   0   1   1   0   1   1   2   1   2   0   2   0   1   1   0   1   1   0   1   1   0   0   2   0   1   1   1   1   0   0   1   0   1   0   1   2   0   1   1   1   1   0   1   1   1   1   1   1   2   1   2   2   1   0   2   0   1   1   0   0   1   2   1   1   0
 MK-4-4                 1   1   0   2   0   2   1   2   1   1   2   2   1   1   1   1   2   1   1   2   0   0   2   0   1   0   2   1   0   2   1   1   1   1   0   1   2   1   2   0   1   1   0   2   1   0   1   1   1   1   0   2   2   1   2   1   0   1   2   1   0   2   2   1   1   2   2   2   2   2   2   1   1   1   0   1   1   1   1   2   0   0   1   0   2   1   0   0   1   2   1   2   2   1   1   0   0   1   2   1   1   0   0   1   1   1   1   1   2   0   1   2   2   1   1   2   1   1   2   1   1   1   1   0   2   1   0   1   1   0   1   0   1   2   1   1   1   1   0   2   1   2   1   1   0   0   0   1   1   0   1   1   1   0   1   0   0   2   0   1   1   1   1   0   0   1   1   1   1   1   2   0   0   2   1   1   0   0   1   0   1   1   1   2   1   1   2   1   0   2   0   1   1   0   1   1   2   1   1   0
 MK-4-5                 0   1   0   1   1   2   1   2   1   1   2   1   1   1   2   1   2   1   1   2   0   0   2   0   1   0   2   1   0   2   1   1   1   1   0   1   2   1   2   0   1   1   0   2   1   0   1   1   0   1   0   1   1   1   2   1   0   1   2   1   0   2   2   1   1   2   2   2   2   1   2   1   1   1   0   1   1   1   2   2   0   0   2   0   2   0   0   0   1   2   1   2   2   0   1   0   1   1   2   1   2   1   0   1   0   1   1   1   2   0   1   2   2   1   1   2   1   1   2   1   1   1   0   1   2   1   0   2   1   1   1   0   1   1   1   1   1   1   0   2   1   1   1   1   0   0   0   1   0   0   1   1   1   0   1   0   0   2   0   0   1   0   0   0   0   2   1   1   1   1   2   0   0   2   1   1   0   1   1   0   1   2   1   2   1   1   1   1   0   1   0   1   1   0   1   1   2   2   1   0
 MK-4-6                 0   2   1   1   1   2   1   0   1   1   2   1   1   1   1   1   2   1   1   2   0   0   2   0   1   0   2   1   0   2   1   1   1   1   0   1   1   0   2   0   1   1   1   1   2   0   1   1   0   1   0   1   2   1   2   1   0   1   2   1   0   2   2   1   1   2   2   2   2   1   2   1   0   2   0   1   1   1   2   2   0   0   2   0   2   0   0   0   1   2   1   0   2   0   1   0   1   1   2   1   2   1   1   1   0   2   1   1   2   0   1   2   2   1   2   1   1   1   2   1   1   2   0   2   2   1   0   2   2   1   0   0   1   1   0   1   1   1   0   2   1   1   0   1   0   0   0   0   0   0   1   1   1   0   0   0   0   2   0   0   1   0   0   0   0   2   1   1   1   1   2   0   0   2   1   1   0   1   1   0   1   2   1   2   1   1   1   1   1   1   1   0   1   1   1   1   2   2   1   0
 MK-4-7                 0   2   1   2   1   2   1   1   1   1   2   1   1   1   1   1   2   0   1   2   0   1   2   0   1   0   2   0   0   2   1   1   1   1   0   1   2   0   2   0   1   1   2   2   1   0   2   1   0   1   0   1   2   1   2   2   0   1   2   1   0   1   2   1   0   2   2   1   2   1   2   1   0   1   0   1   1   1   2   2   0   1   2   0   2   0   0   0   1   2   1   0   1   0   2   0   2   2   2   1   2   1   0   1   2   2   1   1   2   0   1   2   2   1   2   1   1   2   2   1   1   1   0   2   2   1   0   1   1   1   0   0   1   1   0   1   1   2   0   2   1   1   0   1   0   0   1   0   0   0   1   1   1   0   0   1   1   2   0   1   1   0   0   0   0   2   1   1   1   1   2   0   1   2   1   1   0   1   2   0   1   2   1   2   1   1   1   1   1   1   1   1   1   1   1   1   2   2   1   0
 MK-4-8                 0   2   1   1   1   2   1   1   0   0   2   1   2   1   1   2   2   0   1   2   1   1   1   0   1   0   2   0   0   2   2   1   2   1   0   1   2   1   2   0   0   1   2   2   1   1   2   1   0   1   0   1   2   1   2   2   0   1   2   1   0   1   2   1   0   2   2   1   2   1   2   1   0   1   0   1   1   1   2   2   0   1   1   0   2   0   0   0   1   1   1   1   1   0   2   1   2   2   2   1   2   1   0   1   1   1   1   1   2   0   1   2   2   2   2   1   1   2   2   1   1   1   0   2   2   1   1   2   1   1   0   0   1   1   0   1   1   2   1   2   1   2   0   1   0   0   1   0   0   0   1   1   1   1   0   1   1   2   0   1   1   1   0   0   0   2   1   1   1   1   1   0   1   2   1   1   1   1   2   0   1   2   2   2   0   1   2   1   1   1   1   1   1   0   1   1   2   2   1   0
 MK-4-9                 1   2   1   1   1   2   1   1   0   0   2   1   2   1   0   2   2   0   1   2   0   1   2   1   1   0   1   0   1   1   2   1   2   1   0   1   2   1   2   0   0   2   2   1   1   1   2   1   0   2   0   1   2   0   2   2   0   1   2   2   0   0   2   0   0   2   2   1   2   1   1   1   1   1   0   1   1   2   2   2   1   1   1   0   2   1   0   0   1   1   2   1   1   0   2   1   2   2   2   1   2   1   0   1   1   1   2   1   2   0   1   2   2   2   2   1   1   2   2   1   1   2   0   2   2   1   1   2   1   1   1   0   1   1   0   1   1   1   1   2   1   2   1   1   0   0   1   0   0   0   1   1   1   1   0   1   1   2   0   2   1   1   0   1   0   1   1   2   1   0   1   1   1   2   1   1   1   1   2   1   1   2   2   2   0   1   1   0   1   1   1   1   1   1   1   1   2   2   1   0
 MK-4-10                1   2   1   1   1   1   1   1   0   0   2   1   2   1   0   2   2   1   0   2   0   1   2   1   1   0   0   0   2   1   2   1   2   1   0   0   2   1   2   1   0   2   2   1   1   1   2   1   1   2   0   1   2   0   2   2   0   2   2   2   0   1   2   0   1   2   2   1   2   1   1   2   1   1   0   1   1   2   2   2   0   1   1   0   2   1   0   0   1   1   2   1   1   0   2   1   2   2   1   2   2   1   0   1   1   1   2   1   2   0   1   2   2   2   2   1   2   0   2   1   1   2   0   2   2   1   1   2   1   1   1   0   1   1   0   1   1   1   1   2   1   2   1   1   0   0   1   0   0   0   1   1   1   1   1   1   1   2   0   2   1   2   0   1   0   1   1   2   1   0   1   2   1   1   1   1   1   1   2   1   1   1   2   2   0   1   1   0   0   1   0   1   1   1   1   0   2   2   1   0
 MK-4-11                1   2   1   1   1   1   1   0   0   0   2   0   1   1   1   2   2   1   0   2   0   0   2   0   2   0   0   0   2   1   2   1   1   2   0   1   1   1   1   1   0   2   2   1   1   1   2   1   2   2   1   1   2   0   2   2   1   2   2   1   0   0   2   1   1   2   2   1   2   1   1   2   1   1   1   1   1   2   1   2   0   1   1   0   2   1   0   0   1   2   2   1   1   0   1   1   2   2   2   1   2   1   0   1   1   1   2   1   2   0   1   2   2   2   2   1   1   0   2   1   1   2   0   2   1   1   1   2   1   1   1   0   2   1   0   1   1   1   1   2   1   2   1   1   1   1   1   1   0   0   1   1   1   1   1   2   1   1   0   2   1   2   1   1   0   1   1   2   1   0   0   2   1   1   2   0   1   1   2   1   2   1   2   2   1   1   1   0   0   1   1   1   1   1   1   0   2   2   1   0
 MK-4-12                1   2   2   1   1   1   0   0   0   0   2   0   1   0   2   2   1   1   0   2   0   0   2   0   2   0   0   0   2   1   2   1   0   2   0   1   0   1   1   1   0   2   2   1   1   0   2   1   2   2   1   1   2   0   1   2   1   2   2   1   1   1   2   1   0   1   2   1   2   1   1   2   1   1   1   1   1   1   1   2   0   0   1   0   2   1   0   0   1   1   2   1   2   0   1   1   2   2   2   1   2   1   0   1   1   1   2   1   2   1   1   1   2   2   2   1   1   0   2   1   1   2   0   2   1   1   1   2   1   1   1   1   2   1   0   1   2   1   1   2   1   2   1   1   1   1   1   0   0   0   1   1   1   1   1   1   2   1   0   1   1   2   1   1   0   1   1   1   1   0   0   1   1   1   2   0   1   1   2   1   1   1   2   2   1   0   0   0   1   1   0   1   2   1   0   0   2   2   2   0
 MK-4-13                1   2   1   1   1   1   0   0   0   0   2   0   1   0   2   2   1   2   0   2   0   0   2   0   2   0   0   1   2   1   2   1   0   2   0   1   1   1   1   1   0   2   2   1   1   0   2   1   2   2   1   1   1   0   1   2   1   2   1   1   1   1   2   1   0   1   2   1   2   1   1   1   0   1   1   1   1   1   1   2   1   0   1   0   1   0   0   0   1   0   2   1   1   0   1   2   2   2   1   1   2   1   0   2   0   1   2   1   2   1   1   1   2   1   2   0   1   0   1   1   1   2   0   2   1   1   1   2   1   1   1   2   2   1   0   1   2   1   1   2   1   1   1   1   1   0   1   0   0   1   1   1   1   1   1   1   2   1   0   2   1   2   1   1   0   1   0   1   1   0   1   1   1   1   2   0   1   1   1   1   1   1   2   2   1   0   0   0   2   1   1   1   2   1   0   0   2   2   2   0
 MK-4-14                1   2   1   1   1   1   0   0   0   0   2   0   1   0   1   2   1   2   0   1   0   0   2   1   2   1   1   1   1   1   2   1   1   2   0   1   1   1   1   1   0   2   2   0   1   0   2   1   2   2   1   1   0   1   1   2   1   1   0   1   1   1   2   1   0   1   2   1   2   1   1   1   0   0   0   1   1   1   1   2   1   0   1   0   1   0   1   0   1   0   2   1   1   0   1   2   2   2   1   2   2   2   0   2   1   1   1   1   2   1   1   1   2   0   2   0   1   0   1   1   1   2   0   2   0   1   1   2   1   1   1   2   2   1   0   1   2   0   1   2   1   1   0   1   1   0   1   0   0   2   1   2   1   1   1   1   2   1   0   1   1   2   1   1   0   1   0   1   1   0   1   1   0   1   1   1   1   1   0   1   1   2   2   2   0   0   0   1   2   1   2   0   2   1   0   0   2   1   2   1
 MK-4-15                1   1   1   1   1   1   0   0   0   1   0   1   1   1   2   1   1   2   0   1   0   0   2   1   2   1   2   0   1   1   2   1   1   2   0   1   1   1   1   1   0   2   2   0   1   0   2   1   2   2   1   0   0   1   0   2   1   2   0   1   1   1   2   1   2   1   2   1   2   1   1   1   0   0   0   0   1   1   1   2   0   0   1   1   1   1   1   0   1   0   2   1   1   0   1   2   2   2   1   2   2   2   0   2   1   1   1   1   2   0   1   1   2   1   2   0   0   0   1   0   1   2   0   2   0   1   1   2   1   1   1   2   2   1   0   1   2   0   0   2   1   0   0   1   1   0   1   1   0   2   1   2   1   1   1   1   2   1   0   1   1   1   1   1   0   1   1   1   1   0   1   1   0   1   0   2   1   1   0   1   1   2   2   1   0   0   0   1   2   1   2   0   2   1   0   0   2   1   2   1
 MK-4-16                1   1   1   2   1   1   0   0   0   1   1   1   1   1   2   1   1   2   0   1   0   0   2   1   2   1   1   0   1   1   2   2   1   2   1   1   1   0   1   1   0   2   2   0   1   0   2   1   2   1   0   0   0   1   0   2   1   2   0   0   2   1   2   1   1   1   2   1   1   1   1   1   0   0   0   0   1   2   1   2   0   0   2   1   2   2   1   1   0   0   2   1   1   0   1   2   2   2   1   2   1   2   0   1   1   1   1   2   2   1   1   0   2   1   2   0   0   0   1   0   1   2   0   2   0   1   1   2   1   1   1   2   2   2   0   1   2   0   0   2   1   0   0   1   1   0   1   1   0   1   1   2   1   1   1   1   2   1   0   1   1   1   1   1   0   1   1   0   1   0   1   1   0   1   0   2   0   1   0   1   1   2   2   1   0   0   0   1   2   0   2   0   2   1   0   1   2   1   2   1
 MK-5-1                 1   2   1   1   1   2   1   2   2   1   1   0   0   1   2   0   1   1   0   0   2   1   0   1   1   0   1   2   1   2   1   0   1   2   1   2   1   1   0   1   2   1   1   1   0   2   0   1   2   1   1   0   1   2   0   1   2   2   1   1   2   1   1   1   1   2   2   2   1   2   2   0   2   1   2   0   2   1   1   1   0   0   2   0   2   0   2   1   0   2   0   0   1   2   2   0   0   0   0   0   1   1   2   0   0   1   1   0   1   1   1   2   0   1   0   1   1   2   2   2   1   1   0   2   1   0   0   2   1   1   1   2   0   0   0   2   1   1   2   1   1   1   0   1   2   1   1   2   0   0   1   1   1   1   2   2   1   2   1   1   1   0   2   2   2   1   1   1   1   0   1   0   0   2   0   2   2   2   2   2   1   2   2   1   0   1   0   1   0   1   1   1   1   0   1   0   0   1   2   2
 MK-5-2                 1   2   1   2   2   2   1   2   2   1   1   0   0   1   2   1   1   1   1   0   1   1   0   1   0   0   1   2   0   2   1   1   1   2   1   1   2   1   0   0   2   1   1   1   2   2   0   1   2   1   1   0   1   1   1   1   2   2   1   1   1   1   1   0   1   2   2   2   1   2   2   0   2   1   2   1   2   1   0   1   0   0   1   0   2   0   2   1   0   2   0   0   1   1   2   0   0   1   0   0   1   1   2   0   0   1   0   0   1   1   1   2   0   1   0   1   1   2   2   2   1   1   0   2   1   0   0   2   1   1   1   2   0   0   0   2   1   1   2   1   1   1   0   1   2   1   1   2   0   0   1   1   1   1   2   2   1   2   1   1   1   1   2   2   2   1   1   1   1   0   2   0   0   2   0   2   2   2   2   2   1   2   2   1   0   1   1   0   0   1   1   1   1   2   1   0   0   1   2   1
 MK-5-3                 1   2   0   2   2   2   1   2   2   1   1   0   0   1   2   1   1   1   1   1   1   1   0   1   0   0   1   2   0   2   1   1   1   2   1   1   2   2   0   1   2   0   0   1   2   2   0   1   2   2   1   0   0   1   1   1   2   2   1   2   1   1   1   0   1   2   2   2   1   2   2   0   1   1   2   1   2   1   0   1   0   0   1   0   2   0   1   1   0   2   0   1   1   1   1   0   1   1   0   0   2   1   2   1   0   1   0   0   2   1   1   2   1   1   0   1   1   2   2   2   1   1   0   2   1   0   0   1   1   1   1   2   0   0   0   1   1   1   1   1   1   1   0   2   2   1   1   1   0   1   1   1   1   2   2   2   1   2   1   1   1   2   2   2   2   1   1   1   1   0   2   1   0   2   0   1   2   2   2   2   1   2   2   1   0   1   1   0   0   1   1   1   1   2   1   0   0   1   1   1
 MK-5-4                 2   2   0   2   2   2   1   2   2   1   1   0   0   0   2   1   1   1   1   2   1   1   1   1   0   0   1   2   0   2   1   2   2   2   0   1   2   2   0   1   2   0   0   0   2   2   0   1   2   1   2   0   0   2   1   1   1   2   1   2   1   1   1   0   1   2   2   2   1   2   2   0   1   1   2   1   1   1   0   1   1   0   1   0   1   1   1   1   0   2   0   0   2   0   1   1   1   1   0   0   2   1   2   1   1   1   0   1   2   1   1   2   1   1   1   1   2   0   2   2   1   1   0   2   1   0   0   1   1   1   1   2   0   0   0   1   1   1   1   1   1   1   0   1   2   1   1   1   0   1   1   1   1   1   2   2   1   2   1   1   0   2   1   1   2   1   0   1   2   0   2   1   0   2   0   0   1   2   2   2   1   2   2   0   0   1   1   0   0   1   1   1   1   1   1   0   1   1   1   2
 MK-5-5                 2   2   0   1   2   2   1   2   1   1   1   0   0   0   2   1   2   1   1   2   1   1   1   1   0   0   1   1   0   2   1   2   1   2   1   1   2   2   0   1   2   0   0   0   2   2   0   1   2   1   2   0   1   2   1   1   1   1   1   2   1   1   1   1   1   1   2   2   1   2   2   1   1   1   2   1   1   1   0   1   1   0   2   0   1   1   0   1   0   2   0   0   2   0   1   1   2   0   0   1   2   1   2   1   1   1   0   1   1   1   1   2   1   0   1   1   2   0   1   2   0   0   1   2   1   0   0   0   1   0   1   2   0   0   0   1   1   1   0   1   0   1   0   1   2   1   1   1   1   1   1   1   1   1   1   2   1   2   1   1   0   2   1   1   1   1   0   1   2   0   2   1   0   2   0   0   1   0   2   2   1   2   2   0   1   2   0   1   0   0   1   1   1   1   1   0   1   1   1   2
 MK-5-6                 1   2   1   1   2   2   1   2   0   1   1   0   0   0   1   0   2   1   1   2   1   1   0   1   1   1   0   1   0   2   1   2   1   2   2   1   2   2   0   0   2   1   1   0   1   2   0   1   2   0   2   0   1   0   1   0   1   1   1   1   1   1   1   1   1   2   1   2   1   2   0   1   1   1   2   2   1   1   1   1   1   1   2   0   2   1   0   1   0   1   1   2   2   0   1   1   2   1   0   1   2   1   2   1   1   0   0   0   1   1   1   2   1   0   1   1   2   0   1   2   1   0   0   1   1   0   1   1   1   0   1   1   1   0   1   1   1   0   0   1   0   1   0   1   1   1   1   1   1   1   2   1   1   1   1   1   1   2   1   1   0   2   0   0   1   1   0   1   2   0   2   1   1   1   0   0   1   0   2   2   0   2   2   0   1   1   0   1   0   1   1   2   1   1   1   0   1   1   1   2
 MK-5-7                 1   1   1   1   2   2   0   2   0   1   1   0   0   1   1   0   1   1   1   2   1   1   0   1   1   1   0   1   0   2   1   2   1   1   2   1   2   2   1   0   1   1   1   0   1   2   1   1   2   0   1   0   1   1   1   0   2   1   1   1   1   1   2   1   2   1   1   1   1   1   0   1   1   1   1   2   1   1   1   1   1   1   2   1   2   0   0   1   0   1   0   1   2   0   1   1   2   1   1   1   2   1   2   1   0   0   0   0   2   0   0   2   0   0   1   1   2   0   1   2   1   0   0   1   2   0   1   1   1   0   1   1   1   1   1   1   1   0   0   1   0   1   0   1   1   1   1   1   1   0   2   1   1   1   1   2   1   2   0   1   0   2   1   0   1   1   0   1   2   0   2   1   1   1   0   0   1   0   2   1   0   2   2   0   1   1   1   1   0   1   1   2   1   1   1   0   1   0   1   2
 MK-5-8                 1   1   1   1   2   1   0   2   0   2   1   0   0   1   1   0   1   1   1   2   1   1   0   1   1   0   0   1   0   2   1   1   1   1   2   2   2   2   0   0   1   1   1   0   1   1   1   2   2   0   1   0   1   1   1   0   2   2   1   1   1   1   2   1   2   2   1   0   1   1   0   1   1   1   1   2   0   1   1   1   2   1   1   1   2   0   0   1   0   1   0   1   2   0   1   1   2   1   1   0   2   1   2   1   1   0   0   0   2   0   0   1   0   0   1   1   2   0   1   2   1   0   0   1   2   0   1   1   1   0   1   2   1   0   1   2   1   0   0   1   0   1   0   1   1   1   1   1   1   0   2   1   1   2   1   1   1   2   0   0   0   2   1   0   1   1   0   1   2   0   2   2   1   1   1   0   2   1   1   1   1   2   1   0   1   1   1   0   0   1   1   1   2   1   0   1   1   0   1   1
 MK-5-9                 1   2   1   1   2   1   0   2   1   2   1   0   1   0   1   0   1   1   1   1   2   1   2   1   0   1   0   1   0   2   1   1   2   1   1   1   2   2   0   0   1   1   1   0   1   1   1   2   2   0   1   0   1   1   1   0   1   2   1   1   1   1   2   1   2   2   1   0   1   1   0   1   1   1   1   2   0   1   1   1   2   1   1   1   2   0   1   1   0   1   0   1   1   0   1   1   2   1   1   0   2   1   2   1   1   0   0   0   2   1   2   1   0   0   0   1   2   0   1   2   1   0   1   1   2   0   0   1   1   0   1   2   1   0   1   2   1   1   0   1   0   0   0   1   1   1   2   0   2   1   2   1   1   2   1   1   0   2   0   0   1   1   1   0   0   1   0   1   2   1   2   2   1   1   1   0   1   1   1   1   1   2   1   0   1   1   1   1   0   1   1   1   2   1   0   2   2   0   1   1
 MK-5-10                1   2   1   1   2   1   0   2   1   2   1   0   1   0   1   0   1   0   2   1   1   1   2   1   1   1   0   1   0   2   1   1   2   1   1   1   2   2   1   0   1   0   1   0   1   1   0   2   2   1   1   0   1   1   1   0   1   1   1   1   1   1   2   1   1   1   1   0   1   2   0   2   1   1   1   1   0   1   1   1   1   1   1   1   2   1   2   1   1   1   1   0   0   0   1   1   2   1   1   0   2   1   2   1   1   1   0   0   2   1   1   1   1   0   0   1   2   0   1   2   1   0   2   1   2   1   0   0   1   0   1   2   1   0   1   2   0   1   0   1   0   0   0   2   2   1   2   0   2   1   2   1   2   1   1   1   1   2   0   1   1   1   1   0   0   1   0   1   2   0   1   2   1   1   1   0   1   1   2   1   1   1   1   0   0   1   1   1   0   1   1   1   2   1   0   2   2   0   1   1
 MK-5-11                0   2   1   1   2   1   0   2   1   2   1   0   1   0   2   0   1   0   1   1   1   1   2   1   1   1   0   1   0   2   2   1   2   1   1   1   1   2   0   1   1   0   1   0   1   1   0   2   2   1   1   0   1   1   1   1   1   1   1   1   1   2   2   1   1   1   1   0   2   2   0   1   1   1   2   1   1   1   1   1   1   1   1   1   2   1   1   1   1   1   2   0   0   0   1   1   2   1   1   0   1   1   2   1   1   1   0   0   2   2   2   1   1   0   1   1   2   0   1   2   0   0   2   1   2   2   0   0   1   0   1   2   1   0   1   2   0   1   0   1   1   0   0   2   2   2   2   0   2   1   2   2   2   1   1   1   1   2   0   1   1   2   1   0   0   1   1   1   2   0   1   2   1   1   0   0   1   1   2   1   1   1   0   0   1   1   1   1   0   1   1   0   2   1   0   2   2   1   1   1
 MK-5-12                0   2   1   1   2   0   0   2   1   2   1   0   2   0   2   0   2   0   1   1   1   1   2   1   2   1   0   1   0   1   0   1   1   1   2   1   1   1   1   1   0   0   1   0   1   0   0   1   2   1   1   0   1   1   2   0   1   1   1   1   1   1   2   1   1   1   1   0   2   1   1   2   1   1   2   1   1   1   2   1   1   2   2   1   2   2   1   1   2   1   2   0   0   0   0   0   2   1   1   0   1   1   2   1   2   1   0   0   2   2   2   1   1   0   1   1   2   0   1   2   0   0   2   1   2   2   1   0   1   0   0   2   1   0   1   2   0   1   0   0   1   0   0   1   2   2   2   1   2   1   2   2   2   1   1   1   1   1   0   1   1   2   2   0   0   1   1   1   2   0   1   1   1   1   0   0   1   1   2   0   1   1   0   0   1   1   2   1   0   1   1   1   2   1   0   2   1   1   1   0
 MK-5-13                0   2   1   1   2   0   0   2   1   2   1   0   2   0   2   0   1   0   1   1   1   2   1   1   2   1   1   1   0   1   0   1   1   1   2   1   1   1   1   1   0   0   1   0   1   0   0   1   2   2   1   0   1   1   1   0   1   2   1   1   1   1   2   1   1   1   1   0   2   1   0   1   1   1   2   1   1   1   2   0   0   2   2   2   2   2   1   1   2   1   2   0   1   1   0   0   2   0   1   0   2   1   2   1   2   1   0   1   1   2   2   1   1   1   1   1   2   1   0   2   1   1   2   1   2   1   1   0   1   0   1   2   1   0   2   2   0   1   0   0   0   1   0   1   1   0   2   1   2   1   2   2   2   1   1   1   1   1   0   1   1   2   2   0   0   1   1   1   2   0   1   1   2   1   0   0   1   1   2   1   1   1   0   0   1   1   2   1   1   1   1   1   2   1   1   2   1   1   1   0
 MK-5-14                0   2   1   1   2   0   0   2   0   2   1   0   2   0   2   1   1   0   1   1   1   2   1   1   2   1   1   1   1   1   0   1   0   1   1   1   1   1   2   1   1   0   1   0   1   0   0   1   2   2   1   0   1   0   1   1   1   2   1   2   1   1   2   1   2   1   1   0   2   1   0   1   1   1   2   1   1   1   2   0   1   2   2   2   1   2   1   1   1   1   1   0   1   1   0   0   2   0   2   1   2   1   2   2   2   2   0   1   1   1   2   1   1   1   1   1   2   1   0   2   1   1   2   1   2   1   1   0   0   0   1   2   1   0   2   1   0   1   0   0   0   1   0   1   1   0   2   1   1   1   2   2   2   1   1   1   1   1   0   1   1   2   2   1   0   0   1   0   2   1   1   1   1   1   0   0   1   1   2   1   0   1   0   0   1   1   2   2   1   1   1   1   2   1   1   2   1   2   1   0
 MK-5-15                0   2   2   1   2   0   1   2   0   1   1   1   2   0   2   1   1   0   1   0   1   2   1   1   2   1   1   1   1   1   0   1   0   1   1   0   1   1   2   1   1   0   1   0   1   0   2   2   2   2   1   1   1   0   0   1   1   2   1   2   1   1   2   1   2   1   1   1   2   0   0   1   1   1   2   2   1   1   2   1   1   2   2   0   1   2   1   1   2   1   1   1   1   1   1   0   1   0   2   2   2   1   2   2   2   2   1   1   1   1   2   0   1   1   1   2   2   1   0   1   0   1   2   2   2   1   1   0   0   0   1   2   1   0   1   1   0   1   0   0   0   1   0   1   1   1   2   1   1   1   2   1   2   1   1   1   1   1   0   0   1   1   2   1   0   0   1   0   2   1   1   2   1   1   0   0   1   1   2   1   0   1   0   0   1   1   2   1   1   1   1   1   2   1   1   2   1   2   1   1
 MK-5-16                0   2   1   2   2   1   1   2   0   1   2   0   2   0   2   1   1   0   1   0   1   2   1   1   2   1   1   1   1   1   0   1   0   1   1   1   0   1   2   1   1   0   1   0   1   0   2   2   1   2   1   1   1   0   1   1   1   2   1   1   1   1   2   1   1   1   1   1   2   1   0   1   1   2   2   1   1   1   2   1   1   2   2   0   1   1   0   1   1   1   1   1   1   1   2   1   0   1   1   2   2   1   2   2   2   2   1   1   1   1   2   0   2   1   1   2   2   1   0   1   0   0   2   2   2   1   1   0   0   0   0   2   1   1   1   1   1   1   1   0   1   1   0   0   0   1   2   1   1   1   2   1   1   1   1   1   1   1   0   0   1   1   2   1   0   0   1   1   2   1   1   2   1   1   1   0   0   1   2   1   0   1   0   1   1   1   2   1   1   1   1   1   2   2   1   2   1   2   1   1
 MK-6-1                 1   2   2   1   1   0   0   1   2   1   1   1   1   1   1   2   1   1   2   1   0   1   1   1   2   1   0   1   2   0   2   1   1   2   2   0   2   1   1   1   1   0   0   1   1   1   1   0   2   1   0   0   1   0   1   2   0   0   1   1   1   0   1   0   2   2   2   0   0   1   0   0   1   1   2   1   1   0   0   2   1   2   1   1   1   1   0   1   1   2   1   1   2   1   1   1   0   1   2   1   1   1   2   1   1   1   0   1   0   0   1   2   1   0   0   1   1   1   1   0   2   1   1   2   2   0   1   1   1   1   1   0   0   1   2   2   2   1   0   0   1   1   2   2   2   1   1   1   0   1   1   1   2   2   2   0   2   2   2   1   1   0   1   2   0   1   1   2   1   1   2   0   1   2   2   1   1   1   0   1   1   1   0   2   1   2   1   0   0   0   0   0   1   0   1   2   1   1   0   0
 MK-6-2                 1   2   2   1   2   0   2   1   2   1   1   1   1   1   1   2   1   1   1   1   0   1   1   1   2   1   0   1   2   0   2   1   1   2   2   0   2   0   1   2   2   0   0   2   1   2   1   0   2   1   1   0   1   0   1   1   1   0   1   1   1   0   1   0   2   1   2   0   0   1   0   0   1   1   2   0   1   0   0   2   0   2   1   1   1   1   0   1   1   1   1   1   2   1   1   1   1   1   2   1   1   1   1   1   0   1   1   1   0   0   2   2   2   0   0   1   1   1   1   0   2   1   1   2   1   0   1   1   1   1   0   0   0   1   2   2   2   1   0   0   1   1   2   2   2   2   2   1   1   1   1   1   2   2   2   0   1   2   2   2   1   0   1   2   0   2   1   2   1   1   2   0   1   2   2   1   1   1   0   1   2   1   0   1   1   2   0   0   1   0   1   0   1   1   1   2   1   1   0   0
 MK-6-3                 1   2   1   2   1   0   2   1   2   1   1   1   1   1   1   2   1   2   1   1   0   1   2   2   2   1   0   1   2   0   2   1   0   2   2   0   2   0   1   1   2   0   0   2   1   2   2   1   1   1   1   0   1   1   1   1   1   0   1   1   1   0   1   0   2   2   2   0   0   1   0   0   1   1   2   0   1   0   0   2   0   2   1   1   1   2   1   1   2   2   1   1   2   1   1   1   1   1   2   1   1   1   1   1   0   1   1   1   0   0   1   2   1   1   0   1   1   1   1   0   2   1   1   2   1   0   1   1   1   1   0   0   0   1   2   2   2   1   0   0   1   2   2   2   2   2   2   1   1   1   1   1   1   2   1   0   0   2   2   2   0   1   1   2   0   2   1   1   1   1   2   0   1   2   2   0   1   2   0   1   2   1   0   1   1   2   0   0   1   0   1   0   2   2   1   2   1   1   0   0
 MK-6-4                 1   2   0   2   1   0   2   1   2   1   1   1   1   1   1   2   0   2   1   1   0   1   2   1   2   0   0   1   2   0   2   1   0   2   2   0   2   1   1   1   2   0   0   2   1   2   2   1   0   0   1   0   1   1   1   2   1   0   1   1   1   1   1   1   2   2   2   0   0   1   0   0   0   1   2   0   1   0   0   2   0   2   1   0   1   2   1   1   2   1   1   1   2   0   1   1   1   1   2   1   1   1   1   0   1   1   0   0   1   0   1   2   1   1   0   1   1   1   2   0   2   1   1   2   1   1   1   1   0   2   0   0   0   1   2   1   2   1   0   1   1   1   2   1   2   1   2   1   1   0   1   1   1   1   1   0   1   2   2   2   0   1   1   2   1   2   1   1   1   1   2   0   1   2   1   0   1   2   0   1   2   1   2   1   1   1   1   0   1   0   1   0   2   2   0   1   1   1   0   2
 MK-6-5                 1   2   0   2   1   0   2   1   2   1   1   1   2   1   1   2   0   2   0   2   0   2   1   1   2   0   0   1   2   0   2   1   0   2   2   0   2   1   1   1   2   0   0   2   1   2   2   1   1   0   1   0   1   1   1   2   1   0   2   1   1   0   1   1   1   2   2   0   0   1   0   0   0   1   1   0   1   0   0   2   0   1   1   0   1   2   1   1   2   1   1   1   2   0   1   1   1   1   2   1   1   1   1   0   1   1   2   0   1   0   1   2   1   1   0   1   1   1   2   1   2   1   1   2   1   1   1   1   0   2   0   0   0   1   2   1   2   1   0   1   1   0   2   1   2   1   2   1   1   1   1   1   0   1   1   0   1   2   2   1   0   1   1   2   1   2   1   1   1   1   1   1   1   2   1   0   2   2   0   1   2   1   2   1   1   1   1   0   1   0   1   1   2   2   1   1   1   1   0   2
 MK-6-6                 2   1   0   2   1   0   1   1   1   1   1   1   2   1   1   2   0   2   0   2   1   1   0   1   2   0   1   0   2   0   2   1   1   2   2   0   1   1   2   1   1   0   1   2   1   2   1   0   1   0   1   1   1   1   1   2   1   0   2   1   1   0   1   0   0   2   2   0   0   1   1   0   0   2   1   1   1   0   0   2   0   1   1   0   1   2   1   0   2   1   1   1   2   0   1   0   0   1   2   1   1   2   1   0   1   1   2   1   2   1   1   2   2   2   0   0   1   1   2   1   1   2   1   2   1   1   1   1   0   2   0   0   0   2   2   1   2   1   0   1   1   0   2   0   2   2   2   1   2   2   1   1   0   1   0   0   1   2   2   1   1   2   1   2   1   1   1   1   1   1   0   1   1   1   1   1   2   2   1   1   2   0   2   1   1   2   1   0   1   0   1   2   2   2   0   2   2   1   0   1
 MK-6-7                 1   0   1   2   1   0   1   1   1   1   1   1   1   1   1   2   2   2   0   2   1   1   0   1   2   1   1   1   2   0   2   2   1   2   1   0   1   1   1   2   1   0   1   2   1   2   1   0   1   0   1   1   1   0   1   2   1   0   2   1   1   0   2   2   0   1   2   1   0   1   1   0   0   2   1   1   1   0   0   2   0   0   2   0   1   2   1   0   1   1   2   1   2   0   1   1   0   1   2   1   1   2   1   0   1   1   2   1   2   1   1   2   2   2   1   0   1   1   2   1   1   2   1   2   1   1   1   1   1   1   0   0   1   1   2   1   2   0   0   1   1   0   2   0   1   1   2   1   2   2   0   1   1   0   0   0   1   2   2   1   1   2   1   2   1   1   1   1   1   1   0   1   1   1   2   0   2   2   0   1   2   0   1   1   1   2   2   1   1   0   1   2   1   2   0   2   1   0   0   2
 MK-6-8                 1   0   1   2   1   0   1   1   1   1   1   1   1   2   1   2   2   1   0   1   1   1   0   1   1   1   1   1   2   1   2   2   1   2   1   0   1   1   1   2   1   1   1   2   1   2   1   0   0   0   0   1   1   1   1   2   1   0   1   1   1   0   2   2   0   1   2   1   0   1   1   0   1   2   1   2   1   0   1   2   0   0   1   0   1   2   1   0   1   1   1   1   2   0   1   1   0   1   2   1   1   2   1   0   2   0   2   1   2   1   1   2   2   2   1   0   1   1   1   1   2   2   0   1   1   1   1   1   2   1   0   0   1   0   2   1   2   0   1   1   1   0   2   0   1   1   2   1   2   1   0   2   1   0   0   0   1   2   2   1   2   2   1   2   1   1   1   1   1   1   0   0   1   1   2   0   2   2   1   2   2   1   1   1   1   2   2   0   1   0   1   2   1   2   0   1   1   0   0   1
 MK-6-9                 2   0   1   2   1   0   1   1   1   1   1   1   2   2   1   2   1   1   0   1   1   1   0   1   1   1   2   0   2   1   2   2   1   2   1   0   2   0   2   2   1   2   1   2   1   1   1   0   0   0   0   0   2   1   2   2   1   0   0   1   1   0   2   1   0   1   2   1   1   1   1   0   1   1   1   2   0   0   1   2   0   0   1   0   1   1   1   0   1   1   1   1   2   1   1   1   1   2   2   1   1   2   2   0   2   0   2   0   2   1   1   2   2   2   1   0   1   1   1   1   2   2   0   1   1   1   2   1   2   1   0   1   0   0   2   0   2   0   2   2   1   0   2   0   1   1   2   1   2   1   0   2   1   0   0   0   1   2   2   1   1   2   1   2   2   1   1   1   1   2   0   1   1   0   2   0   2   2   0   1   2   1   1   1   1   2   2   0   1   0   1   2   1   2   0   0   1   0   0   1
 MK-6-10                1   0   1   1   1   0   1   1   1   0   2   1   2   2   2   2   1   1   0   2   1   1   1   0   1   1   2   0   2   1   2   2   0   1   1   1   2   1   2   2   2   1   1   2   1   1   0   0   0   0   0   1   2   1   2   2   1   0   1   1   1   0   2   1   0   1   2   1   1   1   1   0   1   1   1   2   0   0   1   2   0   0   1   0   1   1   0   0   1   1   1   1   2   1   1   1   2   2   2   1   0   2   2   0   2   0   2   0   2   1   1   2   2   2   1   0   1   1   1   1   2   1   0   1   1   1   2   0   2   1   0   1   1   0   2   0   2   0   2   2   1   0   2   0   1   1   2   1   2   1   0   2   1   1   0   0   1   2   2   1   1   2   1   1   2   1   1   1   1   1   0   1   1   0   2   1   2   2   0   1   2   1   1   0   1   2   2   0   1   0   2   2   1   2   0   0   1   0   0   1
 MK-6-11                1   0   1   1   1   1   1   1   1   0   2   2   2   2   1   1   1   1   1   2   0   2   1   1   1   1   2   0   2   1   2   2   0   1   1   1   2   1   2   2   1   1   1   2   1   2   0   0   0   0   0   1   2   1   2   2   0   1   1   1   1   0   2   1   0   1   2   1   1   0   1   0   2   1   1   2   0   0   1   2   0   1   1   0   1   1   0   0   1   1   1   1   2   1   1   1   2   2   1   1   0   2   2   1   1   0   2   0   2   1   1   1   2   2   1   0   1   1   1   1   2   1   0   1   1   1   2   0   2   1   0   1   1   0   1   0   1   0   2   2   1   0   1   1   1   1   2   1   2   1   0   2   1   1   0   1   1   1   2   2   0   1   2   1   2   0   1   2   1   1   1   1   1   1   1   1   2   2   0   1   1   1   2   1   1   1   2   0   1   1   2   1   1   2   0   1   1   0   0   1
 MK-6-12                1   0   1   1   1   1   1   2   1   1   2   2   2   2   1   1   2   1   1   1   0   2   1   1   1   1   2   0   1   1   2   2   0   0   1   1   2   1   2   2   1   1   1   2   1   2   0   0   0   0   0   1   2   1   2   2   0   1   0   1   1   0   2   1   1   1   1   1   1   0   1   0   2   1   0   2   0   0   1   2   1   2   1   0   1   1   0   0   1   1   1   1   1   1   1   2   2   1   1   1   0   2   1   1   1   1   2   0   1   1   1   2   2   2   0   0   1   1   1   1   2   1   0   1   1   1   2   0   2   1   0   1   1   1   1   1   0   0   2   2   1   0   0   1   1   1   2   1   2   1   0   2   1   1   1   1   1   1   2   2   0   1   2   1   2   0   1   1   1   1   1   1   1   0   1   2   2   2   1   1   1   1   2   1   1   1   2   1   1   1   2   1   1   2   1   1   1   0   0   1
 MK-6-13                1   0   1   1   1   1   1   2   1   1   2   2   1   2   1   1   2   1   1   1   1   1   1   0   1   1   2   0   2   1   2   2   0   1   1   1   2   1   2   2   1   0   1   2   1   1   0   0   0   0   0   1   2   1   2   2   0   2   2   1   1   0   2   1   1   1   1   0   1   0   1   0   2   1   0   1   0   0   1   2   1   2   1   0   1   2   1   0   1   1   1   1   2   1   1   2   2   1   1   1   1   2   1   1   1   1   2   0   1   1   1   2   2   2   0   1   1   1   1   1   2   0   0   1   1   2   2   1   2   1   0   1   1   1   0   1   0   0   2   2   1   2   0   1   1   1   2   1   2   0   0   1   1   2   1   1   1   1   2   2   0   1   2   1   1   0   1   1   0   1   1   1   1   0   1   2   2   2   1   1   1   1   2   1   1   1   2   1   1   1   2   1   1   2   2   1   1   0   0   1
 MK-6-14                1   0   1   1   1   1   2   2   1   1   2   2   1   2   1   1   2   1   1   1   1   1   1   0   1   1   2   0   1   0   2   2   1   1   1   1   2   0   2   2   1   0   1   1   1   1   0   0   0   1   0   2   2   1   2   2   1   2   2   1   1   1   2   1   1   1   1   1   1   0   1   0   2   1   0   1   1   0   0   1   2   2   1   1   1   2   1   1   1   1   1   1   2   1   2   2   0   1   1   1   2   2   1   1   1   1   2   0   1   1   1   2   2   2   0   1   1   1   1   1   2   0   0   1   1   2   2   1   2   1   0   1   1   1   0   1   0   0   2   2   1   1   1   1   1   1   2   1   2   0   1   1   1   2   1   1   1   1   2   2   0   1   2   1   1   0   1   2   0   1   2   1   1   0   1   2   1   2   0   1   1   1   2   1   1   1   2   0   2   1   2   2   1   2   2   1   1   0   0   2
 MK-6-15                1   0   1   0   1   2   2   2   0   1   2   2   1   2   1   1   2   1   1   1   1   1   1   1   1   1   2   0   1   0   2   2   1   1   1   2   2   0   1   2   1   0   1   1   1   0   0   0   0   1   0   2   2   1   1   1   1   2   1   1   1   1   2   1   1   1   1   1   1   0   0   0   2   1   0   1   2   0   0   1   2   2   1   1   1   2   1   1   1   2   1   0   2   1   2   2   0   0   1   0   1   2   1   1   1   1   2   0   1   1   1   2   2   2   0   1   1   1   1   1   2   0   0   1   1   2   2   1   2   1   0   2   1   1   1   2   0   1   2   2   1   1   1   1   1   1   2   1   2   1   1   1   2   2   1   1   1   1   2   2   0   2   2   1   0   0   0   2   0   1   1   2   1   0   1   2   1   2   0   1   1   1   2   1   1   1   2   0   1   1   2   2   1   1   2   1   1   0   0   2
 MK-6-16                2   0   1   0   1   2   2   2   0   1   1   2   0   2   1   2   1   1   1   0   1   1   1   2   1   1   1   1   2   0   2   0   1   1   1   2   2   0   2   1   1   0   1   0   2   0   0   0   0   1   1   2   2   1   2   1   1   2   1   1   1   1   2   1   1   1   1   1   1   0   0   0   2   1   0   1   2   0   0   1   1   2   1   1   1   2   1   1   0   2   1   0   2   2   1   1   0   0   1   0   2   2   1   1   1   0   2   0   1   1   1   2   2   1   0   0   2   1   1   0   2   0   0   1   1   2   2   2   2   1   0   2   1   1   1   1   0   2   2   2   1   1   1   1   1   1   2   0   2   1   1   1   2   2   1   1   1   1   2   1   0   2   2   1   0   0   0   2   1   1   1   2   1   0   1   2   1   2   1   0   1   1   2   2   1   1   1   0   2   2   2   2   1   2   2   1   1   0   0   2
 
!****************************************** Phenotypic Data **********************************************************
!-100.0 is resevred for missing phenotype
SimulatedTrait1         8.9615   10.8491    9.4217   10.0897   11.1362    9.3977   10.1464   10.1870   10.0025   11.4133    8.9845   10.0529    8.2699    9.7742    9.9773    9.7808    9.8774    7.7575    9.4574   10.1521    8.3758    7.3084   10.2272    7.4337    8.5431   11.0174   11.6036   10.3116   10.6587   10.0813    9.8922    9.0047    9.9183   10.0925    9.9629   11.6660    9.5157   11.2939    9.5803   10.9571   10.6943    8.9294   10.9335   10.7740   11.6282   10.4961    9.7532    7.4598   10.2267    9.3142    8.7619    9.4910    7.4463    8.4794   10.6856    9.9084    9.7434    9.3534   10.2338   10.6666    9.9052    8.6547   11.8868   10.6769   10.5599    9.5224    9.5633    8.7967    8.3037   10.4200   10.1764   10.6017   10.2530    9.0136   10.2002    9.3385    9.6833    9.3412   10.5769    9.0978    8.7890    9.6567    8.9746   10.0985    9.6316   10.2295   10.1927   10.2381   10.5395    9.7770    9.7463    9.0532    7.8861   10.6612   11.4115    9.8807    9.6175    9.6503    9.5855   11.0169   10.0678   11.5693   10.4629   12.1819   10.0655   10.9870    6.9975   10.1546    8.9592   10.9961   10.6266   10.7654   10.5287   11.0988   10.0249   10.3961   11.1716    9.7355    9.8991    9.8268    9.1546    9.6576   10.4772    9.7754   12.8210   10.2353   11.3293    9.5973    9.3229   10.3860   10.3458   10.2484   10.3345   10.8082    9.6523    7.7155    8.9604   10.0312   10.3165   10.9543    8.5387   11.3304    9.3918   10.4647    8.9549    8.3030    8.3932   10.8614   10.8193   10.3485   10.4218   11.4019   10.9601    8.7580   10.7259   10.9093    9.2530    9.3383    8.9144    8.5658   10.6760   10.6883    8.7383   10.2213   10.3679   11.7147    9.4007   12.1130    9.7874    9.2753    8.5422    8.7078    9.8989   10.5308   10.4509    7.4573    9.7517    9.8092    9.8042    9.4024   10.3267    9.3363   10.6055    8.5816   10.6144   10.4081   12.0589   10.6914    9.3078   10.5239   11.3694    8.6904    9.8759   11.5186   10.9967   11.5101   10.8171   11.8799   10.9820   11.8446
 
