# Supplementary material for: Inclusive Composite Interval Mapping of QTL by Environment Interactions in Biparental Populations
Source: PLoS One. 2015 Jul 10;10(7):e0132414. doi: 10.1371/journal.pone.0132414 (PMC4498613; doi:10.1371/journal.pone.0132414)
Supplement: S2 File — (ZIP) [file pone.0132414.s002.zip › F2 population/e=1/run_00004.met]

!**********************Note: lines staring with "!" are remarks and will be ignored in the program********************
!*********************************General Information**********************************
!Assuming F1 = P1 x P2, populations available in QTL IciMapping are: 
!  1, P1BC1F1 = P1 x F1, the first backcrossing where P1 is used as the recurrent parent;
!  2, P2BC1F1 = P2 x F1, the first backcrossing where P2 is used as the recurrent parent;
!  3, F1DH, F1-derived doubled haploids; 
!  4, RIL or F1RIL, recombination inbred lines through the repeated selfing of F1;
!  5, P1BC1RIL, recombination inbred lines through the repeated selfing of P1BC1F1;
!  6, P2BC1RIL, recombination inbred lines through the repeated selfing of P2BC1F1;
!  7, F2, the selfing generation of F1;
!  8, F3, the selfing generation of F2;
!  9, P1BC2F1, the second backcrossing where P1 is used as the recurrent parent; 
! 10, P2BC2F1, the second backcrossing where P2 is used as the recurrent parent;
! 11, P1BC2RIL, recombination inred lines through the repeated selfing of P1BC2F1; 
! 12, P2BC2RIL, recombination inred lines through the repeated selfing of P2BC2F1; 
! 13, P1BC1F2, the selfing generation of P1BC1F1; 
! 14, P2BC1F2, the selfing generation of P2BC1F1; 
! 15, P1BC2F2, the selfing generation of P1BC2F1; 
! 16, P2BC2F2, the selfing generation of P2BC2F1; 
! 17, P1BC1DH, P1BC1F1-derived doubled haploids; 
! 18, P2BC1DH, P2BC1F1-derived doubled haploids; 
! 19, P1BC2DH, P1BC2F1-derived doubled haploids; 
! 20, P2BC2DH, P2BC2F1-derived doubled haploids; 
   7      !Mapping Population (see remarks above)
   2      !Mapping Function (1 for Kosambi; 2 for Haldane; 3 for Morgan)
   2      !Marker Space Type (1 for intervals; 2 for positions)
   1      !Marker Space Unit(1 for centiMorgans; 2 for Morgan)
   6      !Number of Chromosomes (or Linkage Groups)
 200      !Size of the mapping population
   1      !Number of environments
 
!***************************************** Chromosomes and Linkage Maps **********************************************
!Chromosome                 NumMarkers
-CH1                        16
-CH2                        16
-CH3                        16
-CH4                        16
-CH5                        16
-CH6                        16
!Linkage map (Marker name followed by position or the interval length)
 MK-1-1                1     0.000
 MK-1-2                1    10.000
 MK-1-3                1    20.000
 MK-1-4                1    30.000
 MK-1-5                1    40.000
 MK-1-6                1    50.000
 MK-1-7                1    60.000
 MK-1-8                1    70.000
 MK-1-9                1    80.000
 MK-1-10               1    90.000
 MK-1-11               1   100.000
 MK-1-12               1   110.000
 MK-1-13               1   120.000
 MK-1-14               1   130.000
 MK-1-15               1   140.000
 MK-1-16               1   150.000
 MK-2-1                2     0.000
 MK-2-2                2    10.000
 MK-2-3                2    20.000
 MK-2-4                2    30.000
 MK-2-5                2    40.000
 MK-2-6                2    50.000
 MK-2-7                2    60.000
 MK-2-8                2    70.000
 MK-2-9                2    80.000
 MK-2-10               2    90.000
 MK-2-11               2   100.000
 MK-2-12               2   110.000
 MK-2-13               2   120.000
 MK-2-14               2   130.000
 MK-2-15               2   140.000
 MK-2-16               2   150.000
 MK-3-1                3     0.000
 MK-3-2                3    10.000
 MK-3-3                3    20.000
 MK-3-4                3    30.000
 MK-3-5                3    40.000
 MK-3-6                3    50.000
 MK-3-7                3    60.000
 MK-3-8                3    70.000
 MK-3-9                3    80.000
 MK-3-10               3    90.000
 MK-3-11               3   100.000
 MK-3-12               3   110.000
 MK-3-13               3   120.000
 MK-3-14               3   130.000
 MK-3-15               3   140.000
 MK-3-16               3   150.000
 MK-4-1                4     0.000
 MK-4-2                4    10.000
 MK-4-3                4    20.000
 MK-4-4                4    30.000
 MK-4-5                4    40.000
 MK-4-6                4    50.000
 MK-4-7                4    60.000
 MK-4-8                4    70.000
 MK-4-9                4    80.000
 MK-4-10               4    90.000
 MK-4-11               4   100.000
 MK-4-12               4   110.000
 MK-4-13               4   120.000
 MK-4-14               4   130.000
 MK-4-15               4   140.000
 MK-4-16               4   150.000
 MK-5-1                5     0.000
 MK-5-2                5    10.000
 MK-5-3                5    20.000
 MK-5-4                5    30.000
 MK-5-5                5    40.000
 MK-5-6                5    50.000
 MK-5-7                5    60.000
 MK-5-8                5    70.000
 MK-5-9                5    80.000
 MK-5-10               5    90.000
 MK-5-11               5   100.000
 MK-5-12               5   110.000
 MK-5-13               5   120.000
 MK-5-14               5   130.000
 MK-5-15               5   140.000
 MK-5-16               5   150.000
 MK-6-1                6     0.000
 MK-6-2                6    10.000
 MK-6-3                6    20.000
 MK-6-4                6    30.000
 MK-6-5                6    40.000
 MK-6-6                6    50.000
 MK-6-7                6    60.000
 MK-6-8                6    70.000
 MK-6-9                6    80.000
 MK-6-10               6    90.000
 MK-6-11               6   100.000
 MK-6-12               6   110.000
 MK-6-13               6   120.000
 MK-6-14               6   130.000
 MK-6-15               6   140.000
 MK-6-16               6   150.000
!*********************************** Marker Types ********************************************************************
!Co-dominant marker: When heterozygote F1 is present, P1 is coded as 2, F1 is coded as 1, and P2 is coded as 0; Otherwise, P1 is coded as 2, and P2 is coded as 0. 
!Dominant marker: When heterozygote F1 is present, P1 and F1 are coded as 12, and P2 is coded as 0; Otherwise, P1 is coded as 2, and P2 is coded as 0.  
!Recessive markers: When heterozygote F1 is present, P1 is coded as 2, and F1 and P2 are coded as 10; Otherwise, P1 is coded as 2, and P2 is coded as 0. 
!Missing marker is coded as -1. 
 MK-1-1                 2   0   2   1   2   1   0   0   2   2   1   1   0   2   1   2   1   1   1   2   0   1   1   0   1   1   1   1   1   1   1   2   1   1   0   1   0   2   1   0   2   1   1   1   0   1   1   2   0   1   1   2   1   1   1   2   1   1   1   1   1   1   2   0   1   2   1   0   0   1   1   1   0   1   2   2   1   0   0   1   1   1   1   2   2   2   1   2   0   0   1   1   1   0   1   1   1   1   1   2   0   1   1   0   2   1   0   2   1   0   1   1   0   0   2   1   0   1   2   0   0   2   0   1   1   2   0   2   1   0   1   2   2   0   2   1   1   1   1   1   1   0   1   2   1   1   1   0   0   0   0   1   1   0   1   2   0   2   0   2   1   0   1   1   0   1   1   1   1   1   0   1   2   1   1   0   1   1   1   1   1   1   1   1   0   1   0   0   0   2   2   0   0   2   0   0   0   1   2   1
 MK-1-2                 1   1   1   0   2   1   0   0   2   1   0   1   0   2   2   2   1   1   1   1   0   2   1   0   1   2   1   1   1   1   1   2   1   1   0   1   0   2   1   0   2   1   1   1   0   1   1   2   0   1   1   2   1   1   1   2   1   1   1   1   1   1   2   0   1   2   1   0   0   1   1   1   1   1   2   2   1   0   0   1   1   1   1   1   2   2   1   2   0   0   1   1   1   1   1   1   1   1   1   2   0   2   2   0   1   1   0   2   1   0   1   0   1   0   2   1   0   1   2   1   1   1   0   2   1   2   0   2   1   1   0   2   1   0   2   1   1   1   1   1   0   0   1   2   1   1   1   0   0   0   0   1   2   1   1   2   0   2   1   2   1   0   1   2   0   2   1   1   1   2   0   1   2   1   0   1   1   1   1   0   1   1   1   1   0   1   1   0   0   2   2   0   1   2   1   0   0   1   2   1
 MK-1-3                 1   1   1   0   2   1   0   0   1   1   0   1   0   1   2   2   1   1   1   1   0   1   0   0   0   1   0   1   1   1   1   2   2   2   0   1   0   1   2   0   1   0   1   1   0   1   1   2   0   1   1   2   1   1   1   2   1   1   1   2   1   2   2   0   1   2   1   0   0   1   1   1   1   1   2   2   1   0   0   1   1   2   1   1   2   2   1   2   0   0   1   1   1   2   2   2   1   1   1   2   0   2   0   0   2   1   0   2   1   0   1   0   1   1   2   1   0   1   2   1   1   1   0   2   2   1   0   1   1   1   0   2   1   1   2   1   2   1   1   1   0   0   1   2   1   1   0   0   0   0   0   1   2   1   1   1   0   2   1   2   1   0   1   2   0   2   1   1   1   2   0   1   2   1   0   0   1   1   1   0   1   0   2   1   0   1   1   0   0   1   2   0   1   1   1   0   0   1   2   1
 MK-1-4                 1   1   1   0   2   1   0   0   1   1   0   1   0   1   2   2   1   1   1   1   0   1   0   0   0   1   0   0   1   1   1   2   2   2   2   1   0   1   2   0   1   0   0   1   0   2   1   2   0   1   1   2   1   0   1   2   1   1   1   2   1   2   2   1   1   2   1   0   0   1   2   1   1   1   2   2   1   0   0   1   1   2   1   1   2   2   1   2   0   0   1   0   1   2   2   2   1   1   1   1   0   2   0   0   2   1   0   2   1   0   1   1   1   1   2   2   0   1   2   1   1   1   0   2   2   1   0   0   1   1   0   2   1   1   2   1   2   1   1   1   0   1   1   2   1   1   0   0   0   0   0   0   2   1   1   1   1   1   1   2   1   0   1   1   0   2   1   1   1   1   0   1   2   1   0   0   1   1   2   1   1   0   2   1   0   2   1   0   0   1   2   0   1   1   1   0   0   1   2   1
 MK-1-5                 1   1   1   1   2   1   0   0   1   1   1   1   0   1   2   2   1   1   1   1   0   1   1   0   0   1   0   0   0   0   1   2   2   1   2   0   0   1   2   0   1   0   0   1   0   2   1   2   1   1   1   1   1   0   2   2   1   1   1   1   1   2   2   1   1   2   1   0   1   1   2   1   1   1   1   2   1   1   0   1   1   1   1   1   2   2   1   2   0   0   1   2   2   2   2   2   2   1   1   1   0   2   0   0   2   1   0   2   1   0   1   1   1   1   2   2   0   1   2   1   0   1   0   2   2   1   0   0   1   1   0   2   1   1   2   1   2   1   1   1   0   0   1   2   1   1   0   0   0   0   0   0   2   1   1   1   1   1   1   1   1   0   1   1   0   2   1   1   1   1   0   1   2   1   0   1   1   1   1   1   1   0   2   1   0   2   0   0   0   1   2   0   1   1   1   0   0   1   2   1
 MK-1-6                 1   1   1   1   2   1   0   0   1   1   1   1   0   1   2   2   1   1   1   1   0   1   1   0   0   1   1   0   0   0   1   2   1   1   2   1   0   1   2   0   1   0   0   1   0   2   1   1   1   1   1   1   1   1   2   2   0   1   1   1   1   1   2   1   2   2   0   0   1   1   2   1   2   1   1   2   1   1   0   1   1   1   1   0   2   2   1   2   0   0   1   2   2   2   2   2   1   1   0   1   0   2   0   0   2   1   0   2   1   0   1   1   0   2   2   2   0   2   2   0   0   1   0   2   2   1   0   0   1   1   0   2   1   1   2   1   1   0   1   1   0   0   1   2   1   2   1   0   0   0   1   0   2   2   1   1   1   1   1   1   1   0   2   1   0   2   1   1   1   1   0   1   2   1   0   1   2   1   1   1   1   0   2   1   0   1   0   0   0   1   2   1   1   1   1   0   0   0   1   1
 MK-1-7                 1   1   1   2   2   1   0   0   1   1   1   1   0   1   2   1   1   1   1   1   0   1   2   0   0   1   1   1   0   0   1   1   1   1   1   1   0   2   2   0   1   0   1   1   0   2   1   1   1   1   1   1   1   1   2   2   1   1   1   1   1   2   1   0   2   2   0   0   1   1   2   1   2   1   1   1   1   1   0   1   1   1   1   0   2   2   1   2   0   0   1   2   1   2   2   2   1   1   0   1   2   2   0   1   2   1   1   1   1   1   1   1   0   1   2   2   2   2   1   1   0   1   1   2   2   1   0   0   1   2   1   2   1   1   2   0   1   0   1   1   0   1   1   1   1   2   1   1   0   0   1   0   2   2   0   1   1   2   1   1   1   0   2   2   1   2   1   1   1   1   0   1   2   1   0   1   2   2   1   1   1   0   2   1   0   1   0   0   0   1   1   1   1   2   1   0   1   0   1   1
 MK-1-8                 1   1   0   2   2   1   1   0   0   1   2   1   0   1   1   1   0   1   1   1   0   0   2   0   0   1   1   1   0   0   2   1   1   1   2   0   0   2   1   0   2   0   1   1   0   2   1   1   1   1   1   1   0   1   2   2   1   1   1   1   0   2   1   0   2   2   0   1   1   1   2   1   2   1   1   1   1   1   0   1   1   2   1   0   1   1   1   2   1   0   1   2   1   2   1   2   1   1   0   1   2   2   0   2   2   1   1   1   1   1   1   1   1   1   2   2   2   2   1   1   0   1   1   2   2   0   0   0   1   2   1   2   1   1   2   0   1   1   1   1   0   1   1   1   1   2   1   2   1   1   1   1   2   2   1   0   1   2   1   1   1   0   2   2   1   2   1   1   1   1   0   1   2   1   0   1   2   2   1   1   1   0   2   1   0   1   0   0   0   1   1   1   1   2   0   0   1   0   1   1
 MK-1-9                 1   1   0   2   2   2   1   0   0   1   1   1   0   1   1   1   1   1   1   1   0   1   2   1   0   1   0   1   0   0   2   1   1   1   2   0   1   1   1   1   2   0   1   1   0   2   1   1   1   2   1   1   0   1   2   2   1   1   1   1   0   2   1   0   2   1   0   1   1   1   2   1   2   1   1   1   1   1   0   1   1   1   1   0   1   1   1   2   1   0   1   2   1   1   1   2   1   1   0   1   2   2   0   2   2   1   1   1   1   2   1   1   1   1   1   2   2   2   1   1   0   1   1   2   1   0   0   0   1   2   1   2   1   1   2   0   2   1   2   1   0   1   1   1   1   2   1   2   2   1   1   1   2   0   1   0   1   2   0   1   1   0   2   2   1   2   1   1   1   1   0   0   2   1   0   1   2   2   1   1   1   1   1   1   0   1   0   0   1   1   1   0   1   2   0   0   2   0   0   1
 MK-1-10                0   1   0   1   1   1   1   0   0   1   1   1   0   1   1   1   1   1   1   1   0   1   2   1   0   1   0   1   1   0   2   1   1   1   2   0   2   1   1   1   2   1   1   1   0   2   0   1   1   2   1   1   2   0   2   2   1   1   1   0   0   1   1   0   2   2   0   1   1   1   2   1   2   1   1   0   1   1   0   1   1   1   1   0   1   1   1   2   1   0   2   2   1   1   1   2   1   1   1   1   2   2   0   2   1   1   1   1   1   2   2   1   1   1   1   2   2   2   2   0   1   1   1   2   1   0   0   0   1   2   1   2   1   1   2   0   2   1   2   1   0   1   1   1   2   2   0   2   2   1   1   1   2   0   1   1   2   2   1   0   1   0   1   2   1   2   1   1   1   1   0   1   1   1   0   0   2   2   0   1   0   1   1   1   0   1   1   0   1   0   1   1   1   1   0   1   2   0   0   1
 MK-1-11                0   0   1   1   1   1   1   0   1   1   1   1   0   2   1   1   1   1   1   1   2   1   2   1   0   1   0   1   1   0   1   0   1   1   2   1   2   1   1   0   2   1   1   1   0   2   1   1   1   2   1   1   2   0   2   2   1   1   0   0   0   1   1   0   2   2   0   1   1   0   2   1   2   2   1   0   1   1   0   1   1   2   1   1   1   1   0   2   2   0   1   2   1   1   1   2   1   1   2   1   1   2   0   2   1   1   0   1   1   2   2   1   0   0   1   2   2   2   1   1   1   1   1   2   1   0   1   0   1   2   0   2   1   2   2   0   2   1   2   1   0   1   1   2   2   2   1   1   1   1   1   1   2   0   1   1   1   2   1   0   0   0   1   1   1   2   1   1   1   1   0   0   1   2   0   1   1   2   0   0   0   1   1   1   0   1   1   0   1   1   1   1   1   1   0   2   2   0   1   1
 MK-1-12                0   0   1   1   1   1   1   0   1   1   1   2   0   2   1   1   1   1   1   0   2   0   2   2   0   1   0   1   1   0   1   0   1   1   2   1   1   1   1   0   2   1   1   1   0   2   1   1   1   2   1   1   2   0   2   2   1   0   0   0   0   1   1   0   2   2   0   1   0   0   2   1   2   1   1   1   0   1   0   2   1   1   1   1   1   1   0   0   2   0   1   2   1   1   1   2   2   1   2   2   1   2   0   2   1   1   0   1   1   2   2   1   0   1   1   2   2   2   1   1   1   1   2   2   1   0   1   0   1   2   0   2   1   2   2   0   2   1   2   1   0   2   1   2   2   2   1   0   1   1   1   1   2   0   1   1   1   2   1   0   0   1   2   1   1   2   1   1   1   1   0   0   2   2   0   1   1   2   0   1   0   1   1   1   0   1   2   0   1   1   1   1   1   1   2   2   2   1   1   1
 MK-1-13                0   0   1   1   1   1   1   0   1   1   2   2   0   2   1   1   1   1   2   0   1   0   2   1   0   1   0   1   0   0   1   0   1   1   2   1   1   1   1   0   2   1   1   2   0   2   1   1   2   2   1   1   2   1   2   2   1   0   0   0   1   2   1   1   2   2   1   1   0   1   2   1   1   1   1   0   0   1   0   2   1   1   1   1   1   1   1   0   2   0   1   2   1   1   1   1   2   1   2   2   0   0   1   2   1   1   0   1   1   2   2   1   0   1   1   1   2   2   1   2   0   1   2   2   2   0   1   0   1   2   0   2   1   2   2   0   1   2   2   1   0   2   1   2   2   2   1   0   1   1   1   1   2   0   1   1   1   2   1   1   0   1   2   2   1   1   2   1   1   1   0   0   2   1   1   1   1   2   0   1   0   2   2   1   0   2   1   0   1   1   1   1   1   1   2   2   2   1   1   1
 MK-1-14                0   0   1   1   1   1   1   0   1   1   1   2   1   2   1   1   1   1   2   1   1   0   2   1   0   1   1   1   0   0   1   0   1   1   2   1   1   1   1   0   2   1   1   2   1   2   1   2   2   1   1   0   2   1   2   2   1   0   1   0   1   2   1   1   2   1   1   1   1   1   1   1   1   1   1   0   0   1   0   2   2   1   1   0   1   1   1   0   2   0   1   2   1   1   0   1   2   1   2   2   0   0   1   2   1   1   0   1   1   2   1   1   0   1   1   1   2   2   1   2   0   1   2   1   1   1   1   1   1   2   1   2   0   2   2   0   1   1   2   1   0   2   1   2   2   2   1   0   1   1   1   1   2   0   0   1   1   1   2   1   0   1   2   2   1   1   1   1   1   2   1   1   1   1   1   1   1   1   0   1   1   2   2   1   1   2   1   0   1   1   0   1   1   1   2   2   2   1   1   1
 MK-1-15                1   1   1   1   1   0   1   0   1   1   1   2   1   2   1   1   1   1   2   1   1   0   2   1   0   1   1   1   0   0   1   2   1   1   2   2   1   1   1   0   2   1   1   2   2   2   1   2   1   1   0   0   2   1   2   1   1   0   1   0   1   2   1   1   2   1   1   1   1   1   1   0   1   1   1   0   0   1   1   2   2   2   1   1   0   1   2   0   2   0   2   1   2   0   0   1   2   1   2   2   1   0   1   1   1   1   0   1   1   2   1   1   0   1   1   1   2   2   1   2   0   1   2   1   1   1   1   0   2   2   1   2   0   2   2   0   1   1   1   2   0   0   1   2   2   2   1   1   1   1   0   1   1   1   0   1   1   1   2   1   1   1   2   1   1   1   1   1   0   2   1   1   1   1   2   0   1   0   1   1   1   2   1   1   1   2   1   0   1   1   1   1   1   1   2   2   2   1   1   0
 MK-1-16                2   1   1   1   1   1   1   0   1   1   1   2   1   2   1   1   1   1   2   2   1   0   2   1   0   1   1   1   0   0   0   0   2   1   1   2   1   1   1   0   2   1   1   1   2   2   1   2   1   1   1   1   2   1   2   1   0   1   1   0   1   2   1   1   2   1   1   1   1   0   1   0   1   1   2   0   0   1   1   2   2   1   2   1   1   1   2   0   1   0   2   1   2   0   1   1   2   2   1   2   1   1   1   0   1   1   0   1   1   2   2   2   0   1   1   2   2   2   1   2   1   2   1   1   0   1   1   0   0   1   1   1   0   2   2   0   1   1   1   2   1   0   2   2   2   2   1   1   1   1   0   1   1   2   0   0   2   1   2   1   1   1   2   1   1   1   1   1   0   2   2   1   1   1   1   0   0   1   1   1   1   2   0   1   1   2   1   0   1   1   1   1   1   1   2   2   2   1   1   0
 MK-2-1                 1   0   2   1   1   0   1   2   2   1   1   0   2   1   1   1   0   1   0   0   2   0   2   1   1   2   2   1   1   1   2   2   2   2   1   0   0   1   2   1   2   1   0   0   1   1   0   1   0   1   1   0   0   1   1   1   2   1   2   1   1   1   2   1   0   1   2   2   2   2   2   2   0   0   2   0   1   1   2   0   0   2   0   1   0   0   1   2   1   0   2   2   2   0   2   2   1   1   2   1   2   1   1   0   1   1   2   1   1   2   1   1   0   1   0   1   1   1   1   0   1   2   2   1   2   1   1   1   2   0   1   1   1   1   1   1   1   0   1   2   1   2   2   1   2   0   0   1   2   1   2   1   0   1   1   0   1   0   2   0   2   1   1   1   1   2   1   0   1   1   2   0   0   1   0   2   1   1   0   1   1   0   2   1   0   0   1   0   0   0   0   0   1   0   2   1   1   0   1   1
 MK-2-2                 1   0   1   1   2   0   1   2   2   1   1   1   2   2   1   1   0   1   0   0   2   0   2   1   2   1   2   2   1   1   2   2   2   2   1   0   0   1   2   0   2   1   0   0   1   1   0   1   0   1   0   0   0   1   1   2   2   1   0   1   1   1   2   1   0   2   2   2   1   2   1   2   0   1   2   0   1   1   2   0   0   2   0   1   0   0   1   2   2   0   2   2   2   0   2   1   1   1   2   2   2   1   1   0   1   1   2   1   1   2   0   1   0   1   0   1   0   0   1   0   1   2   2   1   2   1   1   0   2   0   1   1   1   1   0   0   1   0   1   1   2   0   1   1   2   0   0   0   1   1   2   1   0   1   1   1   1   0   2   1   2   1   1   2   2   2   0   0   1   1   2   0   1   1   0   1   1   1   0   1   2   0   2   1   0   0   1   0   1   1   0   0   1   0   2   1   1   1   1   1
 MK-2-3                 1   0   1   1   2   1   1   2   2   1   2   0   2   2   1   0   0   1   0   0   2   0   1   1   2   1   2   2   1   1   2   2   1   1   1   0   0   1   2   0   2   1   1   0   1   1   0   1   0   1   0   0   0   1   1   2   2   1   0   1   2   2   2   1   1   2   2   2   1   2   1   2   0   1   1   1   2   1   2   1   1   2   0   1   0   0   1   2   2   0   2   2   1   1   2   1   1   1   2   2   2   1   1   1   2   0   2   1   1   2   1   1   0   1   0   0   0   0   1   0   1   1   2   1   2   1   1   1   2   1   1   1   1   1   0   0   1   0   1   1   1   0   1   2   1   0   0   0   1   1   2   1   0   1   1   1   1   0   2   1   2   1   1   2   2   2   0   0   1   1   2   0   1   1   0   0   1   0   0   1   2   1   2   0   0   0   1   1   1   1   0   1   1   0   2   1   1   1   2   2
 MK-2-4                 1   0   1   1   2   1   1   1   2   1   2   0   1   2   2   0   0   2   0   0   2   0   1   2   2   0   2   2   1   1   2   2   1   1   1   0   0   1   2   0   2   0   1   0   1   1   0   1   0   2   0   0   0   1   1   2   2   1   0   1   2   2   2   2   1   2   2   1   1   2   1   2   1   1   0   1   2   1   2   0   1   2   0   1   0   0   1   2   2   0   2   2   1   0   1   1   1   1   2   2   2   1   0   1   2   0   2   1   1   2   1   2   1   1   0   0   0   0   1   0   1   1   2   1   2   1   1   1   2   1   0   2   1   1   0   0   0   0   0   1   1   1   1   2   1   0   0   0   1   1   2   1   0   1   1   1   1   0   1   1   2   1   1   2   2   2   0   0   1   1   2   0   1   0   0   0   1   0   0   1   2   1   1   0   1   0   0   0   1   0   0   1   1   0   1   1   2   1   2   2
 MK-2-5                 1   0   1   1   2   1   1   1   2   1   2   0   1   2   2   0   0   2   0   0   2   0   1   2   2   0   2   2   1   0   1   1   1   1   1   0   1   1   2   0   2   0   1   0   1   1   1   1   0   2   0   0   0   0   1   2   2   0   1   1   1   1   2   2   2   2   2   1   1   2   1   2   1   0   1   1   2   0   2   1   1   1   0   1   0   0   2   1   2   0   2   2   2   0   1   1   0   1   1   1   2   1   0   1   1   1   2   1   1   2   1   2   1   2   0   1   0   0   1   0   1   1   2   1   2   1   1   1   2   1   0   2   1   1   0   0   0   0   0   0   1   1   1   2   1   0   0   0   2   1   2   1   0   1   1   1   0   0   2   1   1   1   0   2   2   1   0   1   0   1   2   0   1   1   0   0   1   0   0   1   2   0   1   0   1   0   1   1   1   0   0   1   1   0   1   1   2   1   2   2
 MK-2-6                 1   0   1   1   2   1   1   0   2   2   2   0   1   2   2   0   0   2   2   0   2   0   1   1   2   0   2   2   1   0   1   1   1   1   1   0   1   2   2   0   2   0   1   0   1   2   0   1   0   2   0   0   0   0   1   2   2   1   1   1   1   1   1   2   2   2   2   1   1   2   1   2   1   0   1   1   2   1   2   1   2   1   0   1   0   0   1   1   1   1   2   1   2   0   1   1   0   1   1   1   2   1   0   1   1   1   2   1   1   2   1   2   1   2   0   1   1   0   1   0   1   1   2   2   2   1   0   1   2   2   0   2   1   1   0   0   0   0   0   0   1   2   1   2   1   0   0   0   1   1   2   1   0   1   1   1   1   0   2   1   1   1   0   1   1   2   0   1   0   1   2   0   1   1   0   0   1   0   1   1   2   0   1   0   0   0   0   1   1   0   0   1   1   0   1   1   2   1   2   2
 MK-2-7                 1   0   1   2   2   0   1   1   2   2   1   1   1   2   2   0   1   2   2   0   2   0   1   1   2   0   2   2   1   0   1   1   1   0   1   0   1   1   2   0   2   0   1   1   1   2   0   1   1   1   0   1   0   0   2   2   2   1   1   1   1   1   1   1   2   2   2   1   1   2   0   2   1   0   1   1   2   1   1   1   2   1   0   0   0   0   1   1   1   1   2   1   2   0   1   1   1   1   1   1   2   1   0   0   1   1   2   0   1   2   1   2   1   2   0   0   1   0   1   1   1   1   2   2   2   2   0   1   2   2   0   2   1   1   0   0   0   0   0   0   1   2   1   2   2   0   0   0   1   1   2   1   0   1   2   1   1   0   2   1   1   1   0   1   1   2   0   1   0   0   2   0   2   1   1   1   1   0   1   1   2   1   1   0   0   0   0   1   1   1   0   0   1   0   1   1   2   0   2   1
 MK-2-8                 1   0   1   2   1   0   1   1   2   2   1   0   1   2   2   1   1   1   1   0   2   2   1   0   2   0   2   2   1   0   2   1   1   1   1   0   1   0   2   0   2   0   0   1   0   2   1   1   1   1   0   1   0   0   2   2   2   1   1   1   1   1   1   1   1   1   1   1   1   1   0   2   1   0   1   0   1   1   1   1   2   1   0   0   0   0   1   1   1   2   2   1   1   0   1   1   1   1   1   1   2   1   0   0   1   1   1   1   1   2   1   2   1   1   0   0   1   0   2   1   1   1   2   2   2   2   0   1   2   1   0   2   1   1   0   0   0   1   1   0   1   2   1   2   2   0   0   0   1   0   2   1   2   0   2   1   1   0   2   1   0   2   1   1   1   2   0   1   0   0   2   1   1   2   1   1   1   1   1   1   1   0   2   0   1   0   0   1   1   1   0   0   1   0   1   1   2   0   2   1
 MK-2-9                 1   0   0   2   0   0   1   2   2   2   2   1   1   2   2   1   1   1   2   1   2   2   1   0   2   0   1   2   1   0   2   1   1   1   0   0   1   0   2   0   1   0   1   1   0   2   1   1   1   1   0   0   0   0   1   2   1   2   1   1   1   1   2   1   1   1   1   1   1   1   0   2   1   0   0   1   0   0   1   1   2   1   0   0   1   0   1   1   1   2   2   1   1   0   1   1   1   1   1   1   2   0   0   0   1   1   1   1   1   2   1   2   0   1   0   0   1   1   2   1   2   1   2   2   2   2   0   1   2   1   0   2   1   1   0   0   0   1   0   0   2   2   1   2   1   0   0   0   1   1   2   1   2   0   1   1   1   0   2   1   1   2   1   1   1   2   0   1   0   0   1   2   1   2   1   0   1   1   1   1   1   0   2   0   2   0   0   1   1   1   1   0   1   0   1   1   2   1   2   1
 MK-2-10                1   0   0   2   0   0   1   1   2   1   2   1   1   1   2   1   2   1   2   1   1   2   1   1   1   0   1   2   1   0   1   1   1   1   0   0   1   0   2   0   1   0   1   1   1   2   0   1   1   1   0   0   0   0   1   1   1   2   1   0   1   1   2   1   1   2   1   1   1   1   0   2   1   1   0   1   1   0   2   1   2   1   0   0   1   0   1   1   1   1   2   1   1   0   0   1   0   1   1   1   2   1   0   0   1   1   1   1   1   2   1   2   0   1   1   0   0   1   2   0   2   1   2   2   2   2   0   0   1   1   0   2   1   2   1   0   0   1   0   0   2   2   1   0   1   1   1   0   1   1   2   1   2   0   1   1   1   0   2   1   1   2   1   1   1   2   0   1   0   0   1   2   1   2   1   0   1   1   2   1   1   0   2   0   2   1   0   1   0   1   1   0   1   0   1   1   1   0   2   1
 MK-2-11                1   0   0   2   0   0   1   1   2   0   2   1   1   0   1   2   2   1   2   1   1   2   1   1   1   0   1   2   1   0   1   1   0   1   0   1   2   0   1   1   1   0   1   1   1   0   0   1   1   1   0   1   0   0   1   1   1   1   1   0   1   1   2   1   1   2   1   1   1   1   0   2   0   1   0   0   1   1   2   1   2   0   0   1   1   0   1   1   0   1   2   1   1   0   0   1   0   1   1   1   2   1   0   0   1   0   1   1   1   2   1   2   0   1   1   1   0   0   2   1   2   1   1   2   2   2   0   0   2   0   1   2   2   1   1   0   0   1   0   0   2   2   1   0   0   1   1   0   1   1   2   1   2   0   1   1   0   0   2   0   1   2   1   1   2   2   0   1   1   1   1   2   2   2   1   0   1   1   2   1   1   0   2   0   2   1   1   1   0   0   1   1   1   0   1   1   1   0   2   1
 MK-2-12                1   0   0   2   0   0   1   1   2   0   2   1   1   0   0   2   2   1   2   1   1   2   0   1   1   0   1   2   1   0   1   1   0   1   0   1   2   0   1   1   1   0   1   1   1   0   1   1   1   1   0   1   0   1   1   1   1   1   1   0   1   0   2   1   1   2   1   1   1   0   1   2   0   1   0   1   1   1   1   0   2   0   1   1   1   1   1   1   1   1   2   1   1   0   1   0   0   1   1   1   1   1   0   0   0   0   1   1   1   2   1   2   0   1   2   1   0   0   2   0   2   1   1   2   2   1   1   0   2   1   1   2   1   1   1   1   0   2   0   0   1   2   1   0   0   1   1   0   1   1   2   1   1   1   1   1   0   0   2   0   1   1   0   1   2   2   0   1   1   1   1   2   2   2   1   1   1   0   1   1   1   1   2   0   2   1   1   1   0   0   1   1   0   0   1   0   1   0   2   1
 MK-2-13                1   0   0   2   0   0   1   1   2   0   2   1   1   0   1   2   2   2   2   1   1   2   0   1   1   0   1   2   2   0   1   1   0   1   0   1   2   2   1   1   1   1   1   1   2   0   1   1   1   1   1   1   0   1   0   1   1   1   0   0   1   0   2   1   1   1   2   2   1   0   0   2   0   1   1   1   1   1   1   0   2   0   1   1   1   1   1   1   0   1   2   1   1   0   1   0   1   2   1   1   0   1   0   0   0   0   0   2   1   2   1   2   0   1   2   1   1   1   2   1   2   1   1   2   2   1   1   0   2   1   1   2   1   1   1   1   0   2   0   0   1   2   1   0   0   0   1   1   1   0   2   1   1   1   0   1   0   1   1   0   0   1   0   1   2   2   0   1   1   1   1   2   2   2   1   1   1   0   1   1   1   1   2   0   2   1   1   1   0   0   0   1   0   0   1   0   1   0   2   2
 MK-2-14                2   0   1   2   0   1   0   1   2   0   2   1   1   0   1   1   2   2   2   1   1   2   1   1   1   0   1   2   2   0   1   1   1   1   2   1   2   2   1   1   1   1   1   0   2   0   1   1   2   1   1   1   0   1   0   2   1   1   0   0   2   0   1   1   1   1   2   1   0   0   0   1   0   1   1   1   1   1   1   0   1   0   1   1   1   1   1   1   1   1   2   1   1   0   1   0   1   2   1   1   0   1   0   0   0   0   0   2   1   2   1   2   1   1   2   1   1   1   2   1   2   1   0   2   2   1   1   0   2   1   1   2   1   1   1   1   1   2   0   0   1   2   1   0   0   0   0   1   1   0   2   1   1   1   0   2   0   1   1   1   0   1   1   1   2   2   0   1   1   0   1   2   2   2   1   1   1   0   1   1   1   1   2   1   2   2   0   1   0   0   0   1   0   0   1   0   1   0   2   1
 MK-2-15                2   0   1   2   1   1   1   1   2   0   2   1   1   0   2   1   2   2   2   1   1   1   1   1   1   0   1   2   2   1   1   1   1   1   2   0   2   1   1   1   1   1   1   0   2   2   1   1   2   1   1   1   1   1   1   2   1   1   0   0   2   1   1   1   1   1   1   1   0   0   0   0   0   2   1   1   1   1   1   0   1   0   2   1   1   1   1   1   1   1   2   0   1   0   1   1   1   2   1   1   1   2   0   0   0   0   1   2   1   2   1   2   1   1   1   1   0   1   2   0   2   1   0   2   2   1   1   0   2   0   0   1   1   1   2   1   1   2   0   1   1   1   1   0   0   0   0   1   1   0   2   1   1   0   0   1   1   1   1   1   1   1   1   1   1   2   0   1   1   1   1   2   2   2   1   1   0   0   1   1   2   1   2   1   2   2   0   1   0   0   0   1   0   0   1   0   1   0   2   1
 MK-2-16                2   0   1   2   1   1   1   1   2   0   2   1   1   0   2   1   1   2   2   1   1   0   1   0   0   0   1   2   1   1   1   1   0   2   2   0   2   1   1   2   1   1   1   0   0   2   1   1   2   1   1   1   1   1   1   2   0   2   0   1   2   1   1   1   1   1   1   1   0   0   0   0   0   2   1   1   1   1   1   0   1   0   2   1   1   0   1   1   1   1   2   0   1   0   1   1   1   2   1   0   1   2   0   0   1   0   1   2   0   2   1   1   1   2   1   1   1   1   2   0   1   2   0   2   0   1   1   0   2   1   0   1   1   1   2   1   1   2   0   1   1   1   1   1   1   0   0   1   1   0   2   1   1   0   0   2   1   1   1   1   1   1   1   1   2   2   0   0   1   1   2   2   2   2   1   1   0   0   0   1   2   0   2   1   2   2   0   1   0   1   0   0   0   0   1   0   0   0   2   1
 MK-3-1                 2   0   1   0   1   1   1   1   2   1   0   0   1   1   2   2   1   1   1   1   0   1   0   1   2   0   2   1   0   2   2   1   1   1   1   1   0   1   1   1   1   1   1   1   2   0   1   2   1   0   1   2   0   0   1   1   2   2   2   1   2   2   1   0   1   1   2   1   0   2   1   1   1   0   0   1   0   1   0   0   2   1   2   1   2   2   0   1   1   1   0   1   1   0   1   0   0   1   0   0   2   2   1   0   2   2   1   0   2   0   1   2   1   0   1   1   0   0   1   0   1   2   1   1   2   1   1   2   1   0   1   2   1   0   0   1   1   1   1   1   1   1   1   2   1   0   1   2   1   1   0   1   1   1   1   2   0   1   1   0   1   0   2   1   0   2   0   1   2   1   1   1   0   1   1   2   2   2   1   1   2   0   2   0   1   0   2   1   1   1   1   1   1   1   1   1   1   1   1   1
 MK-3-2                 2   0   1   0   0   1   1   1   2   1   0   0   1   0   2   1   0   1   0   1   0   1   0   1   2   0   2   1   0   2   2   1   2   1   1   1   1   1   1   1   1   1   1   1   2   0   1   2   1   0   1   2   0   0   1   1   1   1   1   1   2   2   0   0   1   1   2   1   1   1   2   1   1   1   0   2   1   1   1   0   2   1   2   1   1   1   0   1   2   1   0   1   1   1   0   0   0   1   0   0   2   2   1   1   2   2   1   0   2   0   1   2   1   1   1   1   0   0   1   0   1   2   1   1   2   1   1   2   1   0   0   2   1   1   0   1   1   1   2   1   1   1   2   2   1   0   1   2   1   1   0   1   1   1   1   2   0   1   1   1   1   0   2   1   0   2   0   2   2   1   1   1   0   1   1   1   2   2   1   1   2   0   2   0   0   0   2   1   1   1   1   2   1   1   1   1   1   1   1   1
 MK-3-3                 2   0   2   0   1   1   1   0   2   1   0   0   1   2   2   2   1   1   0   0   0   1   0   0   2   0   2   1   0   2   2   1   2   0   1   1   1   1   0   0   1   1   1   1   2   0   1   1   1   1   1   2   0   0   1   1   1   1   1   1   2   1   0   0   1   1   2   1   1   2   2   1   1   1   0   2   1   1   1   0   2   1   2   1   2   1   0   1   2   1   0   0   1   0   0   0   0   1   0   1   2   2   2   1   2   2   0   0   2   0   1   2   1   1   1   1   1   0   1   0   1   2   1   1   1   0   0   2   1   0   1   2   1   1   0   0   1   1   2   1   1   2   2   2   1   0   1   2   1   2   1   1   1   1   1   2   0   1   1   1   1   1   2   1   1   2   0   2   2   1   1   1   0   1   1   1   2   1   1   1   2   0   2   0   0   1   1   1   1   1   1   2   1   1   1   1   1   1   1   1
 MK-3-4                 2   2   1   0   1   1   0   1   2   1   0   0   1   2   2   2   1   0   1   0   0   1   0   0   2   0   1   1   0   2   2   1   2   0   1   1   2   1   1   0   1   0   2   1   1   0   1   1   1   0   1   1   0   0   1   1   1   1   0   1   2   1   0   0   1   1   2   1   1   1   2   1   1   1   0   2   1   1   1   0   1   1   2   1   2   2   0   1   2   0   1   0   1   0   1   0   1   1   1   1   2   2   2   2   1   2   0   0   2   0   2   2   1   1   1   1   1   0   1   0   0   2   0   1   1   0   0   2   2   1   2   2   1   1   1   0   1   1   2   1   2   1   2   2   0   1   1   2   1   1   1   1   1   2   2   2   0   0   2   1   1   1   2   1   0   2   0   2   2   2   1   1   0   1   1   1   2   1   1   1   2   1   2   0   0   2   0   1   1   1   1   1   2   1   1   2   1   1   0   1
 MK-3-5                 2   2   1   0   1   1   0   1   2   0   0   0   1   2   2   2   1   0   1   1   0   1   0   0   2   0   1   2   0   1   2   2   2   0   1   1   2   1   1   0   1   0   2   1   1   0   1   1   1   0   1   1   0   0   2   1   0   1   0   2   2   1   0   0   1   1   1   1   1   1   2   1   1   2   0   2   1   1   1   2   1   1   2   1   2   2   0   1   2   0   1   1   1   0   1   1   2   1   1   2   1   2   2   2   1   2   0   0   1   0   1   2   1   1   1   1   0   0   1   0   0   2   0   0   1   0   0   2   1   1   1   1   1   1   2   0   2   0   2   1   1   1   2   2   0   1   1   2   1   0   0   1   2   1   2   2   1   2   2   1   1   1   2   1   0   2   0   2   1   2   1   0   0   1   1   2   2   1   1   2   2   1   2   1   0   2   1   1   1   2   2   1   1   1   1   2   1   1   0   1
 MK-3-6                 2   2   1   1   1   1   0   0   2   0   0   0   0   1   2   2   2   0   1   1   0   0   0   0   2   0   1   2   1   1   2   2   1   0   1   1   1   1   1   0   1   0   2   0   1   0   1   1   1   0   1   0   1   0   2   1   0   1   0   2   2   1   0   1   2   1   1   1   2   1   2   1   1   2   0   2   0   1   1   2   2   1   0   0   1   2   0   1   1   0   2   1   1   0   1   1   2   1   1   2   1   1   2   2   1   2   0   1   1   0   1   2   1   2   1   1   0   1   1   1   0   2   0   1   1   1   0   2   1   1   0   1   1   1   2   1   1   0   2   1   1   1   2   1   0   1   2   2   1   0   0   1   2   1   1   2   1   1   2   1   1   1   2   0   0   2   2   1   0   2   1   0   0   1   1   2   2   0   1   1   2   1   2   1   0   2   1   1   1   2   2   1   1   1   1   1   0   1   0   1
 MK-3-7                 2   2   1   1   1   2   0   0   2   0   0   0   0   1   2   2   1   0   1   1   0   0   0   1   2   0   1   1   0   1   2   2   1   0   1   1   1   1   0   0   1   0   2   0   2   0   1   1   2   0   1   0   1   1   2   1   0   0   1   2   2   1   0   1   2   1   1   1   1   1   2   1   1   2   0   2   0   1   1   2   2   1   0   0   1   2   0   1   2   0   2   1   1   0   1   1   2   1   1   2   0   1   2   2   1   2   0   2   1   0   2   2   1   2   1   1   0   1   1   1   1   2   0   1   1   2   0   2   0   1   0   1   1   1   2   1   1   1   1   2   1   1   2   1   0   1   2   2   2   0   0   1   2   0   1   2   1   1   2   1   1   1   2   1   0   2   2   1   0   2   1   0   0   1   0   2   2   0   1   1   1   1   2   0   0   2   1   1   1   2   1   2   1   1   0   0   0   1   0   1
 MK-3-8                 2   2   1   1   1   2   0   0   2   1   0   0   1   1   2   2   2   0   1   1   0   0   0   1   1   0   2   1   0   1   2   2   1   0   1   1   0   1   0   1   1   0   2   0   2   0   1   1   2   0   1   0   1   1   2   1   0   1   1   2   2   2   0   1   1   1   1   1   1   1   2   2   1   2   1   2   0   1   1   2   1   1   0   0   1   2   0   1   2   0   2   1   2   0   1   1   2   1   1   2   0   1   2   2   1   2   0   2   1   0   1   2   1   2   1   1   1   2   1   1   1   2   0   1   1   2   0   2   0   1   0   2   1   2   2   1   1   1   1   2   1   1   2   1   0   2   2   2   0   1   1   1   2   1   0   2   1   1   2   1   1   2   2   1   1   2   2   1   0   2   1   0   0   0   0   2   2   0   1   2   1   1   1   1   0   2   1   2   0   1   1   1   1   1   0   0   0   1   0   1
 MK-3-9                 2   2   2   1   1   2   0   0   2   1   0   0   1   1   2   1   2   0   1   1   1   0   0   1   1   1   2   1   0   1   2   2   1   0   1   1   0   1   0   1   1   0   2   0   1   1   1   1   2   0   0   1   1   1   2   1   0   1   1   2   2   2   0   2   1   1   1   1   1   1   2   2   1   2   1   2   0   1   1   2   0   1   0   0   1   2   0   1   2   1   2   1   2   1   1   1   1   1   1   2   0   1   2   2   2   0   0   2   1   0   0   2   2   1   1   1   1   1   2   1   1   2   0   1   1   1   0   2   0   1   0   2   1   1   2   1   1   1   1   2   0   1   2   1   0   2   2   2   0   0   1   1   2   1   0   2   1   1   2   1   1   2   2   1   1   2   2   1   1   2   1   0   0   0   0   1   2   1   1   2   2   1   1   1   0   2   1   1   1   0   2   0   1   1   1   0   1   1   0   1
 MK-3-10                2   2   2   1   1   2   0   1   2   1   0   0   0   1   2   1   2   0   2   1   1   0   0   1   1   1   2   1   1   2   2   2   1   0   1   1   0   0   0   1   2   0   2   0   0   1   1   0   1   0   0   1   1   1   2   1   0   1   1   2   2   2   0   2   1   1   1   1   1   1   1   2   2   2   1   2   0   1   1   2   0   1   1   0   1   2   1   0   2   1   2   1   2   1   1   0   1   0   1   2   0   1   2   2   2   0   0   2   1   0   1   1   2   1   1   0   1   1   2   1   1   2   0   1   1   1   0   1   0   1   0   2   1   1   2   1   1   1   1   1   0   1   1   1   0   0   2   1   0   1   1   1   2   1   1   2   1   1   2   1   1   2   2   1   1   2   2   1   1   2   1   0   1   0   0   2   2   1   1   2   2   1   1   1   0   1   0   1   1   1   1   0   1   1   1   1   0   1   0   1
 MK-3-11                2   0   1   1   1   2   0   1   1   1   1   0   1   1   1   1   2   0   2   1   1   0   0   1   1   1   1   0   1   2   2   1   1   0   1   1   0   0   1   1   2   0   2   1   0   1   2   0   1   1   0   1   1   1   1   1   1   1   1   2   2   2   0   2   1   1   0   1   1   2   1   2   2   2   1   2   0   1   2   2   0   1   1   0   0   2   1   0   2   1   2   1   2   1   1   0   0   0   1   1   0   1   2   2   2   0   1   1   1   1   1   0   2   1   1   0   1   1   2   1   0   2   0   1   0   1   0   1   0   1   0   2   1   1   1   1   1   1   1   0   0   1   1   1   1   0   2   1   0   1   1   1   1   1   1   2   1   1   1   1   1   2   2   1   1   2   1   1   2   1   1   0   1   0   0   2   2   2   1   2   2   1   1   1   0   1   0   1   1   1   1   0   1   1   2   1   0   1   0   0
 MK-3-12                1   0   1   0   2   2   0   1   1   1   1   0   1   1   1   1   2   0   2   1   1   0   0   1   1   1   1   0   0   2   1   1   0   0   1   1   0   0   0   1   2   0   2   0   0   0   2   0   0   1   1   1   2   1   1   1   2   1   1   1   2   2   0   2   1   1   0   1   1   2   1   2   1   2   1   2   1   1   2   2   1   1   1   0   0   2   1   1   2   1   2   1   2   1   1   0   0   0   1   1   0   1   1   2   2   0   1   1   1   1   1   0   2   0   1   0   1   1   2   2   0   1   0   1   0   1   0   1   0   1   0   2   1   1   1   1   1   1   1   0   0   1   1   1   1   0   1   1   0   1   1   1   1   1   2   2   1   1   1   0   1   2   2   1   1   2   1   2   2   2   1   0   1   1   0   2   2   2   1   2   2   1   1   1   0   1   1   1   1   1   1   0   1   1   2   1   0   1   0   1
 MK-3-13                1   0   1   0   2   2   1   1   1   1   1   0   1   2   1   1   2   1   2   1   1   2   0   1   1   1   1   0   0   2   1   1   0   0   1   1   0   0   0   2   2   0   2   0   0   0   2   0   0   1   1   1   2   1   1   1   2   1   2   1   2   2   0   2   1   1   0   1   1   1   1   2   1   2   1   1   1   1   2   2   1   1   1   0   1   1   1   1   2   1   1   1   1   2   2   0   1   1   1   0   0   1   1   2   2   0   1   1   0   1   1   1   2   1   1   0   1   1   2   2   1   2   0   1   0   1   0   1   0   1   0   2   1   0   1   2   1   1   1   0   0   1   1   1   1   0   1   1   1   1   1   1   1   1   2   2   1   1   1   0   1   2   2   1   1   2   2   2   2   1   1   0   1   1   0   2   1   1   1   2   2   2   1   1   0   0   1   1   1   1   1   0   1   1   1   1   0   1   0   1
 MK-3-14                1   0   1   0   2   2   1   1   1   1   1   0   0   2   1   2   1   2   2   1   2   2   0   1   1   2   1   0   0   2   1   1   0   0   1   1   0   0   0   2   2   0   2   0   0   0   2   0   0   1   1   1   2   1   1   0   2   1   2   0   2   2   0   1   1   1   0   1   2   1   0   1   1   2   0   1   2   1   1   2   1   1   1   0   1   1   0   0   1   2   1   1   1   2   2   0   1   1   1   0   0   1   1   2   2   0   1   1   0   1   1   1   2   1   0   0   1   1   1   2   1   2   0   1   0   1   0   1   0   1   1   2   1   0   1   2   1   0   1   1   0   1   1   1   1   0   2   1   1   1   1   1   1   1   2   2   0   1   0   0   1   2   1   1   1   2   2   2   2   1   2   1   1   1   0   2   1   1   0   2   2   2   0   2   0   0   1   1   1   1   2   0   1   1   2   1   0   1   0   1
 MK-3-15                1   0   1   0   2   2   1   1   2   2   1   0   0   2   1   2   0   2   2   1   2   1   0   1   2   1   1   0   0   2   0   1   0   0   1   1   0   0   0   1   2   1   1   0   0   0   2   0   0   0   1   1   2   2   1   1   2   2   2   0   2   2   0   1   1   1   0   2   2   1   2   1   1   2   0   1   2   1   1   1   1   1   1   0   1   1   0   0   1   2   1   1   1   2   1   1   1   1   1   0   0   1   2   2   2   0   1   1   0   1   1   1   2   1   0   0   1   1   1   2   1   2   1   1   2   1   0   2   0   1   1   2   1   0   1   2   1   0   1   1   0   2   1   1   1   0   2   1   1   1   1   1   1   1   2   2   0   1   0   0   1   2   0   1   1   2   2   2   2   1   2   1   2   1   0   1   1   1   0   2   2   2   1   2   1   0   1   1   2   1   2   0   1   1   2   1   0   1   0   1
 MK-3-16                1   0   2   0   2   2   1   1   2   2   1   0   0   2   2   2   0   2   2   1   1   1   1   0   2   1   1   0   0   2   0   1   0   0   1   1   0   1   0   1   2   1   1   0   0   0   2   0   0   0   1   1   2   1   1   1   2   2   2   0   2   1   0   1   1   1   0   2   2   0   1   1   1   2   0   1   1   1   1   1   1   1   1   0   1   0   0   0   1   2   1   1   1   1   1   1   1   1   1   0   1   2   2   2   2   1   1   1   0   1   1   1   2   2   0   0   1   1   1   2   1   2   1   1   2   1   0   1   0   1   1   2   1   0   1   2   1   0   0   1   0   2   1   1   1   0   1   1   1   1   1   2   0   1   1   1   1   2   1   1   1   2   0   1   1   2   2   2   2   1   1   0   2   1   0   2   1   1   0   2   2   1   1   2   2   1   1   1   1   1   2   1   1   1   2   1   0   1   0   1
 MK-4-1                 2   1   1   1   1   0   2   2   0   0   1   1   1   2   2   0   2   2   1   0   1   1   1   1   2   0   2   1   2   2   1   1   0   1   1   0   2   1   0   2   0   2   1   2   1   2   0   2   1   0   0   2   2   1   0   0   1   1   1   1   1   0   1   1   1   1   2   1   1   1   0   1   0   1   0   2   1   2   2   1   2   1   0   1   0   0   2   2   1   1   2   1   1   0   1   2   0   1   1   1   1   0   2   0   2   1   1   1   1   2   1   2   0   2   1   2   1   1   0   0   2   1   0   0   1   2   1   1   2   1   1   1   1   2   0   2   1   1   1   0   1   1   0   2   2   1   1   0   1   0   1   0   2   1   1   1   1   2   1   1   0   1   2   0   1   2   1   1   0   1   1   1   2   1   2   0   2   0   1   0   0   0   0   2   0   1   1   2   2   1   1   1   0   1   0   2   1   1   1   2
 MK-4-2                 2   1   1   1   1   0   2   2   0   1   1   1   1   1   2   0   2   2   2   0   2   1   1   1   2   0   2   0   2   2   1   0   1   1   1   0   2   1   0   2   1   2   2   1   1   1   0   2   0   0   0   2   2   0   0   0   0   1   2   1   1   1   0   1   1   1   1   1   1   1   0   1   0   2   0   1   1   1   2   1   2   1   0   1   1   0   2   2   1   1   2   2   1   1   1   2   2   1   1   1   2   0   2   1   2   2   0   1   1   2   1   2   0   2   2   2   1   1   0   0   2   1   1   0   1   2   1   1   2   2   1   0   1   2   0   2   1   1   1   0   1   1   0   2   2   1   1   0   1   0   1   0   2   1   1   0   1   2   1   1   0   1   2   0   1   2   2   0   1   0   1   1   2   2   2   0   2   0   1   0   0   1   0   1   0   1   1   1   1   2   0   1   0   1   1   1   1   1   1   2
 MK-4-3                 1   1   1   1   1   0   1   2   0   1   1   1   1   1   1   0   2   2   2   0   2   1   1   1   2   0   2   0   2   2   1   0   1   2   1   1   2   1   1   2   2   2   2   1   1   1   0   2   0   0   0   2   2   1   0   0   1   1   1   2   1   1   0   1   1   1   1   1   1   1   1   2   1   2   0   0   0   1   2   1   1   0   0   1   2   0   2   2   1   1   2   2   1   1   0   2   2   1   1   0   2   0   2   1   1   2   0   1   1   2   1   2   0   2   2   2   2   1   0   0   2   1   1   0   0   2   1   1   2   2   1   0   1   1   0   2   1   1   1   1   1   1   0   2   2   2   2   0   2   0   1   0   2   1   1   1   1   2   1   1   0   1   2   0   2   2   2   1   0   0   1   1   2   2   2   0   1   1   1   0   0   0   1   2   0   1   1   1   1   0   1   1   0   1   1   1   1   1   0   1
 MK-4-4                 2   1   1   1   2   0   1   2   0   2   1   1   1   1   1   1   2   1   2   0   1   1   1   2   2   1   1   0   2   2   1   0   1   2   2   1   1   1   1   2   2   2   2   1   1   1   0   1   1   0   0   2   1   1   1   0   1   1   0   1   1   1   0   1   1   1   1   1   1   1   1   2   1   2   0   0   0   1   2   0   1   0   0   1   2   0   1   2   2   1   2   2   1   1   1   2   2   1   1   0   2   0   2   1   1   2   0   1   1   2   1   2   0   2   1   2   2   1   1   0   2   1   1   0   0   1   1   1   2   2   0   0   1   1   0   2   1   1   1   1   0   1   0   2   2   2   1   0   1   0   1   0   2   1   1   1   1   2   0   1   0   1   2   1   1   2   1   1   0   0   1   2   2   2   2   0   1   0   1   0   0   0   1   2   0   1   1   1   1   0   1   1   0   1   1   1   1   1   0   1
 MK-4-5                 1   1   1   1   2   0   1   2   0   2   1   2   0   1   1   0   2   1   2   0   1   1   1   0   2   1   1   0   2   2   1   0   1   2   2   1   0   1   1   2   2   2   1   1   1   1   0   1   1   0   0   2   1   0   1   0   1   2   0   1   1   1   0   1   1   1   1   1   2   1   1   2   1   1   0   0   0   2   2   0   1   0   0   1   2   0   1   2   2   1   2   1   2   2   0   1   2   1   1   0   2   1   2   1   1   2   0   1   1   2   1   2   0   1   1   2   1   1   2   1   2   1   1   0   0   1   1   1   2   2   0   0   1   1   0   2   1   0   1   2   0   1   0   2   2   2   1   0   1   0   1   0   2   0   1   1   1   2   0   1   0   2   1   1   1   1   2   1   0   0   1   2   2   2   2   0   1   0   1   0   0   1   1   2   0   1   1   1   1   0   1   1   0   1   1   0   1   1   0   1
 MK-4-6                 1   1   1   1   2   0   1   2   0   2   1   2   0   1   1   0   1   1   1   0   1   0   1   0   2   1   0   0   2   1   1   0   1   2   1   2   0   1   1   2   2   2   1   1   1   1   0   1   1   0   0   1   0   0   1   0   1   2   1   1   1   0   0   1   2   0   1   1   2   1   1   2   1   0   1   0   1   2   2   0   1   0   0   1   2   0   1   2   2   1   2   1   2   2   0   1   2   2   1   0   2   1   2   1   1   2   0   1   1   1   1   2   0   1   1   2   2   1   2   1   2   2   1   0   0   1   1   2   2   2   0   0   1   1   1   2   1   0   1   1   0   1   0   2   2   2   1   0   1   0   1   1   2   0   1   0   1   2   0   1   0   2   1   1   1   1   2   1   0   0   0   2   2   1   2   0   1   0   1   0   0   1   1   2   0   1   2   0   1   0   1   1   0   2   1   1   1   1   0   1
 MK-4-7                 2   1   1   1   1   0   1   2   0   2   1   2   1   1   1   0   1   0   1   0   1   0   2   0   2   1   0   0   1   1   1   1   1   2   1   2   0   1   0   2   2   2   1   1   1   1   0   1   1   0   0   1   0   0   1   0   1   2   1   1   2   0   1   1   1   1   1   0   2   1   1   2   1   0   0   1   0   1   2   1   1   0   0   1   1   0   1   2   2   1   2   1   2   1   1   1   1   1   1   0   2   0   2   1   1   2   0   1   1   0   1   2   0   2   1   2   2   1   2   1   2   2   1   0   0   1   1   2   1   2   0   0   1   1   1   2   1   0   1   1   0   1   0   2   2   2   1   0   1   0   1   1   2   0   1   0   1   2   0   1   0   2   1   1   1   1   2   1   0   0   0   2   2   1   2   0   1   1   1   0   0   1   1   2   1   2   2   0   1   0   1   1   0   2   1   1   1   1   0   0
 MK-4-8                 1   0   0   1   1   0   1   1   0   2   1   2   1   1   1   0   1   0   0   0   1   0   2   0   2   1   0   0   1   1   0   1   1   1   1   2   0   1   0   2   2   2   1   2   1   1   0   2   1   0   0   1   0   1   1   0   1   2   2   1   2   0   1   1   1   1   1   0   2   1   1   2   1   1   0   1   1   1   2   1   1   0   0   1   1   0   1   1   2   1   2   1   2   1   1   2   2   1   1   0   2   0   1   1   2   1   1   1   1   1   1   2   1   2   1   2   2   1   1   1   2   2   1   0   0   1   1   2   1   2   0   0   1   1   1   2   1   0   1   0   0   1   0   2   2   2   1   1   1   0   1   1   2   0   1   1   0   2   0   1   0   2   1   1   0   0   2   1   0   0   0   2   2   0   2   0   1   1   1   0   0   1   2   2   1   2   2   0   1   2   1   1   0   2   1   1   1   1   0   0
 MK-4-9                 0   0   0   1   1   0   1   1   0   2   1   2   1   1   1   0   0   0   0   0   1   0   2   0   2   1   0   0   1   2   0   1   1   1   1   2   0   2   0   2   2   1   2   2   2   1   0   2   1   1   0   2   0   1   0   0   1   1   2   1   2   0   1   0   1   2   2   1   2   1   1   2   1   1   0   1   1   1   2   2   1   0   0   2   1   0   1   1   1   1   2   0   1   0   1   2   2   1   1   0   2   0   2   1   2   1   1   1   1   1   1   2   1   2   2   1   2   1   1   1   1   2   1   0   0   1   1   2   1   2   0   1   1   1   1   2   1   0   0   0   0   1   1   2   2   1   1   1   1   1   1   1   2   0   1   1   0   1   0   1   0   1   1   1   0   0   2   1   0   1   0   2   2   0   2   0   1   1   1   0   0   1   0   1   1   2   2   0   1   1   1   0   0   2   2   1   1   1   1   0
 MK-4-10                1   0   0   0   1   0   1   1   0   1   1   2   1   2   2   0   0   0   0   0   1   0   1   0   2   1   0   0   1   2   1   1   1   1   1   2   0   0   0   2   2   2   1   1   2   1   0   2   1   1   0   2   1   1   0   1   1   2   2   2   2   0   1   0   0   2   2   1   2   1   1   2   1   1   0   1   1   1   2   2   1   0   1   2   1   0   1   0   1   1   2   0   1   0   0   2   2   1   1   0   2   0   1   1   2   1   1   1   1   2   1   2   1   2   2   1   1   1   1   1   1   2   2   0   0   1   1   2   1   1   1   1   1   1   1   2   1   0   0   1   0   1   1   2   2   1   1   1   0   1   1   1   1   0   2   1   0   1   0   0   1   1   1   1   0   0   2   1   0   1   0   1   2   1   1   0   1   1   2   0   0   1   0   1   1   2   2   2   0   1   1   0   0   2   2   1   1   1   0   0
 MK-4-11                2   0   1   0   2   0   2   1   0   1   2   2   1   1   2   0   1   0   0   1   1   0   1   0   1   1   0   0   1   2   1   1   1   1   1   2   0   0   0   2   2   2   1   1   1   2   1   1   1   1   0   2   1   1   0   1   1   2   2   2   2   0   1   0   1   2   2   2   2   1   1   1   0   1   0   1   1   1   2   2   1   0   2   2   0   0   1   0   1   1   2   0   1   0   0   2   2   1   1   0   1   0   1   1   2   1   1   1   1   2   1   2   1   2   2   1   1   1   1   1   1   2   2   0   0   1   1   2   1   1   1   1   1   1   1   2   1   0   0   1   0   2   1   2   2   1   1   1   0   0   1   2   1   0   2   1   0   1   0   0   1   1   1   1   0   0   2   1   0   1   0   1   2   1   1   0   1   1   1   0   0   1   1   1   1   2   2   2   0   1   1   0   0   2   2   1   1   1   0   0
 MK-4-12                2   0   1   0   1   0   2   1   0   1   2   2   1   1   1   0   0   0   0   1   0   0   1   0   1   1   1   0   1   2   2   1   2   1   1   2   0   0   0   2   2   1   1   1   1   2   1   1   1   1   0   2   1   1   0   1   2   2   2   2   2   0   2   1   1   2   2   2   2   1   0   1   0   1   0   1   0   1   2   2   1   0   1   1   1   0   1   0   1   1   2   1   1   0   1   2   2   0   1   1   2   0   1   1   2   1   0   1   1   2   1   2   1   2   2   1   0   1   1   2   1   2   2   1   0   1   1   2   1   1   1   1   1   1   1   2   2   0   0   1   0   2   1   1   2   1   1   2   0   0   1   2   1   0   2   2   0   1   0   1   1   1   1   1   0   0   2   1   1   1   0   0   1   1   1   0   1   1   1   0   0   0   1   1   1   2   2   2   0   1   1   0   0   2   2   2   1   1   0   0
 MK-4-13                2   0   1   0   1   1   2   1   0   1   2   2   1   1   1   0   0   0   0   1   0   0   0   0   1   1   1   0   1   2   1   1   2   1   0   2   1   0   0   2   2   1   1   1   1   1   1   1   1   2   0   2   2   1   0   1   2   2   0   2   2   0   2   1   1   2   2   2   1   1   0   1   0   1   1   1   0   0   2   2   1   0   1   1   1   0   1   0   1   1   1   1   1   0   1   2   2   0   1   1   2   0   1   1   2   1   0   1   1   2   1   2   1   2   2   2   0   1   1   2   1   2   2   1   0   1   1   2   1   2   0   1   1   1   1   2   2   0   0   1   0   2   1   1   2   1   1   2   0   0   1   2   1   0   0   2   0   1   0   1   1   2   1   2   0   0   2   1   1   1   2   0   2   0   1   0   1   1   1   0   0   0   1   1   2   1   2   2   0   1   1   0   0   1   1   2   1   1   0   0
 MK-4-14                2   0   1   1   1   1   2   0   0   1   1   2   1   1   1   0   0   1   0   1   0   0   0   0   1   1   1   0   0   2   2   0   1   1   1   1   1   1   0   1   2   1   1   1   1   1   1   1   1   2   0   2   1   1   0   1   2   2   0   2   2   0   2   2   1   2   2   1   1   1   0   1   0   0   1   1   0   0   2   2   1   0   1   1   2   0   1   0   1   1   1   1   1   1   2   1   2   0   1   1   2   0   1   1   2   1   0   1   1   2   1   2   1   2   2   1   1   1   1   2   1   2   2   1   0   1   1   2   1   2   2   1   1   1   1   2   2   1   0   1   0   2   1   1   2   1   1   2   1   0   1   2   1   0   0   1   0   1   0   1   2   2   1   2   0   1   2   2   1   1   1   1   2   0   1   0   1   1   1   1   0   0   1   0   2   1   2   2   0   1   1   0   0   1   2   2   1   1   0   0
 MK-4-15                2   0   1   1   1   2   2   0   0   0   1   2   1   2   1   1   1   1   0   2   0   1   0   0   1   1   1   0   0   2   2   1   0   1   1   1   1   1   0   2   2   1   1   1   1   1   1   1   1   2   0   2   1   1   0   1   1   1   0   2   1   0   1   2   1   0   1   1   1   1   0   1   1   1   1   1   0   1   2   2   1   1   1   1   2   0   1   0   1   1   2   1   2   0   2   1   1   0   1   1   2   1   1   0   2   1   0   1   0   2   1   2   1   2   2   1   1   1   1   2   1   2   2   0   0   1   1   2   1   2   2   1   1   1   2   2   2   1   0   1   1   1   1   1   2   2   1   2   1   0   1   2   0   0   0   1   0   1   1   1   2   2   1   1   0   1   2   0   1   1   0   1   2   0   1   0   1   1   1   1   0   0   1   1   2   2   1   1   0   0   1   0   1   1   2   2   1   2   1   0
 MK-4-16                2   1   1   1   2   2   2   0   0   0   1   2   1   2   1   2   1   1   1   2   1   1   0   0   1   1   1   0   0   2   2   1   0   1   1   1   0   1   0   2   2   1   1   1   1   1   1   0   1   2   0   2   0   1   0   1   0   1   0   2   2   0   1   2   1   0   1   2   2   1   0   1   1   1   1   1   1   1   1   2   1   1   0   1   2   0   1   1   1   1   2   1   2   1   2   1   0   0   1   0   2   1   1   0   2   2   0   1   0   2   1   2   1   2   2   1   1   1   1   2   1   2   2   0   0   1   1   2   2   2   1   1   1   2   2   2   1   1   0   0   1   0   1   1   1   2   1   2   1   1   1   2   0   0   0   1   0   2   1   1   2   1   1   1   0   1   2   0   1   0   1   1   2   0   1   0   1   1   1   1   0   0   1   1   2   1   1   1   0   0   0   0   1   1   1   2   1   2   2   1
 MK-5-1                 1   1   1   0   1   1   1   1   0   2   1   2   1   2   1   1   0   0   2   1   2   1   1   1   1   1   0   0   1   0   2   2   0   1   1   1   2   1   1   1   1   2   2   1   1   0   2   1   2   2   0   1   1   1   1   2   2   0   1   1   0   2   0   1   1   0   1   1   0   1   1   2   1   1   2   0   2   1   1   1   1   2   0   0   0   1   1   1   1   1   0   0   2   2   0   0   1   1   0   0   1   1   2   2   1   0   1   1   0   1   2   1   1   1   2   2   0   0   2   2   1   1   1   1   0   1   2   0   0   0   2   2   2   1   0   1   1   2   2   1   1   2   2   2   0   2   1   2   0   2   0   1   2   1   1   1   2   0   2   1   0   0   0   2   2   0   0   1   1   1   1   1   2   1   1   2   2   2   1   2   0   2   0   1   0   2   2   1   1   1   1   1   2   2   0   1   0   1   2   2
 MK-5-2                 1   1   1   1   1   1   1   1   1   1   1   2   1   2   1   1   0   0   2   1   1   1   1   1   0   1   0   1   1   0   2   2   0   1   1   1   2   1   1   1   1   2   2   1   1   0   2   1   2   2   0   2   1   0   1   2   2   1   1   1   1   2   0   1   1   0   1   1   2   1   1   1   1   1   2   0   2   1   1   1   1   0   0   0   0   1   1   1   1   1   0   0   1   2   0   0   1   1   0   0   1   1   2   1   1   0   1   1   0   1   2   1   1   1   2   1   0   0   2   2   1   1   1   2   0   1   1   0   0   0   2   2   2   1   0   1   1   1   2   1   1   2   2   2   0   2   1   2   0   2   0   1   2   1   1   1   2   0   2   2   0   0   1   2   2   2   0   1   2   2   1   0   2   1   1   2   2   2   1   2   1   2   0   1   1   2   2   1   1   1   0   1   2   2   0   1   0   1   2   1
 MK-5-3                 1   1   1   1   0   1   1   1   1   1   1   2   1   2   1   1   0   0   2   1   1   1   1   1   1   0   0   1   1   0   2   1   0   1   1   1   2   1   1   2   1   2   2   1   1   0   1   1   2   2   0   2   1   0   1   1   1   1   1   1   1   2   0   1   0   0   1   1   2   1   1   1   0   1   2   0   2   1   1   1   1   0   0   0   0   1   1   1   2   0   0   0   1   2   0   0   1   1   0   0   0   1   1   0   1   0   1   0   0   2   2   1   1   1   2   1   0   0   2   2   1   0   1   2   1   1   1   1   0   1   2   2   2   1   0   1   0   1   2   0   1   1   2   2   0   2   1   2   1   2   0   0   2   1   0   1   2   0   2   2   0   0   1   2   2   1   0   1   2   2   1   1   1   0   1   2   2   2   0   2   0   2   0   1   0   2   1   1   1   1   1   1   1   2   0   2   0   0   2   2
 MK-5-4                 1   1   1   0   0   1   1   1   1   1   1   2   1   2   0   1   0   0   2   1   0   1   0   1   1   0   0   1   1   0   2   1   1   1   1   1   2   1   2   2   1   2   2   1   1   0   1   1   2   1   0   2   1   0   1   2   0   1   2   1   1   2   0   1   0   0   1   0   1   1   1   1   0   1   1   1   2   1   2   1   1   0   1   1   1   1   1   1   2   1   0   0   1   1   0   0   1   0   1   0   0   1   1   0   1   0   1   0   0   1   2   1   1   1   1   1   0   0   2   2   1   0   1   1   1   1   1   1   0   1   2   2   2   0   0   1   0   1   2   0   1   1   2   2   0   1   1   2   1   1   0   0   2   1   0   1   2   0   2   1   0   0   1   2   2   1   1   1   2   1   2   2   1   0   1   0   2   2   1   2   0   2   0   1   0   2   0   1   0   1   1   1   2   1   0   1   0   0   2   2
 MK-5-5                 1   1   2   0   0   1   2   2   1   1   1   2   1   1   0   1   0   0   2   1   0   1   0   1   1   1   0   1   1   0   2   1   1   1   1   2   2   1   2   2   1   2   2   1   1   1   1   1   2   2   0   2   2   0   1   2   0   1   2   2   1   2   0   2   0   0   1   0   2   0   0   1   1   1   1   1   2   0   1   1   1   0   1   1   1   1   1   1   2   1   2   1   1   1   0   0   2   1   1   1   0   1   1   0   1   0   2   0   0   1   2   1   1   1   1   1   0   0   2   2   1   0   1   0   2   1   1   1   1   1   1   2   2   0   0   1   0   1   2   0   1   1   1   2   0   1   1   2   0   1   0   0   2   1   1   1   2   1   2   1   0   0   1   2   2   1   1   1   2   1   2   2   1   0   1   0   2   2   1   2   0   2   0   1   0   1   0   2   0   1   2   1   2   1   0   1   0   1   2   2
 MK-5-6                 2   1   1   0   0   1   2   2   1   1   1   2   1   1   0   1   0   0   2   1   0   1   0   1   1   0   0   2   1   0   2   1   0   1   1   2   2   1   2   2   2   1   2   2   1   1   1   1   2   2   0   1   2   0   1   0   0   2   2   2   1   2   0   2   0   0   1   0   1   0   0   1   2   1   1   1   2   0   1   2   1   0   1   1   1   1   1   1   2   1   2   1   1   1   0   0   2   1   1   1   0   1   2   0   1   0   2   0   0   1   2   1   1   1   1   1   1   0   2   2   2   0   1   0   2   1   1   1   1   1   0   2   2   0   0   1   0   1   2   0   1   1   1   1   1   1   1   2   0   1   1   0   2   1   1   1   2   1   2   1   1   1   1   2   1   1   1   1   2   1   2   2   1   0   0   0   2   1   1   2   0   1   1   1   0   2   0   2   0   1   2   1   2   0   1   1   0   1   2   1
 MK-5-7                 2   1   1   0   0   1   2   2   1   1   1   1   1   1   0   2   0   0   2   1   1   1   0   1   1   0   0   2   1   0   2   1   1   1   1   2   2   1   2   2   2   1   2   2   1   1   1   1   2   2   0   1   2   1   1   1   0   2   2   1   1   2   0   1   0   0   1   0   1   0   0   1   1   1   1   1   1   0   1   2   1   0   1   1   1   1   2   2   2   1   1   1   1   0   1   0   2   1   2   1   0   1   1   0   1   0   2   0   0   1   2   1   1   1   2   1   1   1   2   2   1   0   1   0   1   1   1   1   0   1   0   2   2   0   0   1   0   1   2   0   1   1   1   1   1   1   1   1   0   1   1   0   1   1   1   1   2   1   2   1   1   1   1   2   1   1   1   1   2   1   2   2   1   0   1   0   2   1   1   2   0   1   1   0   0   2   0   2   1   1   2   1   2   0   1   1   0   1   2   0
 MK-5-8                 2   1   1   0   0   1   1   2   1   2   2   1   1   1   1   2   0   0   0   0   1   1   1   1   1   0   1   2   1   0   2   1   1   0   1   2   2   1   2   2   2   1   2   1   1   2   1   1   2   2   0   1   2   2   2   1   0   2   2   1   1   2   0   0   0   0   1   0   1   0   0   1   1   1   1   1   1   1   2   2   1   0   1   1   1   2   2   2   1   2   1   1   1   0   1   0   2   1   2   1   1   1   0   0   0   0   2   0   0   1   2   1   1   1   2   1   1   1   2   2   1   0   0   0   1   1   1   1   1   1   0   2   2   1   0   1   0   1   2   0   1   1   2   1   1   1   1   1   0   1   0   0   1   1   1   1   2   1   1   0   1   1   1   2   1   1   1   0   2   1   2   2   1   0   1   0   2   2   1   2   0   1   1   1   0   2   0   1   1   1   1   1   2   0   2   1   0   1   2   0
 MK-5-9                 1   1   1   0   0   1   1   2   2   2   2   2   1   1   1   2   0   0   0   0   1   0   2   1   1   0   1   2   1   0   1   1   1   0   1   2   2   1   2   2   2   1   2   1   1   2   1   1   2   2   0   1   2   2   2   1   0   2   2   1   0   2   1   0   0   0   1   0   0   0   1   1   1   0   1   1   1   2   2   2   1   0   1   1   1   2   2   2   1   2   1   1   1   0   1   0   2   1   2   1   1   1   0   0   0   0   1   0   0   1   2   1   2   1   2   1   1   1   2   2   1   0   0   0   1   1   1   1   1   1   0   2   2   1   0   1   0   1   2   0   1   2   2   1   1   1   1   1   0   1   0   1   1   1   1   1   2   1   1   0   1   1   2   2   1   1   1   0   2   2   2   2   1   0   1   0   2   2   1   2   0   1   2   0   0   2   0   1   1   1   1   1   2   0   2   0   0   1   1   0
 MK-5-10                1   1   1   1   0   1   1   1   2   2   2   2   1   1   1   2   0   1   0   1   1   0   1   1   1   1   1   2   1   0   1   1   0   0   1   2   2   1   2   2   2   1   1   1   2   2   1   1   2   2   0   1   2   2   2   1   0   1   2   1   0   2   1   0   0   0   1   0   1   0   1   1   1   0   1   1   1   2   2   2   1   0   0   1   1   2   2   2   1   2   1   2   1   1   1   0   2   1   2   2   1   1   0   0   0   0   1   0   0   1   2   1   2   1   2   1   1   1   2   2   1   1   0   0   2   1   1   1   1   2   0   2   2   2   0   2   0   1   2   0   1   1   1   1   1   1   1   1   0   1   0   1   1   1   1   1   2   1   1   0   1   2   2   1   1   1   1   1   2   2   2   2   0   0   1   0   2   2   1   2   0   1   1   0   0   2   0   1   1   1   1   1   2   0   2   0   0   1   1   0
 MK-5-11                1   0   1   1   0   1   1   1   1   2   2   2   1   1   1   2   0   2   1   1   1   0   1   1   1   1   1   2   1   0   1   1   2   0   1   2   2   1   2   1   2   1   1   1   2   2   1   1   2   2   0   1   2   2   2   1   0   1   2   1   0   2   1   0   0   0   1   0   1   1   1   1   1   0   1   1   1   2   2   2   1   0   0   1   1   2   2   2   1   2   1   2   1   1   1   0   2   1   2   2   1   1   0   0   0   0   1   0   1   1   2   1   2   1   2   1   2   0   2   2   1   1   0   0   2   1   1   0   1   2   0   2   2   2   0   2   0   1   2   1   1   1   1   1   1   1   1   1   0   1   0   1   1   1   0   1   2   1   0   0   1   2   2   1   1   1   1   1   2   2   2   2   0   2   1   0   1   2   1   2   0   1   1   0   0   2   0   1   1   1   1   0   1   0   2   1   0   1   0   0
 MK-5-12                1   0   1   1   0   1   1   1   1   2   2   1   1   1   1   2   0   2   1   1   1   0   1   1   1   1   1   2   1   0   1   1   1   0   1   2   2   2   2   1   2   1   1   1   1   1   1   1   2   2   0   2   2   2   2   1   1   0   2   1   0   2   2   0   0   0   1   0   1   1   1   1   1   0   1   1   1   2   1   2   1   0   0   2   1   2   2   2   1   2   1   2   1   1   2   0   2   1   2   2   1   0   0   1   1   0   1   0   1   0   2   1   2   1   1   1   2   0   2   2   1   1   0   0   2   2   1   0   2   1   0   2   2   2   0   2   0   1   2   1   1   1   1   1   1   1   1   1   0   1   1   1   0   1   0   1   2   1   1   0   1   2   2   1   1   1   1   1   2   1   2   2   0   2   1   1   1   2   1   2   0   1   0   0   0   2   0   1   1   1   1   0   0   1   2   1   0   1   0   1
 MK-5-13                1   0   1   1   0   1   1   1   1   2   2   1   1   1   1   2   0   2   1   0   1   0   1   1   1   1   1   2   0   1   1   1   1   0   1   2   2   2   2   1   2   1   1   2   1   1   1   1   2   2   0   2   2   2   2   1   1   0   2   1   1   2   1   0   0   0   1   0   1   1   1   1   1   0   1   1   1   2   1   1   1   1   0   1   2   2   2   1   1   2   1   2   1   1   1   0   1   1   2   1   1   0   0   1   1   0   1   0   1   0   2   1   2   1   1   0   2   0   2   2   1   1   0   1   2   1   1   1   1   2   0   2   1   2   0   2   0   1   2   1   1   1   0   1   1   1   1   1   0   1   1   1   0   1   0   0   1   1   1   0   1   2   2   1   1   1   1   1   2   1   2   2   0   1   1   1   0   2   1   2   0   1   0   0   0   2   0   1   0   1   1   0   0   1   1   2   1   1   0   1
 MK-5-14                0   1   2   2   0   1   1   1   1   2   1   1   2   1   2   2   0   2   2   0   1   0   2   2   2   1   1   2   0   1   2   1   1   0   1   1   2   2   2   1   1   1   1   2   1   1   1   1   2   2   0   2   2   1   1   1   1   1   2   2   1   1   0   0   0   1   1   0   1   1   1   0   1   1   0   1   1   2   1   2   1   1   0   1   2   2   2   1   1   2   2   2   1   1   1   0   1   1   2   1   1   0   1   1   1   0   1   0   1   0   2   0   2   1   1   1   2   0   2   2   2   0   0   1   2   1   1   1   1   2   0   2   1   2   0   2   0   1   1   1   1   1   0   1   1   1   1   1   0   1   1   1   0   1   0   0   1   1   1   0   1   2   1   1   0   1   1   1   2   1   2   2   0   1   1   0   0   2   1   2   1   1   0   0   0   2   0   1   1   1   1   0   0   1   1   2   1   1   0   1
 MK-5-15                0   1   2   2   0   1   1   0   1   2   1   1   2   0   2   1   0   1   0   1   1   0   1   2   2   1   1   1   0   2   2   1   1   0   1   1   2   2   1   1   1   1   1   2   1   1   1   1   2   2   0   1   2   1   1   1   1   2   1   2   2   1   0   0   0   1   1   0   1   1   1   0   1   0   0   1   1   1   1   2   1   1   0   0   2   2   2   1   1   1   1   2   1   1   1   1   1   1   2   1   1   0   1   1   2   0   1   1   1   1   0   0   1   1   2   1   2   0   2   2   1   0   1   0   2   1   1   1   1   2   0   2   1   2   0   2   0   1   0   1   1   1   0   1   1   1   1   1   0   1   1   1   0   1   0   0   1   1   1   0   2   1   1   1   0   1   1   1   1   1   2   1   0   1   1   0   0   2   1   2   1   1   1   0   0   2   0   1   1   1   1   0   2   1   1   2   1   1   1   1
 MK-5-16                0   1   2   2   0   2   1   0   1   2   2   1   1   0   2   1   0   1   1   1   1   1   1   2   2   1   1   1   0   2   1   1   1   0   1   1   2   1   1   1   1   1   2   2   1   1   1   0   2   2   0   2   2   1   2   1   1   1   1   2   2   2   0   0   0   1   2   0   1   1   1   0   1   0   0   1   1   1   1   2   1   1   0   0   1   1   2   1   1   1   1   2   1   1   1   1   1   1   2   1   1   0   1   1   2   0   1   1   1   2   0   0   1   0   1   1   2   0   2   2   1   0   1   0   2   1   1   1   1   2   0   2   1   1   0   2   0   0   0   1   1   1   0   1   1   0   1   1   0   1   1   1   1   1   1   1   1   1   1   0   1   1   1   2   1   1   1   0   1   1   1   1   0   0   1   0   1   2   1   2   1   1   0   0   0   2   0   1   1   2   1   0   2   1   1   2   1   1   1   1
 MK-6-1                 1   0   0   2   1   1   2   2   0   2   1   1   0   2   2   1   0   1   1   1   0   1   0   1   2   0   2   1   2   1   0   1   0   1   1   1   1   1   2   1   0   0   0   0   1   1   1   2   2   0   1   1   1   1   2   1   1   2   2   1   1   1   1   2   1   0   2   0   0   1   0   2   1   1   2   1   2   2   1   0   0   0   0   1   0   2   1   1   1   0   0   1   2   0   2   0   1   1   1   1   1   1   0   1   1   2   2   0   2   2   2   1   2   0   1   2   2   0   2   0   2   1   2   1   0   2   1   1   2   2   2   2   0   1   0   1   2   0   0   1   1   0   1   1   1   2   2   1   2   1   1   0   1   2   0   0   1   1   1   2   1   1   1   1   1   1   2   0   2   0   1   2   1   1   0   0   1   0   0   0   1   0   0   2   0   1   1   2   2   1   1   2   2   0   1   1   2   1   2   2
 MK-6-2                 1   0   0   1   1   1   1   2   0   1   0   1   0   2   2   1   0   1   2   1   0   1   0   2   2   0   2   1   2   1   0   1   0   1   1   1   1   1   1   1   1   1   0   0   1   1   1   2   2   0   2   1   1   2   2   1   1   2   2   1   1   1   1   2   1   1   2   0   1   1   0   2   1   1   2   1   2   2   1   0   0   0   0   1   0   2   1   1   1   0   0   1   1   0   2   0   1   1   1   1   1   0   0   1   1   1   2   1   2   2   2   1   2   0   2   2   2   0   2   1   2   1   2   1   2   2   1   1   2   2   2   2   0   1   0   1   2   0   0   1   1   1   1   1   1   2   1   1   2   1   1   0   0   2   0   1   1   1   1   2   1   1   1   1   1   1   2   1   2   0   0   1   1   1   0   0   1   0   1   0   1   0   0   2   0   2   1   2   2   1   1   2   1   0   1   1   2   1   1   2
 MK-6-3                 1   0   1   2   1   1   1   2   0   1   0   1   0   2   2   1   0   1   2   1   0   1   1   2   2   1   2   1   2   0   0   2   0   1   1   0   1   1   1   0   1   0   0   0   1   2   1   1   2   1   2   1   1   2   2   1   1   2   2   1   1   1   1   2   1   0   2   0   1   1   0   2   1   1   2   1   2   1   1   0   0   1   0   1   1   2   1   2   1   0   0   0   1   1   2   1   1   1   1   0   1   0   0   2   1   1   2   2   2   1   1   1   2   0   2   2   2   0   2   1   2   1   2   1   2   1   1   1   2   2   2   1   0   1   0   1   1   0   0   1   1   1   1   1   1   2   0   1   2   1   0   2   0   1   1   0   1   1   1   2   1   1   1   1   1   1   2   1   2   0   0   1   0   1   0   0   1   0   1   1   2   0   0   2   0   2   1   2   2   1   1   1   1   0   1   0   2   1   1   2
 MK-6-4                 1   0   1   2   1   1   2   2   0   1   0   1   1   2   2   2   0   1   2   1   0   1   1   2   2   1   2   1   2   0   0   2   0   2   1   0   1   1   1   0   1   0   0   0   0   2   1   1   2   1   2   2   1   2   2   1   1   2   1   1   1   1   1   2   1   0   2   1   0   1   0   2   0   1   2   1   2   1   2   0   0   1   0   1   1   2   1   2   1   0   1   0   1   1   2   1   1   1   1   0   1   0   0   2   1   2   2   2   2   1   1   1   1   0   2   2   2   0   2   1   2   1   2   1   2   1   1   0   2   2   2   1   0   1   0   1   1   1   0   1   1   1   1   1   1   2   1   1   2   1   0   2   0   1   1   2   2   1   1   2   1   2   1   1   1   1   2   1   2   0   1   1   0   1   0   0   2   0   1   1   2   1   1   1   0   2   1   2   1   1   1   1   1   0   1   0   2   1   1   2
 MK-6-5                 1   0   1   2   1   1   2   2   0   2   1   1   1   1   2   1   0   1   2   1   0   1   1   2   2   1   1   1   2   0   0   2   0   2   1   0   1   1   1   0   1   0   0   1   0   2   1   1   2   1   2   1   1   2   2   1   1   2   1   1   1   1   1   1   0   0   2   1   0   1   0   1   0   0   1   1   1   1   2   0   0   1   0   1   1   2   1   2   1   0   2   0   2   1   2   1   1   1   1   1   1   0   0   2   2   2   1   1   2   0   1   1   1   0   2   1   2   0   2   1   2   1   1   1   2   2   1   0   2   2   2   1   0   1   0   1   1   1   0   0   1   1   2   1   2   2   1   2   2   1   0   2   0   1   1   2   2   1   0   1   2   2   2   1   0   1   2   1   2   1   0   2   0   1   0   0   2   0   0   1   2   1   0   1   0   1   1   2   1   1   2   1   1   0   1   2   2   1   1   2
 MK-6-6                 1   0   1   2   1   1   1   2   0   1   0   1   1   1   2   1   0   1   1   1   0   1   1   2   2   2   1   1   2   0   0   2   0   2   1   0   1   1   1   0   1   0   0   1   0   2   1   1   2   1   1   1   1   2   2   1   1   2   1   1   1   2   0   1   1   0   2   1   0   1   0   1   1   0   1   1   1   1   2   0   0   1   0   2   1   2   1   2   1   0   1   1   2   2   2   1   1   1   1   1   1   0   0   2   2   2   1   1   2   0   1   1   1   0   2   0   1   0   2   1   2   1   1   1   2   2   1   0   2   2   2   1   0   2   0   1   1   1   1   0   0   1   2   1   2   2   1   2   2   1   0   2   0   1   1   2   2   1   0   1   2   2   1   1   0   1   2   2   2   1   0   2   0   0   1   0   2   1   0   0   2   1   1   1   0   1   2   2   1   1   2   1   1   0   1   2   2   1   1   1
 MK-6-7                 1   0   1   2   1   1   1   2   1   1   0   1   1   1   2   1   0   1   1   1   0   1   1   1   2   2   1   1   1   0   0   2   0   2   1   0   1   1   1   0   1   0   0   1   1   1   1   2   2   1   1   1   1   2   2   1   1   2   1   2   1   2   0   1   0   0   2   1   0   0   0   1   1   0   1   1   1   2   2   0   0   1   0   1   1   2   1   2   2   0   0   1   2   2   2   1   1   1   1   1   0   0   1   2   2   1   2   1   2   0   1   1   1   0   2   0   1   0   2   1   2   1   1   1   1   2   1   0   2   2   2   0   1   1   0   1   2   0   1   0   0   0   2   1   2   2   0   2   2   1   0   2   0   1   1   2   2   1   0   1   1   2   1   1   1   1   2   2   2   1   0   2   0   0   1   0   2   2   0   1   2   1   0   1   0   1   2   1   1   1   2   1   2   1   1   1   2   1   1   1
 MK-6-8                 1   0   1   2   1   2   1   2   1   1   0   2   1   1   2   1   0   0   1   1   1   1   1   1   2   2   1   2   1   0   0   2   0   2   1   0   1   1   1   0   1   0   0   1   2   0   0   2   2   1   1   1   1   2   2   1   0   2   0   2   0   2   0   1   0   0   2   1   0   0   0   1   1   0   2   1   1   2   2   0   1   1   0   1   1   2   1   1   1   0   0   1   2   2   2   1   1   0   1   1   0   0   1   2   2   1   2   1   2   0   0   1   1   0   1   0   1   0   2   1   2   1   1   2   1   2   1   0   2   2   2   0   2   1   0   1   2   0   1   0   1   0   1   1   2   2   1   2   2   1   1   2   0   1   1   2   2   1   0   1   1   2   1   1   1   1   2   2   2   0   0   2   0   0   1   0   2   2   0   1   2   1   0   1   0   1   2   1   1   0   2   1   2   1   1   1   2   1   1   1
 MK-6-9                 1   0   1   2   1   2   1   2   1   1   0   2   1   1   2   1   0   0   1   1   1   1   1   1   2   2   2   2   0   0   1   1   1   2   1   0   1   2   1   0   1   0   0   1   2   0   0   2   2   1   1   1   1   2   1   1   0   2   0   2   0   2   0   1   0   0   2   1   0   0   0   1   1   0   2   1   1   2   2   0   1   1   0   1   1   2   1   1   1   1   0   0   2   2   2   1   1   0   1   1   0   0   1   2   2   1   1   1   2   0   0   1   1   1   1   0   1   0   1   1   2   1   1   2   1   2   1   0   2   2   2   1   2   1   0   0   2   0   1   0   1   0   1   1   2   2   1   1   2   1   1   2   0   0   1   2   2   2   0   1   1   1   2   1   1   1   2   2   2   0   0   2   0   0   1   0   2   1   1   1   1   1   1   1   0   1   2   1   1   1   0   1   2   1   1   1   1   1   1   1
 MK-6-10                1   0   2   1   1   2   1   2   1   1   1   2   1   2   2   1   1   0   2   1   1   2   1   1   2   1   2   2   0   0   1   1   1   2   1   0   1   2   1   0   1   0   0   1   1   1   0   1   2   1   1   1   2   1   1   1   0   2   1   2   0   2   0   1   0   0   2   1   0   0   0   1   1   0   2   1   1   2   2   0   1   1   0   1   1   2   1   1   2   1   0   0   2   2   2   1   1   0   1   1   1   0   0   2   2   1   1   0   2   0   0   1   1   0   1   0   1   0   1   1   2   1   1   2   1   1   1   0   2   1   2   1   2   1   0   0   2   0   1   0   1   0   0   1   2   2   1   1   2   2   1   2   0   0   1   2   2   2   0   2   1   1   2   2   1   1   2   2   2   0   0   2   0   1   1   0   2   1   1   1   1   2   1   1   0   1   2   1   1   1   0   1   1   1   1   1   1   1   1   0
 MK-6-11                1   1   1   2   1   2   1   2   2   1   1   2   1   2   2   0   0   0   2   1   0   2   1   1   2   1   2   2   0   0   1   1   1   2   1   0   1   2   2   0   1   0   0   1   1   1   0   1   2   1   1   1   2   1   1   1   0   2   1   2   0   2   0   1   0   0   2   2   0   1   1   1   1   1   2   1   1   2   2   0   1   1   0   1   1   2   1   1   2   1   0   0   2   2   1   1   2   0   1   2   1   0   0   2   1   1   1   0   2   0   0   0   1   0   1   0   1   0   1   1   2   1   1   2   1   2   1   0   2   2   2   0   2   1   0   0   2   0   1   0   1   0   0   1   1   2   0   1   2   2   1   2   0   0   1   1   2   2   0   2   1   1   2   2   1   1   2   2   2   0   0   2   1   1   1   0   2   1   1   1   2   2   1   1   0   1   2   0   1   1   0   1   1   1   1   1   1   1   1   1
 MK-6-12                2   1   1   2   1   1   1   2   1   1   1   2   1   1   2   0   0   0   2   1   0   2   1   1   1   1   2   2   1   0   1   1   1   2   1   0   1   2   2   0   1   1   0   1   1   1   0   1   2   1   2   1   2   1   1   1   0   2   1   2   0   1   0   1   0   0   2   2   0   1   1   1   1   0   1   1   1   2   1   0   1   1   0   2   1   2   1   1   1   0   0   0   1   2   1   1   1   0   2   2   1   0   0   1   1   1   1   0   2   0   1   0   1   0   1   0   0   0   1   2   2   1   1   2   1   2   1   0   1   2   2   0   0   1   0   0   2   0   1   1   1   0   0   1   1   2   0   1   2   2   1   2   0   0   1   1   2   2   0   2   1   1   2   2   0   0   2   2   2   0   0   2   1   1   1   0   1   1   0   1   2   2   0   1   0   1   2   0   2   1   0   1   1   1   1   0   1   1   1   1
 MK-6-13                2   1   1   2   1   0   1   1   1   1   1   2   1   1   1   1   0   0   1   1   0   1   1   1   0   1   2   2   1   0   1   1   1   2   1   0   1   2   2   0   2   1   1   1   1   1   0   1   2   1   1   2   2   1   1   1   0   2   1   2   0   2   1   1   0   0   1   2   0   1   1   1   1   0   1   1   1   2   1   0   2   1   0   2   1   2   1   1   1   0   0   0   1   1   1   1   1   0   2   1   1   1   0   1   1   1   1   1   2   0   1   0   1   0   1   0   2   0   1   2   1   1   1   2   1   2   1   0   1   2   2   0   1   2   0   1   2   0   1   1   1   1   1   0   0   2   0   1   2   2   1   2   0   1   1   1   1   2   0   2   1   1   2   2   0   0   2   2   2   1   0   2   1   1   1   0   1   1   0   1   2   1   1   1   0   1   1   0   2   0   0   1   1   1   1   0   1   2   1   1
 MK-6-14                2   0   1   2   0   1   1   1   1   1   1   2   1   1   1   1   1   1   0   2   0   1   1   0   0   1   2   2   0   0   1   1   1   2   0   0   1   2   2   0   2   1   0   1   1   1   0   0   2   1   1   2   1   1   1   0   0   2   1   2   0   2   0   1   0   0   2   2   1   1   1   1   1   0   1   1   1   2   1   0   2   1   0   2   1   2   1   1   1   1   1   1   2   1   1   1   1   0   2   1   1   1   0   1   1   1   1   1   2   0   2   0   1   0   1   0   2   0   1   2   1   1   1   2   1   2   1   0   1   2   2   2   1   2   0   1   2   0   1   1   2   1   1   1   1   2   0   1   2   2   1   1   0   0   1   1   1   2   0   2   1   1   2   2   0   0   2   1   2   1   1   1   1   1   1   0   2   1   0   1   2   1   2   1   0   1   1   0   2   0   1   1   1   1   1   0   1   2   1   1
 MK-6-15                1   0   1   1   0   1   1   1   1   1   1   1   1   1   1   1   1   1   1   2   0   1   1   0   0   1   1   2   0   0   1   1   1   2   0   1   1   2   2   0   2   1   1   1   1   1   1   0   2   1   2   2   1   1   1   0   0   2   1   1   0   2   0   1   1   2   2   2   1   1   1   1   2   1   1   1   1   2   2   0   2   1   0   2   1   2   1   1   1   1   1   1   2   1   1   0   1   0   2   1   1   2   0   1   1   1   1   1   2   0   2   0   1   0   1   0   2   0   1   2   1   2   1   2   1   2   1   0   1   2   2   2   1   2   0   1   1   0   1   1   2   1   1   1   1   2   0   1   1   2   1   1   0   0   1   2   1   1   0   2   2   1   2   2   0   0   2   1   2   1   1   1   1   1   1   0   1   1   0   0   2   1   2   1   0   1   1   1   1   0   1   1   1   1   1   1   1   2   1   1
 MK-6-16                1   0   1   1   1   1   1   1   1   1   1   0   1   1   0   1   1   1   1   2   0   2   1   0   0   1   1   2   0   0   1   2   2   2   1   2   1   2   2   0   2   2   1   1   1   0   1   0   2   1   2   1   1   1   0   0   0   1   1   1   1   2   0   1   1   2   2   2   1   1   1   1   2   0   1   2   1   2   2   0   2   1   0   2   1   1   1   1   0   0   1   1   2   1   1   0   1   0   2   1   2   2   0   1   1   1   1   1   2   0   2   0   1   0   1   1   2   0   2   2   1   2   0   2   1   2   1   0   1   2   1   2   1   2   0   0   1   0   1   1   1   1   1   0   1   2   1   1   0   2   1   1   0   0   1   2   1   1   0   2   2   1   1   2   0   0   1   2   1   2   0   1   2   1   1   0   1   1   0   0   2   0   2   1   1   2   1   1   1   1   1   1   1   1   1   1   2   2   1   1
 
!****************************************** Phenotypic Data **********************************************************
!-100.0 is resevred for missing phenotype
SimulatedTrait1        10.3972   10.6959    9.7029    8.6008    8.4087   10.5619    9.8526   10.5285    9.0274   10.2464    9.4855    8.9362   10.2015   11.2655   11.0570   10.3083    9.3352    9.5437   10.1025    9.9809   10.0476    8.7507   10.6700   10.2715   10.3088   11.6241   10.1851   12.1253    9.2393    7.9643    9.7442    9.8157   11.0863    8.7325   11.5598   10.5475   10.1028    9.0435    8.7762   10.6056   10.8594    7.0396   11.2144    9.3559   10.0586   10.1435   10.0528   10.0332    9.7211   10.4325    8.9137    9.3447   10.5424    9.4764   11.1918   10.7203   10.2176   10.4425   10.9917   11.0358    9.8158    9.4961    9.2768    9.0494    8.8793    9.8518    8.9472    7.9997    9.0652    9.6251   10.9790    8.7481   11.5358   11.0519   10.1235   10.7977    9.6980   11.5166   10.4140    9.4601    8.8485   11.0167   11.2634    9.3980   10.3472    9.6040    8.4933    9.8215    9.9255    9.7576    9.7635   10.1444   10.6366   10.8118    9.8544   10.3313   10.8686    8.0636   10.0895    9.7725    9.3185    9.8711    9.5847   10.9921   10.5381    9.8737    8.9168    8.8049    8.4651    9.6161   11.7683    9.3337    9.3076   10.9353    8.0508    9.6773    8.5869   10.3781    9.0933    8.8194   10.4062    9.4350    9.8677   10.1619   12.5901    9.5824   10.3909    9.2450    8.9468   10.2602    9.3503   10.4172   10.9463    9.5044    8.9001    9.9530   10.5290   11.0831   11.2609    9.9071   10.8399    9.3683   10.9215    9.7932    8.7481    8.8259   11.0730    9.8738   10.1655   10.5719   10.3216   11.5574   10.4150   12.4302   10.4057   10.9348   10.4404    9.4003   10.6904   10.2944   10.6532    9.5809    9.1495    8.4601   10.0721    9.9216   10.5546    8.3295    8.5287    9.1506   10.2783    9.6667    9.3108    8.6454    8.7681    8.3863   10.2768   10.9774   10.5744    9.9469    9.8067    9.1351   10.1578   10.7422    9.8217   11.3146    9.2604    9.4953    7.1693    9.4114   10.1023   11.7372    9.9491    9.8636   10.9993   11.1997    9.6535   10.1193    9.6409   11.6252
 
