# Supplementary material for: Inclusive Composite Interval Mapping of QTL by Environment Interactions in Biparental Populations
Source: PLoS One. 2015 Jul 10;10(7):e0132414. doi: 10.1371/journal.pone.0132414 (PMC4498613; doi:10.1371/journal.pone.0132414)
Supplement: S2 File — (ZIP) [file pone.0132414.s002.zip › F2 population/e=1/run_00005.met]

!**********************Note: lines staring with "!" are remarks and will be ignored in the program********************
!*********************************General Information**********************************
!Assuming F1 = P1 x P2, populations available in QTL IciMapping are: 
!  1, P1BC1F1 = P1 x F1, the first backcrossing where P1 is used as the recurrent parent;
!  2, P2BC1F1 = P2 x F1, the first backcrossing where P2 is used as the recurrent parent;
!  3, F1DH, F1-derived doubled haploids; 
!  4, RIL or F1RIL, recombination inbred lines through the repeated selfing of F1;
!  5, P1BC1RIL, recombination inbred lines through the repeated selfing of P1BC1F1;
!  6, P2BC1RIL, recombination inbred lines through the repeated selfing of P2BC1F1;
!  7, F2, the selfing generation of F1;
!  8, F3, the selfing generation of F2;
!  9, P1BC2F1, the second backcrossing where P1 is used as the recurrent parent; 
! 10, P2BC2F1, the second backcrossing where P2 is used as the recurrent parent;
! 11, P1BC2RIL, recombination inred lines through the repeated selfing of P1BC2F1; 
! 12, P2BC2RIL, recombination inred lines through the repeated selfing of P2BC2F1; 
! 13, P1BC1F2, the selfing generation of P1BC1F1; 
! 14, P2BC1F2, the selfing generation of P2BC1F1; 
! 15, P1BC2F2, the selfing generation of P1BC2F1; 
! 16, P2BC2F2, the selfing generation of P2BC2F1; 
! 17, P1BC1DH, P1BC1F1-derived doubled haploids; 
! 18, P2BC1DH, P2BC1F1-derived doubled haploids; 
! 19, P1BC2DH, P1BC2F1-derived doubled haploids; 
! 20, P2BC2DH, P2BC2F1-derived doubled haploids; 
   7      !Mapping Population (see remarks above)
   2      !Mapping Function (1 for Kosambi; 2 for Haldane; 3 for Morgan)
   2      !Marker Space Type (1 for intervals; 2 for positions)
   1      !Marker Space Unit(1 for centiMorgans; 2 for Morgan)
   6      !Number of Chromosomes (or Linkage Groups)
 200      !Size of the mapping population
   1      !Number of environments
 
!***************************************** Chromosomes and Linkage Maps **********************************************
!Chromosome                 NumMarkers
-CH1                        16
-CH2                        16
-CH3                        16
-CH4                        16
-CH5                        16
-CH6                        16
!Linkage map (Marker name followed by position or the interval length)
 MK-1-1                1     0.000
 MK-1-2                1    10.000
 MK-1-3                1    20.000
 MK-1-4                1    30.000
 MK-1-5                1    40.000
 MK-1-6                1    50.000
 MK-1-7                1    60.000
 MK-1-8                1    70.000
 MK-1-9                1    80.000
 MK-1-10               1    90.000
 MK-1-11               1   100.000
 MK-1-12               1   110.000
 MK-1-13               1   120.000
 MK-1-14               1   130.000
 MK-1-15               1   140.000
 MK-1-16               1   150.000
 MK-2-1                2     0.000
 MK-2-2                2    10.000
 MK-2-3                2    20.000
 MK-2-4                2    30.000
 MK-2-5                2    40.000
 MK-2-6                2    50.000
 MK-2-7                2    60.000
 MK-2-8                2    70.000
 MK-2-9                2    80.000
 MK-2-10               2    90.000
 MK-2-11               2   100.000
 MK-2-12               2   110.000
 MK-2-13               2   120.000
 MK-2-14               2   130.000
 MK-2-15               2   140.000
 MK-2-16               2   150.000
 MK-3-1                3     0.000
 MK-3-2                3    10.000
 MK-3-3                3    20.000
 MK-3-4                3    30.000
 MK-3-5                3    40.000
 MK-3-6                3    50.000
 MK-3-7                3    60.000
 MK-3-8                3    70.000
 MK-3-9                3    80.000
 MK-3-10               3    90.000
 MK-3-11               3   100.000
 MK-3-12               3   110.000
 MK-3-13               3   120.000
 MK-3-14               3   130.000
 MK-3-15               3   140.000
 MK-3-16               3   150.000
 MK-4-1                4     0.000
 MK-4-2                4    10.000
 MK-4-3                4    20.000
 MK-4-4                4    30.000
 MK-4-5                4    40.000
 MK-4-6                4    50.000
 MK-4-7                4    60.000
 MK-4-8                4    70.000
 MK-4-9                4    80.000
 MK-4-10               4    90.000
 MK-4-11               4   100.000
 MK-4-12               4   110.000
 MK-4-13               4   120.000
 MK-4-14               4   130.000
 MK-4-15               4   140.000
 MK-4-16               4   150.000
 MK-5-1                5     0.000
 MK-5-2                5    10.000
 MK-5-3                5    20.000
 MK-5-4                5    30.000
 MK-5-5                5    40.000
 MK-5-6                5    50.000
 MK-5-7                5    60.000
 MK-5-8                5    70.000
 MK-5-9                5    80.000
 MK-5-10               5    90.000
 MK-5-11               5   100.000
 MK-5-12               5   110.000
 MK-5-13               5   120.000
 MK-5-14               5   130.000
 MK-5-15               5   140.000
 MK-5-16               5   150.000
 MK-6-1                6     0.000
 MK-6-2                6    10.000
 MK-6-3                6    20.000
 MK-6-4                6    30.000
 MK-6-5                6    40.000
 MK-6-6                6    50.000
 MK-6-7                6    60.000
 MK-6-8                6    70.000
 MK-6-9                6    80.000
 MK-6-10               6    90.000
 MK-6-11               6   100.000
 MK-6-12               6   110.000
 MK-6-13               6   120.000
 MK-6-14               6   130.000
 MK-6-15               6   140.000
 MK-6-16               6   150.000
!*********************************** Marker Types ********************************************************************
!Co-dominant marker: When heterozygote F1 is present, P1 is coded as 2, F1 is coded as 1, and P2 is coded as 0; Otherwise, P1 is coded as 2, and P2 is coded as 0. 
!Dominant marker: When heterozygote F1 is present, P1 and F1 are coded as 12, and P2 is coded as 0; Otherwise, P1 is coded as 2, and P2 is coded as 0.  
!Recessive markers: When heterozygote F1 is present, P1 is coded as 2, and F1 and P2 are coded as 10; Otherwise, P1 is coded as 2, and P2 is coded as 0. 
!Missing marker is coded as -1. 
 MK-1-1                 0   1   0   2   1   1   1   0   1   2   1   2   1   0   2   2   1   2   1   2   0   1   2   1   1   2   1   0   0   2   2   1   1   1   0   2   0   2   0   1   1   2   1   1   2   2   2   2   2   0   1   2   1   0   1   1   2   0   1   2   0   1   2   0   1   1   1   1   0   1   1   2   1   2   0   0   1   0   0   2   2   1   1   1   2   0   0   1   1   0   1   2   1   2   1   1   1   1   0   1   1   0   1   0   1   0   0   2   2   0   1   1   2   1   2   2   1   0   2   2   2   0   1   1   0   2   0   1   1   0   1   0   0   2   1   1   2   2   2   1   1   0   2   0   1   0   1   2   1   1   2   2   0   0   1   0   2   1   1   0   1   2   2   0   1   2   1   0   0   1   2   1   1   2   2   0   0   2   0   1   1   0   2   0   0   1   1   0   2   2   1   2   1   0   1   1   1   1   2   1
 MK-1-2                 0   0   1   2   1   1   1   0   1   2   1   2   0   0   2   2   0   2   1   2   0   1   2   1   2   2   1   0   0   1   1   1   1   1   0   1   1   1   0   2   1   1   1   1   2   2   1   2   2   0   1   2   1   0   1   1   2   0   1   2   1   1   2   0   1   2   1   1   1   1   1   2   2   2   0   0   2   0   0   2   2   1   1   1   2   0   0   1   1   0   2   2   1   2   1   1   1   1   0   1   1   0   1   0   1   0   0   1   2   0   1   0   2   1   2   2   2   0   2   2   2   1   1   1   1   2   0   2   1   1   1   0   0   2   0   1   2   2   2   0   1   0   2   0   1   0   1   2   1   0   2   2   0   0   1   0   2   2   1   0   1   2   2   0   1   2   2   0   0   0   2   2   1   2   2   0   0   2   0   1   1   0   1   0   0   1   1   1   2   2   2   2   1   0   1   2   2   1   2   2
 MK-1-3                 0   1   1   2   0   1   1   1   1   2   0   2   0   0   2   2   0   2   1   2   0   1   1   1   2   2   1   0   1   1   1   1   1   1   0   0   2   1   0   2   1   1   1   1   2   2   1   2   2   0   1   2   1   1   1   1   2   0   1   2   1   0   2   1   2   2   1   2   1   2   1   2   2   2   0   0   2   0   0   2   2   1   0   1   2   0   0   1   1   0   1   2   1   1   1   1   1   1   0   1   1   0   0   0   1   1   0   2   2   1   1   0   2   1   2   2   2   1   2   2   2   0   1   1   1   2   1   2   1   1   1   0   0   2   0   1   2   2   2   0   1   0   2   0   1   0   0   2   1   0   2   2   0   1   1   2   2   2   1   1   1   1   1   0   1   2   1   1   0   0   1   2   1   1   2   0   0   2   0   1   1   0   1   0   1   1   0   1   2   2   2   2   1   0   1   2   2   1   2   2
 MK-1-4                 1   2   1   2   1   1   1   1   1   2   0   1   0   1   2   2   0   2   1   2   2   2   1   2   2   2   1   0   1   0   1   1   1   1   1   0   2   1   0   2   1   1   1   1   2   2   1   2   1   1   0   1   1   1   1   1   2   0   1   1   0   0   2   1   2   2   2   2   1   2   1   2   0   2   0   0   1   0   0   2   2   1   0   1   1   0   0   1   1   0   1   2   1   1   1   1   1   1   0   2   1   0   1   0   1   2   0   2   2   1   1   0   1   1   1   2   2   1   2   2   2   0   0   1   1   1   1   2   1   1   1   0   0   2   0   1   2   2   2   0   1   0   2   1   1   1   0   2   2   0   2   1   0   1   1   2   2   2   1   2   1   1   1   0   1   2   1   1   1   0   1   2   1   1   2   1   0   2   0   1   1   0   2   0   1   2   0   1   2   2   2   2   1   0   2   2   2   1   2   1
 MK-1-5                 0   2   1   2   1   1   1   1   1   2   0   1   0   1   2   2   0   2   1   1   2   2   1   2   2   2   1   0   2   0   1   1   1   1   1   0   2   1   0   2   1   1   1   1   1   2   0   2   1   2   0   1   0   0   1   1   2   0   1   1   1   0   2   1   2   2   2   2   1   1   2   2   0   2   0   0   1   1   1   2   2   1   0   2   1   1   0   1   1   1   1   1   1   1   1   2   1   0   0   1   1   0   1   0   0   2   0   2   2   1   1   0   1   1   1   2   2   1   2   2   2   0   0   1   2   1   1   2   2   1   1   0   0   1   0   1   2   2   2   0   1   0   2   1   1   0   0   2   2   0   1   2   0   1   0   2   2   2   1   2   1   1   1   0   0   2   1   1   1   0   1   2   1   1   2   2   0   2   0   1   1   0   2   0   2   2   0   1   2   2   2   2   1   0   2   2   2   1   2   1
 MK-1-6                 1   2   1   2   1   0   1   1   1   2   0   1   0   1   2   2   0   2   1   1   2   2   1   2   2   2   1   1   2   0   1   1   1   2   1   0   2   1   0   2   0   2   2   1   1   2   0   1   1   2   1   2   0   0   1   1   1   1   1   1   1   0   1   1   1   2   2   1   1   1   2   2   0   2   0   0   1   1   1   1   2   1   0   2   1   1   0   1   1   1   1   1   1   1   1   2   1   0   0   1   1   0   1   0   0   2   0   2   2   1   1   0   1   0   0   2   2   1   0   2   2   0   0   1   2   1   1   2   2   1   1   0   0   1   0   1   2   2   1   0   1   1   2   1   1   1   0   2   2   1   1   2   0   1   1   2   2   2   0   2   1   1   1   0   1   2   1   1   1   1   1   2   0   1   2   2   1   2   0   1   1   0   2   0   2   2   0   1   2   2   2   2   1   0   2   2   2   1   2   2
 MK-1-7                 1   2   1   2   1   1   1   1   1   2   0   1   0   1   2   2   0   2   1   1   2   2   1   2   2   2   1   1   2   0   1   0   0   2   1   0   2   1   0   2   0   2   2   1   2   2   2   1   1   2   1   1   0   0   1   1   0   1   1   0   1   1   1   1   1   2   2   1   1   0   2   2   0   2   0   0   1   1   1   1   2   0   1   2   1   1   0   1   1   1   1   1   1   1   2   2   1   0   1   1   1   0   1   0   0   2   0   2   1   0   1   0   1   1   0   2   2   1   0   2   2   0   0   1   1   0   1   2   2   0   1   0   1   1   0   1   2   1   1   1   1   1   2   1   1   1   0   2   0   1   1   2   1   1   1   2   2   2   0   2   0   1   2   0   1   2   0   1   1   1   1   2   0   1   2   2   1   1   0   1   1   2   2   0   2   2   0   1   2   2   2   1   1   0   2   1   2   1   2   1
 MK-1-8                 1   2   1   2   1   1   1   1   1   2   0   1   0   2   2   2   0   2   1   0   2   2   1   2   2   2   1   1   2   0   1   0   0   2   1   1   2   1   0   1   0   2   2   1   2   2   1   1   1   2   1   1   0   0   1   1   0   1   0   0   1   1   1   1   1   2   2   1   1   0   2   2   0   2   0   0   1   1   2   1   2   0   1   2   1   1   0   1   1   1   1   1   1   1   2   1   1   0   1   1   0   0   1   0   0   1   0   2   1   0   1   0   2   1   0   2   2   2   0   2   1   0   1   1   2   0   1   2   2   0   2   0   1   1   0   1   2   1   1   1   0   1   1   1   1   1   0   1   0   0   1   1   1   1   1   2   1   2   0   2   1   1   2   0   1   2   0   0   1   0   1   2   0   1   2   2   1   1   0   1   1   2   2   1   2   2   0   1   2   2   2   0   1   1   2   1   2   1   2   1
 MK-1-9                 1   2   1   2   1   1   2   1   1   2   0   1   0   2   2   2   1   2   1   0   1   1   1   2   2   2   1   1   1   0   1   0   1   2   1   1   2   1   1   1   0   2   2   1   2   2   2   1   1   2   2   1   0   0   2   1   0   1   1   0   2   1   1   0   2   2   2   1   1   0   2   2   0   2   1   0   2   1   2   1   2   0   1   2   1   1   0   1   1   1   1   1   1   1   2   1   1   0   1   1   0   0   1   0   1   1   0   2   1   0   1   1   2   1   0   2   2   2   0   2   1   0   1   1   1   0   1   2   2   0   1   0   1   1   0   1   2   1   1   1   0   0   2   1   1   1   0   1   0   1   1   0   1   1   1   2   1   2   0   2   1   1   2   0   1   2   1   0   1   0   1   2   0   1   2   2   1   1   0   1   0   2   2   0   1   2   1   1   2   2   2   0   1   2   1   1   1   1   1   1
 MK-1-10                1   2   2   1   1   1   2   2   1   1   0   1   1   2   2   2   1   2   1   0   1   1   1   1   2   2   1   1   1   0   1   0   1   2   2   1   1   2   1   1   1   2   2   1   2   2   2   1   1   2   1   1   0   0   2   1   0   1   1   1   2   1   0   0   2   2   2   1   1   2   2   2   0   2   1   0   1   1   1   1   1   0   2   2   2   1   0   1   1   1   1   1   1   1   2   1   2   1   1   2   0   0   1   0   1   1   0   2   1   0   1   2   1   1   1   2   2   2   0   1   1   0   1   1   1   0   1   2   1   0   1   1   1   1   0   1   2   1   2   1   0   0   2   1   0   1   0   1   0   1   1   1   1   1   1   2   1   2   1   2   1   1   2   0   1   1   1   0   1   0   1   1   0   1   1   2   2   1   1   1   0   2   2   0   1   2   2   1   2   2   2   0   1   2   1   1   1   1   1   1
 MK-1-11                1   2   2   2   1   1   2   2   1   1   1   2   0   2   2   1   1   2   1   0   1   1   2   1   2   2   1   1   1   0   1   0   2   1   2   1   1   2   1   1   1   0   2   1   2   1   1   1   1   2   1   1   0   0   1   1   0   1   1   1   1   0   1   0   2   2   2   1   1   2   2   2   0   2   1   0   1   1   1   1   1   0   1   1   2   1   0   0   1   1   0   1   1   1   2   1   1   1   1   2   1   0   1   1   1   2   1   1   1   0   1   2   0   1   1   2   2   2   2   0   1   0   1   0   1   0   2   2   1   0   1   1   1   1   0   0   1   2   2   1   0   0   2   1   0   1   0   1   0   1   1   1   1   1   1   1   1   1   0   2   1   1   2   0   1   1   2   1   1   0   1   1   0   1   1   2   1   1   1   1   0   0   2   0   1   2   2   1   2   2   2   0   2   2   1   1   1   2   1   1
 MK-1-12                1   2   2   2   1   1   2   1   1   1   1   2   0   1   1   1   1   2   1   0   1   1   2   0   2   2   1   2   1   0   1   0   2   1   2   1   1   2   1   0   1   0   2   1   1   1   1   0   1   2   2   1   0   0   1   1   0   1   1   1   1   0   1   1   2   2   1   1   0   2   2   1   0   2   1   0   0   1   1   2   1   0   1   1   2   0   1   1   1   1   0   1   1   1   2   2   0   1   1   2   2   0   1   1   1   2   1   1   1   0   1   1   0   1   1   2   2   1   2   0   1   0   1   0   1   0   2   2   1   0   1   1   0   1   1   1   1   2   1   1   1   0   1   1   1   1   0   0   1   1   0   1   1   1   1   1   1   1   0   2   1   1   2   0   1   1   2   2   1   0   1   0   0   0   1   1   2   1   2   1   0   0   2   0   1   2   2   1   2   2   2   0   2   2   2   0   0   2   1   1
 MK-1-13                0   2   2   2   1   1   2   2   0   1   1   2   0   1   1   1   1   1   1   0   1   1   2   0   1   2   1   2   1   0   1   2   1   1   2   1   1   2   0   0   1   0   2   1   2   1   1   0   1   2   2   1   0   0   1   1   1   1   1   1   1   0   1   1   2   2   1   1   1   2   1   1   0   2   1   0   0   1   1   1   1   0   1   0   2   0   2   0   1   1   1   1   2   2   2   2   0   1   0   2   2   0   1   1   1   2   1   1   1   0   1   1   1   1   1   2   2   1   2   1   0   0   1   0   2   0   2   2   1   0   1   1   0   1   1   1   1   2   1   1   1   0   1   1   0   1   0   0   1   1   2   1   1   2   1   1   1   1   0   2   1   1   2   0   0   0   2   2   1   0   1   1   1   0   1   1   2   1   2   1   0   0   1   0   1   2   1   0   1   2   2   0   2   2   2   0   0   2   1   1
 MK-1-14                0   2   2   2   1   1   2   2   0   1   1   2   0   1   1   1   1   0   1   0   1   1   2   0   1   2   1   2   1   0   0   2   0   1   2   2   0   2   1   0   1   0   2   1   1   1   1   1   0   1   2   1   1   0   0   1   1   1   2   1   1   1   1   1   2   0   1   1   1   2   1   1   1   1   1   0   0   1   1   1   1   0   1   0   2   0   1   0   2   1   1   1   2   1   1   2   0   1   0   2   2   0   1   1   0   2   1   1   2   0   1   1   1   1   2   2   2   1   1   1   0   0   1   1   2   0   2   2   1   0   1   1   0   1   1   1   1   2   2   1   1   0   2   1   0   1   0   0   1   0   2   1   0   2   1   1   1   1   0   2   2   1   1   0   0   0   2   2   2   0   1   1   1   0   1   1   2   1   2   1   2   0   1   0   1   1   1   0   1   2   2   0   2   2   2   1   0   1   1   1
 MK-1-15                0   2   2   2   2   1   2   2   0   1   1   2   0   1   2   1   1   1   1   0   1   1   2   0   1   2   1   2   1   0   0   2   0   1   2   1   0   1   1   0   1   0   1   1   1   1   1   1   0   1   2   1   1   0   0   1   1   1   2   1   0   1   1   1   2   0   1   1   2   2   1   1   1   1   1   0   0   1   1   0   0   0   1   0   2   0   1   0   2   1   1   1   2   0   1   2   0   1   0   2   2   0   1   1   2   2   1   0   2   1   1   1   1   1   2   2   2   1   1   1   1   0   1   1   2   0   2   2   1   1   1   1   0   1   1   1   1   2   2   1   1   1   2   0   0   1   1   0   1   0   2   1   0   2   1   1   0   1   0   2   2   1   1   0   0   1   2   2   2   0   1   1   1   0   2   1   2   1   2   1   1   1   1   0   1   1   1   0   1   2   2   0   2   1   2   1   0   1   1   0
 MK-1-16                0   2   2   2   2   1   2   2   0   1   1   2   0   1   2   1   1   1   1   0   1   1   2   0   1   2   1   2   1   0   0   2   0   1   2   1   0   1   1   0   1   0   1   1   0   1   0   1   0   1   2   0   1   0   0   1   1   1   2   1   0   1   1   1   2   0   1   2   1   2   1   1   1   1   1   0   0   1   1   1   0   0   1   0   1   0   2   0   0   0   1   0   1   1   1   1   1   1   0   2   2   0   1   1   2   2   1   1   2   1   1   1   1   1   1   2   1   1   0   1   2   0   1   1   2   0   2   2   1   1   2   1   0   1   1   1   1   2   2   1   1   1   2   0   0   1   1   0   1   0   2   1   1   1   1   1   1   2   0   2   2   1   1   0   0   1   2   2   2   1   1   1   1   0   2   1   2   1   2   1   1   1   1   0   1   1   1   0   1   2   2   0   2   1   2   1   0   1   0   0
 MK-2-1                 1   1   1   1   1   2   1   0   1   2   1   0   0   1   1   2   1   1   2   2   1   1   0   2   2   1   1   2   1   1   2   2   0   1   0   0   1   1   1   2   0   0   0   1   1   1   1   0   2   2   2   1   1   1   0   1   1   1   0   1   2   0   0   1   0   0   1   2   2   1   2   1   1   2   0   0   2   1   1   0   1   0   0   0   2   1   1   1   1   1   1   1   2   1   2   2   1   1   1   1   1   1   1   1   1   1   2   1   0   1   1   2   1   1   1   0   0   1   0   1   1   1   0   1   1   2   0   0   2   1   0   1   1   1   2   1   0   0   2   0   2   1   1   1   2   1   1   1   1   2   1   0   2   2   2   2   2   2   1   1   0   1   1   2   0   1   1   1   1   2   0   2   1   1   1   0   1   1   0   1   2   1   0   0   0   1   1   2   1   1   1   1   1   1   0   1   2   1   1   1
 MK-2-2                 1   1   1   2   2   2   1   0   1   2   1   0   0   1   0   2   2   1   2   1   1   1   0   0   2   1   1   2   1   1   2   2   1   1   0   1   1   1   1   2   1   0   0   1   1   1   1   0   1   2   2   1   1   1   0   0   1   1   1   1   2   0   0   1   0   0   1   2   2   1   2   1   1   2   0   0   1   1   1   1   1   0   0   0   2   1   1   1   2   0   1   2   2   1   1   2   0   1   1   1   1   1   2   1   1   1   2   1   0   0   1   2   1   1   1   0   0   1   0   1   1   1   0   2   1   2   0   0   2   1   1   1   1   1   2   1   1   0   2   0   2   1   1   2   2   1   1   1   1   1   1   0   2   2   1   2   2   2   1   1   0   1   1   1   0   1   1   1   1   2   0   2   1   1   1   1   0   1   0   1   2   1   0   0   0   1   1   2   1   1   1   1   1   1   1   0   2   1   1   1
 MK-2-3                 1   0   1   2   1   1   1   0   0   2   2   0   1   1   1   2   2   1   2   1   1   1   0   0   2   1   1   2   1   2   1   1   0   1   0   1   1   1   0   2   2   0   0   1   0   1   1   0   1   1   2   1   1   0   1   0   1   2   1   1   2   1   1   1   0   0   1   1   2   1   2   0   1   2   0   1   1   1   1   1   1   0   0   0   2   1   1   1   2   0   1   2   2   1   1   2   0   1   1   1   1   1   2   1   1   1   2   1   0   0   1   1   1   1   0   0   0   0   0   1   0   1   0   2   1   2   1   0   2   1   1   2   1   1   2   0   2   0   2   1   2   1   1   1   2   0   1   1   1   1   1   0   2   2   1   2   1   2   1   1   0   1   2   1   0   1   1   1   1   2   0   2   1   1   1   1   1   1   0   1   2   2   1   0   1   1   1   2   1   1   1   1   1   1   2   0   2   2   1   1
 MK-2-4                 1   0   0   2   1   1   1   0   0   2   2   0   1   1   2   2   2   1   2   2   1   1   0   0   2   1   1   2   1   2   1   1   0   1   0   1   1   1   0   2   2   0   0   1   1   1   1   0   1   1   2   1   1   0   2   1   2   2   1   1   2   1   1   1   0   0   1   1   1   1   2   0   1   2   1   1   1   1   0   1   1   0   0   0   1   1   1   1   2   1   1   2   2   1   1   2   0   1   1   0   1   1   2   1   1   1   2   1   0   0   1   1   1   1   0   0   0   0   0   1   0   1   0   2   0   2   1   0   1   1   1   2   1   1   1   0   2   0   2   1   1   1   1   1   2   0   1   1   1   1   1   0   2   2   1   2   1   2   0   1   0   1   2   1   0   1   1   1   1   2   0   2   1   1   2   1   2   1   0   1   2   2   1   0   1   1   1   2   1   2   1   1   1   1   2   0   2   2   1   1
 MK-2-5                 1   0   0   2   0   1   1   0   1   2   2   0   1   1   2   2   2   1   2   2   1   0   0   1   2   1   1   2   1   2   1   1   0   1   0   1   0   1   1   2   2   0   0   1   1   2   0   0   2   1   2   1   1   0   2   1   2   2   1   1   2   1   1   1   0   0   1   0   1   1   2   0   1   0   1   1   1   1   0   1   1   1   0   0   1   1   1   1   2   2   2   2   2   1   2   1   0   2   1   1   1   1   2   1   1   2   2   1   0   0   2   1   1   1   0   0   0   0   0   1   1   1   0   2   1   1   1   0   1   1   1   2   1   1   1   0   2   0   1   1   1   1   1   1   2   0   1   1   1   1   1   0   1   1   1   2   1   2   0   1   0   1   2   2   0   0   1   1   1   2   0   2   1   1   2   1   2   1   0   1   1   2   0   0   1   1   2   2   0   2   1   1   1   1   2   0   2   2   1   1
 MK-2-6                 1   0   0   2   0   1   1   0   1   2   2   0   1   1   2   2   2   0   2   2   1   0   0   2   2   1   1   2   2   2   1   1   0   1   0   1   0   1   1   2   2   0   1   1   1   2   0   0   2   2   2   1   0   0   2   1   2   2   1   1   2   1   2   1   0   0   1   0   1   1   2   0   1   0   0   1   1   0   0   2   1   1   0   0   1   1   2   1   2   2   2   2   2   1   2   1   0   2   1   1   1   1   2   1   1   2   2   1   0   0   1   1   1   1   1   0   0   0   0   1   1   1   0   2   1   1   1   0   1   1   1   1   1   2   1   0   2   1   1   1   1   2   1   2   2   0   1   1   1   0   1   1   1   1   0   2   2   2   0   1   0   2   2   2   0   0   1   1   0   2   0   2   1   0   1   2   2   1   0   0   1   2   0   0   1   1   2   2   0   2   1   2   1   0   2   0   2   1   1   1
 MK-2-7                 1   0   0   2   0   1   1   0   1   2   2   0   2   1   2   1   2   0   2   1   1   0   0   2   2   1   1   1   2   2   1   1   0   1   0   0   0   1   1   2   2   0   1   1   1   2   0   0   2   2   2   1   0   0   2   1   2   2   1   1   2   1   2   0   0   0   1   0   1   1   2   0   0   0   1   2   0   0   0   2   1   1   0   0   0   1   2   1   2   2   1   2   2   1   1   1   0   2   1   1   1   0   2   1   1   2   2   1   0   0   1   0   1   0   1   0   0   0   0   1   0   1   0   2   1   1   1   0   1   1   1   1   1   2   1   0   2   1   1   1   1   1   2   2   2   0   1   1   2   0   1   2   1   1   0   2   2   2   0   1   0   2   1   2   0   0   1   1   0   2   0   2   0   0   1   2   2   1   0   0   1   2   0   0   1   2   2   2   0   1   1   2   2   0   2   0   2   1   1   1
 MK-2-8                 1   0   0   2   0   1   1   1   1   2   2   0   2   2   2   1   2   0   2   1   1   0   0   2   1   0   1   1   2   2   2   0   0   1   0   0   0   1   1   2   2   0   1   1   1   0   0   0   1   2   1   1   0   0   2   1   1   1   2   0   2   1   2   0   0   0   1   1   1   1   2   0   0   1   1   1   0   0   1   2   1   1   0   0   0   1   1   1   2   2   1   2   2   1   2   1   0   1   1   1   1   0   2   1   1   1   2   1   0   0   0   0   1   0   1   0   0   1   0   1   1   1   0   2   1   1   1   0   1   1   1   1   1   2   0   0   2   0   1   1   0   0   2   2   1   0   2   2   2   1   1   2   1   1   0   2   2   2   0   1   0   2   0   2   0   1   1   1   0   2   0   2   0   0   1   2   2   1   0   0   1   2   0   0   1   2   2   2   0   1   1   2   2   0   1   0   2   1   1   1
 MK-2-9                 1   1   0   2   1   2   1   1   2   2   2   0   2   2   1   1   1   0   2   1   1   0   0   1   1   0   1   1   2   1   2   0   0   1   1   0   0   1   1   2   2   0   1   1   0   0   0   0   1   2   1   1   0   0   2   1   1   1   1   0   2   1   2   0   0   0   1   1   1   1   2   0   0   1   1   1   1   0   1   2   1   2   0   0   0   0   2   1   2   2   1   1   2   1   2   2   1   1   1   1   1   0   2   1   1   1   1   1   0   0   0   0   1   0   1   0   0   0   0   1   1   2   0   2   1   1   1   0   1   1   0   1   1   1   0   0   2   0   1   1   0   0   2   2   2   0   2   2   2   1   1   1   1   1   0   2   2   2   0   1   0   2   1   2   0   1   1   1   0   2   0   1   1   0   0   2   2   1   0   0   1   2   0   0   1   2   1   2   1   1   1   2   2   0   0   0   2   1   1   1
 MK-2-10                1   1   0   1   1   2   1   1   1   2   2   0   2   2   1   1   0   0   2   1   1   0   0   1   1   0   1   0   1   1   2   1   0   0   1   0   1   1   0   1   2   0   1   1   0   0   0   0   1   2   1   1   0   0   1   1   1   1   1   0   2   1   1   1   0   0   1   1   1   1   2   0   0   1   1   1   1   0   1   2   1   2   0   0   0   0   2   1   1   1   0   1   2   1   2   1   1   1   1   0   1   0   2   1   1   1   1   1   0   0   1   0   1   0   2   1   0   1   0   1   1   2   1   2   1   1   1   0   1   0   0   1   2   1   1   0   2   0   1   2   0   0   2   2   2   1   2   2   1   1   1   1   1   1   0   2   2   1   1   0   0   2   1   2   1   1   1   2   0   2   0   1   1   0   0   2   2   1   0   0   1   1   1   0   1   2   0   2   1   1   1   2   2   2   0   1   2   1   1   1
 MK-2-11                1   1   0   1   0   2   1   1   1   2   2   0   2   2   1   2   0   0   1   1   0   0   0   1   2   0   0   1   1   1   2   0   0   0   1   0   0   1   0   0   2   0   2   1   1   0   0   0   1   2   1   1   0   0   1   1   1   1   1   0   2   1   2   1   0   0   1   0   1   1   2   0   0   1   1   1   1   0   0   2   1   1   0   0   0   0   2   0   1   1   0   1   2   1   1   2   1   1   1   0   0   0   2   1   1   1   0   1   1   0   2   1   1   0   2   1   1   0   0   1   0   2   1   2   1   1   1   0   1   0   0   2   2   1   1   0   1   1   1   2   0   0   2   2   2   2   2   2   0   1   1   0   2   1   0   2   2   1   1   0   0   2   1   0   1   1   1   2   0   1   0   1   1   0   1   1   2   1   1   0   1   1   1   1   1   1   1   2   0   1   1   2   2   2   0   1   2   1   1   1
 MK-2-12                1   1   0   1   0   2   1   1   1   2   2   0   2   2   1   2   0   0   1   1   0   0   0   1   2   0   0   1   1   1   2   0   0   1   1   0   0   2   0   0   2   0   2   1   1   0   0   0   1   2   1   1   0   1   1   1   2   1   1   0   2   1   2   1   0   0   0   0   1   1   2   0   1   1   1   0   1   0   0   2   1   1   0   1   0   0   1   0   1   1   0   1   2   1   1   2   2   1   1   0   0   0   2   1   2   1   0   1   1   0   2   1   1   1   2   1   0   1   1   1   0   2   1   2   0   1   1   0   1   0   0   2   2   2   0   1   1   1   1   2   0   0   2   2   2   2   2   2   0   1   1   0   1   1   0   2   2   0   1   0   0   2   1   1   1   2   1   2   1   1   1   1   1   0   1   1   2   1   1   0   1   1   1   1   1   1   1   1   1   1   1   2   2   2   1   1   2   1   1   1
 MK-2-13                1   1   0   1   0   2   1   1   1   1   2   0   2   1   1   2   0   0   1   1   0   0   0   1   1   0   0   1   1   1   2   0   0   1   1   0   1   1   0   0   2   0   2   0   1   0   1   1   1   1   1   1   0   0   1   1   2   1   1   0   1   0   1   1   0   1   0   0   0   1   1   0   1   1   1   1   1   0   1   1   1   1   0   1   0   1   1   0   1   1   0   1   2   1   1   2   2   1   1   1   0   0   2   1   2   2   0   1   1   0   2   1   1   1   2   1   1   1   1   1   0   1   1   2   0   1   1   0   1   1   0   2   2   2   0   1   1   1   2   2   0   0   2   2   1   2   2   2   0   1   1   0   1   1   0   2   2   0   1   0   0   2   1   1   1   2   1   2   1   1   2   1   1   0   1   2   2   1   1   0   1   1   0   1   1   1   1   1   1   1   0   2   1   1   1   1   2   1   1   1
 MK-2-14                1   1   0   1   1   2   1   1   1   1   1   0   2   1   1   2   0   0   1   1   0   0   0   1   1   0   0   2   0   1   2   0   1   1   1   1   1   2   0   1   2   1   2   0   1   0   1   1   1   2   0   1   0   0   1   1   2   1   1   0   1   1   1   1   0   1   0   0   0   2   1   0   1   1   2   1   1   0   1   1   1   1   0   1   1   1   1   0   0   1   0   1   2   1   1   1   1   0   1   0   1   1   2   0   2   2   1   1   2   0   2   1   0   1   1   1   2   1   1   1   0   1   1   2   0   0   1   1   1   1   1   2   1   2   0   1   1   1   2   2   0   1   2   2   0   2   2   2   0   1   1   0   1   1   0   2   2   1   1   0   0   2   1   1   2   1   1   2   1   1   2   1   1   0   1   2   2   1   1   0   0   1   0   1   1   1   1   2   2   1   0   1   1   1   1   1   2   1   1   1
 MK-2-15                0   0   0   1   1   2   1   1   1   1   1   0   2   1   1   2   0   0   1   1   1   0   0   2   1   0   0   2   0   1   2   0   1   1   1   1   1   2   0   1   2   1   2   0   0   0   1   1   0   2   0   1   0   0   1   1   2   1   1   0   1   1   1   1   1   1   1   0   0   2   1   0   1   1   2   1   2   0   1   1   1   1   1   1   1   1   1   0   0   1   0   1   2   0   1   0   1   0   1   1   1   1   2   0   2   2   1   0   2   0   1   1   0   1   1   1   2   1   1   2   0   1   1   2   0   0   1   0   1   1   1   1   1   1   0   0   1   1   2   2   0   1   2   2   0   2   2   2   0   1   1   1   1   0   1   2   2   1   1   0   0   2   1   1   2   2   1   2   1   1   2   0   1   0   1   2   2   1   1   0   0   1   1   1   1   1   1   2   2   1   0   1   1   1   1   1   2   1   1   1
 MK-2-16                0   0   0   1   1   1   2   1   1   0   1   0   2   1   1   2   1   1   1   1   1   0   0   2   1   0   1   1   0   1   2   0   1   1   1   1   1   2   1   1   2   2   2   0   0   0   1   0   0   2   0   1   0   0   1   1   2   1   1   0   2   0   1   1   1   1   0   0   0   2   1   0   1   1   2   1   2   0   1   1   1   1   1   1   1   1   1   0   1   1   0   0   2   0   1   1   2   1   1   1   1   1   2   0   2   2   0   0   2   0   1   1   0   0   1   1   1   1   1   2   1   2   1   2   0   0   0   0   1   1   1   1   1   2   0   0   1   1   2   2   0   1   2   2   0   1   1   2   0   1   1   1   1   0   1   2   1   1   1   0   1   2   1   2   2   2   1   2   1   1   2   0   1   0   1   2   2   0   1   0   0   2   1   1   0   1   1   2   2   0   0   1   1   1   1   1   2   1   0   1
 MK-3-1                 1   0   2   1   1   1   1   1   1   1   1   2   1   1   2   2   2   1   0   1   1   1   2   1   2   1   0   1   1   1   1   1   0   1   0   1   0   1   2   0   1   2   2   2   2   2   2   0   2   2   1   1   0   2   1   0   1   1   1   2   2   2   1   1   0   1   0   1   1   1   2   1   1   1   1   0   0   1   1   1   1   1   2   2   1   1   0   0   0   2   0   1   1   1   2   1   1   1   1   1   1   2   0   1   1   1   0   1   1   1   0   2   0   1   2   1   2   1   0   1   1   2   0   2   1   1   2   2   0   1   0   0   0   2   0   1   0   0   0   2   2   2   1   2   1   1   1   0   2   2   1   1   0   0   1   2   1   1   1   1   1   0   2   0   0   1   0   1   1   0   0   2   0   0   1   0   1   1   2   1   1   1   2   1   2   0   2   1   1   1   1   2   1   0   1   1   0   1   1   0
 MK-3-2                 1   0   2   1   1   1   1   1   1   1   1   1   1   1   2   1   2   0   0   1   1   2   2   1   2   0   0   2   1   2   1   1   1   0   0   1   0   1   2   0   0   2   2   2   2   2   2   1   1   1   1   2   0   2   1   0   1   1   1   2   2   2   1   1   0   1   1   1   1   2   2   1   1   1   1   1   1   1   2   1   1   1   2   2   1   1   0   0   0   2   0   0   2   1   2   1   0   1   1   1   1   2   0   1   2   2   0   1   1   1   0   2   0   1   2   1   2   1   0   1   0   2   0   2   1   1   2   2   0   1   0   0   0   2   0   2   1   0   0   2   2   2   2   2   0   1   1   0   2   2   1   1   0   0   1   2   1   1   1   1   1   0   2   0   0   1   0   1   1   0   0   1   0   0   0   1   1   0   2   1   1   0   2   1   2   0   2   2   1   2   1   2   0   0   1   1   0   1   1   0
 MK-3-3                 1   0   2   1   1   1   1   1   1   1   2   1   1   1   2   1   2   1   0   1   1   1   2   1   2   0   0   2   1   2   1   1   1   0   0   1   0   1   2   0   1   2   2   1   2   2   2   1   0   1   1   1   0   2   1   0   1   1   1   2   2   1   1   0   0   1   1   1   1   2   2   2   1   1   1   1   2   1   2   1   2   1   1   2   1   2   0   0   0   2   0   1   2   1   1   1   0   1   1   1   1   2   0   1   2   2   1   1   1   2   0   2   0   1   2   1   2   1   0   2   0   1   0   2   0   1   1   1   0   1   0   0   0   2   0   2   1   0   0   2   2   2   2   1   0   1   1   0   2   1   1   0   0   0   1   2   1   1   0   1   1   0   2   0   0   1   0   1   1   0   0   1   0   0   1   1   1   0   2   2   1   0   2   1   1   0   2   2   0   2   1   2   0   0   1   2   0   1   1   0
 MK-3-4                 1   2   2   1   1   2   0   1   1   1   1   1   1   1   2   1   2   1   0   0   2   1   2   1   1   0   0   2   1   1   1   1   1   0   0   1   0   1   1   0   1   2   2   1   2   0   2   1   0   1   1   1   0   2   1   0   1   1   1   2   2   1   2   0   0   1   1   0   2   2   2   1   1   1   1   1   2   1   2   1   1   1   1   2   0   2   1   0   0   2   0   1   2   2   1   1   0   1   1   1   2   2   0   1   2   2   1   2   1   2   0   0   1   1   2   1   2   1   0   2   1   1   0   2   0   2   0   1   0   1   1   0   0   2   0   2   1   0   1   1   1   2   2   1   0   1   1   0   2   1   1   1   0   0   1   2   1   1   0   1   1   0   2   0   0   1   0   1   1   0   0   1   0   1   1   0   1   0   2   1   2   0   2   1   1   0   2   1   0   2   1   2   0   0   1   2   0   1   1   0
 MK-3-5                 1   2   2   1   1   2   1   2   1   1   0   1   1   1   1   1   1   1   0   0   2   2   2   1   1   1   0   1   1   1   2   1   2   0   0   1   1   1   1   0   2   1   2   1   2   0   1   1   1   1   1   1   0   2   1   1   1   1   1   2   2   1   1   1   0   1   2   1   2   2   2   1   1   2   0   1   2   1   2   1   1   1   1   2   0   2   0   0   0   2   1   0   2   2   1   1   1   1   1   1   2   2   0   1   2   2   1   2   1   2   0   0   1   1   2   1   2   1   0   2   1   1   0   2   0   2   0   1   0   1   1   0   0   2   0   2   1   0   1   1   1   2   2   1   0   1   2   0   2   1   2   0   1   0   1   2   1   1   0   1   1   0   2   1   0   1   0   1   1   1   1   1   0   1   1   0   1   0   2   1   2   0   2   0   1   0   2   0   0   2   1   2   0   0   1   2   0   1   1   0
 MK-3-6                 1   2   2   1   1   2   1   2   1   1   0   1   1   1   1   1   1   1   1   0   1   2   2   1   1   1   0   1   1   1   2   1   2   1   0   0   1   1   1   2   2   1   2   1   2   0   1   1   1   0   1   1   0   2   1   2   1   1   1   2   2   1   1   1   0   1   2   1   2   2   2   2   1   2   0   1   2   1   2   1   1   1   1   1   0   2   1   0   0   2   1   1   0   2   1   1   1   2   1   1   2   2   1   1   2   2   1   2   1   2   0   0   1   1   2   1   2   1   0   1   1   1   0   2   1   2   0   0   0   1   1   0   0   2   0   1   1   0   1   1   1   2   2   1   0   1   2   0   2   1   1   0   1   0   1   2   1   0   1   2   1   0   2   1   0   1   0   1   0   1   0   1   0   2   1   0   0   1   1   1   2   0   2   0   1   0   2   1   0   2   0   2   0   0   1   2   0   1   1   0
 MK-3-7                 1   1   2   1   0   2   1   2   1   2   0   1   1   1   1   1   1   1   1   0   1   2   1   1   1   2   0   1   2   1   2   1   1   1   0   0   1   1   1   2   2   1   2   1   2   0   1   1   1   0   1   1   0   2   1   2   2   2   1   1   2   1   1   1   0   1   2   0   2   1   2   2   1   2   0   2   2   1   2   1   1   1   1   1   0   2   1   0   0   2   1   1   0   2   2   1   1   2   1   1   1   2   1   1   1   1   1   2   1   2   0   0   2   1   2   1   2   1   0   1   1   1   0   2   0   2   1   0   0   1   1   0   0   2   0   1   1   0   1   1   1   2   2   1   0   1   2   0   1   1   1   0   1   0   1   2   1   0   1   2   1   0   2   1   0   2   0   1   0   1   0   1   0   2   2   0   0   1   0   0   2   0   2   0   1   0   2   1   1   2   0   2   1   0   1   2   0   1   1   0
 MK-3-8                 1   1   2   1   0   2   1   2   1   2   0   1   1   1   1   1   1   1   1   0   1   2   0   1   1   2   0   1   2   1   2   0   0   0   1   0   1   1   2   2   2   1   2   1   2   0   1   1   0   0   1   1   0   2   1   2   1   2   1   1   2   1   1   2   0   1   2   0   1   1   2   2   2   2   1   1   1   2   2   1   1   1   1   1   0   2   1   0   0   2   1   1   0   2   2   1   1   2   1   1   1   2   1   1   1   1   1   1   1   2   0   0   1   1   2   1   2   1   0   1   1   2   1   2   0   1   1   0   0   1   1   0   0   2   0   2   2   0   1   1   1   2   2   1   0   1   1   0   1   1   1   0   1   0   1   2   1   0   1   1   1   0   2   1   1   2   1   1   0   1   0   1   1   2   2   0   0   1   0   0   1   0   2   0   2   0   2   1   1   1   0   2   1   0   2   2   0   1   2   0
 MK-3-9                 0   2   2   1   0   1   1   2   1   2   0   1   1   1   1   1   1   1   1   0   1   2   0   1   1   2   0   1   2   1   2   0   0   0   2   0   1   1   2   2   2   1   2   2   2   1   1   1   1   0   1   1   0   2   1   2   1   2   1   1   2   1   1   1   0   1   2   0   1   1   2   1   2   2   1   2   1   1   2   1   0   2   2   2   0   2   1   0   0   2   1   1   0   2   2   1   1   1   1   1   1   2   1   0   1   1   1   2   1   2   0   0   1   1   2   1   2   1   0   1   1   2   1   2   0   1   1   0   0   0   1   0   0   2   1   1   2   0   1   1   0   2   2   1   0   1   1   0   1   1   1   0   1   1   1   2   1   0   1   1   1   1   2   1   1   2   1   1   0   1   0   0   1   2   1   0   1   1   0   0   0   0   2   0   2   0   2   1   1   1   0   2   1   0   2   2   0   1   2   1
 MK-3-10                1   1   2   1   0   1   1   2   1   2   0   2   1   1   1   0   1   1   1   0   1   2   0   2   1   1   0   1   1   1   2   0   0   1   2   0   1   1   2   2   2   1   2   1   2   2   1   1   1   0   1   1   0   2   1   2   1   1   1   1   2   1   2   2   1   0   2   0   1   0   2   1   1   2   1   2   1   1   2   2   1   2   1   2   0   2   1   0   0   2   1   1   0   1   2   1   1   1   1   1   1   2   2   0   1   1   1   1   1   2   0   0   0   1   2   1   2   1   0   1   1   2   1   2   0   1   0   0   0   0   1   0   0   2   1   1   2   0   1   1   1   2   2   1   0   2   1   0   0   2   2   0   1   1   1   2   1   0   1   1   0   1   2   1   2   2   1   1   0   1   0   0   1   2   1   0   1   1   1   0   0   0   1   0   1   0   2   1   1   1   0   2   1   0   1   2   0   2   2   1
 MK-3-11                1   2   2   1   0   1   1   2   1   2   0   1   1   1   0   0   1   1   1   1   1   2   0   2   1   1   0   1   1   1   2   1   0   1   1   0   1   1   2   2   2   1   1   1   2   2   1   1   1   0   1   1   0   1   1   2   1   1   1   1   2   1   2   2   1   0   2   0   1   1   2   1   1   2   2   2   1   1   2   2   1   2   1   2   1   2   1   0   0   2   1   1   0   1   2   1   1   1   1   1   1   2   2   2   1   1   1   1   1   2   0   0   0   1   2   1   2   1   0   1   1   2   1   1   0   1   0   1   0   0   1   0   0   2   1   1   2   0   1   1   1   2   2   1   1   2   1   0   0   2   2   0   1   1   2   2   1   0   2   1   0   2   2   1   2   2   1   1   0   1   1   0   0   2   1   0   1   1   1   0   0   0   1   0   1   1   2   1   1   1   0   1   1   0   1   2   0   2   2   1
 MK-3-12                1   2   1   1   0   1   1   2   2   2   0   1   1   1   0   0   1   1   1   1   1   2   0   2   0   1   0   0   1   1   2   1   1   1   1   0   1   1   1   2   1   1   1   1   2   2   1   1   1   0   1   1   0   1   1   2   1   1   1   1   2   1   2   2   1   0   2   1   1   1   2   0   1   1   1   2   1   1   2   1   1   2   1   2   1   2   1   0   1   2   1   1   1   1   2   1   1   0   0   1   1   1   2   1   1   1   1   1   1   2   0   1   1   1   2   2   2   1   1   1   0   2   1   1   1   1   0   1   0   0   1   0   0   2   2   1   2   0   2   1   1   1   2   1   1   2   1   0   0   1   2   0   1   2   2   1   1   0   2   2   0   2   2   1   2   2   1   1   1   2   0   0   1   2   1   0   2   1   1   0   0   0   1   0   1   1   2   1   1   1   0   1   1   0   2   2   0   2   2   1
 MK-3-13                1   2   1   1   0   0   2   2   2   2   0   1   1   1   0   0   1   1   0   1   1   2   0   1   0   1   0   0   1   1   2   1   1   1   1   0   1   1   1   2   1   1   1   1   2   2   1   1   1   0   1   1   0   1   1   1   1   1   1   1   1   1   1   2   1   0   2   1   1   1   2   0   1   1   1   2   0   1   2   1   1   2   1   1   1   1   2   0   1   2   1   1   0   1   2   1   1   1   0   1   1   1   2   1   1   1   1   0   1   1   0   1   1   1   2   2   1   2   1   1   0   2   1   1   0   1   0   1   1   0   1   0   0   2   1   1   2   0   2   1   1   2   2   1   1   2   1   0   0   0   1   0   1   2   2   1   1   0   2   2   0   2   2   1   2   2   1   1   1   2   0   0   2   2   0   0   2   1   0   1   0   0   1   0   1   1   2   1   1   1   1   1   1   0   1   2   0   2   2   1
 MK-3-14                1   2   1   1   0   0   1   2   2   2   0   1   1   1   0   0   1   1   0   1   1   2   0   1   0   1   0   0   1   1   2   1   1   1   0   0   1   1   1   1   1   1   2   1   2   1   1   1   1   0   1   1   0   1   0   1   2   1   1   2   1   1   1   2   1   0   2   1   0   1   2   0   1   1   1   2   0   1   1   1   1   2   1   2   1   1   2   0   1   2   1   1   0   1   2   1   1   2   1   1   1   1   2   1   1   0   1   0   1   1   0   1   1   1   2   2   1   2   0   1   0   2   1   1   0   1   0   1   0   1   1   0   0   1   1   1   1   0   2   1   1   2   2   1   1   2   1   1   0   0   2   0   1   1   2   1   1   0   2   1   0   0   2   0   1   2   1   1   0   2   1   1   1   2   0   0   2   1   0   0   0   0   1   0   1   1   1   1   1   1   2   1   1   1   1   2   0   2   2   1
 MK-3-15                2   2   1   1   0   0   1   2   2   2   0   1   1   1   0   1   1   1   1   1   1   2   0   1   1   1   0   0   0   1   1   1   1   0   0   0   2   1   1   1   2   1   2   1   2   1   1   2   1   1   0   1   0   1   0   1   2   1   1   2   1   1   1   2   1   0   2   1   1   1   2   1   1   1   0   2   1   1   1   1   1   2   0   2   1   1   2   1   1   2   1   1   0   2   2   1   1   2   1   1   1   1   2   1   1   0   1   1   1   1   0   1   1   1   2   2   1   2   0   1   0   2   1   1   1   0   1   1   0   1   1   0   0   1   1   1   1   0   1   1   1   2   1   1   0   2   1   1   0   1   2   0   1   1   2   1   1   0   2   1   0   0   1   0   1   2   1   1   0   2   1   1   1   2   0   0   1   1   1   0   0   0   1   0   1   1   1   0   1   1   2   1   1   1   1   2   1   2   1   2
 MK-3-16                2   2   1   1   0   1   2   2   2   2   2   1   1   1   0   1   2   1   1   1   1   2   0   1   1   1   0   0   0   1   2   1   1   0   0   0   2   0   1   2   2   1   2   1   1   1   1   2   1   1   0   1   0   1   0   1   2   1   1   1   1   1   1   2   1   0   2   1   1   1   2   1   1   1   0   2   1   1   1   1   1   2   0   2   2   0   2   1   1   2   1   1   0   2   2   1   1   1   1   1   1   1   1   2   1   0   0   1   1   1   0   0   1   1   1   1   1   2   0   1   0   1   1   1   1   0   1   2   0   1   1   0   0   1   1   1   2   0   1   0   1   2   1   1   0   2   1   1   0   1   2   0   2   0   2   1   0   1   2   2   0   0   1   0   1   2   0   1   0   2   1   1   1   2   0   0   1   1   1   0   0   0   1   0   1   1   1   1   1   1   2   1   1   2   1   2   1   2   1   1
 MK-4-1                 0   0   0   0   1   1   2   0   1   2   1   2   1   1   0   1   0   1   1   0   2   1   1   0   1   0   1   1   2   0   1   0   1   1   2   2   1   0   2   0   1   2   0   1   1   2   2   2   1   1   2   2   0   0   2   1   0   0   2   2   1   1   0   1   1   0   0   0   0   1   0   1   0   1   0   0   1   1   1   0   1   2   0   0   2   1   0   1   2   1   1   0   1   2   2   2   2   2   0   0   1   0   1   1   2   1   1   1   1   1   1   2   2   2   1   1   2   1   0   1   0   1   0   1   0   1   1   0   1   0   1   1   2   1   1   1   2   1   1   0   1   1   1   1   1   1   1   2   1   1   0   1   1   1   1   0   1   1   2   0   0   2   1   2   1   1   0   1   1   0   0   1   2   1   2   1   2   0   0   1   1   1   2   1   0   1   0   1   2   0   2   2   1   0   2   0   0   1   1   2
 MK-4-2                 0   0   0   0   1   1   2   0   0   1   1   1   1   1   0   1   0   0   0   0   2   1   1   0   1   1   1   1   2   0   1   0   1   1   2   2   1   1   2   0   1   2   0   1   0   2   2   2   1   1   2   1   0   0   1   1   0   0   2   2   1   1   1   1   1   0   0   0   0   1   1   2   0   1   0   0   1   1   2   0   1   2   0   0   2   1   0   1   2   1   1   0   1   2   2   2   2   2   1   0   1   0   1   1   2   0   1   2   1   1   1   2   2   1   1   1   2   1   0   1   0   1   0   1   0   0   1   0   1   0   1   1   2   1   1   1   2   0   1   0   1   1   0   0   1   1   1   1   1   1   2   2   1   1   0   0   1   1   1   1   1   2   2   2   1   1   0   1   1   0   0   1   2   2   2   2   1   0   0   2   1   1   2   1   0   1   1   1   2   0   2   2   2   0   2   0   1   1   1   2
 MK-4-3                 0   0   0   0   1   1   2   0   0   0   1   1   1   1   1   1   0   0   0   1   2   1   1   0   1   2   1   1   2   0   1   0   1   1   2   2   1   1   2   0   1   1   1   2   1   2   2   2   1   1   2   0   0   0   1   1   0   0   2   2   1   1   1   1   1   0   0   0   0   1   1   2   1   1   0   0   1   1   2   0   1   2   0   0   2   1   0   1   1   0   0   0   1   2   1   1   1   2   1   1   2   0   1   2   2   0   1   2   1   1   1   2   1   1   1   1   2   1   0   0   0   1   0   2   0   0   1   0   1   0   1   1   2   0   1   1   2   1   1   0   1   2   0   0   1   1   0   1   1   1   2   2   1   1   0   0   1   0   1   1   2   2   2   2   1   1   0   0   1   0   1   1   1   2   2   2   1   0   0   2   2   0   2   2   0   1   1   1   2   0   1   2   2   1   2   1   1   1   1   2
 MK-4-4                 1   1   0   0   1   1   2   0   0   0   1   1   1   1   1   1   0   0   0   1   2   1   1   0   1   2   1   2   2   0   1   0   0   1   2   0   1   1   2   1   1   2   1   1   1   2   2   2   0   1   2   0   0   0   1   1   0   0   2   2   1   1   1   1   1   0   0   0   0   1   1   2   1   1   0   1   1   1   2   1   1   2   0   0   2   1   1   1   1   0   1   0   1   2   1   1   1   2   1   1   2   0   1   2   2   0   1   2   1   1   1   2   2   1   1   1   1   1   0   0   0   1   0   2   0   0   1   0   1   0   1   1   2   0   1   1   1   1   1   0   1   2   1   0   1   1   0   1   1   1   2   2   1   1   0   0   1   1   1   1   2   2   2   1   1   2   0   0   1   0   1   1   1   2   2   2   1   0   0   2   2   0   2   2   1   2   1   1   2   0   1   2   2   1   2   1   1   1   1   2
 MK-4-5                 1   1   0   0   1   1   2   0   1   0   1   1   1   1   1   1   0   0   1   1   2   1   1   1   1   1   1   1   2   0   1   1   0   2   2   0   1   1   2   1   1   2   1   1   1   2   2   1   0   1   2   0   1   0   2   0   0   0   2   2   0   1   1   1   0   0   0   0   0   1   1   2   1   1   0   1   0   1   2   1   1   2   1   0   2   1   1   1   1   0   1   0   0   2   1   1   1   2   1   1   2   0   2   2   2   0   1   2   1   1   1   1   2   1   2   1   1   1   0   1   0   0   1   2   0   0   1   0   1   1   1   1   2   0   1   1   0   1   0   0   1   2   1   2   1   1   0   1   0   1   2   2   1   1   0   0   1   1   1   1   1   2   2   2   1   2   0   0   0   0   2   2   1   2   2   1   0   0   0   2   2   0   2   2   1   2   1   1   2   0   1   2   2   1   1   0   1   1   1   2
 MK-4-6                 1   1   0   0   1   1   2   1   1   0   1   1   1   1   1   1   0   0   1   0   2   1   1   1   1   0   1   1   1   0   1   1   0   2   2   0   1   1   2   1   1   2   1   1   1   2   2   1   0   1   2   0   1   0   1   0   0   1   2   2   0   0   1   1   1   0   0   0   0   1   1   2   1   0   0   1   0   1   1   1   1   1   1   0   2   1   1   1   1   0   1   0   0   2   1   1   0   2   1   1   2   0   2   1   2   0   1   2   1   2   1   1   1   1   1   1   1   1   0   1   0   0   2   1   0   1   1   1   1   2   1   1   2   0   1   1   0   1   1   0   1   2   1   2   1   1   0   1   0   1   2   2   1   1   0   0   1   1   1   1   1   1   2   2   1   2   0   0   1   0   2   2   1   2   2   2   0   0   0   2   2   0   1   2   2   2   1   1   2   0   1   1   0   1   1   0   1   1   2   2
 MK-4-7                 1   1   0   0   1   1   2   1   1   0   1   0   0   2   1   1   0   0   1   0   2   1   1   1   1   0   1   1   1   0   2   2   0   2   2   0   1   1   2   1   1   2   0   1   1   2   2   1   1   1   2   0   1   0   1   0   0   1   2   2   1   0   1   1   1   1   0   0   0   1   1   2   1   0   0   1   0   2   1   1   1   1   1   0   2   1   1   1   1   0   1   1   0   2   1   1   0   2   1   1   1   0   1   1   2   0   1   1   1   2   2   1   1   1   1   1   1   1   0   2   0   0   2   1   0   1   1   1   0   2   1   1   2   0   1   2   0   1   1   0   0   1   0   2   1   0   0   1   0   2   2   2   2   2   0   0   1   1   1   2   0   1   2   2   1   1   0   0   1   0   2   1   1   2   2   2   1   1   0   2   2   0   1   2   2   2   1   1   1   0   1   1   0   1   1   0   1   1   2   2
 MK-4-8                 1   2   0   0   1   1   1   1   1   0   1   0   0   1   1   1   1   0   1   0   2   0   1   1   1   0   1   1   1   0   2   2   0   1   2   0   1   1   2   1   1   2   1   1   1   2   2   1   2   1   2   0   1   0   1   0   0   1   1   2   1   0   2   1   1   2   0   0   0   1   1   2   2   0   0   1   0   2   1   2   2   1   1   0   1   1   1   1   2   0   2   2   0   2   0   1   0   1   1   2   2   0   1   1   2   0   1   0   1   2   2   1   1   1   1   2   2   1   0   2   0   0   2   2   0   1   1   1   0   1   1   1   2   0   1   2   0   1   0   1   0   1   0   1   0   1   0   1   0   2   2   2   1   2   0   0   1   1   1   2   0   1   2   1   1   1   1   1   1   0   2   1   2   2   2   1   1   0   0   2   2   0   1   1   2   2   1   1   1   0   1   2   0   0   1   0   1   1   2   2
 MK-4-9                 1   2   1   0   1   0   1   1   1   0   1   0   0   1   1   1   1   0   0   0   1   0   1   1   1   0   1   1   1   0   2   2   0   1   2   0   1   1   2   1   1   2   1   1   1   2   2   1   2   1   2   0   2   0   1   2   0   1   1   2   1   0   2   0   1   2   0   1   1   1   1   2   2   0   0   1   1   1   1   2   2   1   1   0   1   1   1   2   2   0   2   1   0   2   0   1   1   1   1   2   2   0   1   1   2   0   1   0   1   2   1   1   1   1   1   2   2   1   0   2   0   0   2   2   1   1   1   1   0   1   1   1   2   1   1   2   1   1   0   1   0   0   0   1   1   1   1   1   0   2   2   2   1   1   0   0   1   0   1   2   1   1   2   1   0   2   1   1   1   0   2   1   2   2   2   1   1   1   0   2   1   2   1   1   2   2   1   1   1   0   1   2   0   0   1   0   1   1   2   1
 MK-4-10                1   2   2   0   1   0   1   0   1   1   1   0   0   2   1   1   1   1   0   0   1   0   2   1   1   0   1   2   1   1   2   2   0   1   2   0   1   1   2   1   1   2   1   1   0   2   2   2   2   1   2   0   2   0   1   2   0   0   1   1   1   0   2   0   1   2   1   2   1   1   1   2   1   0   0   1   1   1   1   2   1   1   1   0   1   1   1   2   1   0   2   1   0   2   0   1   1   1   1   1   2   1   1   1   1   0   1   0   1   1   1   1   1   1   1   2   2   2   1   2   0   0   2   2   1   1   0   1   0   1   1   1   1   2   1   1   1   1   0   1   0   0   0   1   1   1   1   1   0   2   2   2   1   1   0   0   1   1   1   2   1   1   2   1   0   2   1   1   0   0   1   1   2   2   2   0   1   1   0   1   1   2   1   1   1   2   2   1   1   0   1   2   0   1   1   0   2   1   1   0
 MK-4-11                1   2   2   1   1   0   0   0   1   1   1   0   0   2   1   1   1   1   0   0   1   0   2   1   1   0   1   1   1   2   2   2   0   1   2   0   1   1   2   1   0   1   1   1   0   2   2   1   2   0   2   0   2   0   2   2   0   0   1   1   0   0   1   0   1   2   1   2   1   0   1   2   1   0   1   1   1   1   2   2   1   1   1   1   0   2   0   2   2   0   2   1   0   1   0   1   1   1   1   2   1   1   1   1   1   0   1   0   1   1   2   1   0   1   1   2   2   2   1   2   0   0   2   2   1   1   0   1   0   1   1   0   1   1   1   0   1   0   0   1   1   0   0   1   1   1   1   1   0   2   2   2   1   1   0   0   2   1   1   2   1   1   2   1   0   2   1   1   0   0   1   2   2   2   2   0   1   1   1   1   1   2   1   2   1   1   1   2   1   1   1   0   0   1   1   1   2   1   1   0
 MK-4-12                1   2   1   1   0   0   0   0   2   0   1   0   0   2   1   1   1   1   0   0   1   0   2   1   1   0   0   1   0   2   2   1   0   1   2   1   1   1   1   1   0   1   1   1   0   2   2   2   2   0   2   0   2   0   2   2   0   0   1   1   0   0   0   0   1   2   2   2   1   0   1   2   1   0   1   1   1   1   2   2   1   1   1   1   0   2   0   2   2   0   2   1   0   1   0   2   1   0   1   2   1   1   1   1   1   0   1   0   1   0   1   1   0   1   1   2   2   1   1   2   0   0   2   2   1   1   0   1   1   1   1   0   1   1   1   0   1   1   1   2   1   0   0   1   0   1   1   0   1   2   2   1   2   0   1   0   2   1   1   2   1   1   2   1   0   2   1   1   1   0   1   2   1   2   2   0   1   1   1   1   1   1   1   2   0   1   1   2   1   1   1   0   1   1   1   1   2   1   1   0
 MK-4-13                1   2   2   1   0   0   0   0   2   0   1   1   0   2   1   1   1   1   0   0   1   0   2   1   1   0   0   1   0   2   1   1   0   2   2   1   0   1   1   1   0   1   1   1   0   2   1   1   2   0   2   0   2   1   2   1   0   0   1   1   0   0   0   0   2   1   2   2   2   0   1   2   1   0   1   2   1   1   2   1   2   1   1   1   0   2   0   2   2   0   2   1   0   1   0   2   0   1   1   2   0   1   1   1   1   0   2   0   1   0   2   1   1   1   0   2   1   1   1   2   0   0   2   2   1   1   0   1   1   1   1   1   2   1   1   1   1   1   0   2   1   0   1   1   0   1   1   1   1   2   2   1   1   0   1   0   2   1   1   2   1   1   2   1   1   1   1   1   1   0   1   1   1   2   2   0   1   1   2   1   1   1   1   2   0   2   1   2   1   1   1   0   1   1   1   1   2   2   1   0
 MK-4-14                0   2   2   1   0   0   0   0   2   0   2   1   1   2   1   1   1   1   0   0   1   0   2   1   1   0   1   0   0   2   1   1   0   2   2   2   0   2   1   1   1   1   1   1   0   2   1   1   2   0   2   0   2   1   1   1   0   0   0   1   0   0   0   0   2   1   2   2   2   0   1   2   1   0   1   2   1   1   2   1   2   1   1   1   0   2   0   2   2   0   2   1   0   1   1   2   0   1   0   1   0   1   1   1   2   0   2   0   1   0   1   1   0   1   0   1   1   1   1   2   0   0   2   2   1   2   0   1   1   2   1   1   2   1   1   1   0   1   0   1   1   0   1   1   0   1   1   1   1   2   2   1   1   0   1   1   2   1   1   2   1   1   2   1   1   2   2   1   2   0   1   1   1   2   2   0   1   1   2   1   0   1   1   2   0   2   1   2   1   1   1   0   0   1   2   1   2   2   1   1
 MK-4-15                0   2   1   1   1   0   0   0   2   0   2   1   1   2   2   1   1   1   0   0   1   0   2   1   2   0   1   0   0   2   1   1   0   1   0   2   0   2   1   1   1   1   1   1   0   1   1   0   2   1   2   0   2   1   1   1   0   0   0   1   0   0   0   0   2   2   2   2   2   1   1   2   1   0   2   2   1   1   2   1   2   1   1   1   0   2   1   1   2   0   2   1   0   0   2   2   0   2   1   1   0   1   1   1   2   1   2   0   1   0   1   1   0   1   0   1   1   0   2   2   0   0   2   1   0   2   0   1   1   2   2   1   2   1   1   1   0   1   1   1   1   0   1   1   0   1   1   1   1   1   2   2   1   0   1   1   2   0   1   2   1   1   2   1   2   2   2   1   1   1   1   1   1   2   2   0   1   1   2   1   0   1   2   1   1   2   1   2   2   1   1   0   0   1   2   1   2   2   1   0
 MK-4-16                0   2   1   1   1   0   1   0   2   0   2   1   1   2   2   1   1   1   0   0   1   0   2   1   2   0   1   0   0   2   1   1   0   1   0   2   0   2   1   2   1   1   1   1   1   1   1   0   2   1   2   1   2   1   1   1   0   0   0   1   0   0   0   0   2   2   2   1   1   1   1   2   1   0   2   2   1   2   2   1   2   1   0   1   0   2   1   1   2   0   1   1   0   0   2   2   1   2   1   1   0   1   1   1   2   1   2   0   1   0   2   1   1   1   0   1   1   0   0   2   0   0   2   1   0   2   0   1   1   1   2   1   1   2   1   1   0   0   1   1   1   1   1   1   0   1   0   0   1   1   2   1   1   1   1   2   1   0   1   2   1   0   1   1   1   2   2   1   1   1   0   1   0   2   2   0   1   2   2   2   0   1   2   1   2   2   1   1   1   1   1   1   0   1   2   1   1   2   1   0
 MK-5-1                 2   0   2   1   2   1   1   2   2   0   1   0   1   2   1   0   0   2   1   0   1   1   1   1   1   1   1   2   1   0   0   1   1   1   0   1   0   0   1   2   2   0   1   1   2   2   0   0   1   2   1   2   1   2   1   2   1   1   2   2   1   2   1   1   1   1   2   1   0   1   2   1   2   0   0   2   0   2   0   1   2   2   1   1   1   0   1   0   0   2   1   0   1   0   1   1   1   0   2   1   1   2   2   2   2   1   0   1   1   0   1   1   1   2   1   0   1   1   1   2   0   1   2   1   1   1   0   1   1   0   1   1   2   1   2   1   1   0   2   1   1   1   1   2   1   1   0   1   0   2   1   1   0   1   1   2   1   0   2   1   0   2   1   1   1   1   2   0   2   2   1   2   2   1   0   2   1   0   2   0   1   2   1   2   1   2   0   2   1   1   0   1   1   2   1   0   0   1   1   2
 MK-5-2                 1   0   2   1   2   1   2   2   2   0   0   0   1   2   1   0   0   2   2   0   1   1   1   1   1   0   1   2   0   0   0   1   1   1   0   1   0   1   0   2   2   0   1   1   2   2   1   0   1   2   1   2   1   1   1   1   1   1   2   2   1   2   1   1   1   1   2   1   0   1   2   1   1   0   0   2   0   2   0   1   2   2   1   1   1   0   1   0   0   2   1   0   1   1   1   1   1   0   2   1   1   1   2   2   2   2   0   1   1   0   1   1   1   2   1   0   1   1   1   2   0   1   2   1   0   1   0   0   1   0   1   1   2   1   2   1   1   0   2   1   1   1   0   2   1   1   0   1   0   2   1   2   0   0   0   1   1   0   2   1   0   2   0   2   1   1   2   0   2   1   1   2   2   1   1   2   1   0   2   1   0   2   1   2   0   2   0   2   1   0   0   2   1   2   1   0   0   1   1   2
 MK-5-3                 1   1   2   1   1   1   2   2   2   0   1   0   1   2   0   0   0   1   2   0   2   1   1   1   1   1   1   2   0   0   0   1   1   1   0   1   0   1   0   2   2   0   2   1   2   1   0   0   1   2   0   2   1   1   1   1   1   1   2   2   1   1   1   1   0   1   2   1   0   2   2   0   1   0   0   2   1   2   1   1   2   2   1   1   1   0   1   0   0   2   1   0   1   1   1   1   1   1   2   1   1   1   2   2   2   2   0   1   1   0   0   2   1   2   1   0   1   1   1   2   0   1   1   1   1   1   0   0   1   0   1   1   2   1   2   1   1   0   2   1   2   1   0   1   1   1   0   1   0   2   0   2   0   0   0   1   1   0   1   1   0   2   0   2   1   1   2   0   2   1   1   2   2   2   1   2   1   0   2   1   1   2   1   2   0   2   1   2   2   0   0   1   1   1   1   1   0   1   1   2
 MK-5-4                 1   1   1   0   1   1   2   1   1   1   1   0   0   2   0   0   0   1   2   0   2   1   1   1   1   2   1   2   0   0   0   1   1   1   0   1   0   1   0   2   2   0   2   1   1   1   0   0   1   2   0   1   1   1   1   0   0   1   2   2   1   1   1   1   0   1   0   1   0   2   2   0   1   0   0   2   1   2   1   1   2   2   1   2   1   0   1   0   0   2   1   0   1   1   2   1   0   1   2   1   1   2   2   2   2   2   0   1   1   0   0   2   1   1   1   0   1   1   1   2   0   1   1   1   0   1   0   0   1   0   1   1   2   1   1   0   1   0   2   1   2   1   0   1   1   1   0   1   0   2   0   2   0   0   0   1   1   0   1   1   0   2   0   2   1   1   2   0   2   1   1   1   2   2   1   2   1   0   2   1   1   2   1   2   0   2   1   1   2   0   1   1   1   1   1   2   0   1   1   2
 MK-5-5                 1   1   2   0   1   1   2   1   1   0   1   0   1   1   0   0   0   1   1   0   1   1   1   1   1   2   1   2   0   0   0   1   1   0   0   1   0   1   1   2   2   0   2   1   1   1   1   0   1   2   2   1   1   1   1   0   0   1   2   1   1   1   0   0   0   0   0   1   0   2   2   0   1   0   0   2   2   2   1   0   1   2   1   2   1   0   1   0   1   2   1   0   1   1   2   1   1   1   2   1   1   2   1   2   2   1   1   1   1   0   0   2   1   1   1   0   1   1   1   2   0   1   1   1   0   1   0   0   1   0   1   1   2   1   1   0   2   0   2   1   2   1   0   1   1   0   0   1   0   1   0   2   1   1   0   1   1   0   1   1   0   2   0   2   1   1   2   0   1   1   0   0   1   2   1   2   1   0   2   1   1   2   1   2   0   2   1   1   2   0   1   2   2   1   1   2   0   1   1   2
 MK-5-6                 1   1   2   0   2   2   2   1   1   0   1   1   1   0   0   0   0   1   1   0   2   1   1   1   1   2   2   1   0   0   0   1   2   0   1   2   0   1   1   2   2   0   2   2   1   1   0   0   1   2   2   1   1   1   1   0   1   1   1   1   1   1   0   0   0   0   0   1   1   2   2   0   1   0   1   2   1   2   1   0   2   2   1   2   1   0   1   0   2   2   1   0   1   1   0   1   1   1   0   1   1   2   1   2   1   1   1   1   1   0   0   2   0   1   1   0   1   1   1   2   1   1   1   1   0   1   0   0   1   0   1   1   2   1   1   1   2   0   1   1   2   0   0   1   1   0   0   1   0   1   1   2   1   1   0   1   1   0   1   1   1   2   0   2   1   1   2   0   2   1   0   0   0   1   1   2   1   0   2   1   1   0   1   2   2   2   1   1   2   0   1   1   1   1   1   2   0   1   1   2
 MK-5-7                 1   1   2   0   2   2   2   1   1   0   2   0   1   1   0   1   0   1   1   0   2   1   1   1   2   2   2   1   0   1   0   1   2   1   1   0   0   1   1   2   2   0   2   2   1   2   0   0   1   2   2   1   1   1   1   0   1   0   2   2   1   1   0   0   0   0   1   1   1   2   2   0   1   1   1   2   1   2   1   1   2   2   1   2   1   1   1   0   2   2   1   0   1   1   0   1   1   1   1   1   2   2   1   2   2   0   1   2   1   1   0   2   1   1   1   0   1   1   1   1   1   1   1   1   1   1   0   0   1   0   1   1   2   1   1   1   2   0   1   1   2   0   0   1   1   0   0   1   1   1   2   1   1   1   0   1   1   0   1   1   1   2   1   2   1   1   2   0   2   1   1   0   0   1   1   0   1   0   2   1   1   0   1   2   2   2   1   1   2   0   1   1   1   0   1   2   1   1   1   1
 MK-5-8                 2   1   2   0   2   2   2   1   1   0   2   0   1   1   0   1   0   0   1   0   2   1   1   1   2   2   1   1   0   1   0   1   2   1   1   0   0   1   1   2   2   0   2   2   1   1   0   0   0   2   2   2   2   1   1   1   1   0   2   2   1   1   0   0   0   0   1   1   1   2   1   0   1   1   0   1   2   2   0   1   2   2   1   1   1   2   1   0   1   2   0   0   1   0   0   1   1   0   1   1   2   1   1   2   1   1   1   2   1   1   0   2   1   1   1   0   1   1   1   0   1   1   1   1   1   1   0   0   1   0   1   1   2   1   1   0   2   0   1   1   2   0   0   0   1   0   1   1   2   0   2   1   1   1   0   1   2   0   1   1   0   2   1   1   1   1   2   0   2   1   1   0   0   0   1   0   1   0   1   2   1   0   1   2   2   1   1   1   2   0   1   1   1   0   1   2   1   0   1   1
 MK-5-9                 2   1   2   0   1   2   2   1   1   0   2   0   0   2   0   1   0   0   1   0   1   2   1   1   2   2   1   1   0   2   0   1   2   1   1   0   0   1   1   2   2   0   2   2   1   1   0   0   0   2   2   2   2   1   1   1   1   0   2   2   1   0   0   0   0   0   1   1   1   1   1   0   1   1   0   0   2   2   1   1   2   1   1   1   1   2   0   0   1   2   0   0   1   1   0   1   1   0   1   1   1   1   1   2   1   0   1   2   1   2   0   2   1   1   1   0   1   1   1   0   1   1   1   2   1   1   0   1   2   0   1   2   1   1   1   0   2   0   1   1   1   0   1   0   1   0   1   1   2   0   2   1   1   1   0   1   2   0   1   0   1   1   1   1   1   1   2   0   2   1   1   0   0   1   1   0   1   0   1   2   1   0   1   2   2   2   1   1   2   0   1   1   0   0   1   1   1   0   1   1
 MK-5-10                2   1   2   0   1   2   2   2   1   1   2   1   0   2   0   1   0   0   1   0   1   2   1   1   2   2   0   0   0   2   0   1   2   1   1   0   2   2   1   2   2   1   2   2   1   1   0   1   0   1   2   2   2   1   1   1   1   0   0   2   1   0   0   0   0   0   1   1   1   1   2   0   1   1   0   0   2   2   1   1   2   1   1   1   1   1   0   0   1   2   0   0   1   1   0   1   0   0   1   1   1   1   1   2   1   0   1   2   1   2   0   2   1   1   1   0   0   0   1   0   1   2   1   2   1   2   0   1   2   1   1   2   1   1   1   1   2   1   1   2   2   0   1   0   1   0   1   1   2   0   2   1   2   0   0   1   2   0   1   0   0   1   1   1   1   1   2   0   0   1   0   0   0   1   1   1   1   0   0   2   1   0   1   2   2   1   1   1   2   0   2   1   1   0   2   1   1   0   1   1
 MK-5-11                2   1   2   0   1   2   2   1   1   1   2   2   0   2   1   2   0   0   1   0   1   2   1   1   1   2   0   0   0   2   0   1   2   0   1   0   1   2   1   0   2   1   2   2   1   1   0   1   0   1   2   2   1   1   1   2   1   1   0   2   1   0   0   0   1   1   1   1   1   1   2   0   1   1   0   1   2   2   1   1   1   1   1   1   1   0   0   0   1   2   0   1   1   1   0   1   1   0   1   1   1   1   1   2   1   0   1   2   1   2   0   2   1   1   1   0   0   0   1   0   1   2   1   2   0   2   0   1   2   1   1   2   1   1   1   0   2   1   1   2   2   0   1   0   1   0   1   1   2   0   2   2   2   0   0   1   2   0   1   0   0   1   1   1   1   2   1   1   1   1   0   1   0   2   0   1   1   0   0   2   1   1   1   1   2   1   2   0   2   0   2   1   1   0   2   1   1   0   2   0
 MK-5-12                2   1   2   0   1   1   2   1   1   1   2   2   0   2   1   2   0   0   1   0   1   2   2   1   1   2   0   0   0   2   0   1   2   1   1   0   1   2   1   0   2   1   2   1   1   1   1   1   0   1   2   2   1   1   1   2   1   1   1   2   1   0   2   1   1   1   1   2   1   1   2   1   1   1   0   1   2   1   1   1   2   1   1   1   0   0   0   0   1   2   1   1   1   1   0   0   1   0   0   1   1   1   1   2   1   1   0   2   1   2   0   2   1   0   0   0   0   0   1   0   1   1   1   2   0   2   0   1   1   1   1   2   1   1   1   1   2   1   1   1   2   0   1   0   1   0   1   1   2   0   2   2   2   0   0   1   2   0   1   0   0   1   1   2   1   2   1   0   0   1   0   1   0   2   0   1   1   0   0   2   1   2   1   1   2   1   2   0   2   0   1   1   1   1   2   1   1   0   2   0
 MK-5-13                2   2   2   0   1   1   2   1   1   1   1   2   0   2   1   2   0   0   1   0   0   2   1   1   1   2   0   1   0   1   0   1   2   1   1   0   1   2   2   0   2   1   2   1   1   0   0   1   0   1   2   2   1   1   1   2   1   1   2   2   1   1   2   1   1   1   1   2   1   1   1   0   1   1   1   1   2   1   1   2   2   0   1   1   0   0   0   0   1   2   1   1   1   0   0   0   1   0   0   1   1   1   1   2   0   1   0   2   0   2   0   2   2   0   0   0   0   0   1   0   1   1   1   2   0   2   0   0   1   1   2   2   1   1   1   1   2   1   1   1   2   0   1   0   1   0   1   1   2   0   1   2   2   0   0   0   2   0   1   0   1   1   1   2   0   2   1   0   1   1   0   1   0   2   0   1   1   0   0   2   0   2   1   1   2   0   2   0   2   0   1   1   1   1   1   1   1   0   2   0
 MK-5-14                1   2   2   0   1   1   2   1   1   1   1   2   0   2   1   1   0   0   1   0   1   2   1   1   0   2   0   1   0   0   0   1   2   1   1   0   1   2   2   0   2   1   2   2   0   0   0   1   0   1   2   2   1   1   1   1   1   1   2   2   2   1   2   1   1   1   1   2   1   1   1   0   1   1   0   1   2   1   1   1   1   0   1   1   0   0   0   0   1   2   1   1   1   0   0   0   1   0   0   1   1   1   1   1   0   1   0   2   0   2   0   2   2   0   1   0   0   0   1   0   1   0   2   2   0   2   0   0   1   1   2   2   0   1   0   0   2   1   1   1   2   0   2   0   1   1   1   2   2   0   1   2   2   2   0   0   1   1   1   0   1   1   1   2   0   0   1   1   2   1   0   1   2   2   0   0   1   0   0   1   0   2   1   1   1   1   2   0   2   0   1   1   1   1   0   1   1   0   2   0
 MK-5-15                2   2   2   1   1   1   2   1   1   1   1   2   1   2   1   1   1   0   1   0   1   1   1   1   0   2   0   1   0   0   0   1   2   1   1   0   2   2   1   0   1   1   2   2   0   0   0   1   0   2   2   2   1   1   1   1   2   2   2   1   1   1   2   1   1   1   1   2   1   1   1   0   1   2   0   0   2   1   1   1   1   0   1   1   0   0   1   1   0   2   1   1   1   0   0   0   1   0   0   1   0   1   1   1   1   2   0   1   0   2   0   2   2   1   2   0   0   0   1   1   1   0   2   2   1   2   0   0   1   0   2   2   0   1   0   0   2   1   1   1   2   0   2   0   2   1   1   2   2   0   1   1   2   2   0   0   1   1   1   0   1   2   1   2   0   1   1   1   2   1   0   0   2   2   0   0   1   0   0   1   1   2   2   1   1   1   2   1   2   0   1   1   2   1   0   1   1   0   2   0
 MK-5-16                2   2   2   1   1   1   2   2   1   1   1   2   2   2   1   1   1   0   1   0   1   0   1   1   0   1   0   0   0   0   0   1   2   1   1   0   0   2   2   0   1   1   2   2   0   0   0   1   0   1   1   2   1   1   0   1   2   1   2   1   1   1   1   1   1   1   2   2   1   2   1   0   1   2   0   0   2   1   1   1   1   1   1   1   1   0   1   1   0   2   1   1   0   1   1   0   1   0   0   1   0   1   1   1   1   2   0   1   0   2   1   2   2   1   2   1   0   0   1   1   1   0   1   2   1   2   0   0   1   1   2   2   0   1   1   0   2   1   1   1   2   0   2   0   2   1   1   2   2   0   1   1   2   2   0   0   1   1   1   0   1   2   1   2   0   1   1   1   2   1   0   0   2   2   0   0   1   0   0   1   1   1   1   1   1   0   2   1   1   0   1   1   1   1   0   1   1   0   2   0
 MK-6-1                 2   2   0   2   0   1   0   2   2   1   1   0   2   2   1   2   2   2   2   0   1   1   1   2   1   2   1   2   2   1   1   1   2   2   1   2   1   1   0   1   2   1   1   1   2   1   1   2   1   1   1   1   1   0   1   2   1   2   2   2   2   0   1   1   2   1   2   1   1   1   1   1   1   2   1   2   1   1   1   2   2   1   1   1   1   0   2   2   1   1   1   1   1   0   1   2   2   1   1   1   1   1   1   0   1   2   2   1   2   2   0   2   1   0   0   1   0   1   0   0   1   0   1   1   2   2   2   1   1   1   0   0   1   0   1   1   1   1   1   2   2   1   1   2   2   1   1   2   1   1   2   1   1   2   1   1   1   0   2   1   2   1   2   1   1   1   2   1   1   1   2   2   2   1   0   0   0   2   2   1   1   1   1   0   0   1   1   1   1   2   2   1   1   1   1   2   2   1   0   1
 MK-6-2                 2   2   0   2   0   1   0   2   2   1   1   1   2   2   1   2   1   2   2   0   1   1   1   2   2   2   1   1   2   2   1   1   2   1   2   2   1   1   0   2   2   1   1   1   2   1   1   0   1   1   1   1   1   0   0   1   2   2   2   2   2   0   1   1   1   1   1   1   0   1   1   1   0   2   1   2   1   2   1   2   2   1   2   1   1   0   2   2   2   1   1   1   1   0   1   1   2   1   1   1   2   1   1   0   1   2   2   0   2   2   0   2   1   0   0   1   0   1   0   0   1   0   1   1   2   2   2   1   1   1   0   0   1   0   1   1   1   1   1   2   2   1   1   2   1   1   1   2   1   1   2   1   0   2   2   1   1   0   2   1   2   0   2   0   1   1   2   1   0   1   2   1   2   2   0   0   0   2   2   1   1   1   0   0   0   1   0   1   1   2   2   1   1   1   2   2   2   1   0   1
 MK-6-3                 2   2   0   2   0   1   0   2   2   1   1   1   2   2   1   2   1   2   2   0   0   1   1   2   2   2   0   2   2   2   1   1   2   2   1   2   1   1   0   2   2   1   1   2   2   0   1   1   0   1   1   2   1   0   1   1   2   2   2   2   2   0   1   1   1   1   1   1   0   1   1   1   0   2   2   2   1   2   1   2   2   1   2   1   1   0   2   1   2   0   1   2   1   0   1   1   2   1   0   1   2   1   1   0   1   2   2   0   2   2   0   1   1   0   0   1   1   1   0   0   1   0   1   1   2   2   2   0   1   2   1   0   1   0   1   1   1   0   1   2   1   1   1   2   1   1   1   2   1   1   2   1   0   2   1   2   1   0   1   1   2   1   2   0   1   1   2   1   1   1   2   0   2   1   0   0   0   2   2   1   1   2   1   1   0   1   1   1   1   2   2   1   1   1   2   1   1   1   2   1
 MK-6-4                 2   2   1   2   1   1   0   2   2   1   1   1   2   2   1   2   0   2   2   0   0   0   1   2   2   2   0   2   2   1   1   1   2   2   1   2   1   1   0   2   2   1   1   1   2   0   1   1   0   1   1   1   1   0   1   1   2   1   2   2   2   0   1   0   1   1   1   1   0   1   1   1   0   2   2   2   1   2   1   2   2   1   2   1   1   0   2   1   1   0   2   2   1   0   2   1   2   1   1   1   2   1   1   0   1   2   2   0   2   1   0   1   1   0   1   1   1   1   2   0   1   0   1   1   2   1   1   0   1   1   1   1   0   1   1   1   2   0   1   2   1   1   1   2   1   1   1   2   1   1   2   2   0   2   1   1   1   0   1   1   2   1   2   1   1   1   2   1   1   1   2   1   2   2   0   0   1   2   2   1   1   2   1   2   1   1   1   2   1   2   2   1   1   1   2   1   1   1   2   0
 MK-6-5                 2   1   1   2   1   0   1   1   1   1   1   1   2   1   1   1   0   2   2   0   0   0   1   2   2   2   0   2   1   1   1   1   2   2   1   1   1   1   0   2   1   1   1   1   2   0   1   1   0   1   2   1   1   0   1   1   2   0   2   2   2   0   1   0   0   1   1   1   0   1   1   1   0   2   2   2   1   2   1   2   2   1   2   1   1   1   2   1   2   0   2   2   1   0   2   1   2   1   1   1   2   0   1   1   1   2   2   0   2   1   0   1   1   0   0   0   1   0   2   0   1   0   1   1   2   1   1   0   0   1   1   1   1   2   0   1   2   1   1   2   1   1   1   2   1   1   1   2   1   2   1   2   0   2   1   2   1   1   1   1   1   1   2   1   1   0   2   1   1   2   2   1   2   2   0   0   1   2   2   1   2   2   1   2   1   1   1   2   1   2   2   0   0   1   1   1   0   1   2   0
 MK-6-6                 1   1   1   2   1   0   1   1   1   1   1   1   2   2   1   1   0   1   2   0   0   0   1   2   1   2   0   2   1   1   1   1   2   2   1   1   1   2   0   2   2   1   1   1   2   0   2   1   2   1   2   1   1   0   1   1   2   0   2   2   2   0   1   0   0   1   1   1   1   1   1   1   0   2   2   2   1   2   1   2   1   1   2   2   1   1   2   1   2   0   2   1   0   0   2   1   2   1   1   1   2   0   1   2   1   2   2   0   2   0   0   2   1   1   0   0   1   0   2   0   1   0   1   1   2   1   1   0   0   0   1   1   1   2   0   2   2   1   2   2   1   1   2   2   1   2   1   2   1   2   1   2   1   2   0   2   1   1   1   1   1   1   2   1   1   0   2   1   1   2   2   1   2   1   0   1   2   2   2   1   2   2   1   2   1   0   1   2   1   2   2   0   0   1   1   1   0   1   2   0
 MK-6-7                 1   1   1   2   1   0   0   1   0   1   1   2   2   2   1   1   1   1   2   1   1   1   0   2   1   1   0   2   1   1   2   1   0   2   0   1   1   2   1   2   1   1   1   1   2   0   1   1   2   1   2   1   0   0   2   1   2   0   2   2   1   0   1   1   2   0   1   1   1   1   1   2   0   2   2   2   0   2   1   2   1   1   2   2   1   1   2   1   2   0   0   1   0   0   2   1   2   1   1   1   2   1   1   2   1   2   2   0   2   0   0   2   1   1   0   0   1   0   2   1   1   0   1   2   2   1   1   0   0   0   0   1   1   2   0   2   2   0   2   2   1   1   2   2   0   1   1   2   1   2   1   1   1   2   0   2   1   1   1   1   1   1   2   1   1   0   2   1   1   2   2   1   2   1   0   1   2   2   0   1   2   2   1   1   1   0   1   2   1   2   2   0   1   1   1   1   0   1   2   0
 MK-6-8                 1   1   1   2   1   1   1   1   1   1   1   1   2   2   1   0   0   1   2   1   1   1   0   2   1   1   0   1   1   1   2   1   1   1   1   2   1   2   1   2   1   1   1   0   2   1   2   1   2   1   1   2   0   0   2   1   2   0   2   1   2   0   1   1   2   0   1   1   1   1   2   2   0   2   1   2   1   2   2   1   1   1   2   1   1   1   2   0   2   0   1   1   1   0   2   1   2   1   1   1   2   1   2   2   1   1   2   1   2   0   0   2   1   1   0   0   1   0   2   1   0   0   1   2   2   1   1   0   0   0   0   1   1   2   0   2   2   0   1   1   1   1   1   2   0   2   1   2   1   2   1   1   1   2   0   2   1   1   1   1   1   1   2   1   1   0   1   1   1   2   2   1   2   1   0   1   2   2   0   2   2   2   1   1   1   0   1   2   1   2   1   0   1   2   1   1   0   1   2   0
 MK-6-9                 1   1   1   2   1   1   1   1   1   1   1   1   2   2   1   0   0   1   2   2   1   1   0   2   1   1   0   1   1   1   2   1   1   0   1   2   1   2   1   2   0   1   2   0   2   1   2   2   2   1   0   2   0   0   2   1   1   0   2   1   2   1   1   0   2   0   1   1   1   2   1   2   0   2   1   2   1   2   0   1   1   1   2   1   1   2   1   0   2   0   1   1   1   0   2   2   2   1   1   1   1   1   2   2   1   1   2   0   1   0   0   2   1   1   0   0   1   0   2   1   0   0   1   2   2   1   1   1   0   0   0   1   2   2   1   2   1   1   1   1   2   1   1   2   0   2   1   2   1   2   1   2   2   2   1   2   1   1   1   1   1   1   2   1   1   0   1   1   1   2   2   2   2   1   0   1   2   2   0   2   1   2   1   1   1   0   1   2   1   2   1   1   1   1   1   1   0   1   2   1
 MK-6-10                0   1   1   2   1   1   1   1   1   1   1   1   2   2   1   0   0   1   1   2   1   1   0   2   1   1   0   1   1   1   2   1   1   0   1   1   1   2   0   2   0   2   1   0   2   0   2   2   2   1   1   2   0   0   2   2   1   0   2   1   2   1   1   0   2   0   1   1   1   2   1   2   1   2   1   2   1   2   0   1   1   1   2   1   1   1   1   0   2   1   1   1   1   1   2   2   2   1   1   2   1   1   1   2   1   1   2   1   1   1   0   2   1   1   0   1   1   0   2   1   0   0   1   2   1   0   1   0   1   0   0   1   1   2   1   1   1   1   1   1   2   1   0   1   1   1   1   1   1   2   1   2   2   2   1   2   1   1   1   1   1   1   1   1   0   0   0   0   1   2   2   2   2   1   0   1   2   2   0   1   1   1   1   1   1   0   1   2   1   2   1   0   1   1   0   1   0   1   2   1
 MK-6-11                0   1   1   2   1   1   1   0   2   1   1   1   1   2   1   0   0   1   1   2   1   1   0   2   1   0   0   1   1   1   2   0   1   0   1   1   1   2   0   1   0   1   1   1   1   0   2   1   2   1   1   1   1   0   2   2   1   0   1   1   2   1   1   0   2   0   1   1   1   1   1   2   2   2   1   2   1   1   0   2   1   1   2   2   1   1   0   0   2   1   1   2   1   1   2   1   2   0   1   2   1   1   1   1   2   1   2   1   1   1   0   2   1   1   0   1   1   0   1   0   0   1   1   2   1   2   1   0   1   0   0   1   1   2   1   1   1   1   1   1   2   1   0   1   1   2   1   1   1   2   1   2   2   2   1   2   1   1   1   1   1   1   0   1   0   0   1   1   1   2   2   2   2   1   1   1   2   1   0   1   1   1   1   1   1   0   1   1   1   2   0   0   1   1   0   1   1   1   2   1
 MK-6-12                1   1   1   2   1   2   1   0   2   1   2   1   1   2   1   0   0   1   1   2   1   1   0   2   1   0   0   2   1   1   2   0   1   0   1   1   1   1   0   1   0   1   1   1   1   1   2   0   2   1   1   0   1   0   2   2   1   1   1   0   2   1   0   1   2   0   1   1   1   1   1   2   2   1   0   2   1   1   0   2   1   1   2   2   2   1   0   0   1   0   1   1   1   1   1   1   2   0   1   2   1   1   1   0   2   1   2   0   1   1   0   2   1   0   0   1   1   0   1   1   0   1   1   2   1   2   1   0   1   1   1   1   1   2   1   1   1   1   1   2   2   1   0   1   1   2   1   2   1   2   1   2   2   2   1   2   1   1   1   1   1   1   0   1   0   0   1   1   1   2   2   2   2   1   0   1   1   1   0   0   1   1   1   1   1   0   1   1   1   2   0   0   1   1   0   1   1   1   2   1
 MK-6-13                1   1   1   2   1   2   0   0   2   1   1   1   1   2   1   1   1   1   1   2   1   1   0   2   1   0   0   2   2   1   2   1   1   0   1   1   1   0   0   1   0   1   1   1   1   1   2   0   2   1   1   0   1   0   2   2   1   2   2   0   2   1   1   1   2   0   1   2   1   1   1   2   0   1   0   2   0   1   0   0   1   1   2   2   1   1   0   0   1   0   1   1   2   0   2   1   2   0   1   2   1   0   1   0   2   1   2   0   1   1   0   1   1   0   0   1   1   0   1   1   1   1   0   1   1   2   1   0   1   1   1   1   1   2   1   0   1   1   2   1   2   1   0   0   1   2   1   2   1   1   1   2   2   2   1   2   1   1   1   1   1   0   0   1   0   0   1   1   2   2   2   2   1   1   0   0   1   1   0   0   1   1   1   1   1   1   1   1   1   2   2   0   1   1   0   1   1   1   2   2
 MK-6-14                1   1   1   2   1   2   0   0   1   1   1   1   1   2   2   1   1   1   1   2   1   1   0   2   1   0   1   2   2   1   2   1   1   0   2   1   1   0   0   1   0   1   1   1   1   1   1   0   2   1   1   0   1   0   2   1   0   1   2   0   2   1   1   2   2   0   1   2   1   1   1   2   0   1   0   2   0   1   1   0   1   1   2   2   1   1   0   0   1   0   1   1   2   1   2   1   1   1   1   2   1   0   1   0   2   1   2   0   1   0   0   1   1   0   0   1   1   0   1   1   1   2   0   2   2   2   2   0   1   1   0   1   1   2   1   1   1   1   2   1   2   1   0   1   1   2   1   2   2   1   1   2   2   2   1   2   1   1   1   1   1   0   0   1   0   0   1   1   1   2   2   2   1   1   0   0   1   2   0   0   1   1   1   1   1   1   1   1   1   2   2   1   1   1   0   0   0   1   1   2
 MK-6-15                1   1   1   2   1   2   0   0   1   2   1   1   1   2   2   2   1   1   1   1   1   1   0   2   1   0   1   2   0   1   2   1   1   0   2   1   1   1   0   1   0   1   0   1   1   1   1   0   1   1   1   0   1   0   2   2   1   1   2   0   0   1   1   2   1   0   1   2   1   1   1   2   0   0   0   2   1   1   2   0   1   1   2   2   1   0   0   0   0   0   1   1   2   0   1   1   1   1   0   2   0   0   2   0   2   1   2   0   2   0   0   1   1   1   1   1   1   0   1   1   1   2   1   2   1   2   1   0   1   0   0   1   1   2   1   1   1   1   2   1   2   1   0   1   1   2   1   1   2   1   1   1   2   2   1   2   1   1   1   1   1   1   0   1   0   0   1   1   1   2   2   2   1   1   0   0   1   2   1   0   1   1   1   1   1   0   1   1   1   2   2   0   1   1   0   0   0   0   1   2
 MK-6-16                1   1   1   1   1   2   0   0   1   2   1   1   1   2   2   2   1   1   1   1   1   1   0   2   1   0   1   2   1   1   2   1   0   0   2   1   2   1   0   1   0   1   1   1   1   1   1   0   2   1   1   1   1   0   2   0   1   0   2   0   0   1   1   1   1   0   1   2   0   1   1   1   1   0   0   2   1   1   2   0   1   1   2   2   1   0   1   1   1   0   1   1   2   0   1   1   1   1   0   2   0   0   2   0   2   1   2   0   2   0   0   2   1   2   1   1   1   0   1   0   1   2   1   2   1   2   1   0   1   0   0   1   1   1   1   1   1   2   2   1   1   0   0   1   1   2   1   1   2   0   1   1   1   2   1   2   1   1   0   1   1   0   0   1   0   0   1   2   1   2   2   2   1   1   1   0   1   2   1   1   0   1   1   1   1   0   1   1   1   0   2   0   2   1   0   0   0   0   1   1
 
!****************************************** Phenotypic Data **********************************************************
!-100.0 is resevred for missing phenotype
SimulatedTrait1         8.4268   11.2755    9.8132    9.6989    9.0906   10.4891   11.0366    9.7035   11.3217   10.2347    9.9350   10.9810   11.7201    9.4965   10.1284    9.1613   10.4891    9.0043    8.3963   10.7362   10.4724    8.9246   10.9982    8.8225    9.9618    9.8700    9.5357   11.3195   11.1616   10.4956   11.2311    9.4998   11.8154    9.2876    9.6574    8.5675    8.9444    8.8371    9.3923    9.0434   10.1434   10.5455   10.5570    9.2408    9.2035    9.7412    9.8640    8.7105   10.9323    9.6500   10.7920   10.0928   11.4423   12.0584    7.9967   10.6474    9.5963   10.0017    9.7884   10.1025   11.6909    9.7565   10.4243    9.7256    9.5480    8.6537   10.7324    8.2728   11.8597    9.0650   10.1144   10.8190   11.7141    8.5966   10.9987   10.9757    8.7961    9.3805    8.4532   10.3699    8.3328    9.2102    7.9923    9.8051    9.2565   11.0153   10.3329   11.3163    8.9077    6.9296    8.9609    9.2211    9.0811    9.5557    9.1180    9.7279   11.6730   11.2566    9.4437   11.2047   11.7251   10.4027   10.6671   10.0754   10.4351   10.3526   10.7193   11.2100    8.0222   10.9541    9.3203   10.7092   11.6601    9.8387   10.3147    9.9064   10.1173    9.8851    9.9439    9.7022    9.0607    9.9337   11.3659    9.6221    9.0690    9.9725   10.7720   11.2737    9.4993    9.5870   12.9648    9.5028    7.5883    9.2020   12.1069    8.2382   10.9376   10.0351    9.4909   11.4858   11.0561    7.8436   10.1635   11.4600    9.2642    9.8518   10.3308    9.3021   10.7527   10.2219    9.3337   10.6402    9.7348   11.6803   10.0620   10.6701   10.8504    8.9056    9.4187   10.9874    9.2581   10.6916   10.2367    8.8375   10.4067    8.5889   11.4586   10.6044    9.5822   10.5690    8.9357   10.2990    9.3646    9.9399   11.8025    9.0459    8.6747   10.3479   11.9748   10.5698    9.0475    9.5972   10.2138    9.7914    8.7427    9.6482    9.9830    9.0687   10.2270    9.3067   10.4227   11.0820    8.9262    9.0865   12.0978    8.5820   10.1156    8.4926    7.3588   10.8050
 
