# Supplementary material for: Inclusive Composite Interval Mapping of QTL by Environment Interactions in Biparental Populations
Source: PLoS One. 2015 Jul 10;10(7):e0132414. doi: 10.1371/journal.pone.0132414 (PMC4498613; doi:10.1371/journal.pone.0132414)
Supplement: S2 File — (ZIP) [file pone.0132414.s002.zip › F2 population/e=1/run_00006.met]

!**********************Note: lines staring with "!" are remarks and will be ignored in the program********************
!*********************************General Information**********************************
!Assuming F1 = P1 x P2, populations available in QTL IciMapping are: 
!  1, P1BC1F1 = P1 x F1, the first backcrossing where P1 is used as the recurrent parent;
!  2, P2BC1F1 = P2 x F1, the first backcrossing where P2 is used as the recurrent parent;
!  3, F1DH, F1-derived doubled haploids; 
!  4, RIL or F1RIL, recombination inbred lines through the repeated selfing of F1;
!  5, P1BC1RIL, recombination inbred lines through the repeated selfing of P1BC1F1;
!  6, P2BC1RIL, recombination inbred lines through the repeated selfing of P2BC1F1;
!  7, F2, the selfing generation of F1;
!  8, F3, the selfing generation of F2;
!  9, P1BC2F1, the second backcrossing where P1 is used as the recurrent parent; 
! 10, P2BC2F1, the second backcrossing where P2 is used as the recurrent parent;
! 11, P1BC2RIL, recombination inred lines through the repeated selfing of P1BC2F1; 
! 12, P2BC2RIL, recombination inred lines through the repeated selfing of P2BC2F1; 
! 13, P1BC1F2, the selfing generation of P1BC1F1; 
! 14, P2BC1F2, the selfing generation of P2BC1F1; 
! 15, P1BC2F2, the selfing generation of P1BC2F1; 
! 16, P2BC2F2, the selfing generation of P2BC2F1; 
! 17, P1BC1DH, P1BC1F1-derived doubled haploids; 
! 18, P2BC1DH, P2BC1F1-derived doubled haploids; 
! 19, P1BC2DH, P1BC2F1-derived doubled haploids; 
! 20, P2BC2DH, P2BC2F1-derived doubled haploids; 
   7      !Mapping Population (see remarks above)
   2      !Mapping Function (1 for Kosambi; 2 for Haldane; 3 for Morgan)
   2      !Marker Space Type (1 for intervals; 2 for positions)
   1      !Marker Space Unit(1 for centiMorgans; 2 for Morgan)
   6      !Number of Chromosomes (or Linkage Groups)
 200      !Size of the mapping population
   1      !Number of environments
 
!***************************************** Chromosomes and Linkage Maps **********************************************
!Chromosome                 NumMarkers
-CH1                        16
-CH2                        16
-CH3                        16
-CH4                        16
-CH5                        16
-CH6                        16
!Linkage map (Marker name followed by position or the interval length)
 MK-1-1                1     0.000
 MK-1-2                1    10.000
 MK-1-3                1    20.000
 MK-1-4                1    30.000
 MK-1-5                1    40.000
 MK-1-6                1    50.000
 MK-1-7                1    60.000
 MK-1-8                1    70.000
 MK-1-9                1    80.000
 MK-1-10               1    90.000
 MK-1-11               1   100.000
 MK-1-12               1   110.000
 MK-1-13               1   120.000
 MK-1-14               1   130.000
 MK-1-15               1   140.000
 MK-1-16               1   150.000
 MK-2-1                2     0.000
 MK-2-2                2    10.000
 MK-2-3                2    20.000
 MK-2-4                2    30.000
 MK-2-5                2    40.000
 MK-2-6                2    50.000
 MK-2-7                2    60.000
 MK-2-8                2    70.000
 MK-2-9                2    80.000
 MK-2-10               2    90.000
 MK-2-11               2   100.000
 MK-2-12               2   110.000
 MK-2-13               2   120.000
 MK-2-14               2   130.000
 MK-2-15               2   140.000
 MK-2-16               2   150.000
 MK-3-1                3     0.000
 MK-3-2                3    10.000
 MK-3-3                3    20.000
 MK-3-4                3    30.000
 MK-3-5                3    40.000
 MK-3-6                3    50.000
 MK-3-7                3    60.000
 MK-3-8                3    70.000
 MK-3-9                3    80.000
 MK-3-10               3    90.000
 MK-3-11               3   100.000
 MK-3-12               3   110.000
 MK-3-13               3   120.000
 MK-3-14               3   130.000
 MK-3-15               3   140.000
 MK-3-16               3   150.000
 MK-4-1                4     0.000
 MK-4-2                4    10.000
 MK-4-3                4    20.000
 MK-4-4                4    30.000
 MK-4-5                4    40.000
 MK-4-6                4    50.000
 MK-4-7                4    60.000
 MK-4-8                4    70.000
 MK-4-9                4    80.000
 MK-4-10               4    90.000
 MK-4-11               4   100.000
 MK-4-12               4   110.000
 MK-4-13               4   120.000
 MK-4-14               4   130.000
 MK-4-15               4   140.000
 MK-4-16               4   150.000
 MK-5-1                5     0.000
 MK-5-2                5    10.000
 MK-5-3                5    20.000
 MK-5-4                5    30.000
 MK-5-5                5    40.000
 MK-5-6                5    50.000
 MK-5-7                5    60.000
 MK-5-8                5    70.000
 MK-5-9                5    80.000
 MK-5-10               5    90.000
 MK-5-11               5   100.000
 MK-5-12               5   110.000
 MK-5-13               5   120.000
 MK-5-14               5   130.000
 MK-5-15               5   140.000
 MK-5-16               5   150.000
 MK-6-1                6     0.000
 MK-6-2                6    10.000
 MK-6-3                6    20.000
 MK-6-4                6    30.000
 MK-6-5                6    40.000
 MK-6-6                6    50.000
 MK-6-7                6    60.000
 MK-6-8                6    70.000
 MK-6-9                6    80.000
 MK-6-10               6    90.000
 MK-6-11               6   100.000
 MK-6-12               6   110.000
 MK-6-13               6   120.000
 MK-6-14               6   130.000
 MK-6-15               6   140.000
 MK-6-16               6   150.000
!*********************************** Marker Types ********************************************************************
!Co-dominant marker: When heterozygote F1 is present, P1 is coded as 2, F1 is coded as 1, and P2 is coded as 0; Otherwise, P1 is coded as 2, and P2 is coded as 0. 
!Dominant marker: When heterozygote F1 is present, P1 and F1 are coded as 12, and P2 is coded as 0; Otherwise, P1 is coded as 2, and P2 is coded as 0.  
!Recessive markers: When heterozygote F1 is present, P1 is coded as 2, and F1 and P2 are coded as 10; Otherwise, P1 is coded as 2, and P2 is coded as 0. 
!Missing marker is coded as -1. 
 MK-1-1                 1   1   0   1   1   2   1   1   0   2   1   2   1   0   1   1   1   1   1   1   0   1   1   1   1   1   1   1   1   0   1   2   2   2   1   1   1   2   1   2   1   2   1   1   2   2   2   2   0   1   1   0   0   0   1   2   0   1   1   0   1   0   1   2   2   2   1   2   2   1   1   0   1   0   1   2   2   1   1   0   2   2   0   1   1   1   1   1   1   0   0   0   2   1   2   2   1   0   1   2   0   1   0   0   1   2   1   1   0   1   0   1   1   1   1   1   0   2   2   1   1   2   0   1   1   1   1   2   0   0   1   1   1   2   1   1   0   2   1   1   0   2   1   2   1   2   0   2   1   1   1   1   0   2   2   0   1   0   2   0   1   1   2   1   1   2   0   2   0   1   0   2   1   0   2   0   1   0   2   1   1   1   1   0   1   1   1   1   2   1   2   1   1   1   1   1   1   2   2   1
 MK-1-2                 2   1   0   1   2   2   1   1   0   2   1   2   1   1   1   1   1   1   1   1   0   2   1   1   1   1   1   1   1   1   1   2   1   2   1   1   2   2   1   1   1   2   1   1   2   2   2   2   0   2   1   0   0   0   1   2   0   1   1   0   1   0   1   2   2   2   0   2   2   1   1   0   1   1   1   2   1   1   1   1   2   2   0   1   1   0   1   1   0   0   0   0   2   1   2   2   1   1   1   2   0   2   0   0   1   1   0   1   0   1   0   1   1   1   1   2   0   2   2   0   0   2   0   1   1   2   1   2   0   0   1   1   1   2   1   1   0   2   1   1   0   2   1   2   1   2   1   2   1   1   1   1   0   1   2   0   1   0   2   0   1   1   2   1   1   2   0   2   0   2   0   2   1   0   0   0   1   0   2   1   1   1   2   0   1   1   1   1   2   1   2   1   1   1   1   1   1   1   1   1
 MK-1-3                 1   1   1   2   2   1   1   1   0   2   1   2   1   1   1   1   1   1   1   1   0   2   0   1   1   1   0   1   1   1   1   2   1   2   1   1   2   2   1   1   1   2   1   1   2   2   2   2   0   2   1   1   0   0   2   2   0   1   1   0   0   0   1   1   2   1   0   2   2   1   1   0   1   1   1   1   2   1   1   1   1   2   0   1   0   0   1   1   1   0   1   0   2   1   2   2   1   0   1   2   1   2   0   0   1   1   0   1   0   1   0   1   1   1   1   2   0   2   2   0   0   2   0   1   2   1   1   2   0   0   1   0   1   2   1   1   0   2   1   1   0   2   1   2   1   2   1   2   1   1   1   2   0   1   2   0   1   0   2   0   1   1   2   1   1   2   0   1   0   2   0   0   1   0   0   1   1   0   2   1   1   1   2   0   1   1   1   2   2   1   2   1   1   2   1   1   1   1   1   1
 MK-1-4                 2   1   2   2   2   1   1   1   0   2   1   2   1   1   1   0   1   1   1   1   0   2   0   1   1   1   0   1   1   1   1   2   1   2   1   1   2   2   2   1   1   2   1   1   2   2   2   2   0   2   2   1   0   0   2   2   0   1   1   0   0   0   0   1   2   1   0   2   2   1   0   0   2   2   1   1   2   1   1   1   1   2   0   1   0   0   1   2   1   1   0   0   2   1   2   2   1   0   2   2   1   2   0   0   1   1   1   1   0   1   0   1   1   1   1   2   0   2   2   0   0   2   0   1   2   1   1   2   0   0   1   0   1   1   1   1   1   1   1   1   0   2   1   2   1   2   1   2   1   1   1   1   0   1   2   0   1   1   1   0   1   1   0   1   1   2   0   1   0   2   0   0   2   0   0   0   1   0   2   0   1   2   1   0   1   1   1   1   2   1   2   1   1   2   1   1   1   1   1   1
 MK-1-5                 1   1   2   1   2   1   1   1   0   2   0   2   0   1   1   0   1   1   1   1   0   1   0   1   0   1   0   2   0   1   1   1   1   2   1   1   2   1   1   1   0   2   0   1   2   2   2   1   0   2   1   1   0   0   2   1   0   1   1   0   1   1   0   1   2   1   0   2   2   1   0   1   2   1   1   1   2   1   1   1   1   2   1   1   0   0   2   2   1   2   0   0   2   2   2   1   1   0   1   2   1   2   0   0   2   1   1   1   0   1   0   1   1   1   1   2   1   2   2   1   0   2   0   0   1   1   0   2   1   0   1   0   1   1   2   1   1   1   1   1   0   1   1   2   1   2   1   2   1   1   1   1   0   1   2   0   2   1   1   1   1   1   0   1   0   2   0   1   0   2   0   0   2   0   1   0   1   0   1   1   1   2   1   1   2   1   0   1   2   1   2   1   1   2   1   1   1   1   1   1
 MK-1-6                 1   1   2   2   2   1   2   1   1   1   0   2   0   1   1   1   2   0   1   1   0   2   0   1   0   1   1   2   0   0   1   1   1   2   1   1   2   1   1   0   1   2   0   1   2   1   2   2   0   2   1   1   0   0   2   1   0   1   1   0   1   0   1   1   1   0   0   2   2   1   0   1   2   1   1   1   2   1   1   1   1   2   1   1   0   0   2   2   1   2   1   0   2   2   2   1   1   0   0   2   1   2   1   0   2   1   1   1   0   1   1   2   1   1   1   1   1   1   2   1   0   1   0   0   1   1   0   2   1   0   1   0   1   0   2   1   1   0   1   1   0   1   1   2   1   2   1   1   1   1   1   1   0   0   2   0   2   1   1   1   1   1   0   1   1   1   0   1   0   2   1   0   2   0   1   0   0   0   1   2   1   2   1   2   1   1   1   1   2   1   2   2   1   2   1   1   0   1   1   1
 MK-1-7                 1   1   2   2   2   1   0   1   1   1   0   2   0   1   1   1   2   1   1   1   0   2   0   1   1   0   1   1   0   1   1   1   1   2   1   1   1   1   1   0   1   2   0   1   2   1   2   2   0   2   1   2   0   0   2   1   1   2   1   0   1   0   1   1   1   0   0   2   2   1   0   1   2   1   1   1   2   1   1   0   1   2   2   1   0   0   2   2   1   2   0   0   2   2   2   1   1   0   0   1   1   1   1   0   2   1   1   1   1   1   1   2   1   1   1   1   1   2   2   2   0   1   0   0   1   1   0   1   1   0   1   2   1   0   2   1   1   0   1   1   0   0   1   2   1   2   1   1   1   1   1   1   1   1   1   0   2   1   1   1   1   1   0   1   1   2   0   1   1   2   1   0   1   0   1   0   0   0   1   1   2   2   2   2   1   0   1   1   2   1   2   2   1   2   0   1   0   1   1   1
 MK-1-8                 1   1   2   2   2   1   1   1   1   1   0   2   0   1   1   1   2   1   1   1   0   2   0   1   1   0   1   1   2   1   1   0   1   2   2   1   2   1   1   0   1   1   0   1   2   1   1   2   0   2   1   2   0   1   1   1   1   2   1   0   1   1   0   0   1   1   0   2   2   1   0   2   2   1   1   2   2   1   1   0   1   2   2   1   0   0   1   1   1   2   1   0   2   2   2   1   2   0   0   1   2   1   1   0   2   1   1   2   1   1   1   2   1   1   1   1   1   2   2   1   0   1   0   1   1   1   0   0   1   0   1   2   2   0   2   1   0   0   1   1   0   0   1   2   2   1   1   1   1   1   1   0   1   1   1   1   2   0   1   1   1   1   1   1   1   2   0   1   2   1   0   0   1   0   1   0   0   0   1   1   2   2   2   1   1   0   1   1   2   1   2   2   0   2   0   1   0   1   1   1
 MK-1-9                 1   1   2   1   2   1   0   0   1   1   0   2   0   1   1   1   2   2   2   1   0   2   0   1   2   0   1   1   2   1   1   0   1   2   2   1   2   1   1   0   1   1   0   1   2   0   2   1   0   1   1   2   0   1   1   0   1   1   1   0   1   1   0   0   1   1   0   2   2   1   0   2   2   1   1   1   2   1   1   0   0   2   1   1   0   1   1   1   1   2   1   0   1   2   2   1   2   0   0   0   0   1   1   0   2   1   1   2   1   1   2   2   1   1   1   1   1   2   2   1   0   2   0   1   0   1   1   0   1   0   1   1   1   1   1   1   0   0   1   1   0   0   1   1   2   1   1   1   1   1   1   0   1   1   1   1   2   0   2   0   1   1   1   1   1   2   0   0   2   1   0   0   2   0   2   0   0   0   1   1   2   2   2   1   1   0   1   1   2   1   0   2   0   2   0   1   0   1   1   1
 MK-1-10                1   2   2   1   1   1   1   0   1   1   1   0   0   2   1   1   2   1   2   1   0   2   0   1   2   0   1   1   2   1   1   1   1   1   2   2   2   1   1   0   1   2   0   1   2   0   1   1   0   1   1   2   0   1   1   0   1   1   1   0   1   1   0   0   2   2   0   2   2   1   0   2   2   1   1   1   2   0   1   0   0   2   1   1   0   1   1   1   1   2   1   1   1   1   1   1   2   0   0   0   0   1   1   0   2   1   1   1   1   1   2   2   1   1   1   0   0   2   2   1   0   2   0   1   0   1   2   0   1   1   1   1   1   1   1   0   0   0   1   1   0   0   1   1   1   1   1   1   1   1   1   0   1   0   1   2   2   0   2   0   1   1   1   0   0   2   1   0   1   1   0   0   1   0   2   1   0   1   1   1   1   2   2   1   1   0   1   1   2   1   0   2   0   2   0   0   0   1   1   1
 MK-1-11                1   2   2   1   1   1   1   0   1   1   1   0   1   1   1   1   1   1   2   1   0   1   0   1   2   0   1   1   2   1   0   1   1   0   2   2   1   0   2   0   1   2   1   1   2   0   0   1   0   1   1   2   0   1   1   0   1   1   1   0   1   1   0   0   2   0   0   1   2   1   0   2   2   1   1   1   2   0   1   0   0   2   2   1   0   1   1   0   2   2   2   1   1   1   1   1   2   0   0   0   0   1   1   0   1   1   2   2   1   1   2   1   1   1   1   0   0   2   2   1   0   2   1   1   0   1   1   0   1   1   1   1   1   1   1   0   0   0   1   1   0   0   1   2   0   1   2   1   1   1   2   1   1   0   1   2   2   0   1   0   1   0   1   1   0   2   0   0   1   1   0   0   1   0   2   1   0   1   0   1   0   1   1   1   1   0   1   0   2   1   0   2   0   2   0   0   2   1   1   1
 MK-1-12                1   2   1   1   1   1   1   0   1   1   1   0   1   1   1   1   0   1   2   1   0   1   1   1   2   1   1   1   2   1   1   1   1   0   2   1   1   0   2   0   1   2   1   1   2   0   0   0   0   1   1   2   0   1   2   0   1   1   2   0   0   1   0   0   2   0   0   1   2   1   0   1   2   1   1   1   1   0   1   1   0   2   2   1   0   2   1   0   2   2   2   1   0   1   1   1   2   0   0   0   0   1   1   1   1   1   2   2   1   1   2   2   1   1   1   1   0   2   2   2   0   2   1   1   0   1   1   0   1   1   1   1   2   1   1   0   0   0   1   1   0   0   1   2   0   1   1   1   1   1   1   1   1   0   1   1   2   0   1   0   1   0   2   1   0   2   0   0   1   1   0   0   1   0   1   1   0   1   0   1   0   1   1   1   1   1   1   0   2   0   0   2   1   2   0   0   2   0   1   1
 MK-1-13                1   2   0   1   0   2   1   0   1   2   0   0   1   1   1   1   0   1   2   0   0   1   1   1   2   1   1   1   1   1   1   1   1   0   2   1   2   0   2   0   1   2   1   1   2   0   0   0   1   0   1   2   0   1   2   0   1   1   2   0   0   1   0   1   1   0   0   1   2   2   0   1   2   1   1   2   1   0   1   1   0   2   0   0   0   1   1   0   2   2   2   1   0   0   2   1   2   1   0   0   0   1   1   1   1   1   2   2   1   1   2   2   1   2   1   0   0   2   2   2   0   2   1   1   0   1   1   0   1   0   1   1   2   1   1   0   0   0   1   1   0   0   1   2   0   1   1   0   1   1   1   0   1   0   1   1   2   1   1   0   1   0   2   1   0   2   0   0   1   1   1   0   1   0   1   1   0   1   0   1   0   1   1   1   1   0   1   0   2   0   0   1   1   2   1   0   2   0   1   1
 MK-1-14                1   2   0   2   0   2   1   0   1   1   0   1   1   2   1   2   0   1   2   0   0   1   2   1   2   1   1   1   1   1   1   1   1   0   2   1   2   0   2   1   1   2   1   1   2   1   1   0   1   0   1   2   0   1   2   0   1   1   2   0   0   1   0   1   1   1   0   1   2   2   0   1   2   1   1   2   1   0   1   1   1   1   1   1   0   1   2   0   2   2   2   1   0   0   2   1   2   0   1   1   0   1   0   1   1   1   2   2   1   1   2   2   2   2   1   0   1   1   2   2   0   2   1   1   0   1   1   0   1   0   1   1   2   1   1   0   0   0   1   1   0   0   0   2   0   1   1   0   1   1   1   0   1   0   1   1   2   2   1   0   1   0   2   1   0   2   0   0   1   1   1   0   1   0   1   0   0   1   0   1   0   1   1   1   1   0   0   1   2   1   0   1   1   2   1   0   2   0   0   1
 MK-1-15                0   0   0   2   0   2   1   0   2   1   1   1   1   2   1   2   1   1   2   0   0   1   2   1   1   1   1   1   1   0   1   1   2   1   2   1   1   0   2   0   1   2   1   1   2   1   1   0   1   0   1   2   0   1   2   0   1   1   1   0   0   0   0   1   1   1   0   0   2   2   1   1   2   1   1   1   1   0   1   1   1   1   1   1   0   1   2   0   2   2   2   1   0   0   2   1   1   0   1   1   0   1   0   1   1   1   2   2   2   1   2   1   1   2   1   1   0   1   2   2   0   2   1   1   0   1   1   0   1   0   1   0   1   1   2   0   0   0   1   1   0   0   1   2   0   1   1   0   1   1   1   0   1   0   1   1   2   2   1   1   1   0   2   1   1   1   0   0   1   0   1   0   1   0   1   0   0   1   0   1   0   0   1   1   1   1   0   2   1   1   1   1   1   2   0   1   2   0   0   1
 MK-1-16                0   0   0   2   0   2   1   1   2   0   1   1   1   2   1   2   1   2   2   0   0   1   1   1   1   1   0   1   1   0   1   1   2   1   2   2   1   2   2   0   1   2   1   1   2   1   1   0   1   0   2   2   0   1   2   1   1   0   1   0   0   0   0   1   1   1   0   0   2   2   1   2   2   1   1   1   1   0   1   1   1   0   1   0   0   1   1   1   2   2   2   0   0   0   2   0   0   0   1   1   0   1   0   1   1   1   2   1   1   1   2   1   1   2   1   1   0   1   2   2   0   2   1   1   0   1   1   0   1   0   1   0   1   1   2   0   0   0   1   2   0   0   1   2   0   1   2   1   1   1   1   0   0   0   1   2   2   2   1   0   1   1   2   1   1   1   0   0   1   0   1   1   1   0   0   0   0   1   0   1   0   0   1   2   1   1   1   2   1   1   1   1   1   2   0   1   1   0   0   1
 MK-2-1                 1   0   1   2   1   1   1   2   1   2   0   1   1   0   1   1   1   1   2   1   0   1   2   1   1   0   2   1   2   2   1   0   0   2   2   1   2   2   0   1   1   1   2   1   1   0   1   2   1   1   0   1   1   2   1   1   1   1   1   1   1   1   2   1   0   0   0   0   1   0   1   2   1   1   0   1   2   0   1   1   1   1   1   1   1   2   1   1   2   0   2   2   2   2   2   0   1   1   0   1   1   0   1   0   0   1   0   1   1   0   1   2   0   2   1   1   2   1   1   0   1   1   0   1   1   2   1   1   2   2   1   2   1   1   1   1   0   1   2   2   1   1   0   0   1   0   1   2   0   2   1   1   0   1   1   0   0   0   1   1   2   1   2   1   1   2   0   1   1   1   1   1   1   1   1   0   1   2   2   2   1   2   1   2   1   1   0   1   1   1   1   2   1   1   1   2   1   2   0   1
 MK-2-2                 1   0   1   2   1   1   1   2   0   2   0   1   1   0   2   0   1   1   1   0   0   1   2   0   1   0   2   1   2   2   1   0   0   1   2   1   2   1   0   1   2   1   2   1   1   0   0   2   0   1   0   1   1   1   1   2   0   1   1   1   1   1   2   1   1   0   0   0   0   0   1   2   1   1   0   1   2   1   0   1   1   2   1   1   1   2   1   1   2   0   2   1   2   2   2   0   0   1   0   1   1   0   1   0   0   1   0   1   1   0   1   2   0   2   1   1   2   1   1   1   1   1   0   1   1   2   1   1   2   2   1   2   1   2   1   2   1   1   2   2   1   2   0   0   1   0   1   1   0   1   1   1   0   1   1   0   0   0   1   1   2   1   2   1   2   1   0   1   1   1   0   1   1   1   1   0   1   1   2   2   1   1   0   2   1   0   0   1   1   1   1   2   1   2   1   2   2   2   0   1
 MK-2-3                 1   0   1   2   1   1   1   2   0   2   0   1   2   0   2   0   1   1   2   0   1   1   2   0   2   0   2   1   2   2   1   1   0   1   2   1   2   1   0   1   2   1   2   1   1   0   0   2   0   1   0   1   1   1   2   2   0   1   2   1   1   1   2   1   1   1   0   0   0   0   1   2   1   0   0   1   2   2   0   1   1   2   1   1   1   2   1   1   2   0   2   0   2   0   1   0   0   1   0   1   1   1   1   1   0   2   0   0   1   0   1   2   0   2   1   0   2   1   1   1   2   1   0   1   1   2   1   0   2   2   1   2   1   2   1   1   1   1   2   2   1   2   0   0   1   1   1   1   0   1   1   1   0   1   1   0   0   0   1   0   2   1   2   1   2   1   0   1   1   1   0   1   1   0   2   0   1   1   2   2   1   1   0   1   1   0   0   2   1   2   1   2   1   2   1   2   2   2   0   0
 MK-2-4                 1   0   1   2   2   0   1   2   0   2   0   0   2   0   2   0   2   2   2   0   1   1   0   1   2   0   1   1   2   2   1   1   0   1   2   1   2   0   0   0   2   1   1   1   1   0   0   2   0   1   0   1   1   0   1   2   0   1   2   1   1   1   2   1   1   1   0   0   0   0   1   2   1   0   0   1   2   2   0   1   1   1   1   1   1   2   1   0   2   0   1   0   2   0   1   1   0   1   0   1   1   1   1   1   0   2   0   0   1   0   1   2   0   1   0   1   2   1   1   1   2   1   0   1   1   2   1   0   2   2   1   1   1   2   1   1   1   1   2   2   1   2   0   0   2   0   1   1   0   1   1   1   0   1   1   0   0   1   1   0   2   1   2   1   2   1   0   1   2   0   0   1   1   0   2   1   1   1   2   2   1   2   0   1   2   0   0   2   1   2   1   2   1   2   1   2   2   2   0   0
 MK-2-5                 1   0   1   2   2   1   0   2   0   2   0   0   1   1   2   0   2   2   2   0   1   1   0   1   2   0   1   1   2   2   1   1   0   1   1   1   1   0   0   0   2   1   1   1   1   0   0   2   0   1   0   1   1   0   1   2   0   1   2   2   1   1   2   1   1   1   1   1   0   0   1   1   1   0   0   1   2   2   0   1   1   1   1   1   1   2   1   1   1   0   1   1   1   0   2   0   1   1   1   1   1   1   1   1   2   2   1   0   1   0   1   2   0   1   1   1   2   1   1   1   2   1   0   1   1   2   1   0   1   1   1   1   1   2   1   1   1   1   2   1   1   2   1   0   1   0   2   1   0   1   1   1   0   0   1   0   0   1   1   0   2   1   2   1   1   1   0   1   2   0   0   1   1   1   2   1   1   1   2   2   1   1   0   1   2   0   0   2   1   2   1   2   1   2   0   2   2   2   0   0
 MK-2-6                 1   1   1   2   2   1   0   2   0   2   1   0   0   1   2   0   2   2   2   0   1   1   1   1   2   0   0   1   2   1   1   1   1   1   1   1   1   0   0   0   1   1   1   1   1   0   0   2   2   1   0   1   0   0   2   2   0   1   1   2   0   1   2   1   1   1   1   1   0   0   1   2   1   0   0   1   2   2   0   1   1   1   1   1   1   2   1   1   1   0   0   0   1   0   2   1   1   1   1   1   1   1   1   1   2   1   0   0   1   0   1   2   0   0   1   1   1   1   1   1   2   1   1   1   1   2   1   0   1   1   1   1   1   1   0   1   1   1   2   1   1   2   1   0   2   0   2   1   0   1   1   1   0   0   1   0   1   0   1   0   1   0   2   1   1   1   1   1   2   0   0   1   2   1   1   1   1   1   2   2   1   1   0   1   2   0   1   2   1   2   1   2   1   2   0   2   2   2   0   0
 MK-2-7                 1   1   1   2   2   1   0   2   1   1   1   0   0   1   1   0   2   2   2   0   1   1   1   1   2   0   0   1   2   1   1   1   1   1   1   1   1   0   0   0   1   1   1   1   1   0   1   2   2   1   0   1   0   0   2   2   1   1   1   2   0   1   2   1   1   1   1   1   0   1   1   2   0   0   1   1   2   2   0   1   1   1   1   1   1   2   1   1   1   0   0   0   1   0   2   1   2   0   1   1   1   1   1   1   2   1   0   0   1   1   1   1   0   0   1   1   1   2   1   1   2   1   1   1   1   2   1   1   2   0   0   1   1   1   0   1   1   0   2   1   1   2   1   1   2   0   2   1   0   1   1   1   1   0   1   1   1   0   1   0   1   0   2   1   1   1   2   1   2   0   0   1   2   1   1   1   1   1   2   2   1   1   0   1   1   0   2   1   1   1   1   2   1   2   1   2   2   2   1   0
 MK-2-8                 1   0   1   2   2   1   1   2   1   0   1   1   0   0   1   0   2   2   2   0   1   1   1   1   2   0   0   1   2   1   2   1   1   1   1   1   1   0   0   0   1   1   1   1   1   0   2   2   1   2   1   1   0   0   2   2   1   1   1   2   0   1   2   1   1   1   1   1   0   1   1   2   0   0   0   1   2   0   0   1   1   1   1   2   0   2   1   1   1   0   0   1   1   0   2   1   2   0   2   1   0   1   1   1   2   1   0   0   1   1   1   1   0   1   1   1   1   2   1   1   2   2   1   1   2   2   1   1   2   0   0   1   1   1   0   1   0   1   2   1   1   2   2   1   1   0   1   1   2   1   2   1   1   0   1   2   1   1   1   0   1   0   2   2   1   1   2   1   2   0   0   1   2   1   1   1   2   2   2   2   1   1   0   1   1   0   2   1   1   0   1   1   1   1   1   2   2   2   1   0
 MK-2-9                 1   0   1   2   2   1   1   2   1   0   1   1   0   0   1   0   2   2   2   0   2   1   1   1   2   0   0   1   2   2   2   2   0   0   1   2   1   1   0   0   1   1   2   1   1   0   2   2   1   2   1   1   0   0   2   2   1   1   1   2   0   1   2   1   1   1   1   1   1   1   1   2   0   0   0   1   2   0   1   1   1   1   1   2   0   2   1   1   2   0   0   1   1   0   2   1   2   0   2   1   0   1   1   0   1   1   0   0   2   1   1   1   0   1   1   1   0   1   1   1   1   2   1   1   1   2   1   1   2   0   1   1   1   1   0   2   0   1   2   1   1   2   2   1   1   0   1   1   2   1   2   1   1   0   2   2   1   1   1   1   1   2   2   2   1   2   2   0   2   0   0   1   2   1   1   1   2   2   2   1   0   1   0   1   1   0   1   1   1   0   1   1   1   2   1   2   2   2   1   0
 MK-2-10                1   0   1   2   1   1   1   2   1   1   1   1   0   1   1   0   2   2   2   0   2   1   0   1   1   0   0   0   1   1   2   2   1   0   1   2   1   1   0   1   1   1   2   1   1   1   2   2   1   2   1   1   0   0   2   2   1   1   1   2   1   1   2   1   0   1   1   2   1   1   1   2   1   0   1   1   2   0   0   1   1   1   1   2   0   2   1   1   2   0   0   0   1   0   1   1   2   0   2   1   0   1   1   1   1   1   0   0   1   1   0   0   0   0   1   1   0   1   2   0   1   2   1   1   1   2   1   1   2   1   1   1   1   1   0   2   0   1   2   2   1   2   2   1   1   0   1   1   2   2   2   1   1   0   2   2   1   1   2   1   1   2   1   2   1   2   2   0   2   0   0   1   2   1   1   1   2   2   2   1   0   1   0   1   0   1   0   1   1   1   1   1   1   2   0   2   2   2   2   0
 MK-2-11                2   0   1   2   1   1   1   2   1   1   1   1   0   1   1   0   2   2   2   0   2   1   0   1   1   0   0   0   1   1   2   2   1   0   1   1   1   2   0   1   1   1   2   0   1   0   2   2   1   2   1   1   0   0   2   2   1   1   1   2   2   1   1   1   0   1   1   2   1   1   1   1   1   0   1   1   2   0   0   1   1   1   1   2   0   2   1   1   1   0   0   0   1   0   1   1   2   0   2   1   0   1   1   1   1   1   0   0   1   1   0   0   0   0   1   0   0   1   2   0   1   2   1   1   1   2   1   1   2   0   1   1   1   1   0   2   0   1   2   2   1   2   2   2   1   0   0   1   2   2   2   1   0   0   2   2   1   1   2   1   1   2   1   2   0   2   2   0   1   0   1   1   2   1   1   1   2   2   2   1   0   1   0   1   1   1   0   1   1   1   1   1   1   1   0   2   2   2   2   0
 MK-2-12                2   0   2   2   1   1   1   2   1   1   2   1   1   1   1   0   2   2   1   0   2   1   0   1   0   0   0   1   1   1   2   2   1   0   1   1   1   1   0   1   1   1   1   0   1   0   2   2   1   2   2   1   0   0   2   2   1   2   1   2   2   1   1   1   0   1   1   1   1   1   1   2   1   0   1   1   1   0   0   1   1   1   1   2   0   2   0   1   1   0   1   0   1   0   1   1   2   0   2   1   0   1   1   1   1   1   0   0   1   1   0   0   0   0   1   1   0   1   1   0   1   2   0   1   2   2   1   0   2   1   0   1   1   1   1   2   1   1   2   1   1   2   2   2   1   0   0   1   2   1   2   1   0   0   2   2   1   1   2   1   2   2   1   1   0   2   2   0   1   0   1   1   2   1   1   1   1   2   2   1   0   1   0   1   1   1   0   1   1   1   1   1   1   0   1   2   1   2   2   0
 MK-2-13                2   0   2   2   0   1   1   1   1   1   2   1   1   2   1   0   2   2   1   1   2   0   0   1   0   0   1   1   1   1   2   2   1   0   1   1   1   1   0   1   0   1   0   0   1   1   2   2   1   2   2   0   1   0   1   2   0   2   0   2   2   1   1   1   0   1   0   1   1   1   1   2   2   1   1   1   1   0   0   2   1   0   1   2   1   2   2   1   1   0   1   0   2   0   1   1   1   0   2   1   1   1   1   1   1   1   0   0   1   1   0   0   0   0   2   1   0   1   2   0   0   2   1   1   2   1   0   0   2   1   0   1   1   1   1   2   1   1   2   1   1   2   1   2   1   0   0   0   2   1   2   1   0   0   2   2   2   1   2   1   1   2   1   1   0   1   2   0   1   0   0   1   2   1   1   1   1   2   2   1   0   0   1   1   1   1   0   2   1   1   1   1   1   1   1   2   1   2   2   0
 MK-2-14                2   0   2   2   0   1   1   1   1   1   2   1   1   2   1   0   2   2   1   1   1   0   2   1   0   0   1   1   1   2   2   2   1   1   1   1   1   0   0   1   0   1   0   0   1   1   2   2   0   2   2   0   1   0   1   2   0   2   0   2   2   1   1   2   1   1   1   1   1   1   1   2   2   0   1   1   1   0   0   1   1   0   1   2   1   2   2   1   2   0   1   0   2   0   1   1   1   0   2   1   0   1   1   1   1   1   0   0   1   1   0   0   0   0   1   1   0   0   2   0   0   2   0   0   2   1   1   1   1   1   0   1   1   1   1   2   1   1   1   0   1   2   1   2   1   1   0   1   2   1   2   1   0   0   2   2   2   1   2   1   1   2   1   1   0   1   2   0   1   0   0   1   2   1   1   1   1   2   2   0   0   0   2   1   2   1   0   2   1   1   1   1   1   1   2   2   1   2   2   0
 MK-2-15                2   0   2   2   0   0   1   1   1   1   2   1   1   2   1   0   2   1   1   1   1   0   0   0   1   0   1   1   1   2   2   2   1   1   1   1   1   0   1   0   0   1   0   0   1   1   2   2   0   2   2   0   1   0   1   2   0   2   0   2   2   2   2   2   1   1   1   0   1   1   1   2   2   1   1   2   1   0   0   1   1   0   0   1   1   1   2   1   2   0   1   0   2   0   0   1   1   0   2   1   1   0   1   1   1   1   1   0   1   1   0   0   0   1   1   1   1   1   2   0   0   2   1   0   2   1   1   1   1   0   0   2   1   1   1   2   0   1   1   2   1   2   1   2   1   2   0   1   1   1   2   2   0   0   2   1   2   1   0   1   1   2   1   1   0   1   2   0   1   0   0   1   2   1   1   1   1   2   1   1   0   0   2   2   2   1   0   2   1   1   1   1   1   1   2   2   1   2   2   0
 MK-2-16                2   0   2   2   0   1   1   1   1   1   2   1   1   1   1   0   2   0   1   1   1   0   0   1   2   0   1   1   1   2   2   2   1   0   2   2   1   0   1   0   0   1   0   0   1   1   2   2   0   2   2   0   1   0   1   2   0   1   0   2   2   1   2   1   2   1   0   0   1   1   1   1   2   1   1   2   1   0   0   1   1   0   0   1   1   1   2   1   2   0   1   0   1   1   1   1   1   1   2   1   1   0   1   2   1   1   1   0   1   1   1   0   1   0   1   1   0   1   2   1   0   2   1   0   2   1   1   1   1   0   0   2   1   1   1   2   0   1   1   2   1   1   1   2   0   1   0   1   1   1   2   2   0   1   2   2   2   1   0   0   1   1   1   1   1   1   2   0   1   0   0   0   2   1   1   1   1   2   1   0   0   0   2   2   2   1   0   1   1   2   2   1   1   1   2   2   1   1   2   0
 MK-3-1                 0   1   2   1   2   1   1   2   1   2   0   2   2   1   2   2   1   1   1   0   0   0   2   0   2   1   1   0   1   1   0   2   2   1   1   2   2   2   0   1   1   0   2   0   1   0   2   1   1   1   1   1   1   1   0   1   1   0   1   1   2   2   1   1   1   1   1   2   1   2   2   1   0   1   2   1   1   2   1   1   2   1   2   2   1   2   1   1   1   2   2   0   2   1   2   0   1   2   1   1   2   2   1   1   1   2   1   1   0   1   1   0   0   1   0   1   0   0   1   0   2   2   2   0   0   1   1   2   1   0   1   1   1   0   1   2   0   1   0   0   1   1   1   1   1   0   1   1   2   0   0   1   2   2   1   2   1   1   1   1   1   2   1   0   1   1   2   1   0   1   1   1   1   0   2   0   1   1   1   0   1   0   2   1   1   2   1   1   0   1   1   1   1   0   1   2   1   1   0   1
 MK-3-2                 0   1   2   1   2   1   1   2   1   2   0   2   2   1   2   2   1   0   1   0   1   0   2   0   1   1   1   0   1   2   0   2   2   1   1   2   2   2   1   1   1   0   2   0   1   0   2   1   1   1   2   1   1   1   0   1   1   0   1   1   2   2   1   0   1   0   1   2   1   1   2   2   1   1   2   1   1   2   1   2   2   1   1   2   1   2   1   1   1   2   2   1   2   1   2   0   1   2   1   1   2   1   1   1   1   2   1   1   0   2   1   1   0   1   0   1   0   0   1   0   1   2   2   0   0   0   1   2   1   0   1   1   1   0   1   2   1   0   0   0   1   1   1   1   1   0   1   1   2   0   0   2   1   1   2   2   1   1   1   1   1   2   1   0   0   1   2   1   0   1   1   1   1   0   2   0   0   1   2   0   1   0   2   1   1   2   1   0   0   1   1   1   1   0   1   1   1   1   0   1
 MK-3-3                 0   0   2   1   2   1   0   2   1   2   0   2   2   1   2   2   1   1   1   1   2   1   2   0   1   2   1   0   2   1   1   2   2   1   2   2   2   2   1   1   0   0   2   0   1   0   2   1   1   1   1   1   1   1   0   2   1   0   1   1   2   2   1   0   1   0   1   1   1   1   2   2   1   1   2   1   1   2   0   2   2   1   1   2   1   2   1   1   1   2   1   1   1   1   2   0   1   2   1   2   2   0   1   2   1   1   1   1   0   2   2   1   0   1   0   1   0   1   1   1   1   2   1   1   0   1   1   2   1   0   1   1   1   0   0   2   1   1   0   1   1   2   1   1   1   0   1   1   2   0   1   2   1   1   2   2   0   1   0   1   1   2   1   0   1   1   2   1   0   1   1   1   1   1   2   0   0   1   2   0   1   0   2   1   1   0   0   0   0   1   1   1   1   0   1   1   1   1   0   1
 MK-3-4                 0   0   2   1   1   1   0   1   1   2   0   2   2   1   2   2   1   1   1   1   2   1   2   0   1   2   1   0   2   1   1   1   1   1   2   2   2   2   1   1   0   0   2   0   0   2   2   1   1   1   1   1   0   0   0   2   1   1   1   0   2   2   1   0   1   0   1   1   1   1   2   1   0   1   2   1   1   2   1   2   2   1   1   1   1   2   1   0   1   2   1   1   1   1   1   0   1   1   1   2   1   0   1   1   0   1   0   2   1   2   2   1   1   1   0   1   1   1   1   1   2   2   1   0   0   1   1   1   2   1   1   1   1   0   0   2   2   1   0   0   1   2   1   1   1   0   1   1   1   0   1   2   1   1   2   2   0   1   0   2   1   2   1   0   2   1   2   1   1   1   1   1   2   1   2   0   0   1   1   0   1   0   2   1   2   0   0   1   0   1   1   1   1   0   1   1   2   1   0   1
 MK-3-5                 0   0   2   1   1   1   0   1   1   1   0   2   1   1   2   2   1   1   1   1   1   0   2   0   1   2   2   0   2   0   1   1   0   2   2   2   2   2   1   1   0   0   2   0   0   2   2   1   1   2   1   1   1   0   0   2   1   1   2   0   1   2   0   1   0   0   2   1   1   2   1   1   1   1   2   1   1   2   1   2   2   1   1   1   0   2   1   0   1   2   1   1   1   1   1   0   1   2   1   2   1   0   1   1   0   1   0   2   1   2   1   1   1   1   0   0   1   1   1   1   2   1   1   0   0   1   1   1   2   1   1   1   1   1   0   2   2   1   0   1   1   2   1   1   1   0   2   1   0   0   1   2   1   1   2   2   0   1   0   2   0   2   1   0   1   1   2   1   1   1   0   1   2   1   2   2   0   1   1   0   1   0   2   0   1   0   0   1   0   1   1   1   1   0   1   1   2   1   0   1
 MK-3-6                 1   0   2   1   1   1   0   1   1   1   0   2   1   1   2   2   1   1   1   1   1   0   2   0   1   1   2   0   1   0   0   1   0   2   2   2   2   1   1   1   0   0   2   0   0   2   2   1   1   2   0   1   1   0   0   2   1   0   2   2   1   2   0   1   0   0   2   1   1   2   0   1   1   1   1   1   1   2   1   2   2   1   1   0   0   1   0   0   1   2   1   1   1   1   1   0   1   2   1   2   1   1   1   1   2   1   0   2   1   2   0   1   1   1   1   0   1   1   1   0   2   1   1   0   0   1   1   0   1   1   1   1   1   1   0   2   2   1   1   1   0   2   1   1   1   0   2   1   1   0   1   2   1   1   2   2   0   1   0   2   0   2   0   0   2   1   2   1   1   1   0   1   1   1   2   1   0   1   1   1   1   0   2   0   1   0   0   1   0   1   1   1   1   0   1   1   2   1   0   1
 MK-3-7                 1   0   1   0   1   1   0   0   1   1   0   2   0   1   2   2   1   1   1   1   1   0   2   0   1   2   2   0   1   0   0   1   0   2   1   2   2   1   1   1   1   0   2   0   0   2   2   1   1   2   0   1   2   0   1   2   1   0   2   2   1   1   0   1   0   0   2   1   1   2   0   2   0   1   2   2   1   1   1   2   2   1   1   0   0   1   0   0   1   2   1   1   1   1   1   0   1   2   1   1   1   1   1   1   2   1   0   2   1   2   0   1   1   2   1   0   0   2   1   0   2   1   1   0   1   1   1   0   1   2   1   1   0   1   0   1   2   1   1   1   1   1   1   1   1   0   2   1   1   0   1   2   1   1   0   2   0   1   0   1   0   1   0   0   2   2   2   1   1   1   1   1   1   1   2   2   0   1   1   2   1   1   1   0   1   0   0   1   0   1   1   1   1   0   1   1   2   1   0   1
 MK-3-8                 1   0   1   0   1   1   0   1   1   1   1   1   1   1   2   2   2   0   0   1   0   1   1   0   1   1   2   0   0   0   0   1   0   2   1   2   2   1   1   1   1   1   2   0   0   2   2   1   1   2   0   1   2   0   1   2   1   0   2   2   1   0   1   1   0   1   2   0   1   2   0   2   0   1   2   2   1   1   1   2   2   1   1   0   0   1   0   0   1   1   2   1   2   1   1   0   1   2   1   2   1   1   1   1   2   1   0   1   1   2   0   1   1   2   0   0   0   2   1   0   1   1   0   0   1   1   1   0   1   2   1   1   0   1   0   1   1   1   1   1   1   1   1   1   2   0   2   1   1   0   1   2   1   1   0   1   0   1   0   1   0   0   0   0   2   2   2   1   1   1   1   1   1   1   2   2   0   2   1   2   1   0   1   0   1   0   1   1   0   1   1   1   1   0   1   1   2   0   0   1
 MK-3-9                 1   2   1   0   1   2   0   0   1   1   1   1   1   1   2   2   2   0   0   1   0   1   1   0   1   2   2   0   0   0   0   1   0   2   1   1   2   0   1   1   1   1   2   0   0   2   2   0   1   2   0   0   2   0   1   2   1   0   2   2   1   0   1   0   0   1   2   0   1   2   0   1   0   1   2   2   1   1   2   2   2   1   1   0   0   1   0   0   1   1   2   1   2   1   1   0   1   2   1   2   0   1   2   1   2   1   0   2   1   2   0   2   1   2   1   1   0   2   1   0   1   1   1   0   2   1   1   1   1   2   1   1   1   1   0   1   1   1   1   1   1   1   1   1   1   0   2   1   1   0   1   2   0   1   0   1   0   1   1   2   0   0   0   1   2   2   1   1   2   0   1   1   1   1   2   2   0   1   1   2   2   0   1   1   0   0   1   1   0   1   1   0   1   0   1   0   1   0   0   1
 MK-3-10                1   2   1   0   1   2   1   0   1   1   1   1   1   1   2   1   2   0   0   1   0   1   1   0   1   2   2   0   0   0   0   2   0   1   1   0   2   0   1   1   0   2   2   0   0   2   2   0   2   1   0   1   1   0   0   1   1   0   1   1   1   0   1   0   0   1   2   0   1   2   0   1   0   1   2   2   0   1   2   2   2   1   1   0   1   0   0   0   1   1   2   1   2   2   1   0   1   2   1   2   0   1   1   1   1   1   0   2   0   2   0   2   2   2   1   1   0   2   1   0   1   0   1   1   1   1   1   1   1   2   1   1   1   2   0   0   1   1   1   1   1   1   1   1   2   0   2   1   1   1   1   2   1   1   0   1   0   1   1   2   1   0   0   1   1   2   1   1   1   0   1   1   1   1   2   2   1   2   1   2   2   0   1   1   0   0   1   1   0   1   1   0   1   0   1   0   1   0   0   1
 MK-3-11                1   2   1   0   1   2   0   1   1   1   1   0   1   1   2   1   2   0   0   1   0   1   1   0   1   2   2   0   0   0   0   2   0   1   1   0   1   0   2   1   0   2   2   0   0   2   2   1   2   1   0   1   1   0   0   1   1   0   1   1   1   0   1   0   0   1   2   0   1   2   1   1   1   1   2   1   0   1   2   1   2   1   2   0   1   0   0   1   1   1   2   1   1   2   1   0   1   2   1   2   0   1   1   1   1   1   0   2   0   1   0   2   2   0   2   2   0   2   0   0   1   0   1   1   1   0   1   1   1   2   1   1   2   1   0   0   1   2   1   1   1   1   1   1   2   1   2   1   1   1   1   2   1   1   0   1   0   1   1   2   0   0   0   1   1   2   1   1   1   0   0   1   1   2   1   2   2   2   1   2   1   0   1   2   0   0   1   1   0   1   2   0   1   0   1   0   1   0   0   1
 MK-3-12                0   1   1   0   1   2   1   1   1   1   2   1   1   1   2   1   2   0   0   1   0   1   1   0   1   2   1   0   0   0   1   1   0   1   1   0   1   0   2   1   1   2   2   0   0   2   2   1   2   2   0   1   1   1   1   1   1   0   1   1   1   0   1   0   0   1   2   0   2   2   1   1   1   1   2   0   0   1   2   1   2   1   1   0   1   0   0   1   1   1   2   1   2   2   1   0   1   2   1   1   0   1   1   1   1   1   0   2   0   1   0   1   2   1   2   1   0   2   0   0   0   1   1   1   1   1   2   1   1   2   2   2   2   1   0   0   1   2   1   1   1   1   1   0   2   1   2   1   1   2   2   2   1   1   0   1   0   1   1   2   0   0   0   1   1   2   1   2   1   0   1   1   1   2   2   2   2   2   1   2   1   0   1   1   0   0   1   1   1   1   2   0   1   0   1   0   1   1   0   1
 MK-3-13                0   1   1   0   1   2   0   1   1   2   2   1   1   1   2   1   2   0   0   1   0   1   1   0   1   1   2   1   2   0   1   1   0   1   1   0   1   0   2   1   2   2   2   0   0   1   1   1   1   2   0   1   1   1   1   1   1   0   1   1   1   0   1   0   0   1   2   0   1   1   2   1   1   1   2   1   0   1   2   1   2   1   0   0   1   0   0   1   1   1   2   1   2   2   1   0   2   2   1   1   0   1   1   1   1   1   0   2   0   1   0   1   2   1   2   1   0   2   1   0   1   0   1   1   1   1   2   1   1   1   2   2   2   1   1   0   1   2   1   1   2   1   1   0   2   1   2   2   1   2   2   2   1   1   0   1   0   0   0   2   0   0   1   1   1   1   2   2   1   0   1   1   1   2   2   1   1   1   1   2   1   0   1   1   2   0   1   1   1   1   1   0   1   0   1   0   1   1   0   1
 MK-3-14                1   1   2   0   1   2   0   1   1   2   2   1   1   0   2   1   2   0   0   1   1   1   1   0   1   1   2   1   2   0   1   1   0   1   1   0   1   0   2   1   2   2   2   0   1   2   1   1   1   2   0   1   1   0   1   1   1   0   1   0   2   0   1   0   0   1   1   1   0   1   2   1   1   1   2   0   0   1   2   1   1   1   0   0   1   0   0   1   1   1   2   1   2   2   2   0   2   2   1   1   0   1   1   1   1   1   0   1   0   1   0   1   2   1   0   2   0   2   1   0   1   0   1   0   2   1   2   2   0   1   2   2   2   1   1   1   0   2   1   1   1   0   1   0   2   1   2   2   1   2   2   2   1   0   0   1   0   0   0   1   0   0   1   2   2   1   2   2   1   0   2   1   1   2   1   1   2   1   1   1   1   0   1   1   2   0   1   1   1   1   2   0   1   1   1   0   1   1   0   2
 MK-3-15                1   1   2   0   1   2   1   1   2   1   2   1   1   0   2   1   1   0   1   1   1   1   1   0   1   1   2   1   2   0   2   1   0   1   1   0   1   1   2   1   2   2   2   0   1   2   1   2   2   2   0   1   1   0   1   1   1   0   1   0   2   1   1   0   1   1   1   0   0   1   2   1   2   1   2   1   0   1   2   1   1   1   0   0   1   0   1   1   1   1   2   2   2   2   2   1   2   2   1   2   0   1   2   1   0   1   1   1   0   0   1   1   1   1   0   1   0   2   1   0   1   0   1   0   2   1   2   2   0   1   2   2   2   1   1   1   0   2   1   1   2   1   1   0   1   1   2   1   1   2   2   2   1   0   1   1   0   0   0   1   0   0   2   2   2   1   2   2   1   1   2   1   0   2   1   2   2   1   0   1   1   0   1   2   1   0   1   1   1   1   2   0   1   1   1   1   1   1   0   2
 MK-3-16                1   1   2   0   1   2   1   1   1   1   2   1   1   0   1   1   2   0   0   1   1   1   1   1   0   1   2   1   2   0   2   1   0   0   1   0   1   1   2   1   2   2   2   0   1   2   1   2   2   2   0   1   1   0   1   1   1   0   1   0   2   1   1   1   1   2   1   0   0   1   2   1   2   1   2   1   0   1   1   1   1   1   1   0   1   0   2   1   1   1   2   2   2   2   2   1   2   2   1   2   0   1   2   1   0   1   1   1   0   0   1   1   1   1   0   1   0   2   1   0   1   0   1   0   0   1   2   2   1   1   1   2   2   0   1   1   0   2   1   1   2   1   1   0   1   1   2   1   1   2   2   2   2   1   1   1   0   0   0   1   0   0   2   2   2   1   2   2   1   1   2   1   0   2   1   2   1   1   1   1   1   1   0   2   1   0   1   1   1   1   2   0   1   1   1   1   1   1   0   1
 MK-4-1                 1   0   1   1   1   1   1   0   0   2   0   1   2   0   1   1   1   2   0   1   1   1   1   0   2   2   1   0   1   0   1   0   0   2   1   0   1   1   2   1   1   2   1   0   0   1   2   1   0   2   1   2   1   2   1   2   0   0   2   0   2   1   2   0   0   1   0   2   1   1   1   1   0   0   0   0   2   1   2   1   1   1   1   1   0   0   1   2   1   1   1   2   1   1   1   2   2   0   1   2   2   0   1   2   0   1   1   1   0   0   2   1   0   1   2   1   1   1   1   1   1   0   2   2   1   0   2   2   2   1   0   1   1   2   1   0   1   1   2   0   0   1   2   2   0   0   1   1   1   1   0   1   0   1   0   2   1   1   1   1   0   0   0   0   1   1   1   1   2   1   1   1   1   1   0   2   1   1   1   2   2   2   1   0   2   2   1   1   0   1   2   1   0   2   0   2   1   2   0   2
 MK-4-2                 1   0   1   1   1   2   1   0   0   2   0   1   2   0   2   1   1   2   0   1   1   1   2   0   2   2   1   0   2   0   0   0   0   2   1   0   1   1   1   1   1   2   1   1   0   1   2   1   0   2   1   2   2   2   1   2   0   1   2   0   2   1   2   0   1   1   0   2   1   0   1   1   0   0   1   0   2   1   1   1   1   1   1   1   0   1   1   2   1   2   1   2   2   1   0   2   2   0   2   1   2   0   1   1   0   1   1   1   0   0   2   1   0   1   2   1   1   1   1   1   1   1   2   2   1   0   2   1   2   1   0   1   1   2   1   0   1   1   1   0   1   2   2   2   1   0   1   2   1   1   0   1   0   1   0   2   0   2   1   1   0   0   0   1   1   1   1   1   2   1   1   2   1   1   0   1   1   1   1   2   2   2   1   0   1   2   2   1   0   2   2   1   0   2   1   2   1   2   0   2
 MK-4-3                 1   0   1   1   0   2   1   0   0   2   0   1   2   1   2   1   1   1   0   1   1   1   2   0   1   2   1   1   1   0   1   1   0   1   1   0   1   1   1   1   1   2   1   1   0   0   2   1   0   1   2   2   2   2   1   2   1   2   2   1   2   0   2   0   1   1   0   2   1   0   1   1   0   0   2   0   2   1   1   1   1   1   1   1   0   1   1   1   1   2   1   1   2   1   0   2   2   0   2   1   2   0   0   0   0   1   1   1   0   0   2   1   0   1   2   1   1   2   1   1   1   2   2   2   1   0   2   1   2   1   2   1   1   2   1   0   1   1   1   0   1   2   2   2   1   0   1   2   1   1   0   1   0   1   0   2   0   1   1   1   0   0   1   1   1   1   1   1   2   1   1   2   1   1   0   1   0   1   2   2   2   2   1   0   1   1   2   1   0   2   2   1   0   2   1   2   0   2   0   2
 MK-4-4                 1   0   1   1   0   1   1   0   1   1   0   1   2   2   2   1   1   1   1   0   0   1   2   0   0   1   0   1   1   1   1   1   0   1   1   0   1   0   1   1   0   2   1   1   0   0   2   2   0   1   2   2   1   2   1   2   1   2   2   1   0   0   1   0   1   1   0   2   1   0   1   1   0   0   2   0   2   1   1   1   1   1   1   1   0   1   1   2   1   2   1   0   2   1   0   2   2   1   2   1   1   1   1   0   1   1   1   1   0   0   1   1   0   1   2   1   1   2   1   1   1   2   1   2   1   0   2   1   2   1   2   1   2   2   1   0   2   1   0   1   1   2   2   2   1   0   1   1   1   1   0   1   0   1   0   2   0   1   1   2   0   0   1   1   1   1   1   1   2   1   1   2   1   1   0   1   1   1   2   2   2   2   2   0   1   1   2   1   0   2   0   1   1   2   1   2   1   2   0   2
 MK-4-5                 2   0   1   1   0   1   1   1   1   1   1   1   2   2   2   1   1   1   1   0   2   0   2   0   0   1   0   0   1   0   1   1   1   1   1   0   0   0   1   1   1   2   2   1   0   0   2   1   0   0   2   2   2   2   1   1   1   2   2   1   1   0   1   0   2   1   0   2   2   0   2   1   0   0   2   0   1   1   1   1   0   1   1   1   0   1   1   1   1   2   1   0   2   1   0   2   2   2   2   2   1   1   2   1   1   1   1   1   0   0   1   1   0   1   1   1   1   2   1   0   1   2   1   2   2   0   2   1   2   1   2   1   2   2   1   0   2   2   0   1   1   2   2   2   1   0   1   1   0   1   0   1   0   1   1   1   1   2   1   1   0   0   1   1   1   2   1   1   2   1   0   2   1   1   0   1   1   1   2   2   2   2   2   0   1   0   2   1   0   2   1   1   1   2   1   2   1   2   0   2
 MK-4-6                 2   0   1   1   0   1   1   1   1   2   1   0   2   2   1   1   1   1   1   0   1   0   2   0   0   1   0   0   1   0   1   0   0   1   1   0   0   0   1   1   1   2   2   1   0   2   2   1   0   0   2   2   2   2   1   1   1   2   2   1   1   1   1   0   2   1   0   2   2   0   2   1   1   0   2   0   1   1   1   2   0   1   1   1   0   2   1   1   1   1   1   1   2   2   0   2   1   2   2   2   1   1   2   1   1   1   2   0   0   0   1   2   0   1   2   1   1   2   0   0   1   2   0   2   2   0   2   1   2   1   2   1   2   2   1   0   2   2   0   1   1   1   2   2   1   0   1   1   0   1   0   1   0   2   1   1   1   2   1   1   0   0   1   1   2   2   1   0   2   1   0   2   1   1   1   1   1   1   2   2   2   2   2   0   1   0   2   2   0   2   1   1   1   2   1   2   1   2   0   2
 MK-4-7                 1   0   1   1   1   2   1   0   1   2   1   0   2   2   1   1   1   1   1   0   1   0   2   0   1   2   0   0   0   0   1   0   0   1   1   0   0   0   1   1   1   1   1   1   0   2   2   0   0   0   2   2   2   1   1   2   1   1   2   1   1   0   1   0   2   1   0   2   2   0   2   1   1   0   2   0   1   1   1   2   1   1   1   1   0   2   1   0   1   1   1   1   2   2   0   2   1   1   2   2   1   1   2   1   1   1   2   0   0   1   1   2   0   1   2   1   1   2   1   0   1   2   0   1   2   0   2   1   2   1   2   1   2   2   1   0   2   1   1   1   1   1   2   2   1   0   1   1   1   1   0   1   1   2   1   1   1   1   1   1   1   0   1   1   2   1   1   1   2   1   0   2   1   2   1   2   1   1   2   2   2   2   2   1   1   0   2   0   0   1   0   1   0   2   1   2   1   2   1   2
 MK-4-8                 1   0   0   2   1   2   1   0   1   2   1   0   2   2   1   2   1   1   1   0   1   0   2   0   1   2   0   0   1   0   1   0   0   1   1   0   0   0   1   2   1   1   1   1   0   2   2   0   0   0   2   2   2   1   1   1   1   1   2   1   0   0   1   0   2   1   0   2   2   0   2   1   1   1   1   0   0   0   1   1   1   1   1   1   0   2   1   0   1   1   1   2   2   2   1   2   1   1   2   1   0   0   2   1   1   1   2   0   0   1   1   2   0   2   2   1   0   2   1   0   1   2   1   1   2   0   2   1   2   1   2   1   2   2   1   0   1   1   1   1   1   2   2   2   1   0   1   1   1   1   0   1   1   1   2   1   1   0   1   0   1   0   1   1   2   1   1   1   2   1   1   2   1   2   1   2   1   2   1   2   2   2   2   1   1   1   2   0   0   1   0   1   0   2   1   2   0   2   1   2
 MK-4-9                 1   0   0   2   1   2   1   1   1   2   1   0   2   2   1   1   2   1   1   0   1   0   2   1   2   1   0   0   2   0   1   0   0   1   1   0   0   0   1   2   1   2   1   1   0   1   1   0   0   1   2   2   2   1   1   1   2   1   2   1   0   0   1   1   2   1   0   2   2   0   2   1   0   0   1   0   0   0   1   1   1   1   1   0   0   2   2   1   1   1   1   2   2   2   0   2   1   1   2   1   0   0   0   1   1   1   2   0   1   1   1   2   0   2   2   1   1   2   0   1   1   2   2   1   2   0   2   1   1   1   1   2   2   2   1   0   2   1   1   1   2   2   2   2   1   0   1   1   1   1   1   1   1   1   1   1   1   1   0   0   1   0   0   1   2   1   1   1   0   1   1   2   1   2   1   2   2   1   1   2   2   2   2   1   1   1   2   0   0   2   0   1   1   1   1   2   0   2   2   2
 MK-4-10                1   1   0   2   1   2   1   1   1   1   1   1   2   2   1   1   2   1   1   0   1   0   2   1   2   2   0   0   2   0   1   0   0   1   1   0   1   0   1   1   1   2   1   0   1   1   1   0   0   1   2   2   2   1   1   2   0   1   0   1   0   0   1   1   2   1   0   2   2   0   2   0   0   0   1   0   0   0   1   1   1   1   1   0   0   2   2   1   1   1   1   2   2   2   0   2   1   1   2   1   0   0   0   1   1   1   1   0   1   1   2   1   0   1   2   1   1   2   0   0   1   2   2   1   2   0   2   1   2   1   1   2   1   2   1   0   2   1   1   1   2   2   2   2   1   0   1   1   1   0   1   1   1   1   2   2   1   1   1   0   1   0   1   2   2   1   1   1   0   1   1   2   1   1   2   2   2   1   1   1   2   2   2   1   1   1   2   0   0   2   0   1   1   1   1   0   0   1   2   2
 MK-4-11                1   1   0   2   1   2   1   1   1   1   1   1   2   2   1   1   1   1   1   0   1   0   2   1   1   2   0   1   2   1   1   0   0   1   2   0   2   0   1   0   1   2   2   0   1   2   1   0   0   1   2   1   2   1   1   2   0   1   0   1   0   1   1   1   2   1   0   1   2   0   2   0   0   0   1   0   0   0   1   1   2   1   1   0   0   2   2   1   1   1   2   1   2   2   1   2   0   2   2   1   0   0   0   1   0   1   1   0   1   1   2   2   0   1   2   0   1   1   1   0   1   2   2   1   2   0   2   1   2   1   1   2   1   1   1   0   2   1   1   2   2   2   2   2   1   0   1   1   2   0   1   1   1   1   2   2   1   1   1   0   1   0   1   2   2   1   1   1   1   1   1   2   0   1   2   2   2   1   1   1   2   2   2   1   1   1   1   0   0   2   0   1   1   1   1   0   0   1   2   2
 MK-4-12                1   0   0   2   1   2   1   1   1   1   1   1   2   2   1   1   1   1   1   0   1   0   2   1   2   2   0   1   1   1   1   0   0   1   0   0   2   0   1   0   1   1   2   0   1   1   1   0   0   1   1   1   2   1   1   1   0   1   1   1   0   1   1   1   2   1   0   1   2   1   2   1   0   0   1   0   0   0   2   1   2   1   1   0   0   0   1   1   0   1   2   1   2   1   2   2   1   2   2   0   0   0   0   1   0   0   1   0   0   1   2   2   0   1   2   0   1   1   1   0   1   1   2   1   2   1   2   1   2   1   1   1   1   1   1   0   1   1   1   2   1   2   2   1   1   0   2   1   2   0   1   1   1   0   2   2   0   1   1   0   1   0   1   2   2   1   1   1   1   1   1   2   0   0   2   2   2   1   1   1   2   2   2   1   1   2   1   0   0   2   0   1   1   1   1   1   1   1   2   2
 MK-4-13                1   0   1   2   1   2   1   1   1   1   1   1   2   2   1   1   1   1   1   0   1   2   2   1   1   2   0   2   1   1   0   0   0   1   0   0   2   0   1   0   1   1   2   0   0   2   2   1   0   1   1   1   1   1   1   1   1   1   1   0   1   2   1   1   2   1   1   1   2   1   2   1   0   0   1   1   0   0   2   1   1   1   1   0   0   0   1   1   0   1   2   1   2   1   1   2   1   2   1   0   0   0   0   2   1   0   1   0   0   1   2   2   0   1   2   0   1   1   1   0   1   1   2   1   2   2   2   1   1   1   1   0   0   1   1   1   1   1   1   2   2   2   1   1   1   0   2   1   2   1   1   1   1   0   2   1   0   1   0   1   1   1   1   2   2   1   1   1   1   1   1   2   0   1   2   2   2   1   1   1   2   1   2   1   1   2   1   1   1   2   0   1   1   2   1   1   1   1   1   2
 MK-4-14                1   0   1   2   1   2   1   1   1   1   1   1   2   2   1   1   1   1   1   0   1   2   2   1   1   2   1   1   1   1   0   0   0   1   0   0   2   1   1   0   1   1   1   2   0   2   2   2   0   2   1   1   1   1   1   1   1   1   1   0   2   1   2   1   2   1   1   1   2   1   2   1   0   0   1   1   0   0   1   1   2   1   1   0   0   1   1   1   0   1   2   2   1   1   1   2   1   2   1   0   1   0   0   2   1   0   1   0   1   1   1   2   0   1   1   0   1   1   0   0   2   1   2   1   2   2   2   1   1   1   1   0   0   1   1   1   1   1   1   2   2   2   1   1   1   0   2   1   2   1   1   1   1   0   2   1   0   1   0   1   1   1   1   2   2   0   1   1   1   1   1   2   0   1   2   2   2   1   2   1   2   1   1   1   1   2   1   1   1   1   0   2   1   2   1   2   0   0   1   1
 MK-4-15                1   0   0   2   0   2   1   1   1   1   1   1   2   2   1   1   1   2   1   0   1   1   2   1   1   2   1   1   1   1   0   0   0   1   0   0   2   1   1   0   2   1   0   2   0   2   2   2   1   2   1   1   1   1   0   1   1   1   1   1   2   2   2   1   2   0   1   1   2   1   2   1   0   0   1   1   0   1   1   1   2   1   1   0   0   1   1   2   0   1   2   2   1   1   1   1   1   2   1   0   1   0   1   2   1   0   1   0   1   1   1   2   0   1   1   1   1   1   0   0   2   1   2   1   2   2   2   1   1   1   1   0   0   1   1   1   1   1   1   2   2   1   1   1   1   0   2   0   1   1   1   1   1   0   2   0   1   1   0   2   1   1   1   2   2   0   1   1   1   1   1   2   0   1   1   2   1   1   2   1   2   1   1   1   2   2   1   1   1   1   1   2   1   2   1   2   0   0   1   1
 MK-4-16                1   0   0   2   0   1   2   2   1   0   1   2   2   2   1   1   1   2   1   0   1   1   2   1   1   2   1   1   1   1   0   0   0   1   0   0   1   1   2   1   2   1   0   1   0   2   2   2   1   1   1   1   1   2   0   1   1   1   0   1   2   1   2   1   2   0   2   1   2   1   1   1   0   1   1   1   0   1   1   1   2   1   1   0   1   1   1   2   0   1   2   2   1   1   0   1   1   2   2   0   1   1   1   1   2   0   0   0   1   1   1   2   0   0   1   1   1   1   0   0   2   1   2   1   2   1   2   1   1   1   1   0   1   1   1   1   1   1   1   2   2   1   1   1   1   0   2   0   1   0   1   1   1   1   2   0   1   1   0   2   1   0   1   1   2   0   1   1   1   0   1   2   0   1   1   1   1   1   2   1   2   2   1   1   2   2   2   1   1   0   0   2   1   2   1   2   0   0   1   1
 MK-5-1                 1   0   1   0   0   1   2   2   1   2   1   2   1   1   2   0   1   0   0   1   1   1   1   1   1   1   1   0   0   0   2   0   1   1   0   0   1   2   1   2   0   1   2   0   1   2   1   1   0   2   1   0   1   2   2   2   2   1   2   1   1   1   1   2   2   0   1   0   2   0   1   2   0   2   1   1   2   1   2   0   0   1   0   1   2   1   1   1   1   0   1   1   0   1   1   2   1   1   0   0   2   2   1   1   2   1   0   0   0   1   1   1   1   0   1   1   0   1   2   1   1   2   0   1   2   2   0   1   2   0   0   0   0   1   0   2   1   1   2   0   1   0   0   2   1   0   0   0   1   0   0   1   1   1   0   1   1   0   2   1   1   2   1   1   2   2   0   1   0   1   2   0   0   2   0   0   0   1   1   2   0   1   1   0   0   2   1   1   0   0   0   0   2   1   1   1   2   2   0   0
 MK-5-2                 1   0   0   1   0   1   2   2   1   2   1   2   1   1   2   0   2   0   0   1   1   1   1   1   1   1   1   0   1   0   1   0   1   1   0   0   1   1   2   2   0   1   2   0   1   1   1   1   1   2   1   1   1   2   2   1   2   1   2   1   1   1   1   1   2   1   1   0   2   0   1   2   0   2   1   1   1   1   2   0   0   1   0   1   2   1   1   1   1   0   1   1   0   1   1   1   2   0   0   1   2   2   1   1   2   0   0   1   0   1   1   1   1   0   1   1   0   1   2   1   1   2   0   1   2   2   0   0   1   0   0   0   0   1   1   1   2   1   2   0   1   0   0   2   1   0   0   0   1   0   1   1   1   1   0   1   1   0   2   1   1   2   1   1   1   1   0   1   1   1   2   0   0   2   0   0   1   1   1   2   0   1   1   0   0   2   0   1   0   0   0   0   2   0   1   1   2   1   0   0
 MK-5-3                 1   0   0   1   0   1   2   2   1   2   1   2   2   1   2   1   2   0   0   1   1   1   1   2   1   1   1   1   1   0   1   0   1   2   0   0   1   1   2   2   0   1   2   0   1   1   1   1   1   2   1   1   1   1   2   1   2   0   2   1   1   1   1   2   2   1   1   0   2   1   1   2   0   1   2   1   1   1   2   0   1   1   1   1   1   1   1   2   1   0   1   1   1   1   1   1   2   1   1   1   2   1   1   2   2   0   0   2   0   1   1   0   1   0   1   1   1   1   1   1   1   2   0   1   2   2   0   0   1   0   0   0   0   0   2   1   2   1   2   0   1   0   1   2   1   0   0   0   1   0   1   0   1   1   0   1   1   0   2   1   1   2   1   1   1   1   0   2   1   1   1   0   0   2   0   0   1   1   1   2   0   1   1   0   0   2   0   0   0   0   0   0   2   1   0   1   2   1   1   0
 MK-5-4                 1   0   1   1   1   1   2   2   1   2   1   2   2   1   1   1   2   0   1   2   1   1   0   2   1   2   1   0   1   0   1   0   1   2   1   0   1   1   2   2   1   1   2   0   1   1   2   1   1   2   1   1   1   1   2   1   2   0   2   1   1   1   1   2   1   2   1   0   2   2   0   2   0   1   2   1   1   1   2   0   2   1   1   1   1   1   1   2   2   0   1   1   1   2   1   1   2   1   1   1   2   1   0   2   2   2   0   2   1   1   0   0   1   0   1   1   1   1   0   1   1   2   0   1   2   2   1   0   1   0   0   0   0   0   2   1   2   1   2   0   1   0   1   2   1   1   0   0   1   0   1   0   0   1   0   1   1   0   2   1   1   2   0   1   1   1   0   2   2   1   1   0   0   2   0   0   1   1   1   2   0   1   0   0   0   1   0   0   1   0   0   0   2   1   0   1   2   1   2   0
 MK-5-5                 2   0   0   1   0   1   2   2   0   2   1   2   2   1   1   1   2   0   1   2   1   1   0   2   1   2   1   0   1   0   1   0   1   2   1   0   1   1   1   2   0   1   2   0   2   1   2   1   1   2   2   1   1   0   2   1   2   0   2   1   1   1   1   2   1   2   0   0   2   1   0   1   0   1   2   0   0   1   2   0   1   1   2   1   1   1   1   2   1   0   1   1   1   1   0   1   2   1   0   2   2   1   0   2   2   2   0   2   1   1   0   0   1   0   0   1   1   1   0   1   1   2   0   0   2   2   1   0   1   0   0   0   0   0   2   1   1   1   2   0   2   0   1   1   1   2   0   0   0   0   1   0   0   1   0   1   1   1   2   0   1   2   0   1   1   1   0   2   2   1   1   0   0   2   0   0   1   2   1   2   0   1   0   0   1   1   1   0   1   0   0   0   2   1   0   1   2   1   2   0
 MK-5-6                 2   0   1   1   1   1   1   2   0   2   1   2   2   1   1   1   2   0   2   2   1   1   0   2   1   1   1   0   1   1   0   0   1   2   1   1   1   1   2   2   0   1   2   1   2   2   2   1   1   2   1   1   1   0   2   1   2   0   2   1   1   1   0   2   1   2   0   0   2   1   1   1   0   1   2   0   0   1   2   0   0   2   2   1   2   0   1   2   1   0   1   1   1   1   0   1   2   1   0   2   2   1   0   1   1   2   0   2   1   1   1   0   1   0   0   1   1   1   1   1   1   2   0   0   2   2   1   1   1   0   1   0   0   0   2   2   1   1   2   0   2   1   1   0   1   2   1   0   0   1   1   0   0   1   0   1   1   1   2   0   1   2   0   1   1   1   0   2   1   1   1   0   0   2   0   0   1   2   1   2   0   1   0   0   1   2   1   0   1   0   0   0   2   1   0   0   2   1   2   0
 MK-5-7                 2   0   1   1   0   1   1   2   1   2   1   2   2   1   1   1   2   0   2   1   1   1   0   2   1   1   1   0   2   1   0   0   1   2   1   1   1   1   2   2   0   1   2   1   2   2   2   1   1   2   1   1   1   0   1   0   2   0   2   1   1   1   0   2   1   2   0   0   1   1   1   2   0   1   2   1   0   1   2   1   0   2   1   1   1   0   1   2   1   0   1   1   1   1   0   1   2   1   0   2   2   1   0   1   1   2   0   2   1   1   1   0   1   0   0   1   1   1   2   1   1   2   0   0   2   1   1   1   1   1   1   0   1   0   2   2   0   1   1   0   2   1   0   0   1   2   1   0   0   1   2   0   0   1   0   1   2   1   2   0   1   2   0   1   1   0   0   2   1   1   1   0   0   2   0   0   1   2   1   2   0   1   1   0   0   2   0   0   1   2   0   0   2   1   0   1   2   1   2   0
 MK-5-8                 2   0   1   1   0   1   1   2   1   2   1   2   2   1   1   1   2   0   1   1   1   1   0   2   1   2   2   0   2   0   0   0   1   2   1   1   1   0   2   2   0   1   2   1   2   1   2   1   1   2   1   1   1   0   1   0   2   1   2   1   1   1   0   2   0   2   0   0   2   2   1   1   0   1   2   1   0   1   1   1   0   2   1   1   1   1   1   2   1   0   1   1   1   1   0   0   2   1   0   2   2   2   1   1   1   2   0   2   1   1   2   0   1   0   0   1   1   0   2   2   1   1   0   0   2   1   1   0   2   1   1   0   1   0   2   2   0   1   1   1   2   1   0   0   1   2   1   0   0   2   2   0   0   1   0   1   2   1   2   0   2   2   1   1   1   1   0   2   1   1   1   0   0   2   0   0   1   1   1   2   0   1   2   1   0   2   0   0   1   1   1   1   2   1   0   1   2   1   2   1
 MK-5-9                 2   0   1   1   0   2   1   2   1   2   1   1   2   1   2   1   2   0   1   1   1   0   0   2   1   2   2   0   2   0   1   0   1   2   2   1   2   0   1   2   0   1   1   1   2   1   2   2   1   2   1   1   1   0   2   1   2   1   1   0   1   2   0   1   0   1   0   0   2   2   0   1   0   1   2   1   0   1   1   0   0   1   0   1   2   1   1   2   1   1   1   1   0   1   0   0   2   1   0   2   2   1   1   1   2   2   0   1   1   0   2   0   1   0   0   1   1   0   2   2   1   1   1   1   1   0   1   0   2   1   1   0   1   0   1   2   0   2   1   1   2   1   0   0   1   2   1   0   0   2   2   0   0   1   1   1   2   1   1   1   2   2   1   2   1   1   0   2   1   1   1   0   0   1   0   1   1   1   1   2   0   1   2   1   1   2   0   0   1   1   1   1   2   1   0   1   2   1   2   1
 MK-5-10                2   0   1   1   1   2   1   2   1   2   1   1   2   2   1   1   2   0   1   1   1   0   1   1   1   2   2   1   2   0   1   1   0   2   2   1   2   0   1   2   0   1   1   1   1   1   2   1   2   0   1   1   1   0   1   1   2   1   2   1   1   2   0   0   0   1   0   0   2   2   0   2   0   1   2   1   2   1   1   0   1   1   1   1   1   1   0   2   0   0   1   1   1   1   0   0   2   1   0   1   2   1   2   1   2   2   0   1   1   0   2   0   1   0   0   0   1   0   2   2   2   1   1   1   1   0   1   0   2   2   1   0   1   0   1   2   1   2   1   1   2   1   0   0   1   2   0   0   0   1   2   0   0   1   1   1   2   1   1   1   2   2   1   2   0   1   1   2   0   1   1   0   0   1   0   1   1   1   1   2   0   0   2   1   1   2   0   0   1   1   1   1   2   1   0   1   2   1   2   1
 MK-5-11                2   0   1   1   2   1   1   2   1   1   1   1   2   2   1   1   2   1   1   1   1   0   1   1   1   1   2   1   2   0   1   1   0   2   1   1   1   0   1   2   0   2   1   1   1   1   1   0   2   1   1   1   1   0   1   1   2   1   1   1   1   1   0   0   0   1   0   0   2   2   0   2   0   1   2   1   2   1   1   2   1   1   1   1   1   1   0   2   0   0   1   1   1   2   0   0   2   1   0   1   2   1   2   1   2   2   0   1   1   0   2   0   1   1   0   0   1   1   1   2   2   1   1   2   1   0   1   0   2   2   1   0   1   1   1   2   1   1   2   2   2   1   0   0   1   1   0   0   0   1   2   2   0   1   1   2   2   0   1   1   2   2   1   2   0   0   1   2   0   1   1   0   1   1   0   1   1   1   0   2   0   1   2   0   1   2   0   1   1   1   1   1   1   1   0   0   2   1   2   1
 MK-5-12                1   0   1   0   2   1   1   2   1   1   1   2   2   2   1   1   2   1   1   1   1   1   1   1   1   1   2   1   2   0   1   1   0   1   1   2   1   0   1   2   1   2   1   1   1   1   1   0   2   1   1   1   1   0   1   1   2   1   1   1   1   1   0   0   0   1   0   0   2   2   0   2   1   2   1   1   1   1   1   2   1   1   1   2   1   1   0   2   0   1   1   1   2   1   0   0   1   1   0   1   2   0   2   1   2   1   0   1   0   0   1   0   1   1   0   0   1   1   1   1   2   1   1   2   1   0   2   0   2   2   1   1   1   1   1   2   1   1   2   2   2   1   0   0   1   1   0   0   0   1   1   1   0   1   1   2   1   1   2   1   2   2   1   2   0   0   1   1   0   1   1   0   2   0   0   1   1   0   0   1   0   1   2   0   1   2   0   1   1   0   0   1   1   1   0   0   2   1   2   1
 MK-5-13                1   0   1   0   2   1   1   1   1   1   1   2   2   1   1   1   2   1   2   1   1   1   1   1   1   1   2   1   2   0   0   1   0   1   2   2   1   0   1   2   1   2   1   1   1   1   1   0   2   1   1   1   1   0   1   2   2   1   2   1   1   1   1   0   1   1   0   0   2   1   0   2   0   1   1   1   0   1   1   2   1   1   2   2   1   1   0   2   0   1   1   1   2   1   0   0   2   1   0   1   2   0   2   1   1   1   0   1   0   1   1   0   1   1   0   0   1   1   1   1   2   1   2   2   1   0   2   0   2   2   1   1   2   1   1   2   1   1   2   2   2   1   0   0   0   1   0   0   0   0   1   1   0   1   1   2   1   0   2   1   2   2   1   2   0   0   1   2   0   1   1   0   2   1   0   1   1   0   0   1   0   1   1   0   1   2   0   1   1   0   0   1   1   1   0   1   2   1   1   1
 MK-5-14                1   0   1   0   2   1   1   1   1   1   1   2   2   2   1   2   2   2   1   1   1   1   1   1   0   0   2   1   2   0   0   1   0   1   2   2   1   0   1   2   2   2   1   2   1   1   2   0   2   1   1   1   1   0   1   1   2   1   2   2   1   1   1   0   1   1   1   0   1   1   0   2   0   1   1   1   0   0   1   2   1   1   2   2   1   1   0   1   0   2   1   1   2   1   1   0   2   1   0   1   2   0   2   2   1   0   1   0   1   1   1   1   1   1   0   0   1   1   1   2   2   2   1   2   1   0   2   0   2   1   1   1   2   1   1   2   1   2   1   2   2   1   0   0   0   1   0   0   0   1   1   1   0   2   1   2   0   0   2   1   1   2   1   2   0   0   1   2   0   2   2   0   2   1   1   1   1   0   0   1   0   1   1   0   1   2   0   1   1   0   0   1   1   1   0   1   2   1   0   1
 MK-5-15                1   1   0   1   2   0   1   1   1   1   1   1   2   1   1   2   2   2   1   2   2   1   1   1   1   1   1   1   1   1   0   1   0   1   2   2   1   0   1   2   2   2   2   2   1   1   2   0   2   1   0   1   1   0   1   1   2   1   1   2   1   1   1   0   1   1   1   0   1   0   0   2   0   1   1   1   0   0   1   2   0   1   2   2   1   1   0   1   1   2   0   1   2   2   1   0   2   1   0   1   2   1   2   2   2   0   1   0   1   1   1   1   1   1   0   0   1   1   1   2   2   2   1   2   2   0   2   0   2   1   1   1   1   1   1   2   1   2   1   1   1   1   0   0   0   1   1   0   0   1   2   2   0   2   1   2   0   0   2   1   1   1   1   1   0   0   1   2   0   1   1   0   2   1   1   1   1   1   0   1   0   0   1   0   1   1   1   1   1   0   0   1   1   1   0   1   2   1   0   1
 MK-5-16                1   2   1   1   2   0   1   1   1   1   1   1   2   1   1   2   2   1   1   2   2   1   0   1   1   1   1   1   2   1   1   1   1   1   2   2   1   1   1   2   2   2   2   1   1   1   1   0   2   1   0   1   0   0   1   1   2   1   1   2   1   1   1   0   1   1   1   0   1   0   0   2   0   2   1   1   1   0   2   2   0   1   2   2   1   1   0   1   0   2   0   1   2   2   1   0   2   1   0   1   2   1   2   2   1   0   1   1   1   1   1   1   1   0   0   0   1   1   1   2   2   2   1   2   1   0   2   0   2   1   1   2   1   1   1   2   1   2   1   2   2   0   0   0   0   1   1   0   0   1   2   2   0   2   1   2   0   0   1   1   0   1   1   1   0   0   1   2   0   2   1   0   2   1   1   1   1   1   0   1   0   0   1   0   1   1   1   1   1   0   0   1   1   1   1   1   2   1   0   2
 MK-6-1                 0   1   2   1   1   1   1   1   1   1   1   1   1   2   2   2   0   1   1   2   2   1   0   1   0   1   1   1   0   1   2   1   0   0   0   0   0   1   2   2   2   2   1   0   2   1   0   1   1   0   1   2   1   1   2   0   0   1   1   1   0   2   1   2   2   1   0   0   2   1   0   2   1   1   0   0   1   1   1   2   1   2   0   1   2   2   1   0   0   1   2   2   0   0   1   0   2   0   0   1   2   1   2   2   0   1   2   0   1   1   1   2   1   1   0   1   0   1   2   2   2   2   1   1   1   2   1   1   1   0   1   1   1   1   0   2   0   1   0   1   0   1   1   2   1   1   1   1   1   1   1   1   1   1   1   0   1   1   2   1   1   2   1   1   2   1   1   1   1   1   1   0   1   0   1   0   0   0   1   2   2   2   0   1   2   1   0   2   1   2   1   2   1   0   1   2   0   1   2   1
 MK-6-2                 0   2   2   2   1   1   1   1   1   2   2   1   1   2   2   2   1   0   1   1   1   1   0   1   0   1   1   0   0   1   2   1   1   0   0   1   0   1   2   2   2   2   2   0   2   1   0   1   1   0   1   2   1   1   2   0   0   1   1   1   1   2   1   2   2   1   0   1   2   1   0   1   1   1   0   0   1   1   1   1   1   2   1   1   2   2   1   1   0   1   2   2   0   0   1   0   2   0   1   1   1   1   2   2   0   1   2   0   1   1   2   2   1   0   0   1   0   2   1   2   2   2   0   1   1   2   1   1   1   0   2   1   1   1   0   1   0   1   0   1   0   1   2   1   0   1   2   2   1   1   1   1   1   1   2   1   1   1   1   1   1   2   1   1   2   1   1   1   1   1   2   0   1   1   1   0   0   0   1   2   2   2   0   1   1   1   0   1   1   2   1   2   1   0   1   2   0   1   2   1
 MK-6-3                 0   2   2   2   1   1   1   1   1   2   2   1   0   2   2   2   2   0   2   1   1   1   0   1   0   1   1   0   0   1   2   1   1   0   0   1   0   1   2   2   2   2   1   0   1   1   1   1   1   0   1   2   1   1   2   1   0   1   1   1   1   2   1   2   2   1   0   1   2   2   0   1   1   1   0   0   1   1   1   1   1   2   1   1   2   2   1   1   0   1   2   2   0   0   1   0   1   0   1   2   1   1   2   1   0   1   2   0   1   1   1   2   1   0   1   1   0   2   1   1   2   2   0   1   1   2   1   1   1   0   2   1   1   1   1   1   0   1   1   1   0   1   2   1   1   1   2   2   1   1   1   1   1   1   2   1   1   1   1   2   1   1   0   1   2   1   1   1   1   1   2   0   1   1   1   0   0   0   1   1   2   2   0   1   1   2   0   1   1   2   1   2   1   0   1   2   0   1   2   1
 MK-6-4                 0   2   2   1   1   1   1   1   1   0   2   1   0   2   2   1   2   0   2   1   1   1   0   2   1   1   1   0   0   2   2   1   1   1   0   1   1   1   2   2   2   2   1   0   1   1   1   1   1   1   2   1   1   1   2   1   1   1   0   1   1   1   1   2   2   1   0   2   2   2   0   1   1   1   0   0   1   0   1   1   1   2   2   0   1   2   1   1   0   1   2   2   1   0   1   0   1   1   1   1   1   2   2   1   0   1   2   0   0   1   1   1   1   0   2   1   0   2   1   1   2   2   0   0   1   2   1   1   1   0   2   0   1   1   1   1   0   1   1   1   0   1   2   1   1   1   1   1   1   1   1   1   0   1   2   1   0   1   1   2   0   1   0   1   2   1   2   1   0   1   2   0   1   1   1   0   0   0   1   1   2   2   1   1   1   2   0   1   1   1   1   2   1   1   1   2   1   1   2   1
 MK-6-5                 0   2   2   1   0   0   1   1   1   0   2   1   1   1   2   1   2   0   2   0   1   2   1   2   1   1   1   0   0   2   2   1   2   1   0   1   1   1   2   2   2   2   2   0   1   2   1   1   1   1   2   0   1   1   2   1   1   1   0   2   1   1   1   2   2   1   0   2   2   2   0   1   1   1   0   0   1   0   1   1   1   2   1   0   1   2   1   1   0   1   2   2   1   0   0   1   1   1   1   0   1   1   2   1   0   1   2   0   0   0   1   1   1   0   2   1   0   2   1   1   1   2   0   0   1   2   1   1   1   0   1   0   0   0   1   1   1   1   1   1   0   1   2   1   1   1   1   1   1   1   2   1   0   1   1   1   0   1   1   2   1   1   0   1   1   0   1   1   0   1   2   0   1   1   2   0   1   0   0   1   2   2   1   1   1   2   0   1   1   1   1   2   1   1   1   1   1   1   2   1
 MK-6-6                 0   2   2   0   0   0   0   1   1   0   2   1   1   1   2   1   2   0   2   0   1   2   1   2   1   1   1   0   0   2   2   1   2   2   1   1   1   1   2   2   1   2   1   0   1   2   0   1   1   0   2   0   0   1   2   1   1   1   0   2   1   1   1   2   2   1   0   2   2   2   0   1   1   0   0   0   1   1   1   1   1   2   1   1   2   2   1   2   0   1   1   2   1   0   1   1   1   1   1   0   1   1   2   1   0   1   2   0   0   0   1   1   1   0   2   1   0   2   0   1   1   2   0   0   1   2   1   0   1   0   1   0   0   0   2   1   1   1   2   1   0   1   2   1   1   1   1   1   1   1   2   1   0   1   1   1   0   1   1   2   1   1   0   1   0   0   0   1   1   1   1   0   2   1   2   0   1   0   0   1   2   2   1   2   1   2   0   1   1   1   0   2   1   1   1   1   2   1   2   1
 MK-6-7                 1   2   2   0   0   0   0   1   1   0   1   1   1   1   2   1   2   0   2   1   1   2   1   1   1   1   1   2   0   2   2   1   2   2   1   1   1   1   2   1   1   2   1   0   1   2   0   1   1   1   2   0   0   1   2   1   1   1   1   2   1   1   0   2   2   0   0   2   2   1   0   1   1   0   0   0   1   1   1   1   1   2   1   1   1   1   1   2   0   1   1   1   2   0   1   1   1   1   1   0   1   1   2   1   0   1   2   0   0   0   1   1   2   0   2   1   1   1   0   2   1   2   0   0   1   2   1   0   1   0   0   0   0   0   2   1   1   1   2   1   1   1   2   2   1   1   1   1   1   1   2   2   0   1   2   1   0   1   0   1   1   1   0   1   0   0   1   1   0   1   1   1   2   1   2   0   1   0   0   1   2   2   1   0   1   1   0   2   1   1   0   2   1   1   1   1   1   1   2   1
 MK-6-8                 1   1   2   0   0   0   0   1   1   0   1   1   1   1   2   1   2   0   2   1   1   2   0   1   1   2   1   2   0   2   2   2   2   2   1   0   1   1   2   1   1   2   1   0   0   2   1   1   1   1   2   0   0   1   2   1   1   1   0   2   1   1   0   2   2   0   0   2   2   2   0   0   1   0   0   0   1   2   1   1   1   2   1   1   1   1   1   2   0   1   1   1   2   0   0   1   1   1   1   0   0   1   2   1   1   1   2   0   0   0   1   1   2   0   2   1   1   1   0   2   1   1   0   0   0   1   1   0   1   0   0   0   0   0   2   1   1   1   2   1   1   2   2   2   1   1   0   1   0   1   2   2   0   1   0   2   0   1   0   1   1   1   0   1   1   0   1   1   0   1   1   1   2   1   2   0   1   1   0   1   2   2   1   0   1   1   0   1   1   1   0   1   1   1   1   1   1   1   2   0
 MK-6-9                 1   1   2   0   0   0   1   1   0   0   1   1   1   1   2   1   2   1   2   1   1   2   0   1   1   2   1   2   0   2   2   2   2   2   1   1   1   1   2   1   1   2   1   0   0   2   1   2   1   1   2   0   0   1   2   0   1   1   0   2   1   1   1   1   2   0   0   2   2   2   0   0   1   1   0   1   2   2   1   1   1   1   1   1   1   2   2   1   0   0   1   1   2   0   1   1   1   1   1   1   0   1   2   2   1   1   2   0   0   0   1   1   1   0   2   1   1   1   0   2   1   1   0   0   0   1   2   0   1   0   0   0   1   0   2   1   1   1   2   1   0   2   2   2   1   1   1   1   1   1   2   2   0   1   0   1   0   1   0   1   1   1   0   0   1   0   1   1   0   1   0   1   2   2   2   0   1   1   1   1   2   2   1   0   1   1   0   2   1   2   0   1   1   1   1   1   1   1   2   0
 MK-6-10                1   1   2   1   0   0   2   1   1   0   1   1   1   2   2   1   2   1   2   1   1   2   0   1   2   2   1   1   1   1   2   1   2   1   1   1   2   1   2   1   1   2   1   1   1   2   1   1   1   2   2   0   0   1   1   1   1   1   0   2   1   1   1   0   2   0   0   2   2   2   0   0   1   1   0   1   2   2   1   1   1   1   2   1   1   2   1   1   0   0   0   1   2   0   1   1   1   1   1   1   1   1   2   2   1   1   1   0   2   1   1   0   1   0   2   1   1   1   1   2   1   1   0   1   0   1   2   0   1   0   0   0   1   0   2   1   1   1   1   1   0   2   2   2   1   1   1   1   1   1   1   2   0   1   0   1   0   2   0   1   1   1   0   0   1   0   1   1   0   1   0   1   0   2   2   0   1   0   1   1   2   1   2   1   1   1   0   2   0   2   0   2   1   2   1   1   1   1   2   1
 MK-6-11                1   1   1   1   0   0   2   1   1   0   1   1   1   2   2   1   2   1   2   0   1   2   0   1   2   2   1   1   1   1   2   1   2   1   1   1   2   2   2   1   1   2   1   1   1   2   1   1   1   2   2   0   0   1   1   1   1   1   0   2   2   1   1   0   2   0   1   1   2   2   0   0   1   2   1   2   2   2   1   1   1   1   2   1   1   2   1   0   0   0   0   1   1   0   1   1   1   1   1   1   1   1   2   2   1   2   1   1   2   1   1   0   1   0   2   1   1   1   1   2   1   1   0   1   0   1   2   0   1   2   0   0   1   0   2   2   1   1   1   1   0   2   2   1   1   1   1   1   1   1   1   2   0   1   0   1   0   2   0   1   1   1   0   0   1   0   0   1   0   0   0   1   0   1   2   0   1   0   1   1   2   0   2   1   1   1   0   2   1   2   0   2   1   2   1   1   0   2   1   1
 MK-6-12                2   1   1   1   0   0   2   1   1   0   1   1   1   2   2   2   2   1   2   0   1   2   0   1   2   2   1   1   2   1   2   1   2   1   1   1   2   2   2   2   1   2   1   1   1   2   2   1   1   2   2   0   0   1   2   1   1   1   1   2   1   1   1   0   2   0   1   1   2   2   1   0   2   1   1   1   2   2   1   1   1   2   2   1   1   2   1   0   1   0   0   1   1   1   2   1   1   0   1   0   1   1   2   2   1   2   1   1   1   1   2   0   1   0   2   1   1   1   1   2   1   1   0   1   0   1   2   0   1   2   0   0   1   0   2   1   1   0   2   0   0   2   2   1   1   1   2   1   1   1   1   2   1   1   0   2   0   2   0   0   2   0   1   0   1   0   0   0   0   0   1   1   0   1   1   0   1   0   1   1   2   0   1   1   0   1   0   2   1   2   0   2   1   2   1   1   0   2   2   1
 MK-6-13                2   1   1   0   0   0   2   1   1   0   1   1   0   2   1   2   2   0   2   0   1   2   0   1   2   2   0   2   2   1   1   1   2   1   1   1   2   2   2   2   1   2   1   1   1   2   2   1   1   2   1   0   1   1   2   0   1   2   1   2   1   1   1   0   2   1   1   1   2   2   1   0   2   1   1   1   2   2   2   1   2   2   2   1   1   2   0   0   1   0   0   1   1   1   2   1   1   1   1   0   1   0   2   2   1   2   1   1   1   1   2   0   1   0   2   1   2   1   1   1   1   1   0   1   0   1   2   0   1   2   0   0   1   0   2   1   1   0   2   0   1   2   2   1   2   1   1   1   1   1   1   2   1   1   0   2   1   2   0   1   2   1   1   1   1   0   0   0   0   0   0   1   1   0   1   0   1   0   1   1   2   0   2   1   0   1   0   2   2   2   0   2   1   2   1   1   0   2   2   1
 MK-6-14                1   1   1   0   0   0   2   1   1   0   1   1   0   2   1   2   2   0   2   0   1   2   0   1   1   2   0   2   1   2   1   1   2   1   1   1   2   2   2   2   1   2   1   1   1   2   2   1   1   2   1   0   2   2   2   0   0   2   1   2   1   1   1   0   2   1   1   1   2   2   1   0   2   1   1   1   2   2   2   1   2   2   2   1   1   2   0   0   2   1   1   1   1   1   2   1   1   1   2   1   1   0   1   2   1   2   1   0   1   1   2   0   2   0   1   1   2   1   1   1   1   1   0   1   0   1   1   0   1   2   0   0   2   0   2   1   0   0   2   1   1   1   2   1   2   0   1   1   1   1   1   2   1   0   1   2   1   2   0   1   2   1   2   1   1   0   0   0   0   0   0   0   1   0   1   1   1   0   1   1   1   0   1   1   0   1   0   2   2   2   0   2   1   2   1   1   0   2   2   1
 MK-6-15                1   1   0   0   1   0   1   1   1   0   2   1   0   0   1   1   2   0   1   0   0   2   0   1   1   1   0   2   0   2   1   0   2   1   0   1   1   2   2   2   0   2   2   1   1   2   2   1   2   2   1   0   1   2   2   0   1   1   1   1   1   1   1   0   2   1   1   1   2   2   1   0   2   1   1   1   2   2   2   1   1   2   2   1   1   2   0   0   1   1   1   2   1   1   1   1   1   1   2   1   1   1   1   2   2   2   1   0   1   0   2   0   2   0   1   0   1   1   1   1   1   1   0   1   0   1   1   0   0   2   1   0   2   1   2   1   0   0   2   1   1   1   2   1   2   0   1   1   1   1   1   2   2   0   1   2   1   2   0   1   0   1   2   1   1   0   0   0   0   1   0   0   1   0   1   1   1   0   1   2   1   1   1   1   0   1   0   2   2   2   1   2   1   2   1   1   0   2   2   1
 MK-6-16                1   1   0   0   1   0   1   1   1   0   1   1   0   1   1   1   2   0   1   0   0   1   0   1   1   1   0   2   0   2   1   0   1   1   0   1   1   2   2   2   0   2   2   2   1   1   2   1   2   2   1   0   1   2   2   0   1   1   1   1   1   1   1   0   2   1   1   1   2   2   1   0   2   1   1   1   2   2   2   1   2   2   2   1   1   2   1   1   1   1   1   1   1   1   1   1   1   1   2   1   1   2   1   1   2   2   1   0   1   0   2   0   2   1   1   0   1   2   1   1   1   2   0   1   0   1   1   0   0   2   1   1   2   1   1   1   0   0   2   1   1   0   2   1   2   0   1   1   1   2   2   2   2   0   1   2   1   2   1   1   0   0   1   1   1   0   0   0   0   1   0   0   1   0   1   1   1   0   1   2   1   2   0   1   0   1   1   2   2   2   1   2   1   2   1   1   0   2   2   1
 
!****************************************** Phenotypic Data **********************************************************
!-100.0 is resevred for missing phenotype
SimulatedTrait1         9.1018   10.3114   10.1512    9.8046   10.4779   11.5328    9.8137    9.9792    9.8212    9.9391   10.6215    9.9213    9.7472   10.8812   11.4773   11.6008   10.6756   10.6681   10.4499    8.8080    9.6405    8.1616    9.8721   12.2447   11.1135   11.0071    9.7258    8.1527    9.2973   10.7318   11.4637    9.0329    9.3608   11.4267    8.5695   11.6934   10.3845   10.6970   11.1284   10.9727   11.0727   10.8142   11.5069    9.2040   10.0576   11.8480    8.8565    9.6390    8.6288    9.5367   10.3231   10.1324   10.1359    8.2161   10.4262    9.0068    8.3798    9.6524    8.3434    8.6179    9.9361    9.9350   10.7212    9.9839    9.8238    9.7426   10.6514   10.1679   10.1836   11.2486   10.3316   11.0250    9.7976   10.1160   12.1507    9.4380   10.7856    9.3718   10.3997   11.1455   10.0401   11.6359   11.1937   10.0540    9.5074   10.0754   10.6421   10.6396    9.1948    9.7410    9.9440    9.6075    9.2330   11.5126   10.1357   10.2713   11.1557    9.6162    9.8353   10.8392    9.5843    9.6271   10.3649    8.2471    8.8441    8.8788    7.8792    9.7003    9.6509   10.5134    9.6705    8.4022    8.3289    8.7805   11.3621   10.0544   10.6471   10.7229   11.0149   11.3526    9.9799    9.2001    9.7799    8.8242    8.5939    9.4799   10.1342   10.0396   10.1972    9.9931    9.6361    9.4131   10.0616   10.7507    9.9108   11.3190    9.1732   10.4360   10.1632    9.7489   12.0623   10.3892    8.3039   10.1159   10.7433   10.8423    9.4357    9.1611    6.7225    8.9824    9.9289   10.0699    9.5497   10.5003    8.4182   10.5996   10.0609   10.7023    9.2586   10.3609    8.5403    9.5949   12.0525    9.2705   10.6823    8.3958    8.1092   10.6989    9.6543   10.4856   11.0752   11.0508   11.2435   10.4337    8.2581    8.5177    9.1196    9.0716   10.3148   10.6102   10.4753   10.3034    9.2785   10.0612    9.8967   10.3048   12.2270    9.7090   11.1611   10.0158    9.4586   10.2569   10.4995    8.1842   10.7389    7.4356   10.8857   11.8166   10.5215   10.4227
 
