# Supplementary material for: Inclusive Composite Interval Mapping of QTL by Environment Interactions in Biparental Populations
Source: PLoS One. 2015 Jul 10;10(7):e0132414. doi: 10.1371/journal.pone.0132414 (PMC4498613; doi:10.1371/journal.pone.0132414)
Supplement: S2 File — (ZIP) [file pone.0132414.s002.zip › F2 population/e=1/run_00007.met]

!**********************Note: lines staring with "!" are remarks and will be ignored in the program********************
!*********************************General Information**********************************
!Assuming F1 = P1 x P2, populations available in QTL IciMapping are: 
!  1, P1BC1F1 = P1 x F1, the first backcrossing where P1 is used as the recurrent parent;
!  2, P2BC1F1 = P2 x F1, the first backcrossing where P2 is used as the recurrent parent;
!  3, F1DH, F1-derived doubled haploids; 
!  4, RIL or F1RIL, recombination inbred lines through the repeated selfing of F1;
!  5, P1BC1RIL, recombination inbred lines through the repeated selfing of P1BC1F1;
!  6, P2BC1RIL, recombination inbred lines through the repeated selfing of P2BC1F1;
!  7, F2, the selfing generation of F1;
!  8, F3, the selfing generation of F2;
!  9, P1BC2F1, the second backcrossing where P1 is used as the recurrent parent; 
! 10, P2BC2F1, the second backcrossing where P2 is used as the recurrent parent;
! 11, P1BC2RIL, recombination inred lines through the repeated selfing of P1BC2F1; 
! 12, P2BC2RIL, recombination inred lines through the repeated selfing of P2BC2F1; 
! 13, P1BC1F2, the selfing generation of P1BC1F1; 
! 14, P2BC1F2, the selfing generation of P2BC1F1; 
! 15, P1BC2F2, the selfing generation of P1BC2F1; 
! 16, P2BC2F2, the selfing generation of P2BC2F1; 
! 17, P1BC1DH, P1BC1F1-derived doubled haploids; 
! 18, P2BC1DH, P2BC1F1-derived doubled haploids; 
! 19, P1BC2DH, P1BC2F1-derived doubled haploids; 
! 20, P2BC2DH, P2BC2F1-derived doubled haploids; 
   7      !Mapping Population (see remarks above)
   2      !Mapping Function (1 for Kosambi; 2 for Haldane; 3 for Morgan)
   2      !Marker Space Type (1 for intervals; 2 for positions)
   1      !Marker Space Unit(1 for centiMorgans; 2 for Morgan)
   6      !Number of Chromosomes (or Linkage Groups)
 200      !Size of the mapping population
   1      !Number of environments
 
!***************************************** Chromosomes and Linkage Maps **********************************************
!Chromosome                 NumMarkers
-CH1                        16
-CH2                        16
-CH3                        16
-CH4                        16
-CH5                        16
-CH6                        16
!Linkage map (Marker name followed by position or the interval length)
 MK-1-1                1     0.000
 MK-1-2                1    10.000
 MK-1-3                1    20.000
 MK-1-4                1    30.000
 MK-1-5                1    40.000
 MK-1-6                1    50.000
 MK-1-7                1    60.000
 MK-1-8                1    70.000
 MK-1-9                1    80.000
 MK-1-10               1    90.000
 MK-1-11               1   100.000
 MK-1-12               1   110.000
 MK-1-13               1   120.000
 MK-1-14               1   130.000
 MK-1-15               1   140.000
 MK-1-16               1   150.000
 MK-2-1                2     0.000
 MK-2-2                2    10.000
 MK-2-3                2    20.000
 MK-2-4                2    30.000
 MK-2-5                2    40.000
 MK-2-6                2    50.000
 MK-2-7                2    60.000
 MK-2-8                2    70.000
 MK-2-9                2    80.000
 MK-2-10               2    90.000
 MK-2-11               2   100.000
 MK-2-12               2   110.000
 MK-2-13               2   120.000
 MK-2-14               2   130.000
 MK-2-15               2   140.000
 MK-2-16               2   150.000
 MK-3-1                3     0.000
 MK-3-2                3    10.000
 MK-3-3                3    20.000
 MK-3-4                3    30.000
 MK-3-5                3    40.000
 MK-3-6                3    50.000
 MK-3-7                3    60.000
 MK-3-8                3    70.000
 MK-3-9                3    80.000
 MK-3-10               3    90.000
 MK-3-11               3   100.000
 MK-3-12               3   110.000
 MK-3-13               3   120.000
 MK-3-14               3   130.000
 MK-3-15               3   140.000
 MK-3-16               3   150.000
 MK-4-1                4     0.000
 MK-4-2                4    10.000
 MK-4-3                4    20.000
 MK-4-4                4    30.000
 MK-4-5                4    40.000
 MK-4-6                4    50.000
 MK-4-7                4    60.000
 MK-4-8                4    70.000
 MK-4-9                4    80.000
 MK-4-10               4    90.000
 MK-4-11               4   100.000
 MK-4-12               4   110.000
 MK-4-13               4   120.000
 MK-4-14               4   130.000
 MK-4-15               4   140.000
 MK-4-16               4   150.000
 MK-5-1                5     0.000
 MK-5-2                5    10.000
 MK-5-3                5    20.000
 MK-5-4                5    30.000
 MK-5-5                5    40.000
 MK-5-6                5    50.000
 MK-5-7                5    60.000
 MK-5-8                5    70.000
 MK-5-9                5    80.000
 MK-5-10               5    90.000
 MK-5-11               5   100.000
 MK-5-12               5   110.000
 MK-5-13               5   120.000
 MK-5-14               5   130.000
 MK-5-15               5   140.000
 MK-5-16               5   150.000
 MK-6-1                6     0.000
 MK-6-2                6    10.000
 MK-6-3                6    20.000
 MK-6-4                6    30.000
 MK-6-5                6    40.000
 MK-6-6                6    50.000
 MK-6-7                6    60.000
 MK-6-8                6    70.000
 MK-6-9                6    80.000
 MK-6-10               6    90.000
 MK-6-11               6   100.000
 MK-6-12               6   110.000
 MK-6-13               6   120.000
 MK-6-14               6   130.000
 MK-6-15               6   140.000
 MK-6-16               6   150.000
!*********************************** Marker Types ********************************************************************
!Co-dominant marker: When heterozygote F1 is present, P1 is coded as 2, F1 is coded as 1, and P2 is coded as 0; Otherwise, P1 is coded as 2, and P2 is coded as 0. 
!Dominant marker: When heterozygote F1 is present, P1 and F1 are coded as 12, and P2 is coded as 0; Otherwise, P1 is coded as 2, and P2 is coded as 0.  
!Recessive markers: When heterozygote F1 is present, P1 is coded as 2, and F1 and P2 are coded as 10; Otherwise, P1 is coded as 2, and P2 is coded as 0. 
!Missing marker is coded as -1. 
 MK-1-1                 1   1   2   2   1   1   0   1   0   1   0   2   2   0   1   0   1   2   2   1   0   0   1   0   1   1   0   1   2   1   0   0   0   2   1   0   2   2   1   1   1   0   2   1   1   0   1   1   1   1   2   0   2   1   2   1   1   0   0   1   0   1   2   1   1   0   0   0   0   1   1   0   2   1   2   1   2   1   2   0   0   2   2   1   0   1   1   2   1   1   0   1   2   0   2   0   2   1   1   0   1   1   1   2   2   1   0   2   1   0   1   1   0   2   1   2   0   0   1   0   2   0   1   0   0   1   1   2   2   0   0   1   1   1   0   2   1   2   1   1   1   2   1   1   1   0   1   2   1   0   1   1   2   0   1   1   1   2   1   1   1   1   1   1   1   1   1   1   2   0   1   1   1   0   1   2   2   0   1   0   1   2   0   1   1   2   2   1   1   1   1   1   1   2   2   2   1   2   1   2
 MK-1-2                 1   0   2   2   1   1   0   1   0   1   0   2   2   0   1   0   1   2   2   1   0   0   1   0   1   1   0   1   2   1   0   0   0   2   1   0   2   2   1   1   1   1   2   1   2   0   0   1   1   1   2   1   2   1   1   1   1   0   0   2   0   1   2   1   1   0   0   0   0   1   1   0   2   1   2   1   2   1   2   0   0   2   2   1   0   1   1   1   2   1   1   1   2   0   2   0   2   1   1   0   1   1   1   2   2   1   0   2   1   1   1   0   1   2   1   1   0   0   1   0   1   0   1   0   0   1   1   2   1   0   0   1   1   1   0   2   1   2   1   1   1   2   2   1   1   1   1   1   0   0   1   1   2   1   1   1   1   2   1   1   1   2   1   1   1   2   1   1   2   0   1   1   1   0   1   2   2   0   1   0   2   1   0   2   1   1   1   1   1   1   1   1   1   2   2   2   1   2   1   2
 MK-1-3                 1   0   1   2   1   1   0   1   0   1   1   2   2   0   1   0   1   2   2   1   0   0   0   0   1   1   0   1   2   1   0   0   1   2   1   0   1   2   2   1   1   1   1   1   1   0   0   2   1   1   2   1   2   1   1   1   1   0   0   2   0   1   2   1   1   0   1   0   1   1   2   0   2   0   2   1   2   1   2   0   0   2   2   1   0   1   1   1   2   1   0   1   2   0   2   0   2   1   1   0   1   1   1   2   2   1   0   2   0   1   1   1   0   0   1   1   0   0   1   2   1   0   2   0   1   1   1   2   1   0   0   1   1   0   0   2   1   2   0   1   1   2   2   1   1   1   1   1   0   0   1   1   2   1   2   1   1   2   1   0   1   2   1   1   1   2   1   1   1   0   1   1   1   1   1   2   1   0   1   0   2   1   0   2   1   1   2   2   2   1   0   1   1   2   2   2   1   2   2   2
 MK-1-4                 1   0   0   2   1   1   0   1   0   1   1   2   2   0   1   0   2   1   2   1   0   0   0   0   1   0   0   1   2   1   0   0   1   2   2   0   1   2   2   1   0   1   1   1   1   0   1   2   1   1   2   1   2   1   1   2   2   0   0   2   0   0   2   1   1   1   1   0   1   1   1   0   1   0   1   2   2   2   2   0   1   1   2   1   0   1   1   1   2   1   0   1   2   1   1   0   2   1   1   0   1   1   1   2   2   1   0   2   0   1   1   0   0   0   1   1   0   0   1   2   2   0   1   0   1   1   1   2   1   0   0   1   1   1   1   2   1   2   0   1   1   1   2   0   1   1   1   1   0   0   1   1   2   1   2   1   1   2   1   0   1   2   0   1   0   2   1   1   1   0   1   1   1   1   0   1   1   0   1   0   2   1   0   2   1   1   2   2   2   1   0   2   1   2   2   2   2   2   2   2
 MK-1-5                 1   0   0   2   1   1   0   1   0   2   1   2   2   0   1   0   2   0   2   1   1   0   0   0   1   0   1   1   2   0   0   0   1   2   2   0   0   2   2   1   0   1   1   1   0   0   1   2   1   1   1   1   1   1   0   2   2   0   1   2   0   0   2   1   1   1   1   0   1   1   2   0   1   1   1   2   1   2   2   0   1   1   2   2   1   1   2   1   2   0   0   1   2   1   1   0   2   1   1   0   1   1   1   2   2   1   1   2   0   1   1   0   0   0   2   0   0   0   1   2   2   0   0   0   1   0   2   2   1   0   0   1   1   1   1   2   1   2   0   1   1   1   1   0   1   0   1   1   0   0   1   1   2   1   2   1   1   2   1   0   0   1   0   1   1   2   2   1   2   1   1   2   1   2   0   1   2   0   1   2   1   1   1   2   1   1   2   2   2   1   0   2   1   2   2   2   2   1   2   2
 MK-1-6                 1   0   0   2   2   1   0   1   0   2   0   2   2   0   1   1   2   0   2   1   1   0   0   0   1   0   1   1   2   0   0   0   1   2   2   0   0   2   2   0   1   1   1   1   1   0   1   2   1   1   1   2   1   1   0   1   2   0   1   1   0   1   2   1   1   1   1   0   1   1   2   0   1   1   1   2   1   2   2   0   1   1   2   2   1   1   1   1   2   1   0   1   1   2   1   0   2   2   1   0   2   2   2   2   2   0   2   2   0   0   1   0   0   0   2   0   0   1   1   2   2   0   1   0   1   0   2   1   1   0   0   1   1   1   1   2   1   2   0   1   1   1   1   0   0   0   1   1   0   1   1   1   2   1   1   2   1   2   1   0   0   2   0   1   1   2   2   1   1   1   2   2   1   2   0   1   1   0   1   2   2   1   1   2   2   2   2   2   1   1   0   2   1   2   2   2   2   1   2   2
 MK-1-7                 1   0   1   2   1   1   0   1   0   2   0   2   2   1   1   1   2   0   2   1   1   0   0   0   1   1   1   1   2   1   0   0   0   2   1   1   1   1   2   0   2   1   1   2   1   0   1   2   1   1   2   2   1   1   0   1   1   0   1   1   0   1   2   1   1   2   1   0   1   1   1   0   1   1   1   2   1   2   2   0   1   1   1   2   2   1   0   1   2   1   0   1   1   1   1   0   2   2   1   0   2   2   2   2   2   1   2   2   0   0   1   0   1   1   2   0   0   1   1   2   2   0   1   1   1   1   2   1   1   0   0   1   1   1   1   2   1   2   0   1   1   1   1   0   0   0   1   2   0   1   1   1   2   1   1   2   2   2   1   0   0   1   0   2   1   2   2   1   1   1   2   2   2   1   0   1   0   1   1   2   2   1   2   2   1   1   1   1   1   1   0   2   1   2   2   2   2   1   2   2
 MK-1-8                 1   0   1   2   0   0   0   1   0   2   0   1   2   1   1   1   2   0   2   1   0   0   0   0   1   0   1   1   2   1   0   0   0   2   1   1   2   1   2   0   1   1   1   2   1   0   1   2   1   1   2   2   1   1   0   1   1   0   0   1   0   0   2   1   1   2   1   2   1   1   0   0   0   0   1   2   1   2   2   0   1   1   1   2   2   1   0   1   2   1   0   1   1   1   1   0   2   2   1   0   2   2   2   2   2   1   1   2   0   1   2   0   1   1   2   1   0   1   1   2   2   0   1   2   1   2   1   1   1   0   0   2   1   1   0   2   1   2   0   1   1   1   1   0   0   0   1   1   0   1   1   1   2   1   2   2   2   2   1   0   1   1   0   2   1   2   2   2   1   1   2   2   1   0   0   1   0   2   1   2   2   1   2   2   1   2   1   2   1   1   1   2   1   1   2   2   1   1   2   2
 MK-1-9                 1   0   1   2   0   0   0   1   0   2   0   1   2   1   0   0   2   0   1   1   1   0   0   0   1   0   0   1   1   1   1   0   0   2   1   1   2   1   2   0   1   1   1   2   2   0   1   2   1   1   2   2   1   1   0   1   1   0   0   1   1   0   1   1   1   2   2   2   1   1   0   0   0   0   1   2   0   2   2   0   0   1   1   1   2   1   0   0   2   1   0   1   1   0   1   0   2   2   1   0   2   2   2   2   2   1   1   2   0   1   2   2   1   1   2   1   0   1   1   2   1   0   1   2   0   2   1   1   1   1   1   2   1   1   0   2   1   1   0   1   1   1   1   0   0   0   1   1   0   1   1   1   2   1   2   2   2   1   1   0   1   1   1   2   1   1   2   2   1   1   1   2   0   0   0   1   0   2   1   2   2   1   2   1   2   2   1   2   1   1   1   2   1   1   2   2   1   1   2   2
 MK-1-10                1   0   1   2   0   1   0   1   0   1   1   0   2   1   0   0   2   1   0   1   1   0   0   0   1   1   0   1   1   1   1   1   0   2   1   1   2   1   2   1   2   1   1   2   2   0   1   2   1   1   2   1   1   1   0   1   1   0   0   1   1   1   1   1   1   2   2   2   1   1   0   0   0   0   1   2   0   2   1   0   1   1   1   1   2   1   0   0   2   2   0   0   1   0   1   0   2   2   1   2   2   2   2   1   1   1   0   2   0   1   2   2   1   1   0   2   1   1   1   2   1   0   1   2   1   2   1   1   1   1   0   2   0   1   0   2   1   1   0   2   1   1   1   0   0   0   1   1   0   1   1   1   2   1   1   2   2   1   1   0   1   0   1   2   1   1   2   1   0   1   1   2   0   0   0   1   0   1   1   2   2   1   2   1   2   2   1   2   1   1   0   2   1   0   2   2   1   1   1   2
 MK-1-11                1   0   1   1   0   0   0   0   0   1   1   1   2   1   0   0   1   1   1   1   1   0   0   0   1   2   0   1   1   1   1   1   0   1   0   1   2   1   2   1   2   1   1   2   2   1   1   2   0   0   2   1   1   1   0   1   0   0   0   1   1   2   1   1   1   2   2   2   0   2   0   0   0   0   1   2   0   2   1   0   1   1   1   2   2   1   0   0   1   2   0   0   1   1   1   0   1   2   1   1   2   2   2   0   2   1   0   2   0   1   2   1   1   1   0   2   1   0   1   2   1   0   1   2   0   2   1   2   1   1   1   1   0   0   0   2   1   1   0   2   1   1   1   0   0   0   1   1   0   1   1   1   1   1   1   2   2   1   1   0   1   0   1   2   1   1   2   1   0   1   1   2   0   0   0   1   0   2   1   2   2   1   2   2   1   2   1   2   2   1   1   2   1   0   2   2   1   1   1   2
 MK-1-12                1   0   1   1   0   0   0   0   0   1   1   2   2   1   0   0   1   1   1   1   1   0   0   0   1   2   0   1   1   1   1   1   0   1   0   1   2   1   2   1   2   1   1   2   1   1   1   2   0   0   2   1   1   1   0   1   0   0   1   1   1   2   1   1   1   1   2   2   0   2   0   0   0   0   1   2   0   2   1   1   2   1   1   1   2   1   0   0   1   2   0   0   1   1   1   0   1   2   0   0   2   2   0   0   2   1   0   2   0   1   2   1   1   1   1   2   1   0   0   2   1   0   1   1   0   1   1   2   1   1   1   1   0   0   0   2   1   1   0   2   2   1   1   0   0   0   1   1   0   0   1   1   1   1   1   2   1   1   1   0   1   0   1   2   2   1   2   0   0   2   1   2   0   0   0   0   0   2   1   2   2   1   2   0   1   2   0   2   2   1   1   2   1   0   2   2   2   1   1   2
 MK-1-13                1   0   0   1   0   0   1   0   0   1   1   2   2   1   0   0   1   1   1   1   1   2   1   0   1   1   0   1   1   1   1   1   0   1   0   1   2   1   2   1   2   1   1   1   1   1   1   1   0   0   2   0   1   1   0   0   0   0   1   1   0   2   1   1   0   1   1   2   0   2   0   0   0   0   1   2   0   2   1   1   1   1   1   0   2   1   0   0   1   2   0   1   1   1   1   0   1   2   0   0   2   2   0   0   2   1   0   2   0   1   2   1   1   1   1   2   1   1   0   2   1   0   0   1   0   1   1   1   1   2   1   1   1   0   0   2   1   1   0   1   2   1   1   1   0   0   1   0   0   0   1   1   1   0   1   2   1   1   1   0   0   0   0   2   2   1   2   1   0   2   1   2   0   1   0   0   1   2   0   2   2   1   1   0   1   2   0   2   2   1   2   2   1   0   2   2   1   1   1   2
 MK-1-14                1   0   0   1   0   0   1   0   0   0   1   2   2   2   0   1   1   1   1   1   1   2   1   0   1   1   0   0   1   0   1   1   1   1   0   1   2   1   2   1   2   1   1   1   1   1   1   1   1   1   2   0   1   1   0   0   0   1   1   1   1   2   1   2   0   1   1   2   1   2   0   1   0   0   1   2   0   1   1   2   1   1   1   0   2   2   0   0   1   2   0   1   1   0   1   0   1   2   0   0   2   2   0   0   2   1   0   2   0   1   2   2   0   1   1   2   1   1   1   2   1   0   0   1   0   1   1   1   1   2   1   1   1   0   1   1   1   1   0   1   1   1   1   1   0   1   2   0   0   0   0   1   1   0   1   1   1   1   1   0   1   0   0   2   2   1   2   1   0   2   1   2   0   1   0   1   1   2   0   1   2   1   1   0   1   2   0   2   2   1   2   2   1   1   2   1   1   1   1   2
 MK-1-15                0   0   0   1   0   0   1   0   2   1   1   2   2   1   0   1   0   2   1   1   1   2   1   1   1   1   0   0   1   0   1   1   0   0   0   1   2   1   2   1   2   1   1   1   1   1   1   1   1   1   2   1   1   1   0   0   0   1   1   1   1   2   1   2   0   1   1   2   1   2   1   1   0   0   1   2   0   1   1   1   1   1   2   0   2   2   1   0   1   2   2   1   1   0   2   0   1   2   1   1   1   2   0   1   2   1   0   1   1   1   1   2   1   0   1   2   1   1   1   2   1   0   0   1   1   1   2   1   1   2   1   1   1   0   1   1   1   1   0   1   1   1   1   1   0   1   2   0   0   0   0   1   1   0   1   1   1   1   1   0   1   1   0   1   2   1   2   1   0   2   1   2   0   1   0   1   2   2   0   1   1   1   1   0   1   2   0   2   2   1   2   2   2   1   1   1   1   1   1   2
 MK-1-16                0   0   0   1   0   0   1   0   2   1   1   2   2   1   0   1   0   2   1   1   1   2   1   1   0   2   1   1   1   1   0   1   0   0   0   0   2   1   2   1   2   2   1   0   1   1   1   1   1   1   2   1   1   1   0   0   0   1   0   1   1   1   1   2   0   1   1   2   1   1   1   1   0   0   1   1   1   1   1   1   1   1   2   0   2   2   2   0   1   1   2   1   1   0   2   0   1   1   0   1   1   1   1   1   2   1   0   1   1   1   1   2   1   0   1   1   1   1   1   1   2   0   0   1   1   1   2   1   1   2   2   0   1   0   1   1   0   1   0   1   2   1   1   1   1   1   2   0   0   1   0   1   1   0   1   1   1   0   1   0   1   1   0   1   2   1   2   1   0   1   0   2   0   1   0   1   2   1   0   1   1   1   1   0   1   0   0   2   2   1   2   2   2   1   1   1   1   1   1   2
 MK-2-1                 1   0   2   1   2   2   2   0   1   1   0   1   2   1   1   1   1   1   2   1   1   1   1   1   1   0   1   1   1   1   2   1   0   1   0   1   1   0   2   0   1   1   1   2   1   1   2   1   1   1   1   2   2   1   1   1   1   0   0   0   1   1   0   2   0   2   1   1   0   2   1   2   1   1   0   0   0   2   2   1   1   1   2   2   1   0   0   1   2   2   1   2   1   1   0   1   1   1   2   0   1   1   0   0   0   0   2   1   2   0   2   1   1   2   2   1   1   0   1   1   1   1   1   1   0   0   2   2   1   0   1   0   0   2   1   1   1   0   2   1   0   1   0   2   2   1   0   1   1   2   0   2   1   1   1   1   1   1   0   1   1   2   1   1   1   1   0   2   2   1   0   2   1   1   1   1   2   1   1   1   2   0   1   1   1   1   1   1   0   1   2   2   0   0   2   0   1   1   1   1
 MK-2-2                 1   0   2   2   2   2   2   0   1   1   0   1   2   0   1   1   1   1   2   1   0   1   1   0   1   0   1   1   0   1   2   1   0   1   1   1   1   0   2   0   1   1   1   1   1   1   2   1   1   1   1   2   2   1   2   1   1   1   1   1   1   1   0   2   0   2   0   1   1   2   1   2   1   1   0   1   0   1   2   1   1   1   1   2   1   0   0   1   2   2   1   2   2   2   0   1   1   1   2   0   1   1   0   1   0   0   2   0   2   0   2   1   0   2   2   1   1   0   1   2   1   2   1   0   0   1   2   2   1   0   1   0   0   2   1   1   1   1   2   1   0   1   0   2   2   1   0   1   1   1   0   2   1   1   1   1   1   0   0   1   1   2   1   2   1   0   1   2   2   1   2   2   1   1   1   1   2   1   1   1   2   0   1   1   1   1   1   1   0   1   2   2   0   1   2   0   2   1   1   1
 MK-2-3                 1   0   2   2   2   2   2   0   1   0   0   0   2   0   1   0   0   1   2   1   0   1   1   0   1   0   0   1   0   1   1   1   1   1   1   1   2   0   2   0   1   1   1   1   1   1   2   1   1   1   0   2   0   1   2   1   1   0   1   2   0   1   0   1   0   1   0   1   1   2   1   2   1   1   0   1   0   1   2   1   1   1   1   2   1   0   0   1   2   2   2   2   1   2   2   0   1   1   2   1   1   1   0   2   0   0   2   0   2   0   2   1   0   2   2   1   1   0   1   2   1   2   1   1   0   1   2   2   1   0   1   0   0   2   2   1   0   1   2   1   0   1   0   2   1   1   0   2   1   1   0   2   1   1   1   1   1   0   0   1   1   2   1   2   1   0   1   1   2   0   2   2   1   1   1   0   2   1   1   1   2   0   1   1   1   1   1   1   0   1   1   2   0   2   2   0   2   1   1   2
 MK-2-4                 1   0   2   2   2   2   2   0   1   0   0   0   1   0   1   0   0   1   2   0   1   2   1   0   1   0   0   1   0   1   1   2   1   1   1   0   2   0   2   0   1   1   1   1   1   1   2   1   1   1   1   2   1   1   2   1   1   0   1   2   0   1   0   1   0   1   0   1   1   1   0   1   1   2   0   1   0   2   2   1   1   1   0   2   1   1   0   1   2   2   2   2   1   1   2   0   1   1   1   1   1   2   0   2   0   0   2   0   2   0   2   1   0   2   2   1   2   0   1   2   1   2   1   1   0   1   1   2   1   0   1   0   0   2   2   2   0   1   2   1   0   0   1   1   1   1   0   2   1   0   0   2   1   1   1   0   1   0   0   1   2   2   0   2   0   0   1   1   1   0   2   2   1   1   1   0   2   1   1   1   2   1   1   0   2   1   0   2   1   1   1   2   0   2   2   0   2   1   1   2
 MK-2-5                 2   1   2   1   2   2   2   1   1   0   0   0   2   0   0   0   0   1   2   0   1   2   1   0   1   0   0   0   1   1   1   2   1   1   1   1   2   0   2   0   1   0   2   1   1   1   2   2   1   1   1   2   1   1   2   1   1   0   1   2   1   1   0   1   0   0   1   1   1   1   0   1   1   1   0   1   1   2   2   0   1   1   0   2   1   0   1   1   2   2   2   2   0   1   1   0   1   1   1   2   1   1   0   2   0   1   2   1   2   0   2   1   0   2   2   1   2   0   1   2   1   2   1   0   1   1   1   2   1   0   1   0   0   2   2   2   0   1   2   1   1   0   1   2   2   1   0   0   1   0   0   2   1   0   1   0   1   1   0   1   2   1   1   2   0   0   1   1   2   0   2   2   0   1   1   0   2   1   1   1   2   1   2   0   2   1   1   2   1   1   1   2   0   2   1   0   2   1   1   2
 MK-2-6                 2   1   1   1   2   1   2   1   1   0   0   0   2   0   0   0   0   1   2   0   1   2   1   0   2   0   0   0   1   1   1   1   1   0   1   1   2   0   1   1   1   0   2   1   1   1   2   2   1   1   1   2   1   1   2   1   1   0   1   1   1   1   0   1   0   0   1   1   1   0   0   1   1   1   0   1   1   1   1   0   1   1   0   2   1   0   1   2   1   2   1   2   1   2   0   0   1   0   2   2   1   1   0   2   0   1   2   1   2   1   2   1   0   2   2   0   2   0   1   1   1   2   1   1   1   1   1   2   1   0   2   0   0   2   2   2   0   0   2   1   1   1   1   2   2   1   0   0   1   0   0   2   1   0   1   0   1   1   0   1   2   2   0   2   0   0   1   1   2   0   2   2   0   1   1   0   2   2   1   0   2   1   2   0   2   1   1   1   1   1   1   2   0   2   0   0   2   1   1   2
 MK-2-7                 2   1   1   1   1   1   2   2   1   0   0   0   1   0   0   1   0   1   1   0   1   2   1   0   1   0   0   0   1   1   1   1   1   0   1   1   1   0   1   1   1   0   2   1   0   1   2   2   1   1   1   1   1   1   2   1   1   0   1   1   1   1   0   1   0   0   1   1   1   0   0   0   1   1   0   1   1   1   1   0   2   2   0   2   1   0   2   2   1   2   1   2   1   0   1   1   1   0   2   1   1   1   0   2   0   1   2   2   1   1   2   1   1   2   2   0   2   0   1   1   1   2   1   1   1   0   1   2   1   0   2   0   1   2   2   2   0   0   2   2   1   1   1   2   1   1   0   0   1   0   0   2   1   1   1   1   1   1   1   2   2   2   0   2   0   1   1   1   1   0   2   2   0   1   1   1   2   2   1   0   2   1   2   0   2   1   1   1   1   1   0   2   0   2   1   0   2   1   2   2
 MK-2-8                 2   1   1   1   1   1   2   1   1   0   1   0   2   0   1   1   0   1   1   0   1   2   1   0   1   1   0   0   1   1   1   1   1   0   1   1   1   0   1   1   1   1   2   2   0   1   2   2   1   1   1   1   1   1   2   1   1   0   1   2   1   1   0   1   0   0   0   1   1   0   0   0   1   1   0   1   1   1   1   0   1   2   0   2   1   0   1   1   1   2   1   2   1   0   1   1   1   1   2   1   1   0   0   2   0   1   2   2   1   0   2   1   0   1   2   0   2   0   0   1   1   2   2   1   1   0   1   1   1   0   2   0   2   2   2   2   0   0   2   1   1   1   1   1   1   1   0   0   1   0   0   2   1   1   0   1   1   1   1   2   2   2   0   2   1   1   1   1   1   0   2   2   0   1   1   1   2   2   1   0   1   1   2   0   2   1   1   1   2   1   0   1   0   2   1   0   2   1   2   2
 MK-2-9                 2   1   0   1   1   1   2   1   1   0   1   0   2   0   1   1   0   1   2   0   1   2   1   0   1   1   0   0   1   1   1   1   1   1   1   1   1   1   1   1   0   1   1   1   0   1   2   2   1   1   2   1   1   1   2   1   1   0   1   2   1   1   1   1   0   0   1   1   1   0   0   0   0   1   0   1   1   1   1   0   1   2   0   2   1   0   1   0   1   2   1   2   1   0   1   1   1   1   1   1   1   0   0   2   0   2   2   2   1   0   2   1   0   1   2   0   2   0   0   1   1   2   2   1   1   0   1   1   1   2   2   0   2   2   1   2   0   1   2   1   2   2   1   1   1   1   0   0   1   1   0   2   1   1   0   2   0   2   1   2   0   2   0   2   1   1   1   1   1   0   2   2   0   1   1   2   2   2   0   0   1   1   2   0   2   1   2   1   2   1   1   1   0   2   1   0   2   1   0   2
 MK-2-10                2   1   0   2   1   1   2   1   1   0   0   0   2   0   1   1   0   1   1   0   2   2   1   0   1   1   0   0   1   1   1   1   1   0   1   1   1   1   1   1   0   1   1   1   0   0   2   2   1   1   2   2   1   1   2   1   1   1   1   2   1   1   1   0   0   0   1   1   1   0   1   0   1   1   0   1   1   1   1   0   1   1   0   2   1   1   1   0   1   1   1   1   0   0   1   1   1   1   1   0   1   0   0   1   0   0   2   2   1   0   2   1   0   1   2   0   2   0   0   1   1   2   2   2   1   0   1   2   1   2   2   0   2   2   1   1   0   1   2   1   2   2   1   1   1   1   0   0   1   1   0   2   1   1   0   2   0   2   1   1   0   1   1   2   1   1   1   1   1   0   2   2   0   1   2   2   2   1   1   0   1   1   2   0   1   1   2   1   2   1   1   1   1   2   2   0   1   1   0   1
 MK-2-11                2   0   0   1   1   1   2   0   1   0   0   0   1   1   2   1   0   1   1   0   2   1   2   0   1   1   0   0   1   1   1   1   1   0   1   1   2   0   1   1   0   1   1   2   0   0   2   1   1   1   1   2   1   2   2   1   0   1   1   2   1   1   1   1   0   0   1   1   1   0   1   0   1   1   0   1   1   1   0   0   1   1   0   1   1   0   1   0   1   2   1   1   0   0   2   1   1   1   2   0   1   0   0   1   0   0   1   2   0   0   2   1   0   1   1   0   2   0   0   1   1   1   1   2   1   0   2   2   1   2   2   0   2   1   2   1   0   1   2   1   2   2   2   1   1   1   0   0   1   1   1   2   1   1   2   2   0   2   1   0   0   0   1   2   2   2   1   1   0   0   2   2   0   1   2   2   1   1   1   0   1   2   2   0   1   1   2   1   2   1   0   1   2   2   1   0   1   1   0   1
 MK-2-12                2   0   0   1   1   0   2   0   2   0   0   0   1   0   1   1   0   0   1   1   2   1   2   0   1   1   0   0   1   0   1   1   1   1   1   1   2   0   1   2   0   1   1   1   0   0   2   1   1   0   0   2   0   2   2   1   0   1   1   2   1   1   1   1   0   0   1   2   1   0   1   0   1   1   0   1   1   1   0   0   1   1   0   1   2   0   1   1   1   2   1   1   0   0   2   1   1   1   2   0   1   0   0   1   0   0   1   2   0   0   2   1   1   1   1   0   2   0   0   0   1   1   1   2   1   0   1   2   1   2   2   1   2   1   2   1   1   1   2   1   2   2   2   2   1   2   0   1   1   2   1   2   1   0   2   2   0   1   2   1   0   0   1   2   1   2   1   0   0   0   2   2   0   1   2   2   1   0   1   0   2   2   1   0   1   1   2   1   2   1   0   1   2   2   1   0   1   1   0   2
 MK-2-13                2   0   0   2   2   0   2   0   2   1   0   1   1   1   1   1   0   0   1   1   2   1   2   0   1   1   0   0   1   0   1   1   1   2   1   1   2   1   1   2   0   1   1   1   1   0   2   1   0   0   0   1   0   2   2   1   0   1   1   2   1   1   1   1   1   0   1   2   2   0   1   0   1   0   0   1   1   1   0   0   1   1   0   1   1   0   1   1   1   2   1   1   0   1   1   2   1   1   2   0   1   0   1   1   0   0   1   2   0   1   2   1   1   0   1   0   2   0   0   0   1   1   1   2   1   0   1   2   1   2   2   1   2   1   2   1   0   1   2   1   2   1   2   2   1   1   0   0   1   2   1   2   1   0   2   1   0   1   2   1   0   0   2   2   1   1   1   1   0   0   2   2   0   1   2   2   1   0   1   1   2   2   1   0   1   1   2   1   2   2   1   1   1   2   1   0   1   1   0   2
 MK-2-14                2   1   0   1   1   1   2   1   2   1   0   1   1   0   1   1   0   0   1   0   1   2   2   0   1   0   0   0   1   1   1   1   1   2   0   1   2   1   1   2   0   1   1   1   1   0   2   1   1   0   0   1   0   2   2   0   0   1   1   2   1   1   1   1   1   0   1   2   2   0   1   1   2   0   0   1   1   1   0   1   1   1   1   1   2   1   2   0   1   2   1   1   0   1   1   2   0   0   1   0   0   0   1   1   1   0   1   2   0   1   2   0   1   0   1   0   2   2   0   0   1   2   2   1   1   0   2   1   1   2   2   1   2   1   1   2   1   1   2   0   2   1   2   2   1   1   0   0   1   2   1   2   1   0   2   1   1   0   1   1   0   0   1   2   0   1   1   1   0   0   2   2   0   1   2   2   1   0   1   0   2   2   1   1   1   1   2   1   2   2   1   1   1   2   1   0   1   1   0   2
 MK-2-15                1   1   0   2   2   1   2   1   1   1   0   1   1   0   2   1   0   0   1   0   1   1   2   0   2   0   0   0   1   1   1   1   1   2   0   1   1   1   1   2   0   1   1   1   1   0   1   1   1   1   1   1   0   2   2   0   0   1   1   2   2   1   1   1   1   0   1   2   2   0   0   1   2   0   1   1   2   1   0   1   1   1   1   1   1   0   2   0   1   2   1   0   0   1   1   2   0   0   1   0   1   0   1   1   2   0   1   2   0   0   2   0   1   0   1   0   2   2   0   1   1   2   1   1   1   0   2   0   1   2   2   1   2   0   1   2   1   2   2   1   2   0   2   2   1   0   0   1   1   2   1   2   1   0   2   1   1   0   1   1   0   0   1   2   0   1   1   1   1   0   2   2   0   1   2   2   1   0   1   0   2   2   1   1   1   1   2   1   2   2   1   1   1   2   0   0   1   1   0   2
 MK-2-16                1   1   0   2   2   0   2   1   1   1   0   1   1   0   2   0   0   0   1   0   1   0   2   0   2   0   0   1   1   1   1   0   1   2   0   1   1   2   1   1   1   0   1   1   1   0   1   1   1   1   1   1   0   1   2   0   0   1   1   2   2   1   1   1   1   0   1   2   2   0   0   1   2   0   1   1   1   1   0   1   0   1   1   1   1   0   2   0   1   2   1   0   0   1   1   0   0   0   1   0   1   0   1   1   2   0   1   2   0   0   1   0   1   0   1   0   2   2   1   1   1   2   1   1   1   0   2   0   1   2   2   1   2   0   1   2   1   1   2   1   2   0   1   2   1   0   0   1   1   2   1   2   2   0   2   1   1   0   1   1   0   0   1   2   0   1   1   1   1   0   2   1   0   1   1   2   1   0   1   0   1   2   1   1   1   1   1   1   2   1   1   1   2   2   0   0   1   2   0   2
 MK-3-1                 2   0   1   0   0   1   1   0   1   0   0   1   1   1   2   1   2   1   1   1   2   1   0   2   2   2   1   0   0   2   2   1   0   0   2   0   1   0   1   2   1   0   0   1   2   1   0   0   1   2   0   0   2   1   1   1   2   2   1   1   1   1   1   0   1   1   0   1   2   2   0   1   2   2   1   1   0   0   2   1   2   1   0   1   0   1   1   0   0   1   1   2   1   1   2   1   0   2   1   0   1   0   1   2   0   1   1   1   1   0   2   2   2   0   2   1   1   1   1   0   1   2   2   2   1   2   1   1   1   0   1   0   1   0   0   1   0   1   1   2   1   1   1   1   2   2   2   1   2   2   1   0   1   0   1   0   1   1   0   1   1   2   0   1   0   1   2   2   1   0   0   1   1   1   1   2   1   1   1   2   0   1   1   1   2   2   1   1   1   1   1   2   1   2   0   0   1   1   1   0
 MK-3-2                 2   1   1   0   0   1   2   0   1   0   0   1   0   1   2   1   2   1   1   1   2   2   0   1   2   2   1   0   2   2   2   1   1   0   2   0   1   0   1   2   1   1   0   1   2   1   0   0   1   2   0   0   2   1   0   1   2   1   1   2   0   1   1   1   1   2   1   1   2   2   0   0   2   2   1   2   0   0   2   1   2   2   0   1   0   1   1   0   0   0   1   2   1   2   2   1   0   2   1   0   1   0   1   2   0   1   1   1   1   0   2   2   2   0   1   1   1   2   1   0   1   2   1   1   1   2   2   1   1   0   1   0   1   0   0   1   0   2   1   2   1   2   1   0   2   1   1   1   1   1   1   0   1   0   1   1   1   1   0   1   1   2   0   0   0   0   2   2   1   0   0   1   1   1   0   2   1   0   1   2   0   1   1   1   2   1   1   1   1   1   1   2   0   2   0   0   1   1   1   0
 MK-3-3                 2   0   1   0   0   1   2   1   1   0   0   1   0   1   2   0   2   1   2   1   2   2   1   1   2   2   0   0   2   1   2   1   1   0   0   0   1   0   1   2   0   1   1   1   2   1   0   0   1   2   0   0   2   1   0   1   2   1   1   2   1   1   1   1   1   2   1   2   2   2   0   0   2   2   1   2   0   0   2   0   2   2   0   1   0   1   1   0   0   0   1   1   1   2   2   1   0   1   2   0   1   0   1   2   0   1   1   1   1   0   2   2   2   0   2   1   0   2   1   0   1   2   1   1   0   2   2   1   1   0   1   0   1   0   0   1   0   1   1   2   1   2   1   0   2   1   1   1   1   1   1   0   1   0   1   0   2   1   1   1   1   2   0   0   0   1   2   2   1   1   0   1   1   1   0   2   1   0   1   2   0   1   1   1   2   0   1   2   1   1   1   2   0   2   0   0   2   1   1   0
 MK-3-4                 2   1   1   0   0   1   2   2   2   1   0   1   0   1   2   0   2   1   2   1   2   2   1   1   2   2   0   0   2   0   2   1   1   0   0   1   1   0   1   2   0   0   1   1   2   1   0   0   0   1   0   0   2   1   0   1   2   1   1   2   1   2   1   0   2   2   2   2   2   1   1   0   2   2   1   2   1   0   2   0   2   2   1   0   0   1   1   0   0   0   1   1   2   2   2   1   0   2   2   0   1   0   1   2   0   1   1   2   1   0   2   2   2   1   2   1   0   2   1   1   1   2   2   1   0   1   2   1   1   0   2   0   1   0   0   1   0   1   1   2   1   2   1   1   2   1   1   0   0   0   1   0   1   0   1   0   2   1   1   1   1   2   0   0   0   1   1   2   2   1   0   1   1   1   0   2   0   0   1   1   0   0   2   0   2   1   0   2   1   1   0   1   1   2   1   0   1   1   1   0
 MK-3-5                 2   1   1   1   0   0   2   2   2   1   0   1   0   1   2   0   1   1   2   1   1   2   1   1   2   2   0   0   1   0   2   1   1   0   0   1   1   0   1   1   0   0   1   1   2   1   0   0   1   1   0   0   2   0   0   1   2   1   0   2   1   2   1   1   2   1   2   2   2   1   1   1   1   2   1   2   1   1   1   0   2   2   1   0   1   1   1   0   0   0   1   1   2   2   2   1   0   2   2   0   1   0   1   2   0   1   1   2   1   0   2   2   1   1   1   1   1   2   1   1   1   2   1   1   0   1   2   1   1   0   2   0   1   0   0   1   0   1   1   2   0   2   1   2   1   1   1   0   0   0   1   0   1   0   1   0   2   1   1   1   1   2   0   0   0   1   1   1   1   1   0   1   1   2   1   2   0   0   1   1   1   0   2   0   2   1   0   2   1   1   0   1   2   2   2   0   1   1   2   0
 MK-3-6                 2   1   1   0   0   0   1   2   1   1   0   1   0   1   2   0   1   1   2   2   1   2   2   1   1   2   0   1   1   0   2   1   1   0   1   1   1   0   1   1   0   0   1   1   2   1   0   0   1   0   0   0   2   0   0   1   2   2   0   2   1   2   1   1   2   1   2   2   2   1   1   1   1   2   1   2   1   1   1   1   2   2   2   0   1   1   1   0   0   0   1   1   2   2   2   1   0   2   2   1   1   0   1   1   0   1   1   2   2   0   2   2   1   1   0   1   1   2   1   2   1   2   1   1   1   1   2   1   1   0   2   1   1   0   0   1   0   1   1   2   0   2   1   2   1   1   1   0   0   0   1   0   1   0   1   0   2   1   2   1   1   2   0   0   0   1   1   1   1   1   1   1   1   2   1   2   1   0   1   1   2   0   2   0   2   1   1   1   1   1   0   2   2   2   2   1   2   1   2   0
 MK-3-7                 2   1   1   0   0   1   1   1   1   1   0   1   0   1   2   0   1   1   2   2   0   2   2   1   1   2   0   1   1   0   2   1   1   0   1   1   1   0   1   1   0   2   1   1   2   1   0   0   1   0   1   0   2   0   0   1   2   1   0   2   1   1   1   1   0   0   2   2   2   1   1   1   1   2   2   2   1   1   1   1   2   2   1   0   1   1   1   0   0   1   2   1   2   2   2   1   0   2   2   1   1   0   1   1   0   0   1   2   2   0   1   2   1   1   0   1   1   2   1   2   1   2   1   2   1   1   2   0   0   0   2   1   1   0   0   1   0   0   1   2   0   2   1   2   1   1   1   0   0   0   1   0   1   0   1   0   2   1   2   1   1   2   0   0   0   1   1   2   1   1   1   0   1   2   1   2   1   0   2   1   2   0   2   1   1   1   1   2   1   1   1   1   2   2   2   2   2   1   2   0
 MK-3-8                 2   1   1   0   0   1   1   1   1   1   0   1   0   1   1   1   1   2   2   2   1   2   2   1   1   2   0   2   1   0   2   1   1   1   1   2   1   0   1   1   0   2   1   1   2   2   0   0   1   0   1   1   2   1   0   1   2   1   0   2   1   0   1   1   0   0   2   2   2   1   1   1   1   2   2   2   1   1   1   1   2   1   1   0   0   0   1   0   0   1   2   1   2   2   2   1   1   2   2   1   1   0   1   1   0   0   1   1   2   0   2   2   1   1   0   1   1   2   0   2   1   1   1   2   1   1   2   0   0   0   2   1   1   0   0   1   1   0   2   2   0   2   1   2   1   1   1   0   0   2   1   0   1   0   1   0   2   1   2   1   1   1   0   0   1   1   0   2   1   1   1   0   1   2   1   2   2   0   2   0   2   0   2   0   1   1   1   2   1   1   1   1   2   2   2   2   2   1   2   1
 MK-3-9                 1   1   1   0   0   2   1   1   1   1   0   1   0   1   1   1   2   2   2   2   1   2   2   1   1   1   0   2   1   0   2   1   1   1   1   2   0   0   1   1   0   2   1   1   2   2   1   0   1   0   1   1   2   1   0   1   2   1   0   1   1   0   1   1   0   0   1   2   2   2   1   1   0   2   2   2   1   1   1   1   1   1   1   1   0   0   1   0   1   1   2   0   2   2   2   1   1   2   1   1   2   1   1   1   1   0   2   1   2   0   1   2   1   1   0   1   0   2   0   1   1   1   1   2   0   1   1   0   0   1   2   1   0   0   1   1   1   0   2   1   0   2   1   2   1   1   1   0   0   2   2   0   1   1   1   0   2   1   2   1   1   1   0   1   1   1   0   2   1   1   1   0   1   2   1   1   2   0   1   0   2   0   2   0   1   1   1   2   1   1   2   1   1   2   2   1   2   1   2   1
 MK-3-10                1   1   1   0   1   2   1   1   1   1   0   1   0   1   1   1   2   2   2   2   1   2   2   1   2   1   0   2   2   0   2   1   1   1   1   2   0   0   1   1   0   2   1   1   2   2   1   0   1   0   1   1   1   1   0   1   2   0   0   1   1   0   1   1   1   0   2   1   2   2   1   1   0   2   1   2   1   1   1   0   1   1   1   1   1   0   2   0   1   1   2   0   2   2   2   1   1   2   1   2   2   2   0   1   1   1   2   1   2   0   1   2   1   1   0   1   0   2   0   1   1   1   1   2   1   1   1   0   0   1   1   1   0   0   2   1   1   0   2   1   1   2   2   2   1   1   1   0   0   2   2   0   1   1   1   0   2   1   2   1   1   1   0   1   1   1   1   2   1   1   0   0   1   2   1   1   1   0   1   0   1   0   2   0   1   1   1   2   2   1   2   1   1   2   2   1   2   2   2   0
 MK-3-11                1   1   0   0   1   2   1   1   1   1   0   1   0   1   1   0   2   2   2   2   1   1   2   1   2   2   0   2   2   0   2   2   1   2   1   2   0   0   1   2   0   1   1   1   1   1   1   0   1   1   1   2   1   1   0   1   2   0   1   1   1   0   1   1   1   0   2   1   2   2   1   1   0   2   1   1   1   1   1   0   0   1   1   1   1   0   2   0   1   1   2   1   2   2   2   1   1   2   1   1   2   2   1   1   1   1   2   1   2   0   1   2   1   1   0   2   0   2   0   1   1   1   1   2   1   1   0   0   0   1   1   1   1   0   1   1   0   0   2   1   1   2   2   1   1   1   1   0   1   2   2   0   1   1   0   0   2   1   2   2   1   1   0   1   1   1   1   1   1   1   0   0   1   2   1   1   1   0   1   0   1   0   2   0   1   1   1   2   2   1   2   1   1   2   2   0   2   2   2   0
 MK-3-12                1   2   0   1   1   2   1   1   1   1   1   1   0   0   1   0   1   2   2   2   2   0   2   1   2   2   1   2   2   0   2   2   1   2   1   2   1   0   1   2   1   1   1   1   1   1   1   0   1   2   1   1   1   1   0   1   1   1   1   1   1   0   2   1   1   0   2   1   2   2   1   2   0   2   1   2   1   1   1   1   0   1   1   1   1   0   2   0   1   1   2   1   2   2   2   0   1   2   1   1   1   2   1   1   1   1   2   1   2   0   1   2   1   1   0   2   0   2   0   1   1   1   1   2   1   1   0   0   0   1   2   1   1   0   1   1   0   0   2   1   1   1   2   1   1   1   1   0   1   2   2   0   1   2   0   1   2   1   1   2   2   1   0   0   1   1   1   1   1   1   0   0   1   1   0   1   1   0   1   1   1   0   2   0   1   1   1   2   1   1   2   1   1   1   2   0   2   1   2   1
 MK-3-13                1   2   0   1   1   2   1   1   0   1   1   2   0   0   1   0   1   2   2   2   2   1   1   1   2   2   1   2   2   0   2   2   1   2   1   2   2   0   1   2   1   1   1   1   1   1   1   1   1   2   1   1   1   1   0   1   1   1   1   1   1   0   2   1   2   0   2   2   1   2   1   2   0   2   1   2   1   1   2   1   0   1   1   1   1   1   1   0   1   1   1   0   2   2   2   0   1   1   2   1   1   2   1   1   1   1   2   1   2   0   1   2   2   2   0   2   0   2   0   1   1   1   1   2   1   1   0   0   0   1   2   1   1   0   1   1   0   0   2   1   1   1   2   1   1   1   2   0   1   2   2   0   2   2   1   1   2   1   1   2   2   1   0   0   1   1   2   1   1   1   0   0   1   1   0   1   1   0   1   1   1   1   2   0   0   1   1   2   1   2   2   1   1   1   2   0   2   1   2   0
 MK-3-14                2   2   0   1   1   1   1   1   0   1   1   2   0   0   1   0   0   2   2   2   2   1   1   1   2   2   1   2   2   1   2   2   1   2   1   1   2   1   0   2   1   1   0   2   1   0   1   1   1   2   1   1   1   1   0   1   1   1   1   1   1   0   2   1   0   0   2   1   1   2   1   2   1   2   1   2   1   1   2   1   0   1   1   1   1   2   1   0   1   1   1   0   2   2   2   0   2   0   2   1   1   2   0   1   1   1   2   1   1   0   1   2   2   2   0   1   0   2   0   1   1   1   1   2   0   1   0   0   0   1   2   1   2   1   1   1   1   0   2   2   1   1   2   1   1   1   2   0   1   2   1   1   2   2   1   1   2   1   1   2   1   0   0   0   1   1   2   1   1   1   0   0   1   1   0   2   1   0   1   1   1   1   2   0   0   1   1   1   1   2   2   1   1   1   2   0   2   1   2   0
 MK-3-15                2   2   0   1   1   1   1   1   0   1   1   2   0   0   1   0   0   1   2   2   2   1   1   1   2   2   1   2   1   1   2   2   1   1   1   0   2   1   0   2   1   1   0   2   1   0   1   0   1   1   1   1   1   1   0   2   1   1   1   0   1   0   2   1   1   0   1   1   2   2   1   1   1   2   1   2   1   2   2   1   0   2   1   1   1   0   1   0   1   1   1   0   2   2   2   0   2   0   2   1   1   2   0   1   1   1   2   1   0   1   1   2   2   2   0   1   0   2   0   1   1   0   1   2   0   1   0   0   1   1   2   1   2   1   1   1   1   1   2   2   1   2   1   1   1   0   1   0   1   2   0   0   2   2   1   1   1   1   2   2   1   1   0   0   1   2   1   1   1   1   1   0   1   1   0   2   1   0   1   1   1   2   2   1   0   1   1   1   1   2   2   0   1   1   2   0   2   1   1   0
 MK-3-16                2   2   0   1   1   1   1   1   0   1   1   2   0   0   1   0   0   1   2   2   2   1   0   1   2   2   1   2   1   2   2   2   1   1   1   0   1   1   1   2   1   1   0   1   1   0   2   0   1   1   1   1   1   1   0   2   1   1   1   0   1   0   2   1   1   0   1   1   1   2   1   1   1   2   1   2   1   2   2   2   0   2   1   1   1   1   1   1   1   1   1   1   2   2   1   0   2   1   1   1   1   1   0   1   1   1   2   1   1   1   1   2   2   2   0   1   0   2   0   1   1   0   1   1   0   1   0   0   2   1   1   1   2   1   1   1   1   1   2   2   1   1   1   1   1   0   1   0   1   2   0   1   2   2   1   1   1   1   2   2   1   1   0   1   1   2   1   1   1   1   1   0   1   1   0   2   1   0   1   2   1   2   2   2   0   0   1   2   1   1   2   0   1   1   2   0   2   1   1   0
 MK-4-1                 1   1   2   1   1   2   2   1   1   1   0   2   1   1   0   2   2   0   2   1   2   1   1   2   2   1   0   0   0   1   2   2   0   1   0   1   1   1   2   1   1   1   1   1   1   1   1   2   0   1   1   0   1   1   2   1   1   1   1   0   0   1   0   1   1   1   1   1   2   1   1   1   1   1   2   0   0   1   2   0   0   1   0   0   1   2   0   2   2   1   1   1   1   1   1   0   1   2   1   2   0   0   2   1   2   1   1   0   1   0   1   1   1   1   0   2   2   1   2   0   2   1   0   2   1   1   0   2   2   1   1   1   0   0   1   1   1   0   0   1   0   0   1   0   1   0   1   0   2   2   2   2   1   1   0   1   1   1   1   0   1   2   2   1   0   0   0   1   0   2   2   2   0   2   1   0   2   0   2   2   1   2   0   2   0   1   1   1   1   0   2   1   1   1   1   2   1   2   1   1
 MK-4-2                 2   1   2   1   1   2   2   1   1   1   0   2   1   2   0   2   2   0   2   1   2   0   1   2   2   1   1   0   1   1   2   2   0   0   0   1   1   0   2   1   1   1   1   1   1   1   1   2   0   1   2   0   1   1   2   1   0   0   1   0   0   1   0   2   1   1   1   2   2   1   1   1   1   1   1   0   0   2   2   0   0   1   0   0   1   1   1   2   2   1   1   1   1   1   1   0   0   2   1   1   0   0   2   1   2   1   1   0   0   0   1   0   1   1   0   2   2   0   2   0   2   0   0   2   1   2   0   2   2   1   1   1   0   1   0   1   1   0   0   1   0   0   1   1   1   0   1   0   2   2   2   2   1   1   1   1   2   1   1   1   1   2   2   2   1   0   0   1   0   2   0   1   1   2   1   0   2   0   2   1   1   2   0   2   0   1   1   1   1   0   2   1   1   1   1   1   1   2   1   1
 MK-4-3                 2   1   2   1   0   2   2   2   1   1   0   2   1   2   0   2   2   0   1   1   2   1   1   2   2   1   1   0   1   1   2   2   0   0   0   2   1   1   2   1   1   1   1   1   1   1   1   2   0   0   2   1   1   1   2   1   0   0   1   1   0   1   1   2   1   1   1   2   2   0   1   1   1   1   1   0   0   2   2   0   0   1   1   0   1   1   1   2   2   1   1   1   1   1   1   0   0   1   0   1   0   0   2   1   2   0   1   0   0   0   1   0   1   0   0   2   1   0   2   0   2   0   0   1   1   2   1   1   2   1   1   1   0   1   0   0   1   0   0   1   0   0   1   1   1   0   1   0   2   2   2   2   1   1   1   1   2   2   1   1   1   2   2   1   1   0   0   0   0   2   0   0   1   2   0   0   2   0   2   1   1   1   0   1   0   1   1   0   2   0   1   1   0   1   1   1   1   2   1   1
 MK-4-4                 2   1   2   1   0   2   2   2   1   1   0   2   1   2   0   2   2   1   1   1   2   1   1   2   1   1   1   1   1   1   1   2   0   0   0   2   1   1   2   1   1   1   1   1   1   1   1   2   0   0   2   1   1   1   2   1   0   0   2   1   0   1   1   2   0   1   1   1   2   1   1   1   1   1   1   0   0   2   1   0   1   0   1   0   1   1   1   1   2   1   1   2   1   1   1   0   0   1   0   2   0   0   2   1   2   0   1   0   0   0   1   0   1   0   0   1   1   1   2   0   2   0   0   2   0   2   1   1   2   1   1   1   0   1   1   0   1   0   0   1   1   0   1   1   1   0   1   0   2   2   1   2   1   0   1   2   2   1   1   1   1   2   2   1   1   0   0   1   0   2   0   0   1   2   1   0   2   0   2   1   2   1   1   1   0   2   1   0   2   0   1   1   0   2   2   1   1   1   1   1
 MK-4-5                 2   0   2   1   0   2   2   2   1   1   0   2   1   2   0   2   1   1   0   1   2   1   1   2   0   1   1   1   1   1   1   2   1   0   0   1   1   1   2   1   1   1   1   1   1   1   0   1   1   0   1   1   1   1   2   0   0   1   2   1   1   1   1   1   0   1   1   1   2   2   1   1   1   1   1   1   1   1   1   0   1   0   1   1   1   1   0   1   2   1   1   2   1   1   1   0   0   1   0   2   1   2   2   2   2   0   1   0   0   0   1   0   1   0   0   1   1   1   2   0   2   0   0   2   0   2   1   0   2   0   1   1   0   1   1   0   2   0   0   1   0   0   0   1   0   0   1   0   2   2   2   2   1   0   0   2   2   1   1   1   2   2   1   1   1   0   0   0   0   2   1   0   1   2   1   0   2   2   2   1   2   1   0   1   0   2   1   0   2   0   1   1   1   2   2   1   1   2   1   1
 MK-4-6                 2   0   2   1   2   2   2   2   1   0   0   2   1   2   0   2   1   1   0   1   2   1   1   2   1   1   0   1   0   1   1   2   1   0   0   1   2   1   2   1   1   1   1   2   1   1   0   1   1   0   1   1   1   1   2   0   0   1   2   0   1   1   1   1   0   0   1   1   2   2   1   1   2   1   1   1   1   1   1   0   1   0   1   0   1   1   0   1   2   1   1   2   1   1   1   0   0   1   0   2   1   2   2   2   2   0   2   0   0   0   1   0   1   1   1   1   1   1   2   0   2   0   0   2   1   1   0   0   2   1   1   1   0   1   2   1   1   0   0   1   1   0   0   1   0   0   1   0   1   1   2   2   0   0   0   2   2   1   1   1   1   2   1   1   2   0   0   0   0   0   1   0   1   2   1   0   2   2   2   1   2   1   1   1   0   2   1   0   2   0   1   1   1   2   2   1   1   2   1   0
 MK-4-7                 2   0   1   1   2   2   2   1   1   0   1   2   1   2   1   2   1   1   0   2   2   1   1   2   1   1   1   1   0   1   1   2   1   0   0   1   2   1   2   1   1   1   1   2   2   1   0   0   0   0   1   1   1   1   2   0   0   1   2   0   1   1   1   1   0   0   0   1   2   2   1   1   2   1   2   1   1   1   1   1   1   0   1   0   1   1   1   1   2   1   1   2   1   1   1   0   0   1   0   2   1   2   2   2   2   0   2   0   0   0   1   0   0   0   1   1   2   1   1   0   2   1   0   2   1   1   0   0   2   2   1   0   0   1   2   2   1   0   0   1   1   0   0   1   1   0   1   1   1   1   1   2   0   0   0   2   2   1   1   1   1   2   1   0   2   1   0   0   1   0   1   0   2   2   1   0   2   2   0   0   2   1   2   1   0   2   1   0   1   0   1   1   1   2   2   1   1   2   1   2
 MK-4-8                 2   1   1   1   2   2   2   1   1   0   1   2   1   2   1   2   1   1   0   2   2   1   1   2   1   1   1   1   0   1   2   2   1   1   1   1   2   1   2   1   1   1   1   2   2   1   0   0   0   0   1   0   1   1   2   0   0   1   2   1   0   1   1   0   0   0   0   1   2   2   1   1   2   1   2   1   1   1   1   2   1   0   1   0   1   0   1   1   2   1   2   0   1   1   1   0   0   0   0   2   1   2   2   2   2   0   2   0   0   0   1   0   0   0   1   1   1   1   1   0   2   0   0   2   1   1   0   0   2   2   1   1   0   1   2   1   1   0   0   1   1   0   0   1   1   0   1   1   2   1   2   1   1   0   0   2   1   1   1   1   0   2   1   1   2   1   0   0   0   0   1   1   2   2   1   1   2   2   0   0   1   1   2   1   0   1   1   1   1   1   1   0   2   2   1   1   1   2   1   2
 MK-4-9                 2   1   1   1   2   2   1   1   1   0   1   2   1   2   1   2   1   1   0   2   2   1   1   2   1   2   1   1   0   1   2   1   2   1   1   1   2   1   2   1   0   1   1   2   2   1   1   0   0   1   1   0   1   1   2   0   1   1   2   2   0   1   1   0   1   0   0   2   2   2   1   2   2   1   2   1   1   0   1   2   2   0   1   0   1   0   1   1   2   1   2   0   1   1   1   0   1   0   0   2   1   2   2   2   2   0   2   0   0   0   1   0   0   0   2   1   1   1   1   0   1   0   0   2   1   1   1   0   2   2   1   1   0   1   2   1   1   1   0   1   1   0   0   2   1   0   1   1   1   1   2   1   1   0   0   1   1   1   1   1   0   1   1   1   2   1   1   0   0   0   1   0   2   2   0   1   2   1   0   0   1   1   2   1   1   1   0   1   1   1   1   0   2   2   1   1   1   2   1   2
 MK-4-10                1   1   1   0   2   2   1   1   1   0   1   2   1   2   1   2   0   1   0   2   2   2   0   2   1   2   1   1   0   2   2   1   2   1   2   1   2   2   2   0   0   1   1   2   2   1   1   0   1   1   0   0   1   1   2   0   1   1   2   2   0   1   1   1   1   1   0   2   2   2   1   2   1   1   2   0   1   1   1   2   2   0   1   2   1   0   1   1   2   1   2   0   1   1   1   0   1   1   0   2   1   2   2   2   1   0   2   0   0   0   1   0   0   0   2   1   1   1   1   0   1   0   0   2   1   1   2   0   2   2   1   1   0   1   2   2   2   2   0   1   1   0   0   2   1   0   1   1   1   1   2   1   0   0   0   1   1   1   1   1   0   1   0   1   2   1   2   0   0   0   1   0   2   2   0   1   2   1   0   0   1   1   2   1   1   1   0   1   0   1   2   0   2   2   1   1   1   2   1   2
 MK-4-11                1   1   1   0   2   2   0   1   1   0   1   2   2   2   1   2   0   1   0   2   2   0   0   2   1   2   1   0   0   2   2   1   1   1   2   0   2   2   2   1   1   1   1   2   2   1   1   1   1   1   0   0   2   1   2   0   1   2   2   2   0   1   1   1   1   0   1   2   2   2   1   2   1   1   2   1   1   1   1   1   2   0   1   2   1   1   1   1   1   1   2   0   1   1   1   0   1   1   0   2   1   1   2   2   1   0   2   0   0   1   1   0   1   0   2   1   1   1   1   1   1   0   0   2   1   1   2   0   2   2   2   2   0   0   2   1   2   2   0   1   1   0   0   1   1   0   0   1   1   1   2   1   0   0   0   1   1   1   1   0   0   1   1   1   2   1   1   0   0   0   1   0   2   2   0   1   2   1   1   1   1   1   2   1   1   1   0   1   0   2   1   0   2   2   0   1   1   2   2   2
 MK-4-12                1   1   1   0   2   2   0   0   0   0   2   2   2   1   1   1   1   0   0   2   2   0   0   2   1   2   1   0   0   2   2   1   1   1   2   0   2   2   2   1   1   1   1   1   2   1   1   1   2   1   0   1   1   1   2   0   1   2   1   2   0   1   1   1   1   0   2   2   2   2   1   2   0   1   1   1   1   0   1   1   2   0   0   2   1   0   1   1   1   1   2   1   1   1   1   0   1   2   0   2   1   1   2   2   1   0   2   0   1   1   1   1   1   0   2   1   0   1   2   1   1   0   1   2   1   1   2   0   2   1   1   2   0   0   2   1   2   2   0   2   1   1   0   0   1   1   0   1   2   1   1   1   1   0   0   1   1   1   1   0   0   1   1   1   2   1   1   0   0   0   1   0   1   2   0   0   1   1   1   1   1   1   1   1   1   1   1   1   0   1   1   1   2   2   0   1   1   1   2   1
 MK-4-13                1   1   1   0   1   2   0   0   0   1   2   2   2   2   1   1   1   0   0   2   2   1   0   2   1   2   1   0   0   1   2   1   1   1   2   1   2   2   2   1   1   1   1   1   2   0   1   1   2   1   0   2   1   1   2   0   1   2   1   2   0   1   1   1   1   1   2   1   2   1   1   2   0   1   0   1   1   0   1   1   2   1   0   2   1   0   1   1   1   1   2   1   1   2   2   0   1   2   1   2   1   1   1   1   2   0   2   0   2   1   1   1   1   1   1   1   0   1   2   0   1   0   1   2   1   1   2   0   2   1   1   0   0   0   2   1   2   2   0   2   1   1   0   0   1   1   0   1   2   1   1   1   0   1   0   1   0   1   1   0   1   1   1   1   2   2   1   0   0   0   1   0   1   2   0   0   1   0   1   1   1   1   1   1   1   1   1   0   0   1   1   1   2   2   0   1   2   1   1   1
 MK-4-14                1   0   1   0   0   1   0   0   0   1   2   2   2   2   1   1   1   0   0   2   2   1   0   2   0   2   1   1   0   1   1   1   1   1   2   1   2   2   2   1   1   1   1   1   2   0   1   1   2   1   1   2   1   1   2   0   0   2   1   2   0   1   1   1   1   1   2   1   1   2   1   0   0   1   0   1   1   1   1   1   2   2   0   1   0   0   1   1   1   1   2   1   1   2   2   0   0   1   1   2   2   1   1   1   2   1   2   0   2   1   1   1   1   1   1   1   0   1   2   0   1   0   1   2   1   1   2   0   1   0   1   0   0   0   2   1   1   2   0   2   2   1   0   1   1   1   0   0   1   1   1   1   1   1   0   1   0   1   1   0   1   1   1   1   2   1   1   0   0   0   1   0   1   2   1   0   1   0   1   1   1   1   1   1   1   1   1   0   0   1   1   1   1   2   0   1   2   1   1   1
 MK-4-15                1   0   1   0   0   1   0   0   0   1   1   2   2   2   2   1   1   0   1   1   1   1   0   2   0   2   2   1   0   1   1   1   1   1   2   1   2   2   2   1   1   1   1   1   2   0   1   0   2   1   2   2   1   2   2   1   0   1   1   2   0   1   0   1   1   1   1   1   1   1   1   0   0   1   0   0   1   1   1   1   2   2   0   1   0   0   1   1   1   2   2   1   1   2   2   0   0   0   1   2   2   1   1   1   2   1   2   0   1   1   1   1   0   1   1   1   1   1   2   0   0   0   1   1   1   1   1   0   1   0   2   0   0   0   2   1   0   2   0   2   2   1   0   1   1   1   0   0   2   1   1   1   1   1   0   1   0   2   1   1   2   1   1   2   2   1   2   0   0   0   1   0   1   1   1   0   1   0   1   1   1   1   1   1   1   1   1   0   0   0   1   1   1   0   0   1   2   2   0   2
 MK-4-16                1   0   1   0   0   1   0   1   0   1   1   2   2   2   2   1   0   0   1   2   1   1   0   2   0   2   2   0   0   1   1   1   1   1   1   1   2   2   0   1   1   1   1   0   2   0   0   0   2   1   2   1   1   2   2   1   1   1   1   2   0   1   0   0   1   1   2   1   1   1   1   1   0   1   0   0   1   1   1   1   2   1   0   1   0   0   1   1   1   2   2   1   1   1   2   0   0   1   1   2   1   1   2   1   1   0   1   0   1   1   1   2   0   1   1   1   2   1   2   0   0   1   1   1   1   1   0   0   1   0   2   0   1   0   2   1   0   1   0   2   0   1   0   2   1   1   0   0   2   1   1   2   1   1   0   1   0   2   1   1   1   1   0   2   2   1   2   0   0   0   1   0   1   2   2   0   1   0   1   1   2   1   1   1   1   1   1   0   0   0   1   1   1   0   0   1   2   2   1   1
 MK-5-1                 1   1   2   1   1   2   2   2   2   0   1   2   2   1   1   1   0   0   2   1   0   2   1   1   0   1   1   1   1   1   0   2   1   0   0   2   2   0   0   1   1   2   2   1   1   1   2   1   1   1   1   2   2   2   2   1   1   0   0   0   0   1   1   0   2   1   1   1   2   1   2   1   0   1   1   1   1   1   1   2   1   1   2   2   1   2   0   0   2   2   1   1   1   0   2   2   2   1   0   0   1   0   0   1   2   1   2   0   1   1   1   0   1   2   0   0   1   0   1   1   1   1   1   1   0   0   0   1   0   1   0   2   1   2   2   1   0   1   1   0   1   1   1   1   2   1   1   1   1   1   2   2   1   2   1   1   2   1   2   0   1   2   1   1   1   0   2   1   1   0   2   2   1   2   1   1   0   1   1   1   2   2   1   0   1   1   1   1   1   2   1   1   1   2   0   2   0   0   1   1
 MK-5-2                 1   2   2   1   1   2   2   2   2   0   1   2   2   1   0   2   0   1   2   1   0   1   2   1   0   1   1   1   1   1   0   2   1   0   0   2   2   0   0   1   1   2   2   1   1   0   2   2   1   1   1   2   2   2   1   1   0   1   0   0   0   2   1   0   2   1   1   1   2   1   2   1   0   2   1   1   1   1   1   2   1   1   2   1   1   2   0   0   2   2   1   1   1   0   2   2   2   1   0   1   1   1   0   1   2   2   1   0   2   1   1   0   1   2   0   0   1   0   1   2   1   1   1   1   0   0   0   1   0   1   0   2   0   2   2   1   0   1   1   1   1   1   2   2   2   1   2   2   1   2   2   1   2   2   1   1   2   2   1   0   1   2   1   2   1   0   2   0   2   1   2   2   1   2   1   1   1   1   1   2   1   2   1   0   1   0   1   1   1   2   1   1   1   1   1   2   1   0   1   1
 MK-5-3                 0   1   2   2   1   2   2   2   2   0   1   2   2   0   0   2   0   1   2   2   0   1   2   1   1   1   1   1   1   1   0   2   1   0   0   1   2   0   0   1   2   2   2   1   1   0   2   2   1   1   1   2   1   2   1   1   1   1   1   0   0   2   1   0   2   1   1   1   2   1   2   2   0   2   0   1   1   1   1   2   1   1   2   1   1   2   2   1   2   1   1   1   1   1   2   2   2   1   0   1   0   1   1   1   2   2   0   0   1   0   1   0   1   1   1   0   2   0   1   2   1   1   1   1   0   0   0   1   0   1   0   2   0   2   2   1   1   2   1   1   2   1   2   2   2   1   2   2   1   1   2   1   2   1   1   1   2   2   1   0   1   2   1   1   0   0   2   0   1   1   2   2   1   2   1   1   0   1   1   2   1   2   1   0   1   0   1   1   1   2   1   1   1   1   1   2   1   0   1   1
 MK-5-4                 0   1   2   2   1   2   2   2   1   0   2   2   2   0   0   2   0   1   2   2   1   1   1   1   1   1   2   0   1   1   0   2   1   0   0   0   2   0   2   1   1   1   2   1   1   1   2   2   1   1   1   1   1   2   1   0   1   1   1   0   0   2   1   0   2   1   1   1   2   1   2   1   0   2   0   1   1   1   1   2   1   1   2   1   2   2   2   1   2   1   1   1   2   1   2   2   2   1   0   1   0   2   1   1   2   2   0   0   1   0   1   0   1   1   1   1   2   0   1   2   1   1   1   2   0   0   0   1   0   1   0   2   0   2   2   1   1   2   1   1   2   2   2   1   2   2   2   2   1   1   2   1   2   0   1   1   2   2   0   0   1   0   1   1   0   0   2   0   1   1   2   2   1   2   1   1   0   1   1   1   2   2   1   1   1   0   1   1   1   2   1   1   2   1   1   2   1   0   1   1
 MK-5-5                 0   1   2   2   1   2   2   2   2   0   2   2   2   0   1   2   1   0   1   2   0   2   1   1   1   1   2   0   1   2   1   2   1   0   1   0   2   0   2   1   1   1   2   1   1   1   1   2   2   1   1   1   1   2   1   0   1   1   1   0   0   2   1   0   1   1   1   1   2   2   2   1   0   2   0   1   1   1   0   2   1   1   1   1   2   2   2   1   2   1   1   1   2   1   2   2   2   0   0   1   0   2   1   2   2   2   0   1   1   0   1   2   2   2   1   0   2   0   1   1   1   1   1   2   0   0   0   1   0   1   0   2   0   2   2   1   1   2   1   1   2   1   2   1   2   2   2   2   1   1   2   1   2   0   1   1   2   2   0   1   1   0   0   1   1   0   2   0   1   1   2   2   1   2   1   0   0   1   1   1   1   1   1   1   1   2   1   2   1   2   1   1   0   1   0   2   1   0   1   2
 MK-5-6                 0   1   2   2   1   2   1   1   2   0   2   2   2   0   1   2   1   0   1   2   0   2   1   0   1   2   1   0   2   2   1   2   1   0   2   0   2   0   2   2   1   1   2   0   1   1   0   2   1   1   1   1   1   2   1   0   1   1   1   0   0   2   0   0   0   1   1   1   2   2   2   1   0   2   0   1   1   1   0   2   1   1   1   1   1   2   2   1   2   1   1   0   1   1   2   2   2   1   0   1   0   1   1   2   2   2   0   1   0   0   1   2   2   2   1   0   1   0   1   1   1   1   1   2   0   0   0   1   0   1   0   2   1   2   2   1   2   2   1   1   2   1   2   1   2   2   2   2   1   1   2   0   2   0   1   1   2   2   0   1   1   0   0   1   2   1   2   0   1   1   2   2   1   2   1   0   0   1   1   2   1   1   1   1   1   2   2   2   1   2   0   1   0   1   1   2   1   0   1   2
 MK-5-7                 0   1   1   2   0   2   0   1   2   1   1   1   2   0   1   2   1   0   1   2   0   2   0   0   1   2   1   0   2   2   1   2   2   0   2   0   2   0   2   2   1   1   2   0   1   1   0   2   1   1   1   1   1   2   1   0   2   1   1   0   0   1   0   0   1   1   1   1   2   2   2   1   1   2   0   1   1   1   0   2   1   1   0   0   1   1   2   1   2   1   1   0   1   1   2   2   2   1   0   1   0   1   1   2   2   1   0   1   1   0   1   2   2   2   1   0   1   0   2   2   2   1   1   2   0   0   0   1   0   1   0   2   2   2   2   2   2   2   1   1   1   1   1   1   2   2   2   2   1   1   2   1   2   0   1   2   2   2   0   2   0   0   0   1   2   1   2   0   0   1   2   1   1   2   1   0   0   1   1   2   1   1   1   1   1   2   2   2   1   1   0   1   0   1   1   2   1   0   2   2
 MK-5-8                 0   1   1   1   0   2   0   1   2   0   2   1   2   0   1   2   2   1   2   2   0   2   1   0   0   2   0   1   2   2   1   2   2   1   0   1   2   0   2   2   1   1   2   0   1   1   0   1   1   1   1   1   0   2   1   0   2   1   2   0   0   1   0   0   1   1   1   1   2   2   2   0   1   2   0   1   2   1   0   2   2   1   0   0   1   1   2   1   2   1   1   0   1   1   2   2   2   1   0   1   0   2   0   2   2   1   1   1   2   0   1   2   2   1   1   0   1   0   1   1   1   1   1   1   0   0   0   1   1   1   1   2   2   2   2   2   2   1   1   1   1   0   1   1   2   2   1   1   1   1   2   1   2   1   1   2   2   2   0   2   0   1   1   1   2   1   2   0   0   1   2   1   1   1   1   1   0   0   1   2   1   1   1   1   1   2   2   2   0   1   0   1   0   1   1   2   1   0   2   2
 MK-5-9                 0   1   0   1   0   2   0   1   2   0   2   1   2   0   1   2   2   1   2   1   0   2   1   1   0   1   0   1   2   2   1   1   2   1   0   1   2   0   2   1   1   1   2   0   1   2   0   1   1   1   1   2   0   2   1   0   2   1   2   1   2   1   1   0   1   1   1   1   2   2   2   0   2   2   0   1   1   1   1   2   2   0   1   0   1   1   2   1   2   1   1   0   1   1   2   2   2   1   0   1   0   2   0   2   2   0   1   1   1   0   1   2   2   2   0   0   1   0   1   1   1   1   1   1   0   0   0   0   1   1   1   2   2   2   2   2   1   1   1   0   1   0   1   1   2   2   1   0   1   1   2   1   2   1   1   2   2   2   0   2   1   1   1   1   2   1   2   0   0   1   2   1   1   1   2   1   0   0   1   2   1   1   1   1   1   2   2   2   0   1   0   1   0   1   1   2   1   0   1   2
 MK-5-10                1   1   0   1   0   2   0   1   1   0   1   1   2   0   1   2   2   1   1   1   0   2   1   1   0   1   0   1   2   1   1   1   2   0   1   1   2   0   2   1   1   1   2   0   1   2   0   1   1   1   1   2   1   1   1   0   2   2   1   1   2   1   1   0   1   1   1   1   1   2   2   1   2   2   1   1   1   1   1   2   2   0   1   0   1   1   2   0   2   1   0   0   1   1   2   1   2   1   0   0   1   1   0   2   1   0   1   1   0   0   1   2   2   2   0   1   2   0   1   1   1   1   1   1   0   0   0   0   1   1   1   2   2   2   1   2   0   1   1   0   1   0   1   0   2   1   1   0   0   1   2   1   2   1   2   2   2   2   0   2   1   1   1   1   2   1   2   0   0   0   2   1   1   1   1   1   0   0   1   2   0   0   1   1   1   2   2   2   0   1   0   1   0   2   1   2   2   0   1   2
 MK-5-11                1   1   0   1   0   2   0   1   1   0   1   1   2   0   2   2   2   1   1   1   0   2   1   1   0   1   0   1   2   1   0   1   1   0   1   1   2   1   1   1   1   1   1   0   1   2   0   1   1   1   0   2   1   2   1   0   2   1   1   2   2   1   2   0   0   1   1   1   0   1   2   1   2   2   1   2   1   1   1   2   1   0   1   1   1   2   2   0   2   1   0   0   1   1   2   1   2   1   0   0   1   0   0   1   1   0   1   1   0   0   0   1   1   2   0   1   2   0   2   1   1   1   2   1   0   0   0   0   0   1   1   2   2   2   1   2   1   0   1   0   1   1   1   0   2   1   1   0   0   1   2   1   2   1   2   1   1   2   0   2   1   1   1   1   2   1   2   0   1   0   2   1   1   1   0   1   0   0   1   1   0   0   1   1   1   1   2   2   0   1   0   1   0   2   1   2   2   1   2   2
 MK-5-12                1   1   0   1   0   2   0   1   1   0   1   1   2   0   2   2   2   1   1   1   1   1   1   1   1   1   0   2   1   1   0   1   1   0   1   1   2   1   1   1   1   0   1   0   1   1   0   0   1   1   0   2   1   2   1   0   1   0   1   1   2   1   2   0   0   1   2   1   0   1   2   1   2   2   1   2   0   1   1   2   1   0   1   1   1   2   2   0   2   2   0   0   1   1   2   1   2   1   0   1   1   0   0   1   1   0   1   1   0   1   0   1   1   2   0   1   1   0   2   0   1   1   2   1   0   0   0   0   0   1   1   1   2   2   1   2   1   0   1   0   1   2   1   1   1   1   1   0   0   1   2   1   1   1   1   1   1   2   0   2   0   1   1   1   2   1   2   1   1   0   1   1   1   1   0   1   1   0   1   1   1   0   0   1   1   1   2   1   0   1   0   1   0   1   0   2   1   1   2   2
 MK-5-13                1   0   0   1   0   2   0   0   1   0   1   1   2   0   2   2   2   0   1   0   1   1   1   1   1   1   0   2   1   1   0   1   1   0   1   1   2   1   1   2   1   0   2   2   1   1   0   0   1   1   0   1   1   2   1   1   1   0   1   1   2   1   2   0   0   1   2   1   0   1   2   1   2   2   1   2   0   1   2   2   1   0   1   1   1   2   2   0   2   2   0   0   1   1   2   0   2   1   0   1   1   0   0   1   1   1   2   1   0   1   0   1   1   2   0   1   0   0   2   0   1   1   2   1   1   0   0   0   0   1   1   1   2   2   1   2   1   0   1   0   1   2   1   1   1   1   1   1   0   2   2   2   1   1   1   1   0   2   0   2   0   1   2   1   1   1   2   1   1   1   1   1   1   1   0   1   1   1   1   1   1   0   0   1   1   1   2   0   0   1   0   1   0   1   0   1   1   1   2   1
 MK-5-14                1   1   0   1   0   1   0   1   1   0   1   1   2   1   2   2   2   0   1   1   1   1   1   1   2   1   0   2   1   0   0   1   1   0   1   0   2   1   2   2   1   0   1   2   0   1   0   0   1   1   0   1   1   2   1   1   1   0   1   1   2   1   2   0   1   1   2   1   1   1   2   1   2   2   1   2   0   1   2   2   1   0   1   1   1   2   2   0   2   2   0   0   1   1   1   0   2   1   1   1   1   0   0   1   1   1   2   1   0   1   0   1   1   0   0   1   0   0   2   0   1   1   1   1   1   0   0   1   0   2   1   1   1   2   1   1   1   0   1   0   0   1   1   1   1   2   1   1   0   2   2   1   1   1   1   1   0   2   0   2   0   1   2   1   1   1   2   1   1   1   1   1   2   0   1   1   0   1   1   1   1   0   0   1   1   0   2   0   0   1   0   1   0   0   1   1   1   1   2   1
 MK-5-15                1   0   0   1   0   1   0   1   1   0   1   2   2   1   2   2   2   0   1   1   1   1   1   1   1   2   0   2   1   0   0   1   1   0   1   0   1   1   2   2   1   1   1   2   1   1   0   0   1   1   1   2   1   2   0   1   2   0   1   1   2   1   2   0   1   2   1   1   1   1   2   1   2   2   1   1   0   1   2   2   1   0   1   1   1   2   2   1   2   2   0   0   1   1   1   0   2   1   1   1   0   1   0   1   1   1   2   1   0   1   0   2   2   1   0   1   0   0   2   0   1   1   1   1   1   0   0   1   0   2   1   0   1   2   0   1   0   2   1   0   0   1   1   1   1   2   0   1   0   1   2   1   1   2   0   1   1   2   0   1   0   1   2   1   1   2   2   1   1   1   1   1   1   0   1   1   0   1   1   1   1   0   0   2   0   0   2   0   0   1   0   1   0   0   0   1   1   1   2   1
 MK-5-16                0   0   0   0   0   1   0   1   1   0   1   2   2   0   2   2   2   0   1   1   1   1   1   1   1   2   0   2   1   1   0   1   1   0   1   0   1   1   1   2   1   0   1   2   2   1   1   0   1   1   0   2   1   2   0   1   2   0   1   1   2   1   2   1   1   2   1   1   1   2   2   1   2   2   2   1   0   1   2   2   0   0   1   1   1   1   1   1   2   2   0   0   1   1   1   0   2   1   2   2   0   0   0   1   1   1   2   1   2   1   1   0   2   2   0   1   0   0   2   0   0   1   1   1   1   0   0   1   0   2   1   0   1   2   0   1   0   2   1   0   0   1   1   1   1   2   0   0   0   1   2   1   1   2   0   1   1   2   0   0   0   1   2   1   1   2   2   1   1   1   1   1   0   0   1   1   0   1   1   1   1   0   0   2   0   0   2   0   0   1   0   1   0   0   0   1   1   1   2   1
 MK-6-1                 1   1   1   2   2   1   1   0   2   1   0   1   1   1   0   0   1   1   1   0   1   1   2   1   1   0   1   0   1   1   1   0   2   0   0   2   1   0   1   1   0   2   0   1   1   1   1   2   2   1   0   2   0   1   1   2   0   1   0   0   1   2   1   0   2   1   0   1   1   2   1   1   1   2   1   2   2   1   0   2   1   1   2   1   0   0   1   1   1   1   2   1   0   2   0   1   1   1   1   2   1   1   1   1   1   0   2   0   1   1   2   2   0   2   1   2   1   1   1   2   1   1   2   1   2   2   2   0   1   2   1   2   1   2   1   1   0   0   1   0   2   1   1   0   0   2   1   2   0   1   0   2   1   0   2   1   1   1   0   1   1   1   1   1   2   2   2   2   1   1   0   2   2   1   1   1   2   1   1   1   0   0   1   2   1   0   0   1   2   2   1   0   0   0   2   1   1   0   1   2
 MK-6-2                 1   1   1   2   1   1   1   0   2   2   0   0   1   1   0   1   1   1   1   1   1   1   2   1   1   0   1   0   1   1   1   1   2   0   0   2   1   0   1   1   0   2   0   1   1   1   1   2   2   1   0   2   0   1   0   1   1   1   0   0   1   2   1   0   2   0   1   1   1   2   0   1   1   2   0   2   2   1   0   1   1   1   2   1   0   0   1   2   1   1   2   0   0   2   0   1   1   1   1   2   1   1   1   1   1   0   2   0   2   1   2   2   0   1   1   2   2   1   1   1   1   0   2   1   2   2   2   0   1   2   1   1   1   2   1   0   0   0   1   0   1   1   1   0   0   2   1   2   0   1   0   1   1   0   1   0   1   1   1   1   2   1   0   1   2   2   2   2   1   0   0   2   2   1   0   1   2   1   1   1   0   0   1   2   1   0   0   1   2   2   1   0   0   0   2   2   1   0   1   1
 MK-6-3                 1   1   0   2   1   1   1   1   1   2   0   0   1   1   0   1   1   1   1   1   1   1   2   1   1   0   1   1   1   1   1   1   2   0   0   2   1   0   1   1   0   2   0   1   1   0   1   2   2   1   0   2   0   1   0   1   1   1   0   0   1   1   1   1   1   1   1   1   1   2   1   1   1   2   0   2   2   1   0   1   1   1   1   1   0   0   1   2   1   1   2   0   0   1   0   1   1   2   1   2   1   2   1   1   1   0   2   0   2   1   1   2   1   1   1   2   2   1   1   1   2   0   1   1   2   2   2   0   2   2   1   1   0   2   2   1   0   0   1   0   1   1   1   0   0   2   1   2   0   1   0   1   0   0   1   0   1   1   1   1   1   2   0   1   2   2   2   1   1   0   0   1   2   1   0   1   1   2   1   2   0   0   0   2   1   0   0   1   2   2   1   1   0   0   2   2   1   0   1   1
 MK-6-4                 1   1   0   2   1   0   1   1   1   2   1   0   0   1   1   1   0   1   1   2   1   1   2   1   1   0   1   1   0   0   1   1   1   1   0   2   1   0   1   1   1   2   1   1   1   0   2   1   2   1   0   2   0   2   0   1   1   1   0   0   2   1   1   1   1   1   2   2   1   2   1   1   1   1   0   2   2   0   0   0   1   1   1   0   0   0   1   1   0   1   2   0   0   1   0   1   2   2   1   2   1   2   1   1   1   0   2   0   2   1   1   2   1   2   1   2   2   1   1   1   2   0   1   0   2   1   2   0   2   2   1   1   1   2   2   1   0   0   1   0   1   1   1   0   0   2   1   2   0   1   0   1   0   0   1   0   1   0   0   1   1   2   1   1   2   2   2   1   1   0   0   1   2   2   0   1   1   2   1   2   0   0   1   2   1   0   0   2   2   2   1   1   0   0   1   2   0   1   1   1
 MK-6-5                 1   1   0   2   2   0   1   1   0   2   1   1   1   1   1   1   0   1   1   2   1   1   2   1   2   0   1   2   0   1   1   2   2   1   0   2   1   0   1   2   1   2   1   1   0   0   2   1   2   1   0   2   0   2   0   1   1   1   0   0   2   1   1   2   1   1   2   2   1   2   0   1   1   1   0   2   2   0   0   0   1   1   1   0   0   1   1   2   1   1   2   0   0   1   0   1   2   2   1   2   1   2   1   1   1   0   2   0   2   1   1   2   1   2   0   2   2   1   1   2   2   0   0   0   2   0   2   0   2   1   1   0   1   2   2   0   0   0   1   0   1   2   1   0   0   2   1   1   1   2   1   1   0   0   1   1   1   0   0   1   1   2   1   1   2   2   2   1   1   0   0   1   1   1   0   1   1   1   1   2   0   1   1   2   1   0   0   1   1   2   1   1   0   0   1   2   2   2   1   1
 MK-6-6                 1   1   0   2   2   0   1   1   1   2   1   1   2   0   1   1   0   1   2   2   1   1   1   2   2   0   1   2   1   1   1   2   2   1   0   2   1   0   1   2   1   1   1   1   0   0   1   1   2   2   0   2   0   2   0   1   1   0   0   0   2   1   0   2   1   1   2   2   1   1   0   1   1   1   0   2   2   0   0   0   1   2   0   1   0   1   1   2   1   1   2   1   1   1   0   0   2   2   1   2   1   2   1   2   1   0   2   0   1   0   1   0   1   2   0   2   2   1   2   2   1   0   0   0   2   1   2   0   2   1   1   0   1   2   1   0   0   0   1   1   0   2   1   0   0   0   1   1   1   2   1   1   0   0   1   1   1   0   1   1   0   2   1   1   1   1   2   1   1   1   0   1   1   1   0   1   1   2   1   2   1   1   1   2   1   0   0   0   1   2   1   1   0   0   1   2   2   2   1   1
 MK-6-7                 1   2   0   2   1   0   1   1   1   2   1   1   2   0   2   1   0   1   2   2   1   0   1   1   2   0   1   2   1   1   1   2   2   1   0   2   2   0   1   2   0   1   0   0   0   0   1   1   1   2   0   2   0   2   0   1   1   0   0   1   2   1   0   2   1   1   2   1   1   2   0   1   1   1   0   2   2   1   0   0   1   1   1   0   0   1   0   2   1   1   2   1   0   1   0   0   2   1   1   2   0   1   1   2   2   0   2   0   1   0   2   0   0   2   0   1   2   1   2   2   1   0   1   0   2   1   2   1   2   1   1   0   1   2   0   0   0   0   1   1   0   2   1   1   0   0   1   1   1   2   1   2   1   0   1   1   1   0   1   1   0   2   1   1   2   1   2   1   1   0   0   1   1   1   0   1   1   2   1   2   1   1   1   2   1   0   0   0   1   2   1   1   0   0   1   2   2   1   1   1
 MK-6-8                 2   2   0   1   1   0   1   0   1   2   1   1   2   0   2   0   1   1   2   2   1   0   1   0   2   0   2   2   1   1   1   2   2   1   0   2   2   1   1   2   0   1   0   0   1   0   1   1   1   2   0   2   1   2   0   1   1   1   0   0   0   1   0   1   1   1   2   1   1   2   1   1   1   1   0   2   2   1   0   0   1   0   0   0   1   1   2   2   0   1   2   1   0   1   0   0   2   1   1   2   1   1   1   2   2   0   2   0   1   0   2   0   0   1   0   1   2   1   2   2   1   1   1   0   2   1   1   1   1   1   1   0   1   2   0   0   1   0   1   1   0   2   1   1   0   0   1   1   0   2   1   2   1   0   1   1   2   0   1   1   0   1   1   1   2   1   2   1   1   0   1   1   1   1   0   1   1   2   2   1   1   1   1   2   1   0   0   1   1   1   1   1   0   1   1   2   1   1   1   1
 MK-6-9                 2   2   0   1   1   0   1   0   0   2   1   1   2   0   1   0   1   1   2   1   1   0   1   0   2   0   2   2   1   1   1   2   2   2   0   1   2   2   1   2   0   1   0   1   0   0   1   1   1   2   0   2   1   2   0   1   1   1   0   1   0   0   1   1   1   1   2   1   1   2   1   2   1   1   0   2   2   1   0   1   2   0   0   0   0   1   2   2   0   0   2   1   0   1   0   0   2   1   1   2   0   1   1   2   2   0   2   0   2   0   2   0   0   1   0   1   2   1   2   2   1   0   1   0   2   1   1   1   0   1   1   0   1   2   0   1   1   0   1   1   0   2   1   1   0   0   1   1   0   2   1   2   1   1   1   1   2   0   1   1   0   1   1   1   2   1   2   1   0   0   1   1   1   1   0   1   1   2   2   2   1   2   1   1   0   0   0   2   1   1   1   0   1   1   1   2   1   1   1   1
 MK-6-10                1   2   1   2   1   2   1   0   1   1   1   1   2   0   1   0   1   1   2   1   1   0   1   1   2   0   2   2   2   1   1   2   1   2   2   1   2   2   0   2   0   1   0   1   0   0   1   1   1   2   0   1   1   2   1   1   1   1   1   1   0   0   1   2   1   1   2   1   1   2   1   2   1   0   0   1   2   1   0   1   1   0   0   0   0   0   2   2   1   0   2   1   0   1   0   0   0   1   0   2   0   0   0   2   2   0   2   0   2   0   1   0   0   1   0   2   2   1   2   2   1   0   2   1   2   1   1   1   0   1   1   0   1   2   0   1   2   0   2   1   0   2   1   2   0   0   0   1   0   2   1   2   1   1   1   1   2   0   1   1   0   1   1   1   1   1   1   0   0   1   1   1   1   1   0   1   1   2   2   2   1   2   1   0   0   1   0   2   1   1   1   0   1   1   1   2   1   1   1   1
 MK-6-11                1   2   1   2   1   1   1   1   1   1   1   0   2   0   1   0   1   1   2   0   0   0   1   1   2   0   2   2   2   1   0   2   1   1   2   1   1   2   0   1   0   1   0   1   1   0   1   1   1   2   0   1   1   2   1   1   1   1   1   1   0   0   1   2   1   1   2   1   1   2   2   2   1   0   0   1   1   2   0   1   1   0   0   0   0   0   2   1   1   0   2   0   1   1   0   0   0   1   0   2   1   1   0   2   2   0   2   0   2   0   1   0   1   1   0   2   2   1   2   2   0   0   2   1   2   1   1   2   1   1   1   0   1   2   0   1   2   1   2   1   0   1   1   2   0   0   0   1   0   1   1   2   1   1   1   1   2   0   1   1   0   1   1   2   1   1   1   0   0   1   2   1   1   1   0   1   1   2   2   2   1   1   1   0   0   1   1   1   1   1   0   0   1   0   1   2   2   0   1   2
 MK-6-12                1   1   0   1   1   1   1   1   1   1   1   0   2   0   1   0   1   1   2   0   0   0   1   1   1   0   2   2   2   1   0   2   1   2   2   1   1   1   1   1   0   0   0   1   1   0   1   1   1   2   0   1   1   2   0   1   1   1   0   1   0   1   1   2   1   1   2   1   1   2   2   2   1   0   0   1   1   2   0   1   1   0   0   0   0   0   2   1   1   0   2   0   0   1   1   0   0   2   0   2   1   1   0   2   1   0   2   1   2   0   1   0   1   1   2   2   2   0   2   2   0   0   2   1   1   1   1   2   1   1   1   0   1   2   0   0   1   1   2   2   1   0   1   2   0   1   1   1   0   1   1   1   1   1   1   2   2   0   0   1   1   1   1   2   1   2   1   0   0   2   2   1   1   1   0   1   1   2   1   2   1   0   1   0   0   1   2   1   1   1   0   0   1   1   1   2   2   0   1   2
 MK-6-13                1   1   0   2   0   1   0   1   1   1   1   0   2   0   1   0   1   1   1   0   0   0   2   1   2   0   2   1   1   1   0   2   1   2   2   1   1   1   1   1   1   0   0   2   1   0   1   0   1   2   0   1   1   2   0   1   1   1   1   1   0   1   1   2   1   1   2   1   1   2   2   2   1   1   1   1   1   2   0   1   1   0   1   0   0   0   2   1   0   0   1   1   0   1   1   0   0   2   0   2   1   1   0   2   1   0   1   0   2   0   1   0   2   1   2   1   2   0   2   2   1   0   1   1   1   1   1   2   1   1   1   0   1   2   1   0   1   1   2   2   1   0   1   2   1   1   1   2   0   0   1   1   1   2   1   2   2   0   0   2   1   1   2   2   0   2   1   1   0   2   2   1   1   1   0   1   1   2   1   2   2   0   1   0   0   2   2   2   1   1   0   0   1   1   1   2   2   0   1   2
 MK-6-14                0   1   0   1   0   1   0   1   1   1   1   1   2   0   2   0   1   1   1   0   0   0   2   1   2   0   2   1   1   1   0   2   1   1   2   1   1   1   1   1   1   0   0   2   0   0   1   0   1   2   0   1   1   2   0   1   1   1   1   1   0   1   1   2   0   1   2   1   1   1   2   2   1   1   1   0   1   1   1   1   2   0   1   0   0   0   1   1   0   1   1   1   0   1   1   0   0   2   0   2   1   1   1   2   1   0   0   1   2   1   1   0   1   1   2   1   2   0   1   2   2   0   1   1   1   1   1   2   2   1   1   1   1   2   1   0   1   1   2   2   1   0   1   2   1   1   1   2   1   0   1   1   1   2   1   2   1   0   0   2   1   1   2   2   0   2   1   1   0   2   2   1   1   1   0   0   1   2   1   2   2   0   2   1   1   1   2   1   1   1   1   0   1   1   1   1   2   0   1   2
 MK-6-15                1   1   0   1   2   1   0   1   1   1   1   2   2   1   2   0   0   1   1   0   1   0   2   1   2   0   2   1   1   1   0   0   1   1   2   1   1   1   1   0   1   1   0   2   0   0   1   0   1   2   1   1   1   1   0   1   2   1   1   1   1   1   1   2   0   1   2   1   1   1   2   1   1   1   1   0   1   1   1   1   1   0   0   0   0   0   1   2   0   2   1   1   0   1   1   0   0   2   0   2   1   1   1   2   1   0   0   1   2   1   1   1   0   1   1   1   2   0   1   2   2   0   1   2   2   0   2   1   2   1   1   1   1   1   1   0   1   1   2   2   1   0   1   2   1   1   1   2   1   0   1   1   1   2   1   2   1   0   0   2   1   1   2   2   0   1   1   0   0   2   2   1   1   1   0   0   1   1   2   2   1   0   2   1   1   2   2   2   0   1   1   0   1   1   1   1   2   1   1   2
 MK-6-16                1   1   0   1   2   0   0   1   1   1   1   2   2   1   2   0   0   2   2   0   1   0   1   1   2   0   2   1   1   1   0   0   1   0   2   1   1   1   2   0   1   1   0   2   0   1   1   0   1   2   1   1   0   1   0   0   2   1   1   1   1   1   1   2   0   1   2   1   1   1   2   1   1   1   1   1   1   1   1   1   1   0   1   0   0   0   1   2   0   2   2   1   0   1   1   0   0   2   1   1   1   1   0   2   1   0   2   1   2   1   1   1   0   1   1   1   2   0   1   1   2   0   1   2   2   0   2   1   2   1   1   2   1   1   1   0   1   1   2   2   1   1   1   2   2   1   1   2   1   0   1   1   1   1   1   2   1   0   0   2   1   1   2   2   0   1   1   0   1   2   1   0   1   1   0   0   1   1   2   2   1   0   2   1   1   2   2   2   0   1   1   0   1   1   1   1   2   1   1   2
 
!****************************************** Phenotypic Data **********************************************************
!-100.0 is resevred for missing phenotype
SimulatedTrait1         9.9320    9.7614    7.9224    9.4840    9.3003    9.2232    9.5349   10.2663    9.1574   10.9102   10.3098    9.0932   10.6745   10.7795    9.3145   11.2951    9.3875   11.8886   10.6113   11.2930   11.5511    9.2412   10.3256    8.4956   10.0311    9.9741   11.0781    9.5022    8.7771    8.6103    9.7165    9.3288    9.2408   11.7835    9.1892    9.6752    9.6460   10.4064    8.6416   11.1061   11.5300   10.4564    9.8947    9.8065    9.6540    9.2409   11.5612    9.7091   10.9076    8.9109    9.1094    9.4141   11.5143   11.5922   10.3047   10.7424   10.2442   11.0688   11.4329   10.2483   10.0053   11.1175    9.6303   10.8475    9.7916    9.5657   10.7897    8.8562    9.8857    9.3417   11.8126    9.6669   11.1502    8.8543    9.2900   10.5156   10.3015   11.2189   10.4165    8.9967    8.6206    8.4485    9.0621   10.2918    9.9463   11.1459    9.2058    9.9154    9.9669   10.1188   11.2469    9.2912   10.7896    8.7592    9.3446    9.3298   10.2640    9.7698   10.5196    7.4911   10.3178    9.8368    8.9000    9.8299   11.9208    8.4969   10.2819   10.6636   10.7380    7.4928    9.1480   10.1178    7.0182   10.3879   10.9370    7.3440    9.2097   10.7854   10.1204    8.9240    9.5052    9.7925    9.9088   10.0854   11.3311   10.9700   10.7464    8.9556    7.4761   10.1813    8.5948   10.5433    9.7454   11.5863    8.6806   10.7391   10.6548   10.6321    9.9904    9.9680   10.1274   11.3842   10.1655   11.2550   11.9525   12.3504    9.8467    9.0964   10.5248    9.3530   10.7981   11.3123   11.4837    9.4343   10.4081   10.3189    9.8070    9.5110   11.4832    9.2314    9.7143    9.3829   12.1345    8.8603   11.4833    8.6269   11.1495    9.9859   10.7858    8.8686   10.4846    9.6431   10.0976   11.6181   10.7571   11.2702   10.0369   10.3476    6.9270    7.7629   11.2876   10.7348   10.0069    9.4103   11.1186    9.8204    8.8969   11.4684   10.2872   10.3620    9.9911   10.5617   11.2823   11.8228    9.0487    9.7445    9.6183   10.5514   10.0961    8.9874
 
