# Supplementary material for: Inclusive Composite Interval Mapping of QTL by Environment Interactions in Biparental Populations
Source: PLoS One. 2015 Jul 10;10(7):e0132414. doi: 10.1371/journal.pone.0132414 (PMC4498613; doi:10.1371/journal.pone.0132414)
Supplement: S2 File — (ZIP) [file pone.0132414.s002.zip › F2 population/e=1/run_00008.met]

!**********************Note: lines staring with "!" are remarks and will be ignored in the program********************
!*********************************General Information**********************************
!Assuming F1 = P1 x P2, populations available in QTL IciMapping are: 
!  1, P1BC1F1 = P1 x F1, the first backcrossing where P1 is used as the recurrent parent;
!  2, P2BC1F1 = P2 x F1, the first backcrossing where P2 is used as the recurrent parent;
!  3, F1DH, F1-derived doubled haploids; 
!  4, RIL or F1RIL, recombination inbred lines through the repeated selfing of F1;
!  5, P1BC1RIL, recombination inbred lines through the repeated selfing of P1BC1F1;
!  6, P2BC1RIL, recombination inbred lines through the repeated selfing of P2BC1F1;
!  7, F2, the selfing generation of F1;
!  8, F3, the selfing generation of F2;
!  9, P1BC2F1, the second backcrossing where P1 is used as the recurrent parent; 
! 10, P2BC2F1, the second backcrossing where P2 is used as the recurrent parent;
! 11, P1BC2RIL, recombination inred lines through the repeated selfing of P1BC2F1; 
! 12, P2BC2RIL, recombination inred lines through the repeated selfing of P2BC2F1; 
! 13, P1BC1F2, the selfing generation of P1BC1F1; 
! 14, P2BC1F2, the selfing generation of P2BC1F1; 
! 15, P1BC2F2, the selfing generation of P1BC2F1; 
! 16, P2BC2F2, the selfing generation of P2BC2F1; 
! 17, P1BC1DH, P1BC1F1-derived doubled haploids; 
! 18, P2BC1DH, P2BC1F1-derived doubled haploids; 
! 19, P1BC2DH, P1BC2F1-derived doubled haploids; 
! 20, P2BC2DH, P2BC2F1-derived doubled haploids; 
   7      !Mapping Population (see remarks above)
   2      !Mapping Function (1 for Kosambi; 2 for Haldane; 3 for Morgan)
   2      !Marker Space Type (1 for intervals; 2 for positions)
   1      !Marker Space Unit(1 for centiMorgans; 2 for Morgan)
   6      !Number of Chromosomes (or Linkage Groups)
 200      !Size of the mapping population
   1      !Number of environments
 
!***************************************** Chromosomes and Linkage Maps **********************************************
!Chromosome                 NumMarkers
-CH1                        16
-CH2                        16
-CH3                        16
-CH4                        16
-CH5                        16
-CH6                        16
!Linkage map (Marker name followed by position or the interval length)
 MK-1-1                1     0.000
 MK-1-2                1    10.000
 MK-1-3                1    20.000
 MK-1-4                1    30.000
 MK-1-5                1    40.000
 MK-1-6                1    50.000
 MK-1-7                1    60.000
 MK-1-8                1    70.000
 MK-1-9                1    80.000
 MK-1-10               1    90.000
 MK-1-11               1   100.000
 MK-1-12               1   110.000
 MK-1-13               1   120.000
 MK-1-14               1   130.000
 MK-1-15               1   140.000
 MK-1-16               1   150.000
 MK-2-1                2     0.000
 MK-2-2                2    10.000
 MK-2-3                2    20.000
 MK-2-4                2    30.000
 MK-2-5                2    40.000
 MK-2-6                2    50.000
 MK-2-7                2    60.000
 MK-2-8                2    70.000
 MK-2-9                2    80.000
 MK-2-10               2    90.000
 MK-2-11               2   100.000
 MK-2-12               2   110.000
 MK-2-13               2   120.000
 MK-2-14               2   130.000
 MK-2-15               2   140.000
 MK-2-16               2   150.000
 MK-3-1                3     0.000
 MK-3-2                3    10.000
 MK-3-3                3    20.000
 MK-3-4                3    30.000
 MK-3-5                3    40.000
 MK-3-6                3    50.000
 MK-3-7                3    60.000
 MK-3-8                3    70.000
 MK-3-9                3    80.000
 MK-3-10               3    90.000
 MK-3-11               3   100.000
 MK-3-12               3   110.000
 MK-3-13               3   120.000
 MK-3-14               3   130.000
 MK-3-15               3   140.000
 MK-3-16               3   150.000
 MK-4-1                4     0.000
 MK-4-2                4    10.000
 MK-4-3                4    20.000
 MK-4-4                4    30.000
 MK-4-5                4    40.000
 MK-4-6                4    50.000
 MK-4-7                4    60.000
 MK-4-8                4    70.000
 MK-4-9                4    80.000
 MK-4-10               4    90.000
 MK-4-11               4   100.000
 MK-4-12               4   110.000
 MK-4-13               4   120.000
 MK-4-14               4   130.000
 MK-4-15               4   140.000
 MK-4-16               4   150.000
 MK-5-1                5     0.000
 MK-5-2                5    10.000
 MK-5-3                5    20.000
 MK-5-4                5    30.000
 MK-5-5                5    40.000
 MK-5-6                5    50.000
 MK-5-7                5    60.000
 MK-5-8                5    70.000
 MK-5-9                5    80.000
 MK-5-10               5    90.000
 MK-5-11               5   100.000
 MK-5-12               5   110.000
 MK-5-13               5   120.000
 MK-5-14               5   130.000
 MK-5-15               5   140.000
 MK-5-16               5   150.000
 MK-6-1                6     0.000
 MK-6-2                6    10.000
 MK-6-3                6    20.000
 MK-6-4                6    30.000
 MK-6-5                6    40.000
 MK-6-6                6    50.000
 MK-6-7                6    60.000
 MK-6-8                6    70.000
 MK-6-9                6    80.000
 MK-6-10               6    90.000
 MK-6-11               6   100.000
 MK-6-12               6   110.000
 MK-6-13               6   120.000
 MK-6-14               6   130.000
 MK-6-15               6   140.000
 MK-6-16               6   150.000
!*********************************** Marker Types ********************************************************************
!Co-dominant marker: When heterozygote F1 is present, P1 is coded as 2, F1 is coded as 1, and P2 is coded as 0; Otherwise, P1 is coded as 2, and P2 is coded as 0. 
!Dominant marker: When heterozygote F1 is present, P1 and F1 are coded as 12, and P2 is coded as 0; Otherwise, P1 is coded as 2, and P2 is coded as 0.  
!Recessive markers: When heterozygote F1 is present, P1 is coded as 2, and F1 and P2 are coded as 10; Otherwise, P1 is coded as 2, and P2 is coded as 0. 
!Missing marker is coded as -1. 
 MK-1-1                 1   2   1   0   0   1   1   2   0   2   0   1   0   1   2   1   1   1   1   1   1   2   1   2   0   2   0   1   2   1   2   1   0   0   2   1   2   0   1   1   2   0   1   2   1   0   1   1   0   2   0   0   1   1   1   2   0   0   2   1   1   1   0   1   1   0   1   1   2   1   1   2   1   1   0   0   0   2   0   2   1   1   1   0   0   1   1   0   0   1   1   1   1   0   1   0   1   1   1   1   1   1   1   0   1   2   2   2   2   1   2   2   1   1   1   0   0   0   1   1   1   1   1   0   1   0   1   1   2   2   1   1   1   2   0   1   0   2   2   2   1   1   2   0   1   2   1   1   1   1   1   2   1   1   1   1   0   1   0   1   1   0   1   2   1   2   1   0   0   0   2   1   1   0   0   0   1   1   1   1   2   1   0   1   1   1   0   2   2   1   2   2   1   0   2   2   1   0   2   2
 MK-1-2                 1   2   1   0   0   1   1   1   0   2   0   1   1   1   2   1   1   2   1   1   1   2   1   2   0   2   1   1   2   1   2   1   0   0   2   1   2   0   1   1   2   0   2   2   1   0   2   1   0   2   0   0   2   1   0   2   0   1   2   1   1   1   0   1   1   0   1   1   2   1   1   2   1   1   1   0   0   1   0   2   1   1   1   0   0   1   1   1   1   1   0   1   1   0   1   0   1   1   1   1   1   1   1   0   1   2   2   2   2   1   2   2   1   1   1   0   0   0   1   1   1   1   1   0   1   0   1   1   1   2   1   1   1   2   0   1   0   2   1   2   1   0   2   0   1   2   1   1   1   1   1   1   1   1   1   1   0   1   0   1   1   0   1   2   1   2   2   0   0   1   2   1   2   0   0   0   1   1   1   1   2   1   1   0   1   1   0   2   2   1   1   1   1   1   2   2   1   0   1   2
 MK-1-3                 2   1   1   0   0   2   1   2   0   2   0   1   2   1   1   1   0   2   1   1   1   2   1   2   1   2   1   1   2   2   2   0   0   0   1   1   2   0   1   1   2   0   2   2   2   0   2   1   0   1   0   0   2   1   0   2   0   2   2   1   1   1   0   1   0   1   1   1   2   1   0   1   1   1   0   0   0   1   1   2   0   1   1   0   0   1   1   1   1   1   0   1   1   0   1   1   1   2   1   1   2   0   1   0   1   2   2   2   2   1   2   2   1   1   1   0   0   0   1   2   1   0   0   0   1   0   0   1   1   2   2   1   1   2   0   0   0   2   1   2   1   0   2   0   1   2   1   1   1   1   1   1   2   1   1   1   0   1   0   1   1   0   1   2   1   2   2   0   1   1   2   0   2   0   1   0   1   2   1   1   2   1   1   1   0   0   1   2   2   1   1   2   1   1   1   2   1   0   1   1
 MK-1-4                 2   2   2   0   0   1   1   2   0   2   0   1   2   1   1   2   0   2   1   1   2   1   1   2   2   2   1   1   2   2   2   0   1   0   1   2   2   0   1   1   2   1   2   2   2   0   2   0   0   1   0   0   1   1   0   2   0   2   2   1   1   1   1   1   1   1   2   1   2   1   0   1   1   1   1   1   0   1   1   0   0   1   1   0   0   2   1   1   1   1   0   1   1   0   1   1   1   2   2   1   2   0   0   1   1   2   2   2   1   1   2   2   1   1   0   0   1   0   1   2   1   1   0   0   1   0   0   1   1   2   1   0   1   2   0   0   1   2   1   2   1   1   2   0   1   2   1   1   1   2   1   1   2   1   1   1   0   1   0   1   1   0   1   2   1   2   2   0   1   1   1   0   2   0   1   0   1   1   1   1   1   1   1   1   1   1   1   2   2   1   2   2   1   1   0   2   1   0   0   1
 MK-1-5                 2   2   1   0   0   1   1   2   0   1   0   1   2   1   1   1   0   2   1   1   2   1   1   2   2   2   1   1   1   2   2   0   1   1   1   1   2   0   1   1   2   1   2   2   2   0   2   1   0   0   0   1   1   1   0   2   0   2   2   1   1   1   1   1   1   2   2   1   1   1   0   1   2   1   1   1   1   1   2   0   0   1   1   0   0   2   1   1   1   1   1   1   1   1   1   1   1   2   1   2   2   0   0   1   1   2   2   2   1   1   2   2   1   1   0   0   1   0   1   2   1   1   1   0   1   1   0   0   2   2   1   0   1   2   0   1   0   2   1   2   1   1   2   0   1   2   0   2   0   2   1   1   2   1   1   1   0   1   0   1   2   1   1   2   1   2   2   1   1   1   1   0   1   0   1   1   1   1   1   1   1   1   1   1   0   1   2   1   2   1   2   2   1   1   0   2   1   0   0   1
 MK-1-6                 2   2   1   0   1   1   1   2   0   1   0   0   2   1   1   1   0   1   1   1   2   1   1   2   2   2   0   1   0   2   1   0   1   1   1   1   2   0   1   2   2   1   2   2   2   0   2   1   0   0   0   1   1   1   0   2   1   2   2   1   1   1   0   1   1   2   2   0   1   1   0   1   0   1   1   1   2   1   2   0   0   1   1   0   1   2   1   2   1   1   2   0   1   1   1   1   1   1   1   2   2   0   0   0   1   2   2   1   1   1   2   2   0   1   0   0   1   0   1   2   1   1   1   0   1   1   0   0   2   2   1   0   1   1   0   1   0   2   1   2   1   1   2   0   1   2   0   2   0   2   1   1   1   1   1   1   0   1   0   1   2   1   1   2   1   2   2   1   1   1   1   0   1   0   1   1   0   1   1   1   1   1   1   1   0   1   2   1   2   1   1   2   1   2   0   2   1   0   0   0
 MK-1-7                 2   2   1   0   1   1   1   2   0   1   0   0   2   1   1   1   0   0   2   1   2   1   1   2   2   2   1   1   0   2   0   0   1   1   1   2   2   0   1   2   2   2   2   2   2   0   2   1   1   0   0   1   0   1   0   2   1   2   2   2   1   1   0   1   1   2   1   0   1   1   1   1   1   1   1   1   2   1   2   0   1   1   1   0   1   2   1   2   1   1   2   0   1   1   1   2   1   0   1   1   2   0   0   0   1   2   2   1   2   1   2   2   1   1   0   0   1   0   1   2   0   1   1   0   0   1   0   0   2   2   0   0   1   1   0   2   0   2   1   2   0   1   2   0   1   2   1   2   0   1   1   1   1   1   0   1   0   1   0   2   2   1   1   1   2   1   2   1   1   1   1   0   1   0   1   1   0   0   1   1   1   1   1   0   0   1   2   1   2   2   1   1   1   2   0   2   1   1   1   0
 MK-1-8                 1   2   1   0   1   1   1   2   0   2   0   0   1   1   1   1   0   0   2   1   2   1   1   2   2   1   1   1   0   2   0   0   1   1   1   2   2   0   1   2   2   2   1   2   1   1   2   1   1   0   0   1   0   2   0   2   1   2   2   2   1   1   0   1   1   2   1   0   1   1   0   1   0   1   1   1   1   1   2   0   2   1   1   0   1   2   1   2   1   1   2   0   1   1   1   2   1   0   1   1   2   0   0   0   0   2   2   1   2   1   2   2   2   1   0   1   1   0   1   2   1   2   1   0   0   1   0   0   2   2   0   0   1   1   0   1   1   1   1   2   0   1   1   0   1   2   1   2   0   1   1   1   1   1   1   1   0   1   0   2   2   1   1   2   2   1   1   2   1   1   1   1   1   1   1   1   0   0   1   1   1   1   1   1   2   1   2   1   2   2   1   1   1   2   0   2   1   1   1   0
 MK-1-9                 2   2   1   0   1   1   1   2   0   2   0   0   1   1   1   1   1   0   2   0   2   1   1   2   1   2   1   1   0   2   0   0   1   1   1   2   2   0   1   2   2   2   1   1   1   1   2   1   1   0   0   1   0   2   0   2   0   2   2   2   2   1   0   0   1   2   1   0   1   1   1   1   0   2   1   1   1   1   2   0   2   1   1   0   1   2   1   2   1   1   2   0   1   1   1   2   1   0   0   1   2   0   0   0   0   2   2   2   2   1   2   2   2   1   0   1   2   1   1   2   2   2   1   0   1   1   1   1   0   2   0   0   1   1   0   1   1   0   0   2   0   1   1   0   0   2   1   2   0   1   1   1   1   1   0   1   0   1   0   2   2   1   1   2   2   1   1   2   1   1   1   1   1   1   1   1   0   0   1   1   1   2   1   1   1   1   1   1   2   2   0   1   1   2   1   1   1   0   1   1
 MK-1-10                2   2   1   0   1   0   1   2   0   2   1   0   2   1   1   1   1   0   2   0   2   1   1   2   0   1   1   1   0   2   0   0   1   1   1   2   2   0   1   2   1   2   1   1   1   1   2   1   1   0   0   1   0   2   0   2   1   2   2   2   1   1   0   0   1   2   1   0   1   1   1   1   0   2   0   1   1   1   2   0   2   2   1   0   1   1   1   2   1   1   2   2   1   1   1   1   1   0   0   2   2   0   0   0   0   2   2   2   2   1   1   1   2   0   0   1   2   1   1   2   2   2   1   1   1   2   0   1   0   1   0   0   1   1   1   1   1   0   0   2   0   1   1   0   0   2   2   2   1   1   1   1   1   1   0   1   0   1   0   2   2   1   1   2   2   0   1   2   1   1   2   1   1   1   0   1   0   0   0   1   1   2   1   1   1   1   1   1   2   2   0   2   1   1   1   1   0   0   1   1
 MK-1-11                2   2   1   0   1   0   1   2   0   2   2   0   2   1   0   1   1   0   2   0   1   1   1   1   1   1   1   1   0   2   1   0   1   1   1   2   2   0   1   2   1   2   2   1   1   0   2   1   1   0   1   1   0   2   1   1   1   2   2   2   1   1   0   0   1   2   1   1   1   1   1   1   1   2   0   1   0   1   2   0   2   2   1   0   2   2   0   1   1   2   1   2   1   1   0   1   1   0   0   2   2   0   0   0   0   2   2   2   2   1   0   1   2   0   1   0   2   1   0   2   2   2   1   1   1   2   0   2   0   1   0   0   1   1   1   1   1   0   0   2   0   1   1   0   0   1   2   2   1   1   1   1   1   1   0   1   0   1   1   2   2   1   1   2   1   0   1   1   1   1   2   1   1   1   0   2   0   1   0   1   1   2   1   1   1   1   1   1   1   1   0   2   1   1   1   2   0   0   2   1
 MK-1-12                1   2   1   1   2   0   1   2   0   2   2   0   2   2   0   1   1   0   2   0   1   1   1   0   1   2   1   1   0   2   1   0   1   1   1   1   2   0   1   1   2   2   2   1   1   0   2   1   1   0   1   0   0   2   1   1   1   2   2   2   1   0   0   1   1   2   1   1   1   1   1   1   1   2   0   1   0   1   1   0   2   2   1   0   2   2   0   1   1   1   1   1   1   1   0   0   0   0   0   2   2   0   1   0   1   2   2   1   2   1   0   1   2   1   1   0   1   1   0   2   2   2   1   1   1   2   0   2   0   1   0   0   2   0   1   1   2   1   0   2   0   1   0   0   0   1   1   1   1   1   1   1   2   1   0   1   1   0   2   2   1   1   1   2   1   0   2   1   2   1   2   0   1   1   0   2   0   1   0   1   1   2   1   1   1   1   2   1   1   1   0   2   1   1   1   2   0   0   2   2
 MK-1-13                1   2   2   1   2   0   1   1   1   2   2   0   2   2   0   1   1   0   2   1   1   1   2   0   1   2   1   1   0   1   0   0   1   0   1   1   1   0   1   1   2   2   2   1   1   0   2   1   0   0   1   0   2   1   1   1   1   2   2   2   1   1   0   1   1   1   1   1   1   2   1   0   1   2   0   1   0   1   1   0   2   2   2   0   1   2   0   1   1   1   1   2   1   1   1   0   0   0   0   2   1   0   2   0   1   2   2   1   2   1   0   1   2   1   2   0   1   1   0   2   1   2   1   0   1   1   0   2   0   0   1   0   2   0   1   1   2   1   0   2   1   2   0   0   0   1   1   1   1   1   1   0   2   1   0   1   1   0   2   1   1   1   1   2   1   0   2   1   2   1   1   0   1   1   0   2   0   1   0   1   1   2   1   1   1   1   2   1   1   2   1   2   1   2   2   2   0   0   2   1
 MK-1-14                1   2   2   0   2   0   1   0   1   2   2   0   2   2   1   2   1   0   2   0   2   2   2   0   1   2   1   1   0   1   0   0   1   1   1   1   0   0   2   1   2   2   2   1   1   0   2   1   0   0   1   0   2   1   2   1   1   1   2   1   0   1   0   1   1   2   1   0   1   1   1   1   1   1   0   1   0   0   1   0   2   2   2   0   1   2   0   1   1   2   1   2   1   1   1   0   0   0   0   2   1   0   2   1   1   2   2   1   2   1   0   1   2   1   2   0   1   1   1   2   0   2   1   1   1   1   0   2   0   1   1   1   2   0   1   1   1   1   0   1   1   2   0   0   0   1   1   1   1   1   1   0   2   1   0   1   1   0   0   1   1   2   1   1   1   0   2   1   2   2   1   0   1   1   0   2   0   1   0   1   2   2   0   1   1   0   2   1   1   2   1   2   1   2   1   1   0   1   2   1
 MK-1-15                1   2   1   0   1   0   1   2   2   2   2   0   2   2   0   2   1   0   2   0   2   2   2   0   1   2   1   1   0   1   0   0   1   2   1   1   0   1   2   1   1   2   2   1   1   0   1   1   0   0   1   0   1   1   2   2   1   0   2   1   0   1   0   1   1   2   1   0   1   2   1   1   1   1   0   0   0   0   1   0   2   1   2   0   0   2   0   0   1   2   1   2   1   1   1   0   1   0   0   2   1   1   2   0   1   2   1   1   2   1   0   1   2   1   2   0   1   1   1   1   0   2   1   1   1   1   1   2   0   1   1   1   2   0   1   0   1   0   0   1   1   2   0   0   0   2   1   1   1   1   1   0   2   1   0   1   1   0   0   1   1   2   1   1   1   0   2   1   2   1   1   0   1   1   0   2   0   1   1   1   2   1   0   0   1   0   2   1   1   2   1   2   1   2   1   2   0   1   2   1
 MK-1-16                1   2   1   0   1   0   1   1   2   1   2   0   2   2   0   2   1   0   2   0   2   2   2   1   2   2   1   2   1   2   0   0   1   2   1   1   0   1   2   1   1   2   2   1   1   0   1   1   0   0   1   0   1   0   2   2   1   0   2   2   0   2   0   1   1   2   1   0   1   2   1   2   1   1   0   0   0   0   1   0   2   1   2   1   0   2   0   0   1   2   1   2   1   0   1   0   1   0   0   1   1   1   2   0   1   1   1   1   2   1   0   1   2   1   2   0   2   1   0   1   0   1   1   0   1   1   1   2   0   1   1   0   2   1   1   0   1   0   0   1   1   2   0   0   0   2   1   1   2   1   1   0   2   1   0   1   1   0   0   1   1   2   2   1   1   0   2   1   2   0   1   0   1   1   0   1   0   1   1   1   2   1   0   1   1   1   2   1   1   2   1   2   1   2   1   2   0   1   2   1
 MK-2-1                 0   0   1   0   2   0   0   0   1   1   1   0   0   2   0   2   1   0   2   1   2   2   2   1   2   2   1   1   0   1   1   0   1   1   1   2   0   2   1   1   1   2   2   0   2   1   1   2   1   1   2   2   1   1   1   2   0   1   1   0   1   1   2   0   0   2   1   1   2   0   1   2   0   1   2   0   1   1   1   1   0   0   1   2   1   0   0   1   1   2   1   0   2   0   0   1   2   1   1   2   1   1   1   2   1   1   2   2   1   2   0   1   0   2   0   1   1   2   1   0   1   2   1   2   0   1   1   1   1   2   2   2   0   0   0   1   1   0   1   0   0   2   0   0   1   1   1   2   0   0   1   2   1   0   0   1   0   1   1   0   2   2   1   0   1   1   2   0   1   2   0   1   1   1   1   2   0   0   1   1   0   2   2   1   1   1   1   1   2   1   1   2   0   0   0   1   1   2   2   0
 MK-2-2                 0   0   1   0   2   0   0   0   1   1   1   0   0   1   0   1   1   0   2   1   2   2   1   1   2   2   1   1   0   1   1   1   1   2   1   2   0   2   1   1   1   2   2   0   1   1   1   2   1   1   1   2   0   1   2   2   1   1   1   0   1   1   1   1   0   2   1   1   1   0   1   2   1   1   2   0   1   1   1   1   0   0   1   2   1   0   0   1   1   2   1   0   2   0   1   2   2   1   2   2   2   1   2   2   1   1   2   2   1   2   0   1   0   2   1   1   1   2   0   0   1   2   1   2   0   1   1   1   2   2   2   2   0   0   0   1   1   0   1   0   0   2   0   0   1   0   1   2   1   0   1   2   1   0   0   1   0   0   1   0   2   2   1   0   1   2   2   0   1   1   0   1   0   1   1   1   0   0   0   1   1   1   2   2   1   2   1   1   2   2   0   2   0   0   0   1   1   2   2   0
 MK-2-3                 0   0   1   1   2   0   1   0   1   2   1   0   0   0   0   0   1   0   2   1   2   1   1   1   1   2   1   1   0   1   1   1   1   1   1   2   0   0   1   1   1   2   1   0   1   2   1   2   1   1   1   2   2   2   2   2   1   2   1   0   1   1   1   1   1   1   1   1   1   0   1   2   1   1   2   0   1   1   0   1   0   0   1   2   1   0   0   1   1   2   1   0   2   1   1   1   2   1   2   2   2   1   2   2   1   1   2   2   1   2   1   0   0   1   1   1   1   2   0   1   1   1   1   2   0   1   1   1   2   2   2   1   0   0   0   1   1   0   2   0   0   2   1   0   1   0   1   2   1   0   0   2   1   0   0   1   0   0   1   0   2   2   1   0   1   1   1   0   2   1   0   1   0   0   1   2   1   1   0   1   1   1   2   2   1   2   2   1   2   2   0   1   0   1   0   1   1   2   2   0
 MK-2-4                 1   0   1   1   1   0   2   0   0   1   1   0   1   0   0   0   1   0   1   1   2   1   1   1   1   2   1   1   0   1   0   1   1   2   2   2   0   1   1   1   1   2   1   1   1   2   1   2   1   1   1   2   2   1   2   1   1   2   1   1   1   1   1   1   1   0   0   2   2   1   2   1   1   0   1   0   1   1   0   2   1   0   1   1   1   0   0   1   1   2   1   0   2   2   1   1   2   1   2   2   1   1   2   2   1   1   2   2   1   2   1   0   1   1   1   1   0   2   1   1   1   1   1   2   0   1   1   1   1   2   2   1   0   0   0   0   1   0   2   0   0   1   1   0   1   1   1   2   1   0   0   2   1   2   1   0   0   0   1   1   2   2   1   0   1   0   1   1   2   1   0   1   0   1   1   2   2   1   1   0   1   1   2   2   0   2   2   1   2   2   0   1   0   1   0   1   1   2   2   0
 MK-2-5                 0   0   1   2   1   0   2   0   0   1   0   0   1   0   0   0   1   0   1   1   2   1   1   1   1   2   1   1   0   2   0   1   1   2   2   2   0   0   1   1   1   2   1   1   1   1   1   1   1   1   1   2   2   1   2   2   1   2   1   2   1   2   2   1   2   0   0   2   2   1   1   1   1   0   1   1   1   1   0   2   1   0   1   2   2   0   0   1   1   2   1   0   1   1   1   1   2   1   2   1   1   1   2   2   1   1   1   1   1   2   1   0   1   1   1   1   1   1   1   2   1   1   0   2   0   0   1   1   0   2   2   0   0   0   1   0   2   1   2   0   0   0   1   0   0   1   2   2   0   0   0   2   1   2   0   0   0   0   2   1   1   1   1   0   1   0   1   1   2   1   1   1   1   1   1   2   2   1   1   0   1   1   2   2   0   1   2   1   2   2   0   1   0   1   1   1   1   2   2   0
 MK-2-6                 0   1   1   2   1   0   1   0   0   1   0   0   1   0   0   0   1   0   1   1   1   0   1   1   1   2   1   1   1   1   0   1   1   2   2   2   0   0   1   1   1   2   1   1   1   1   1   1   1   2   1   2   2   1   1   2   1   2   1   2   0   2   2   0   2   0   1   2   2   1   1   1   1   0   1   1   1   1   1   2   1   0   1   2   2   0   1   1   1   2   2   0   1   0   1   1   2   1   2   1   1   1   2   2   1   1   1   1   1   2   1   0   1   1   1   1   1   1   1   2   1   1   0   2   0   0   1   1   1   2   2   0   1   0   1   0   2   1   1   0   0   0   1   0   0   2   2   2   0   1   0   2   1   2   0   0   0   0   2   2   1   1   1   0   1   0   1   1   2   0   1   1   1   1   1   2   2   1   1   1   1   1   2   1   0   1   2   2   2   2   0   1   0   1   1   1   1   1   2   0
 MK-2-7                 0   1   1   2   1   1   1   0   0   1   0   0   1   0   0   0   1   0   0   1   1   0   1   1   1   2   1   1   1   0   0   1   1   2   2   2   0   0   1   1   1   2   1   1   1   1   1   0   1   1   1   0   2   1   2   2   1   2   1   2   0   1   2   0   2   1   1   2   2   0   1   1   1   0   1   0   1   1   1   1   2   0   1   2   1   0   1   1   1   2   2   0   1   1   0   1   2   1   2   1   1   1   2   2   1   1   1   1   2   2   1   0   1   1   1   1   1   1   2   2   1   1   0   2   0   1   1   1   1   2   2   0   1   0   1   0   2   1   1   0   0   0   1   0   0   1   1   2   0   1   0   2   1   2   0   0   0   0   1   2   2   1   1   0   2   0   1   1   2   0   1   2   0   1   1   2   1   1   0   1   1   1   2   2   0   0   1   2   2   2   0   1   0   1   1   1   1   1   2   1
 MK-2-8                 0   0   1   2   1   1   2   0   1   1   0   0   1   0   0   1   1   0   0   1   1   0   0   1   1   2   1   1   2   0   0   0   1   2   2   2   0   1   1   0   1   2   1   0   1   1   1   0   2   1   1   0   2   1   2   2   1   2   1   1   0   1   1   0   2   1   2   2   1   0   1   1   1   0   1   0   0   1   1   1   2   0   1   2   1   0   1   1   0   2   2   0   0   1   0   1   2   2   2   1   2   1   2   1   1   1   1   1   2   2   1   0   0   1   1   1   2   1   2   2   1   1   0   2   0   1   1   2   1   2   2   0   1   0   2   0   2   1   1   0   0   0   1   0   1   1   1   2   0   1   0   2   1   2   2   1   0   0   1   2   1   1   2   0   2   0   1   1   2   0   0   2   1   1   1   2   1   1   0   1   1   1   2   2   1   0   1   1   2   2   0   1   0   1   1   1   1   1   2   1
 MK-2-9                 0   0   1   2   1   1   2   0   1   1   0   0   1   0   0   1   1   0   1   1   1   0   0   1   0   2   1   1   2   0   0   0   1   2   2   2   1   1   1   1   1   2   1   0   1   1   1   0   2   1   1   0   2   1   2   2   2   1   0   1   0   2   1   0   2   1   1   2   1   0   0   1   1   0   1   0   0   1   1   0   2   0   1   2   1   0   1   1   0   2   2   0   1   1   0   1   2   2   2   1   2   1   1   1   1   1   1   1   2   2   1   1   0   2   1   1   2   1   2   2   2   2   0   2   0   2   1   2   1   2   2   0   1   0   1   0   2   1   1   0   0   0   1   1   1   1   0   2   0   1   0   2   1   2   2   1   1   0   1   1   1   1   2   1   1   0   1   2   2   0   0   1   0   1   1   2   1   1   0   1   1   1   1   2   1   0   1   1   2   1   1   0   0   1   1   1   1   1   2   1
 MK-2-10                0   0   1   2   1   1   2   0   1   1   0   0   0   0   0   1   1   0   1   1   1   0   0   1   1   2   1   1   2   0   0   0   1   2   2   2   1   0   1   2   1   1   1   0   1   1   1   0   2   1   1   0   2   1   2   2   2   0   0   1   1   2   1   0   2   1   2   1   1   0   0   1   2   0   1   0   0   1   1   0   2   0   1   2   1   1   0   1   0   2   1   0   1   2   0   1   2   2   2   1   1   1   1   1   1   2   1   1   2   1   1   1   0   2   1   1   2   1   2   2   2   2   0   2   1   1   1   2   1   2   2   1   1   0   1   0   2   1   1   0   0   0   0   1   0   1   0   2   0   1   0   2   1   2   2   1   2   0   1   1   1   1   2   1   1   0   0   2   2   0   0   1   0   1   1   2   1   1   0   1   1   1   2   2   1   0   1   1   2   1   1   0   0   1   1   1   2   1   2   1
 MK-2-11                0   0   1   1   1   1   2   0   1   1   1   0   0   1   1   2   2   0   2   1   1   0   0   1   1   2   2   1   2   0   0   0   0   2   2   2   2   0   1   2   1   1   1   0   1   1   1   0   2   1   1   1   2   1   2   2   2   0   0   1   1   2   2   0   2   0   2   1   1   0   0   1   1   0   2   1   0   1   1   1   2   0   1   2   1   1   1   1   0   2   1   0   1   2   1   0   1   2   2   0   1   1   1   1   1   2   1   2   2   1   1   1   0   2   1   1   2   1   2   1   2   2   0   2   1   1   1   2   1   2   2   1   1   0   1   0   1   1   1   0   1   0   0   1   0   1   0   1   0   2   1   2   2   2   2   1   1   0   1   1   1   0   2   1   1   0   0   2   2   0   0   1   0   2   1   2   1   1   1   1   1   2   2   2   1   0   1   1   2   0   1   0   0   0   1   1   2   1   2   1
 MK-2-12                0   0   1   1   1   2   2   0   1   0   1   0   0   1   1   2   2   0   1   1   1   0   0   1   1   1   2   1   2   1   0   0   2   2   2   1   2   0   1   2   1   1   1   0   1   1   1   0   2   1   1   1   2   1   2   2   2   0   1   1   2   2   2   0   2   0   2   1   1   0   0   1   1   0   2   1   0   2   1   1   2   1   1   2   0   1   1   1   0   2   1   0   1   2   1   0   1   2   2   0   1   1   0   1   1   2   1   1   2   1   1   1   0   2   1   1   2   1   2   1   2   2   1   2   1   1   0   2   1   2   2   1   1   0   0   0   1   1   1   0   1   1   0   1   0   1   0   1   0   2   1   1   1   2   2   1   1   0   1   2   1   1   2   1   1   0   0   2   1   0   1   0   0   2   1   2   1   1   1   1   1   2   2   2   1   0   1   1   2   0   1   0   0   0   1   1   2   1   1   1
 MK-2-13                0   1   1   1   1   2   2   0   1   0   1   0   0   0   1   2   2   1   2   1   0   0   0   1   1   1   2   1   2   1   0   0   2   2   2   1   2   0   2   2   0   2   0   0   1   1   2   0   1   1   1   1   2   1   2   2   2   0   1   1   2   2   2   1   0   0   0   1   0   0   1   1   1   0   2   1   0   1   1   1   1   0   2   2   1   1   1   1   0   1   1   0   1   2   0   1   1   2   2   1   1   1   0   1   1   2   0   2   2   1   1   2   1   1   1   1   2   1   1   1   2   1   1   2   1   1   0   2   1   2   2   1   1   0   0   0   1   1   1   0   1   1   1   1   0   1   0   1   0   2   1   1   1   2   2   0   1   0   0   2   1   1   2   1   2   0   1   2   1   0   1   0   1   2   1   2   0   1   1   0   0   2   2   2   1   0   1   1   2   0   1   0   0   0   2   1   2   2   1   1
 MK-2-14                0   1   1   2   1   2   2   1   1   0   1   0   0   0   1   2   2   1   1   0   0   0   0   1   1   0   2   2   2   1   0   1   2   0   2   1   2   0   2   2   0   2   0   0   1   1   2   0   2   0   1   0   2   1   2   2   2   1   1   1   2   1   2   1   0   0   0   2   0   0   1   1   1   0   2   1   0   2   1   1   0   0   2   2   1   1   1   0   0   0   1   0   1   2   0   1   1   2   1   0   1   1   0   1   1   2   0   1   2   1   1   1   1   1   1   2   2   1   1   1   2   1   1   2   1   1   0   2   0   2   1   1   1   1   0   1   1   2   1   0   1   1   1   2   0   1   1   1   0   1   1   1   1   2   1   0   1   0   0   2   1   1   2   1   2   0   1   2   1   0   1   0   1   2   1   2   0   1   1   0   0   2   2   2   1   0   1   1   2   0   0   0   0   0   2   1   2   2   1   1
 MK-2-15                0   1   1   2   1   2   2   1   1   0   1   1   0   1   1   2   1   1   1   0   0   0   0   1   1   0   2   2   2   1   0   1   2   0   1   1   2   0   2   2   0   2   0   0   1   1   1   0   2   0   1   0   2   1   2   2   1   1   1   1   2   1   2   1   0   0   0   1   0   0   1   1   1   0   1   1   0   1   1   1   0   0   2   2   1   1   1   0   1   0   1   0   1   1   0   1   1   2   2   1   1   0   0   1   1   2   0   1   1   1   0   1   1   1   1   1   2   1   1   1   1   1   1   2   1   1   0   1   0   2   1   1   1   1   0   1   1   2   1   1   1   1   1   2   0   1   1   2   0   1   1   1   1   2   1   0   1   0   1   2   1   1   2   1   2   0   1   2   0   0   0   0   0   2   1   2   0   1   0   0   0   2   2   2   0   0   1   1   2   0   0   0   0   0   2   1   2   2   0   2
 MK-2-16                0   1   1   2   1   2   2   1   2   0   0   1   0   1   1   2   2   1   1   0   0   0   0   1   1   0   2   1   2   0   0   1   2   0   1   1   2   1   1   2   0   2   0   0   1   1   1   0   1   0   0   0   2   0   2   2   1   1   1   1   2   1   2   1   0   0   0   1   0   0   1   1   1   0   1   1   0   1   1   1   0   0   2   2   1   1   1   0   1   0   1   2   1   1   1   1   0   2   2   1   1   0   0   1   1   2   0   1   1   1   0   2   1   1   1   1   2   1   1   1   1   2   1   2   2   1   0   0   0   1   1   1   1   1   0   1   1   2   1   1   1   1   2   2   0   1   1   1   0   1   1   1   1   2   1   0   1   0   1   1   1   1   2   1   2   0   1   1   0   0   0   0   0   2   1   1   0   2   0   0   1   2   2   2   1   0   1   1   2   0   0   0   0   0   2   1   2   1   0   1
 MK-3-1                 2   0   0   2   1   0   0   1   1   1   0   0   2   0   1   2   2   1   1   1   0   0   1   0   0   0   1   0   2   2   1   1   2   0   0   0   1   0   2   1   0   1   0   1   1   1   1   0   0   0   2   2   1   0   1   1   1   2   2   1   0   1   1   1   1   0   2   0   1   1   2   1   0   2   1   2   2   2   2   1   1   2   0   0   2   1   2   0   1   0   2   2   1   0   1   0   1   2   2   0   0   0   1   1   1   0   1   1   1   1   1   0   1   1   2   0   0   2   2   1   2   1   0   2   2   0   0   0   0   2   1   2   1   1   1   2   1   1   2   1   1   2   1   1   1   2   2   2   1   0   2   0   1   1   1   1   1   1   2   1   1   1   1   1   2   0   2   1   1   1   1   1   0   0   2   1   0   0   1   1   1   2   2   2   1   1   2   1   0   1   0   0   0   1   2   2   2   0   0   0
 MK-3-2                 2   0   0   2   1   0   0   1   1   1   0   1   2   0   1   2   1   1   2   1   0   1   1   0   0   0   1   0   2   2   1   1   2   0   0   0   1   0   2   1   0   1   0   1   1   0   1   1   0   0   1   2   1   0   1   1   1   1   2   1   0   1   1   1   2   0   2   0   1   1   2   2   0   2   1   2   2   2   2   1   1   2   0   0   1   0   1   0   1   0   2   2   1   0   1   0   1   2   2   0   1   0   1   1   0   1   1   1   1   1   1   0   1   1   2   0   0   2   2   1   2   1   1   2   2   0   0   0   0   2   1   2   1   1   1   2   1   1   2   1   1   2   1   1   1   2   2   2   1   0   2   0   1   1   1   1   1   1   2   1   1   2   1   1   2   0   2   1   1   1   1   2   0   0   2   1   0   0   0   1   1   2   2   2   1   1   2   1   0   1   0   0   1   2   1   2   2   0   0   0
 MK-3-3                 1   0   0   2   2   0   1   1   1   1   1   1   2   0   1   2   2   1   2   1   0   1   0   0   1   1   1   0   2   2   0   2   2   0   0   0   1   0   2   1   0   1   0   1   2   0   1   1   1   1   1   2   2   0   1   1   1   1   2   1   0   0   1   1   2   0   2   0   0   1   2   2   0   2   2   1   1   2   2   1   1   2   0   1   1   0   1   0   1   0   2   1   0   1   1   0   1   2   2   1   1   0   1   1   0   1   1   2   1   1   1   0   2   1   2   1   0   2   2   1   2   1   1   1   2   0   0   0   0   2   1   2   1   1   1   2   1   1   2   1   1   2   1   1   0   2   2   2   1   1   2   0   1   1   1   1   2   1   2   1   1   2   1   1   2   1   2   1   1   1   1   2   0   0   2   1   1   0   0   1   1   1   1   2   1   1   1   1   0   1   1   0   1   1   2   2   2   0   0   0
 MK-3-4                 0   0   0   2   2   0   1   1   1   1   1   1   2   1   1   2   2   1   2   2   0   0   1   0   1   0   0   0   2   2   0   1   1   0   0   0   2   0   2   2   0   1   0   1   2   0   1   0   1   1   1   2   2   0   1   1   1   1   1   1   0   0   1   0   2   0   2   0   0   1   2   2   0   2   2   1   1   2   2   1   1   2   0   1   1   1   2   0   1   0   2   1   0   1   1   0   1   2   2   1   2   0   1   1   0   0   1   2   1   1   1   0   2   1   2   1   0   1   2   1   2   1   2   1   1   0   0   1   0   2   0   2   1   1   1   2   1   1   2   1   1   2   1   1   0   2   2   2   1   1   1   1   0   1   1   1   2   1   2   1   1   2   1   0   2   1   2   1   1   1   1   2   0   0   2   1   1   1   0   1   1   1   1   2   0   1   2   1   1   1   1   0   2   1   2   2   2   0   0   0
 MK-3-5                 0   0   1   2   2   0   0   1   1   0   1   1   2   1   1   1   2   1   2   1   0   0   1   0   1   0   1   1   2   2   0   1   1   0   0   0   2   0   2   2   0   1   0   1   2   0   1   0   1   1   2   2   2   0   1   1   1   1   1   1   0   0   1   1   2   0   2   1   0   1   2   2   0   2   2   1   1   2   2   1   0   2   1   1   0   1   2   0   1   0   2   1   0   2   1   0   1   2   2   2   1   0   1   1   1   0   1   2   1   1   1   1   2   2   2   1   0   1   2   1   2   1   2   1   1   0   0   1   0   2   1   2   1   1   1   2   1   1   1   1   1   1   1   1   0   2   2   2   1   0   1   1   0   1   1   1   2   2   2   1   1   2   1   0   1   0   1   0   1   2   1   2   0   0   2   1   1   1   0   1   1   1   1   2   0   1   2   2   1   1   1   0   2   1   2   2   2   0   0   0
 MK-3-6                 1   0   1   2   2   0   0   1   1   0   1   1   2   2   1   2   1   1   2   1   0   0   1   0   1   0   1   1   2   2   0   0   1   0   0   0   1   0   2   2   0   1   0   1   2   0   0   0   1   0   2   1   2   0   1   1   1   1   1   1   0   0   0   2   2   1   2   1   0   1   2   2   0   1   2   0   1   2   1   1   1   2   1   1   1   1   1   1   2   0   2   1   0   2   1   0   1   2   2   0   2   1   1   1   1   0   1   2   1   1   1   1   2   1   2   1   0   1   2   2   2   1   2   1   1   1   0   1   0   2   0   2   1   1   1   1   1   1   1   1   1   1   1   1   0   2   2   2   1   0   1   1   0   1   1   1   2   2   2   1   1   2   1   0   1   0   1   0   0   2   1   2   0   0   1   1   1   1   0   0   1   1   1   2   0   1   1   2   1   2   1   0   2   2   1   2   2   0   0   0
 MK-3-7                 1   0   1   2   2   0   0   1   1   0   1   1   2   2   2   1   1   1   2   1   0   0   1   0   1   0   1   1   2   1   0   0   1   0   0   0   1   0   1   1   1   1   1   1   2   0   0   0   1   0   2   1   1   0   1   1   1   1   1   1   0   0   0   2   2   1   1   1   0   1   2   2   1   1   2   0   2   2   1   0   1   2   2   1   1   1   1   1   1   1   2   1   0   2   1   0   2   2   1   1   1   1   1   1   1   0   1   2   1   1   1   1   2   1   1   2   0   1   2   2   2   0   1   1   0   0   0   1   1   2   0   1   1   1   1   1   0   1   1   1   1   0   1   1   0   2   2   2   1   1   1   1   0   1   1   1   2   2   2   1   1   2   1   0   1   1   1   0   0   2   1   1   1   0   1   1   2   1   0   0   1   1   1   2   0   1   1   1   1   2   1   0   2   1   1   1   1   0   0   0
 MK-3-8                 1   0   1   1   2   0   0   1   1   1   1   1   2   2   2   2   1   1   1   1   0   0   1   0   1   0   1   1   1   1   0   0   1   0   0   0   2   2   1   1   1   2   1   1   1   0   0   0   1   0   2   2   1   0   1   0   1   1   1   1   0   0   0   1   2   1   1   1   0   1   2   2   1   2   2   0   2   2   1   0   1   2   2   1   1   1   1   0   1   1   2   1   0   2   0   0   2   2   1   1   1   1   2   1   1   0   1   2   1   1   1   1   2   1   1   2   0   1   2   2   1   0   0   1   1   0   0   1   1   1   1   0   1   1   1   1   1   1   1   1   1   0   1   1   0   2   2   2   1   1   0   1   0   0   1   1   2   2   2   1   2   2   2   0   2   0   1   0   0   2   2   1   1   0   1   1   2   1   1   0   1   1   0   2   1   1   1   1   1   2   1   0   2   1   1   1   1   0   0   0
 MK-3-9                 1   0   1   1   2   0   0   2   1   1   1   1   2   1   2   1   1   1   1   1   1   1   1   0   1   0   1   1   1   1   0   0   1   0   1   0   2   2   1   1   2   2   1   0   1   0   1   0   0   0   2   2   1   0   1   0   2   1   0   0   1   0   0   1   2   1   1   1   0   1   2   2   2   2   2   0   2   2   1   1   0   2   2   1   1   1   1   1   1   0   2   1   0   2   0   1   2   2   0   1   1   1   1   1   1   0   1   2   0   1   1   1   2   1   0   2   0   1   1   2   1   0   0   0   1   1   0   1   1   1   1   0   1   1   1   1   1   1   1   1   1   0   1   1   2   2   2   2   1   1   0   1   0   0   1   1   2   2   2   1   2   2   2   0   2   0   1   1   1   2   2   1   0   0   1   1   2   1   1   0   0   1   1   2   1   1   1   1   0   2   1   0   2   1   1   1   1   1   0   0
 MK-3-10                1   0   1   1   2   1   0   2   2   0   2   1   2   1   2   1   1   1   1   1   1   1   1   1   0   0   1   1   1   1   0   0   1   0   1   0   2   1   1   1   2   2   1   0   0   1   0   0   0   0   2   1   1   0   1   1   1   1   1   0   1   0   0   1   2   1   1   1   0   1   2   1   1   2   2   1   2   2   1   1   0   1   1   1   1   1   1   1   1   0   2   1   0   2   0   1   2   2   0   1   1   1   1   1   1   0   2   2   1   1   1   1   2   1   1   2   0   2   2   1   1   1   0   2   1   1   0   1   2   1   1   0   2   1   2   1   1   1   1   1   1   0   1   1   2   2   2   2   1   1   0   1   1   0   1   1   2   1   2   1   2   2   2   0   2   0   1   1   1   2   2   1   1   0   2   1   1   1   1   0   0   1   0   2   1   1   1   1   1   2   2   0   2   2   1   1   0   1   0   0
 MK-3-11                1   0   1   1   2   1   0   2   2   0   2   1   2   1   2   1   1   1   0   1   1   1   0   1   0   0   1   1   1   1   0   0   1   0   1   1   2   1   1   1   2   2   1   0   0   1   0   0   0   1   2   2   1   0   1   1   1   2   2   0   1   0   0   1   2   1   1   1   0   2   2   1   1   2   2   1   2   2   1   1   0   1   1   1   1   1   1   1   1   1   1   1   0   1   1   1   2   2   0   1   1   1   2   1   1   0   2   0   1   1   1   1   2   1   1   2   0   2   2   1   2   1   1   2   0   0   0   1   2   1   0   1   2   1   1   1   1   1   1   1   1   0   1   1   1   2   2   2   1   1   0   0   0   2   1   0   2   1   2   1   2   2   1   0   2   0   1   1   1   2   2   1   2   0   2   1   1   1   1   0   0   1   0   1   1   1   2   1   1   2   2   1   2   2   1   1   1   1   0   0
 MK-3-12                1   0   1   1   2   1   1   2   2   0   2   1   2   2   2   1   0   1   0   1   1   1   0   1   0   0   1   0   1   2   0   0   1   1   1   1   2   0   1   1   2   2   1   0   0   1   0   0   0   1   2   2   0   0   0   1   1   2   2   0   1   0   1   1   2   1   2   1   0   1   2   1   1   2   2   1   2   2   2   1   0   1   1   1   1   1   1   1   1   1   1   1   0   1   1   1   2   2   0   1   1   2   2   1   1   0   2   0   1   1   1   1   2   1   1   2   0   2   1   1   2   1   1   2   0   0   0   1   2   1   0   1   2   1   1   1   1   1   1   1   1   0   2   1   1   1   1   1   1   2   0   1   0   2   1   0   2   1   2   0   2   2   1   0   2   0   2   1   0   2   2   1   2   0   2   1   1   1   1   1   0   1   0   1   1   1   1   1   1   2   2   1   2   1   1   1   1   1   0   0
 MK-3-13                1   0   1   1   2   1   1   2   2   1   2   1   2   2   2   1   0   1   0   1   1   1   0   1   0   0   0   0   2   2   0   0   1   1   2   1   1   0   2   1   2   2   1   1   1   1   0   1   0   1   1   2   0   0   0   1   1   2   2   1   1   0   1   1   2   1   2   1   0   1   2   1   1   2   2   1   1   2   1   1   0   1   1   1   1   0   1   1   1   1   1   1   1   1   1   1   2   2   0   1   2   2   2   1   1   0   1   0   1   1   0   1   2   1   1   2   0   2   2   1   2   1   1   2   0   1   0   1   2   0   0   1   2   2   1   0   1   1   0   1   1   0   2   1   1   1   1   1   1   1   0   1   0   2   1   0   2   1   2   0   2   2   0   0   2   0   1   2   1   2   2   0   2   0   1   1   1   1   1   1   0   0   0   2   1   0   1   1   1   1   2   2   2   1   1   1   1   1   0   0
 MK-3-14                1   0   1   1   2   1   1   0   2   1   2   1   2   2   2   1   0   2   2   1   1   1   0   1   0   0   1   0   2   2   0   0   1   1   2   1   1   0   1   2   2   2   1   1   1   2   0   0   0   1   1   2   0   0   0   1   0   2   2   1   1   0   1   1   1   1   2   2   0   1   2   1   1   1   2   1   1   2   1   1   0   2   1   1   1   0   1   1   1   1   1   1   2   1   1   1   2   2   0   1   2   2   2   1   1   0   1   0   1   1   0   0   2   1   1   2   0   2   2   1   2   1   1   1   0   1   0   1   2   0   0   1   2   2   2   0   1   1   0   1   1   0   2   1   0   0   2   1   2   2   0   1   0   2   1   0   2   1   2   0   0   2   1   0   2   0   1   2   1   2   2   0   2   1   1   2   0   0   1   1   0   1   1   2   1   0   1   0   1   1   2   2   2   1   1   1   1   1   0   0
 MK-3-15                1   0   1   1   2   2   1   0   2   2   1   0   2   2   2   0   0   2   2   1   1   1   0   1   1   0   1   0   2   2   0   0   1   1   2   2   1   0   1   2   2   2   1   1   1   1   0   0   1   2   1   2   1   1   0   1   0   2   2   1   1   0   2   1   1   1   1   2   0   1   2   1   1   1   2   1   1   2   1   1   1   2   2   1   1   1   0   2   1   1   1   1   1   2   1   2   2   2   0   1   2   1   2   1   1   0   1   0   1   1   0   0   2   1   1   2   0   1   2   1   2   1   1   1   0   1   0   2   2   0   0   1   2   1   2   0   1   1   0   1   2   1   2   1   0   0   2   1   2   2   0   0   0   2   1   0   2   1   2   0   1   2   1   0   2   0   1   1   1   2   2   1   2   0   1   2   0   0   1   1   0   1   1   2   1   1   1   0   2   1   2   2   2   1   1   1   2   1   0   0
 MK-3-16                1   0   1   1   2   1   2   2   2   2   1   0   2   2   2   0   0   2   2   1   1   1   0   1   1   0   1   0   1   2   0   1   1   0   1   1   1   0   2   1   2   2   1   0   1   1   2   0   1   1   1   2   1   1   0   1   1   2   2   1   1   0   2   1   1   1   2   2   0   1   1   2   0   1   1   2   1   2   1   1   2   2   2   1   1   1   0   2   0   1   1   1   1   2   1   2   2   2   0   2   2   1   2   1   1   0   1   0   2   1   0   0   2   1   1   2   0   1   2   1   2   1   0   1   0   1   0   2   2   0   0   1   2   1   2   0   1   0   0   0   2   2   2   1   0   0   1   0   2   2   1   0   0   2   1   0   2   2   2   0   2   2   1   0   2   0   1   1   1   2   1   1   2   0   1   2   0   1   1   1   0   1   1   2   1   1   1   1   2   1   2   1   2   1   1   1   1   1   0   0
 MK-4-1                 0   0   2   1   1   2   2   1   1   2   1   0   0   2   1   2   2   2   0   1   1   1   1   1   2   1   2   1   1   1   1   0   2   0   0   0   0   2   1   1   1   2   0   2   2   0   2   2   2   2   2   1   1   1   1   2   1   1   2   1   1   0   0   2   1   1   1   1   2   1   0   0   2   1   0   2   2   1   0   0   0   1   1   1   1   1   2   2   0   1   1   1   1   2   0   1   0   2   0   2   2   2   0   2   2   1   1   1   1   0   0   1   0   1   0   1   2   1   1   1   0   2   2   1   1   1   1   2   0   0   1   1   0   1   1   0   1   0   1   1   2   2   2   0   2   1   0   2   0   2   1   1   0   2   1   1   2   0   0   0   1   0   0   2   1   0   1   0   1   2   0   0   0   1   2   2   0   1   0   1   1   1   1   2   1   1   1   1   2   1   1   0   1   2   1   0   0   0   1   1
 MK-4-2                 1   0   2   0   1   2   2   1   2   2   1   0   0   0   1   2   2   2   1   0   1   1   0   1   1   1   2   1   1   1   1   0   2   0   0   0   0   2   1   1   1   1   0   2   2   0   2   2   2   2   1   2   1   1   1   1   1   1   2   1   1   0   0   2   1   2   1   1   2   0   0   0   2   2   0   2   2   1   0   0   0   1   1   0   1   1   2   2   0   1   1   1   1   2   0   1   1   2   0   2   2   1   1   2   2   1   1   0   1   1   0   1   0   1   0   1   2   1   0   1   0   1   2   1   1   1   1   1   0   0   1   0   0   1   1   0   1   1   1   1   1   2   2   0   2   1   0   2   0   2   1   1   0   2   1   1   2   0   0   0   1   0   0   2   1   0   2   0   1   2   0   0   1   1   2   2   0   1   1   1   1   1   1   1   1   1   1   2   1   1   1   1   1   2   1   1   0   0   1   1
 MK-4-3                 1   0   2   0   1   1   2   1   1   2   1   0   0   0   1   2   2   1   1   0   1   1   0   1   1   1   2   1   1   1   1   0   2   0   0   0   0   2   1   1   1   1   0   2   2   0   2   1   1   2   1   2   1   1   1   1   1   1   2   1   1   0   0   2   1   2   2   1   2   0   0   0   2   2   0   2   2   1   0   0   1   2   1   0   0   1   2   2   1   1   1   1   1   2   0   1   1   1   0   2   2   1   1   2   2   1   1   0   1   0   0   2   0   1   0   1   2   0   0   1   0   2   2   1   1   1   0   1   0   1   0   0   0   1   1   1   1   1   2   0   1   2   1   1   2   1   0   1   0   1   1   1   0   2   1   1   2   0   0   0   1   0   0   2   1   0   2   0   1   2   0   0   1   1   2   1   0   1   1   1   0   1   1   2   1   1   1   2   1   1   1   1   1   2   1   1   0   0   1   1
 MK-4-4                 1   0   2   0   1   1   2   1   1   2   1   0   0   0   1   2   2   1   1   0   2   1   1   1   1   1   2   1   1   1   1   0   2   0   0   0   1   1   1   1   1   0   0   2   2   0   2   0   1   2   2   2   1   1   1   1   1   1   2   1   1   0   0   1   1   1   2   2   2   0   0   0   2   2   1   2   2   1   0   0   2   2   1   0   1   1   2   2   1   1   1   1   0   2   1   1   0   1   0   2   1   1   1   2   2   1   1   0   2   0   1   2   0   1   0   1   2   0   0   2   0   1   2   1   1   1   0   1   0   1   0   0   0   1   0   2   1   1   1   0   1   2   1   1   2   1   0   1   0   1   1   1   0   2   1   1   2   0   0   0   1   0   0   2   1   0   2   0   1   0   0   0   1   0   2   1   0   1   1   1   0   1   1   2   2   1   1   1   1   0   1   2   1   2   1   1   0   0   1   1
 MK-4-5                 1   0   2   0   1   2   1   1   1   2   1   0   0   0   1   2   2   1   1   0   2   1   1   1   1   1   1   1   1   1   1   0   2   0   0   0   2   1   1   1   1   0   0   2   2   1   2   0   2   2   2   1   1   0   1   1   1   1   2   2   1   0   0   1   1   1   2   2   1   0   0   1   2   0   1   1   2   1   0   0   2   1   0   0   1   1   2   2   1   1   1   1   1   2   1   0   0   1   0   2   1   1   1   2   2   1   1   0   2   1   1   1   0   1   0   0   2   0   0   2   0   1   0   0   1   1   0   1   0   1   0   0   0   1   0   2   1   1   1   0   1   2   1   1   2   1   0   1   1   1   1   0   0   2   1   1   2   1   0   0   1   1   0   2   1   0   2   0   1   1   0   1   1   0   2   1   0   1   1   1   0   1   2   2   2   2   1   1   1   0   1   2   1   2   1   1   0   0   1   1
 MK-4-6                 0   0   2   0   1   2   1   1   1   2   1   0   0   1   1   1   2   1   1   0   2   1   1   1   1   1   1   1   1   1   1   0   2   0   0   0   2   1   1   1   1   1   0   2   2   1   2   0   2   2   2   1   0   0   1   1   1   0   2   2   1   0   1   1   1   2   2   2   1   0   0   1   2   0   2   1   2   1   0   1   2   2   0   0   1   1   2   2   1   1   1   2   1   2   1   1   0   1   0   2   1   0   1   2   2   1   1   0   2   1   1   1   0   1   0   0   2   0   0   2   1   1   1   0   1   1   1   1   0   1   0   0   0   1   2   1   1   1   1   1   1   1   1   1   1   1   0   1   1   1   1   0   0   2   1   1   2   1   0   0   1   1   0   2   1   0   1   1   1   1   0   1   1   0   2   1   0   1   1   1   1   1   2   2   2   2   1   1   1   0   1   2   1   2   1   1   0   0   1   1
 MK-4-7                 1   1   2   1   2   2   1   1   1   2   1   0   0   1   1   1   2   2   1   0   2   1   2   1   0   1   1   2   1   0   1   0   1   0   0   0   2   1   1   1   1   1   0   2   1   1   2   0   2   2   2   1   1   0   2   0   1   0   2   2   1   0   1   0   1   1   1   2   0   0   0   1   2   0   1   1   2   2   0   1   2   2   0   1   0   1   2   2   1   1   1   2   1   2   1   1   1   1   0   2   1   0   1   2   2   1   1   1   1   0   1   1   0   1   1   0   2   0   1   2   1   1   1   0   1   1   1   1   1   1   1   1   1   1   2   1   1   1   0   1   1   1   1   1   1   1   0   1   1   0   1   0   0   2   1   1   2   1   0   0   1   2   0   2   1   0   1   1   2   1   0   1   1   0   2   1   0   0   1   1   2   0   2   1   2   2   1   1   1   0   1   2   1   2   1   1   0   0   1   1
 MK-4-8                 1   1   2   1   2   2   1   1   1   2   0   0   0   1   1   0   2   2   1   1   2   1   2   1   0   1   0   1   1   0   2   0   1   0   0   0   1   1   1   1   1   1   0   1   1   1   2   0   2   2   2   1   1   0   2   0   1   0   2   2   1   0   0   0   1   1   1   2   0   0   1   1   2   0   1   2   2   2   0   2   2   2   0   1   0   1   2   2   2   1   1   2   1   1   1   0   1   1   0   1   0   1   2   2   2   1   1   1   1   0   1   1   0   1   1   0   2   0   1   1   1   1   1   0   1   1   1   2   1   1   0   1   1   1   2   1   2   0   0   0   1   1   1   1   1   1   0   1   1   0   1   0   0   2   1   1   1   1   0   0   0   2   0   2   1   1   1   1   2   1   1   1   1   1   1   1   0   1   1   2   2   0   2   2   1   2   1   1   1   1   1   2   1   1   1   1   1   0   1   2
 MK-4-9                 1   2   2   0   2   2   1   1   1   2   0   0   0   1   0   0   2   2   1   1   2   1   2   1   0   1   0   1   1   0   2   0   0   0   0   0   1   1   1   1   1   1   0   1   1   1   2   0   1   1   2   1   1   0   2   0   1   1   2   1   0   0   0   0   1   1   1   2   0   0   1   1   1   0   1   2   2   1   0   2   2   2   0   1   0   1   1   2   1   1   0   1   1   1   1   0   1   1   0   1   1   1   2   2   1   1   0   1   1   0   1   1   0   1   1   0   2   0   1   1   2   1   1   1   1   1   1   2   1   1   0   1   1   1   2   1   2   0   0   0   1   1   1   1   1   1   0   1   1   0   1   0   0   2   2   1   0   1   0   0   0   2   0   2   0   1   1   1   2   1   1   1   1   2   1   1   1   1   1   2   2   0   2   2   1   1   2   1   1   1   1   2   1   1   1   1   1   0   2   1
 MK-4-10                1   2   2   0   2   2   1   1   1   2   0   0   0   1   0   0   1   2   1   1   2   1   2   1   0   1   0   0   1   0   2   0   0   0   0   1   1   1   1   2   0   0   0   1   1   1   2   1   0   1   1   1   1   0   2   0   1   1   2   1   0   0   1   0   1   1   1   2   0   0   1   1   1   1   1   2   1   1   1   2   2   2   0   1   0   1   1   1   1   1   0   1   1   1   1   0   1   1   0   1   0   1   2   1   1   1   0   1   1   0   1   1   1   1   1   1   2   0   1   1   2   1   1   1   1   1   1   2   1   0   0   1   1   1   2   1   2   0   0   0   1   2   1   1   1   2   1   1   1   0   1   0   0   2   2   1   0   2   0   0   0   2   0   2   0   1   2   1   2   1   1   1   1   2   1   1   1   1   2   2   2   0   2   2   1   2   1   1   1   1   1   2   1   1   1   1   1   0   2   1
 MK-4-11                1   2   1   0   2   2   1   1   1   2   0   1   0   1   0   0   1   2   1   0   2   1   1   2   0   1   0   0   1   0   2   0   0   0   0   1   1   1   1   2   0   0   0   2   1   1   2   1   1   1   0   1   1   0   2   0   1   1   1   1   0   0   1   0   2   1   2   1   0   1   0   1   1   1   1   2   2   0   1   2   2   2   0   1   0   1   1   1   1   2   0   1   0   1   2   0   1   1   0   1   0   1   2   2   1   2   0   1   1   0   0   1   1   1   2   2   2   0   1   1   1   1   0   1   1   1   2   1   1   0   0   1   1   2   2   1   2   0   0   0   0   2   1   1   1   1   1   1   1   0   1   0   0   2   2   1   0   2   0   0   0   2   0   2   1   1   2   1   2   1   1   1   1   2   1   1   1   1   2   2   2   0   2   2   1   2   1   1   1   1   1   2   1   1   1   0   1   1   2   0
 MK-4-12                1   2   1   0   2   2   1   1   1   1   0   0   0   1   0   0   2   2   1   0   2   1   1   2   1   1   1   1   0   0   2   0   0   0   0   1   1   1   1   1   0   0   0   2   1   1   2   1   1   1   0   0   1   1   1   0   1   2   1   1   0   0   1   0   2   1   2   1   1   1   1   2   2   1   1   2   2   0   1   1   2   2   0   1   0   1   1   1   1   2   0   1   0   1   2   0   1   1   0   1   0   2   2   2   1   2   1   1   1   0   2   1   2   1   1   2   2   0   1   1   1   1   0   1   2   2   2   1   1   1   0   1   1   1   2   1   2   0   1   0   0   2   1   1   1   1   0   0   1   0   1   1   1   2   2   1   0   2   0   0   0   2   0   2   1   1   2   1   2   1   1   1   0   2   1   1   1   1   2   2   2   0   2   2   1   2   1   2   1   1   1   1   2   1   1   0   1   1   2   1
 MK-4-13                2   2   1   0   2   2   1   1   2   1   0   1   0   1   0   0   2   2   1   1   2   1   1   2   1   1   1   2   1   0   2   0   0   0   1   1   1   1   1   1   0   0   0   2   1   1   2   1   2   1   0   0   1   1   1   1   1   2   1   1   0   1   1   0   2   1   2   1   1   2   1   2   2   1   1   2   2   0   1   1   2   2   1   1   0   1   1   1   1   2   0   2   0   1   2   0   1   2   1   1   0   2   1   2   1   2   2   1   1   0   2   1   2   1   1   1   2   0   1   0   1   1   0   1   2   2   2   1   1   1   0   1   1   2   2   1   2   0   1   0   2   2   2   0   1   1   0   0   1   0   1   1   1   1   2   1   1   2   0   0   2   2   0   1   1   1   2   1   2   1   1   1   0   2   1   1   0   1   2   2   2   0   2   2   1   2   1   2   1   1   2   1   2   1   1   0   1   1   2   0
 MK-4-14                1   2   1   1   1   2   1   0   2   0   0   1   0   1   0   0   2   1   1   1   2   1   1   2   0   1   1   2   1   0   2   1   0   0   1   1   1   1   1   1   0   0   0   2   1   2   2   1   2   1   0   0   1   1   1   1   1   2   1   1   2   1   1   0   2   1   2   1   1   2   1   2   1   1   1   2   2   0   1   2   1   2   1   1   0   1   0   1   1   2   1   2   0   1   2   0   1   2   1   1   1   2   1   2   1   2   1   1   1   0   2   1   2   1   1   1   2   0   1   0   1   1   0   1   2   2   2   1   1   0   0   1   2   2   2   1   2   0   2   1   2   2   2   0   1   1   0   0   1   0   1   2   1   1   1   1   1   2   0   1   2   2   0   1   2   0   2   1   1   1   0   1   0   2   1   1   0   1   2   2   2   0   2   2   0   1   1   2   1   1   2   1   2   1   1   1   1   1   2   0
 MK-4-15                1   2   1   1   2   1   1   0   2   0   0   1   0   0   1   0   2   1   1   1   2   1   1   2   0   1   1   2   1   0   1   2   0   0   1   1   1   1   1   1   0   0   0   2   1   2   0   1   2   1   0   0   1   0   1   1   1   1   1   1   1   1   2   0   2   1   2   1   1   2   2   1   0   1   1   2   2   0   2   2   1   2   1   1   0   1   0   1   1   1   1   1   0   2   2   0   0   2   1   1   1   2   2   1   1   2   1   1   1   0   1   1   1   1   1   1   2   1   1   1   1   0   0   1   1   2   2   0   0   0   0   0   2   1   2   1   2   0   2   1   2   2   2   0   1   1   0   0   1   0   0   2   1   1   1   1   1   2   0   0   2   2   0   1   2   0   2   1   1   1   0   1   0   2   2   1   0   1   2   2   2   1   2   2   0   1   1   2   1   1   2   1   2   1   1   1   1   1   2   1
 MK-4-16                1   1   1   1   2   1   1   0   2   0   0   1   0   1   1   0   2   1   1   1   2   1   1   2   0   1   2   2   1   1   0   2   0   0   1   1   1   1   0   1   0   0   0   2   1   2   0   1   2   1   0   0   0   0   1   1   0   1   1   1   1   1   2   0   2   1   2   1   1   2   1   1   0   1   1   1   2   0   2   2   1   2   1   1   1   0   0   0   1   1   1   1   0   2   2   0   0   2   1   1   1   1   1   1   1   2   1   0   1   0   1   0   1   1   0   2   2   1   1   1   0   0   0   1   1   2   2   1   0   0   0   0   2   1   2   0   2   0   2   1   2   2   2   0   1   1   0   0   1   0   0   2   1   1   1   1   0   1   0   0   1   2   0   1   2   0   2   2   0   1   0   1   0   2   2   1   0   1   2   2   2   1   2   2   0   1   2   2   1   1   2   1   1   2   1   0   2   1   2   0
 MK-5-1                 1   1   2   2   0   1   2   1   0   2   0   2   2   1   2   0   1   1   2   0   1   1   2   1   2   1   0   0   0   1   0   2   2   2   0   2   1   0   0   1   1   1   2   1   0   0   0   1   2   0   2   2   1   1   2   1   1   0   0   0   2   2   0   1   0   1   1   2   1   0   0   2   1   1   1   0   2   2   1   0   2   0   1   1   0   2   0   1   1   0   1   1   1   0   0   2   2   0   1   0   1   2   1   2   0   1   2   2   2   1   1   2   0   0   2   0   0   1   1   1   1   1   0   2   1   1   1   1   1   1   2   1   1   0   2   2   1   2   1   0   0   0   2   1   2   0   0   1   1   0   1   1   2   0   2   1   0   2   1   1   0   1   1   0   1   2   1   1   1   0   1   1   1   1   0   1   2   1   1   1   1   0   1   2   1   0   1   0   2   2   1   2   1   2   2   1   2   0   0   2
 MK-5-2                 1   1   2   2   1   1   2   1   1   1   0   2   1   1   2   0   1   1   2   0   1   0   2   1   2   1   0   0   0   1   0   2   2   1   1   2   2   0   0   1   2   1   2   1   0   1   0   1   1   0   2   1   0   1   2   1   1   1   1   0   2   2   0   1   0   1   1   2   0   0   0   2   1   1   1   0   2   2   1   0   1   0   2   1   0   2   0   2   2   0   0   2   1   0   0   2   2   0   1   1   1   2   1   2   0   1   1   2   2   1   1   1   0   1   2   0   0   0   1   1   2   1   0   2   1   0   1   1   0   1   2   0   1   0   1   2   1   2   1   0   0   1   2   1   2   0   0   1   2   0   1   1   2   0   2   1   0   2   0   1   0   1   1   0   1   0   1   2   1   0   1   1   1   1   0   0   2   1   1   1   1   0   2   2   1   0   1   0   2   1   1   2   1   2   2   1   2   1   0   2
 MK-5-3                 1   0   2   1   1   1   2   1   1   2   0   2   1   1   1   0   1   1   2   1   1   0   2   0   2   1   1   0   1   1   0   2   2   1   0   2   1   0   1   1   2   1   2   1   0   1   0   1   1   0   2   1   0   1   2   1   1   1   1   0   2   2   0   1   0   0   1   2   0   0   0   2   1   1   1   0   2   2   0   1   2   0   2   1   1   2   0   2   2   0   0   2   1   0   1   2   2   0   1   1   1   2   1   2   0   0   1   2   1   1   1   1   0   1   2   0   0   1   1   1   2   1   0   1   1   0   1   1   0   1   0   0   1   0   0   2   1   2   1   0   0   1   0   1   2   0   1   1   2   0   1   1   2   0   2   1   1   2   0   2   0   1   1   0   1   0   2   2   1   1   1   1   0   1   0   1   2   1   1   1   0   0   2   2   1   0   1   1   2   1   1   2   2   2   2   1   2   1   1   2
 MK-5-4                 1   0   2   1   1   0   2   0   1   2   0   2   1   1   1   2   1   1   2   2   1   0   2   1   2   1   1   0   1   0   1   2   2   1   0   2   1   0   1   1   2   1   2   1   0   1   0   1   1   2   2   1   0   1   2   1   1   1   1   0   2   2   0   1   0   1   1   2   0   0   1   2   2   1   1   0   2   2   0   0   2   1   2   1   1   2   0   1   1   0   0   2   0   0   1   2   2   0   1   1   1   2   2   2   0   1   1   2   1   1   1   1   0   1   2   0   0   0   0   1   2   1   0   1   1   0   0   1   0   1   1   0   1   1   0   2   1   0   1   1   0   1   0   1   2   0   1   0   1   0   1   1   2   0   1   1   1   1   0   2   0   1   2   0   2   1   2   2   1   1   1   1   0   1   0   1   2   1   1   1   0   0   1   2   1   0   1   1   2   1   1   2   2   2   1   1   1   1   1   2
 MK-5-5                 1   0   2   1   1   1   2   0   1   2   0   2   1   1   1   2   0   1   2   2   1   0   1   1   2   0   1   0   1   0   1   2   2   1   0   2   1   0   1   1   2   1   2   1   0   1   1   1   1   2   2   1   1   1   1   1   1   1   1   0   2   2   2   0   0   1   1   2   1   0   1   2   1   1   1   0   2   1   0   0   2   1   2   0   1   2   0   1   1   0   0   2   0   0   1   2   2   1   0   1   1   2   2   2   0   1   1   1   1   1   0   1   1   1   2   1   0   1   0   1   2   1   0   1   1   0   0   1   0   1   1   1   1   1   0   2   1   1   1   1   0   1   1   1   2   0   1   1   1   1   1   1   1   0   1   1   1   1   0   2   0   1   2   0   2   1   2   2   1   1   1   1   0   1   0   1   2   1   1   1   0   0   1   2   1   0   1   1   2   1   1   2   2   2   1   0   1   1   1   2
 MK-5-6                 1   0   1   1   1   1   1   1   1   2   0   2   1   1   2   1   0   0   1   2   1   0   1   1   2   0   1   0   1   0   1   0   2   1   0   2   1   0   2   1   2   1   2   2   0   1   1   1   1   2   2   1   1   1   1   1   1   1   1   0   1   2   1   0   1   0   1   1   1   0   1   2   1   1   2   0   2   1   0   0   2   1   2   0   2   2   0   1   1   0   1   2   0   0   1   2   2   1   0   1   1   1   2   2   0   1   1   1   1   1   0   1   1   1   2   2   0   1   0   1   2   1   0   2   1   1   0   1   1   0   1   1   1   1   0   2   1   1   1   2   0   1   1   1   2   1   0   1   1   1   1   0   1   0   1   0   1   1   0   2   2   1   2   0   2   0   2   2   1   1   1   1   1   1   0   1   2   1   1   1   0   0   1   2   1   0   1   1   2   1   1   2   2   2   1   1   1   1   1   1
 MK-5-7                 2   0   1   1   1   1   1   1   1   2   0   2   1   1   0   1   0   0   1   1   1   0   1   1   1   0   1   0   1   0   0   0   1   1   0   2   1   0   2   1   2   1   2   2   1   1   1   1   0   2   1   1   1   1   2   2   1   0   0   0   1   2   1   1   2   0   0   1   1   0   0   1   1   1   2   0   2   1   0   1   1   1   2   1   0   2   1   1   1   0   1   2   0   0   0   2   2   1   1   1   1   1   2   1   0   1   1   1   0   1   0   1   1   0   2   2   1   1   0   1   2   1   0   1   0   1   0   2   1   0   0   1   1   1   0   1   1   1   1   2   0   0   1   1   2   1   0   1   1   1   1   0   1   0   1   0   1   1   0   1   2   1   2   0   2   0   1   2   2   2   1   1   1   1   0   1   2   1   1   0   0   1   1   2   1   0   1   2   2   1   1   2   2   2   1   1   1   1   1   0
 MK-5-8                 2   0   2   0   1   1   2   1   1   1   0   1   2   1   0   1   0   1   1   1   2   0   1   2   1   0   0   0   1   0   0   0   1   1   0   1   1   1   2   1   2   2   2   2   1   1   1   0   0   2   1   1   0   1   2   2   1   0   1   0   1   1   1   0   1   0   1   1   2   0   0   1   1   1   2   0   2   2   0   1   1   1   1   1   1   2   1   0   1   0   1   1   0   1   0   2   2   1   1   1   1   0   2   1   1   1   1   1   1   2   0   1   1   0   2   2   1   2   0   1   2   1   0   1   0   2   0   2   1   0   0   1   1   1   0   2   1   1   1   1   1   0   2   0   2   1   0   2   1   1   1   0   1   0   1   0   1   1   0   1   2   1   2   0   2   0   1   2   2   1   2   1   1   1   0   1   2   1   1   0   0   1   0   2   1   0   0   2   2   1   0   2   2   2   1   0   1   1   1   0
 MK-5-9                 2   0   2   1   1   1   2   1   1   1   0   1   2   1   0   1   1   1   2   1   1   0   1   2   1   0   0   1   1   1   0   0   2   1   0   1   1   1   2   1   2   2   2   1   1   1   1   0   0   2   1   0   1   1   2   1   1   0   1   0   1   1   1   0   1   0   1   1   1   0   0   1   1   1   2   0   2   2   1   1   1   1   1   1   1   2   1   0   2   0   1   1   0   1   0   2   2   2   1   1   1   0   1   1   1   0   1   1   1   2   0   1   1   0   2   2   1   2   0   1   1   1   0   2   0   2   0   2   1   0   0   1   1   1   0   2   1   1   1   1   1   0   2   0   2   1   0   2   1   0   0   1   1   0   1   0   1   1   0   1   2   2   2   1   2   1   1   2   2   2   2   1   1   1   1   1   1   1   0   0   0   1   0   1   2   0   0   2   2   1   0   1   1   2   1   0   1   1   1   0
 MK-5-10                2   0   2   1   1   1   2   2   1   1   1   0   2   1   0   1   2   1   2   2   1   0   1   2   1   0   0   1   1   1   0   1   1   1   0   1   1   1   2   0   2   2   2   1   1   1   1   0   0   2   0   0   1   1   2   1   1   1   1   0   1   1   1   0   2   1   2   1   1   0   0   1   1   1   2   0   1   2   1   0   1   1   1   1   1   2   1   0   2   0   1   2   0   1   0   2   1   2   1   1   1   0   1   1   1   0   1   1   1   2   0   1   1   0   2   2   1   2   1   1   1   1   0   2   0   2   0   1   2   0   0   2   2   0   1   2   1   1   0   2   1   1   2   0   2   1   0   2   1   0   0   1   1   0   1   0   1   2   0   1   2   2   2   1   2   1   1   2   2   2   1   1   1   1   0   1   0   2   0   1   0   1   0   1   2   0   0   2   2   1   1   0   1   2   1   0   1   1   1   1
 MK-5-11                2   0   2   1   1   1   1   2   1   1   1   0   2   1   0   1   2   1   2   2   2   0   1   2   1   0   0   1   1   1   0   1   1   1   1   1   1   1   2   0   0   1   1   1   1   1   1   1   1   2   0   0   1   0   2   1   1   1   1   0   1   1   2   0   2   1   2   1   1   0   0   2   1   1   2   0   1   2   1   0   1   0   1   1   2   2   1   0   2   0   1   2   0   2   0   2   1   2   1   1   1   0   1   1   1   0   1   1   1   2   0   0   1   0   2   2   1   1   1   1   1   1   1   1   0   2   0   1   2   0   0   2   2   0   1   1   0   1   0   2   1   1   1   0   2   0   1   1   1   0   0   1   1   0   1   0   1   2   0   1   2   1   2   1   2   1   1   2   2   2   1   1   2   1   1   2   0   2   0   1   0   1   0   0   2   0   0   2   2   1   0   1   1   2   0   0   1   0   1   1
 MK-5-12                2   0   2   1   2   1   1   1   0   1   1   0   2   1   0   1   2   1   2   2   2   0   1   2   1   1   1   0   2   2   1   1   1   1   1   1   1   1   2   0   0   1   1   1   1   1   1   1   1   1   0   0   1   1   2   2   2   0   1   0   1   1   2   1   2   1   2   1   1   0   0   2   1   1   2   0   1   1   1   0   1   0   1   1   2   2   1   0   1   0   1   2   1   2   1   2   1   1   0   2   1   0   1   1   1   0   1   1   1   2   0   0   0   0   2   2   1   1   1   1   0   1   0   1   1   2   1   0   1   0   1   2   2   0   1   1   0   1   0   2   2   1   1   0   1   0   1   2   1   0   0   1   1   0   1   0   1   2   0   1   2   1   2   1   2   1   1   2   2   2   1   0   2   1   1   2   0   1   0   1   0   1   0   1   2   0   0   2   1   1   0   1   1   2   0   0   1   1   1   1
 MK-5-13                2   0   2   1   2   1   1   2   0   1   1   0   1   1   1   1   2   1   2   1   2   0   1   2   1   2   1   0   2   2   1   2   2   1   1   1   1   0   2   0   0   1   1   1   1   1   1   1   1   0   0   0   1   1   2   2   2   0   1   0   1   1   2   1   2   1   2   0   1   0   0   2   1   1   2   0   1   1   1   0   1   0   1   0   1   2   1   0   1   0   1   2   1   2   1   2   1   1   1   2   1   0   0   1   1   0   1   1   0   2   1   0   0   1   1   1   1   1   1   1   0   1   1   0   1   1   1   0   1   0   1   2   2   0   1   2   0   1   0   2   2   1   1   0   1   1   1   2   1   0   0   1   1   0   1   1   1   2   0   1   1   1   1   1   2   1   1   2   2   2   1   0   2   1   0   2   0   1   0   1   0   1   0   1   2   0   1   1   1   1   0   1   1   2   0   0   1   1   1   1
 MK-5-14                2   0   1   1   2   1   1   2   1   1   1   1   1   2   1   1   2   1   2   1   2   0   1   2   1   2   1   0   2   1   1   2   0   0   1   1   1   0   1   0   0   1   1   1   1   1   1   1   1   1   1   0   1   1   2   2   1   0   1   0   1   1   1   1   2   1   2   0   1   0   1   2   1   1   2   0   1   1   1   0   1   0   1   0   1   2   2   0   1   0   1   2   1   2   1   1   1   1   2   2   2   1   1   1   1   0   1   1   0   2   1   0   0   1   2   1   1   1   0   1   1   1   1   1   1   1   1   0   1   0   0   1   2   0   2   2   1   1   1   1   2   1   1   0   1   1   1   2   1   0   0   1   2   0   1   1   1   2   0   1   1   1   1   1   2   1   1   1   2   2   1   0   1   1   0   2   0   1   0   1   0   1   0   0   2   0   1   1   1   1   0   1   1   2   0   1   1   1   1   1
 MK-5-15                2   0   2   1   2   1   1   2   1   0   1   1   1   1   2   1   2   1   2   1   2   0   1   1   1   2   1   0   2   1   1   2   0   0   1   1   1   1   2   1   0   1   1   1   1   0   1   1   1   1   1   1   1   1   2   2   1   0   2   0   1   1   1   1   2   1   2   0   1   0   1   2   1   1   2   0   1   1   1   0   1   0   0   0   2   1   2   0   1   0   2   2   1   2   1   1   1   1   2   2   2   1   1   1   1   1   1   1   0   1   2   0   0   0   1   1   1   1   0   1   1   1   1   1   1   0   0   0   1   0   0   1   2   0   2   2   1   1   1   1   2   1   1   0   1   1   1   2   1   0   0   1   2   0   1   0   1   2   0   1   1   1   1   1   1   1   1   2   2   1   1   0   1   0   0   2   0   1   0   1   0   1   0   0   2   1   1   0   1   1   0   1   1   2   1   1   1   1   1   1
 MK-5-16                2   0   2   1   2   1   1   2   1   0   1   1   1   1   2   1   2   0   2   0   2   0   1   1   1   2   1   0   2   1   1   2   1   0   1   1   2   1   2   1   0   1   1   1   1   1   1   1   1   1   1   1   1   1   2   2   0   0   1   0   1   0   1   1   2   1   2   0   1   0   1   2   1   1   2   0   1   1   1   0   1   0   0   1   2   1   2   0   1   0   2   2   1   2   1   1   1   1   2   2   2   1   1   1   1   1   1   1   1   1   1   0   0   0   1   1   1   1   1   1   1   0   1   1   2   0   1   0   1   0   0   0   2   0   2   2   1   1   1   1   2   1   1   0   1   1   1   2   1   1   1   1   2   1   1   1   1   2   0   1   1   1   1   1   0   1   1   1   1   1   0   0   1   0   1   2   0   1   0   2   1   1   1   0   2   1   2   0   2   1   1   0   1   2   1   1   1   1   1   1
 MK-6-1                 1   1   1   0   1   1   1   0   1   1   1   2   1   1   2   0   1   0   1   0   1   1   2   0   1   2   1   0   0   1   1   1   0   0   0   1   1   1   0   1   1   1   0   0   0   1   1   1   1   2   2   1   1   0   2   0   1   1   2   1   1   0   1   1   0   2   2   1   2   1   1   0   1   1   1   0   1   2   1   0   2   2   1   2   1   1   2   2   0   1   2   1   1   2   1   1   2   2   2   1   0   1   1   1   2   1   2   1   1   0   1   2   0   1   0   1   2   2   2   1   2   0   0   1   1   1   0   2   1   1   1   2   2   2   1   0   2   2   2   2   0   1   2   1   1   1   0   1   1   1   1   1   1   0   1   1   0   1   2   0   1   1   0   0   1   0   1   1   1   0   2   0   1   2   1   1   0   1   2   2   1   1   1   1   0   1   1   2   1   0   0   1   2   2   2   1   1   0   1   1
 MK-6-2                 1   1   1   0   1   1   2   0   1   1   1   2   1   1   1   0   0   0   1   0   1   1   2   0   2   2   1   0   0   1   1   1   0   0   0   1   0   1   0   1   1   1   0   0   0   1   1   1   1   0   2   1   1   0   2   0   1   1   2   1   1   0   1   2   0   2   2   1   2   1   1   0   0   1   0   0   2   1   1   0   2   2   1   0   1   1   2   2   0   1   2   1   1   2   1   1   1   1   0   0   0   1   0   1   0   1   1   1   1   0   1   2   0   1   1   1   2   2   2   1   1   1   0   0   1   1   1   2   1   1   1   2   1   2   2   0   2   2   1   2   0   1   2   1   1   1   0   1   1   1   1   1   1   0   1   1   0   0   1   1   1   1   0   1   2   0   1   1   1   0   2   0   1   2   1   1   0   1   2   2   1   1   1   1   1   1   1   2   1   0   0   1   2   2   2   1   1   0   1   0
 MK-6-3                 1   1   1   0   1   1   2   0   1   2   1   2   1   2   1   0   0   1   1   0   1   1   2   0   2   2   1   0   0   1   1   0   0   0   0   1   0   1   0   0   1   1   0   0   1   1   1   1   1   0   2   2   1   0   2   0   1   1   2   2   1   1   1   1   0   2   2   1   2   1   1   0   0   1   0   0   1   1   1   0   2   1   1   0   2   1   2   2   0   0   2   1   1   2   0   1   1   0   0   0   0   1   0   1   0   0   1   1   1   0   1   1   1   1   2   2   2   2   2   1   1   1   0   0   1   1   1   2   1   1   1   2   1   1   2   0   2   2   1   2   0   1   2   1   1   1   0   1   1   0   1   1   1   0   0   1   1   1   1   0   1   1   0   0   2   0   1   1   1   0   2   0   1   2   1   1   0   1   2   2   1   1   1   1   1   1   2   2   0   0   0   1   2   2   2   1   1   1   1   0
 MK-6-4                 0   2   1   0   1   1   2   0   0   2   0   2   1   2   1   0   0   1   1   0   1   1   2   0   2   2   1   0   0   1   1   0   0   0   1   1   0   2   1   0   1   1   1   1   1   1   1   1   1   0   2   1   1   0   2   0   1   1   2   1   1   1   1   1   0   1   2   1   2   1   1   1   0   1   0   0   1   1   2   1   1   1   2   0   2   0   2   2   0   1   2   1   1   1   0   1   1   0   0   0   1   1   1   1   0   0   1   1   1   1   1   1   1   1   2   2   1   2   1   1   1   2   0   0   1   1   1   2   1   1   0   2   1   1   1   0   2   2   0   2   0   0   2   0   1   2   0   1   0   0   1   1   1   1   0   1   2   1   1   0   1   2   0   0   2   0   1   1   1   1   2   0   1   2   1   1   0   1   2   2   1   1   1   1   0   0   1   2   1   0   0   1   2   1   0   1   1   1   1   0
 MK-6-5                 0   1   1   0   1   1   1   0   0   1   0   2   1   2   1   0   0   1   1   2   1   1   2   0   2   2   1   0   1   1   1   0   0   0   1   1   0   2   0   0   1   1   1   2   1   1   1   0   1   0   2   1   1   0   2   0   1   1   2   1   1   1   1   1   0   2   2   1   2   2   1   2   0   0   0   0   1   1   1   1   2   1   2   0   1   0   2   1   0   1   2   1   1   1   0   1   1   1   1   0   1   1   1   1   0   0   1   2   1   1   1   1   1   1   1   1   1   1   1   1   0   1   1   1   1   1   1   2   1   1   0   2   1   1   0   0   1   2   0   2   1   0   2   0   1   2   0   1   1   0   0   1   0   1   1   1   2   1   1   0   1   2   0   0   2   0   1   1   0   1   2   2   1   2   1   1   1   0   2   2   1   1   0   1   0   0   1   2   1   0   0   1   2   2   1   1   1   1   1   0
 MK-6-6                 1   1   1   0   1   1   1   1   1   1   0   2   1   1   1   0   0   1   1   2   1   0   2   1   2   2   1   0   1   1   1   1   1   1   2   1   1   2   0   0   0   1   1   2   2   1   1   0   1   0   2   2   1   1   2   0   1   1   2   1   1   1   1   1   1   2   1   1   2   1   1   2   0   0   0   0   2   1   1   1   1   1   2   0   1   2   1   1   0   1   2   0   1   2   0   1   0   1   1   0   1   1   1   1   0   0   1   2   1   1   1   1   1   1   1   2   1   1   1   1   0   1   1   1   0   1   1   2   1   1   0   2   1   1   0   1   1   2   0   2   1   0   2   0   1   2   0   1   1   1   1   2   0   0   1   1   2   1   1   0   1   2   0   1   1   0   0   1   0   1   1   2   2   1   1   0   1   0   2   2   1   1   1   1   0   0   1   2   1   0   0   1   2   0   1   1   1   1   1   0
 MK-6-7                 0   1   0   1   1   2   1   1   1   1   1   2   1   0   1   0   0   1   1   2   1   0   2   0   1   2   1   0   1   2   1   1   0   1   2   1   1   2   0   0   0   1   1   2   2   1   0   0   1   0   2   2   0   1   1   1   1   1   2   0   1   2   1   1   1   1   1   1   2   0   1   2   1   0   0   0   2   1   1   1   0   1   2   0   0   2   1   2   0   1   2   0   1   2   0   1   0   0   1   2   1   1   1   1   0   0   1   2   1   1   1   1   1   1   1   2   0   1   1   1   0   1   1   1   0   1   1   1   0   1   0   2   1   1   0   1   1   2   0   2   1   0   2   0   1   2   0   1   1   1   1   2   0   0   1   1   1   1   1   0   1   1   0   1   0   0   0   1   0   1   1   2   2   1   1   0   1   0   2   2   1   1   1   1   0   0   0   2   0   0   0   0   2   0   2   1   0   1   0   0
 MK-6-8                 0   1   1   1   1   2   1   1   0   1   1   2   2   0   1   0   0   1   1   2   1   0   2   0   1   2   1   0   1   2   1   1   1   2   2   1   1   1   0   1   0   1   2   2   2   1   0   0   1   0   2   2   0   1   1   2   1   1   2   1   1   2   1   1   1   1   1   1   1   0   1   2   1   0   0   0   2   1   1   1   1   1   2   0   0   2   1   2   1   1   2   1   2   2   0   1   0   0   2   1   0   1   1   1   0   0   1   2   1   1   1   1   1   2   0   2   0   1   1   1   0   1   1   1   0   1   1   1   0   1   0   2   1   1   0   1   1   1   0   2   1   0   2   0   1   2   1   1   1   1   1   2   0   0   1   1   0   1   1   0   1   1   0   1   0   0   0   1   1   1   1   2   0   1   1   0   0   0   2   2   1   1   1   1   0   0   0   2   0   0   1   0   2   0   2   1   0   1   1   0
 MK-6-9                 0   2   1   1   1   2   1   1   1   1   2   2   2   0   1   1   0   1   1   2   1   0   1   1   1   2   1   0   1   2   1   1   1   2   2   1   1   1   0   1   1   1   2   2   2   2   0   1   1   0   1   2   1   1   1   2   1   1   2   0   1   2   1   1   0   1   1   1   1   0   1   2   1   0   0   0   2   1   1   1   1   1   2   0   1   1   1   2   1   1   2   1   2   2   0   1   0   0   1   1   0   1   1   1   0   0   1   2   1   1   1   1   1   2   0   1   0   1   0   1   0   1   1   1   0   1   1   1   0   2   0   2   1   2   0   1   1   2   0   2   1   0   2   0   0   1   1   1   1   1   1   2   0   0   1   0   1   1   1   0   2   1   1   1   0   0   0   1   1   1   1   1   1   2   1   0   0   0   2   1   1   0   1   0   0   2   0   1   0   0   1   0   2   2   1   1   0   1   1   0
 MK-6-10                0   2   1   1   0   2   1   1   1   1   1   2   1   0   1   0   0   0   1   2   1   0   1   2   1   2   1   0   1   2   1   2   1   2   2   1   1   1   1   1   1   1   2   2   2   2   0   1   1   0   1   2   0   1   1   2   1   1   2   0   1   2   1   1   0   1   1   1   2   0   1   1   1   0   1   0   2   1   1   1   1   1   2   0   1   1   2   2   1   1   2   1   2   2   0   1   1   0   1   1   0   1   1   1   0   1   1   2   1   1   1   1   1   2   0   1   0   1   1   1   0   1   1   1   0   1   1   1   0   2   0   1   1   2   0   2   1   2   0   1   1   0   2   0   0   0   1   1   1   1   1   2   0   0   1   0   1   1   0   0   2   1   1   1   0   0   0   1   1   1   0   1   1   2   1   0   0   1   2   1   1   0   1   0   0   2   0   1   0   0   1   0   1   2   2   1   0   2   1   0
 MK-6-11                0   1   0   0   0   2   1   1   1   2   2   2   0   0   0   0   0   0   1   2   1   0   1   2   1   2   1   1   1   2   1   1   1   1   2   1   1   1   2   1   1   1   2   2   2   2   1   1   1   0   1   1   0   1   2   2   2   1   2   0   1   2   1   0   0   1   1   1   2   0   0   1   1   1   1   1   1   1   1   1   1   1   2   0   1   1   2   2   1   1   2   1   2   2   0   0   1   0   1   0   0   1   1   1   1   2   2   2   1   1   1   1   1   2   1   1   0   1   1   1   0   1   1   2   0   1   1   1   0   2   0   1   0   2   1   1   1   2   0   2   1   0   2   0   0   0   1   2   1   1   1   2   0   0   1   0   1   1   0   0   2   1   1   0   0   0   0   1   1   0   0   2   1   2   1   0   0   1   2   2   2   0   1   0   0   2   0   1   1   0   1   0   1   2   2   1   1   2   1   0
 MK-6-12                0   2   0   0   0   1   1   1   1   2   2   2   0   0   0   2   0   0   1   2   1   0   1   2   1   2   1   1   1   2   1   1   1   0   2   1   2   1   2   1   1   1   2   1   2   1   0   1   1   0   1   1   0   1   2   1   1   1   2   0   1   2   1   0   0   1   1   1   2   0   0   0   1   1   2   2   1   1   1   1   1   1   2   0   1   1   2   2   1   1   2   1   2   2   0   0   1   0   1   0   0   1   1   1   1   2   2   2   1   1   1   1   1   2   1   1   0   1   1   0   0   1   2   2   0   1   2   1   0   2   0   1   1   2   2   1   1   2   0   2   1   0   2   0   0   0   1   2   1   1   1   1   0   0   1   0   1   1   0   0   2   1   1   1   0   1   1   1   1   0   0   2   1   0   1   0   0   1   2   1   2   0   0   1   0   1   0   1   1   0   1   0   1   2   2   1   1   2   2   0
 MK-6-13                1   2   0   0   0   1   1   1   0   2   1   2   1   0   0   2   0   0   0   2   1   0   1   2   1   2   1   2   1   2   1   1   1   1   1   1   2   1   2   1   1   1   2   1   2   1   0   1   0   0   1   1   1   1   2   1   1   1   1   0   1   1   1   0   0   1   1   1   2   0   1   1   1   1   2   2   1   1   2   1   1   1   2   0   1   1   2   2   1   1   1   1   2   2   0   0   1   0   1   0   0   1   1   1   1   2   2   1   2   1   1   1   1   2   1   0   0   1   1   1   0   1   2   2   0   1   2   1   0   1   0   1   1   2   2   1   1   2   1   2   1   0   2   0   1   0   1   0   1   0   1   1   0   0   1   0   1   1   0   0   2   1   1   1   0   1   1   1   1   0   1   2   0   0   1   1   0   1   2   1   1   0   0   1   0   1   0   1   1   0   1   0   1   2   2   1   2   2   2   0
 MK-6-14                1   2   0   1   0   1   1   1   1   2   1   1   2   0   1   2   0   2   0   2   1   0   2   2   0   2   1   2   0   2   1   1   1   1   1   1   2   1   2   1   1   1   2   1   2   1   0   1   1   0   1   1   1   2   2   1   1   1   1   1   1   1   1   0   0   1   1   1   1   0   1   1   1   1   1   1   1   1   2   2   1   1   2   1   0   1   2   2   1   1   1   1   2   2   0   0   1   0   1   0   1   1   1   1   1   1   0   0   2   1   1   1   1   2   1   0   0   1   1   2   0   1   2   2   1   1   1   1   0   1   1   1   1   2   2   1   1   2   1   1   1   0   1   0   1   1   1   0   1   1   1   1   0   1   1   0   1   0   0   0   2   1   1   1   0   0   0   2   1   0   1   1   0   0   1   1   1   1   2   0   1   1   0   1   1   1   0   0   1   0   1   0   0   2   1   1   2   2   2   0
 MK-6-15                1   2   0   0   1   1   1   1   2   2   1   2   2   1   1   0   0   2   1   2   1   0   2   1   0   1   1   2   0   2   1   1   1   1   1   1   2   2   1   1   0   1   2   1   1   1   0   2   1   0   0   2   0   2   2   1   1   0   1   1   1   1   1   0   0   1   1   1   1   0   1   1   1   1   1   1   1   1   2   2   1   1   2   1   0   1   2   1   1   1   1   1   1   2   2   1   2   0   1   0   1   1   1   1   1   1   0   0   2   0   1   1   1   2   2   0   0   1   2   2   0   1   1   2   1   1   1   1   0   1   1   1   1   2   2   1   1   2   1   1   1   0   1   0   2   1   1   0   1   1   2   1   0   1   1   0   1   0   1   0   1   0   1   1   0   0   0   2   2   0   1   1   1   0   1   1   1   1   2   1   1   1   0   0   1   1   1   0   1   0   1   0   0   2   1   1   2   2   2   0
 MK-6-16                1   2   0   0   1   0   1   1   2   2   1   2   2   1   1   0   0   2   0   2   1   0   2   1   1   2   1   2   0   2   1   1   1   1   1   1   2   1   1   1   0   1   2   2   1   1   0   2   1   0   0   2   0   2   2   1   1   0   1   2   1   1   1   0   0   1   2   1   2   1   1   1   1   1   1   1   1   1   2   2   1   1   2   1   0   1   1   1   1   1   1   1   1   2   2   1   2   0   1   0   1   1   1   0   1   1   0   0   2   0   1   1   0   2   2   0   0   1   2   2   0   1   1   2   2   2   1   1   0   1   2   1   1   2   2   1   1   2   1   1   1   0   1   0   2   1   1   0   1   1   1   1   0   1   1   0   1   0   1   1   1   0   1   1   0   0   0   2   1   0   1   1   1   0   1   1   2   1   2   1   2   1   0   0   1   1   1   0   1   0   1   0   0   1   1   1   2   2   2   0
 
!****************************************** Phenotypic Data **********************************************************
!-100.0 is resevred for missing phenotype
SimulatedTrait1         9.5594    9.7758    9.9419   10.0876   11.4814   11.1189   10.5366   10.1084   10.7850   10.0596    9.2137    8.3706    9.0532    8.6874   10.9367    8.5524    6.6189   10.4341   10.5169    8.5265   10.1717    9.3446    9.3886    8.3778    9.7176   10.0110   10.7228    9.0150   10.2934   11.0235    9.9533    8.7364   11.5714   10.0965   11.2913    9.7222    9.4699   11.6834   10.8392    8.8710    9.3301    9.7897   10.0972   11.6190    8.9766   10.5716    9.9891    8.6094   10.8732   11.6244   11.3946    9.7738    8.6648   10.7136    8.9990   10.1463   11.7503   10.7945    8.3566   10.0486    9.2838   10.0694   10.7375   10.9806    8.6294   10.0805   10.1803   10.7381   10.7962    7.9468    8.4093   10.5438   11.6504    9.2147   11.0864    8.1622    9.4110   10.2557   11.2973    9.0871    8.3201   10.1015    9.8310    9.4360   12.1635   10.3978    9.1920   10.6301    9.5293   10.8786    8.7125    9.9869   10.3905    8.4481   10.6212    9.6440    9.3962   11.2101   10.6323   12.2295    9.5614    9.9342    9.3809    9.7216   10.1797   11.1740    9.6917    8.6924    9.3427    9.7004    9.8907    9.7956   10.9697    9.0700   10.8937    9.0823    9.6218    9.7868   10.9597    9.5497    7.6545    9.8703    9.6570    9.8792    9.6803    7.9686   10.4285    9.9440   11.6622    9.8897   11.2013    9.6437    7.5312   10.4153    8.8201    9.6349   10.4471   11.6819   10.9386    9.3809    8.1489    8.7025    9.4050    8.4423    9.7302   10.8921   10.0419   10.0055    9.0535    9.9760    9.2260   10.1434   10.9141    9.2843   10.0108   10.6184    8.4005    9.7101   11.3191   10.5384   10.0547    9.9015    9.5640   11.2327   10.9168   10.3549    9.3105    9.5055    9.7133    8.3861    9.7004    9.6960    9.7262    9.8489   10.1303    7.8957   12.0136   10.4120    9.4637   10.5972    9.9681    9.7908    9.3693   10.1971    9.4308    8.9866   10.6993   11.0374   10.1506   11.2988    8.7985   11.0101   11.0374   10.0990    9.2213    9.0519    9.8266   10.4756    9.8386    8.7041
 
