# Supplementary material for: Inclusive Composite Interval Mapping of QTL by Environment Interactions in Biparental Populations
Source: PLoS One. 2015 Jul 10;10(7):e0132414. doi: 10.1371/journal.pone.0132414 (PMC4498613; doi:10.1371/journal.pone.0132414)
Supplement: S2 File — (ZIP) [file pone.0132414.s002.zip › F2 population/e=1/run_00009.met]

!**********************Note: lines staring with "!" are remarks and will be ignored in the program********************
!*********************************General Information**********************************
!Assuming F1 = P1 x P2, populations available in QTL IciMapping are: 
!  1, P1BC1F1 = P1 x F1, the first backcrossing where P1 is used as the recurrent parent;
!  2, P2BC1F1 = P2 x F1, the first backcrossing where P2 is used as the recurrent parent;
!  3, F1DH, F1-derived doubled haploids; 
!  4, RIL or F1RIL, recombination inbred lines through the repeated selfing of F1;
!  5, P1BC1RIL, recombination inbred lines through the repeated selfing of P1BC1F1;
!  6, P2BC1RIL, recombination inbred lines through the repeated selfing of P2BC1F1;
!  7, F2, the selfing generation of F1;
!  8, F3, the selfing generation of F2;
!  9, P1BC2F1, the second backcrossing where P1 is used as the recurrent parent; 
! 10, P2BC2F1, the second backcrossing where P2 is used as the recurrent parent;
! 11, P1BC2RIL, recombination inred lines through the repeated selfing of P1BC2F1; 
! 12, P2BC2RIL, recombination inred lines through the repeated selfing of P2BC2F1; 
! 13, P1BC1F2, the selfing generation of P1BC1F1; 
! 14, P2BC1F2, the selfing generation of P2BC1F1; 
! 15, P1BC2F2, the selfing generation of P1BC2F1; 
! 16, P2BC2F2, the selfing generation of P2BC2F1; 
! 17, P1BC1DH, P1BC1F1-derived doubled haploids; 
! 18, P2BC1DH, P2BC1F1-derived doubled haploids; 
! 19, P1BC2DH, P1BC2F1-derived doubled haploids; 
! 20, P2BC2DH, P2BC2F1-derived doubled haploids; 
   7      !Mapping Population (see remarks above)
   2      !Mapping Function (1 for Kosambi; 2 for Haldane; 3 for Morgan)
   2      !Marker Space Type (1 for intervals; 2 for positions)
   1      !Marker Space Unit(1 for centiMorgans; 2 for Morgan)
   6      !Number of Chromosomes (or Linkage Groups)
 200      !Size of the mapping population
   1      !Number of environments
 
!***************************************** Chromosomes and Linkage Maps **********************************************
!Chromosome                 NumMarkers
-CH1                        16
-CH2                        16
-CH3                        16
-CH4                        16
-CH5                        16
-CH6                        16
!Linkage map (Marker name followed by position or the interval length)
 MK-1-1                1     0.000
 MK-1-2                1    10.000
 MK-1-3                1    20.000
 MK-1-4                1    30.000
 MK-1-5                1    40.000
 MK-1-6                1    50.000
 MK-1-7                1    60.000
 MK-1-8                1    70.000
 MK-1-9                1    80.000
 MK-1-10               1    90.000
 MK-1-11               1   100.000
 MK-1-12               1   110.000
 MK-1-13               1   120.000
 MK-1-14               1   130.000
 MK-1-15               1   140.000
 MK-1-16               1   150.000
 MK-2-1                2     0.000
 MK-2-2                2    10.000
 MK-2-3                2    20.000
 MK-2-4                2    30.000
 MK-2-5                2    40.000
 MK-2-6                2    50.000
 MK-2-7                2    60.000
 MK-2-8                2    70.000
 MK-2-9                2    80.000
 MK-2-10               2    90.000
 MK-2-11               2   100.000
 MK-2-12               2   110.000
 MK-2-13               2   120.000
 MK-2-14               2   130.000
 MK-2-15               2   140.000
 MK-2-16               2   150.000
 MK-3-1                3     0.000
 MK-3-2                3    10.000
 MK-3-3                3    20.000
 MK-3-4                3    30.000
 MK-3-5                3    40.000
 MK-3-6                3    50.000
 MK-3-7                3    60.000
 MK-3-8                3    70.000
 MK-3-9                3    80.000
 MK-3-10               3    90.000
 MK-3-11               3   100.000
 MK-3-12               3   110.000
 MK-3-13               3   120.000
 MK-3-14               3   130.000
 MK-3-15               3   140.000
 MK-3-16               3   150.000
 MK-4-1                4     0.000
 MK-4-2                4    10.000
 MK-4-3                4    20.000
 MK-4-4                4    30.000
 MK-4-5                4    40.000
 MK-4-6                4    50.000
 MK-4-7                4    60.000
 MK-4-8                4    70.000
 MK-4-9                4    80.000
 MK-4-10               4    90.000
 MK-4-11               4   100.000
 MK-4-12               4   110.000
 MK-4-13               4   120.000
 MK-4-14               4   130.000
 MK-4-15               4   140.000
 MK-4-16               4   150.000
 MK-5-1                5     0.000
 MK-5-2                5    10.000
 MK-5-3                5    20.000
 MK-5-4                5    30.000
 MK-5-5                5    40.000
 MK-5-6                5    50.000
 MK-5-7                5    60.000
 MK-5-8                5    70.000
 MK-5-9                5    80.000
 MK-5-10               5    90.000
 MK-5-11               5   100.000
 MK-5-12               5   110.000
 MK-5-13               5   120.000
 MK-5-14               5   130.000
 MK-5-15               5   140.000
 MK-5-16               5   150.000
 MK-6-1                6     0.000
 MK-6-2                6    10.000
 MK-6-3                6    20.000
 MK-6-4                6    30.000
 MK-6-5                6    40.000
 MK-6-6                6    50.000
 MK-6-7                6    60.000
 MK-6-8                6    70.000
 MK-6-9                6    80.000
 MK-6-10               6    90.000
 MK-6-11               6   100.000
 MK-6-12               6   110.000
 MK-6-13               6   120.000
 MK-6-14               6   130.000
 MK-6-15               6   140.000
 MK-6-16               6   150.000
!*********************************** Marker Types ********************************************************************
!Co-dominant marker: When heterozygote F1 is present, P1 is coded as 2, F1 is coded as 1, and P2 is coded as 0; Otherwise, P1 is coded as 2, and P2 is coded as 0. 
!Dominant marker: When heterozygote F1 is present, P1 and F1 are coded as 12, and P2 is coded as 0; Otherwise, P1 is coded as 2, and P2 is coded as 0.  
!Recessive markers: When heterozygote F1 is present, P1 is coded as 2, and F1 and P2 are coded as 10; Otherwise, P1 is coded as 2, and P2 is coded as 0. 
!Missing marker is coded as -1. 
 MK-1-1                 0   1   1   0   1   1   1   1   0   1   2   1   1   2   2   1   1   1   1   0   0   0   1   1   0   2   0   1   1   2   1   1   1   0   1   0   0   0   1   1   0   1   1   2   1   1   2   1   0   1   0   0   1   1   0   0   0   1   1   0   1   2   0   1   1   0   2   1   2   0   1   1   1   2   0   0   1   1   2   0   0   2   1   1   0   1   1   1   1   2   2   2   0   2   1   1   0   2   2   0   1   1   1   1   1   1   2   0   2   1   1   1   1   1   2   1   2   0   2   0   0   0   1   0   1   1   2   0   2   2   1   1   0   0   0   0   2   0   2   2   2   1   1   2   1   0   0   2   1   1   2   1   1   0   1   1   2   1   2   2   2   2   0   1   2   1   1   2   1   1   0   1   1   2   1   1   1   2   0   2   0   0   0   0   0   0   2   1   1   0   1   1   0   0   2   1   2   0   1   0
 MK-1-2                 0   1   1   0   1   1   2   1   1   1   2   1   1   2   1   1   1   1   1   0   0   1   2   2   0   2   0   0   1   1   1   2   0   0   1   1   0   0   1   1   0   2   2   2   1   1   1   1   0   1   1   0   1   1   0   1   1   1   1   0   2   2   0   1   1   0   1   1   2   0   1   1   1   2   0   1   1   1   2   0   0   2   1   2   0   1   1   1   1   2   2   2   0   2   2   1   1   2   2   0   1   1   1   1   1   0   2   0   2   1   1   1   1   1   2   1   2   0   2   0   0   0   1   0   1   1   2   0   2   2   1   1   0   1   1   0   1   0   2   2   2   2   1   2   2   0   0   1   1   2   2   1   1   0   1   2   2   0   2   2   2   2   0   1   1   1   1   2   1   1   0   1   0   0   1   0   1   2   0   2   0   0   0   0   0   0   2   1   2   0   1   0   0   0   1   1   1   0   0   0
 MK-1-3                 0   0   0   0   1   1   2   1   1   1   2   1   2   2   1   1   1   2   2   0   0   1   2   2   0   2   0   0   1   1   0   2   0   0   1   1   0   0   1   0   0   2   2   2   1   1   1   1   0   1   1   0   2   1   0   1   1   1   1   1   2   2   0   1   1   0   1   1   2   0   1   1   1   2   0   1   1   1   2   1   1   2   1   2   0   1   1   1   1   2   2   2   0   2   2   2   1   1   2   1   0   1   1   1   1   0   2   0   2   1   1   1   1   2   2   1   2   0   2   0   0   0   1   0   0   1   2   0   2   2   2   0   0   0   1   0   1   0   2   2   2   2   1   2   2   1   0   1   1   2   1   0   1   0   1   2   2   2   2   2   2   1   0   1   1   1   1   1   1   1   1   1   1   0   1   0   0   2   0   2   1   0   0   0   0   0   2   1   2   0   1   0   0   0   1   1   1   0   0   1
 MK-1-4                 0   1   0   0   2   1   2   1   1   0   2   1   2   2   1   1   1   1   2   0   0   1   1   2   0   2   0   1   1   1   1   2   0   0   0   1   0   1   1   0   0   2   2   2   1   1   1   1   0   2   1   0   2   1   0   1   1   1   1   1   2   2   0   1   1   0   1   1   2   1   1   1   1   0   0   1   1   1   2   1   1   2   1   1   1   1   1   1   1   1   2   2   0   1   2   2   1   1   2   1   0   0   1   1   1   0   2   0   2   1   1   1   1   2   2   1   1   0   2   1   0   0   1   0   0   1   2   0   2   2   2   0   0   0   1   0   1   0   2   2   1   2   1   2   2   1   0   1   1   2   1   0   2   0   1   1   1   2   2   2   2   1   1   1   1   1   2   1   0   1   1   1   1   1   1   0   0   2   0   2   1   0   0   1   1   1   2   1   2   0   1   0   0   0   1   1   1   0   0   1
 MK-1-5                 0   1   0   0   2   1   2   1   1   0   2   1   2   2   1   1   1   1   1   0   0   1   1   2   0   1   0   1   1   1   0   2   0   1   0   1   0   1   1   0   0   1   1   2   1   1   1   1   0   2   2   0   1   1   0   2   1   1   1   1   2   2   0   1   1   0   1   1   2   1   1   1   2   0   0   1   0   1   2   1   1   2   1   1   0   1   1   1   1   1   2   2   0   1   2   1   1   1   0   1   0   0   1   1   1   0   1   0   2   1   1   1   1   2   2   1   1   0   2   1   1   0   1   0   0   1   1   0   2   2   2   1   0   1   1   0   1   0   1   2   1   1   1   2   2   1   0   1   1   2   1   0   2   0   1   1   1   2   2   2   2   1   1   1   0   1   2   2   0   1   1   1   1   1   1   1   0   1   0   2   1   0   0   1   0   1   1   1   1   0   1   0   1   1   1   1   1   0   0   1
 MK-1-6                 0   1   0   0   2   1   2   2   1   1   2   1   2   2   1   1   1   1   1   0   0   2   1   2   0   1   1   1   1   1   0   2   0   1   0   1   0   1   1   2   0   1   0   2   1   1   1   1   0   2   2   0   1   2   0   2   1   1   2   1   2   2   0   1   0   0   0   2   1   1   1   0   1   0   1   1   0   2   2   1   1   2   1   1   0   2   1   1   1   1   2   2   0   1   1   1   1   1   0   1   1   0   2   1   1   0   1   0   2   1   1   1   1   2   2   1   1   0   1   1   2   0   1   0   0   1   1   0   2   1   2   1   0   1   1   0   1   0   1   1   1   1   1   2   1   1   0   1   1   2   1   0   2   1   1   2   1   1   2   2   2   1   1   1   0   1   2   2   0   1   0   1   1   2   1   1   0   1   0   1   1   1   0   1   0   1   1   1   1   0   1   0   1   1   1   1   1   0   0   1
 MK-1-7                 1   1   0   0   1   2   2   2   1   0   1   1   2   2   1   1   1   1   1   0   0   2   1   2   0   1   1   1   1   1   0   2   0   1   0   1   0   2   1   1   0   1   0   2   1   1   1   1   0   2   2   0   1   2   0   2   1   0   1   0   2   2   0   1   1   1   1   2   2   1   1   0   1   0   1   0   0   2   2   1   1   2   0   1   0   2   1   1   1   1   1   2   0   1   0   1   1   2   0   1   1   1   2   2   1   0   1   0   2   1   1   1   1   2   2   2   1   0   1   1   2   0   1   0   0   1   1   0   1   1   1   2   0   1   2   1   2   0   1   1   1   1   1   2   1   1   0   1   1   2   2   1   1   1   1   2   1   1   2   2   2   1   2   1   0   1   2   2   0   1   0   1   1   2   1   1   1   0   0   1   1   1   0   1   1   1   1   1   1   0   1   0   1   1   1   1   1   0   0   1
 MK-1-8                 1   1   0   0   2   2   2   2   1   0   1   1   2   2   0   1   0   1   1   0   0   2   1   1   0   1   1   1   1   1   0   2   0   1   0   1   0   0   1   1   0   1   0   2   1   1   1   1   1   2   1   0   1   2   0   1   1   0   1   0   2   2   0   1   1   1   1   2   2   2   1   1   1   0   1   2   0   2   2   2   1   2   0   2   0   2   1   0   1   1   0   2   0   0   1   1   1   2   0   1   2   1   2   1   1   0   1   0   2   1   1   1   1   2   2   2   1   1   1   1   2   0   1   0   0   0   1   0   1   1   1   2   0   1   2   1   2   0   2   0   1   1   1   1   1   1   0   1   1   2   2   1   1   2   2   1   1   2   1   2   2   1   2   1   0   1   1   2   0   1   0   2   1   2   1   1   1   0   0   1   2   1   0   1   1   0   1   1   1   1   2   0   1   1   1   1   1   0   0   1
 MK-1-9                 1   1   0   0   2   1   2   2   1   0   2   1   2   2   0   1   0   1   1   1   0   2   1   1   0   0   1   1   1   1   0   2   0   1   0   2   0   1   1   1   0   1   1   2   1   1   1   1   1   2   1   1   1   2   0   1   1   0   1   1   2   2   0   1   1   1   1   2   2   2   1   1   1   0   1   2   0   2   2   2   1   2   1   2   0   2   1   0   1   2   0   2   1   0   1   1   1   2   1   1   2   1   2   1   1   1   1   0   2   1   1   1   1   2   2   2   1   1   1   1   2   0   2   0   0   0   1   0   1   1   1   1   0   2   1   1   2   0   2   0   2   1   1   1   1   1   0   2   1   2   2   1   1   2   2   1   1   2   1   2   2   1   2   1   0   1   1   2   0   1   0   2   1   2   0   1   1   0   0   1   2   1   0   1   1   0   1   1   1   1   2   0   1   1   0   1   1   0   1   2
 MK-1-10                1   2   0   0   2   1   2   2   1   0   2   0   2   2   0   1   0   2   2   1   1   2   1   2   0   0   1   1   1   1   0   2   0   1   0   2   0   1   1   1   0   1   2   2   2   2   1   0   1   1   1   1   1   2   0   1   1   1   1   1   2   1   0   1   1   0   1   2   2   2   1   1   2   0   1   2   1   2   2   2   0   1   2   2   0   2   1   0   1   2   1   2   1   0   0   1   1   2   1   1   2   1   2   1   1   1   1   0   2   1   1   0   1   2   2   2   1   2   1   1   2   0   1   0   1   1   1   0   1   1   1   1   0   2   1   1   2   0   2   1   2   1   1   2   1   1   0   2   1   2   2   0   1   2   1   1   2   2   1   2   1   2   2   1   1   0   1   2   0   1   0   2   1   2   0   1   0   1   1   1   0   1   1   1   1   0   1   2   1   1   1   0   1   1   0   1   1   0   1   2
 MK-1-11                1   2   0   0   2   1   2   2   0   0   2   0   1   2   0   1   0   2   2   1   1   2   1   2   0   0   1   1   1   1   0   1   0   1   1   2   0   1   1   1   1   1   1   2   2   2   1   0   1   1   1   1   1   2   0   1   1   2   1   1   2   1   0   1   1   0   1   0   2   2   1   1   2   0   2   1   1   2   2   1   0   1   2   2   1   1   1   0   2   1   1   2   1   0   1   1   2   2   1   0   2   1   2   1   1   1   1   1   2   1   2   0   1   2   1   2   2   2   1   1   2   0   1   0   1   1   1   0   1   1   1   1   0   2   1   1   2   1   2   1   1   1   1   2   1   1   0   2   1   2   2   0   1   0   1   1   2   2   1   2   0   2   2   1   1   0   1   1   0   1   0   1   1   1   0   1   0   1   1   2   0   1   1   1   1   1   1   2   2   2   1   0   1   1   0   1   1   0   0   2
 MK-1-12                1   2   1   0   2   1   2   2   0   0   2   1   1   2   1   1   0   2   2   1   1   2   2   2   0   0   1   1   1   1   0   1   0   1   0   2   0   2   1   1   0   1   1   2   2   1   0   0   1   1   1   1   2   1   0   1   1   2   0   1   2   1   0   1   1   0   2   0   2   2   1   2   2   1   2   1   1   2   2   0   0   1   2   2   2   1   1   0   2   2   1   2   1   0   1   1   2   2   1   0   2   1   2   1   1   1   1   1   1   1   2   0   1   2   1   2   2   2   1   1   2   0   1   0   1   1   1   1   1   1   1   2   1   2   0   1   2   1   1   1   1   2   1   2   1   1   0   1   1   2   2   0   1   0   1   1   1   1   2   2   0   2   2   1   1   0   1   1   0   0   0   1   1   1   0   1   0   0   1   2   1   0   1   1   1   1   0   2   2   2   1   1   1   0   0   2   1   0   0   2
 MK-1-13                2   0   1   0   2   1   2   1   0   0   2   1   0   2   1   1   0   2   1   1   1   2   2   2   0   1   1   1   1   1   2   1   0   1   0   1   0   2   1   1   0   1   1   2   2   1   0   0   1   1   2   1   2   1   0   1   1   2   0   1   2   1   0   0   1   0   2   0   2   2   1   2   2   1   1   2   1   2   2   0   0   1   1   2   2   0   1   0   2   0   1   2   1   0   2   1   1   1   1   0   2   1   1   1   1   1   1   1   0   1   2   0   1   2   1   2   2   2   1   1   2   0   1   0   1   1   1   0   1   1   1   1   1   1   0   1   2   1   1   0   1   2   1   1   1   1   0   1   1   2   2   0   1   1   1   2   1   1   1   2   0   2   2   1   1   0   0   1   0   0   0   1   0   1   0   1   0   0   0   2   0   0   1   1   1   1   0   2   2   2   1   1   2   1   0   2   1   0   1   1
 MK-1-14                1   0   1   0   2   1   2   1   0   0   2   0   0   2   0   1   0   2   1   1   1   1   2   2   0   1   1   1   1   1   1   1   0   1   0   1   1   2   2   1   0   1   2   2   2   1   0   0   2   1   2   1   2   1   0   1   1   2   1   1   1   1   0   0   1   0   2   1   2   2   1   1   2   2   0   2   1   2   1   1   1   1   1   2   2   0   1   1   2   0   1   2   0   0   2   1   1   0   1   1   2   1   1   1   1   0   1   1   0   1   2   0   1   0   1   2   2   2   1   2   2   1   1   1   2   1   1   0   1   1   1   1   1   1   0   1   1   1   1   0   1   2   1   1   1   1   0   1   1   2   1   0   2   1   1   2   1   1   1   2   0   2   1   1   1   0   0   1   1   0   1   1   0   1   0   1   0   1   1   2   0   1   1   2   1   1   0   2   2   1   1   1   2   1   0   0   1   0   0   1
 MK-1-15                1   0   1   0   2   1   2   2   0   0   2   0   0   2   0   0   0   2   1   2   2   1   2   1   0   1   1   1   1   1   0   1   0   1   0   2   1   0   2   1   1   0   2   2   2   1   0   0   2   2   2   1   2   1   0   1   1   2   1   1   1   1   0   0   0   0   2   1   1   1   1   1   2   2   1   2   1   2   1   1   2   1   1   2   2   0   0   1   2   0   1   2   0   0   2   1   1   0   1   1   1   1   1   1   1   0   2   2   0   1   2   0   1   0   1   2   2   2   2   2   2   2   1   1   2   1   1   0   1   1   1   1   1   1   0   1   1   1   1   0   1   2   1   1   1   1   0   1   1   2   1   0   1   1   1   2   0   1   0   2   0   2   1   2   1   0   0   1   1   0   1   1   0   1   1   1   0   1   1   2   0   1   1   2   1   1   1   2   2   1   1   1   2   1   1   0   1   0   0   1
 MK-1-16                1   0   1   0   2   1   2   2   0   0   2   0   0   2   0   0   0   1   0   2   1   2   2   1   0   1   1   0   0   1   0   1   0   1   0   2   1   1   2   1   0   0   2   2   2   1   0   0   2   2   2   0   2   1   0   1   1   1   1   2   1   1   1   0   0   0   2   1   1   1   1   1   2   2   1   2   2   2   1   1   2   1   1   1   2   0   0   0   2   0   1   2   0   0   1   1   1   1   1   1   1   1   1   2   1   0   1   2   0   1   1   1   2   0   0   2   2   2   2   1   1   2   0   2   2   1   1   0   1   1   0   2   1   1   0   1   1   0   2   1   2   2   1   1   1   1   0   1   1   2   1   0   0   1   2   2   0   1   0   2   0   2   1   2   1   1   0   1   1   0   1   1   1   2   1   1   0   1   1   2   0   1   1   2   2   1   1   1   2   2   1   1   2   1   1   0   1   0   0   1
 MK-2-1                 0   2   1   0   1   2   0   0   0   1   1   1   2   0   2   1   0   2   1   2   1   2   1   1   1   1   1   0   0   1   1   2   1   0   1   2   1   1   1   0   2   1   0   1   0   1   0   0   1   1   1   0   2   0   1   2   1   1   1   1   1   1   0   1   1   2   1   2   1   0   0   2   0   2   2   2   1   1   2   2   2   1   1   2   1   2   1   2   1   0   0   0   2   0   2   2   1   1   1   2   1   1   1   1   1   1   0   2   1   0   1   1   1   0   1   1   1   2   2   2   2   0   1   1   2   1   0   0   1   1   1   2   0   2   0   0   1   2   1   1   0   2   1   2   1   2   0   2   0   0   0   1   1   2   0   2   2   1   1   0   2   2   1   1   1   2   1   1   1   0   1   1   1   1   0   1   1   1   1   1   0   1   1   2   1   1   0   1   1   0   0   2   0   0   1   0   2   1   1   1
 MK-2-2                 0   2   1   0   1   1   0   0   0   1   1   0   2   1   1   1   0   2   1   2   2   1   1   1   2   1   1   0   0   1   1   2   1   0   2   2   1   2   1   0   2   1   0   1   0   1   0   0   1   1   1   0   1   0   1   1   1   1   1   1   1   1   0   1   1   2   1   2   1   0   0   1   0   2   2   2   1   1   2   2   1   1   1   1   1   1   1   2   1   0   0   1   2   0   2   1   1   1   1   2   1   1   1   1   1   1   0   2   1   0   1   1   1   0   1   1   1   2   2   2   2   0   1   1   2   0   0   0   1   1   1   1   1   2   0   0   1   2   1   1   0   2   1   2   1   2   0   2   0   1   0   1   1   2   1   2   2   1   1   0   2   2   1   1   1   2   2   1   1   0   1   1   1   1   0   1   1   1   1   1   0   2   1   2   0   1   1   1   1   0   1   2   1   0   1   0   2   1   1   1
 MK-2-3                 0   2   0   0   1   1   1   0   0   1   1   0   2   1   1   1   0   2   1   2   2   1   1   1   2   2   1   0   0   1   0   1   1   0   1   1   1   2   1   0   2   1   0   1   0   1   0   0   0   1   1   0   1   0   1   1   1   2   1   1   2   1   0   1   1   2   1   1   1   0   0   1   1   1   2   1   0   1   2   2   1   1   0   1   1   1   0   1   1   0   1   1   2   2   2   0   1   1   1   1   1   1   1   1   1   2   1   1   1   0   1   1   1   1   1   1   1   2   2   2   2   0   1   1   2   0   0   0   1   1   1   2   2   0   1   0   1   2   0   1   0   1   1   2   1   1   0   2   0   1   0   0   1   2   1   2   2   1   1   0   2   1   1   1   1   1   2   1   1   0   1   2   1   1   0   1   1   1   1   1   0   1   1   2   0   1   1   1   1   0   1   1   0   1   1   0   1   1   0   1
 MK-2-4                 0   2   1   0   1   1   1   0   0   1   1   0   2   1   1   1   0   1   1   2   2   1   1   1   2   2   1   0   0   1   0   0   2   0   1   1   1   2   1   0   2   2   0   1   0   1   0   0   0   1   1   0   1   0   2   1   1   1   1   1   2   1   0   1   0   2   1   1   1   0   0   1   1   0   2   1   1   1   2   2   1   1   0   1   1   1   1   1   2   1   1   1   2   2   2   0   1   1   1   1   1   1   1   0   1   2   0   1   1   0   1   1   1   1   0   1   1   2   1   1   1   0   1   1   2   0   0   0   1   1   1   2   2   0   1   0   0   1   0   1   0   1   1   2   1   1   0   2   0   2   0   0   1   2   1   2   2   1   1   0   2   0   1   1   1   1   1   1   1   0   1   2   1   1   0   1   1   2   1   1   0   1   2   2   0   1   0   1   1   0   1   1   0   1   1   0   1   1   0   2
 MK-2-5                 0   2   1   0   1   1   0   1   0   1   1   0   2   1   1   1   0   1   1   2   2   2   1   1   1   2   1   0   0   2   1   0   1   1   1   1   0   2   1   1   1   2   0   1   0   1   0   0   0   1   1   0   1   0   1   1   1   1   2   1   1   1   0   1   0   2   1   1   2   0   1   1   1   0   2   1   1   1   1   2   1   1   0   1   1   1   1   1   2   2   1   1   2   2   1   0   1   1   1   1   1   2   1   0   1   2   0   1   2   0   1   1   1   1   0   1   1   2   1   1   0   1   1   1   2   0   0   0   1   2   1   2   2   1   1   0   0   0   0   1   0   1   1   2   1   1   0   2   0   2   0   0   1   2   1   2   2   1   2   0   2   0   0   1   1   2   1   1   2   1   1   1   1   1   0   1   1   2   1   1   0   1   2   2   0   1   0   2   0   0   1   1   0   1   1   1   2   1   0   2
 MK-2-6                 1   2   1   0   1   1   0   1   1   1   1   0   1   1   2   1   0   1   2   2   2   1   1   1   2   1   1   1   0   2   1   1   1   1   1   1   0   1   1   1   1   2   0   1   0   1   0   0   0   0   1   0   1   1   1   1   1   1   2   1   1   1   0   1   0   1   1   1   2   1   0   1   1   1   2   2   1   1   1   2   0   1   0   1   1   1   1   1   2   2   1   1   2   2   1   0   1   1   1   1   1   2   1   0   1   2   0   0   2   0   1   2   1   1   0   1   0   2   1   2   0   1   2   1   2   0   0   0   1   2   1   2   2   1   1   0   0   1   0   1   0   1   1   2   1   1   0   2   1   2   1   1   1   2   1   2   2   1   2   0   2   0   0   1   1   2   1   1   2   1   1   1   1   1   0   1   1   2   1   1   1   1   2   1   0   1   0   2   0   0   1   0   0   1   1   1   2   1   1   2
 MK-2-7                 1   1   0   0   1   2   0   1   1   0   0   0   1   1   2   1   0   1   2   2   2   2   1   1   2   2   1   1   0   2   1   1   1   0   1   1   1   1   1   1   0   2   0   0   0   0   0   0   0   0   1   1   1   1   0   1   1   1   2   1   2   1   1   2   1   1   1   1   2   1   0   1   0   1   1   2   1   2   1   1   0   1   0   0   2   1   1   1   2   2   1   1   2   2   1   0   1   1   0   1   1   2   1   0   1   2   1   1   1   0   0   2   1   0   0   1   0   0   0   2   1   1   2   1   2   0   0   0   1   1   1   1   2   0   1   1   1   1   0   0   0   1   1   2   1   1   0   2   1   2   1   1   1   2   1   2   2   1   2   1   2   0   0   1   1   2   1   1   2   1   1   1   1   2   0   1   1   2   1   1   1   1   2   2   0   0   0   2   0   0   1   0   0   1   1   1   2   1   1   2
 MK-2-8                 1   1   0   0   1   2   1   1   1   0   0   0   1   1   2   1   0   1   2   2   2   2   1   0   2   1   1   1   0   2   1   1   1   0   1   1   2   1   1   1   0   2   0   0   0   0   0   0   0   0   1   1   0   1   1   0   1   1   2   1   2   1   1   2   2   1   1   1   2   1   1   1   0   1   1   2   1   2   1   1   0   1   0   0   2   0   1   1   2   2   0   1   2   2   1   0   1   2   0   1   1   2   0   0   1   2   1   1   1   0   0   2   1   0   0   2   0   0   0   2   0   1   2   1   2   0   0   1   1   1   1   1   2   0   1   1   1   1   0   0   0   1   1   2   1   1   1   2   1   2   1   1   1   2   2   2   2   1   2   1   2   0   0   1   1   2   1   1   2   1   1   1   2   2   0   1   1   2   1   1   1   2   2   2   0   0   1   1   1   0   1   1   0   1   1   1   2   1   2   1
 MK-2-9                 1   1   0   0   1   2   1   2   1   0   1   1   1   1   2   1   0   1   1   2   1   2   1   0   2   1   1   1   1   2   1   1   1   0   1   1   1   2   1   1   0   2   0   0   0   0   0   1   0   0   2   2   0   2   1   0   1   1   2   1   2   1   2   2   2   1   1   1   2   1   1   1   0   1   1   1   1   1   1   1   0   1   0   0   2   0   1   1   2   2   0   1   1   2   1   0   1   1   0   1   1   2   1   1   1   1   1   0   1   0   0   2   1   0   0   2   0   0   1   1   0   1   2   1   1   0   0   1   1   1   1   1   2   0   1   1   1   1   0   0   1   1   1   2   1   1   1   2   1   2   1   1   1   1   2   2   2   2   1   1   2   0   0   1   1   2   1   0   2   1   1   0   2   2   2   1   0   2   1   1   1   2   1   2   0   2   1   1   1   0   1   1   0   1   1   1   1   1   2   1
 MK-2-10                1   1   1   0   1   2   1   2   1   0   1   1   0   0   2   1   0   1   1   2   1   2   1   0   2   1   1   1   1   2   1   1   1   0   1   1   1   2   2   0   0   2   1   0   0   0   0   1   0   1   1   2   0   2   1   1   1   1   2   1   2   1   1   2   2   1   2   1   2   1   1   1   0   1   1   0   1   1   1   2   0   1   0   0   1   0   1   1   2   1   0   1   1   2   1   0   0   1   0   1   0   2   1   2   1   2   1   0   1   0   0   2   1   0   0   2   0   0   1   1   0   1   2   1   1   0   0   1   2   1   1   1   2   0   1   2   1   1   0   0   1   1   1   2   1   0   1   2   1   1   1   1   1   1   2   2   1   2   1   1   1   0   0   1   1   1   0   0   2   1   1   0   2   2   2   1   0   2   1   1   1   2   1   2   1   1   1   1   1   0   1   2   1   1   1   1   1   1   2   1
 MK-2-11                1   1   1   0   1   2   1   2   1   0   1   1   0   0   2   1   1   1   1   2   1   2   1   1   1   2   0   1   1   1   1   1   1   0   0   1   1   2   2   1   0   2   1   0   0   0   1   2   0   1   1   2   1   2   0   1   1   1   2   2   1   1   1   1   2   1   2   1   1   1   1   0   0   1   1   0   1   1   1   2   0   1   0   0   1   0   1   1   2   1   0   1   1   1   1   0   0   1   0   1   0   2   2   2   1   2   1   0   1   0   1   2   1   0   0   1   0   1   0   1   0   1   2   1   1   0   0   1   1   1   1   1   2   0   1   2   1   1   1   0   1   1   1   2   1   0   1   1   1   1   1   1   1   1   2   1   1   2   1   1   1   1   0   1   1   2   0   0   2   1   1   0   1   2   2   1   0   1   2   1   1   2   0   2   1   1   1   1   2   0   1   2   1   1   1   1   1   1   2   1
 MK-2-12                1   1   1   0   1   2   2   2   1   0   1   1   0   0   2   1   1   1   1   1   1   2   1   2   1   2   1   1   1   1   1   1   1   0   0   1   1   2   2   0   0   2   1   0   0   0   1   2   0   2   0   2   1   2   0   1   1   1   2   2   1   1   1   1   2   1   2   1   1   1   1   0   1   1   1   0   1   1   1   2   0   1   0   0   1   0   2   0   2   1   0   1   2   1   2   0   0   1   0   1   0   2   2   1   1   2   1   0   1   0   1   2   1   2   0   1   0   1   1   1   0   1   2   1   1   0   0   1   1   1   1   0   1   0   1   2   2   1   1   0   1   1   0   2   1   0   1   1   1   1   1   1   1   1   2   1   1   2   1   2   0   1   0   1   1   1   0   0   1   1   1   0   1   2   1   1   0   0   2   2   1   2   1   2   1   1   1   1   2   0   1   2   1   1   1   1   1   1   2   1
 MK-2-13                1   1   1   1   1   2   2   2   1   1   1   1   0   0   2   1   1   1   2   1   1   2   1   2   1   1   1   1   1   1   1   1   1   0   0   1   1   2   2   0   1   2   1   1   1   0   1   2   0   2   0   2   1   2   0   1   1   0   2   2   1   1   1   1   2   1   2   1   1   1   0   0   2   1   1   0   1   1   1   2   0   2   0   0   2   0   2   1   2   1   0   1   2   1   2   1   0   1   0   1   0   2   2   0   1   2   1   1   1   0   1   2   1   2   0   1   1   1   0   1   1   0   2   1   1   0   0   1   0   1   1   0   1   1   1   2   2   1   1   0   1   1   0   2   1   0   0   1   0   2   1   0   1   1   2   1   0   2   1   2   0   1   1   0   1   1   0   0   2   1   1   0   0   1   1   1   0   0   1   2   1   2   0   1   1   0   1   1   2   0   1   2   0   1   1   1   1   1   2   1
 MK-2-14                1   1   1   1   1   2   2   2   1   1   1   1   0   0   2   1   1   1   2   1   1   1   1   1   1   1   1   1   1   1   1   1   1   0   0   1   1   2   2   0   1   2   1   1   1   0   0   2   0   1   0   2   1   2   1   1   1   0   2   1   1   0   1   1   2   1   2   1   1   1   0   0   2   1   1   0   1   1   1   2   1   2   0   0   2   0   2   1   2   1   1   0   2   1   1   1   0   1   0   1   0   2   1   0   0   2   1   0   1   0   1   2   2   1   0   1   1   1   0   1   2   0   2   1   1   0   0   1   1   1   1   0   2   1   1   1   1   1   1   0   1   2   0   1   1   1   2   1   0   1   1   0   0   1   2   1   0   2   1   2   0   1   1   0   0   1   0   0   2   2   1   0   0   1   1   1   0   0   0   2   1   2   0   0   2   0   0   1   2   0   1   2   0   1   1   1   1   1   2   1
 MK-2-15                1   2   0   0   1   2   2   2   1   1   1   2   0   1   2   2   1   1   1   1   0   1   0   1   1   1   1   1   1   1   1   1   1   0   0   1   0   2   2   0   1   2   1   1   2   0   0   2   0   1   0   1   1   2   1   1   1   0   2   1   1   0   1   1   2   1   2   1   1   2   0   0   1   1   1   0   1   1   0   2   1   2   1   0   2   0   2   1   2   1   1   0   2   2   1   1   1   1   0   2   0   1   1   0   0   2   1   0   1   0   1   2   2   1   0   1   1   1   0   1   2   0   2   1   1   0   1   1   1   2   1   0   2   1   0   1   1   2   1   0   1   2   1   1   0   1   2   1   2   0   1   1   0   1   2   2   0   2   1   2   0   1   1   0   0   1   0   0   2   2   1   0   0   1   1   1   0   1   0   2   1   2   1   0   2   0   0   1   2   0   1   2   0   1   1   1   1   0   2   0
 MK-2-16                1   2   1   0   1   2   2   1   1   1   1   2   0   1   2   2   1   1   1   1   0   1   0   1   1   0   1   0   1   2   1   1   1   0   0   1   0   1   2   0   1   2   1   1   2   0   0   1   0   1   0   1   1   2   2   1   1   0   2   1   1   0   0   1   2   2   1   2   1   2   0   0   1   1   1   0   1   1   1   1   1   2   1   0   2   0   2   1   1   1   1   0   2   2   1   1   1   1   1   1   0   1   1   0   0   2   1   0   1   0   0   2   1   1   1   1   1   1   1   1   2   1   2   1   1   0   1   1   1   2   1   0   2   1   1   1   1   2   1   0   1   2   1   1   1   1   2   1   2   1   1   1   0   1   2   1   0   1   1   2   0   1   1   0   0   1   0   0   2   1   0   1   0   1   1   1   1   1   0   2   1   2   1   0   2   1   0   1   2   0   0   2   0   1   1   1   1   0   2   0
 MK-3-1                 0   1   1   0   1   0   0   1   2   1   2   0   1   1   1   2   0   0   1   2   2   1   2   0   1   1   2   1   0   1   2   1   2   2   2   1   1   1   2   0   1   0   1   1   0   1   1   1   1   1   1   1   1   2   2   0   1   0   2   1   2   0   2   1   2   1   0   1   0   1   1   0   1   0   1   2   0   1   0   2   1   2   1   2   2   0   1   2   0   1   0   2   1   0   1   1   1   1   0   2   2   1   1   1   1   1   2   0   1   0   2   1   1   0   2   2   2   2   2   0   2   1   1   1   2   0   2   2   1   1   2   1   1   1   0   1   2   1   0   1   0   1   2   1   1   1   1   1   0   1   0   2   1   1   1   1   1   0   1   2   2   0   1   0   1   2   2   1   2   1   0   2   0   1   1   1   1   1   1   1   2   2   1   2   2   1   2   1   1   1   0   1   2   1   0   2   1   1   0   1
 MK-3-2                 0   1   1   0   1   0   1   1   2   1   2   0   1   2   1   2   0   0   0   2   2   2   2   0   0   1   2   1   0   0   1   1   2   2   2   0   1   1   2   0   2   0   1   1   0   1   1   1   1   1   1   1   1   2   2   0   2   0   2   1   2   1   2   1   2   1   0   1   0   1   1   0   1   0   1   2   1   1   0   2   1   2   1   2   1   0   1   2   0   1   0   1   1   0   1   0   1   2   0   2   2   1   1   0   1   1   2   0   1   1   2   1   1   0   2   2   2   1   2   1   2   1   1   0   2   0   2   1   1   1   2   1   0   1   0   1   2   1   0   1   1   1   2   1   1   1   1   2   0   1   0   2   1   1   2   1   1   0   1   2   2   1   1   0   1   1   2   1   2   1   0   2   0   1   1   0   1   1   1   1   2   2   0   2   2   1   2   1   1   1   1   2   2   2   0   2   2   1   0   1
 MK-3-3                 0   1   1   0   1   1   2   1   2   2   2   0   1   2   1   2   1   0   0   2   2   2   2   0   0   1   2   1   1   0   1   1   2   2   2   1   1   0   2   0   2   0   1   1   0   2   1   1   1   1   1   0   1   2   2   0   2   0   1   1   2   1   2   0   2   1   0   1   0   1   1   0   1   0   1   2   1   2   1   2   1   2   1   2   1   0   2   1   0   2   0   1   1   0   1   0   1   2   0   2   2   0   1   1   1   1   2   0   1   1   2   1   1   0   2   2   2   2   2   2   1   0   1   1   2   0   2   1   1   1   2   1   0   1   1   1   2   1   0   1   2   1   2   1   1   1   1   2   1   1   0   2   1   1   2   1   1   0   0   2   2   1   1   0   1   1   2   1   1   1   1   2   0   1   0   0   1   1   0   1   2   2   0   2   2   1   1   1   1   0   1   1   2   2   0   1   2   1   0   1
 MK-3-4                 0   1   1   0   1   1   2   1   2   2   2   0   1   2   1   2   1   0   0   2   2   2   1   1   0   0   2   1   1   0   1   1   2   2   2   2   1   0   2   0   2   0   1   1   1   2   2   0   1   1   1   1   0   1   2   0   2   1   1   1   2   1   2   0   2   2   0   0   0   1   1   0   1   0   1   2   1   2   0   1   1   2   1   0   1   1   2   1   0   2   1   1   2   2   1   0   1   2   0   2   2   0   1   1   1   1   2   0   2   1   2   1   1   0   2   2   2   2   2   2   1   0   1   1   2   0   2   1   1   1   2   1   0   1   1   0   2   1   0   1   2   1   2   1   1   1   2   2   2   1   0   2   1   2   1   2   2   1   0   2   2   0   1   1   1   0   2   2   0   1   1   1   0   1   1   0   1   2   0   1   2   2   0   2   2   1   1   1   1   0   1   1   2   2   0   1   1   0   0   1
 MK-3-5                 0   1   1   0   1   1   2   1   2   2   2   0   1   2   1   2   1   0   0   1   2   2   1   1   0   0   2   2   2   0   1   1   2   2   2   2   0   0   2   0   2   0   1   1   1   2   2   0   0   1   1   1   0   1   1   0   2   0   1   1   1   0   2   1   2   1   0   0   0   2   1   0   1   1   1   2   1   2   0   0   0   2   1   0   1   1   2   1   0   2   2   1   2   2   1   0   1   2   0   2   2   1   1   1   1   1   2   0   1   1   1   1   2   1   2   1   1   1   2   2   1   0   1   0   2   0   2   1   1   0   2   1   0   1   1   0   1   2   0   1   2   1   2   2   2   1   2   2   2   0   1   2   1   2   1   2   2   0   1   2   1   0   2   1   1   1   2   1   0   1   1   1   1   1   1   0   1   2   0   1   2   1   0   2   2   1   0   1   1   0   2   1   2   2   0   1   1   1   0   1
 MK-3-6                 0   1   1   0   0   1   2   2   1   1   1   0   1   2   1   2   0   1   0   1   2   1   1   1   0   0   2   2   2   0   1   1   2   2   1   2   0   0   2   1   1   0   1   1   1   2   2   0   0   1   1   1   0   1   1   0   1   0   1   1   2   1   1   1   2   1   0   1   0   1   1   0   0   1   2   2   1   2   1   0   0   1   1   0   1   0   2   2   0   1   1   1   2   2   1   1   1   2   0   2   2   1   1   1   1   1   2   0   1   1   0   1   2   1   1   1   1   1   2   2   1   0   0   0   2   0   2   0   2   0   2   1   0   1   1   0   1   2   0   0   1   1   2   2   2   1   2   1   2   1   2   2   2   2   1   2   1   1   0   2   0   1   2   1   1   1   2   2   0   1   1   0   1   1   1   0   2   2   0   0   2   1   0   1   2   1   0   0   1   0   2   1   2   2   0   0   2   1   0   1
 MK-3-7                 0   1   2   0   0   1   1   2   1   2   1   1   1   1   1   2   0   1   0   2   2   1   1   1   1   0   1   2   2   1   0   1   2   2   1   2   0   0   2   1   1   0   1   1   1   2   2   0   0   1   1   2   0   1   1   0   2   0   1   1   2   1   1   1   1   1   1   1   0   1   1   0   1   1   2   2   0   2   0   0   1   1   1   0   1   0   2   0   1   1   1   1   2   2   1   2   0   2   2   2   1   1   1   1   1   2   2   0   1   2   0   1   2   1   1   1   1   1   2   2   1   0   0   0   2   0   1   1   2   0   1   1   0   1   1   0   1   2   1   0   1   1   2   2   1   1   2   1   1   0   1   2   1   2   1   2   1   1   0   2   0   1   2   1   1   1   1   1   1   1   1   0   1   1   1   1   2   2   1   0   2   1   0   1   2   1   0   0   1   1   2   1   2   2   0   0   1   1   0   1
 MK-3-8                 0   1   2   0   1   0   1   2   0   2   1   1   1   1   1   1   0   0   0   2   2   1   1   1   1   0   1   2   2   1   0   1   2   2   1   2   0   0   2   1   0   0   1   1   1   2   2   0   0   1   1   2   0   1   1   0   2   0   1   1   2   2   1   1   1   1   1   1   1   0   1   0   1   1   2   2   0   2   0   0   1   1   1   1   1   0   2   0   1   1   2   0   1   1   1   2   1   2   1   2   1   1   1   1   1   2   2   0   1   2   0   2   2   2   0   1   0   1   2   2   1   0   0   1   2   0   1   1   2   0   2   1   0   1   1   0   1   1   1   0   1   2   1   2   1   1   2   1   1   0   0   2   1   1   1   2   1   1   0   2   1   0   2   1   1   1   1   2   1   1   1   2   1   1   1   1   2   2   1   0   2   1   0   1   2   1   0   0   2   1   2   1   2   2   0   0   1   0   0   1
 MK-3-9                 0   1   2   0   1   0   1   2   0   2   0   1   1   1   1   1   0   0   0   1   2   0   1   1   1   0   1   2   1   0   0   1   1   2   0   2   0   0   1   1   0   1   1   1   1   1   2   0   0   1   1   2   0   1   0   0   2   0   1   1   2   1   1   1   1   2   1   1   2   0   2   0   1   0   2   2   0   2   1   0   1   1   1   0   1   0   2   0   1   1   2   0   1   1   0   2   1   2   1   2   1   1   1   1   1   2   2   1   2   2   0   2   1   2   1   1   0   1   2   2   0   0   0   0   2   0   1   1   1   0   1   1   0   1   1   0   1   1   1   0   1   1   1   2   1   0   2   2   1   0   0   2   1   1   1   2   1   1   0   2   1   0   1   1   1   1   0   2   1   1   2   1   1   1   1   2   2   2   1   2   2   1   1   1   2   1   0   1   2   1   2   1   2   2   0   1   1   0   0   1
 MK-3-10                0   1   2   1   2   1   1   2   0   2   0   1   1   1   1   1   0   0   0   1   2   1   1   1   1   0   1   1   1   0   1   1   1   2   1   2   0   0   1   1   0   1   0   0   1   2   2   0   0   0   1   2   0   1   0   0   2   0   1   1   2   1   1   1   0   1   1   1   2   1   2   0   1   0   2   2   0   2   1   1   1   1   1   0   2   0   2   0   1   1   2   1   1   1   0   2   2   2   1   2   1   1   0   1   1   1   1   0   2   2   0   2   1   2   1   1   1   1   2   1   0   1   0   0   2   0   1   1   1   0   1   1   1   1   1   0   2   1   1   0   1   1   1   2   1   0   2   2   1   1   0   0   1   1   0   2   2   1   1   2   1   0   2   1   1   2   0   2   1   0   2   2   1   1   1   2   2   1   1   2   2   1   1   1   2   2   1   1   2   1   1   1   2   2   0   2   1   0   0   1
 MK-3-11                0   1   2   2   2   1   1   2   0   2   1   1   1   1   1   1   0   0   0   2   1   1   1   2   1   0   1   1   2   0   1   1   1   2   2   2   0   0   1   1   1   0   1   0   1   2   2   1   0   0   1   2   0   1   0   0   2   1   1   1   2   1   1   1   0   1   1   1   2   1   2   0   1   0   2   1   0   2   0   0   0   1   1   0   2   0   2   0   2   1   2   0   1   1   0   2   2   2   1   2   1   1   1   1   1   1   1   0   2   2   1   2   1   2   1   1   1   1   2   1   0   1   0   0   2   1   1   1   1   0   1   1   2   1   1   0   2   1   1   0   1   1   1   2   1   0   1   2   1   0   0   0   1   0   0   2   2   1   1   2   1   0   2   0   1   2   0   2   1   0   2   2   1   1   1   2   2   0   1   2   2   1   1   1   1   2   1   1   2   1   1   1   2   1   0   1   1   1   0   1
 MK-3-12                0   1   1   2   2   1   1   1   0   1   1   1   1   1   1   1   0   0   0   2   1   1   1   2   1   1   1   1   1   1   1   1   1   2   2   2   0   0   2   1   1   0   0   0   1   1   1   1   0   0   1   2   0   1   0   0   2   1   1   1   1   2   1   0   0   1   1   1   1   0   2   0   1   0   2   1   0   2   0   0   0   0   0   0   2   0   2   1   1   1   2   0   1   1   0   2   2   2   1   2   1   1   1   1   1   1   1   0   2   2   1   2   1   2   0   1   1   0   2   1   1   1   0   0   2   1   1   1   1   0   1   1   2   1   2   1   1   1   1   0   2   0   1   2   1   0   1   2   2   1   0   0   1   0   0   2   2   2   1   2   1   0   2   0   1   2   0   1   1   0   2   2   1   0   1   2   2   0   1   2   2   1   1   2   0   2   1   1   1   1   1   1   2   2   0   1   1   1   0   1
 MK-3-13                0   1   1   2   2   1   1   1   0   1   1   1   1   1   1   1   0   0   0   2   1   1   1   2   0   1   1   2   1   1   1   1   1   2   2   2   0   1   1   1   1   1   0   0   1   2   0   1   0   0   1   2   1   0   0   0   2   1   1   1   1   2   1   0   0   1   1   0   1   1   1   0   0   0   2   0   0   1   0   0   0   0   0   1   2   0   2   1   1   1   1   0   1   1   0   2   2   2   2   1   2   1   1   1   0   0   1   1   2   2   1   2   1   2   0   1   1   1   2   1   1   2   0   0   2   1   0   1   1   0   1   1   2   1   2   1   1   1   0   0   2   0   2   2   1   0   1   2   2   1   0   0   1   0   0   1   2   2   1   2   0   0   2   0   1   1   0   1   1   0   2   2   1   0   1   2   1   1   1   2   2   1   1   2   0   2   2   1   1   1   1   0   2   2   1   1   1   1   0   1
 MK-3-14                0   2   1   2   1   1   1   1   0   1   0   1   1   1   1   1   1   0   0   2   1   1   1   2   0   2   1   2   1   1   0   1   0   2   1   1   0   2   1   1   1   1   1   0   1   2   0   1   1   0   1   2   1   1   0   0   2   1   0   1   1   1   1   0   0   1   2   0   1   2   1   0   0   0   2   0   0   1   1   0   1   0   1   0   2   0   2   1   1   1   1   1   1   1   0   2   2   2   2   2   0   1   2   1   0   0   1   0   2   2   0   2   1   0   0   1   1   1   2   1   1   1   0   0   2   2   0   1   1   0   1   1   2   1   2   1   1   1   0   0   2   0   2   1   1   0   1   1   2   1   0   1   2   0   0   1   2   2   1   1   0   0   1   1   1   1   0   1   1   0   2   1   1   2   1   2   1   0   1   2   2   0   1   2   0   2   1   1   1   1   1   0   2   2   1   1   1   2   0   0
 MK-3-15                0   2   1   2   1   1   1   2   1   0   0   1   1   1   2   1   1   0   0   2   1   1   1   2   1   1   1   2   0   1   0   1   0   2   2   1   0   2   1   1   1   1   1   0   1   2   0   1   1   0   1   2   0   1   0   0   2   1   0   1   1   1   2   0   0   1   2   0   0   2   1   0   0   0   2   0   0   1   1   1   1   0   1   1   2   0   2   1   1   1   1   1   1   1   0   1   2   1   2   2   0   1   2   1   0   0   1   0   2   2   0   1   1   0   0   1   1   1   2   2   1   1   0   1   2   2   0   1   1   0   1   1   2   1   2   0   1   1   0   0   2   0   2   1   1   0   1   1   1   1   0   1   2   0   0   2   2   2   1   0   0   0   1   1   1   1   0   1   1   0   2   1   1   2   1   2   0   0   1   2   2   0   2   2   0   1   1   2   1   1   1   0   2   2   1   1   1   2   0   0
 MK-3-16                0   2   0   2   1   2   1   2   1   1   0   2   1   1   2   1   1   0   0   2   1   1   1   2   1   1   1   2   0   1   0   1   0   2   2   1   0   2   1   1   1   1   2   1   1   2   0   1   1   0   1   2   0   1   1   0   1   0   1   1   1   2   2   1   0   1   2   0   0   2   1   1   0   0   2   0   0   1   1   1   1   0   2   1   2   0   2   1   1   0   1   1   1   1   0   1   2   1   2   2   0   1   2   1   1   0   1   0   2   2   0   1   1   0   0   1   1   2   1   2   2   1   0   1   2   1   0   1   1   0   1   1   2   1   2   0   2   1   0   0   2   1   2   1   1   0   0   1   1   1   0   1   2   1   0   2   1   1   1   0   0   0   1   1   1   0   0   1   1   1   2   1   1   2   1   2   0   0   1   2   2   0   2   2   0   1   2   1   0   1   1   0   2   1   1   1   0   2   0   0
 MK-4-1                 0   1   1   1   0   0   1   1   2   1   2   2   1   2   1   0   0   2   1   1   1   1   1   0   2   1   1   0   0   2   0   1   1   2   1   1   1   0   0   2   1   1   1   1   0   1   1   1   0   1   1   1   2   1   1   2   0   0   0   1   1   1   2   0   1   1   0   1   1   2   1   1   0   1   2   0   2   1   1   1   2   2   0   2   1   1   1   0   1   0   2   1   1   2   1   0   1   0   1   0   2   2   2   0   1   0   1   0   1   1   0   1   0   2   2   1   1   0   0   0   1   1   1   1   2   2   0   1   2   1   2   0   2   1   1   2   1   1   2   1   2   1   1   0   2   1   2   1   1   2   1   1   0   1   0   0   1   2   1   1   1   1   1   0   2   1   1   1   0   1   1   0   0   1   1   0   1   0   0   0   1   2   1   2   0   1   1   1   1   0   1   2   0   0   0   1   1   1   1   2
 MK-4-2                 1   1   1   0   0   0   1   1   2   1   2   2   0   2   1   0   0   2   1   1   1   1   1   1   1   1   1   2   0   2   0   1   1   2   1   1   1   0   0   2   1   1   1   1   0   1   1   1   0   1   1   1   2   1   1   2   0   0   0   2   1   1   2   0   1   1   0   1   1   2   1   1   0   1   2   0   2   1   1   1   1   2   0   2   1   1   2   0   1   1   2   1   1   1   1   0   1   0   1   0   2   2   2   0   1   0   1   0   1   1   0   1   0   2   2   0   0   0   1   1   1   0   1   1   2   2   0   1   2   1   2   0   2   1   1   2   0   1   2   1   2   1   1   0   2   1   2   1   2   2   1   1   0   0   0   0   0   2   1   0   1   1   1   0   2   1   0   1   0   0   1   0   0   1   1   0   1   0   0   1   1   2   1   2   0   1   1   1   1   0   1   2   0   0   0   1   1   1   1   2
 MK-4-3                 1   1   2   0   0   0   1   1   2   1   2   2   0   2   1   1   1   2   1   1   1   1   1   1   1   1   1   2   0   2   0   0   1   2   1   1   0   0   0   2   1   1   1   1   0   1   1   1   0   2   1   1   2   1   1   2   0   0   0   2   2   1   1   0   1   1   0   1   1   2   1   1   0   0   2   0   0   1   1   1   0   2   1   2   1   1   2   0   1   1   2   0   1   1   1   0   1   1   1   0   2   2   2   0   1   0   1   0   1   1   0   1   0   2   2   0   0   0   1   1   1   0   1   2   2   2   0   1   2   1   1   0   2   1   1   1   0   1   2   1   2   0   1   1   1   1   2   1   2   0   0   0   0   0   0   0   1   2   2   1   0   1   1   0   2   1   0   1   0   0   1   0   0   1   1   2   1   0   0   1   1   2   2   2   0   1   1   1   1   0   1   2   0   0   0   1   1   1   1   2
 MK-4-4                 1   1   2   1   0   2   1   1   2   0   1   2   0   2   1   2   2   2   1   1   1   1   1   1   0   1   1   2   0   2   0   0   1   2   1   1   1   0   0   1   1   2   1   2   0   1   1   1   0   2   2   1   2   1   1   2   1   1   0   2   1   0   1   0   1   0   0   1   1   2   1   1   0   0   2   0   1   1   2   1   0   2   1   2   1   1   2   0   0   1   2   0   1   1   1   0   1   2   1   0   2   2   2   0   1   0   0   0   1   0   0   1   0   1   2   0   0   0   1   1   1   0   1   1   2   2   0   1   2   0   0   1   2   1   1   1   0   1   2   0   2   0   0   1   1   1   2   1   1   0   0   0   1   1   0   0   1   2   2   1   0   1   1   0   2   0   0   1   0   0   1   1   0   1   1   2   1   0   0   1   1   2   0   2   0   1   1   1   1   1   1   2   0   0   0   0   1   2   1   2
 MK-4-5                 1   1   1   0   1   2   1   1   2   1   0   2   0   1   1   2   2   2   1   1   1   1   1   1   0   2   1   2   0   2   0   1   1   2   1   1   1   0   0   1   0   2   1   2   0   0   1   1   0   1   1   0   2   1   1   2   1   1   0   2   1   0   1   0   1   0   0   1   1   2   1   1   1   0   2   0   2   1   2   1   1   2   1   0   1   1   2   1   1   1   2   0   2   1   1   0   1   2   1   0   1   2   2   0   1   0   1   0   1   0   0   1   0   1   2   0   0   0   1   1   1   0   0   1   2   2   0   1   2   1   0   0   2   1   1   1   0   1   2   0   1   1   0   1   1   2   2   2   1   0   0   1   1   2   0   0   2   1   2   1   1   1   1   0   2   1   0   1   1   0   1   1   0   0   0   2   1   0   0   1   0   2   1   2   1   1   0   1   0   1   1   2   0   0   0   0   1   2   1   2
 MK-4-6                 1   1   1   0   1   2   1   1   1   1   0   2   0   1   1   2   2   1   1   1   1   1   0   1   0   2   1   2   0   2   0   1   1   2   2   1   1   0   0   2   0   2   0   2   0   0   0   1   0   0   1   0   1   1   2   2   0   1   0   2   1   0   1   0   0   0   0   1   2   2   1   1   1   0   2   0   2   1   2   1   2   1   1   1   1   2   2   1   0   2   2   0   2   2   1   1   1   2   0   0   1   2   2   1   2   0   1   0   1   0   0   1   0   1   2   0   0   0   1   1   1   1   0   1   2   2   0   1   2   1   0   0   2   1   1   1   0   2   1   0   1   1   0   2   1   2   2   2   1   0   0   1   1   2   1   0   1   2   2   1   1   1   1   0   2   2   0   1   2   1   1   1   0   0   0   2   1   0   0   1   0   2   1   2   1   1   0   1   0   1   1   2   1   0   0   0   1   2   1   1
 MK-4-7                 1   1   0   0   1   2   1   1   0   1   0   2   0   1   1   2   2   1   2   1   2   1   0   1   0   2   1   2   0   2   0   1   1   2   2   2   1   0   0   2   0   2   0   1   0   0   0   1   0   1   1   0   1   1   2   2   0   1   0   2   1   0   0   0   1   0   0   1   2   2   2   1   1   0   2   1   2   1   2   1   2   1   1   1   1   2   2   1   0   2   1   1   2   2   1   1   1   2   0   0   1   2   2   1   2   0   1   0   1   0   1   1   1   1   2   0   0   0   2   1   1   1   1   1   2   2   0   1   2   1   1   0   2   2   1   0   1   2   1   1   1   1   0   2   1   2   2   2   1   1   0   1   1   2   0   2   1   2   2   0   1   1   1   0   2   2   0   1   2   1   1   1   0   0   0   2   0   0   0   1   0   2   1   2   1   2   0   1   0   1   1   2   1   0   0   0   1   2   1   0
 MK-4-8                 1   0   1   1   1   2   1   2   0   1   0   2   0   0   1   2   2   1   2   1   2   1   0   0   0   1   1   2   0   1   0   1   1   2   1   2   1   0   1   2   0   2   0   1   0   0   1   1   0   1   1   0   1   1   2   2   0   0   1   2   1   0   0   0   1   0   0   1   2   2   2   1   1   1   1   1   2   1   2   1   2   1   1   1   1   1   2   1   1   2   1   1   2   2   1   1   1   2   0   0   1   2   2   1   2   0   1   0   1   0   2   1   1   2   1   0   0   0   2   1   2   1   2   1   2   2   1   1   2   1   1   0   2   2   1   0   1   2   1   1   1   1   0   2   1   2   2   2   1   1   0   1   2   1   0   1   2   2   2   0   2   1   1   0   2   1   0   1   2   1   1   1   0   1   0   2   0   0   0   1   0   2   1   2   2   2   0   1   0   1   1   2   1   0   1   0   1   2   0   0
 MK-4-9                 1   0   1   1   1   2   1   2   0   1   0   2   1   0   1   1   2   1   2   1   2   2   0   0   1   1   1   2   0   1   0   1   1   2   1   1   1   0   1   2   0   1   0   1   0   0   1   1   0   2   1   0   0   0   2   1   1   0   1   2   1   0   1   0   0   1   0   0   1   1   2   1   1   1   1   2   2   2   2   1   2   0   1   0   1   1   1   0   0   2   1   0   2   2   1   0   0   2   0   0   1   1   2   2   2   1   1   0   1   0   2   1   1   2   2   0   0   0   2   1   2   1   2   1   2   2   2   1   2   1   1   0   2   2   2   0   1   1   1   1   0   2   0   2   1   2   2   1   1   1   0   2   2   1   0   1   2   2   2   0   2   1   1   0   1   1   2   1   2   0   1   1   0   1   0   2   0   0   0   1   1   2   1   2   2   1   0   1   0   1   2   2   1   0   1   1   1   2   0   0
 MK-4-10                1   0   1   1   1   1   1   2   0   1   0   2   1   0   1   1   2   2   1   1   2   2   0   0   1   1   1   2   0   1   1   1   1   2   0   1   1   0   1   1   0   1   0   1   0   0   1   1   0   2   1   0   0   0   1   1   1   0   1   2   1   0   0   1   0   1   0   0   1   1   2   1   1   1   1   1   1   1   1   1   2   0   1   0   1   1   1   0   0   1   1   0   2   2   1   0   0   1   0   0   1   1   2   2   1   0   1   0   1   0   2   1   1   2   2   1   0   1   2   1   2   0   2   1   2   2   2   1   2   1   1   0   2   2   2   0   1   1   1   1   0   2   0   2   1   2   1   2   1   1   0   2   2   1   0   1   2   2   2   0   2   1   1   0   2   1   2   1   2   0   1   1   1   1   1   2   0   0   0   1   1   2   1   2   1   1   0   1   0   1   2   1   1   0   1   0   1   2   0   0
 MK-4-11                1   0   1   1   1   1   1   2   0   1   0   2   1   0   1   1   2   2   1   1   1   2   0   1   1   2   1   2   0   1   1   0   1   2   0   1   1   1   1   1   0   0   0   1   0   0   1   1   0   2   1   0   0   0   1   1   1   1   1   2   1   1   0   1   0   1   0   0   2   1   2   1   2   1   1   1   1   1   2   1   2   0   1   0   2   1   0   0   0   1   1   1   2   2   1   1   0   1   0   0   1   1   2   1   1   0   1   0   1   0   2   1   2   2   2   1   1   1   2   1   2   0   2   1   2   2   2   1   1   1   0   0   2   1   2   0   1   1   1   2   0   2   0   2   1   2   0   2   1   2   0   1   2   1   1   1   2   2   2   0   2   1   1   1   2   1   2   2   2   1   1   1   1   1   1   2   0   1   0   1   1   2   1   2   1   1   0   1   0   1   2   1   1   0   1   0   1   2   1   0
 MK-4-12                1   0   1   1   1   1   1   2   0   1   0   2   0   0   1   1   2   2   1   1   1   2   0   1   1   2   1   2   1   1   1   1   1   2   0   1   1   1   2   1   0   0   0   1   0   0   1   1   0   2   1   0   0   0   1   1   1   1   1   1   0   1   0   2   0   1   0   0   2   1   2   1   2   1   1   1   1   0   1   1   2   1   1   0   2   1   1   0   1   1   1   1   1   1   1   1   0   1   0   0   1   1   2   1   1   0   1   0   2   0   2   0   2   2   2   1   1   1   2   1   2   0   2   1   2   1   2   0   1   1   0   0   2   1   2   0   1   2   1   2   1   2   0   2   1   2   0   2   0   2   0   1   1   0   1   1   2   1   1   0   1   1   1   1   2   1   1   2   2   1   1   1   1   1   1   2   0   1   0   1   1   2   1   2   1   1   1   1   0   1   1   1   1   0   1   0   1   2   1   0
 MK-4-13                1   0   1   1   1   1   0   2   0   1   0   2   0   0   1   0   2   2   1   1   1   2   0   1   1   2   1   1   1   1   1   1   1   2   0   1   1   1   2   1   0   0   0   1   1   0   1   2   0   2   1   0   0   0   1   1   1   1   1   1   0   1   0   2   0   1   0   0   2   0   2   1   2   1   2   1   1   0   1   1   2   2   1   0   1   1   1   1   1   2   1   1   1   1   1   1   1   1   0   0   1   1   2   0   1   0   1   1   1   0   2   0   2   2   1   1   1   1   1   2   2   0   2   0   2   1   1   1   0   2   0   0   2   1   2   0   1   2   1   2   1   2   0   1   2   2   0   2   0   2   0   1   1   0   1   1   2   1   1   1   1   1   1   1   2   1   1   2   2   1   1   1   1   1   1   2   0   0   1   1   1   2   1   2   1   1   1   1   0   1   1   1   1   1   1   1   2   2   1   0
 MK-4-14                1   0   2   1   1   0   0   2   0   1   0   2   0   0   0   0   2   2   1   1   1   2   0   1   0   2   0   1   1   1   1   1   1   1   0   1   1   1   1   1   0   0   0   0   0   0   1   2   0   2   2   0   1   0   1   1   1   2   0   1   0   1   1   2   0   1   0   0   2   0   2   1   2   1   2   1   1   0   1   1   2   2   1   0   1   0   1   1   1   1   1   1   1   1   0   1   1   1   0   0   1   1   2   0   1   0   1   1   1   0   2   0   2   2   1   1   1   1   1   2   2   0   2   1   2   1   1   1   0   2   0   0   2   1   2   0   1   1   1   2   1   2   0   1   1   2   0   1   1   2   0   0   1   0   1   2   2   1   1   1   1   1   0   1   2   1   1   2   2   1   1   1   1   1   1   2   0   0   1   1   1   1   1   2   0   1   1   1   0   1   1   1   1   1   1   1   1   2   1   0
 MK-4-15                1   1   1   0   1   0   0   2   0   1   0   2   0   1   1   1   2   1   1   1   1   2   0   0   0   2   1   1   1   1   1   1   1   1   0   1   1   1   1   1   1   0   0   0   0   1   0   2   1   2   1   0   1   0   1   1   1   2   0   1   0   1   1   2   0   1   0   0   2   0   1   1   2   1   2   1   1   1   1   1   2   2   2   0   1   0   1   1   1   1   1   1   1   1   1   1   1   1   0   0   1   1   2   0   0   0   1   2   1   0   2   1   2   2   1   1   1   1   1   2   2   0   2   1   2   1   1   1   1   2   0   0   2   2   2   0   1   1   1   2   1   2   1   1   1   2   0   1   1   2   1   0   1   0   1   2   1   0   1   1   1   1   1   1   2   1   1   2   2   2   1   1   1   1   1   2   1   0   1   1   1   1   1   1   0   1   1   1   0   2   1   1   1   2   1   1   1   1   0   1
 MK-4-16                1   2   1   1   1   0   0   2   0   2   2   2   1   1   0   1   1   1   1   1   1   2   0   1   0   2   1   1   1   1   1   1   2   1   1   1   0   1   1   1   1   0   1   1   0   1   1   1   1   2   1   1   1   1   1   1   1   2   0   1   1   1   1   2   0   1   0   1   2   0   1   0   2   2   2   2   1   1   1   1   2   2   2   0   1   0   0   1   1   2   1   2   1   0   1   1   1   1   0   0   1   1   2   0   0   0   1   2   0   0   1   1   2   1   2   1   1   1   0   2   1   0   2   1   2   0   1   0   1   2   0   0   2   2   2   1   1   0   1   2   1   2   1   2   1   0   0   1   0   2   1   0   1   0   1   2   1   0   1   1   1   1   1   1   2   2   1   2   2   2   0   1   1   0   1   2   1   0   1   1   1   1   1   1   0   1   0   1   0   2   1   1   1   2   1   1   1   1   0   1
 MK-5-1                 1   2   2   0   1   1   1   1   1   2   0   0   1   0   0   1   2   2   1   0   2   0   2   1   1   1   2   1   1   2   2   1   2   1   2   0   1   1   1   1   0   1   0   1   1   2   0   1   0   2   1   1   0   2   1   0   1   0   2   2   1   0   1   2   2   0   0   0   1   1   1   1   1   2   0   1   1   0   2   2   0   1   1   1   2   1   1   1   0   0   0   1   0   0   1   0   2   1   2   0   1   2   2   2   1   1   1   2   0   0   0   0   2   2   0   2   0   1   2   1   0   0   0   0   1   1   1   1   2   1   1   0   2   1   1   2   2   0   1   1   2   0   1   0   0   2   1   2   2   2   1   2   1   1   1   2   0   2   1   2   1   2   1   1   1   0   2   0   0   1   0   1   1   1   1   2   2   2   2   2   0   2   1   1   0   1   1   2   0   1   1   2   1   1   2   0   2   1   2   0
 MK-5-2                 1   2   2   0   1   0   1   1   1   2   0   0   1   0   0   1   2   2   1   0   2   0   0   1   1   1   2   1   1   2   2   0   1   0   2   0   0   1   1   1   0   1   0   2   1   2   0   1   0   2   2   1   1   2   1   0   1   0   2   1   2   0   1   2   2   0   0   0   1   1   1   1   1   2   0   1   1   0   2   2   0   1   1   1   2   2   1   2   1   0   0   1   0   0   1   1   2   1   2   0   1   2   2   2   1   0   1   2   1   0   0   0   2   2   0   2   0   1   1   1   0   0   0   0   1   1   1   1   2   1   1   0   2   1   0   1   2   0   1   1   2   0   1   0   0   1   1   2   2   2   1   1   1   1   0   2   0   1   1   1   1   1   0   1   2   1   1   1   0   1   1   1   1   1   1   1   2   2   2   2   0   2   1   1   0   1   0   2   0   1   1   2   1   1   2   0   1   1   2   1
 MK-5-3                 1   1   2   0   1   0   1   1   1   2   0   0   0   0   0   1   2   1   0   0   2   1   0   1   1   2   2   1   1   2   2   0   1   0   2   0   1   2   1   1   0   1   0   2   1   1   0   2   0   2   2   1   1   2   0   0   1   0   2   1   2   0   1   1   2   0   0   0   1   1   1   1   1   2   1   1   0   0   2   1   1   1   1   0   2   2   1   1   1   0   1   0   0   0   1   1   1   1   2   1   1   2   2   2   1   0   1   2   1   0   0   0   1   2   1   1   0   1   0   1   1   0   0   0   1   1   1   0   1   0   2   1   2   1   0   1   2   0   2   1   2   0   1   0   0   1   0   2   2   1   1   1   1   1   0   2   0   1   1   2   1   1   0   1   2   0   1   1   0   1   1   1   1   1   1   1   2   1   2   2   0   1   1   2   1   1   0   2   0   1   1   2   1   1   2   0   1   1   2   1
 MK-5-4                 1   1   2   0   1   0   1   1   1   2   0   0   0   1   0   1   1   1   1   0   2   1   2   1   1   2   1   1   1   2   2   1   1   0   2   1   1   1   1   1   1   1   0   2   1   1   1   2   0   2   2   1   0   2   1   0   1   0   1   1   2   1   0   1   2   0   0   0   2   1   1   1   1   2   1   1   1   1   2   1   1   1   0   0   1   2   2   1   1   0   1   0   0   0   1   1   1   0   2   1   1   2   2   2   0   0   1   2   1   1   0   0   1   2   1   1   0   1   0   1   1   0   0   0   0   2   1   0   1   0   2   1   2   1   0   1   1   0   2   1   2   0   1   2   0   1   0   2   1   0   1   1   1   0   1   2   0   1   1   2   1   1   0   1   2   1   1   0   0   1   1   1   1   2   1   1   2   2   1   2   0   2   1   2   1   1   0   2   1   1   1   2   1   1   2   0   1   1   2   1
 MK-5-5                 1   1   2   0   1   0   1   1   1   2   0   0   0   2   0   0   1   0   1   0   0   1   1   1   2   1   1   1   1   2   2   1   1   0   2   1   1   1   1   1   1   2   0   2   0   1   1   2   0   2   2   0   0   2   0   0   1   0   1   1   2   0   1   1   2   0   0   0   2   1   0   1   1   2   1   1   2   1   0   2   1   1   0   0   1   2   2   1   1   0   1   0   0   0   1   1   2   0   2   1   1   1   2   1   0   0   2   2   1   1   0   0   1   2   1   1   0   1   0   1   1   0   0   0   0   2   2   0   1   0   2   0   2   1   0   1   1   0   2   1   2   1   1   2   0   0   0   2   1   0   1   1   1   1   1   2   0   0   1   2   1   1   0   1   2   1   1   0   0   1   2   1   1   1   1   1   2   2   1   2   0   2   1   2   1   1   1   2   1   1   1   2   1   1   2   0   1   1   2   1
 MK-5-6                 1   0   2   0   1   1   1   1   1   2   0   0   0   1   0   2   1   0   1   0   0   1   1   1   2   1   1   1   1   2   1   1   1   1   2   1   1   1   1   2   1   0   0   2   0   1   1   1   0   2   2   0   0   2   1   0   1   0   1   2   1   0   1   1   1   0   1   1   1   1   0   1   1   2   1   1   2   1   1   2   1   1   1   0   1   2   2   1   0   0   1   0   0   0   0   1   1   0   2   1   1   1   2   1   0   0   2   2   1   1   0   0   1   2   1   1   1   1   0   1   0   0   0   0   0   2   2   0   1   0   2   0   2   1   0   1   1   0   2   1   2   1   0   2   0   0   0   2   1   0   1   1   1   1   1   2   0   1   1   1   1   1   0   1   1   1   1   0   0   1   2   2   1   0   0   1   2   2   1   2   1   1   1   2   1   1   1   2   1   1   1   2   0   1   2   0   2   2   2   1
 MK-5-7                 0   0   0   0   0   1   1   0   1   2   0   0   1   1   0   1   1   0   1   1   0   1   1   1   2   1   1   1   1   2   1   2   1   1   2   1   1   1   1   2   1   0   0   2   1   1   1   1   0   2   2   0   0   2   2   0   1   1   1   2   1   0   1   1   1   0   1   2   1   1   0   1   1   2   1   1   2   1   1   2   1   1   1   0   1   2   1   1   0   0   1   1   0   0   0   1   1   0   2   1   1   1   2   1   0   0   2   2   1   1   0   0   2   2   1   1   1   1   1   1   0   0   0   0   0   2   2   0   1   0   2   0   1   1   0   1   0   1   2   1   2   1   0   2   0   0   0   2   2   0   1   1   1   1   0   2   0   1   1   1   2   1   0   1   1   1   1   0   1   2   2   2   1   0   0   1   2   2   1   1   1   1   2   2   1   1   1   1   1   1   1   2   0   1   2   0   1   2   2   1
 MK-5-8                 0   0   0   0   0   1   1   1   1   2   0   0   1   1   0   1   1   0   1   1   0   1   1   1   2   1   1   1   1   2   1   1   1   1   2   1   0   0   1   2   1   0   0   2   1   1   1   1   0   2   2   0   1   2   2   0   1   1   1   2   1   0   1   0   0   0   1   2   0   1   0   1   0   1   1   1   2   2   1   2   0   0   1   0   1   2   0   1   0   1   2   1   0   0   0   1   1   0   2   1   0   1   2   1   0   0   2   2   1   1   0   0   2   1   1   1   1   1   1   0   0   1   1   1   0   2   2   0   2   0   1   0   1   1   0   1   1   2   2   1   1   1   0   2   1   1   0   1   2   2   1   1   1   0   0   2   0   1   1   2   2   1   0   1   1   1   0   0   1   2   1   2   1   0   0   1   2   2   2   2   1   1   2   2   1   1   0   1   2   1   1   2   0   1   2   0   1   2   2   2
 MK-5-9                 1   0   0   0   0   1   1   2   1   2   0   0   1   1   0   1   1   0   0   1   0   1   1   2   2   1   2   1   1   2   1   1   1   1   2   1   0   0   0   2   1   0   0   2   1   1   1   0   1   2   1   1   1   2   2   0   1   1   1   2   0   0   1   0   1   0   2   2   0   1   0   1   0   1   1   1   1   2   1   2   0   0   1   0   1   1   1   2   0   1   2   1   0   0   0   1   1   0   2   1   1   1   2   1   0   0   2   2   1   1   0   1   1   1   1   2   1   1   1   1   0   1   1   1   0   2   2   0   2   0   1   0   1   2   0   1   1   2   2   2   1   1   0   2   1   1   0   1   2   2   1   1   1   0   0   2   1   1   1   2   2   1   0   1   1   1   0   0   2   2   2   2   1   0   0   1   2   2   2   1   1   1   2   2   1   0   0   1   2   1   2   2   0   2   2   0   1   2   2   2
 MK-5-10                1   0   1   0   0   1   1   2   1   2   1   0   1   1   1   2   1   0   1   1   0   1   1   2   2   1   2   1   1   1   1   1   2   1   2   1   1   0   0   2   1   0   0   2   0   1   0   0   0   2   1   1   2   2   2   0   1   1   1   2   1   0   1   1   1   0   2   2   0   1   0   1   0   1   1   1   0   2   1   2   0   0   1   1   2   1   1   2   1   1   2   2   1   0   0   1   1   0   2   1   1   1   2   1   1   0   1   2   1   1   0   1   0   1   1   2   1   2   0   1   0   1   1   0   0   2   1   1   2   0   1   0   1   2   0   2   1   2   2   2   1   1   0   1   1   2   0   2   2   2   1   1   1   0   0   2   1   1   1   2   2   1   0   2   2   1   0   0   2   2   2   1   1   0   0   1   2   2   1   1   1   1   2   2   1   0   0   1   2   1   2   2   0   2   2   0   1   2   2   1
 MK-5-11                1   0   1   0   0   2   1   1   0   2   1   0   1   1   1   2   0   1   1   1   0   0   0   2   2   1   2   1   1   1   1   1   2   1   2   1   1   0   0   1   1   0   0   2   1   1   0   0   0   2   1   1   2   2   2   0   1   1   1   2   1   0   1   1   1   0   2   1   0   1   0   1   0   1   1   0   0   2   1   2   0   0   2   1   2   2   1   1   1   1   1   2   1   0   0   1   1   0   2   1   1   1   2   0   1   1   1   2   1   1   0   1   1   0   1   2   0   2   0   1   1   1   1   1   0   2   1   1   2   0   1   0   1   1   0   2   1   2   2   2   1   1   1   1   1   2   0   2   2   2   1   2   1   0   0   1   1   1   1   2   2   0   0   1   2   1   0   0   1   2   2   2   1   0   0   0   2   2   1   1   1   1   2   2   1   0   1   2   2   1   2   2   0   2   2   0   0   2   2   1
 MK-5-12                0   0   1   0   0   2   1   1   0   2   1   0   1   1   1   2   0   1   1   1   0   0   0   2   1   1   2   1   1   1   1   1   2   1   2   0   0   0   0   1   1   1   0   2   1   1   1   1   0   2   0   0   2   1   2   0   2   1   1   2   0   0   1   1   1   0   2   2   0   1   1   1   0   0   1   1   0   2   1   2   0   0   2   1   2   2   1   1   0   1   2   2   1   0   0   1   1   0   2   1   1   1   1   0   1   1   1   2   1   1   0   1   1   1   1   2   0   2   0   0   0   1   1   1   0   2   1   1   2   0   1   0   1   1   0   2   1   1   2   2   1   1   1   1   1   2   1   2   1   2   1   2   1   0   0   2   1   1   0   2   1   0   0   1   2   1   2   0   0   2   2   2   1   0   0   0   2   2   1   1   1   1   2   2   0   0   1   2   1   1   1   2   0   2   2   0   0   1   1   1
 MK-5-13                0   0   1   0   0   2   1   1   0   2   1   0   1   1   1   1   0   2   2   1   0   0   0   1   0   2   2   1   1   1   1   1   2   1   2   0   0   0   0   1   1   1   0   2   1   0   1   1   1   2   0   0   2   1   2   0   1   1   1   2   1   0   1   2   1   1   1   1   0   0   1   1   0   0   1   1   0   2   1   2   0   0   2   1   2   2   1   1   0   1   2   2   1   0   0   1   1   0   2   1   1   2   1   0   1   1   2   2   1   1   1   1   1   1   1   2   0   2   1   0   0   0   0   1   1   2   1   1   2   0   1   0   2   1   1   2   1   1   2   2   1   1   1   0   1   2   1   2   0   0   1   2   1   0   0   2   1   1   0   2   1   0   0   1   1   1   2   0   0   2   2   2   1   1   0   0   2   2   1   1   1   1   2   2   1   0   0   2   1   1   1   1   0   2   2   0   0   1   1   0
 MK-5-14                0   1   1   0   1   1   1   1   0   2   0   0   1   2   1   0   0   1   2   0   1   0   0   1   0   1   2   1   0   1   2   1   1   1   2   0   0   0   0   0   1   1   0   1   0   0   1   1   1   2   1   0   2   1   2   0   0   1   1   1   1   0   1   2   1   1   1   1   0   0   1   1   0   0   1   1   1   2   1   2   0   0   2   1   2   2   0   1   0   1   2   2   1   0   0   1   2   1   1   1   1   2   1   1   1   1   2   2   2   1   0   1   1   1   1   2   1   2   1   1   0   1   0   1   0   2   1   1   2   0   1   0   2   1   1   2   1   1   2   2   1   1   1   1   1   2   0   2   1   0   1   1   1   0   0   2   1   1   0   0   1   0   0   1   1   1   1   0   1   2   2   2   1   1   0   1   1   1   1   1   0   1   2   2   2   0   0   2   1   0   1   1   0   2   2   0   0   2   1   1
 MK-5-15                1   1   1   1   2   1   1   1   0   2   0   0   1   2   2   0   0   1   1   0   2   0   0   1   0   1   2   1   0   1   2   1   1   2   2   0   0   0   0   0   1   1   0   1   0   0   1   1   1   2   1   0   2   1   2   0   0   1   1   1   1   0   2   2   1   1   1   1   0   1   1   2   0   0   1   1   1   2   1   1   0   0   2   1   2   1   0   1   0   0   1   2   1   0   0   1   2   1   1   1   1   2   1   1   1   1   2   2   2   1   0   1   1   2   1   2   1   2   1   1   1   1   0   2   0   2   2   1   2   0   1   0   2   1   1   2   1   1   2   2   1   1   0   1   1   2   0   2   2   0   2   2   1   1   0   1   1   2   0   0   2   0   0   1   0   1   1   0   1   1   2   1   1   1   0   2   1   1   1   0   0   1   2   1   2   0   0   1   1   0   1   1   0   2   1   0   0   2   2   1
 MK-5-16                1   1   1   1   2   1   1   1   0   2   0   0   1   2   2   1   0   1   1   0   2   1   0   1   0   1   2   1   0   1   2   0   1   2   1   0   0   0   0   0   1   1   0   1   0   0   1   2   1   2   0   1   2   1   2   0   0   0   1   1   1   0   0   1   1   1   1   1   0   1   1   2   1   0   0   1   1   1   1   1   0   0   2   1   2   1   0   1   0   0   1   2   1   1   0   1   1   1   0   1   1   2   1   1   1   1   2   2   2   1   0   1   1   2   1   1   1   2   1   1   0   1   2   2   1   2   2   1   2   0   1   0   2   1   0   2   1   1   2   2   1   1   0   1   2   2   0   2   2   0   2   2   1   1   0   1   1   2   0   0   1   0   0   1   0   1   1   1   1   1   1   1   1   1   0   2   1   1   0   0   0   1   2   1   2   0   1   0   1   0   1   1   2   2   1   0   0   2   2   1
 MK-6-1                 2   0   0   2   1   1   0   0   1   1   0   2   2   1   1   2   2   1   2   1   2   1   1   1   1   0   0   0   2   1   1   2   0   1   1   2   1   2   1   2   2   2   1   0   0   1   2   1   2   0   1   2   2   2   1   0   1   2   0   1   1   0   0   0   1   2   1   1   2   1   1   1   0   0   1   1   0   2   1   2   2   1   2   1   1   0   2   2   2   0   0   2   0   2   0   1   0   0   1   2   1   1   2   1   1   1   1   2   2   1   1   1   1   2   1   0   1   1   2   2   1   1   2   1   2   2   2   2   2   1   1   2   1   2   0   1   0   0   2   2   0   0   0   2   1   1   2   1   1   2   0   1   0   1   2   1   1   1   2   1   2   1   2   0   0   1   1   1   0   0   1   1   2   1   2   1   2   0   1   2   1   1   1   2   0   1   1   0   0   2   1   2   1   0   2   1   1   1   1   2
 MK-6-2                 2   1   1   2   1   1   1   0   1   1   0   2   1   1   1   2   2   1   1   0   2   1   1   1   1   0   0   1   2   0   1   2   0   1   1   1   1   2   1   1   2   2   1   0   0   1   2   1   2   0   1   2   2   1   1   0   1   2   0   1   1   0   0   0   1   1   1   2   1   1   1   1   0   0   2   2   1   1   1   2   2   1   1   1   1   0   2   2   2   0   0   2   0   2   0   1   0   0   1   2   1   1   2   1   1   1   1   1   2   0   1   2   1   2   1   0   1   1   2   1   1   1   2   1   1   1   2   2   0   1   1   2   1   2   0   1   2   0   2   2   0   0   1   2   1   1   2   1   1   2   0   2   1   1   2   1   1   1   2   1   2   1   2   0   1   1   1   1   0   0   1   1   2   2   2   1   2   1   1   2   1   1   1   2   0   0   1   0   0   2   1   2   0   0   2   1   1   1   1   2
 MK-6-3                 2   1   1   2   1   1   0   1   1   1   1   2   1   1   1   2   2   1   1   0   2   1   1   1   0   0   1   1   2   0   1   1   1   1   1   1   1   2   1   0   2   2   2   0   0   1   2   1   2   0   1   2   1   1   1   0   1   2   0   1   1   0   0   0   1   1   1   2   1   1   0   1   0   0   2   2   2   1   1   2   1   0   0   1   2   0   1   2   2   0   0   2   0   2   0   1   0   0   1   2   1   1   2   1   1   1   1   1   2   0   1   2   1   2   1   0   0   1   2   1   1   1   1   1   1   1   1   2   0   1   1   2   1   1   0   1   2   0   2   2   0   0   1   2   0   1   2   1   2   2   1   2   1   1   2   1   1   1   2   1   2   0   2   0   1   1   1   1   0   0   1   1   2   2   1   1   2   1   1   2   1   1   1   2   0   0   1   0   0   1   1   1   1   0   2   1   1   1   1   2
 MK-6-4                 2   1   1   2   1   1   1   1   1   1   1   2   0   1   1   2   2   1   1   0   1   1   0   2   0   0   0   1   0   0   1   1   1   1   1   1   1   1   1   0   2   2   2   0   1   1   2   2   2   1   1   2   1   0   1   0   1   2   0   1   1   0   0   1   1   1   2   2   1   1   1   1   0   0   2   2   2   1   2   2   2   0   0   1   2   0   0   2   2   0   0   2   0   2   0   1   1   0   1   2   1   1   2   1   1   1   1   0   2   0   1   2   1   2   0   0   0   1   2   0   1   1   1   2   0   1   1   1   0   1   1   2   1   1   0   1   1   1   2   1   0   0   1   2   0   1   2   2   2   1   1   1   1   0   2   1   1   1   2   1   2   0   2   0   1   1   1   1   0   0   1   2   2   2   0   1   2   0   1   2   1   1   0   2   0   1   1   0   0   1   1   1   1   0   2   2   2   0   2   1
 MK-6-5                 2   1   1   2   2   2   1   2   1   1   1   1   1   1   1   2   2   2   1   1   0   0   0   2   1   0   0   0   0   0   1   1   1   1   1   1   2   1   2   0   1   2   2   0   1   1   2   2   1   2   1   1   1   0   1   0   2   1   0   1   1   0   0   1   2   1   2   2   1   1   1   1   0   1   2   2   2   1   2   2   2   0   0   1   2   0   0   1   2   0   1   0   1   2   1   1   1   0   2   2   2   1   2   0   2   2   1   0   2   0   1   2   0   2   0   0   1   1   2   0   1   1   2   2   1   1   1   1   1   1   1   2   1   1   0   1   1   1   2   2   0   0   1   2   0   1   1   2   2   1   1   1   1   0   2   1   1   2   2   1   2   0   2   0   1   1   1   1   0   0   1   2   2   2   0   1   2   0   1   2   1   1   0   2   0   1   1   0   0   1   1   1   1   0   2   2   2   1   1   1
 MK-6-6                 2   1   0   2   2   2   1   2   2   1   1   1   1   1   1   2   2   1   1   1   0   1   0   1   2   0   0   0   0   0   1   1   2   1   1   1   2   2   2   0   2   2   2   0   1   0   2   2   1   1   1   2   1   0   1   0   2   1   0   1   1   0   0   1   2   1   2   2   1   1   2   1   0   2   2   2   1   1   2   1   2   0   0   2   2   0   1   1   2   0   1   0   1   2   1   1   1   0   2   2   2   1   2   1   2   2   1   0   2   0   0   2   1   2   0   0   1   0   1   0   0   1   2   2   2   1   1   1   1   1   1   2   1   1   0   1   1   1   1   1   0   0   2   2   1   1   0   2   2   1   1   2   1   0   2   1   1   2   2   2   2   0   2   0   1   1   1   1   1   1   1   2   2   2   0   1   2   0   1   2   1   2   1   1   0   1   1   0   0   0   1   1   1   0   2   2   2   1   1   1
 MK-6-7                 2   1   0   2   2   2   1   2   2   1   1   1   1   1   1   2   1   1   1   0   0   1   0   1   2   0   0   0   0   0   1   1   1   1   1   1   2   2   2   1   1   2   2   0   1   1   1   2   1   1   1   2   2   0   1   0   2   1   1   1   0   0   0   1   2   2   1   2   1   1   2   1   0   1   2   2   1   1   2   2   2   0   0   2   1   0   1   0   2   0   1   0   1   2   1   1   1   0   2   1   2   1   2   1   1   1   1   0   2   0   0   2   1   2   0   0   1   0   2   1   0   1   2   2   2   1   1   1   1   1   1   2   1   1   0   1   1   1   1   1   0   0   1   2   1   1   0   2   2   1   1   2   1   0   2   1   1   1   2   1   2   1   1   0   1   1   1   1   1   1   1   2   0   2   0   0   2   0   1   2   1   2   1   1   1   1   1   0   0   0   1   1   1   0   2   2   1   0   1   1
 MK-6-8                 2   1   0   2   2   2   1   2   1   1   1   2   1   1   2   1   1   1   1   0   1   1   0   1   2   0   1   0   0   0   1   1   2   1   1   1   2   1   2   1   2   2   2   0   1   1   1   2   1   1   0   2   1   0   1   1   2   1   0   1   0   0   0   1   2   2   0   0   1   1   2   1   0   1   1   2   1   1   2   2   2   0   0   2   1   0   1   0   2   0   1   0   1   2   2   0   1   1   2   1   2   1   1   2   1   1   1   0   2   0   1   2   1   2   0   0   1   0   1   1   1   1   1   2   1   1   1   1   2   1   1   1   1   2   0   1   1   1   1   1   0   0   1   2   1   1   1   2   2   1   1   2   1   0   2   1   1   2   2   1   2   1   1   0   1   1   1   1   1   1   1   2   0   2   0   1   2   0   1   1   1   2   1   1   1   2   1   0   1   0   1   2   1   0   2   2   1   0   1   1
 MK-6-9                 2   2   1   2   2   2   1   2   2   1   1   1   2   1   2   1   1   1   0   0   1   1   0   1   2   0   0   0   1   0   1   1   1   1   1   1   2   2   2   1   1   2   1   0   1   0   1   2   1   1   1   2   1   0   2   1   2   1   0   1   0   0   0   1   2   2   0   0   1   1   2   1   0   1   1   2   1   1   2   2   2   0   1   2   2   0   1   0   2   0   1   0   1   2   2   1   1   1   1   0   2   2   1   2   1   1   1   0   2   0   1   1   1   2   1   0   1   0   1   1   1   1   1   2   1   1   1   1   2   1   1   1   1   2   0   1   1   1   1   1   1   0   1   2   2   1   1   2   2   1   0   1   0   0   1   1   2   1   2   1   2   1   1   0   1   1   1   1   1   1   2   2   0   2   0   0   2   1   1   0   1   1   1   1   1   2   1   0   1   0   1   1   1   0   2   2   1   0   2   1
 MK-6-10                2   2   1   1   2   2   1   2   2   1   1   1   2   1   2   1   1   1   0   0   2   1   0   2   2   0   0   0   1   1   1   1   1   1   1   1   2   2   2   1   1   2   2   0   1   0   1   2   0   1   2   2   1   1   2   1   2   1   0   1   0   0   1   1   1   2   0   0   1   1   2   1   0   1   1   2   1   1   2   2   2   0   1   2   2   0   1   0   2   0   1   0   1   2   2   1   1   2   1   0   1   1   1   2   1   0   1   0   2   0   1   1   1   2   1   0   1   0   1   1   1   1   1   1   1   1   1   0   2   1   1   2   0   2   0   0   2   1   1   0   1   1   0   2   2   1   1   1   2   1   1   1   0   0   1   1   2   1   2   1   1   1   1   1   1   1   1   1   1   1   1   2   0   2   1   1   1   1   1   0   2   1   1   1   1   2   1   0   1   0   1   1   1   0   1   0   1   0   2   1
 MK-6-11                1   2   1   1   2   1   1   0   2   1   0   1   2   1   2   1   1   1   0   1   1   1   0   1   2   0   1   0   1   1   2   2   1   2   2   1   2   2   2   1   1   2   2   0   1   0   1   2   0   1   1   2   2   1   2   1   2   1   0   1   0   0   1   2   1   1   1   1   1   1   2   1   0   0   1   2   1   1   2   2   2   0   1   2   2   0   1   0   2   0   1   0   1   2   2   1   1   2   1   0   2   1   1   2   1   0   1   0   2   0   1   1   1   2   1   0   1   0   1   1   1   2   1   1   1   1   1   0   2   1   1   2   0   2   0   0   2   1   1   0   2   0   0   2   1   0   1   1   2   1   1   1   0   0   1   2   2   1   2   1   1   1   1   1   1   1   1   1   1   1   1   2   0   1   1   1   1   1   1   0   2   1   2   1   0   2   2   0   0   0   1   1   1   0   2   0   2   0   2   1
 MK-6-12                2   2   1   1   2   1   0   0   1   1   0   1   1   1   2   1   1   1   1   1   1   1   1   1   2   0   1   0   2   1   2   1   2   2   2   1   2   1   2   0   0   2   2   1   0   2   1   2   0   0   1   2   1   1   2   1   2   1   0   1   0   1   1   2   1   1   1   1   2   1   2   1   1   0   1   2   1   1   1   2   2   0   0   1   2   0   1   0   2   0   1   0   1   2   2   1   1   2   1   1   2   2   1   1   1   0   1   0   1   0   1   1   1   2   1   0   1   0   1   1   1   1   1   1   1   1   0   1   2   1   1   2   0   1   1   0   2   1   1   2   2   0   0   1   1   0   1   1   1   1   1   1   0   0   1   1   1   1   2   1   1   1   1   1   1   0   1   1   1   2   1   2   0   1   1   1   1   1   1   1   2   1   2   1   1   2   2   0   0   0   1   0   0   1   2   0   2   0   2   2
 MK-6-13                2   2   0   1   2   1   0   0   1   1   0   1   1   1   2   2   1   1   1   1   1   1   2   1   2   0   1   0   2   0   2   1   1   2   2   0   2   0   2   0   0   2   2   1   0   2   1   2   0   0   1   2   1   1   2   1   2   1   0   1   0   1   2   2   1   1   2   1   2   1   2   1   1   0   1   2   1   1   1   2   2   0   0   1   2   0   1   1   2   0   0   0   1   2   1   1   2   2   1   1   2   1   1   1   1   0   1   0   1   1   1   1   1   2   1   1   1   0   1   1   1   1   2   1   1   1   0   1   1   1   1   2   0   1   1   0   2   1   1   2   1   0   1   1   1   0   0   1   1   1   1   1   0   0   2   1   1   1   2   1   1   1   1   1   1   0   2   1   2   2   1   2   0   2   0   1   1   1   1   1   2   1   1   2   1   2   2   2   0   0   1   0   0   1   2   0   2   0   2   2
 MK-6-14                2   1   0   1   2   0   0   0   1   0   0   1   1   1   2   2   2   2   1   1   2   2   2   0   2   0   1   0   2   0   2   1   1   2   2   0   1   1   2   0   0   2   1   1   0   2   1   1   0   0   1   2   1   1   0   2   2   1   0   1   0   1   2   2   1   1   2   1   2   1   2   1   1   0   1   2   1   1   1   2   2   0   0   0   2   0   1   1   1   1   0   0   1   2   0   1   2   2   1   1   0   1   1   1   2   0   0   0   1   1   1   0   1   2   1   1   1   0   2   0   2   1   2   1   1   1   0   1   1   1   1   2   0   1   1   0   1   1   1   1   1   0   1   1   1   0   0   1   1   1   1   1   0   0   2   1   1   1   2   1   1   1   1   1   1   0   2   1   2   2   1   2   0   2   0   1   1   1   2   1   2   1   1   2   1   2   2   2   0   0   0   0   0   1   2   0   1   0   1   2
 MK-6-15                1   1   0   1   2   0   0   1   1   0   0   1   1   1   2   2   2   1   2   1   2   2   2   0   1   0   1   0   2   1   1   0   1   2   2   0   1   1   1   0   0   2   1   1   0   2   1   1   0   0   1   2   2   1   0   2   2   1   1   1   0   1   2   2   0   1   2   1   2   1   2   2   1   2   1   2   1   1   1   2   2   1   0   0   2   0   1   1   1   1   0   0   1   2   0   1   2   2   1   1   1   2   1   2   2   1   0   0   0   1   1   1   1   2   1   2   1   0   2   0   2   1   1   1   2   1   0   1   1   1   1   2   1   1   1   0   1   1   1   0   2   0   1   1   2   1   0   2   1   1   1   1   0   0   2   1   1   1   2   0   1   1   1   1   0   0   2   1   2   1   1   2   1   2   1   1   1   1   1   1   2   1   1   1   1   1   2   2   0   0   0   0   0   1   2   0   2   0   2   1
 MK-6-16                0   1   0   2   2   0   0   1   1   0   0   2   1   1   2   2   1   1   1   1   1   2   2   0   1   0   0   0   1   1   1   0   1   2   1   0   2   1   1   0   0   2   1   1   1   1   1   0   0   0   1   1   2   1   0   2   2   1   1   1   1   1   2   2   0   1   1   1   1   1   2   2   1   2   1   2   1   1   1   2   2   2   1   0   2   0   1   1   1   1   0   0   1   2   0   1   2   2   1   1   1   2   1   2   2   1   0   0   0   1   2   1   1   2   1   2   1   0   2   0   1   1   2   2   2   1   0   1   1   1   1   1   1   1   1   0   1   1   1   0   2   0   1   1   2   1   0   2   1   1   0   1   0   0   2   1   1   1   2   0   1   1   1   1   0   0   1   1   2   1   0   1   2   1   1   1   1   1   1   1   2   1   1   1   1   1   2   2   0   0   0   0   0   0   2   1   2   0   2   1
 
!****************************************** Phenotypic Data **********************************************************
!-100.0 is resevred for missing phenotype
SimulatedTrait1         9.5299   11.0601    9.1328    6.4673   11.1614    9.4349    8.7044    9.0471   10.5527    7.4424   10.2834   10.0228   12.1967    8.3526   10.4780   11.0632   10.9713   10.1656   10.7461    9.6395    8.5768   11.0138    9.3717   10.5919   10.2047    9.3082    9.0816   11.1442    9.2483   12.5340   10.3902   11.2427    9.6730    9.3992   10.1922   12.2489    8.8828    8.2302   11.4213   10.4309   10.0462    9.2908   11.1674   10.4865   10.0180    9.7492    9.1107    9.2732   11.0920    9.7406   11.2610    9.4471    9.9970   10.2927   10.7662   11.0106   10.8545   11.4613   10.2475   11.0441   10.0773   10.5011   11.3180    9.0940   10.3451   11.2304   10.5654    9.7349   11.8386    9.1257   11.1073    9.9474    9.8405    9.1863    8.9495   10.2041   10.5629    9.7930    9.8420    9.8964    9.4815   11.0861    9.6654    9.5408   11.2585   10.3340    9.7403    9.5685    8.1660    7.5054   11.3847   11.0104    9.4954    8.7094   12.1218    9.4432   10.0946   10.0946   10.0548   10.1286    9.0690    9.9096    9.9824   11.0963    9.8024   10.8944   10.3474    9.5177   10.3540   11.3246    8.0279   11.8102   10.4319   10.5117    9.6372    9.2098    8.7480   10.6144    8.7780   11.1370    7.6735    9.2507    9.9063   10.5685   11.1500    9.1021   11.5916    8.6630    8.5910   10.8196   10.8724    8.2279   11.3563   12.6947   10.2141    9.3137    8.2861   11.3816   10.0875    9.7961    9.2735    9.6347   10.1670   10.6656    9.6880   10.3037    9.1093   12.1677    9.9967    8.4795    9.7734   11.9220    9.7849   12.5684   10.0559    8.6418   10.3551   10.0010   10.0448    8.5578   10.0187    8.3299   10.2113    9.2194    8.3251    8.3461    9.8598    8.5780   11.4234    9.4967   10.1090    8.3257    9.1454    8.8568   10.1087   10.2944    9.1809   10.1673   10.5672    9.1448    8.9085    7.6904   10.5422    9.4951    9.1131   10.0074   10.6574    9.6381    8.0571    9.5609   10.4216    8.3669    9.9637    9.9484   10.1427   11.2812    8.3163   10.4243   10.8115   10.4521
 
