# Supplementary material for: Inclusive Composite Interval Mapping of QTL by Environment Interactions in Biparental Populations
Source: PLoS One. 2015 Jul 10;10(7):e0132414. doi: 10.1371/journal.pone.0132414 (PMC4498613; doi:10.1371/journal.pone.0132414)
Supplement: S2 File — (ZIP) [file pone.0132414.s002.zip › F2 population/e=1/run_00010.met]

!**********************Note: lines staring with "!" are remarks and will be ignored in the program********************
!*********************************General Information**********************************
!Assuming F1 = P1 x P2, populations available in QTL IciMapping are: 
!  1, P1BC1F1 = P1 x F1, the first backcrossing where P1 is used as the recurrent parent;
!  2, P2BC1F1 = P2 x F1, the first backcrossing where P2 is used as the recurrent parent;
!  3, F1DH, F1-derived doubled haploids; 
!  4, RIL or F1RIL, recombination inbred lines through the repeated selfing of F1;
!  5, P1BC1RIL, recombination inbred lines through the repeated selfing of P1BC1F1;
!  6, P2BC1RIL, recombination inbred lines through the repeated selfing of P2BC1F1;
!  7, F2, the selfing generation of F1;
!  8, F3, the selfing generation of F2;
!  9, P1BC2F1, the second backcrossing where P1 is used as the recurrent parent; 
! 10, P2BC2F1, the second backcrossing where P2 is used as the recurrent parent;
! 11, P1BC2RIL, recombination inred lines through the repeated selfing of P1BC2F1; 
! 12, P2BC2RIL, recombination inred lines through the repeated selfing of P2BC2F1; 
! 13, P1BC1F2, the selfing generation of P1BC1F1; 
! 14, P2BC1F2, the selfing generation of P2BC1F1; 
! 15, P1BC2F2, the selfing generation of P1BC2F1; 
! 16, P2BC2F2, the selfing generation of P2BC2F1; 
! 17, P1BC1DH, P1BC1F1-derived doubled haploids; 
! 18, P2BC1DH, P2BC1F1-derived doubled haploids; 
! 19, P1BC2DH, P1BC2F1-derived doubled haploids; 
! 20, P2BC2DH, P2BC2F1-derived doubled haploids; 
   7      !Mapping Population (see remarks above)
   2      !Mapping Function (1 for Kosambi; 2 for Haldane; 3 for Morgan)
   2      !Marker Space Type (1 for intervals; 2 for positions)
   1      !Marker Space Unit(1 for centiMorgans; 2 for Morgan)
   6      !Number of Chromosomes (or Linkage Groups)
 200      !Size of the mapping population
   1      !Number of environments
 
!***************************************** Chromosomes and Linkage Maps **********************************************
!Chromosome                 NumMarkers
-CH1                        16
-CH2                        16
-CH3                        16
-CH4                        16
-CH5                        16
-CH6                        16
!Linkage map (Marker name followed by position or the interval length)
 MK-1-1                1     0.000
 MK-1-2                1    10.000
 MK-1-3                1    20.000
 MK-1-4                1    30.000
 MK-1-5                1    40.000
 MK-1-6                1    50.000
 MK-1-7                1    60.000
 MK-1-8                1    70.000
 MK-1-9                1    80.000
 MK-1-10               1    90.000
 MK-1-11               1   100.000
 MK-1-12               1   110.000
 MK-1-13               1   120.000
 MK-1-14               1   130.000
 MK-1-15               1   140.000
 MK-1-16               1   150.000
 MK-2-1                2     0.000
 MK-2-2                2    10.000
 MK-2-3                2    20.000
 MK-2-4                2    30.000
 MK-2-5                2    40.000
 MK-2-6                2    50.000
 MK-2-7                2    60.000
 MK-2-8                2    70.000
 MK-2-9                2    80.000
 MK-2-10               2    90.000
 MK-2-11               2   100.000
 MK-2-12               2   110.000
 MK-2-13               2   120.000
 MK-2-14               2   130.000
 MK-2-15               2   140.000
 MK-2-16               2   150.000
 MK-3-1                3     0.000
 MK-3-2                3    10.000
 MK-3-3                3    20.000
 MK-3-4                3    30.000
 MK-3-5                3    40.000
 MK-3-6                3    50.000
 MK-3-7                3    60.000
 MK-3-8                3    70.000
 MK-3-9                3    80.000
 MK-3-10               3    90.000
 MK-3-11               3   100.000
 MK-3-12               3   110.000
 MK-3-13               3   120.000
 MK-3-14               3   130.000
 MK-3-15               3   140.000
 MK-3-16               3   150.000
 MK-4-1                4     0.000
 MK-4-2                4    10.000
 MK-4-3                4    20.000
 MK-4-4                4    30.000
 MK-4-5                4    40.000
 MK-4-6                4    50.000
 MK-4-7                4    60.000
 MK-4-8                4    70.000
 MK-4-9                4    80.000
 MK-4-10               4    90.000
 MK-4-11               4   100.000
 MK-4-12               4   110.000
 MK-4-13               4   120.000
 MK-4-14               4   130.000
 MK-4-15               4   140.000
 MK-4-16               4   150.000
 MK-5-1                5     0.000
 MK-5-2                5    10.000
 MK-5-3                5    20.000
 MK-5-4                5    30.000
 MK-5-5                5    40.000
 MK-5-6                5    50.000
 MK-5-7                5    60.000
 MK-5-8                5    70.000
 MK-5-9                5    80.000
 MK-5-10               5    90.000
 MK-5-11               5   100.000
 MK-5-12               5   110.000
 MK-5-13               5   120.000
 MK-5-14               5   130.000
 MK-5-15               5   140.000
 MK-5-16               5   150.000
 MK-6-1                6     0.000
 MK-6-2                6    10.000
 MK-6-3                6    20.000
 MK-6-4                6    30.000
 MK-6-5                6    40.000
 MK-6-6                6    50.000
 MK-6-7                6    60.000
 MK-6-8                6    70.000
 MK-6-9                6    80.000
 MK-6-10               6    90.000
 MK-6-11               6   100.000
 MK-6-12               6   110.000
 MK-6-13               6   120.000
 MK-6-14               6   130.000
 MK-6-15               6   140.000
 MK-6-16               6   150.000
!*********************************** Marker Types ********************************************************************
!Co-dominant marker: When heterozygote F1 is present, P1 is coded as 2, F1 is coded as 1, and P2 is coded as 0; Otherwise, P1 is coded as 2, and P2 is coded as 0. 
!Dominant marker: When heterozygote F1 is present, P1 and F1 are coded as 12, and P2 is coded as 0; Otherwise, P1 is coded as 2, and P2 is coded as 0.  
!Recessive markers: When heterozygote F1 is present, P1 is coded as 2, and F1 and P2 are coded as 10; Otherwise, P1 is coded as 2, and P2 is coded as 0. 
!Missing marker is coded as -1. 
 MK-1-1                 1   1   0   0   1   1   2   1   2   2   1   2   1   2   1   0   1   1   1   1   1   0   2   0   1   1   1   1   2   1   1   1   1   0   0   0   0   1   0   1   0   1   0   1   2   0   2   0   2   0   2   1   1   0   2   2   2   1   1   1   0   1   1   0   2   1   2   2   2   2   1   1   2   0   1   2   1   1   2   1   0   2   0   1   0   1   0   1   1   2   1   2   0   1   1   0   2   1   0   1   1   0   1   0   1   2   0   1   1   1   2   1   1   0   2   1   2   2   0   0   2   2   2   2   1   0   1   1   2   1   0   2   1   2   1   2   1   1   1   1   2   2   1   0   2   1   1   1   0   1   1   1   0   1   0   1   0   1   1   2   2   2   0   1   0   0   0   2   2   1   1   2   1   1   0   0   0   1   1   2   0   0   2   2   1   0   1   0   2   2   1   1   1   1   2   1   1   1   1   1
 MK-1-2                 1   1   0   0   1   1   2   1   2   1   1   2   1   2   1   0   2   1   1   2   1   0   2   0   1   1   2   1   2   1   1   1   0   0   0   0   0   1   0   0   0   1   1   1   2   0   2   0   2   0   2   1   1   0   2   1   2   2   0   1   0   1   1   0   2   1   2   2   2   2   1   1   2   0   2   2   1   1   1   1   1   2   0   0   0   1   1   1   1   2   0   2   0   1   0   0   2   1   0   1   1   0   1   0   2   2   0   1   1   1   2   0   1   0   2   1   2   2   0   1   1   2   1   2   1   0   1   1   2   1   0   2   1   2   1   2   1   1   1   0   2   1   1   0   1   0   1   1   0   1   1   1   0   1   0   1   0   1   1   1   2   2   1   1   0   0   0   2   1   1   1   1   1   1   0   0   0   2   1   1   0   0   2   2   1   0   1   1   2   2   1   1   1   1   2   1   1   1   1   1
 MK-1-3                 1   1   0   0   1   1   2   1   1   1   1   2   1   2   1   0   2   0   1   2   1   1   2   0   1   1   2   1   2   1   1   1   0   1   0   0   0   0   0   0   0   2   1   0   2   0   2   0   2   0   2   1   1   0   2   1   1   1   0   1   0   1   1   1   2   1   2   2   2   1   1   2   2   0   2   2   0   1   1   1   1   2   1   1   0   1   1   0   1   2   0   2   0   1   0   0   2   1   0   1   1   1   1   0   2   2   0   1   0   2   2   0   1   0   2   1   2   2   0   1   1   2   1   2   2   0   1   1   2   0   0   2   1   1   1   2   1   1   2   0   2   1   1   0   1   0   1   1   0   1   1   1   0   1   0   1   0   1   1   1   2   2   2   0   0   0   0   1   2   1   1   1   1   1   0   0   0   2   0   1   0   1   2   2   1   0   1   1   2   2   1   1   1   1   2   1   1   2   1   1
 MK-1-4                 1   1   1   1   0   1   1   1   1   0   1   1   1   2   1   0   2   0   1   2   1   1   2   0   1   2   2   1   2   1   1   1   1   1   0   1   0   0   0   0   0   2   1   0   2   0   1   0   2   0   2   1   1   1   2   2   1   1   0   0   0   1   1   1   2   2   2   2   2   1   1   2   1   0   2   2   0   1   1   0   1   1   1   1   0   1   1   0   1   2   0   2   0   0   0   0   1   1   1   0   1   2   1   0   2   1   1   1   1   2   2   0   1   0   2   1   2   2   0   1   1   1   1   2   1   0   2   1   2   0   0   2   1   1   1   2   1   1   2   0   2   1   1   0   2   0   0   1   0   1   1   1   0   0   0   1   0   1   1   1   2   2   2   0   0   0   0   1   2   1   1   1   0   0   0   0   0   2   0   1   0   1   2   2   1   0   1   1   2   1   1   0   2   1   1   1   1   2   2   1
 MK-1-5                 1   1   1   1   0   1   1   1   1   0   1   1   1   2   1   0   2   0   1   2   1   1   1   0   1   2   1   1   2   1   1   2   1   1   0   1   0   0   0   0   0   0   1   0   2   0   1   0   2   0   2   1   1   1   1   1   1   1   0   1   0   1   2   2   2   2   2   2   2   1   0   2   1   0   2   2   0   1   1   0   1   1   1   0   0   1   2   0   1   2   0   2   0   0   1   0   2   1   1   0   0   2   1   2   2   1   1   1   1   2   2   0   1   1   1   1   1   2   0   1   1   1   1   2   1   0   2   1   2   1   1   1   0   0   0   2   1   1   2   1   2   1   1   0   2   0   0   1   0   1   1   1   1   0   0   0   0   1   1   1   2   2   2   0   0   0   1   1   2   1   1   1   0   1   0   0   1   2   1   1   1   1   2   2   1   0   1   1   2   2   1   0   1   1   1   1   0   2   2   1
 MK-1-6                 1   1   0   1   0   1   1   1   1   0   2   1   1   2   1   0   2   0   1   2   1   1   1   0   1   2   2   1   2   1   1   2   1   1   0   1   0   0   0   0   0   1   1   0   2   1   1   0   2   1   2   1   1   1   0   1   1   1   0   1   0   1   2   2   2   2   2   2   2   0   0   2   1   1   2   1   0   2   1   0   1   1   1   0   1   2   2   0   1   2   0   2   1   0   1   0   2   2   1   0   0   2   1   2   2   1   1   1   1   1   1   0   1   1   1   1   1   1   0   1   1   1   1   1   1   0   2   1   1   2   1   1   0   0   0   2   1   1   2   1   1   1   1   0   2   1   0   1   0   1   1   1   1   0   0   1   0   1   1   1   2   2   2   1   0   0   1   1   2   1   1   1   0   1   0   0   0   2   1   1   1   1   1   2   1   0   1   0   2   1   1   0   1   1   1   1   0   2   2   1
 MK-1-7                 1   1   1   1   0   1   1   1   1   0   2   1   1   2   1   0   1   0   1   1   1   1   0   0   1   2   2   1   2   1   1   0   2   1   0   1   0   0   1   1   0   1   1   0   2   1   1   0   2   2   2   1   1   1   0   1   1   0   0   1   1   1   2   2   2   2   2   2   2   0   0   2   1   1   2   1   0   2   1   0   1   0   1   1   1   2   1   0   1   2   1   2   1   0   1   1   2   2   1   0   0   2   1   2   2   1   1   1   1   1   1   0   1   1   1   1   1   1   0   1   2   1   1   1   1   0   1   1   1   2   2   1   1   0   0   2   1   1   2   1   2   1   1   1   2   1   0   1   0   0   1   1   1   0   0   1   0   1   1   1   1   2   2   0   0   0   1   1   1   0   1   2   1   1   0   0   0   2   2   1   1   1   1   2   1   0   0   1   2   1   1   0   1   1   1   0   0   2   2   1
 MK-1-8                 1   1   1   1   0   1   1   1   1   0   2   1   1   2   1   0   1   0   1   1   1   1   0   0   1   1   1   1   1   1   1   0   1   1   0   1   0   0   1   1   0   1   1   0   2   1   1   0   2   2   2   1   1   1   1   0   1   0   0   0   2   1   1   2   2   2   2   2   1   0   0   2   1   2   2   1   0   2   1   0   1   0   0   1   1   2   1   0   1   1   2   2   2   0   1   1   2   2   1   0   0   1   2   2   2   1   1   1   1   1   1   1   1   1   1   1   1   1   1   1   0   1   1   1   1   0   0   1   1   2   2   0   1   0   0   2   1   1   2   1   2   2   1   1   1   1   0   1   0   0   1   1   1   0   0   1   0   1   1   1   1   2   2   0   0   0   0   1   1   0   1   2   1   1   0   1   1   2   2   1   0   1   1   2   1   0   1   1   2   1   1   0   1   1   1   1   0   2   2   1
 MK-1-9                 0   1   1   1   1   2   2   1   0   0   1   1   1   2   1   0   1   0   1   1   1   1   0   0   2   1   0   1   1   1   1   1   2   2   0   1   0   1   1   0   1   1   1   0   2   2   1   0   1   2   2   1   1   1   1   0   1   0   0   0   2   1   1   2   2   2   2   1   1   0   0   2   2   2   2   1   1   2   1   0   1   0   0   1   1   1   1   1   1   1   2   2   2   0   1   1   2   2   1   0   1   1   2   2   2   1   1   1   0   1   1   1   1   2   1   1   1   1   1   1   0   1   1   1   1   0   2   2   2   2   2   0   1   0   1   2   1   1   2   1   1   2   1   1   1   2   0   1   0   0   1   0   1   0   0   2   1   1   2   1   1   2   2   0   0   0   0   2   2   0   1   2   1   1   0   1   1   2   2   1   1   2   1   2   2   0   2   2   1   1   1   0   1   1   2   1   0   2   1   1
 MK-1-10                0   0   1   1   1   2   2   1   0   0   1   1   1   2   1   0   1   0   1   0   1   1   0   0   2   1   0   1   1   0   1   1   1   2   0   1   0   1   1   0   1   2   1   0   2   2   1   0   1   2   2   1   1   0   1   0   1   0   0   0   2   1   1   1   2   2   2   1   1   0   0   1   1   2   2   1   0   1   0   0   1   1   0   1   1   1   1   1   1   1   2   1   2   0   2   1   2   2   1   0   1   2   2   2   2   1   1   2   0   1   1   1   0   2   1   1   1   1   1   0   0   1   1   1   1   0   2   2   2   1   2   0   2   0   1   2   2   1   2   1   2   1   1   2   1   2   0   2   0   0   1   0   1   1   0   1   1   1   2   1   1   2   2   0   0   0   0   2   2   0   2   2   1   1   0   2   1   2   2   1   0   2   1   2   2   0   2   2   2   1   2   0   2   1   1   1   0   2   1   1
 MK-1-11                1   0   1   1   2   2   2   1   0   0   1   2   1   2   1   1   2   0   1   0   0   1   0   0   1   2   0   1   0   0   1   1   1   2   0   0   0   1   1   0   1   2   1   0   2   2   2   0   0   2   2   1   1   0   1   0   1   0   0   0   2   1   1   1   2   1   1   1   1   0   0   1   1   1   2   1   1   1   0   0   1   1   1   1   2   1   1   1   1   1   2   1   2   1   2   1   2   1   1   0   1   2   1   1   2   1   1   2   0   1   1   2   0   1   0   1   1   0   1   1   0   1   1   1   1   0   2   2   2   1   2   0   2   0   1   2   2   1   2   1   2   1   1   1   1   2   0   2   0   0   1   0   1   1   0   1   1   1   2   1   1   2   1   1   0   0   0   2   2   0   1   2   1   1   0   1   1   2   2   1   0   2   1   1   2   0   2   2   1   1   2   0   2   1   1   1   0   2   0   0
 MK-1-12                1   1   1   1   2   2   2   1   0   1   1   2   1   2   1   2   2   0   2   1   0   1   1   0   1   2   1   1   1   0   1   1   1   2   0   0   0   2   0   0   1   2   0   0   1   2   2   1   0   2   2   1   1   0   1   0   2   0   0   0   2   1   1   1   2   1   1   1   0   0   1   0   1   1   2   1   1   1   0   0   1   1   1   1   2   1   1   1   1   1   2   0   2   1   2   2   2   1   1   0   1   1   1   1   1   2   1   2   0   1   1   2   1   1   0   1   1   0   1   1   1   1   1   1   1   1   2   2   2   2   2   0   1   0   1   2   2   1   2   1   1   1   1   0   1   1   0   2   1   1   1   0   1   1   0   1   1   1   2   1   1   2   1   1   1   0   0   2   2   0   1   2   1   1   0   0   1   2   1   1   0   2   1   1   2   0   2   2   1   1   2   0   2   1   1   1   0   2   0   0
 MK-1-13                1   1   0   1   2   1   2   0   1   1   1   2   1   0   1   2   2   1   2   1   0   1   1   1   1   2   1   1   0   0   1   1   1   2   0   1   0   2   0   0   1   2   0   0   1   1   2   1   1   2   2   1   1   0   1   1   2   1   0   1   2   1   1   1   1   1   1   1   0   0   1   1   1   1   2   1   1   1   0   0   2   1   1   1   1   1   1   1   1   1   2   0   2   1   2   1   2   2   2   0   1   2   1   1   2   2   1   1   0   1   2   1   1   1   0   1   1   0   1   1   1   0   1   2   1   0   2   2   2   2   2   0   1   0   1   1   2   1   2   1   1   1   1   0   1   1   0   2   1   0   1   0   1   2   0   1   1   1   2   1   1   1   1   1   1   0   0   1   2   0   1   1   1   1   0   0   1   1   2   1   0   1   1   1   2   0   2   2   1   1   2   0   2   1   1   1   0   2   1   0
 MK-1-14                1   1   0   1   2   1   1   0   1   1   1   2   0   1   1   2   2   2   2   1   1   1   1   1   1   2   1   1   0   0   1   1   1   2   0   1   1   2   1   0   1   2   0   0   1   1   2   1   1   1   2   0   1   0   1   1   2   1   0   1   2   1   1   1   1   1   1   0   0   1   1   1   1   1   2   1   1   1   1   0   2   1   1   1   1   0   1   1   1   1   2   0   2   0   2   1   2   2   1   0   1   1   1   2   2   2   1   1   0   0   2   0   1   1   1   2   1   1   1   1   2   1   0   2   1   0   2   1   2   2   2   0   1   0   1   1   2   1   2   1   1   1   1   0   1   1   0   2   1   0   1   0   1   2   0   2   1   1   2   1   2   1   1   1   1   0   0   1   1   0   1   1   1   1   0   0   1   1   2   1   1   2   1   1   2   0   1   2   1   1   2   0   2   1   1   0   0   2   1   0
 MK-1-15                1   1   0   1   2   1   1   0   1   1   1   1   0   1   0   2   2   2   2   1   0   0   0   1   1   1   1   1   0   0   1   1   1   1   0   1   1   2   1   0   1   2   0   0   1   1   2   1   1   1   2   0   1   0   1   0   1   1   1   1   2   1   1   1   2   0   1   0   0   2   1   1   1   1   2   1   1   2   1   0   2   1   1   1   1   1   1   0   1   2   2   0   2   0   2   1   2   0   1   1   1   0   1   2   2   1   1   2   0   1   2   0   1   0   1   2   2   1   1   1   2   1   0   2   1   0   1   2   2   2   2   0   1   0   1   1   2   1   2   1   1   0   1   0   1   1   0   2   1   0   1   0   1   2   0   2   0   1   2   1   2   1   1   1   1   0   1   2   1   0   1   1   0   1   2   0   2   1   2   1   1   2   1   1   2   0   1   2   1   1   2   0   2   2   1   0   0   0   1   0
 MK-1-16                1   0   0   1   2   1   2   0   1   2   0   1   0   1   0   2   2   1   1   1   0   0   0   1   1   1   1   1   0   0   1   2   1   1   0   1   1   2   1   0   1   2   0   0   1   1   1   1   2   1   2   0   1   1   1   0   1   1   1   2   2   1   1   1   2   0   1   0   0   2   1   1   1   1   2   1   1   2   1   1   2   1   1   1   1   1   1   0   1   2   2   0   1   1   1   1   2   0   1   0   1   0   1   2   1   1   1   1   0   1   2   0   1   0   1   2   2   1   0   1   2   1   0   2   1   0   1   2   2   2   1   0   1   0   1   1   2   1   2   1   1   0   1   0   1   1   1   1   1   0   1   0   1   2   0   2   1   1   2   1   2   1   1   1   1   0   1   2   1   0   0   1   0   1   1   0   2   1   2   1   1   2   1   1   1   0   1   2   1   1   2   0   2   1   1   0   0   0   1   0
 MK-2-1                 1   2   0   2   1   0   1   1   1   0   1   1   0   1   0   2   1   0   1   0   0   1   1   1   1   1   0   1   2   1   1   1   2   1   0   1   1   2   0   0   1   2   1   2   0   1   2   1   0   2   2   1   2   1   1   1   2   1   1   1   0   1   1   0   1   0   1   1   2   2   1   0   2   1   1   2   2   1   2   0   0   1   2   1   1   1   2   0   1   0   0   1   2   1   1   1   0   0   1   2   0   0   1   2   2   1   1   1   1   1   1   1   1   1   2   1   0   1   0   1   0   0   1   0   1   1   0   0   2   2   1   1   1   0   0   2   2   2   0   0   0   0   2   0   1   1   1   2   1   1   1   2   2   0   1   1   1   2   0   0   0   1   1   0   2   1   2   1   1   1   2   2   2   0   1   1   0   0   2   1   1   0   2   0   1   1   2   1   1   2   1   2   0   0   1   1   2   2   1   0
 MK-2-2                 1   2   0   2   1   1   1   1   0   0   1   0   0   1   0   2   1   0   1   1   0   1   1   1   1   1   1   1   0   1   1   0   2   2   0   1   1   2   0   0   1   1   1   2   0   2   1   1   0   2   1   1   2   1   2   1   2   2   2   0   0   1   1   0   1   0   1   1   2   2   2   0   2   1   1   2   2   1   2   0   0   2   2   1   1   1   2   0   1   0   1   2   2   1   1   1   0   0   1   2   0   1   1   0   2   1   1   1   1   1   1   1   1   1   2   2   0   1   1   1   0   0   1   0   1   1   1   0   2   2   0   1   1   0   0   2   2   1   0   0   0   0   2   0   1   1   1   2   1   1   1   2   2   0   0   2   1   2   0   0   0   1   1   0   2   1   2   1   1   1   2   1   2   0   1   1   0   0   2   1   2   0   2   0   1   1   2   0   2   2   1   2   0   0   1   1   2   2   1   0
 MK-2-3                 0   1   0   2   1   1   1   1   0   0   0   0   1   1   0   2   1   0   1   1   0   1   1   1   1   1   2   1   0   1   1   0   2   2   0   1   1   2   0   0   1   1   1   2   0   2   0   1   0   2   2   1   2   1   1   1   1   2   2   0   0   1   1   0   0   0   1   0   1   2   2   0   2   1   1   1   2   1   2   0   1   2   2   1   1   2   2   0   1   0   1   2   1   1   1   1   0   0   1   1   0   1   0   0   2   1   1   2   1   2   1   1   0   1   0   1   0   1   1   1   0   1   1   0   1   1   1   0   2   1   0   1   2   0   0   1   2   1   0   0   0   0   2   0   1   1   2   2   1   1   1   2   2   0   1   2   1   2   0   0   0   1   1   0   2   1   2   0   1   1   2   1   2   0   1   1   1   0   2   1   2   0   2   1   1   1   2   1   2   2   1   2   0   0   1   1   2   1   0   0
 MK-2-4                 0   1   1   2   1   1   1   1   0   0   0   0   1   2   1   1   1   0   1   1   0   1   1   1   2   0   2   1   0   1   0   0   1   2   0   1   1   1   0   0   1   2   1   2   1   2   0   1   0   1   2   1   2   1   1   1   1   2   2   0   0   1   1   0   0   0   1   0   2   2   2   0   2   1   1   1   2   1   2   0   1   2   2   1   1   2   2   1   1   1   1   2   1   1   2   1   0   1   1   0   0   1   0   0   2   1   1   2   1   2   1   1   0   1   0   1   0   1   1   1   0   1   1   0   1   1   1   0   1   1   0   0   2   0   0   1   2   0   0   0   0   0   2   1   1   1   2   2   0   1   1   1   1   1   0   1   0   2   0   1   0   1   1   0   2   1   2   1   1   1   2   1   2   0   1   1   1   0   1   1   2   0   2   2   1   1   2   2   2   1   1   2   1   0   1   0   2   1   1   0
 MK-2-5                 0   1   2   2   1   2   1   1   0   0   1   2   1   2   1   1   1   0   1   2   0   1   1   1   2   0   2   1   0   1   0   0   1   2   1   1   1   1   0   1   1   2   2   1   1   1   0   1   0   0   2   1   0   1   1   0   0   1   2   0   0   2   2   0   1   0   1   0   1   2   2   0   1   1   2   0   1   1   2   0   1   2   2   1   0   2   2   1   2   1   1   2   1   0   2   1   0   1   1   0   0   1   0   0   1   1   0   2   0   2   1   1   0   1   0   1   0   1   1   1   0   1   1   0   1   1   1   0   1   1   0   1   2   0   0   0   2   0   0   1   0   0   2   0   1   1   2   1   0   1   1   1   2   1   0   1   1   2   0   1   0   1   0   0   2   0   2   1   1   0   2   1   1   0   1   1   1   0   1   0   1   0   2   2   1   1   2   2   1   1   1   2   0   0   1   0   2   1   1   0
 MK-2-6                 0   1   2   2   2   1   1   1   0   1   1   2   1   2   1   1   1   1   0   2   1   1   1   1   2   0   2   1   0   1   0   0   1   2   1   1   1   1   0   1   1   2   2   1   1   1   0   1   1   0   2   1   0   1   1   0   0   1   2   0   0   2   2   0   1   1   1   0   1   1   2   0   2   1   2   1   1   1   2   1   0   2   2   0   0   2   2   1   1   2   1   2   1   1   2   1   0   1   2   0   0   0   0   0   1   1   0   2   0   2   1   1   0   1   0   1   0   1   1   1   1   1   1   0   1   1   1   1   1   2   0   1   2   0   0   0   1   1   0   1   1   0   2   0   0   1   2   1   0   1   1   1   0   2   0   2   1   1   0   1   0   1   0   1   2   0   1   1   1   0   1   1   1   0   1   1   1   0   1   0   1   0   2   2   0   1   2   1   1   2   1   1   0   1   1   0   2   1   1   0
 MK-2-7                 1   1   2   2   2   1   1   1   0   1   1   2   1   2   1   1   1   1   0   2   0   1   1   2   2   0   2   1   0   1   0   0   0   2   1   2   1   2   0   0   0   2   2   1   1   1   0   1   1   0   2   0   0   0   1   2   1   1   2   0   0   2   2   0   1   1   1   1   1   0   2   0   2   1   2   0   1   1   2   1   0   2   2   0   0   2   2   0   1   2   1   2   1   1   2   1   0   1   2   0   0   0   0   1   1   1   0   2   0   2   1   1   0   1   0   2   0   1   2   1   1   0   2   0   1   1   1   1   1   2   1   1   0   0   0   0   1   1   0   1   1   0   2   0   0   1   2   1   0   1   1   1   0   2   0   2   1   0   0   0   0   1   0   1   2   0   1   1   1   0   2   1   1   0   1   0   1   0   2   0   1   0   2   2   1   1   2   0   1   1   1   1   0   1   1   1   2   2   1   0
 MK-2-8                 1   1   2   2   1   1   1   0   0   1   1   2   1   2   1   2   1   1   0   1   1   1   2   2   2   0   1   1   0   1   0   0   0   2   0   2   1   2   1   1   0   1   2   2   1   1   0   0   1   0   2   0   0   0   1   2   2   1   2   2   0   2   2   1   1   1   1   1   1   0   2   0   2   1   2   0   1   1   2   1   0   1   2   1   0   1   2   0   1   2   1   2   1   1   1   1   0   1   2   1   0   0   0   1   1   1   1   2   0   2   1   1   0   1   0   2   0   1   2   1   2   0   1   0   1   0   1   1   0   2   1   2   1   0   0   0   2   2   0   1   2   0   2   1   0   1   1   2   0   1   1   1   1   2   1   1   1   0   0   1   0   1   0   0   1   1   1   1   1   0   2   1   1   0   1   1   1   0   2   0   1   1   2   2   2   1   2   0   1   1   0   1   0   1   1   1   2   2   1   0
 MK-2-9                 1   1   2   2   1   0   1   0   0   1   1   2   1   2   1   2   2   1   0   0   1   1   2   2   0   0   1   1   0   1   0   0   0   2   0   2   2   1   1   1   0   1   2   2   2   1   0   0   1   0   2   0   1   0   1   1   1   1   2   2   0   2   2   0   1   1   1   1   2   0   2   0   2   1   1   0   1   1   1   1   0   2   2   1   0   1   1   0   1   2   1   2   1   1   1   1   0   1   2   0   0   1   0   1   1   1   1   2   0   1   1   1   1   1   0   2   0   2   2   1   2   0   1   0   1   0   1   1   0   1   1   2   2   0   0   0   2   2   0   1   2   0   2   2   0   1   1   2   0   1   1   1   0   2   1   1   1   0   0   1   0   1   1   0   1   2   1   2   1   0   2   1   1   0   2   1   1   0   1   0   1   1   2   2   1   1   2   1   1   1   0   1   0   1   1   1   2   2   1   0
 MK-2-10                0   1   2   2   1   0   1   0   0   1   1   2   1   2   1   1   2   1   0   0   1   1   2   2   1   0   1   1   0   1   0   0   0   1   0   2   2   1   1   1   0   1   2   1   2   1   1   0   1   0   2   0   1   0   1   1   1   1   2   1   0   2   1   0   1   1   1   1   2   0   2   0   2   1   0   1   2   1   1   1   1   1   2   1   0   1   1   0   2   2   1   2   1   1   1   1   0   1   2   0   0   1   0   1   1   1   1   1   0   1   1   1   1   1   0   2   0   2   2   2   2   0   2   0   1   1   1   1   0   1   1   1   2   0   0   0   2   2   0   1   1   0   2   2   0   1   1   1   0   1   1   1   1   2   1   1   1   0   1   1   0   1   1   0   2   2   1   2   1   0   2   1   1   0   1   1   1   0   1   0   1   1   2   2   1   1   1   1   1   1   1   2   0   1   1   1   2   2   1   0
 MK-2-11                0   1   2   2   0   0   1   0   0   2   1   2   1   2   2   1   2   1   0   0   2   2   2   2   2   1   0   1   2   1   0   1   0   1   0   2   2   1   1   1   0   1   2   1   2   1   1   0   1   0   2   0   1   0   1   1   1   0   2   1   0   2   1   0   1   0   1   0   2   1   2   0   2   1   1   1   2   1   1   1   2   1   2   1   0   0   1   0   2   2   1   2   1   0   2   1   0   1   2   1   0   1   0   1   1   1   0   1   0   2   1   0   1   1   0   2   0   2   2   2   2   0   2   0   1   2   1   1   0   0   1   2   2   0   0   0   2   2   0   1   1   1   2   2   0   1   1   0   1   1   1   1   1   2   1   1   1   0   1   1   0   1   0   1   2   2   1   2   1   0   2   1   1   1   0   1   1   0   1   0   1   0   2   2   1   0   1   1   2   1   1   2   0   2   1   1   2   2   1   1
 MK-2-12                0   1   2   2   2   0   1   0   0   2   1   1   1   2   2   1   2   0   0   0   2   2   2   2   1   1   0   0   2   1   0   1   0   1   1   2   1   0   1   1   0   1   2   1   2   1   1   0   1   0   2   0   1   1   2   0   2   0   2   1   0   2   1   0   0   0   1   1   2   2   2   0   2   1   0   1   2   1   2   2   1   1   1   2   0   0   1   0   2   2   1   2   1   0   2   1   0   1   2   1   0   1   0   0   1   1   0   1   0   1   1   0   1   1   0   2   0   2   2   2   2   0   2   0   1   2   1   1   0   0   1   2   2   1   0   0   1   2   0   1   1   1   1   2   1   1   1   1   1   2   1   1   1   1   1   1   1   0   1   1   0   1   0   1   2   2   1   2   1   0   2   1   1   1   0   1   1   0   1   0   1   0   2   2   1   0   1   1   2   0   1   2   0   2   1   1   2   2   1   1
 MK-2-13                0   2   2   2   2   0   1   1   0   2   1   1   1   2   2   1   2   1   0   1   2   1   1   2   1   1   0   0   2   2   0   1   0   2   1   2   1   1   0   1   1   1   2   1   2   1   1   1   2   0   2   0   1   1   2   0   2   0   2   1   0   2   1   0   0   0   1   2   2   2   2   1   2   1   0   1   2   1   2   1   1   2   1   2   1   0   1   0   2   2   1   2   1   1   2   1   0   1   2   1   0   1   0   0   1   0   0   1   0   1   1   1   1   1   0   1   0   1   1   2   2   0   2   0   1   2   1   0   0   0   1   2   2   1   0   0   1   2   0   1   2   1   1   2   0   1   1   1   0   1   1   1   1   1   1   1   1   0   1   2   0   1   0   1   2   2   1   2   1   0   1   1   1   2   2   1   0   1   1   0   2   0   2   2   1   0   1   1   2   0   1   2   1   2   2   1   2   2   1   1
 MK-2-14                0   1   1   2   2   0   0   1   0   2   0   1   2   1   2   1   1   1   1   1   2   0   1   2   1   1   0   0   2   2   0   1   1   2   1   2   1   1   0   1   0   0   2   1   2   1   1   1   2   0   2   0   1   1   1   0   2   1   2   1   0   2   1   0   0   0   1   2   2   2   2   1   2   1   0   0   2   2   2   1   1   2   1   1   1   0   1   0   0   2   0   2   0   1   2   1   0   1   2   1   1   1   0   0   1   0   0   1   0   1   1   0   1   0   0   1   0   1   1   1   2   0   1   0   1   1   1   0   0   0   1   2   2   1   0   0   1   2   0   1   2   1   1   2   0   1   2   1   0   1   1   2   1   0   1   1   1   0   2   2   0   1   1   1   0   2   1   2   1   0   1   1   1   2   2   1   0   1   1   0   2   0   2   2   2   0   1   0   2   0   0   2   1   2   2   1   2   2   1   1
 MK-2-15                0   1   1   2   2   0   0   1   0   2   0   1   1   1   2   1   1   1   1   1   2   1   1   2   1   1   1   0   2   1   0   1   0   1   0   1   1   1   1   1   0   0   2   1   2   2   1   1   2   0   2   0   1   1   0   0   2   1   2   1   0   2   1   0   0   0   2   1   2   2   2   1   2   1   1   0   2   1   2   1   1   2   1   1   1   0   1   0   0   2   0   1   1   1   2   1   0   1   2   1   1   1   0   0   0   0   0   1   0   1   1   0   1   0   1   2   0   1   1   2   2   0   2   0   0   1   1   1   0   0   1   2   2   1   1   0   1   1   0   1   2   1   1   1   0   0   1   1   1   2   1   2   1   0   1   1   1   0   2   2   0   1   0   1   0   2   1   2   1   0   1   1   1   2   2   0   0   2   1   0   2   0   2   2   2   0   1   0   1   0   0   2   1   2   2   1   1   2   1   1
 MK-2-16                0   1   1   2   1   0   0   1   0   2   0   2   1   1   2   1   1   1   1   1   2   1   1   2   1   1   1   0   2   1   0   1   0   1   1   1   1   1   1   1   1   1   1   1   1   0   1   1   2   0   2   0   1   1   0   1   2   1   2   2   0   2   1   1   1   0   2   1   2   2   2   1   1   1   1   1   2   1   2   2   1   1   1   1   2   0   0   0   0   2   0   1   1   1   2   1   0   1   1   0   1   0   1   0   0   0   0   1   0   0   1   1   1   1   0   1   1   1   1   2   2   0   1   1   0   1   1   0   0   0   1   2   2   1   1   0   1   1   0   1   2   1   2   1   0   0   1   0   1   2   1   2   1   0   1   1   1   1   2   2   0   1   0   1   0   2   1   2   1   0   0   1   1   2   2   0   1   2   1   0   1   0   2   2   2   0   1   0   1   0   0   1   2   2   2   1   1   2   0   2
 MK-3-1                 2   1   1   2   2   1   2   0   1   0   2   2   2   0   0   2   2   1   0   0   1   2   2   1   1   1   0   1   0   0   1   0   0   2   2   2   0   1   1   1   1   0   1   1   1   1   2   2   1   0   0   1   1   1   1   1   1   1   1   1   0   2   1   1   1   1   1   1   0   2   1   1   0   1   0   2   1   2   1   1   2   0   2   2   2   1   1   1   2   1   1   2   1   0   2   1   1   0   1   1   1   1   2   1   2   0   1   2   0   2   1   1   0   0   0   0   1   0   0   1   1   0   2   2   2   1   2   2   1   1   1   1   1   2   1   0   1   0   1   1   2   1   0   1   0   1   2   1   1   2   0   2   1   0   1   2   1   2   2   1   2   2   0   2   2   1   0   1   1   1   1   1   2   1   1   1   0   1   1   0   2   1   1   0   1   1   1   1   1   1   1   0   2   0   1   1   2   0   0   1
 MK-3-2                 1   1   1   2   2   1   1   0   0   0   2   2   2   0   1   2   2   1   0   0   0   2   2   0   1   2   0   1   1   0   1   0   0   2   2   2   0   1   1   1   1   1   0   1   2   1   2   2   1   0   0   1   1   1   1   1   1   1   1   1   0   2   1   1   1   1   1   1   0   2   1   1   0   1   0   2   2   2   1   1   2   0   2   2   2   1   1   0   1   1   1   1   1   1   2   1   1   0   2   1   0   1   2   1   2   0   1   2   0   2   1   1   0   1   0   1   1   0   0   2   1   0   1   2   2   1   2   2   1   1   1   1   1   2   1   0   1   2   1   1   2   2   0   1   0   1   2   1   0   2   0   2   1   0   1   2   1   2   2   1   1   1   0   2   2   1   0   2   1   1   0   1   2   1   1   1   0   1   2   1   2   2   1   0   1   1   1   1   1   1   1   1   2   0   1   1   2   1   0   1
 MK-3-3                 2   0   1   2   1   1   1   0   0   1   2   1   2   0   1   2   1   1   0   0   0   1   2   0   1   2   0   1   1   0   1   0   0   2   1   2   0   1   1   0   1   1   0   1   2   1   1   2   1   0   0   2   1   1   1   1   1   1   1   1   0   2   1   1   1   0   1   1   0   2   1   1   0   1   0   2   2   2   1   1   2   1   2   2   2   1   1   0   1   1   1   1   1   1   2   1   1   0   1   1   0   1   2   1   2   0   1   2   0   2   1   0   0   1   1   1   1   0   0   2   1   0   1   1   2   1   1   2   1   1   1   1   0   2   0   0   1   2   1   0   2   2   0   1   0   1   2   0   0   2   0   2   2   0   0   1   1   2   2   1   0   1   0   2   2   1   0   2   1   1   0   1   2   1   1   1   0   1   2   1   2   2   1   0   1   1   1   1   1   1   2   1   2   0   1   1   2   1   0   1
 MK-3-4                 2   0   1   2   1   1   1   0   1   1   1   1   2   0   1   2   1   1   1   1   0   1   2   1   1   1   1   1   1   0   1   0   0   2   1   2   0   1   0   0   1   0   0   1   2   1   1   2   1   0   0   2   1   1   1   0   1   1   2   2   0   2   1   1   1   1   1   1   0   2   1   0   0   1   0   2   2   2   2   0   1   1   2   1   2   1   1   0   1   2   2   1   1   1   1   1   1   0   1   1   0   1   1   1   2   0   0   1   0   2   1   1   0   1   1   1   2   1   1   2   0   1   1   1   2   1   1   1   1   1   1   1   0   2   0   0   1   1   1   0   2   2   0   1   0   1   2   1   0   2   0   2   2   0   0   0   2   1   2   2   0   1   0   2   2   1   0   2   1   1   0   1   2   1   1   1   1   1   2   2   1   2   1   0   1   1   1   1   1   1   2   1   2   1   1   1   2   1   0   0
 MK-3-5                 2   1   2   2   1   1   1   0   1   1   1   2   2   0   1   1   1   1   1   0   0   1   2   1   1   1   1   1   1   0   1   0   0   2   2   2   0   1   0   0   1   0   0   1   2   1   1   2   1   0   0   2   0   1   1   0   1   1   2   2   0   2   1   1   0   1   1   1   0   2   0   0   0   1   0   1   2   2   2   0   1   1   2   2   2   1   1   0   1   2   1   1   1   1   1   1   1   0   1   1   0   1   0   1   2   0   0   1   0   2   1   1   0   1   1   1   2   1   1   2   0   1   1   1   2   1   1   1   1   1   1   1   0   2   0   0   1   1   2   0   2   2   0   1   1   1   2   1   0   1   0   2   2   0   0   1   2   1   2   2   1   1   1   2   2   1   0   2   1   1   0   1   2   1   1   1   1   1   1   2   1   2   1   0   1   1   2   1   1   1   2   1   2   1   1   2   2   1   0   0
 MK-3-6                 2   1   2   1   1   1   1   0   1   1   1   2   2   0   1   1   1   1   1   0   0   2   2   1   1   1   2   1   2   0   1   0   0   2   2   2   0   1   0   0   1   0   1   1   2   0   1   2   1   0   1   2   0   1   1   0   1   1   2   2   0   2   1   1   0   1   1   1   1   2   0   0   0   1   0   1   2   2   2   0   1   1   2   2   1   1   1   1   1   2   1   1   1   2   1   1   1   0   0   1   0   1   0   1   2   1   0   1   1   2   1   1   0   1   1   1   2   1   1   2   0   1   1   1   2   1   1   2   1   1   0   0   1   1   0   0   1   1   2   0   2   1   0   1   1   0   2   1   0   0   0   2   2   0   0   1   2   0   2   1   1   1   1   2   2   1   0   2   1   1   0   1   2   1   1   1   1   1   2   2   1   2   2   0   1   1   2   1   1   2   1   1   1   0   1   1   2   1   0   0
 MK-3-7                 2   1   2   1   1   2   1   0   1   1   0   2   1   0   1   1   1   1   1   0   0   2   2   1   0   1   1   1   0   0   1   0   0   2   2   2   0   1   0   0   1   0   1   2   2   0   1   1   1   0   0   2   0   1   1   0   1   1   1   2   0   2   1   1   0   1   1   1   1   2   0   0   1   1   0   1   2   2   2   0   1   1   2   2   1   1   1   1   1   2   1   1   1   2   1   1   1   1   0   2   1   1   0   1   2   1   0   1   1   2   1   1   1   1   0   1   2   1   0   1   0   1   1   1   2   1   1   2   1   1   0   0   0   1   1   1   1   1   1   0   2   1   0   1   1   0   2   1   0   0   0   2   2   0   0   1   2   1   2   1   1   1   0   2   2   1   0   2   1   1   0   1   2   1   2   1   1   1   2   2   1   2   1   1   1   0   2   1   1   2   1   1   1   0   1   1   2   1   0   0
 MK-3-8                 2   1   2   1   1   2   1   0   1   0   0   1   1   0   0   1   1   0   1   0   1   2   2   2   0   1   1   1   0   0   1   0   0   2   2   2   0   1   0   1   0   0   2   2   2   0   1   1   2   0   0   2   0   1   1   0   1   1   1   2   0   2   0   1   0   1   1   2   1   2   0   0   1   0   0   1   1   2   2   1   1   1   2   2   1   1   1   1   1   2   1   0   1   2   1   1   1   1   0   2   1   1   1   1   2   2   0   1   1   2   1   1   2   1   0   1   2   0   0   1   0   1   1   1   2   1   1   2   1   1   0   0   0   1   0   1   0   1   1   1   2   1   0   1   1   0   2   0   0   1   0   1   2   0   1   1   1   1   2   1   0   1   0   1   2   1   0   2   1   1   0   1   2   1   2   1   1   1   2   2   1   2   1   1   2   0   2   1   1   2   0   1   1   0   1   2   2   1   1   0
 MK-3-9                 2   0   2   1   0   2   0   1   0   0   0   1   1   0   0   1   1   0   1   0   1   2   2   2   0   1   1   1   0   0   1   0   0   2   2   2   0   1   0   1   0   0   2   2   2   0   2   2   2   0   1   1   0   1   1   0   1   1   1   2   1   2   0   1   0   1   1   2   1   2   0   0   1   0   1   1   1   2   1   1   1   1   2   2   1   1   1   1   1   2   2   0   1   2   2   2   1   1   0   2   1   1   1   1   2   2   0   1   1   2   1   1   2   0   0   1   2   0   0   2   0   1   1   1   2   1   1   1   1   1   0   0   0   2   0   0   0   1   1   1   2   1   0   1   1   1   2   0   0   1   0   1   2   0   1   1   1   2   2   1   0   1   0   1   2   1   0   2   1   1   0   1   2   0   2   2   1   1   2   2   1   2   1   1   2   0   1   1   1   2   0   1   1   1   1   2   2   1   0   1
 MK-3-10                2   0   2   1   0   1   0   1   0   0   0   1   2   0   2   1   1   0   1   0   0   2   2   2   0   0   1   1   0   0   1   0   0   2   2   2   0   1   0   1   0   0   2   2   2   0   2   2   2   0   1   1   0   0   1   0   1   1   1   2   1   2   0   0   0   1   1   2   1   2   0   0   1   0   1   1   1   2   1   1   1   1   2   2   1   1   1   1   1   2   2   0   1   2   2   2   1   1   0   2   1   1   1   1   2   2   1   2   1   2   1   1   2   0   0   1   2   0   0   1   0   1   1   1   2   1   1   1   1   1   0   0   0   2   0   0   1   1   1   1   2   0   0   1   2   2   2   0   0   1   1   2   2   0   1   1   1   2   2   2   0   1   0   1   2   1   1   1   2   2   1   1   2   0   2   2   0   0   2   2   0   2   1   0   2   1   1   1   1   2   1   1   1   1   1   2   2   1   0   1
 MK-3-11                2   0   2   0   0   1   0   1   0   0   0   1   2   0   2   1   1   0   0   0   1   2   2   2   0   0   1   1   0   0   1   0   0   2   2   2   0   1   0   1   0   0   2   1   2   0   2   1   1   0   1   1   0   0   1   0   1   1   1   2   0   2   0   0   0   1   1   2   1   2   1   0   1   1   2   1   1   1   2   1   2   0   2   2   1   1   1   1   1   2   2   0   1   2   2   2   2   1   0   1   1   1   1   1   1   2   1   2   2   2   1   2   2   1   0   1   2   0   0   1   0   1   1   1   2   1   2   1   1   1   0   0   0   2   1   0   1   1   2   1   2   1   1   1   2   2   2   0   0   1   1   2   1   0   1   0   1   2   2   1   0   2   0   1   2   1   1   1   1   2   2   1   2   0   2   2   0   1   2   2   0   2   1   0   1   1   1   1   0   2   1   1   1   1   1   2   2   1   0   1
 MK-3-12                1   1   2   0   0   1   0   0   1   0   0   1   2   1   2   1   1   0   0   0   0   2   2   2   1   0   1   0   1   0   1   0   0   2   2   2   1   1   0   1   1   0   2   1   2   0   1   2   1   0   1   2   1   1   0   0   1   1   1   2   1   2   0   0   1   1   2   2   2   1   1   0   1   1   1   1   1   1   2   1   2   0   2   2   1   1   0   1   1   2   1   0   1   2   2   2   2   1   0   1   1   1   1   1   1   1   1   2   2   2   1   2   2   1   0   1   2   0   0   1   0   1   1   1   2   1   2   1   1   1   0   0   0   2   1   0   1   1   2   1   2   1   2   2   2   2   1   0   0   1   1   2   1   0   1   0   1   2   2   1   0   1   1   1   2   1   1   1   1   2   2   1   1   0   2   2   0   2   1   2   0   2   1   1   1   1   1   2   0   1   2   1   1   1   1   2   2   1   0   1
 MK-3-13                1   0   2   0   0   1   0   0   1   0   0   1   2   1   2   1   1   0   1   0   0   1   1   2   1   0   1   0   1   0   2   0   0   2   1   1   1   1   0   1   1   0   2   1   2   0   1   1   1   0   2   2   1   1   0   0   1   0   1   2   1   1   0   0   1   0   2   2   2   1   1   0   1   1   2   2   1   1   2   1   2   0   1   2   1   1   0   1   1   2   1   0   1   2   2   2   2   1   0   1   1   1   1   1   2   1   2   2   2   1   1   2   2   1   0   1   2   0   0   2   0   1   2   2   2   1   2   1   1   1   0   1   0   2   1   0   1   1   2   1   2   1   2   2   2   2   1   0   0   1   1   2   0   1   1   1   1   2   2   1   0   1   1   1   2   1   1   1   1   2   2   0   1   0   2   2   0   2   1   2   1   2   1   1   1   1   1   2   0   1   2   1   1   1   1   2   2   1   0   1
 MK-3-14                1   0   2   0   0   1   0   0   1   0   0   1   2   1   2   1   1   1   1   0   1   1   1   2   1   0   1   0   2   0   2   1   0   2   1   1   2   2   1   1   1   0   2   1   2   0   1   1   1   0   1   2   0   1   1   0   1   0   1   2   1   1   0   0   1   0   2   2   1   1   0   0   1   1   2   2   1   1   2   1   2   0   1   1   2   1   0   1   0   2   1   0   1   1   2   2   2   1   0   1   1   1   2   1   2   1   2   1   2   2   2   1   1   1   1   1   2   0   0   2   0   1   2   2   2   1   2   1   2   1   0   1   0   2   1   0   1   1   2   1   2   1   2   2   2   2   1   0   0   0   1   1   0   1   1   1   1   2   2   1   1   1   1   1   2   1   1   1   1   1   1   1   1   0   2   2   0   2   1   2   1   2   1   1   1   1   1   2   0   1   2   1   1   0   1   2   2   1   0   1
 MK-3-15                1   0   1   0   0   2   0   1   1   0   0   1   2   1   2   1   1   1   1   0   1   1   1   2   0   0   1   0   2   0   2   1   1   2   1   1   1   2   1   1   1   0   2   1   2   0   1   1   1   0   1   2   0   1   1   0   2   0   0   1   1   1   0   0   1   0   2   2   2   1   0   1   0   1   2   2   1   2   2   1   1   0   1   1   2   0   0   2   1   2   1   0   1   1   2   2   2   1   0   1   0   1   2   1   1   1   2   1   2   2   2   1   2   1   1   1   2   0   1   2   0   1   2   2   2   1   2   0   1   1   0   1   0   2   1   0   0   1   2   1   2   1   1   2   2   2   1   0   0   0   0   1   0   1   2   1   1   1   2   0   1   1   2   1   2   1   1   1   1   1   1   1   1   0   1   2   0   2   1   2   1   2   1   1   1   1   1   2   0   2   2   1   1   0   1   2   2   2   0   1
 MK-3-16                1   0   1   0   0   2   0   1   2   0   0   1   1   1   1   1   1   1   1   0   2   1   2   2   0   0   1   0   2   0   2   0   1   2   1   1   1   2   1   1   1   0   2   1   2   0   1   1   1   0   1   2   0   1   1   1   2   1   0   1   1   1   0   0   1   0   2   1   2   1   1   1   1   1   2   2   0   2   1   1   1   0   1   1   2   0   0   2   1   2   0   0   1   1   2   2   2   1   0   0   0   0   1   1   1   1   2   1   2   2   2   0   2   1   0   1   2   0   1   2   0   1   2   2   2   1   2   0   1   1   0   1   0   1   1   0   0   1   2   0   2   2   1   2   2   2   1   0   0   0   0   1   0   0   2   1   1   1   2   1   1   1   2   1   2   1   1   1   1   0   1   1   1   0   1   2   1   2   1   2   1   2   1   1   1   1   1   1   1   2   2   1   1   1   1   2   2   2   0   1
 MK-4-1                 0   1   0   1   0   2   0   2   0   2   1   2   1   2   2   1   0   1   2   2   2   1   1   1   1   1   2   1   1   1   2   0   1   1   2   2   1   2   0   0   0   2   1   2   0   1   1   2   1   0   2   0   1   1   1   1   0   0   2   1   2   2   1   1   1   0   1   1   1   2   1   1   1   0   0   2   1   0   1   0   0   0   0   2   2   0   2   1   0   0   1   1   1   2   1   1   0   1   2   2   1   2   0   1   1   1   0   1   1   0   0   0   0   2   1   2   2   1   2   0   0   1   0   1   0   1   1   1   2   1   1   0   1   1   2   1   2   1   0   1   0   0   1   1   2   1   1   1   0   1   0   1   1   0   0   2   0   1   1   1   1   0   1   0   0   1   0   2   1   1   0   1   2   2   1   0   0   0   1   1   2   1   0   1   2   2   0   2   0   0   1   1   1   0   1   0   0   1   1   0
 MK-4-2                 0   1   0   1   0   2   0   1   0   2   1   1   1   2   1   1   0   0   2   2   1   2   1   1   1   1   2   1   1   1   1   0   1   1   2   1   1   2   0   1   1   2   2   2   0   1   2   2   1   0   2   0   1   1   1   0   0   1   2   1   2   2   1   1   2   1   1   1   1   2   1   1   1   0   2   1   1   1   1   1   0   1   0   2   2   0   2   1   1   0   1   1   1   2   2   1   0   1   2   2   1   1   0   1   0   0   0   1   1   0   1   0   0   2   1   2   2   2   2   0   0   1   0   1   0   1   1   2   2   1   1   0   0   1   2   1   2   1   0   1   2   0   1   1   1   1   1   1   0   1   0   1   1   2   0   2   0   1   1   1   1   0   1   1   0   1   0   2   1   1   0   1   2   2   1   0   0   0   1   1   2   1   0   1   2   2   0   2   0   0   1   1   2   0   1   0   0   1   1   0
 MK-4-3                 0   1   0   1   0   2   0   1   0   2   1   1   1   2   1   1   0   0   1   2   1   1   0   1   1   2   2   1   1   1   1   0   1   1   2   1   1   2   0   1   1   1   2   2   0   1   2   1   1   0   1   1   0   1   2   2   0   1   2   1   1   2   1   1   2   1   2   2   1   1   1   1   1   1   2   1   1   1   1   1   0   1   0   1   2   0   2   1   1   0   1   1   2   2   2   0   0   2   2   2   1   1   0   1   0   1   0   1   1   1   1   0   0   1   1   2   1   2   2   1   0   1   0   1   0   1   1   2   2   1   1   0   0   1   2   0   1   1   0   1   2   0   1   1   1   1   1   1   0   2   0   1   1   2   0   2   0   2   1   1   1   0   1   1   0   1   0   1   1   1   0   1   2   2   1   0   0   0   1   1   2   1   0   1   2   2   0   2   1   0   1   1   2   1   1   0   0   1   1   0
 MK-4-4                 0   1   0   1   0   2   0   2   0   2   1   1   1   2   1   1   0   0   1   2   1   1   0   1   1   1   2   1   2   1   1   0   1   1   1   2   1   2   0   1   1   1   2   2   0   2   2   1   1   0   1   1   0   2   2   2   0   1   2   1   1   2   1   1   2   1   2   2   1   1   1   1   1   1   2   1   1   1   1   2   0   1   0   2   1   0   2   1   1   0   1   1   2   2   2   0   0   2   2   2   1   1   1   0   0   1   0   1   1   1   1   0   0   2   1   2   2   2   2   1   0   1   0   1   0   1   0   2   2   2   1   0   0   1   2   0   1   1   0   0   2   0   1   1   1   1   1   2   0   2   0   1   2   1   0   2   0   2   1   1   1   0   1   1   1   1   2   1   1   1   1   1   2   2   1   0   0   0   1   1   1   1   0   1   2   2   1   0   1   0   1   1   2   1   1   0   1   0   2   1
 MK-4-5                 0   0   0   1   0   2   0   2   0   2   1   1   1   2   1   1   0   0   1   2   1   1   0   1   1   1   2   0   2   1   1   1   1   1   1   2   1   2   0   1   2   1   2   1   0   2   2   1   1   0   1   0   0   1   1   2   0   1   2   1   1   2   2   1   2   1   1   2   1   1   1   1   1   1   2   1   1   1   1   2   1   0   0   2   1   0   2   1   1   0   1   1   2   2   2   0   0   2   2   1   1   1   1   0   0   1   1   1   1   2   1   0   0   2   1   2   2   2   1   1   0   0   1   1   0   1   1   2   2   2   1   0   0   0   1   0   1   1   0   1   2   0   2   1   1   0   2   1   0   2   0   1   2   1   1   2   1   2   2   1   1   0   1   1   0   1   2   1   1   1   1   1   2   2   1   0   0   2   2   1   1   1   0   1   2   2   1   0   1   0   1   1   2   1   1   1   1   0   2   0
 MK-4-6                 0   0   0   2   1   2   1   2   1   2   1   1   2   1   1   0   0   0   1   2   1   1   0   1   1   1   2   0   2   0   1   1   1   1   0   1   1   2   0   1   1   1   1   1   0   2   2   2   1   1   1   0   0   1   1   2   0   2   2   1   1   2   2   1   2   1   1   2   1   1   1   1   1   1   1   1   1   1   0   2   1   0   0   2   1   0   2   1   1   0   1   2   2   2   2   0   0   2   2   1   1   1   1   1   0   1   1   1   2   2   0   0   0   2   1   2   2   2   1   1   1   0   1   0   1   1   1   2   2   2   1   0   0   0   2   0   2   1   0   1   2   0   2   1   1   0   2   1   1   1   0   1   2   1   1   2   1   1   2   1   1   0   2   1   0   1   2   1   0   1   1   1   2   1   1   0   0   2   1   1   1   1   0   1   1   2   2   0   0   0   1   1   2   1   1   2   1   0   2   0
 MK-4-7                 1   0   0   2   0   2   1   2   1   2   1   1   2   1   1   0   0   0   2   2   1   1   0   1   0   1   2   0   2   0   1   2   1   1   1   1   1   2   0   1   1   1   1   0   0   1   2   1   1   0   1   0   0   1   1   2   0   2   1   0   1   2   1   0   2   1   1   2   2   1   2   1   1   1   0   1   1   2   0   1   1   1   1   2   1   1   2   1   1   1   0   1   1   2   2   0   0   2   2   1   1   1   2   1   0   1   1   1   2   2   0   0   0   2   1   1   1   2   1   1   2   0   2   0   1   1   1   2   2   2   2   0   0   0   2   0   2   1   0   1   2   1   2   1   1   0   1   1   1   1   0   2   1   0   1   2   0   0   2   1   1   0   2   1   0   1   2   1   0   1   1   1   1   1   1   0   0   2   1   0   2   1   0   1   2   1   2   0   0   0   1   2   2   1   1   1   1   0   2   0
 MK-4-8                 1   0   0   1   0   2   1   2   1   2   1   1   2   1   1   1   0   1   1   2   2   1   0   1   0   1   2   0   2   0   1   2   1   1   1   1   1   2   1   0   1   1   1   0   0   1   2   1   1   0   1   0   0   1   1   2   1   2   1   0   1   2   1   0   1   1   1   2   2   1   2   2   1   1   0   1   0   2   0   1   1   2   1   2   1   1   2   1   1   1   0   1   1   2   2   1   0   2   2   1   0   1   2   0   0   1   1   1   2   2   0   0   1   2   0   1   1   2   0   1   2   0   2   0   1   0   1   2   2   2   2   0   1   0   1   0   2   1   0   1   1   2   2   1   2   0   1   2   1   1   0   1   1   0   1   1   1   0   2   1   2   0   2   1   0   1   1   1   0   1   0   0   1   1   1   1   1   2   1   0   2   1   1   1   2   2   2   0   1   0   0   2   2   1   1   0   1   0   2   0
 MK-4-9                 1   1   0   1   0   2   1   2   1   2   1   2   2   1   1   1   0   1   1   2   0   0   1   1   0   1   2   0   2   1   1   1   1   1   0   1   2   2   1   0   1   1   0   0   0   1   2   1   1   0   1   1   0   1   2   2   1   2   1   0   1   2   2   0   1   1   1   2   1   1   2   2   1   1   1   0   0   2   0   1   2   2   1   1   1   1   2   1   1   1   0   0   0   2   2   2   0   1   2   1   0   0   2   0   0   1   1   1   2   2   0   0   1   2   0   0   1   2   0   2   2   0   2   0   1   0   1   2   2   2   2   0   1   1   1   0   2   0   0   2   0   2   2   1   1   0   1   2   2   1   0   1   1   0   1   1   1   0   1   1   2   0   2   1   1   1   1   1   0   1   0   0   1   1   1   1   1   1   0   0   1   1   1   1   2   2   2   0   1   0   0   2   2   1   1   0   1   1   2   0
 MK-4-10                1   2   1   0   0   2   1   2   1   2   2   2   1   1   1   1   0   1   1   2   0   0   1   1   0   1   1   0   2   0   1   1   1   1   0   1   2   2   1   0   0   1   0   0   0   1   2   1   1   0   1   1   1   1   1   2   1   2   1   0   1   1   1   0   1   1   1   2   1   1   1   2   1   1   1   0   0   2   0   1   2   2   1   1   1   1   2   2   1   1   0   0   1   2   2   2   0   1   2   1   0   0   2   0   0   1   1   1   1   2   0   0   1   1   0   0   1   2   1   2   1   1   1   0   1   0   1   2   2   2   2   1   0   1   1   0   2   0   0   2   0   2   2   1   1   0   1   2   2   1   1   1   1   0   1   1   1   0   1   1   2   0   1   1   1   1   1   1   0   1   1   1   1   2   1   1   1   1   0   0   1   1   1   1   2   1   2   0   1   0   0   2   2   1   1   1   1   2   2   0
 MK-4-11                1   2   1   0   0   2   1   2   1   2   2   2   1   1   1   2   0   1   0   2   0   0   1   2   0   0   1   0   1   0   1   1   0   0   0   0   2   2   1   0   0   1   0   0   1   1   2   1   1   0   1   0   0   1   1   2   1   1   2   0   1   1   1   1   1   1   1   2   1   1   1   2   1   1   2   0   0   2   0   1   2   2   1   1   2   1   2   2   1   1   1   0   1   2   2   2   0   1   1   1   0   0   2   0   0   1   1   1   1   2   0   0   1   1   0   1   1   2   1   2   1   1   1   0   1   0   1   2   2   2   1   1   0   1   1   0   2   0   0   2   0   2   2   1   1   0   1   2   2   1   1   1   1   1   1   2   1   0   1   1   1   0   1   1   1   1   1   0   0   1   1   1   1   2   1   1   0   2   1   0   1   1   1   1   2   1   2   1   1   0   0   2   2   1   1   1   1   2   2   0
 MK-4-12                1   2   1   0   0   2   1   2   1   1   2   2   1   1   1   2   0   1   0   2   0   0   2   2   0   1   1   0   1   1   1   1   0   0   0   0   2   1   1   0   0   1   0   0   0   1   2   1   1   0   1   1   0   1   1   1   1   1   2   0   1   1   0   0   1   2   1   2   1   1   1   2   1   1   2   0   1   2   0   1   1   2   1   1   2   1   2   2   2   1   1   0   1   1   2   2   0   1   1   0   0   0   2   0   0   1   2   1   1   2   0   0   1   1   1   0   1   2   1   2   1   1   1   0   1   0   1   2   1   2   1   1   1   1   1   0   2   0   0   2   0   2   2   1   1   0   1   2   2   1   1   1   1   1   1   2   1   0   1   1   1   1   1   1   0   1   1   0   0   1   0   0   1   2   1   0   0   1   1   0   1   1   1   1   2   1   2   1   1   1   1   2   2   1   1   0   1   2   2   0
 MK-4-13                1   2   1   0   0   2   1   2   2   1   2   2   1   1   1   2   1   1   0   2   0   0   2   2   0   1   1   1   1   1   0   1   0   0   0   0   2   1   1   0   1   1   0   0   0   1   2   1   1   0   0   1   0   1   1   1   1   1   2   0   1   1   0   0   1   1   1   2   1   0   1   2   1   1   1   0   2   2   0   1   1   2   1   1   2   1   1   2   2   1   1   0   1   1   1   2   0   1   2   1   0   0   2   0   0   1   2   1   1   2   1   0   1   1   1   0   0   1   1   2   1   1   1   0   2   0   1   2   1   2   1   1   1   0   1   0   2   0   0   2   0   2   2   1   1   0   1   2   2   1   1   1   1   1   1   2   1   0   1   1   1   0   1   1   2   1   1   0   1   1   0   0   1   2   0   1   0   2   1   0   1   1   2   1   2   2   1   1   1   0   1   2   2   1   1   1   2   2   1   0
 MK-4-14                1   2   1   0   0   1   1   2   2   1   1   2   1   1   1   2   1   1   1   2   1   0   2   2   0   1   2   2   0   1   1   1   0   1   0   0   2   1   1   1   1   1   0   1   0   1   2   1   2   1   1   0   1   0   1   0   0   1   2   0   1   1   1   0   1   1   1   1   1   0   0   1   1   1   1   0   2   2   0   1   2   2   1   1   2   1   1   2   2   0   1   1   1   1   1   2   1   0   2   1   0   0   1   0   0   1   1   1   1   2   1   0   1   1   1   0   0   1   0   1   1   0   0   0   2   0   1   2   1   2   1   1   1   0   1   1   2   0   1   2   1   2   2   1   1   0   1   2   2   1   1   1   1   1   1   2   1   0   1   1   1   0   1   0   1   1   1   0   1   1   1   0   1   1   0   1   1   2   1   0   1   1   1   1   2   1   1   1   1   0   1   2   2   1   2   2   2   2   1   0
 MK-4-15                1   2   1   0   1   1   1   2   2   1   2   2   1   1   1   2   1   1   1   2   1   0   2   2   0   2   2   2   1   2   1   1   1   1   0   0   2   1   1   1   1   1   0   0   0   2   2   1   2   1   1   0   1   0   1   0   0   1   2   0   2   1   2   1   1   1   1   1   1   1   0   1   1   1   1   0   2   2   0   2   1   2   1   1   2   1   1   2   2   0   1   1   0   1   1   2   1   1   2   1   0   0   1   0   1   1   1   1   1   2   1   0   1   0   1   0   1   2   1   1   1   0   1   0   2   1   1   1   1   1   1   1   2   0   1   1   2   0   1   2   1   2   2   1   1   0   1   2   2   1   1   1   1   1   1   1   1   1   1   1   1   0   1   0   1   1   0   0   1   1   1   0   0   1   0   1   1   2   1   0   1   1   1   1   2   1   1   2   1   0   1   2   2   2   2   2   2   2   0   1
 MK-4-16                0   2   2   0   1   0   0   2   1   1   2   2   1   1   1   2   1   1   1   2   1   2   1   2   1   2   2   2   1   2   0   1   0   0   0   0   2   1   1   2   1   1   0   0   1   1   2   1   2   1   1   0   1   0   1   0   1   1   2   0   2   1   2   1   1   2   1   2   1   1   0   1   1   1   1   0   2   2   0   1   1   2   1   1   1   1   1   2   2   0   1   1   0   1   1   2   2   1   2   2   0   0   1   0   1   1   1   1   1   2   1   1   1   0   1   0   1   2   0   0   1   0   1   0   2   1   1   1   1   1   1   1   2   0   1   1   2   0   1   2   1   2   2   1   1   1   1   2   2   1   1   1   0   1   1   1   1   0   1   1   1   0   1   1   1   1   0   0   1   1   1   0   0   1   0   1   1   2   1   0   1   1   1   0   2   1   1   2   1   0   1   2   2   2   2   1   2   2   0   1
 MK-5-1                 2   2   2   1   1   1   2   1   0   1   2   1   1   1   2   0   0   0   2   2   0   1   1   1   2   2   1   2   0   1   1   1   0   2   0   0   2   1   1   0   2   1   1   1   1   1   1   1   2   2   1   0   2   0   2   0   1   1   2   1   0   0   2   0   1   1   1   0   2   1   2   1   1   1   1   1   1   1   1   1   2   1   0   2   0   0   1   2   1   2   2   1   1   0   0   2   2   0   0   1   2   1   0   1   0   1   2   1   0   2   1   0   1   2   1   1   1   0   1   1   1   1   0   1   2   1   2   1   2   0   1   2   2   1   1   1   2   2   0   0   0   0   2   1   0   1   1   0   2   0   2   2   1   1   1   1   1   1   2   1   0   2   2   1   1   1   1   1   1   1   2   0   1   0   1   1   2   1   1   1   1   2   0   1   1   1   0   2   1   2   0   0   0   0   0   2   0   1   1   1
 MK-5-2                 1   2   2   2   1   2   2   1   0   1   2   1   1   1   1   0   1   0   2   2   0   1   0   1   2   1   1   2   0   1   1   1   0   2   0   0   2   1   1   0   2   1   1   1   0   1   1   1   2   2   1   1   2   0   2   0   1   1   2   1   0   0   2   0   1   1   1   0   2   2   2   1   1   1   1   1   1   1   1   1   2   0   0   2   0   0   1   2   1   2   2   1   1   0   0   2   2   0   0   1   2   1   0   1   0   1   2   1   1   2   1   1   1   2   2   1   2   0   1   1   1   1   0   2   1   1   1   1   2   0   1   2   2   1   1   1   2   2   1   0   0   0   1   1   0   1   1   1   2   0   2   2   1   1   1   1   0   1   2   2   1   2   2   1   1   2   1   1   1   1   2   0   1   0   1   1   2   1   1   1   1   2   1   1   0   1   0   1   1   2   0   0   0   0   0   2   0   2   0   1
 MK-5-3                 1   2   2   2   1   2   2   1   0   1   2   1   1   1   1   0   2   0   2   2   0   1   0   1   2   1   1   2   1   1   1   1   0   2   0   0   2   1   2   0   2   1   1   1   0   2   2   1   2   2   1   1   2   0   2   0   2   0   2   1   1   0   2   0   1   1   1   0   2   2   2   1   1   1   1   1   1   1   1   1   2   0   0   1   0   0   1   2   1   2   1   1   1   0   1   2   2   0   0   1   2   1   0   1   0   1   2   1   1   2   2   1   1   2   2   1   2   0   1   1   2   1   1   2   1   1   0   1   2   0   1   2   2   1   0   1   2   2   1   0   1   0   1   1   1   2   0   1   2   1   2   2   1   1   1   2   0   2   2   2   1   2   1   1   1   1   1   1   1   1   2   0   1   0   1   0   2   1   0   1   0   2   1   1   0   1   0   1   1   1   1   0   0   0   2   2   0   2   0   1
 MK-5-4                 0   2   2   1   1   2   2   1   0   1   2   1   1   0   1   2   2   0   2   2   0   0   0   1   2   1   0   2   1   2   1   1   0   2   0   2   2   1   2   1   2   1   1   1   0   2   1   0   1   2   1   1   2   0   2   0   1   0   2   1   2   0   1   0   1   1   1   0   2   1   2   1   1   0   1   1   1   1   1   1   2   0   0   1   1   0   1   1   1   2   2   1   1   0   1   2   2   1   0   1   1   1   0   2   0   1   2   1   1   2   1   1   1   2   2   1   2   0   1   1   2   1   1   2   1   2   0   1   2   0   1   1   2   1   0   2   1   2   1   0   1   0   1   1   1   1   2   0   2   1   2   2   1   1   1   2   0   2   2   2   1   1   1   1   1   1   0   1   1   2   1   1   1   0   1   0   2   1   0   0   0   2   1   1   0   1   1   1   1   1   2   0   0   0   2   2   1   2   1   1
 MK-5-5                 0   2   2   0   1   2   2   1   0   1   2   2   1   0   1   2   2   1   2   2   0   0   1   1   1   1   0   2   1   2   1   1   0   2   0   1   2   1   2   1   2   1   1   1   0   2   1   0   1   2   1   1   2   0   2   0   1   0   2   0   2   0   0   0   1   1   1   0   2   1   2   1   1   1   0   1   1   1   1   1   2   0   0   1   1   0   1   1   1   1   2   1   1   0   1   2   2   1   0   1   1   1   0   2   0   2   2   1   1   1   1   1   1   2   1   1   2   0   1   0   2   0   1   2   0   1   0   2   2   0   1   1   2   1   0   2   1   2   0   0   1   1   1   1   1   1   1   1   2   1   2   2   1   1   1   2   0   2   2   2   1   1   1   0   1   1   0   1   1   2   1   1   1   0   0   0   2   1   0   0   0   2   1   0   0   1   1   1   1   1   2   0   0   0   2   2   1   2   2   0
 MK-5-6                 0   1   2   0   1   2   2   1   0   1   2   1   1   0   1   1   2   1   2   2   1   0   1   1   1   1   0   1   1   2   0   1   1   2   0   0   2   1   2   1   2   1   0   0   1   2   1   0   1   2   1   2   2   2   2   0   1   0   2   0   2   0   0   1   1   1   1   0   2   1   2   1   1   1   0   1   1   1   0   1   2   1   0   1   1   1   1   1   1   1   2   1   1   0   1   2   2   2   0   1   1   1   1   2   0   1   2   1   1   1   1   1   1   1   1   2   2   0   1   0   2   0   2   2   0   1   1   2   2   0   1   1   1   1   0   2   1   2   1   0   1   1   1   1   1   1   1   1   2   1   2   1   2   1   0   2   0   2   2   2   1   1   1   0   1   0   0   0   1   2   0   1   2   1   0   0   2   1   0   1   0   2   1   0   0   0   1   1   1   1   1   0   0   0   2   2   2   1   1   1
 MK-5-7                 0   1   2   0   1   2   2   0   1   1   2   1   1   0   1   1   2   1   1   2   1   0   1   2   1   1   0   1   1   2   0   1   1   2   0   1   2   1   2   1   2   1   0   1   1   2   1   0   1   2   0   2   2   2   2   0   1   0   2   0   2   0   0   1   1   1   1   0   2   1   2   1   1   1   0   1   1   1   1   2   2   1   1   2   0   1   1   1   1   1   2   1   1   0   2   2   2   2   0   1   1   1   1   2   0   1   2   1   1   1   1   1   2   1   2   2   2   0   1   1   2   0   2   2   0   1   1   2   1   0   1   1   2   1   0   1   1   2   1   0   1   1   0   2   1   1   1   1   2   0   2   1   2   1   0   2   0   2   2   2   1   1   1   0   1   1   1   0   1   1   0   1   2   1   0   0   1   1   0   1   0   2   1   0   0   0   0   1   2   1   2   0   0   0   2   2   2   1   1   1
 MK-5-8                 0   1   2   1   1   2   2   0   1   1   2   1   0   0   0   1   2   1   1   2   2   0   1   2   1   1   0   1   1   2   0   1   1   2   0   1   2   1   2   1   1   1   1   1   2   2   1   0   1   2   0   2   1   2   2   0   1   1   2   0   2   0   0   1   1   1   0   0   2   1   2   1   1   1   0   1   1   1   1   1   2   1   1   2   0   2   2   1   1   1   1   1   0   1   2   2   2   1   0   1   1   1   1   1   0   1   2   1   1   1   1   1   2   1   2   2   2   1   1   2   2   0   1   2   1   1   1   1   1   0   1   1   2   1   1   1   1   2   0   0   1   1   0   2   1   1   1   1   1   0   1   0   2   1   1   1   0   2   1   2   1   1   1   0   2   1   1   0   1   1   0   2   2   1   0   0   1   1   0   1   0   2   1   0   0   0   1   1   1   1   2   0   0   0   1   2   1   1   1   1
 MK-5-9                 0   1   2   1   1   1   2   1   2   1   2   0   0   0   0   1   2   1   1   2   2   0   2   2   1   1   0   1   1   1   0   1   1   2   1   1   2   1   2   1   1   1   1   1   2   2   1   1   2   1   0   1   1   1   2   0   1   1   1   0   2   0   1   2   1   1   1   0   2   1   2   0   1   1   0   1   2   1   1   1   2   1   1   2   0   2   2   1   1   1   2   0   0   1   2   2   1   1   0   1   0   0   0   1   0   1   2   0   1   1   1   1   2   1   2   2   2   1   1   2   2   0   1   2   1   1   1   1   1   1   1   0   2   1   1   1   1   1   0   0   1   2   0   2   1   1   1   1   1   0   1   0   2   1   1   1   0   2   2   1   1   1   1   1   2   1   1   0   1   1   0   2   2   1   0   0   1   1   1   1   0   1   0   1   0   0   1   1   0   1   2   0   1   0   1   2   1   1   1   1
 MK-5-10                0   1   2   1   1   1   2   1   2   1   2   0   0   0   0   1   2   1   1   2   2   0   2   2   1   1   0   1   1   1   0   1   1   2   2   1   1   1   1   1   1   1   2   1   2   2   1   1   2   1   0   1   1   1   2   0   1   1   1   0   2   1   1   2   1   1   1   1   0   1   2   0   1   1   1   1   2   1   1   1   1   1   2   2   0   1   2   1   1   1   2   0   0   1   2   2   0   1   0   1   0   0   0   1   0   1   2   0   1   1   1   1   2   2   2   2   2   1   1   1   2   2   1   2   1   1   1   2   1   2   1   0   1   1   0   0   1   1   0   1   1   2   0   2   0   1   1   1   2   0   0   0   1   1   1   1   0   2   2   1   1   1   1   1   2   2   1   0   1   0   0   2   2   1   0   0   1   1   1   1   0   1   0   2   0   0   1   1   0   1   2   0   1   0   1   2   1   1   1   1
 MK-5-11                0   1   2   1   1   1   1   1   2   1   1   0   1   0   0   1   1   1   1   2   2   0   2   1   0   1   0   1   1   1   0   1   1   2   2   1   2   2   1   1   1   1   2   2   2   2   1   1   0   1   0   1   1   1   2   1   1   1   1   0   2   1   2   2   1   0   1   0   0   0   0   0   2   1   1   1   2   1   1   0   1   1   2   2   0   1   2   1   1   1   2   0   1   0   2   2   0   1   0   1   0   0   0   1   0   0   2   1   1   1   2   1   2   2   1   2   2   1   1   1   2   2   0   1   1   1   1   2   1   2   1   0   1   1   0   0   1   0   0   1   1   2   0   2   0   1   1   1   2   0   0   0   2   1   1   1   0   2   2   1   1   1   1   1   2   2   1   0   1   0   0   2   1   1   0   0   1   1   1   1   0   1   0   2   0   0   1   1   0   2   2   0   1   0   1   2   1   0   1   1
 MK-5-12                0   2   2   0   1   1   1   1   1   2   0   0   1   0   1   1   1   1   1   2   2   0   2   1   0   1   0   1   1   1   0   1   2   2   1   1   2   2   2   1   1   1   2   2   2   1   1   2   0   1   0   1   1   1   1   1   1   1   1   1   2   1   2   2   1   0   1   0   0   1   0   1   2   1   1   0   2   1   1   0   1   1   2   2   0   2   1   1   1   1   2   0   2   0   2   2   0   1   2   1   0   0   0   1   0   0   2   1   1   1   2   2   2   2   1   2   2   1   1   1   2   2   1   1   1   1   1   2   0   2   1   1   1   1   0   0   1   0   0   1   1   2   0   2   0   1   1   2   2   0   0   1   2   1   1   1   0   2   2   0   0   1   1   1   2   2   1   0   1   0   1   2   1   1   0   0   1   1   1   0   0   1   0   2   0   0   1   1   0   2   2   0   1   0   2   1   1   0   1   1
 MK-5-13                1   2   2   0   1   1   1   1   1   1   0   1   0   0   1   2   1   1   1   2   2   0   2   1   0   0   0   2   1   2   0   1   1   2   2   1   2   2   2   1   1   0   2   2   2   1   1   2   1   1   0   1   1   1   1   1   1   1   1   0   1   1   2   1   1   0   1   0   1   2   0   1   2   1   1   0   1   1   2   0   1   1   2   2   1   1   1   1   1   1   2   0   2   0   2   2   0   1   2   1   1   0   1   1   0   1   1   1   1   1   2   1   2   2   1   2   2   1   1   1   2   2   1   1   1   1   1   2   0   2   0   2   0   1   0   1   1   0   0   1   1   2   0   2   0   1   1   2   2   0   0   1   2   1   2   1   0   0   2   0   0   1   1   1   2   2   1   0   1   0   1   2   1   2   0   0   1   1   1   0   1   1   0   2   1   0   1   2   0   2   2   0   1   1   2   2   1   0   0   2
 MK-5-14                1   1   2   0   2   1   2   1   1   1   0   2   0   1   1   2   1   0   1   2   2   0   1   1   0   0   0   2   1   2   0   1   1   2   2   1   2   1   2   1   1   0   1   2   1   0   1   2   1   0   0   0   1   0   1   1   1   1   1   0   1   2   2   1   2   0   2   0   1   1   0   1   2   1   1   0   1   1   2   0   1   1   1   2   1   1   2   1   1   1   2   0   2   0   2   2   0   1   2   1   1   0   1   1   0   1   2   1   1   1   2   2   2   1   1   2   2   1   1   1   2   2   1   0   1   1   1   2   0   2   0   1   0   1   0   1   1   0   0   1   1   2   0   2   0   1   1   2   2   0   0   0   2   1   2   2   0   0   2   0   0   0   1   1   2   2   1   0   1   1   1   1   1   2   0   0   0   2   1   0   1   1   1   1   1   1   1   2   0   2   2   0   1   1   2   2   1   0   0   2
 MK-5-15                1   0   2   0   2   1   2   1   1   1   1   2   0   1   1   2   1   0   1   2   2   0   1   0   1   0   0   2   1   2   1   1   1   2   1   1   2   1   2   0   2   1   0   1   1   0   1   1   1   0   0   0   2   0   1   1   1   0   1   0   1   2   2   1   2   0   2   0   1   1   0   1   2   0   1   0   1   1   1   0   1   1   1   1   1   1   2   2   1   1   2   0   2   0   2   2   0   0   2   1   1   1   1   1   0   1   2   1   1   1   1   2   1   2   1   2   2   1   1   1   2   1   1   0   2   1   1   2   0   2   0   0   0   1   1   1   1   0   0   1   1   2   0   2   1   1   2   2   2   0   0   0   2   1   2   1   0   0   2   0   0   0   1   1   2   2   1   0   1   1   1   1   0   2   0   0   0   1   2   0   2   1   1   1   1   1   1   2   0   1   2   1   1   1   2   2   1   1   1   1
 MK-5-16                1   1   1   0   2   1   2   1   1   1   1   2   0   0   1   2   1   0   1   2   1   0   1   1   1   0   0   2   1   1   1   1   1   2   1   1   2   1   2   0   1   1   0   0   1   0   1   1   1   0   1   1   2   0   1   1   1   0   2   0   0   2   2   1   2   0   2   0   1   1   0   1   2   0   1   0   2   1   1   0   1   1   1   1   1   1   2   2   1   1   2   0   2   0   2   2   1   0   2   1   1   1   2   1   0   1   2   1   1   1   1   2   1   2   1   2   2   1   1   1   1   2   1   0   2   1   1   2   0   2   1   0   0   1   1   1   1   1   0   1   1   1   0   2   1   1   2   2   2   0   0   1   2   1   2   0   0   0   2   0   0   1   1   1   1   2   2   1   1   1   1   1   0   2   1   0   0   2   2   0   2   2   1   1   1   1   1   1   0   1   2   1   1   2   2   2   1   1   1   1
 MK-6-1                 1   1   0   0   0   2   1   2   0   1   1   0   1   2   0   1   2   2   1   0   2   1   1   0   1   1   2   2   0   2   2   1   2   0   1   0   1   1   2   2   1   0   1   1   1   1   1   0   2   1   1   1   2   1   1   1   1   2   2   1   1   0   1   1   0   1   1   1   2   1   0   1   1   1   1   2   1   0   1   1   2   2   2   2   2   0   2   1   1   1   1   1   1   0   1   1   2   2   0   1   2   0   1   1   2   2   0   0   1   1   1   2   0   2   2   2   1   2   2   2   1   1   2   1   1   0   2   1   0   1   1   0   1   0   1   1   2   1   2   2   2   2   1   0   0   0   1   1   1   1   0   0   1   1   0   0   1   1   2   1   0   2   1   1   1   2   0   1   0   1   2   0   1   2   0   1   1   1   1   1   2   0   0   1   1   0   0   1   2   0   2   1   2   0   2   1   1   0   1   0
 MK-6-2                 0   1   0   0   0   1   1   2   0   1   1   0   1   2   0   1   1   2   1   0   2   2   2   0   0   1   2   2   1   2   2   2   1   0   1   0   1   1   2   2   0   1   1   1   1   1   1   1   2   1   1   0   2   1   1   1   1   2   2   1   1   0   1   1   0   1   1   1   1   1   1   1   1   1   1   2   1   0   1   1   2   2   2   2   2   0   1   1   1   1   0   1   1   0   2   1   1   2   1   1   2   1   1   1   2   2   0   0   1   1   2   2   0   2   2   2   1   2   2   1   1   1   2   1   1   0   2   1   0   1   1   1   1   0   0   1   2   1   2   2   2   2   0   0   0   0   1   1   1   1   0   0   1   1   0   0   1   1   2   1   1   0   1   1   1   2   0   1   0   1   2   0   1   2   0   0   2   1   1   1   2   0   0   1   2   0   0   1   2   0   2   1   2   1   2   1   1   0   1   0
 MK-6-3                 0   1   0   0   0   1   1   2   0   1   1   1   1   2   2   1   1   2   1   0   2   2   1   0   0   1   2   2   1   2   2   2   1   0   1   0   1   1   2   2   0   1   1   0   1   1   1   1   2   1   0   0   2   1   1   1   1   2   2   1   1   1   1   1   1   1   1   1   1   1   1   1   1   1   1   2   1   0   1   1   2   2   2   2   2   0   0   2   1   1   0   1   1   1   2   1   1   2   1   1   2   1   1   1   2   2   0   0   0   1   2   2   0   2   2   2   0   1   1   1   1   1   2   1   1   0   2   1   0   0   1   1   1   0   0   1   2   1   2   2   2   2   0   1   0   0   0   1   1   1   0   0   1   0   0   0   1   1   2   0   0   0   1   0   1   2   0   1   0   1   2   0   1   2   0   0   2   1   1   0   2   0   0   1   0   1   0   1   2   0   2   1   2   1   2   1   2   0   1   0
 MK-6-4                 0   1   0   0   1   1   1   1   1   1   0   2   1   2   2   2   1   2   1   0   2   2   1   0   0   1   1   2   1   2   2   2   1   1   1   0   1   1   2   1   0   1   1   0   1   1   1   1   2   1   0   0   2   0   1   1   1   2   1   1   1   1   1   1   1   1   1   1   1   1   1   1   1   1   2   2   1   0   1   2   1   1   2   2   2   0   0   2   1   2   0   1   1   1   1   1   1   1   1   1   1   1   1   2   2   2   0   0   0   1   2   0   1   2   2   2   0   0   1   1   1   1   1   1   1   0   2   1   0   0   1   1   1   0   0   1   2   1   1   2   2   2   0   1   0   0   0   1   1   1   1   0   0   0   0   0   1   1   2   0   0   0   2   0   1   2   0   1   0   1   2   0   1   2   0   0   2   1   1   0   2   0   0   0   0   1   1   1   2   0   2   1   2   1   2   1   2   0   1   1
 MK-6-5                 0   1   0   0   1   1   1   1   1   1   0   2   1   2   2   2   1   2   1   0   2   2   2   1   0   1   0   2   0   2   2   2   1   1   1   1   1   1   2   1   0   1   1   0   2   1   1   1   2   1   1   0   2   0   0   1   1   2   1   1   1   1   1   1   1   0   1   1   1   1   1   1   1   0   2   2   0   0   1   2   1   1   1   2   2   0   0   2   1   2   0   1   1   1   1   1   0   2   1   1   0   1   1   1   2   2   0   1   0   1   2   1   1   2   1   2   0   0   1   2   1   1   1   1   1   0   2   2   1   1   1   0   1   0   0   1   1   1   1   2   1   2   0   1   0   0   1   2   1   1   1   0   0   0   0   0   1   1   2   0   1   0   2   0   1   2   1   1   0   1   0   1   1   2   0   0   2   1   1   1   1   0   0   0   0   2   1   1   2   0   2   1   2   2   2   1   2   1   0   0
 MK-6-6                 0   1   0   0   1   1   1   1   1   1   0   2   1   2   2   2   1   2   1   1   2   2   2   1   0   1   0   1   1   2   1   2   2   1   1   1   1   1   2   2   0   1   1   0   2   1   0   1   2   0   1   0   2   0   0   1   2   2   2   1   1   1   2   0   1   0   0   1   1   1   1   1   1   0   2   2   0   0   0   2   1   1   1   2   2   0   0   1   1   2   0   1   1   2   1   1   1   2   1   1   0   1   1   1   2   1   0   1   0   1   1   1   1   2   0   2   0   0   1   2   1   0   0   2   1   0   1   2   1   1   1   0   1   1   1   1   1   1   1   2   1   2   0   1   0   0   1   2   1   0   1   0   0   0   0   0   1   1   2   0   1   0   1   0   1   2   1   1   0   1   0   1   1   2   0   0   2   1   1   1   1   0   0   0   0   2   2   1   2   0   2   2   2   2   2   1   2   1   0   0
 MK-6-7                 0   1   1   1   0   1   1   1   1   1   0   2   0   2   2   2   1   1   1   1   2   1   2   1   0   1   0   1   1   1   2   2   2   1   1   1   0   1   2   2   1   1   1   1   2   1   0   1   2   0   1   1   2   0   0   1   2   2   2   1   1   1   2   0   1   0   0   1   2   1   0   1   2   0   2   2   0   0   0   2   1   1   1   1   2   0   0   1   1   1   0   1   1   2   1   1   1   2   1   1   0   1   1   1   2   1   0   1   0   1   1   1   1   2   1   2   0   0   1   1   1   0   1   2   1   1   0   2   1   1   1   0   1   1   1   1   1   1   1   2   1   2   0   1   0   0   0   2   1   0   1   0   0   0   0   0   1   1   2   0   1   0   1   0   1   2   2   1   0   1   1   1   0   2   1   0   2   1   1   1   0   0   1   0   0   2   2   1   2   0   2   2   2   2   2   0   2   1   0   1
 MK-6-8                 0   1   0   1   0   1   1   1   1   2   0   2   1   2   1   2   1   1   1   1   1   1   2   0   0   2   0   1   1   1   2   2   2   1   1   1   0   2   2   2   1   1   1   1   2   1   0   1   2   0   1   2   2   1   0   1   1   2   2   1   1   2   1   0   1   0   0   1   2   0   0   1   2   0   2   2   0   0   0   2   0   1   1   1   2   0   0   1   2   1   1   1   1   2   1   1   1   1   1   1   2   1   1   1   2   1   1   1   0   0   1   1   1   2   1   2   0   0   1   1   0   1   0   2   1   2   1   1   1   1   1   0   1   1   1   1   0   1   1   1   1   2   0   1   0   0   0   2   1   0   1   1   1   0   0   1   1   1   1   1   1   0   1   0   1   2   1   2   0   1   1   1   0   2   0   0   2   1   1   1   0   1   1   0   0   2   2   1   2   0   2   2   1   2   2   0   2   1   0   1
 MK-6-9                 0   0   0   1   0   1   1   1   2   1   0   2   2   2   1   0   1   1   1   1   1   1   2   0   0   1   0   1   1   1   2   1   2   1   1   1   0   2   2   2   1   1   1   1   1   1   0   1   2   1   1   2   2   1   0   1   1   1   1   0   1   2   1   0   1   0   1   1   2   0   0   1   2   0   2   2   0   0   1   2   0   1   1   1   1   0   0   1   2   1   2   1   1   2   0   1   1   1   1   1   2   1   2   1   2   0   1   1   0   0   1   0   1   2   1   2   0   0   1   1   0   2   1   1   0   2   1   1   1   1   2   0   1   1   1   1   1   1   1   1   1   2   0   1   0   1   1   2   1   1   1   0   2   0   0   1   1   1   1   1   1   0   1   0   1   2   1   1   1   1   0   0   0   1   0   0   2   1   1   1   0   1   1   0   0   2   2   1   2   0   2   2   1   2   1   1   2   1   0   1
 MK-6-10                0   0   0   1   0   1   1   1   2   1   1   2   2   2   1   0   1   1   1   1   1   1   2   0   1   1   0   1   1   1   2   1   2   0   1   1   1   2   2   2   1   1   0   1   1   1   0   1   2   1   1   2   2   1   0   0   1   1   1   0   1   2   0   0   1   0   1   1   2   1   0   1   2   0   1   2   0   0   1   2   0   1   1   1   1   0   0   2   2   1   2   1   1   2   0   1   1   1   2   1   2   1   2   1   2   0   1   1   0   1   1   1   1   2   1   1   0   0   2   1   0   2   1   1   0   1   1   1   1   1   1   0   1   0   1   2   1   1   1   1   1   1   0   1   1   1   0   1   1   1   2   0   2   0   1   1   1   1   1   1   1   1   1   0   1   2   1   1   1   1   0   1   0   1   0   0   2   1   1   1   0   1   1   0   0   2   2   1   2   0   2   1   1   2   1   1   2   1   0   1
 MK-6-11                0   0   0   1   0   1   1   1   2   1   1   2   2   2   2   0   1   1   1   1   1   1   2   0   1   1   0   1   1   1   2   2   2   0   1   2   1   2   2   2   1   1   0   1   1   1   0   1   2   0   1   1   1   1   0   0   0   1   1   0   1   2   0   0   1   0   1   1   2   1   0   0   1   0   2   2   1   1   0   2   0   1   1   1   0   1   0   2   2   0   1   1   1   1   0   1   1   1   1   1   2   1   2   1   2   0   2   2   0   1   1   2   1   1   1   2   1   0   2   1   0   2   1   1   0   2   0   1   1   1   1   1   1   0   1   2   1   1   1   0   1   0   0   1   1   1   0   1   1   0   2   0   2   1   1   1   1   1   1   2   1   1   1   0   1   2   1   1   0   1   0   1   0   1   0   0   2   1   1   1   0   0   1   0   0   2   2   1   2   0   1   2   1   1   1   1   2   1   0   1
 MK-6-12                1   1   0   1   0   1   1   1   2   1   1   2   2   2   2   0   1   1   1   1   2   1   2   0   1   1   0   1   1   1   2   2   2   0   1   2   1   2   2   2   1   1   0   1   1   1   1   1   2   1   2   1   1   0   0   0   0   1   0   0   1   2   0   0   1   0   0   2   2   1   0   0   1   0   2   2   1   1   0   2   0   0   1   1   1   1   1   2   1   1   1   1   1   1   0   2   1   1   1   2   2   0   2   2   2   0   2   2   0   0   1   2   1   1   1   2   1   0   2   1   0   2   1   1   1   1   0   1   1   1   1   0   1   0   2   2   1   1   1   0   2   0   0   1   1   0   0   1   1   0   2   0   2   1   1   0   1   1   1   2   1   1   1   0   0   2   1   0   0   1   0   1   0   1   0   0   2   1   0   1   0   0   1   0   1   2   2   1   2   0   1   1   1   1   1   1   0   1   0   1
 MK-6-13                1   1   0   1   0   0   1   1   2   1   1   2   1   2   2   0   1   1   1   0   2   1   2   0   1   1   0   1   0   1   2   2   2   0   1   2   1   2   2   2   1   1   0   1   1   1   1   1   2   1   2   1   1   1   0   0   1   1   1   0   1   2   0   0   1   0   0   2   2   1   0   0   1   0   2   2   1   1   0   1   0   0   1   1   1   1   1   2   1   1   1   1   1   1   0   2   1   1   1   2   2   0   2   2   1   0   2   1   0   0   1   2   1   2   2   2   2   0   2   1   1   2   1   1   1   1   1   1   1   1   1   1   1   1   2   2   1   1   1   1   2   0   0   1   1   0   1   1   1   0   2   0   2   1   1   0   1   1   1   2   1   1   1   0   1   2   1   1   0   1   0   1   1   1   0   1   2   1   0   0   1   0   1   0   0   2   2   1   1   1   1   1   1   1   1   2   0   1   0   1
 MK-6-14                1   1   0   1   0   0   0   1   2   2   1   1   1   1   2   0   1   2   1   1   2   1   2   0   1   1   0   1   0   1   2   2   2   0   1   2   0   2   1   2   1   2   0   1   1   1   1   1   2   1   2   1   1   2   1   0   1   1   1   0   1   2   1   1   1   0   1   2   1   1   0   0   1   0   1   2   0   1   0   2   0   1   2   2   1   1   1   2   1   1   1   1   1   1   0   2   1   1   1   2   1   0   2   2   0   1   2   1   0   1   2   2   1   2   2   2   2   1   2   1   1   2   1   0   1   1   1   1   1   1   1   0   1   1   2   2   1   1   0   1   2   0   0   1   1   0   1   1   1   0   2   0   2   0   1   1   1   1   1   1   1   1   1   1   0   2   1   1   0   1   0   1   1   1   0   1   2   2   0   0   1   0   1   0   0   2   2   1   1   1   0   1   1   1   2   1   0   2   0   1
 MK-6-15                1   1   0   1   0   1   0   1   2   1   1   1   1   1   2   0   1   2   1   0   2   1   2   1   1   1   0   1   0   1   2   2   2   0   1   2   0   2   1   1   1   2   1   1   1   1   1   1   2   2   2   1   1   2   1   0   2   1   1   0   0   1   0   1   1   0   1   2   1   1   0   0   2   1   0   2   0   1   0   2   0   1   2   2   1   1   1   2   1   1   0   1   1   1   0   2   1   1   1   2   1   0   2   2   0   1   2   1   0   1   2   2   1   2   2   2   2   1   2   1   1   1   1   0   1   0   1   1   1   1   2   0   1   1   2   2   1   1   1   1   1   0   0   1   1   0   2   1   0   0   2   0   2   0   1   1   1   1   0   1   1   2   1   2   0   2   0   1   1   1   0   1   1   1   0   0   2   2   0   0   1   0   1   0   0   2   2   1   1   1   0   1   1   1   2   1   0   2   1   1
 MK-6-16                1   1   0   1   0   1   0   1   2   1   1   1   2   1   2   0   1   2   0   0   2   1   2   1   1   0   1   1   0   2   2   2   2   0   2   2   0   2   0   1   1   2   1   0   1   1   1   1   1   2   2   1   1   2   1   0   2   1   1   0   0   1   1   1   1   0   0   1   1   1   0   0   1   1   0   2   0   1   0   1   0   1   2   1   1   2   1   2   1   1   0   1   1   1   1   2   1   1   1   2   1   0   2   2   0   1   2   1   1   1   2   2   1   2   1   2   2   1   2   1   1   1   1   0   1   1   2   1   1   2   2   0   1   1   2   2   1   1   1   1   2   0   0   2   0   0   1   0   1   0   1   0   2   1   1   1   1   1   0   1   1   1   2   2   0   2   2   0   1   1   1   1   2   1   1   0   2   2   1   0   1   0   1   0   0   2   2   2   1   1   0   0   1   1   2   1   1   2   0   1
 
!****************************************** Phenotypic Data **********************************************************
!-100.0 is resevred for missing phenotype
SimulatedTrait1        11.0621   10.3645    9.9640    9.9650   10.8172   10.6065    8.0843    9.5062   11.9090    9.0674    9.1170    9.2707   10.0735    9.6239    9.5327   10.6210   10.0450    9.3973    9.4204    9.6949   11.0164    8.7640   11.7591    9.4331    9.7471   10.6482    8.9843    9.7537    9.9691    9.0016   10.7502   10.5599    9.3991    9.0248    8.9450   10.1853    8.7491   10.6563    9.5878    8.0353    9.6389    7.8654   11.7942   11.2845   10.3676   11.5731   11.1553   10.1175    9.4994   11.7659    8.7308    8.9295   10.5782    9.6693    9.5750    7.6619    8.3980    9.7792    8.9253    8.9856   12.3493    8.4894   10.2583   10.4401   10.6335    9.8397    9.8339   10.6844    8.7668   10.8595    8.6442    9.9369   10.7721    9.2716    9.5658   11.0713   10.6723   10.1945    9.3884   10.5009   10.5538   10.5651    8.7951    7.6224   10.2551   11.8681    8.9685   10.6638    8.8264    8.7769    9.3535   10.5431    9.1562    9.9704    9.0214    8.1096    9.2063    9.6270    9.7896   11.2355   11.7959    9.1231    9.4641   11.4510    9.9055   10.8111    9.2281    9.8975   10.2893   11.0150    9.4490   11.2400    9.6475   11.7625    9.7585   12.0104    9.1224    9.3614    8.1169    8.5492   10.2023   11.3858   10.1521   11.1104   10.5279    7.4677    9.1942    9.8104   10.8399   11.4185    8.8359    8.0963   10.7709    8.9453   10.2644    9.9227   10.3678   10.3386   10.9005    9.7240   10.0779   11.2621    9.5073   10.5343   10.5163   10.1697    9.5193   11.1019   11.6771   12.4193   10.0608    9.3714    8.8405    9.4910   10.6009    9.1316    9.5015    8.7933    8.5765    8.9690    8.4727   10.6939   10.6892   10.0333   10.4694    8.4231    9.4230    9.5535    8.9931    9.3431    8.5394   11.1488   10.8320   10.8450    8.8032   11.2836    8.7207    8.7123    9.5731   10.3701    9.3985    9.2760    8.9846   11.7013   10.9291   10.7182    7.5022    9.1356   10.0446    9.3895    9.2387    9.0133    8.7757   11.3551    9.6817    9.3983    8.2731    9.7944    9.0233    9.8432
 
