# Supplementary material for: Inclusive Composite Interval Mapping of QTL by Environment Interactions in Biparental Populations
Source: PLoS One. 2015 Jul 10;10(7):e0132414. doi: 10.1371/journal.pone.0132414 (PMC4498613; doi:10.1371/journal.pone.0132414)
Supplement: S2 File — (ZIP) [file pone.0132414.s002.zip › F2 population/e=1/run_00011.met]

!**********************Note: lines staring with "!" are remarks and will be ignored in the program********************
!*********************************General Information**********************************
!Assuming F1 = P1 x P2, populations available in QTL IciMapping are: 
!  1, P1BC1F1 = P1 x F1, the first backcrossing where P1 is used as the recurrent parent;
!  2, P2BC1F1 = P2 x F1, the first backcrossing where P2 is used as the recurrent parent;
!  3, F1DH, F1-derived doubled haploids; 
!  4, RIL or F1RIL, recombination inbred lines through the repeated selfing of F1;
!  5, P1BC1RIL, recombination inbred lines through the repeated selfing of P1BC1F1;
!  6, P2BC1RIL, recombination inbred lines through the repeated selfing of P2BC1F1;
!  7, F2, the selfing generation of F1;
!  8, F3, the selfing generation of F2;
!  9, P1BC2F1, the second backcrossing where P1 is used as the recurrent parent; 
! 10, P2BC2F1, the second backcrossing where P2 is used as the recurrent parent;
! 11, P1BC2RIL, recombination inred lines through the repeated selfing of P1BC2F1; 
! 12, P2BC2RIL, recombination inred lines through the repeated selfing of P2BC2F1; 
! 13, P1BC1F2, the selfing generation of P1BC1F1; 
! 14, P2BC1F2, the selfing generation of P2BC1F1; 
! 15, P1BC2F2, the selfing generation of P1BC2F1; 
! 16, P2BC2F2, the selfing generation of P2BC2F1; 
! 17, P1BC1DH, P1BC1F1-derived doubled haploids; 
! 18, P2BC1DH, P2BC1F1-derived doubled haploids; 
! 19, P1BC2DH, P1BC2F1-derived doubled haploids; 
! 20, P2BC2DH, P2BC2F1-derived doubled haploids; 
   7      !Mapping Population (see remarks above)
   2      !Mapping Function (1 for Kosambi; 2 for Haldane; 3 for Morgan)
   2      !Marker Space Type (1 for intervals; 2 for positions)
   1      !Marker Space Unit(1 for centiMorgans; 2 for Morgan)
   6      !Number of Chromosomes (or Linkage Groups)
 200      !Size of the mapping population
   1      !Number of environments
 
!***************************************** Chromosomes and Linkage Maps **********************************************
!Chromosome                 NumMarkers
-CH1                        16
-CH2                        16
-CH3                        16
-CH4                        16
-CH5                        16
-CH6                        16
!Linkage map (Marker name followed by position or the interval length)
 MK-1-1                1     0.000
 MK-1-2                1    10.000
 MK-1-3                1    20.000
 MK-1-4                1    30.000
 MK-1-5                1    40.000
 MK-1-6                1    50.000
 MK-1-7                1    60.000
 MK-1-8                1    70.000
 MK-1-9                1    80.000
 MK-1-10               1    90.000
 MK-1-11               1   100.000
 MK-1-12               1   110.000
 MK-1-13               1   120.000
 MK-1-14               1   130.000
 MK-1-15               1   140.000
 MK-1-16               1   150.000
 MK-2-1                2     0.000
 MK-2-2                2    10.000
 MK-2-3                2    20.000
 MK-2-4                2    30.000
 MK-2-5                2    40.000
 MK-2-6                2    50.000
 MK-2-7                2    60.000
 MK-2-8                2    70.000
 MK-2-9                2    80.000
 MK-2-10               2    90.000
 MK-2-11               2   100.000
 MK-2-12               2   110.000
 MK-2-13               2   120.000
 MK-2-14               2   130.000
 MK-2-15               2   140.000
 MK-2-16               2   150.000
 MK-3-1                3     0.000
 MK-3-2                3    10.000
 MK-3-3                3    20.000
 MK-3-4                3    30.000
 MK-3-5                3    40.000
 MK-3-6                3    50.000
 MK-3-7                3    60.000
 MK-3-8                3    70.000
 MK-3-9                3    80.000
 MK-3-10               3    90.000
 MK-3-11               3   100.000
 MK-3-12               3   110.000
 MK-3-13               3   120.000
 MK-3-14               3   130.000
 MK-3-15               3   140.000
 MK-3-16               3   150.000
 MK-4-1                4     0.000
 MK-4-2                4    10.000
 MK-4-3                4    20.000
 MK-4-4                4    30.000
 MK-4-5                4    40.000
 MK-4-6                4    50.000
 MK-4-7                4    60.000
 MK-4-8                4    70.000
 MK-4-9                4    80.000
 MK-4-10               4    90.000
 MK-4-11               4   100.000
 MK-4-12               4   110.000
 MK-4-13               4   120.000
 MK-4-14               4   130.000
 MK-4-15               4   140.000
 MK-4-16               4   150.000
 MK-5-1                5     0.000
 MK-5-2                5    10.000
 MK-5-3                5    20.000
 MK-5-4                5    30.000
 MK-5-5                5    40.000
 MK-5-6                5    50.000
 MK-5-7                5    60.000
 MK-5-8                5    70.000
 MK-5-9                5    80.000
 MK-5-10               5    90.000
 MK-5-11               5   100.000
 MK-5-12               5   110.000
 MK-5-13               5   120.000
 MK-5-14               5   130.000
 MK-5-15               5   140.000
 MK-5-16               5   150.000
 MK-6-1                6     0.000
 MK-6-2                6    10.000
 MK-6-3                6    20.000
 MK-6-4                6    30.000
 MK-6-5                6    40.000
 MK-6-6                6    50.000
 MK-6-7                6    60.000
 MK-6-8                6    70.000
 MK-6-9                6    80.000
 MK-6-10               6    90.000
 MK-6-11               6   100.000
 MK-6-12               6   110.000
 MK-6-13               6   120.000
 MK-6-14               6   130.000
 MK-6-15               6   140.000
 MK-6-16               6   150.000
!*********************************** Marker Types ********************************************************************
!Co-dominant marker: When heterozygote F1 is present, P1 is coded as 2, F1 is coded as 1, and P2 is coded as 0; Otherwise, P1 is coded as 2, and P2 is coded as 0. 
!Dominant marker: When heterozygote F1 is present, P1 and F1 are coded as 12, and P2 is coded as 0; Otherwise, P1 is coded as 2, and P2 is coded as 0.  
!Recessive markers: When heterozygote F1 is present, P1 is coded as 2, and F1 and P2 are coded as 10; Otherwise, P1 is coded as 2, and P2 is coded as 0. 
!Missing marker is coded as -1. 
 MK-1-1                 2   1   0   1   2   2   0   2   1   1   0   1   0   0   0   1   1   2   1   1   2   2   1   1   1   0   2   1   1   0   2   1   0   2   1   1   0   0   2   1   1   0   1   1   2   1   2   0   0   1   2   2   2   1   1   1   1   2   1   0   1   0   1   2   2   0   2   0   1   0   1   1   1   2   0   1   0   0   1   1   1   2   1   1   2   2   1   1   2   2   0   1   1   1   1   0   1   1   1   2   0   1   1   0   1   1   1   0   1   2   1   1   1   0   1   1   0   2   0   1   0   1   2   0   2   2   1   0   1   1   2   0   2   1   0   2   1   1   0   0   2   2   2   1   1   1   2   1   0   1   1   2   2   0   0   0   0   0   2   2   1   1   1   2   0   1   2   1   0   1   1   1   0   1   2   1   0   1   1   2   1   0   2   1   2   1   1   0   2   2   1   0   2   1   2   2   2   0   1   0
 MK-1-2                 2   1   1   1   2   2   0   1   1   1   0   1   0   1   0   1   1   2   1   1   2   2   2   1   1   0   2   1   1   0   2   1   0   2   0   0   0   0   2   1   1   1   0   1   2   1   2   0   0   1   2   1   2   1   1   1   1   2   1   0   1   1   1   2   1   0   2   0   1   0   1   1   1   2   1   1   0   0   1   1   2   1   1   1   2   2   1   1   2   2   0   1   1   0   1   1   1   1   1   2   1   1   1   0   0   1   1   0   2   2   0   1   1   0   1   1   0   2   1   1   0   1   1   0   2   2   1   0   1   1   2   0   2   1   0   2   1   1   0   0   1   1   2   1   0   1   1   1   1   1   1   2   2   0   0   1   1   1   1   2   1   1   2   1   2   1   2   1   0   1   1   1   1   1   2   1   0   1   2   2   1   0   2   1   2   1   1   0   2   2   1   0   2   1   2   2   2   0   1   0
 MK-1-3                 2   1   1   1   2   2   0   1   1   1   0   1   1   1   0   2   1   2   1   1   1   2   1   1   1   0   2   1   1   0   2   2   0   2   0   0   0   0   2   1   1   1   0   1   2   1   2   0   0   1   2   1   1   1   1   1   2   2   1   0   1   1   1   2   1   1   2   0   1   0   1   1   1   2   1   1   1   0   1   1   2   2   1   1   2   2   1   0   1   2   1   1   1   0   1   1   1   1   1   2   0   1   1   0   0   1   2   0   2   1   0   1   1   0   1   2   0   1   1   0   0   1   1   1   2   2   1   0   1   1   2   0   2   1   0   2   2   1   0   0   1   1   2   1   0   1   0   1   1   1   1   2   2   0   0   0   1   1   1   2   1   1   2   1   1   1   2   1   0   1   1   1   1   1   2   1   0   0   2   2   1   0   2   1   1   1   1   0   2   2   1   0   2   1   2   2   2   0   1   0
 MK-1-4                 2   1   1   1   2   2   0   2   1   1   0   1   1   1   0   2   0   1   1   1   1   2   1   1   1   0   2   1   1   2   2   2   1   2   0   0   0   0   2   1   1   1   0   0   2   1   2   0   0   1   2   1   1   2   1   1   2   2   1   0   1   1   1   2   1   1   2   0   1   0   1   1   1   2   1   1   1   0   1   1   2   2   1   1   2   2   1   0   1   1   1   1   1   1   0   1   1   1   1   2   1   1   1   0   2   1   2   0   2   1   0   1   0   0   0   2   0   1   1   0   0   1   1   1   2   2   1   0   1   1   2   0   2   1   0   2   2   1   0   0   1   1   2   1   1   1   0   1   2   1   1   2   2   0   0   0   1   2   1   2   1   1   2   1   1   1   2   0   1   0   1   1   0   2   2   1   0   0   2   2   1   0   1   1   1   1   1   0   2   2   1   0   2   1   2   2   2   0   0   0
 MK-1-5                 2   2   1   1   2   1   0   2   2   0   0   1   1   1   1   2   0   1   1   1   1   2   2   1   1   0   2   1   0   2   2   2   1   2   0   1   0   0   2   1   1   2   0   0   2   1   2   0   0   0   2   1   0   2   1   1   2   2   1   0   1   1   2   1   1   0   2   0   1   2   1   1   1   2   1   1   1   0   1   1   1   2   1   1   2   2   1   1   1   1   1   1   1   1   0   1   1   1   1   2   1   1   0   0   2   1   1   0   2   1   2   0   0   0   0   2   0   1   2   1   0   1   1   1   2   2   1   0   1   1   1   0   2   2   0   2   2   1   0   0   1   1   2   1   1   1   0   0   2   1   1   2   2   0   0   0   1   2   1   2   1   1   2   1   1   1   2   0   1   0   1   0   0   2   1   1   0   0   2   2   1   0   1   1   1   1   2   0   2   2   1   0   1   1   2   2   2   0   1   0
 MK-1-6                 2   2   1   0   2   2   0   2   2   0   0   1   1   1   0   2   0   1   1   1   1   2   1   1   1   0   2   1   0   2   2   2   1   2   0   1   0   0   2   1   1   2   0   0   2   1   2   0   0   0   2   1   0   2   1   1   2   2   1   0   1   1   2   1   1   0   2   0   1   2   0   2   1   2   1   1   1   0   1   1   1   2   1   1   1   2   2   1   1   1   1   1   1   1   0   1   0   1   1   2   1   1   0   0   2   1   2   0   2   1   2   0   0   1   0   2   0   1   2   1   1   1   1   1   2   2   1   0   1   2   2   0   2   2   0   2   2   1   0   0   1   2   2   1   1   1   0   0   2   1   1   2   2   0   0   1   1   2   1   2   1   1   1   1   1   1   1   1   1   0   1   0   0   1   1   2   0   0   2   2   1   0   1   0   2   1   2   0   2   2   1   0   1   1   2   1   1   0   1   0
 MK-1-7                 2   1   1   0   1   2   0   2   2   0   0   2   1   1   1   2   0   1   1   1   1   2   0   1   1   0   2   1   0   2   1   2   1   2   0   1   1   1   2   1   1   2   1   0   2   1   2   0   0   1   2   1   0   2   1   1   1   2   2   1   1   1   2   1   1   0   2   0   1   2   0   2   1   2   2   1   0   0   1   1   1   2   1   1   1   2   2   1   1   1   1   2   1   1   0   1   1   1   1   2   1   1   0   0   2   1   2   0   2   1   2   1   0   1   0   2   0   1   2   1   1   1   2   1   1   2   1   1   1   2   2   0   2   2   0   2   2   1   1   0   1   2   2   1   1   1   0   1   2   1   1   2   2   0   0   1   1   2   1   2   1   1   1   1   1   1   1   1   0   0   1   0   0   1   1   2   1   0   2   2   1   1   1   0   2   1   2   0   2   2   1   0   1   0   2   1   1   1   0   0
 MK-1-8                 2   1   0   0   1   2   0   2   1   0   0   2   1   1   1   2   0   1   1   1   1   2   0   1   1   0   2   1   0   2   1   2   1   2   0   1   1   1   2   1   2   2   1   1   2   1   2   0   0   1   2   1   0   2   1   0   1   2   2   1   0   0   2   1   1   1   2   0   1   2   0   2   1   1   2   1   0   0   1   1   1   1   2   1   1   1   1   0   1   1   1   2   1   0   0   1   1   1   1   2   2   1   0   0   2   1   2   0   2   2   2   1   0   2   0   2   0   1   2   0   1   1   1   1   1   2   1   2   1   2   2   0   1   2   0   0   2   1   0   0   1   2   2   1   0   1   0   1   0   1   1   1   2   0   0   1   1   2   1   1   0   1   1   1   1   1   1   1   0   0   1   0   0   1   1   2   1   0   1   2   1   2   1   0   2   1   1   0   1   2   1   0   1   0   2   1   1   1   0   1
 MK-1-9                 2   1   0   1   1   2   0   2   1   1   0   2   1   2   1   2   1   1   1   1   2   2   0   1   1   0   2   1   0   1   0   2   1   2   0   1   1   1   2   1   2   2   1   2   1   1   2   0   0   1   1   1   0   2   1   0   1   2   2   2   0   0   2   1   1   1   2   0   1   2   0   2   1   1   1   1   1   0   1   1   1   0   2   1   1   1   1   0   1   0   1   2   1   1   0   1   1   1   1   1   2   1   0   0   2   1   0   0   2   1   2   1   0   2   1   2   0   1   2   0   1   1   1   1   1   2   1   2   1   2   1   1   1   2   0   0   2   0   0   0   1   2   2   1   0   1   0   1   0   1   2   2   2   0   0   1   1   2   1   1   0   1   1   1   1   1   1   2   0   0   1   0   0   1   0   2   1   1   1   2   1   2   1   1   2   1   1   1   1   2   1   0   1   0   2   1   2   1   0   1
 MK-1-10                2   1   0   1   0   2   0   2   1   1   0   2   2   2   1   2   1   1   1   1   2   2   1   1   1   0   2   1   0   1   0   2   2   2   0   1   1   1   1   1   1   2   1   2   1   1   2   1   0   1   2   1   1   1   1   0   1   1   2   2   0   0   2   2   1   1   2   0   1   2   0   2   1   1   2   1   1   2   1   1   1   1   2   1   1   0   1   1   1   0   1   1   1   1   2   1   1   1   1   1   2   1   0   0   2   1   0   0   1   1   2   2   1   2   1   2   0   1   2   1   1   1   1   1   1   0   1   2   1   2   1   1   0   2   0   0   2   0   1   0   1   2   2   0   0   1   0   1   0   1   2   2   2   0   0   1   1   2   1   1   0   1   1   1   1   1   1   2   0   0   1   0   0   1   0   2   1   1   1   2   1   2   1   1   1   0   1   1   1   2   1   0   1   0   2   1   1   1   1   1
 MK-1-11                2   0   0   1   0   2   0   2   1   2   0   1   2   2   1   2   1   0   1   1   2   2   1   1   1   0   2   1   0   1   0   1   2   2   1   1   1   1   1   1   1   2   0   2   2   1   2   2   0   1   2   1   1   1   1   0   0   1   2   2   0   0   2   2   1   1   2   0   1   1   0   1   0   1   2   1   1   2   1   0   1   1   2   1   1   0   1   1   1   0   1   1   1   1   2   1   1   1   1   1   2   1   1   0   2   2   0   0   0   1   2   2   1   2   1   2   0   1   2   2   1   0   1   1   1   0   1   2   1   2   1   1   0   2   0   0   2   2   1   0   1   2   2   1   1   1   0   1   0   1   2   2   2   1   0   1   1   2   1   1   0   1   1   1   1   2   1   2   1   0   1   1   0   1   1   2   1   1   1   1   1   2   1   1   1   0   1   1   1   2   1   0   2   0   2   1   1   1   1   1
 MK-1-12                2   0   0   1   0   2   1   1   1   2   0   1   2   2   1   1   1   1   1   1   2   1   1   1   1   0   2   1   0   0   1   1   2   1   1   1   0   0   1   0   0   2   1   2   2   1   2   2   0   1   2   1   1   1   1   0   0   1   2   2   0   0   1   2   1   1   2   0   1   2   0   1   1   1   2   2   1   2   0   0   1   0   2   1   0   0   1   2   0   0   1   1   1   1   2   2   1   0   1   1   2   0   0   0   2   2   0   0   0   1   1   2   1   2   1   2   0   1   2   2   1   0   1   1   1   0   1   2   1   1   1   2   1   2   0   0   2   2   1   0   1   2   2   1   1   1   0   1   0   1   2   2   1   1   0   0   1   2   1   1   0   1   1   1   1   2   1   2   0   0   1   1   0   1   1   1   1   1   2   1   1   2   1   1   1   0   1   1   1   2   1   0   2   0   2   1   2   1   1   0
 MK-1-13                2   0   0   1   0   1   1   1   1   0   0   1   2   2   1   1   1   1   1   1   2   1   1   1   1   0   2   1   1   1   1   1   2   1   1   0   0   0   1   0   0   2   1   2   2   1   2   2   0   1   2   1   1   1   1   0   0   1   1   2   0   0   1   2   1   1   2   0   1   1   0   1   1   1   1   2   1   2   1   0   1   0   2   1   0   0   1   1   0   0   0   0   1   1   2   2   2   0   1   1   2   1   0   0   1   2   0   0   1   1   1   2   1   1   1   1   1   1   2   2   1   0   1   1   1   0   1   2   1   1   1   2   0   2   0   0   2   1   2   0   1   2   2   1   1   1   0   1   0   0   2   1   1   1   0   0   1   2   1   1   0   1   1   1   2   1   1   2   0   1   1   1   0   1   1   1   1   1   2   1   1   2   1   1   1   0   1   1   1   1   1   0   2   0   2   1   2   1   0   0
 MK-1-14                1   0   0   1   1   1   0   1   1   0   0   0   2   2   1   1   1   1   1   1   2   1   1   1   1   1   2   1   1   1   0   1   2   2   0   1   0   0   1   1   0   2   1   2   2   1   2   2   0   1   2   1   1   1   0   0   0   1   1   2   0   0   1   2   1   1   2   1   1   1   0   1   1   1   1   2   1   2   1   0   1   0   2   1   1   0   1   1   0   0   1   0   1   1   2   2   1   0   1   1   2   1   0   0   1   2   0   0   1   1   1   2   1   1   1   1   1   1   2   2   1   0   1   1   1   0   1   2   1   1   1   2   0   2   0   0   2   1   2   0   2   1   2   1   1   1   0   1   0   1   2   1   1   1   0   0   1   2   1   1   1   1   2   1   2   1   1   2   0   1   1   1   0   1   1   1   1   0   2   1   1   2   1   1   1   0   1   1   1   1   1   0   2   0   2   1   2   1   0   0
 MK-1-15                1   0   0   1   1   0   1   1   0   0   0   1   2   2   1   1   1   1   1   1   2   1   1   1   1   1   2   1   1   1   0   1   2   1   0   1   0   1   1   1   2   2   1   2   2   1   2   2   0   0   2   1   1   1   0   1   0   0   1   2   0   0   0   2   1   1   2   0   0   1   0   2   2   1   1   2   1   1   1   0   1   2   1   1   1   0   2   1   0   0   1   0   1   1   1   2   1   1   1   1   2   1   0   0   1   2   0   0   1   1   1   2   2   1   1   1   1   1   2   2   1   2   1   1   1   0   1   2   1   1   1   2   0   2   1   1   2   1   2   0   2   1   2   1   1   0   0   1   0   1   2   1   1   1   0   0   2   2   1   2   1   1   2   1   2   1   1   2   0   1   1   1   1   1   1   1   1   0   1   1   1   1   1   1   1   2   1   1   1   1   1   0   2   0   2   1   2   1   0   0
 MK-1-16                1   0   0   1   1   0   1   1   0   0   0   2   2   2   0   0   1   1   1   1   2   1   1   2   0   1   2   1   1   1   0   1   1   1   0   1   0   1   1   1   2   2   1   2   2   1   2   2   2   0   2   1   1   1   0   0   0   0   1   2   1   0   0   2   0   1   2   0   1   1   0   1   1   1   1   2   1   1   1   0   1   2   1   1   1   0   2   1   0   0   1   1   1   2   1   1   0   1   1   1   2   1   0   0   1   2   0   0   1   1   1   2   2   2   1   1   1   2   1   1   0   2   2   1   1   0   1   2   1   1   1   2   0   1   0   1   2   1   2   0   2   2   2   1   2   0   1   1   0   1   2   1   1   1   0   0   2   2   1   2   1   0   2   1   1   2   1   1   0   1   2   2   2   1   1   1   1   0   1   2   2   1   1   1   1   2   1   1   1   1   1   0   2   0   2   1   2   1   0   1
 MK-2-1                 1   0   2   1   2   1   1   2   0   2   1   1   0   1   1   0   0   0   2   1   2   1   0   1   1   0   1   2   1   2   2   1   1   1   1   1   2   2   0   1   1   2   1   2   1   2   0   1   1   1   0   1   1   1   1   1   1   2   1   0   1   2   1   1   2   0   2   1   2   2   1   0   1   1   1   1   2   1   1   2   1   1   0   1   2   0   1   1   1   2   0   0   2   2   1   1   1   1   1   1   1   1   1   2   1   2   0   1   1   1   1   1   1   2   1   1   0   1   2   0   0   1   0   2   2   1   1   2   1   0   2   1   1   1   1   0   1   0   1   0   1   1   1   0   2   1   2   0   2   1   2   1   2   0   1   1   2   0   1   0   0   2   2   0   2   2   2   0   0   1   2   1   0   1   2   0   1   2   0   0   2   2   1   0   1   1   2   0   2   1   2   2   0   1   1   2   1   0   1   1
 MK-2-2                 1   0   1   1   2   1   1   2   0   2   1   1   0   1   1   0   0   0   2   1   2   1   0   1   1   0   1   1   1   2   1   1   1   1   1   1   1   2   0   1   1   2   1   2   1   2   0   1   1   1   0   1   1   1   1   1   1   2   1   0   1   2   1   1   2   0   1   1   2   2   2   0   1   1   1   0   2   1   0   0   1   1   0   1   2   0   1   0   1   2   0   0   2   2   1   0   1   1   2   1   1   1   1   2   1   2   0   1   1   1   1   1   1   2   1   1   0   2   2   0   0   1   0   2   2   1   1   2   0   0   2   1   1   1   1   0   2   0   1   0   1   1   0   0   2   1   2   1   1   1   2   1   2   0   2   2   2   0   1   0   0   1   2   0   2   2   2   0   0   0   2   2   1   1   2   0   1   1   1   0   1   2   1   0   1   1   2   0   2   1   2   2   0   1   1   2   1   1   1   1
 MK-2-3                 0   1   1   1   2   1   1   2   0   2   0   2   0   0   1   0   1   0   2   1   1   1   0   2   1   0   1   1   1   2   1   1   1   1   1   2   2   2   1   1   1   2   1   1   1   2   0   1   2   1   1   1   1   1   0   1   1   2   1   0   0   2   1   0   2   0   2   0   2   2   2   0   1   1   1   0   2   0   0   0   1   0   0   1   2   1   1   0   1   1   0   1   2   1   1   0   1   1   2   1   1   1   1   2   1   2   0   1   1   1   2   1   1   2   1   1   0   2   2   0   0   1   0   1   2   1   1   1   0   0   1   1   1   1   0   0   2   0   1   0   1   2   1   0   2   1   1   1   2   1   2   1   2   0   2   2   2   0   1   0   0   2   2   0   2   2   2   1   0   0   2   2   1   0   2   0   1   1   1   0   1   2   1   0   2   1   2   0   2   1   2   2   0   1   1   2   1   0   1   1
 MK-2-4                 0   1   1   1   2   1   2   1   0   2   0   2   0   0   0   0   1   0   2   1   1   1   0   1   1   0   1   1   1   2   1   0   1   0   1   2   2   2   2   1   0   2   1   0   0   2   0   1   2   1   2   1   1   1   1   1   1   2   1   0   0   2   1   0   2   0   2   0   2   2   2   0   1   1   1   0   2   0   0   1   1   1   1   1   2   1   1   0   1   1   0   1   2   1   1   0   1   1   2   1   1   1   1   1   1   1   0   1   1   1   2   1   1   2   1   1   0   2   2   1   0   1   0   1   2   1   1   1   0   0   1   1   1   1   0   0   2   0   2   0   1   2   1   1   2   1   1   1   2   1   2   1   2   1   2   1   2   0   1   0   0   2   2   0   2   2   2   2   0   0   0   2   1   0   2   1   1   1   1   0   1   2   1   0   1   1   2   2   2   1   2   2   0   2   1   2   1   0   1   0
 MK-2-5                 0   0   1   2   2   1   2   1   0   2   0   2   0   2   0   0   1   0   2   1   1   1   0   2   1   0   1   1   1   2   1   1   1   0   1   2   2   1   2   1   0   2   1   0   1   2   0   0   2   1   1   1   1   1   1   1   2   2   1   1   0   1   1   0   2   0   1   0   2   2   2   0   1   1   1   0   2   0   0   1   1   1   2   1   2   1   1   0   1   1   0   1   2   1   1   0   1   1   2   1   1   2   2   1   1   0   2   1   1   1   2   1   1   2   1   1   0   2   1   2   1   1   0   1   0   1   1   1   0   0   1   0   1   1   1   0   2   0   2   0   1   2   1   0   2   1   1   1   2   1   1   1   0   1   2   1   0   0   1   0   0   2   2   0   2   2   2   2   0   1   0   1   1   0   2   1   1   1   1   0   0   2   1   0   1   1   2   2   2   1   1   2   1   2   1   2   1   1   2   1
 MK-2-6                 1   0   1   2   2   1   2   1   0   2   0   2   0   2   0   0   1   0   2   1   1   1   0   1   1   0   1   1   1   2   1   1   1   0   2   1   2   1   2   1   0   2   1   0   1   2   1   0   2   0   1   1   1   1   1   1   2   2   0   1   0   1   1   0   2   0   1   0   2   1   2   0   1   1   0   0   2   0   0   1   1   1   2   2   1   0   1   0   1   2   0   1   2   1   1   0   1   2   2   1   1   2   2   1   0   1   1   1   1   1   2   1   1   2   1   1   0   2   1   2   1   1   0   1   1   1   1   1   0   0   1   0   1   1   1   0   1   0   2   1   1   1   1   0   2   1   0   1   1   2   1   2   0   1   2   1   1   0   1   0   0   2   2   1   2   2   2   2   0   1   0   1   1   0   1   1   1   1   1   1   0   2   1   0   1   1   2   1   2   1   2   1   1   2   1   2   1   1   2   1
 MK-2-7                 0   0   1   2   2   1   1   1   1   2   0   2   0   2   0   0   1   0   1   1   1   1   1   1   0   0   1   1   1   2   1   1   0   0   2   1   2   1   2   1   1   2   1   1   1   2   1   0   1   1   0   2   1   1   1   1   2   2   0   1   0   1   1   0   2   0   2   0   2   1   1   0   1   1   0   0   2   0   1   1   2   1   2   2   1   0   1   0   1   2   0   0   2   0   1   0   1   2   2   1   1   2   2   1   1   1   1   1   0   1   1   1   0   2   1   1   0   2   1   2   1   1   1   1   1   1   1   2   0   0   1   0   1   1   1   1   2   0   2   0   1   1   1   0   2   1   1   1   2   2   1   2   0   2   2   2   1   0   1   0   0   2   2   1   2   1   2   2   0   1   1   1   1   0   1   1   1   1   1   1   0   2   1   0   1   1   2   1   2   1   2   1   1   2   1   2   1   1   2   1
 MK-2-8                 0   1   1   2   2   1   1   1   1   2   0   2   0   2   0   0   2   1   1   1   1   1   0   1   1   0   1   1   1   1   1   1   2   0   2   1   2   1   2   1   1   2   0   1   1   1   1   0   1   2   0   2   1   1   1   1   2   2   0   1   0   1   1   0   2   0   2   0   2   1   1   0   1   1   1   0   2   0   1   1   1   1   1   2   1   0   2   0   1   2   0   0   2   0   0   0   1   2   2   1   2   2   2   1   1   1   1   1   0   2   1   1   0   2   1   1   0   2   1   2   1   1   1   1   1   0   1   2   0   0   1   1   2   1   1   1   2   0   1   0   1   1   1   0   2   1   1   1   2   2   1   2   0   1   2   2   1   0   1   0   0   2   2   1   2   1   1   2   1   1   1   1   1   0   1   1   0   1   1   1   0   2   1   0   1   1   2   1   1   1   2   1   1   2   1   2   2   1   2   0
 MK-2-9                 0   1   1   2   2   1   1   1   1   1   0   1   0   2   0   0   2   1   1   1   1   1   0   1   2   0   1   1   1   1   0   1   2   0   1   2   1   0   2   1   1   2   1   0   1   1   1   0   1   1   0   2   1   1   1   1   2   2   1   1   0   1   1   1   2   0   2   1   2   1   1   0   0   1   1   1   2   0   1   1   0   1   1   2   1   0   2   0   1   2   1   0   2   0   0   0   1   2   2   1   2   2   1   1   2   2   0   0   0   1   1   2   0   2   1   1   0   2   1   2   0   1   0   1   1   1   1   2   0   0   1   1   1   1   0   1   2   0   1   0   1   1   2   0   2   1   1   1   2   2   1   1   0   1   2   1   1   0   1   0   0   2   2   1   2   1   1   2   1   1   1   1   1   0   1   1   0   1   1   1   1   2   1   1   2   1   2   1   1   1   1   0   1   1   2   2   2   0   2   1
 MK-2-10                1   2   1   2   2   0   1   1   1   1   1   0   0   1   0   0   2   0   2   2   2   1   0   1   2   0   1   1   1   1   0   1   2   0   1   2   1   0   2   1   1   2   1   0   2   1   2   0   1   1   0   2   0   0   1   2   1   2   1   1   0   1   1   1   2   0   1   1   2   1   1   0   0   1   1   1   2   0   1   1   0   1   1   2   1   0   2   0   1   2   1   0   2   0   0   0   1   2   2   1   2   2   1   1   2   2   0   0   0   1   1   2   1   2   1   1   1   1   1   2   0   0   0   1   1   1   1   2   0   0   1   1   0   1   0   1   2   0   0   1   1   1   2   0   2   2   1   1   2   2   0   1   0   1   1   1   1   0   1   0   0   2   2   1   2   0   1   2   1   1   1   1   1   1   1   1   1   1   2   1   1   1   1   1   2   1   2   1   1   1   1   0   1   1   2   2   1   0   2   1
 MK-2-11                1   2   2   1   2   0   1   1   0   1   1   0   1   2   0   0   1   0   1   2   2   1   1   1   2   0   2   1   1   1   0   0   2   0   1   1   1   0   2   1   1   2   1   0   2   1   2   0   1   2   0   2   0   0   1   2   1   2   1   1   0   1   1   1   2   0   2   1   2   1   1   1   1   1   1   2   2   0   1   1   0   1   1   0   1   0   2   0   1   2   1   1   2   0   1   0   2   2   2   1   2   2   1   1   2   1   0   0   0   1   0   2   2   2   1   1   1   1   1   2   1   0   1   1   1   0   1   2   0   1   0   1   0   1   0   1   2   1   0   1   1   1   2   0   2   2   1   2   2   2   0   1   0   2   1   1   2   0   2   0   0   2   2   1   2   0   1   2   1   1   1   1   0   1   1   1   1   0   2   1   1   1   1   1   2   1   2   2   2   1   1   0   1   1   2   2   1   0   2   1
 MK-2-12                1   2   1   1   2   1   1   1   0   1   1   0   2   2   0   0   1   0   1   2   2   1   1   1   2   0   1   1   1   2   0   0   2   0   0   1   1   1   2   1   1   2   1   0   2   1   2   1   1   2   0   2   0   0   1   2   1   2   1   1   0   1   1   1   2   0   2   1   2   1   0   1   1   1   1   2   2   0   1   1   1   1   2   0   1   0   2   0   2   2   1   1   2   0   1   0   1   2   2   1   2   2   2   1   2   1   0   0   0   1   0   1   2   2   1   1   1   1   1   2   2   0   1   1   1   0   1   2   0   1   0   1   0   2   0   2   2   1   0   1   1   1   1   0   2   2   1   1   2   2   0   1   1   2   0   1   2   0   2   0   0   2   2   1   2   0   1   2   1   0   1   1   0   1   1   1   1   0   2   0   1   1   1   1   2   1   2   1   2   1   2   0   1   1   2   1   1   1   2   1
 MK-2-13                1   2   0   1   2   1   2   1   0   0   0   0   1   2   0   0   1   0   1   2   2   1   2   1   2   0   2   0   1   2   0   0   2   0   1   1   1   1   2   2   1   2   1   0   2   1   2   1   1   2   0   2   0   0   1   2   1   2   1   1   0   1   2   1   2   0   2   1   2   1   1   1   1   1   1   1   2   0   1   1   1   1   2   0   1   0   2   0   2   2   1   1   2   0   1   0   0   2   1   1   2   2   2   1   2   1   0   0   0   1   0   1   2   2   1   1   1   1   1   2   2   0   1   1   1   1   0   2   0   1   0   1   0   2   0   2   2   1   0   1   1   1   1   1   2   2   1   1   1   2   0   1   1   1   0   1   2   0   2   0   1   2   2   1   2   0   1   1   1   0   0   1   1   0   1   1   1   0   2   0   1   1   1   0   2   1   1   1   2   1   2   0   1   1   1   1   1   0   2   1
 MK-2-14                1   2   0   1   2   1   2   2   0   1   0   0   1   1   0   0   1   0   1   2   2   1   1   0   2   1   2   0   1   2   0   0   2   0   1   1   1   0   2   2   1   1   1   1   1   1   0   1   1   2   0   1   0   0   1   2   1   2   1   1   0   1   2   1   2   0   2   1   1   1   1   2   2   1   0   1   1   0   1   1   1   1   2   0   1   0   2   1   2   2   2   1   2   0   1   1   1   2   1   1   2   2   2   1   2   1   0   0   0   1   0   1   2   1   1   1   1   1   1   2   2   0   1   1   1   1   0   2   0   1   1   1   0   2   0   2   2   1   1   1   1   1   1   1   2   2   1   1   1   2   0   2   0   1   0   1   2   0   2   0   0   2   2   1   2   0   2   1   1   0   0   1   1   1   1   1   1   1   2   0   1   1   0   1   2   0   1   1   2   1   2   1   1   1   1   0   1   0   2   1
 MK-2-15                1   2   0   1   2   1   2   2   0   2   0   0   1   0   0   1   1   0   1   2   2   1   1   1   2   1   2   1   1   2   0   0   2   1   1   1   1   0   2   2   1   1   1   1   2   1   1   1   1   2   0   1   0   0   1   2   1   2   1   0   1   1   2   1   2   0   2   1   1   1   0   2   1   1   0   1   0   0   2   1   1   1   2   0   1   0   2   1   2   2   2   1   2   0   1   1   1   2   1   1   2   1   2   1   2   1   0   1   0   1   0   1   2   1   1   1   2   1   0   2   2   0   1   1   1   1   1   2   0   1   0   1   0   1   0   1   2   1   1   1   1   1   2   2   2   2   1   1   2   2   0   1   0   0   0   1   1   0   2   0   0   2   1   1   2   0   2   1   1   0   0   2   1   1   1   1   1   2   1   0   0   1   0   1   2   0   0   1   2   2   2   1   1   1   1   0   1   0   2   0
 MK-2-16                1   2   1   2   2   2   1   2   1   2   0   0   1   0   0   1   1   0   2   1   2   1   1   1   2   0   2   1   1   2   0   1   2   1   2   0   1   0   1   2   1   1   1   1   2   1   1   1   1   2   0   1   0   0   0   2   1   2   1   0   1   1   2   2   2   1   1   2   2   1   0   2   1   1   2   1   0   0   1   1   1   1   2   0   1   0   2   1   2   2   2   2   2   1   2   1   1   2   1   1   2   1   2   1   2   1   0   0   0   1   0   1   2   1   1   1   2   1   0   2   2   0   1   1   1   2   1   2   0   1   1   2   0   1   0   0   2   1   1   1   1   1   2   0   2   2   1   1   2   2   0   1   0   0   0   1   1   0   2   0   1   1   1   1   2   1   2   1   1   0   0   2   2   1   1   1   1   2   0   0   1   1   0   1   2   0   1   1   2   2   2   1   1   1   1   0   1   0   2   0
 MK-3-1                 2   1   1   1   0   0   2   2   2   0   1   1   0   0   2   0   2   1   1   0   1   0   1   1   0   2   1   2   1   1   1   1   1   1   1   1   2   1   2   1   2   1   2   1   0   1   1   1   1   1   1   0   2   2   2   1   2   1   1   2   2   1   1   2   1   1   1   2   0   1   1   0   1   0   1   2   2   1   1   1   1   1   1   2   1   2   2   1   0   0   2   0   0   0   0   1   2   1   0   1   1   1   2   1   0   1   2   2   1   1   0   0   0   0   0   1   0   1   0   1   2   1   2   0   0   2   2   2   1   1   0   0   2   1   1   1   1   0   2   2   0   1   1   1   0   1   1   1   1   1   1   2   0   1   1   0   0   1   2   2   1   2   1   1   1   1   1   1   0   2   0   1   0   2   1   1   1   1   1   1   0   2   2   2   0   2   1   1   2   1   0   1   1   0   1   0   0   0   1   0
 MK-3-2                 2   1   1   1   0   0   2   2   2   0   0   1   0   0   2   0   2   1   1   0   0   1   2   2   1   2   1   2   1   1   1   1   1   1   1   0   2   1   2   1   2   1   2   1   0   2   0   1   0   1   1   0   2   2   2   0   2   1   1   2   1   1   2   2   1   1   1   2   0   1   1   0   1   0   1   2   1   1   0   1   0   1   1   1   1   0   2   2   0   0   1   0   1   0   0   1   2   2   0   1   2   1   1   1   0   1   2   2   1   1   0   1   1   0   0   2   0   1   0   1   2   1   2   0   0   2   1   2   1   1   0   1   2   1   1   1   1   0   2   2   0   2   1   1   0   1   1   1   1   1   1   2   0   1   1   0   1   1   2   2   1   2   1   1   1   1   1   0   1   2   0   1   0   2   1   1   1   1   1   1   0   2   2   2   0   2   1   1   2   1   1   1   2   0   1   0   0   0   1   1
 MK-3-3                 1   1   1   2   1   0   2   1   2   0   0   1   0   1   2   1   2   1   1   1   0   1   2   2   1   2   1   2   1   1   1   1   1   1   1   0   2   1   2   1   2   1   2   1   0   1   1   1   0   1   1   0   2   2   2   0   2   1   1   2   1   1   2   1   2   1   1   2   0   1   1   0   1   1   1   2   1   2   0   1   0   1   1   1   0   0   2   2   0   0   0   1   1   0   0   1   2   2   0   0   2   1   1   1   0   1   2   1   2   1   1   1   1   0   0   2   0   1   0   1   2   1   2   0   0   2   1   2   1   1   1   1   2   1   1   1   2   0   2   2   0   2   1   1   0   0   1   1   1   1   1   1   0   1   1   0   1   1   2   2   1   2   1   1   1   1   1   0   1   2   0   1   0   2   1   1   1   1   1   1   1   2   1   2   1   1   1   0   2   2   1   0   2   0   1   0   0   0   1   1
 MK-3-4                 1   1   1   2   1   0   2   1   2   1   0   1   0   1   2   1   2   1   2   1   0   1   0   2   1   2   1   2   1   1   1   1   1   1   0   0   2   1   1   1   2   1   1   1   0   2   1   1   0   2   1   0   2   1   2   0   2   2   1   2   1   0   2   1   2   1   1   2   0   1   0   0   1   1   2   2   1   0   0   1   0   1   1   1   0   0   2   2   0   0   0   1   1   0   0   1   2   2   0   0   2   1   1   1   0   1   2   2   2   1   1   1   1   0   1   2   1   1   0   2   2   1   2   0   1   2   1   2   1   0   0   1   2   2   1   1   1   0   2   2   0   2   1   1   0   0   1   1   0   1   1   1   1   1   0   0   1   1   2   2   2   2   1   1   1   1   1   0   1   2   0   2   0   2   1   1   1   1   2   1   1   2   1   2   1   1   1   1   2   2   1   0   2   0   0   1   1   1   1   1
 MK-3-5                 1   1   1   2   1   0   1   1   2   2   0   1   0   1   2   1   2   1   2   1   0   1   0   2   1   2   1   2   1   1   1   1   1   1   0   0   2   1   1   1   2   1   1   1   0   2   1   1   0   2   2   0   2   1   2   0   1   2   1   2   1   0   2   1   2   1   1   2   0   1   0   0   1   2   2   2   1   0   0   1   0   1   1   0   1   0   2   2   0   0   0   1   1   0   0   1   2   2   0   1   2   1   1   1   0   1   2   2   2   1   1   1   1   1   1   2   1   1   1   2   2   1   2   0   1   2   2   1   1   0   1   1   1   2   1   1   1   0   2   2   0   2   1   1   0   0   1   1   0   1   1   1   1   0   1   0   1   1   1   1   2   2   1   0   1   1   2   0   1   2   1   2   0   2   1   1   1   2   2   1   1   2   1   2   1   1   0   1   2   2   1   0   2   0   0   1   1   1   1   1
 MK-3-6                 1   1   1   2   1   0   1   2   2   2   0   1   0   1   2   1   1   1   2   1   0   1   1   2   1   2   1   2   1   1   1   0   1   1   0   1   2   1   1   1   2   1   1   1   0   2   1   1   0   2   2   0   1   1   2   0   1   2   1   2   1   0   2   1   1   1   1   2   0   1   0   0   1   2   1   1   1   0   0   1   0   0   1   0   1   1   2   1   1   0   0   1   1   0   0   1   2   2   0   1   2   1   1   1   0   1   2   2   2   1   1   1   1   1   1   2   1   1   1   2   1   2   2   1   1   2   2   1   2   0   1   1   1   2   1   1   1   0   2   2   1   1   1   1   0   0   1   1   0   1   1   1   2   0   1   0   1   2   1   1   2   2   1   1   1   1   2   0   1   2   1   2   1   2   0   1   1   1   2   1   1   2   1   2   1   1   0   1   2   2   1   0   2   1   0   2   0   1   1   1
 MK-3-7                 1   1   1   2   1   0   1   2   2   2   0   1   0   1   2   1   1   0   2   1   0   0   1   2   1   1   1   2   1   1   1   0   1   1   0   2   2   1   1   0   2   1   1   1   0   2   1   1   0   2   2   0   1   1   2   0   1   2   1   2   1   1   2   1   1   1   1   1   0   1   0   0   1   2   1   0   1   1   0   1   1   0   1   0   1   1   1   1   1   0   1   1   1   0   0   2   0   2   0   1   2   1   1   1   0   1   2   2   2   1   1   1   1   1   1   2   1   2   2   2   1   1   2   1   0   2   1   1   2   0   1   1   1   2   1   1   1   0   2   2   1   1   1   1   0   0   1   1   0   0   1   1   2   0   1   0   2   2   1   1   2   2   1   1   1   2   2   0   1   2   1   2   1   2   1   1   1   0   2   1   1   2   1   2   1   1   0   1   2   2   1   1   2   0   1   2   0   1   1   1
 MK-3-8                 1   2   1   2   0   0   1   2   2   1   0   1   1   1   2   1   1   0   2   1   0   0   0   2   2   1   1   1   1   1   1   1   0   0   0   1   2   1   1   0   2   0   0   1   0   2   1   1   0   2   2   0   1   1   2   1   1   2   1   2   1   1   2   1   0   1   1   1   0   0   0   1   2   2   1   0   1   1   0   1   1   1   1   0   1   2   1   1   2   0   1   1   1   0   0   2   0   2   0   1   2   1   1   1   0   1   1   2   2   1   0   1   1   1   1   1   1   1   2   2   1   1   2   2   0   2   1   1   1   0   1   1   1   2   1   1   1   0   2   2   1   1   1   1   0   0   0   1   0   0   1   1   2   1   1   1   2   2   1   1   2   2   1   1   1   2   2   0   1   2   1   2   2   2   1   1   1   0   2   1   1   2   1   2   1   1   0   0   2   2   1   1   2   0   1   1   0   0   1   1
 MK-3-9                 2   2   1   2   0   0   2   1   2   2   1   1   1   1   2   1   1   0   1   1   1   0   1   2   2   1   2   1   1   1   1   1   0   0   0   1   2   1   1   0   1   0   0   1   0   2   1   1   0   2   2   0   1   0   2   0   1   2   1   2   1   1   2   1   1   2   1   1   0   0   0   1   2   2   1   0   1   1   0   1   1   1   1   0   1   2   1   1   2   0   1   1   1   0   0   2   0   2   0   2   1   1   1   1   0   1   1   2   2   2   0   1   2   1   1   1   1   1   2   2   1   0   2   2   0   2   1   1   0   0   1   1   1   2   1   1   1   0   2   2   0   1   0   1   0   0   0   1   0   1   1   1   2   1   1   1   2   2   1   1   2   1   0   1   1   2   2   0   1   2   1   1   2   2   1   1   0   0   2   1   1   2   1   2   1   1   0   1   2   2   1   1   2   0   1   1   0   0   1   1
 MK-3-10                2   2   1   2   0   0   2   1   2   2   1   1   1   1   2   1   1   0   1   0   2   0   0   2   2   0   2   1   1   1   1   1   0   0   0   1   2   1   2   1   0   2   0   1   0   1   1   1   2   2   2   1   1   0   2   0   1   2   1   2   1   1   2   1   1   2   1   1   0   0   0   1   1   2   1   1   1   1   0   1   1   1   0   0   1   2   1   1   2   0   1   0   1   0   1   2   0   2   1   2   1   1   1   1   0   1   1   2   2   2   1   2   2   1   1   2   1   1   2   2   1   0   2   2   1   1   1   2   1   0   1   1   1   2   2   1   1   0   2   2   0   1   0   1   0   0   1   1   0   0   2   1   2   1   1   1   2   2   1   1   1   1   0   1   0   2   2   0   2   2   1   1   2   2   1   1   0   0   2   1   1   1   1   2   1   1   0   1   2   2   1   1   2   0   1   2   0   1   0   1
 MK-3-11                2   2   1   1   0   0   2   1   2   2   1   1   1   1   2   1   1   0   0   0   2   0   0   2   2   0   1   1   1   1   1   1   0   0   0   1   2   1   2   1   0   2   1   1   1   2   2   1   2   1   2   2   1   0   2   0   1   2   1   2   2   1   2   1   0   2   1   1   0   1   0   1   1   2   1   1   1   1   0   1   1   1   1   0   1   2   1   1   2   0   1   0   1   0   1   2   0   2   1   2   1   2   1   1   0   1   1   1   1   2   2   1   2   1   1   2   0   1   1   2   1   0   2   2   1   1   2   2   1   1   1   1   1   2   1   0   2   0   2   2   0   1   1   1   0   0   1   1   0   0   2   0   1   1   1   1   2   2   1   1   1   1   1   1   0   2   2   0   2   2   1   1   2   1   1   1   0   1   2   1   2   1   2   1   1   1   1   1   2   2   0   1   2   0   1   2   0   1   0   1
 MK-3-12                2   2   1   1   1   0   2   1   2   1   1   1   1   1   2   1   1   0   0   0   2   0   0   2   2   0   1   1   2   1   1   1   0   0   1   1   2   1   2   2   0   2   1   1   1   2   2   1   2   1   2   2   1   0   2   0   1   2   1   2   2   1   2   1   1   2   1   1   1   1   0   1   1   2   1   1   1   1   0   1   1   1   2   0   1   2   1   1   2   0   1   0   1   0   1   1   0   2   1   2   1   2   1   1   0   1   1   1   1   2   2   1   2   1   1   2   0   1   1   2   1   0   2   2   1   1   2   2   1   1   2   0   1   1   2   0   1   0   2   2   0   1   2   1   1   0   0   0   0   0   2   0   1   1   1   1   2   2   0   1   2   1   1   1   0   2   2   0   2   2   0   0   2   1   1   1   0   1   1   2   2   1   2   1   1   1   1   1   2   2   0   1   2   0   1   1   1   1   1   1
 MK-3-13                2   1   1   1   1   0   2   1   2   1   1   1   2   1   2   1   2   0   1   0   2   0   0   2   2   0   1   1   2   1   1   1   0   0   1   1   1   1   2   2   0   1   1   1   1   1   2   1   2   2   2   2   1   0   2   0   1   2   1   2   2   1   2   1   2   2   1   1   1   0   0   1   1   2   1   1   1   0   1   1   0   1   2   0   1   2   1   0   2   0   1   0   2   0   1   1   0   2   1   1   1   2   1   1   1   1   0   1   2   2   1   1   2   1   1   2   0   1   1   2   0   0   2   2   1   1   2   1   2   2   0   0   2   0   2   0   1   1   2   2   0   1   2   1   1   0   0   0   0   0   2   1   1   2   1   1   2   2   0   2   2   1   1   1   0   2   2   0   2   2   0   0   2   0   1   1   0   1   1   2   2   1   2   1   1   1   2   1   1   2   0   0   2   0   2   1   0   1   1   1
 MK-3-14                2   1   1   1   2   0   2   2   1   1   1   1   2   1   2   1   2   0   1   0   2   1   0   2   1   0   1   1   2   1   1   1   0   0   1   1   1   1   2   2   0   1   1   1   1   1   1   1   2   2   2   2   2   0   2   1   1   1   1   2   1   1   2   1   2   2   1   1   1   1   0   1   1   2   1   1   1   0   1   0   2   1   2   1   1   2   1   1   2   0   1   0   2   0   1   2   0   2   1   0   1   2   1   1   1   1   0   1   2   2   1   1   2   2   1   2   0   1   0   2   0   0   2   2   0   1   1   2   2   2   0   0   2   0   2   0   1   1   1   2   0   1   1   0   1   0   1   1   0   1   2   1   1   2   1   1   1   1   1   2   2   0   1   1   2   2   2   0   2   2   0   0   2   0   1   1   0   1   1   2   2   1   2   1   1   1   1   1   1   1   0   0   1   0   2   1   0   2   1   1
 MK-3-15                2   1   1   0   1   0   2   2   1   1   1   1   2   1   1   1   2   0   0   0   1   1   0   2   1   0   1   1   1   1   1   1   2   0   2   1   0   2   2   2   0   1   1   1   1   0   0   1   2   2   2   1   2   0   2   1   1   1   1   2   1   1   1   2   1   2   1   0   1   2   0   2   1   2   1   1   0   1   2   0   2   1   2   1   1   2   2   1   0   1   1   0   1   0   1   2   0   2   1   2   1   2   1   1   1   1   0   1   2   2   1   1   2   1   2   1   1   1   0   2   0   0   2   2   1   1   1   2   2   2   0   0   2   1   2   0   1   0   1   2   1   1   1   1   1   0   1   1   0   1   2   1   1   2   0   1   1   1   1   2   2   0   1   1   1   2   2   0   2   1   0   0   1   0   0   1   0   1   1   2   2   1   2   1   1   1   1   2   1   2   0   1   0   1   2   0   0   1   1   1
 MK-3-16                2   1   1   0   1   0   2   1   1   0   1   1   2   1   2   1   2   1   0   0   1   1   0   2   1   0   1   1   1   1   1   1   2   2   2   1   0   2   2   2   0   0   1   1   1   1   1   1   2   2   2   1   2   0   1   1   1   1   0   1   1   1   1   1   1   2   2   0   1   2   0   2   1   2   2   1   0   1   1   0   2   2   2   1   2   1   2   1   0   2   1   0   1   0   1   2   0   2   1   1   1   2   1   1   1   1   0   0   2   1   0   1   2   1   2   1   1   1   0   2   0   0   2   2   1   1   1   2   2   1   1   0   2   1   2   0   1   0   0   2   2   1   1   1   1   0   1   1   0   1   2   1   1   2   0   1   1   1   1   2   1   1   1   1   1   2   0   0   1   2   0   1   1   1   1   0   0   1   1   2   2   1   1   1   1   1   2   2   1   2   0   1   1   0   2   0   0   1   2   1
 MK-4-1                 0   2   2   2   1   0   1   1   2   1   1   0   1   1   1   1   1   1   1   1   2   1   1   1   1   0   1   2   1   1   2   2   2   1   0   0   2   0   1   1   0   2   0   1   1   0   2   0   0   2   0   1   1   1   0   0   2   1   1   2   1   2   2   0   1   2   0   0   2   0   1   0   2   1   1   1   1   0   1   1   1   1   1   1   0   1   1   0   0   0   1   1   1   0   1   2   2   1   1   0   2   2   1   1   0   0   0   0   1   0   1   1   0   2   2   1   2   1   2   1   2   1   0   1   1   1   2   1   1   1   0   0   2   1   1   0   1   1   1   0   1   2   1   1   1   1   1   1   1   0   2   0   2   1   1   2   0   1   1   1   0   2   1   1   0   0   1   1   1   2   1   1   1   2   2   1   1   1   1   1   1   0   2   0   2   0   1   2   1   1   1   0   1   1   2   2   1   2   2   2
 MK-4-2                 0   2   0   2   1   0   1   1   2   1   1   0   1   1   2   1   1   1   0   1   2   1   1   1   0   1   1   2   1   1   2   2   2   2   2   0   2   0   1   1   1   2   0   0   0   0   2   0   0   2   1   1   1   1   0   0   2   1   1   2   1   2   2   0   0   2   0   0   2   0   1   0   2   1   1   1   1   0   1   1   1   1   1   1   0   1   2   0   0   0   1   2   2   0   1   2   2   0   1   0   2   2   1   1   0   0   0   0   1   0   1   1   0   2   2   1   2   1   2   1   2   1   0   2   0   0   2   1   1   1   0   0   0   1   0   0   2   1   1   0   1   1   1   2   2   1   1   1   1   0   2   0   2   1   1   2   0   1   1   1   0   2   1   1   0   1   1   1   0   2   1   1   1   2   2   1   1   1   1   1   1   0   2   0   2   0   1   2   0   1   1   0   1   1   1   2   0   2   2   1
 MK-4-3                 0   2   0   2   1   0   1   1   2   1   1   0   1   1   2   1   1   1   0   1   2   1   1   2   0   1   1   2   1   1   2   2   2   2   2   0   1   0   1   1   1   2   0   0   0   0   2   0   0   2   1   1   1   0   0   0   2   1   2   2   1   2   2   0   1   2   0   0   2   0   1   0   2   1   1   1   1   0   1   1   1   1   1   1   0   1   2   1   0   0   1   2   2   0   1   2   2   0   1   0   1   2   1   1   1   1   1   0   1   0   1   1   1   2   2   1   2   1   2   2   2   1   0   2   0   0   2   1   1   1   0   0   0   1   0   0   2   1   2   0   1   1   1   2   2   1   1   1   1   1   2   0   2   1   0   2   0   1   0   1   0   2   2   1   0   1   1   1   0   2   1   1   1   2   2   1   1   1   1   1   1   0   2   0   2   0   1   2   0   1   0   0   1   1   1   2   0   2   2   1
 MK-4-4                 0   2   0   2   1   0   1   1   2   1   1   1   1   1   2   1   1   1   0   2   2   1   1   2   0   1   0   2   1   1   1   2   2   2   2   0   1   2   1   1   1   2   0   0   1   0   2   0   0   1   1   1   1   0   0   0   2   1   2   2   1   2   2   0   2   2   1   0   2   0   1   0   2   1   0   1   1   0   1   1   1   1   1   1   0   1   2   1   0   0   1   2   2   0   1   2   2   0   1   0   1   2   2   1   1   2   1   0   1   0   1   1   1   2   2   1   2   1   2   2   2   1   1   1   0   0   2   0   1   1   0   1   0   1   1   1   1   1   1   0   1   1   0   2   2   1   1   1   1   1   2   0   2   1   1   2   0   1   1   1   0   1   2   0   0   1   1   1   0   2   1   1   1   1   2   1   1   1   1   1   2   1   1   0   2   1   1   2   0   1   0   0   1   1   1   1   0   2   2   1
 MK-4-5                 0   2   0   2   1   0   1   0   2   1   1   1   1   1   2   1   1   1   0   2   1   1   0   1   0   1   1   2   1   1   1   2   2   2   2   1   0   2   1   1   1   2   0   0   1   0   1   0   1   1   2   1   1   1   1   0   2   1   2   2   1   1   2   1   2   2   2   0   2   0   0   0   2   1   0   1   1   0   1   1   0   0   1   1   0   1   2   1   2   1   1   2   2   0   2   2   2   0   1   0   1   2   2   1   1   2   2   1   1   0   1   1   1   1   2   1   2   1   2   2   2   1   2   1   0   0   2   0   1   1   0   1   0   1   1   2   1   1   1   0   1   0   0   2   2   1   1   1   1   1   2   0   1   0   1   1   0   1   1   2   0   1   2   0   1   1   1   0   0   2   2   1   1   1   1   1   1   1   1   1   2   0   1   1   2   1   2   2   0   1   0   0   1   1   1   1   0   1   2   1
 MK-4-6                 0   2   0   2   0   0   1   0   2   1   1   1   1   1   2   1   0   1   0   2   1   1   0   1   0   2   1   1   2   1   1   2   2   1   1   1   0   2   1   2   1   2   0   0   1   1   1   0   0   1   2   1   1   1   1   0   2   1   2   2   1   1   1   1   2   2   2   0   2   0   0   0   2   1   0   1   1   0   1   0   0   1   1   1   0   1   1   1   2   1   1   1   2   0   2   2   2   0   1   0   1   1   2   1   1   2   1   1   1   0   1   1   1   2   2   1   2   1   2   1   2   0   2   2   1   0   2   0   1   1   1   1   0   0   1   2   1   1   2   0   1   0   0   2   2   1   1   1   1   1   2   0   1   0   1   1   0   1   0   1   0   0   2   0   0   1   0   0   0   2   1   2   1   1   1   1   0   0   1   1   2   1   1   1   2   1   2   1   1   0   1   0   1   1   1   1   0   1   2   1
 MK-4-7                 1   2   0   2   0   1   1   0   2   1   1   1   1   1   2   1   1   1   0   2   1   2   1   1   0   2   1   1   2   1   1   2   2   1   1   1   1   2   1   2   1   2   0   0   0   1   0   0   0   1   2   1   1   1   1   0   2   1   1   1   1   1   0   1   2   2   2   0   1   1   1   1   2   2   0   0   1   0   1   0   1   1   0   1   1   1   1   1   1   1   1   1   2   1   2   2   2   0   1   1   1   1   1   1   1   2   1   1   1   0   0   0   1   2   2   1   2   1   2   1   2   1   1   2   0   0   2   1   1   1   1   2   0   0   1   2   1   1   2   0   1   0   0   2   1   1   1   2   1   1   1   0   1   0   1   2   0   1   0   1   0   0   0   0   2   1   0   0   0   2   1   2   1   1   1   0   1   0   1   1   2   1   1   1   1   1   1   1   0   0   1   0   1   1   1   1   0   2   2   1
 MK-4-8                 1   2   0   2   0   1   1   1   2   1   1   1   1   1   2   1   1   1   0   2   1   2   1   1   0   1   1   1   2   1   1   2   2   1   1   0   1   2   1   2   1   2   0   1   0   0   0   0   0   1   2   1   1   1   1   0   1   1   1   2   0   1   0   1   2   1   2   0   1   2   0   0   2   2   0   0   2   0   1   0   1   1   0   1   1   2   1   1   1   1   1   1   2   1   2   2   2   0   1   0   1   1   1   1   2   1   1   1   1   0   0   0   1   2   2   1   1   0   2   1   2   1   1   2   0   0   2   0   2   1   2   2   0   1   1   2   1   1   1   1   1   0   0   2   1   1   2   1   1   1   1   1   1   0   1   1   0   2   0   1   0   0   0   1   2   1   0   0   0   2   1   2   1   1   1   1   1   0   1   2   1   1   1   1   1   1   1   1   0   0   1   0   1   0   1   1   0   2   2   1
 MK-4-9                 1   2   0   2   1   1   2   1   1   1   1   1   1   1   2   1   1   1   0   2   1   2   1   1   0   1   1   1   2   1   1   2   2   2   1   0   1   2   1   2   1   2   0   1   0   0   0   0   0   1   2   1   1   1   1   0   1   1   1   2   0   1   0   1   2   1   2   0   1   2   0   0   2   2   0   0   2   0   1   1   1   1   1   2   1   2   1   1   1   0   1   1   2   2   2   2   2   0   1   0   1   1   1   1   2   1   1   1   1   0   0   0   1   1   2   1   1   0   1   1   2   1   0   2   0   0   1   0   1   1   2   1   0   1   1   2   1   1   1   2   2   0   0   2   1   1   2   1   1   1   1   1   1   0   1   1   0   2   0   1   0   0   0   1   2   1   0   0   0   1   1   2   1   0   0   1   1   0   0   2   1   1   1   1   1   0   1   1   0   0   1   0   1   0   1   1   0   2   1   1
 MK-4-10                2   1   0   1   1   1   2   2   1   1   2   1   1   1   2   1   0   1   0   2   1   1   1   1   0   1   1   1   2   1   1   2   2   2   2   0   1   2   1   2   1   2   0   2   0   0   0   0   0   1   2   1   2   1   1   1   2   1   1   1   1   1   0   1   2   1   1   0   1   2   0   0   2   2   0   0   2   0   1   1   1   1   1   2   1   2   1   1   2   0   1   2   2   2   1   2   2   0   2   0   1   1   1   1   2   1   1   1   1   1   1   0   1   1   2   1   0   0   1   1   2   1   0   2   0   0   1   0   1   1   1   1   1   1   1   2   1   1   1   2   1   1   0   1   0   2   2   1   1   1   1   1   1   0   1   1   1   2   0   1   0   0   0   1   1   1   0   0   1   1   1   2   1   0   0   1   1   0   0   2   1   1   0   0   1   0   1   0   1   0   1   0   2   0   0   1   0   2   1   2
 MK-4-11                2   1   0   2   1   1   1   2   1   2   2   1   1   0   1   1   0   1   1   2   1   1   1   2   0   1   1   1   2   1   1   2   1   1   2   0   1   2   1   2   1   2   0   2   0   0   0   0   1   1   2   1   2   1   1   1   2   1   1   1   1   1   0   1   2   0   1   1   1   2   0   0   2   2   0   0   2   0   1   1   1   1   0   2   1   2   0   1   2   1   1   2   2   2   1   2   2   0   2   0   1   1   1   1   2   1   1   1   1   1   1   0   1   1   2   2   0   0   1   1   2   1   0   2   1   1   1   0   1   1   1   1   1   1   1   2   0   0   1   1   1   1   1   1   0   2   2   1   1   1   1   1   1   0   1   1   1   2   0   1   0   0   0   1   1   1   0   0   1   1   1   2   1   0   0   1   1   0   0   1   1   1   0   0   1   0   0   0   1   0   1   0   2   1   2   1   0   2   0   2
 MK-4-12                2   1   0   2   1   1   0   2   1   2   2   1   0   0   0   0   0   1   1   2   1   1   1   1   1   2   1   0   2   1   1   2   1   1   1   0   1   2   2   1   1   2   0   2   1   1   0   0   1   1   2   1   2   1   1   2   2   1   1   1   0   1   0   1   2   1   1   1   1   1   0   1   2   1   0   0   2   0   1   1   0   2   0   2   1   2   0   1   2   1   1   2   2   2   1   1   2   0   1   0   1   1   2   1   2   1   1   1   1   1   0   0   1   1   2   2   1   0   1   1   2   1   0   2   1   2   1   0   1   1   1   1   2   1   1   2   0   0   1   2   1   1   1   2   0   2   2   1   1   1   0   0   1   0   1   1   1   2   0   2   0   0   0   1   2   1   1   0   0   1   2   2   1   2   1   2   0   0   0   1   1   1   0   0   1   0   1   0   1   0   1   0   2   1   2   1   0   2   0   1
 MK-4-13                2   1   0   2   0   1   0   2   1   2   2   1   0   0   0   1   2   1   1   2   1   1   0   0   1   2   1   1   2   1   1   2   0   1   1   0   1   2   2   1   1   2   0   0   0   1   0   0   1   1   2   1   2   1   1   2   2   1   1   1   0   1   0   1   2   1   1   1   1   1   1   1   2   1   0   0   2   0   1   1   0   2   1   2   1   2   0   1   2   1   1   2   2   2   0   1   2   1   0   0   1   1   1   1   2   1   1   1   1   1   0   0   1   1   1   2   1   0   1   0   2   1   0   2   1   1   1   1   1   1   1   0   2   1   1   2   0   0   1   1   1   1   1   2   0   2   2   0   1   1   0   0   1   1   1   1   1   2   0   2   1   0   0   1   1   1   1   0   0   1   2   2   1   1   1   1   0   0   0   1   1   1   0   0   1   0   2   0   1   0   1   0   2   0   2   1   0   1   0   1
 MK-4-14                2   1   0   2   1   1   0   2   1   1   2   1   0   1   0   1   2   1   1   2   2   1   0   0   1   2   1   2   2   1   1   2   0   1   2   0   1   2   2   1   1   2   0   0   0   1   0   0   1   1   2   1   1   1   1   2   2   1   1   2   0   1   0   1   2   1   1   1   1   1   1   1   2   1   0   0   2   0   2   1   0   1   1   2   1   2   0   1   2   1   1   2   2   2   0   1   2   1   0   0   1   0   1   2   2   1   0   1   1   1   0   0   0   1   2   2   1   2   1   1   2   1   0   2   1   1   0   1   1   1   1   0   2   1   2   2   0   0   1   1   2   1   1   2   0   2   2   0   1   1   0   0   2   1   1   1   2   2   0   2   1   0   0   1   1   1   1   0   0   1   2   2   1   2   1   1   0   0   0   1   1   1   1   0   1   0   2   0   1   0   2   1   2   0   2   1   0   1   0   1
 MK-4-15                2   1   0   2   2   1   0   2   0   1   2   1   0   1   2   1   1   1   1   2   2   1   1   0   1   2   1   2   2   1   1   2   0   1   2   1   2   2   2   1   0   2   0   0   1   1   1   0   1   1   2   1   1   1   1   2   2   1   1   1   0   1   0   1   2   1   1   2   2   1   1   0   1   0   0   1   2   0   2   1   0   1   1   2   1   2   1   1   1   0   1   2   2   2   1   1   1   1   1   0   1   2   2   2   2   1   0   1   1   0   0   0   0   0   2   2   1   2   1   1   2   1   0   2   1   2   0   1   0   1   1   0   2   1   2   2   0   0   0   0   2   1   2   2   0   2   2   2   2   1   0   0   2   1   1   1   2   2   0   1   1   0   2   1   1   1   1   0   0   2   2   2   1   1   1   0   0   0   0   1   1   1   2   1   2   1   2   0   1   0   2   1   2   0   0   1   0   1   0   1
 MK-4-16                2   1   0   2   2   1   0   2   0   1   2   2   1   1   1   1   1   2   2   2   2   1   1   0   1   1   2   2   2   1   1   2   1   1   2   1   2   2   2   1   0   2   0   0   1   1   0   0   1   1   2   1   1   1   1   2   1   1   1   1   0   1   0   2   1   0   1   2   2   1   1   0   1   0   0   1   2   1   2   1   0   2   1   1   1   2   1   1   2   1   2   2   2   2   1   1   1   1   1   1   0   2   2   2   1   1   0   0   1   0   1   0   0   1   1   1   1   1   1   1   1   0   0   2   1   2   0   0   0   1   1   0   2   1   2   2   1   0   0   0   2   1   2   2   0   2   2   2   2   1   0   0   2   1   1   1   2   2   0   1   1   0   2   1   0   1   1   0   0   2   2   2   2   1   1   0   0   0   0   0   2   2   2   1   1   0   2   0   1   1   2   1   2   0   0   1   0   1   0   1
 MK-5-1                 0   1   1   1   1   2   1   1   2   1   2   1   1   2   0   1   1   0   0   1   0   1   2   1   2   2   1   1   0   2   0   1   0   0   0   1   0   1   1   1   1   2   1   1   1   1   1   2   0   1   1   2   1   1   1   1   1   0   2   1   2   1   1   1   2   1   1   1   0   1   1   2   1   1   1   1   1   0   2   0   1   2   1   1   1   0   1   2   1   1   1   2   1   2   0   0   0   0   0   0   1   1   2   1   1   2   1   1   1   2   1   1   1   1   1   0   0   1   2   0   0   2   1   0   0   1   1   1   1   0   0   0   2   1   0   1   1   1   1   1   1   0   1   0   1   2   0   1   2   1   1   1   1   2   2   2   0   1   1   1   1   1   2   1   0   0   1   1   1   1   1   0   0   2   0   1   2   1   0   0   0   2   1   0   1   1   1   2   0   0   0   1   0   1   1   1   0   1   1   1
 MK-5-2                 0   1   1   2   1   2   1   1   2   1   2   1   1   2   0   1   1   0   0   1   0   1   2   1   2   2   2   1   0   2   0   1   0   0   0   1   0   0   1   1   1   1   1   1   1   1   1   2   1   1   1   2   1   1   1   1   2   0   2   1   1   1   1   1   1   2   0   1   1   1   0   2   1   1   1   1   1   0   1   1   2   2   0   1   1   0   1   2   1   1   1   2   1   2   0   0   1   0   0   0   1   1   2   1   1   2   1   1   1   1   1   1   1   1   1   0   0   1   2   0   0   2   1   0   0   2   2   1   1   0   0   0   1   0   0   1   1   1   1   1   1   0   1   0   1   2   0   1   2   1   1   1   1   1   2   2   0   1   1   1   1   1   2   1   1   0   2   1   1   1   1   0   1   2   0   1   2   2   0   0   0   2   1   0   1   1   0   2   1   0   0   0   0   1   1   1   0   1   1   1
 MK-5-3                 0   2   2   1   0   1   1   1   2   1   2   1   1   1   0   1   1   0   0   1   0   1   2   1   2   2   2   1   0   2   0   1   0   0   0   1   0   0   1   1   1   2   1   1   1   1   1   2   1   1   0   2   1   1   1   1   2   0   1   1   1   1   1   1   1   1   0   1   1   1   0   2   1   1   1   0   1   0   1   1   2   2   0   1   1   0   1   2   1   2   1   2   1   2   1   0   1   0   1   1   1   1   2   2   1   1   1   0   2   1   2   1   0   1   1   0   0   1   1   0   0   2   1   1   0   2   2   1   1   0   0   0   1   0   1   1   1   1   2   1   1   0   1   0   1   2   0   1   2   0   2   2   0   1   2   2   0   1   1   1   1   1   2   1   1   0   2   1   1   2   1   0   1   1   0   1   2   2   0   0   0   2   1   0   1   1   1   2   1   0   0   0   1   1   1   1   0   1   1   1
 MK-5-4                 0   2   2   1   0   0   1   1   2   1   2   1   1   1   1   1   1   0   0   1   0   2   1   2   1   2   1   1   0   2   0   1   0   0   0   1   0   0   1   1   1   2   1   1   0   2   1   1   1   1   1   1   1   0   1   2   1   0   2   1   1   1   1   2   1   1   0   1   1   1   0   2   1   2   0   0   1   0   1   1   2   2   0   1   1   0   1   2   1   2   1   2   1   2   1   0   1   0   1   2   1   2   2   2   1   1   2   1   2   0   2   1   0   1   1   0   1   1   1   0   0   2   1   1   0   2   1   1   2   1   0   0   1   0   1   1   1   1   1   1   1   0   1   0   1   1   0   1   2   0   2   2   0   1   2   2   0   1   1   1   1   2   2   1   1   0   1   1   1   2   1   0   1   1   0   1   2   2   0   0   0   1   1   0   0   1   1   2   1   0   0   0   1   1   0   1   0   1   1   2
 MK-5-5                 0   2   2   1   0   0   1   1   1   1   2   1   1   1   1   1   1   0   0   1   0   2   1   0   1   2   1   1   0   2   1   1   0   0   0   1   0   0   1   1   1   2   1   1   0   2   1   2   1   1   1   1   1   0   1   2   1   0   2   1   1   2   1   2   2   1   0   0   1   1   1   2   1   2   0   0   1   0   1   1   2   2   0   1   1   1   1   2   0   1   1   2   1   2   1   0   1   0   2   2   1   1   1   2   0   1   2   1   2   0   2   1   0   1   1   0   1   2   2   0   0   2   2   1   0   2   1   1   2   1   1   1   1   0   1   1   1   1   1   1   1   0   2   0   1   1   0   1   0   0   1   1   0   1   1   2   0   1   1   1   1   2   2   1   1   0   2   2   1   1   0   0   0   2   0   1   2   1   0   0   0   1   1   0   1   1   0   2   1   0   0   0   1   1   0   1   0   1   1   2
 MK-5-6                 1   2   2   1   1   1   1   1   1   1   2   1   1   1   1   1   0   0   0   1   0   2   1   0   1   2   0   2   0   2   1   0   0   0   0   1   0   1   1   1   1   2   1   0   0   2   1   1   1   1   1   1   1   0   1   2   2   0   2   2   1   2   1   2   2   1   1   0   2   1   1   2   2   2   0   0   1   0   1   1   2   2   0   1   1   0   1   2   0   1   1   2   1   2   0   0   2   0   2   2   1   1   1   2   0   1   2   1   2   2   1   1   0   1   1   0   1   2   2   0   0   2   2   2   0   2   1   0   2   1   1   1   1   0   1   1   1   1   1   1   1   0   1   1   0   1   0   1   0   0   1   1   1   1   1   2   0   1   1   1   1   2   1   1   1   0   1   2   0   1   0   1   0   2   1   0   2   1   0   0   0   0   2   0   1   1   0   1   1   0   1   0   1   1   0   1   0   2   1   2
 MK-5-7                 1   1   2   1   1   1   2   2   1   1   2   1   1   1   1   1   1   0   1   1   0   2   1   0   1   2   0   2   0   2   1   1   0   0   0   1   0   1   1   1   1   2   1   0   0   2   1   1   1   2   0   1   1   0   2   1   2   0   2   2   2   2   0   2   2   1   1   0   2   1   1   2   2   2   1   0   1   0   1   1   2   2   0   2   1   0   1   2   0   1   1   2   1   2   0   0   1   0   2   2   2   2   2   2   0   1   1   2   2   2   1   1   0   1   1   0   1   2   2   0   0   2   2   2   0   2   1   0   2   1   1   2   1   0   1   1   1   0   1   1   1   0   1   1   0   2   0   1   0   0   0   1   1   1   1   2   0   1   1   1   1   2   1   1   1   1   1   1   1   1   0   1   0   2   1   1   2   1   1   0   0   0   1   0   1   1   0   1   1   0   1   0   0   1   0   1   0   2   1   2
 MK-5-8                 1   1   2   1   1   1   2   2   1   0   2   1   1   1   1   1   1   1   1   1   0   2   1   0   1   2   0   2   0   1   1   1   0   0   0   1   0   1   1   2   1   1   1   0   0   2   1   1   1   2   1   1   1   0   2   1   2   0   2   2   2   2   0   1   2   1   1   0   2   1   1   2   2   2   1   1   1   0   1   1   1   2   1   2   1   0   1   2   0   1   1   2   2   2   0   0   1   0   2   2   2   0   2   2   0   0   1   2   2   2   1   1   1   1   2   1   1   1   2   0   0   2   2   2   0   1   1   0   2   1   1   2   2   0   1   1   0   0   1   1   1   0   1   1   0   2   0   1   0   1   0   1   1   1   1   2   0   1   0   1   1   2   2   1   1   1   1   1   2   2   0   1   0   2   1   2   1   1   1   0   0   1   0   0   1   1   0   1   1   0   2   0   0   1   0   1   0   2   1   2
 MK-5-9                 1   1   2   1   1   0   1   1   1   0   1   1   1   1   1   1   1   1   1   1   0   1   1   0   1   2   0   2   0   1   1   1   0   1   0   1   0   1   1   2   0   1   1   0   0   2   1   2   1   2   1   1   0   0   2   1   2   1   2   2   2   1   0   1   2   2   1   0   2   0   1   1   2   2   2   1   1   0   1   1   1   2   1   2   1   0   1   2   0   1   1   2   2   2   0   1   1   0   2   2   2   0   2   2   0   0   1   2   1   2   1   2   1   1   2   1   1   0   2   0   1   2   2   2   1   1   1   0   2   0   1   2   2   0   2   0   0   1   1   1   2   1   1   1   0   2   0   1   1   1   0   1   1   1   1   2   0   2   0   1   1   2   2   1   1   1   1   1   2   2   1   2   0   2   1   0   2   1   1   0   0   1   0   0   0   0   1   2   0   1   2   0   1   1   0   1   0   2   1   0
 MK-5-10                1   1   2   1   1   0   1   1   1   0   1   0   1   1   1   2   1   1   1   1   0   0   2   0   1   2   0   2   0   1   1   1   0   1   0   1   0   0   1   2   0   1   1   0   0   2   1   0   1   2   1   1   0   0   2   1   2   1   2   2   2   1   0   1   1   2   1   0   2   1   1   1   0   2   2   1   1   0   1   1   1   2   1   2   1   0   1   2   0   1   1   2   2   2   0   2   1   0   2   2   2   0   2   2   0   0   1   2   0   1   1   2   1   1   2   1   0   0   1   1   1   1   2   2   1   0   1   1   1   0   1   2   2   0   2   1   0   1   1   1   2   0   1   1   0   2   0   1   1   1   0   1   1   1   2   1   0   2   0   0   1   1   2   1   1   1   1   1   2   2   1   2   0   2   1   0   1   1   1   0   0   1   2   0   0   2   1   1   0   1   2   0   0   1   0   0   0   2   1   0
 MK-5-11                1   1   2   1   0   0   1   1   1   0   0   0   1   1   1   2   1   2   1   1   0   0   2   0   1   1   0   2   0   2   1   1   0   1   0   1   0   0   1   2   0   1   1   0   0   1   1   1   1   2   1   1   0   0   2   1   1   1   2   1   1   1   0   1   1   1   1   0   2   1   1   1   0   2   2   1   1   0   1   1   1   2   1   2   1   1   0   1   0   1   1   2   1   2   1   2   1   1   2   2   2   1   2   2   1   0   1   2   0   1   1   1   1   0   1   1   0   0   2   1   1   1   2   2   1   0   1   1   1   1   1   2   2   0   2   1   1   1   1   1   2   0   1   0   0   2   0   0   1   1   0   1   1   1   2   2   0   2   0   0   1   1   2   1   1   1   2   1   2   2   1   2   0   2   1   0   1   1   1   1   1   2   2   0   1   2   0   1   0   1   1   0   1   0   0   0   0   2   1   0
 MK-5-12                1   2   2   1   0   0   1   2   1   0   0   0   1   1   1   2   1   2   1   1   1   1   2   1   1   1   0   2   0   2   1   1   0   1   0   1   0   0   1   1   0   1   0   0   1   1   1   1   1   1   2   1   1   0   2   1   1   1   1   1   1   1   0   0   1   0   1   0   1   1   1   2   0   2   1   1   1   0   1   1   1   2   1   2   2   1   0   1   1   1   1   1   1   2   1   2   1   1   2   2   2   1   2   1   1   0   1   2   0   1   0   1   1   0   1   1   0   0   2   1   1   1   2   2   1   1   1   2   1   1   1   2   2   0   2   1   1   1   1   1   2   0   1   0   2   2   0   0   1   1   0   1   1   1   2   2   0   2   2   0   1   0   1   2   1   1   2   1   2   2   1   2   0   2   1   0   1   1   1   1   1   2   2   1   1   2   0   1   0   1   2   0   1   0   0   1   0   1   1   0
 MK-5-13                1   1   1   1   0   0   1   2   1   0   0   1   1   1   1   2   1   1   2   1   1   1   2   1   1   1   0   2   0   1   1   1   0   1   0   1   0   0   1   2   1   1   0   0   1   1   1   1   1   1   2   2   1   0   2   1   1   1   1   1   1   1   0   0   1   0   1   0   1   1   1   2   1   2   1   1   1   0   1   1   1   2   1   2   2   1   1   1   0   1   1   2   1   2   1   1   1   1   2   2   2   1   2   1   1   0   1   1   0   1   1   1   1   1   1   0   0   0   1   1   2   2   2   2   1   1   1   2   0   1   1   2   2   0   1   1   2   1   0   0   2   1   1   0   2   2   0   0   1   1   0   1   1   1   1   2   0   2   2   0   1   0   1   2   1   1   2   1   2   2   2   2   0   2   1   0   1   1   1   1   1   2   2   1   1   1   0   1   0   1   2   1   1   0   0   1   0   0   1   0
 MK-5-14                1   1   1   2   0   0   2   2   1   0   0   1   1   1   1   2   1   0   2   1   1   0   2   1   1   2   0   2   0   1   1   1   0   1   1   1   0   0   1   1   2   1   0   0   1   1   0   2   1   1   2   2   1   0   1   1   1   1   1   1   0   1   0   0   1   0   1   0   1   1   1   2   1   2   1   1   1   0   1   1   1   2   1   2   2   1   1   1   0   1   1   1   1   2   1   1   1   1   2   2   2   1   2   1   1   0   1   1   0   1   1   1   1   1   1   0   0   0   1   1   2   2   2   2   1   1   2   1   1   1   1   2   2   1   1   0   2   1   0   1   2   1   1   1   2   2   0   0   1   1   0   1   1   1   1   1   0   1   2   0   1   0   1   2   1   2   2   1   2   2   1   2   0   1   1   1   1   1   1   1   1   2   2   2   1   1   1   1   1   0   2   1   1   0   0   1   0   0   1   1
 MK-5-15                2   1   1   2   1   0   2   2   1   0   2   1   1   1   1   2   1   0   2   1   1   0   1   1   1   2   0   1   1   1   1   1   1   1   1   1   0   0   1   1   1   0   0   0   1   1   1   2   1   1   2   2   1   0   1   1   1   2   1   1   1   1   0   0   1   0   1   0   1   1   1   1   1   2   1   2   1   0   1   1   1   2   1   2   1   1   0   1   0   2   1   1   1   2   1   1   1   0   2   2   2   1   2   1   0   0   1   1   0   1   1   2   1   1   1   0   0   0   1   1   2   2   1   2   1   1   2   1   1   0   1   2   1   1   1   0   1   0   0   1   1   1   1   2   2   2   0   0   1   1   0   1   1   1   1   1   0   1   2   0   1   0   1   1   1   2   2   1   2   2   1   2   0   1   1   1   1   1   1   1   1   2   2   2   2   0   1   1   1   0   2   1   1   0   0   1   1   0   1   1
 MK-5-16                2   1   1   2   1   0   2   2   1   0   1   0   0   1   1   2   2   0   2   1   1   0   1   1   1   1   0   1   1   1   1   1   1   1   1   1   0   0   2   1   2   0   0   0   1   1   1   2   1   1   2   2   1   1   2   2   1   2   1   1   1   1   0   0   1   0   1   0   1   1   1   1   1   1   1   1   1   0   1   1   1   2   1   2   1   1   0   1   0   2   1   1   1   1   1   1   1   0   2   2   2   1   2   1   0   1   2   1   0   1   1   2   1   1   1   0   0   0   1   1   2   2   2   2   1   1   2   1   1   0   1   2   1   2   1   0   0   0   0   1   1   1   1   2   2   1   0   0   1   1   1   1   1   1   1   1   0   1   2   0   1   0   0   1   2   2   2   0   2   1   1   2   0   0   1   1   1   2   1   1   1   2   2   2   1   0   1   0   0   1   2   0   2   0   0   1   1   0   1   1
 MK-6-1                 1   1   2   0   2   2   2   1   0   1   1   1   0   1   2   0   2   0   1   1   2   0   1   1   1   0   1   1   1   1   1   0   2   1   0   1   0   1   1   1   0   1   1   2   2   1   1   1   1   0   0   1   1   0   2   1   1   1   1   0   1   1   1   0   1   2   1   2   2   1   1   1   2   1   0   1   1   1   0   0   2   0   1   2   0   1   2   1   2   2   1   1   1   2   2   1   2   0   0   1   0   1   1   1   1   2   1   0   1   2   1   2   1   1   1   1   1   1   1   1   2   2   1   0   1   1   1   2   1   1   1   2   0   1   2   1   1   1   1   0   2   0   0   0   1   2   1   2   2   0   2   2   1   2   1   1   1   1   0   2   0   1   0   1   2   2   1   2   1   2   0   1   2   1   1   0   1   1   2   2   0   2   0   1   1   0   2   2   1   0   0   0   2   2   2   1   2   1   0   1
 MK-6-2                 1   1   2   0   2   2   2   1   1   2   1   1   0   1   2   0   2   0   1   1   2   1   1   1   1   0   1   1   1   1   1   0   2   1   0   1   0   1   1   1   0   1   1   2   2   1   1   1   1   0   0   1   1   1   2   1   1   1   1   0   1   1   1   0   1   2   1   2   1   1   1   1   2   1   0   1   1   0   0   1   1   0   1   1   1   1   2   1   2   2   1   2   1   1   2   2   2   0   0   1   1   1   1   1   2   1   1   0   1   2   1   1   1   0   1   2   1   1   1   1   2   1   2   0   1   1   1   2   1   1   1   2   1   1   2   1   1   1   2   1   2   0   1   1   1   2   1   2   2   0   2   2   1   2   1   1   1   1   0   2   0   2   1   0   2   2   1   2   1   2   1   0   2   1   1   1   1   1   2   2   0   2   2   1   1   0   2   2   1   0   0   0   1   2   2   1   2   1   0   1
 MK-6-3                 1   1   2   0   2   2   2   1   1   2   1   1   0   2   2   0   2   0   1   1   2   1   1   1   1   0   1   1   1   1   1   0   2   1   0   1   0   1   1   1   0   1   1   1   1   1   1   1   0   0   0   1   1   1   1   1   1   1   1   0   1   2   1   0   1   2   1   2   1   1   1   1   2   1   0   1   1   0   0   1   1   0   1   1   1   1   1   1   2   2   1   2   1   1   1   2   2   0   0   2   1   0   1   1   2   0   1   0   1   2   1   1   1   0   1   2   0   1   1   1   2   1   2   1   1   1   1   2   1   1   1   2   1   1   2   1   1   1   2   0   2   0   1   2   2   2   1   2   2   0   2   1   1   2   2   2   1   1   0   2   0   2   0   0   2   2   1   2   1   2   1   0   2   1   0   1   1   1   1   2   0   2   1   1   2   0   2   2   1   0   0   0   1   2   2   1   1   1   0   1
 MK-6-4                 1   1   2   0   2   2   1   1   1   2   1   1   1   2   2   0   2   0   0   1   2   1   1   1   1   1   1   2   1   1   1   0   1   1   0   1   0   1   0   1   0   0   1   1   1   1   1   1   0   0   0   1   1   1   1   1   1   1   1   0   1   2   0   2   0   2   2   1   1   1   1   1   0   1   1   1   1   0   0   1   1   0   1   1   0   1   1   1   2   2   1   2   1   1   1   2   2   1   0   2   1   0   1   1   2   1   1   0   1   1   1   1   1   0   1   2   0   2   1   1   2   1   2   1   1   1   1   2   1   1   1   2   2   2   2   2   1   1   2   1   2   0   1   2   2   2   1   2   2   1   2   1   1   2   1   2   1   1   0   2   0   2   0   1   2   2   1   2   1   2   1   0   2   1   0   2   1   1   2   2   0   2   1   1   2   1   1   2   1   1   0   0   2   2   2   1   1   1   0   0
 MK-6-5                 1   1   2   0   1   1   1   1   2   2   1   1   1   2   2   1   2   0   0   1   2   1   1   1   0   2   1   2   1   2   2   0   1   2   0   1   0   1   0   1   1   1   1   1   2   1   1   1   0   0   0   1   1   1   1   0   1   1   1   1   1   2   0   2   0   2   2   1   1   1   1   0   0   1   1   1   1   0   0   1   1   0   1   0   0   1   1   0   2   2   1   2   1   1   1   2   2   1   0   2   1   0   1   2   2   1   1   0   1   2   1   1   1   0   1   0   0   2   1   1   2   1   1   1   1   0   1   2   1   1   1   2   1   2   2   2   1   1   2   1   2   0   1   2   2   2   1   2   2   1   2   1   1   2   1   2   0   1   1   2   0   2   0   1   2   2   2   2   1   2   1   2   2   1   0   2   0   1   2   2   0   2   1   1   1   1   1   2   1   2   0   0   1   2   2   2   1   1   0   1
 MK-6-6                 2   1   2   0   1   1   1   1   2   2   1   1   1   2   2   1   2   1   0   0   2   1   1   1   1   1   1   2   1   2   2   0   0   1   0   1   0   1   0   1   1   1   1   1   1   0   1   1   0   1   1   2   1   1   1   0   1   2   1   1   1   2   0   2   0   2   2   1   1   1   1   0   0   2   1   1   1   1   0   1   1   0   1   0   0   1   1   0   2   2   1   2   1   1   2   2   1   1   0   1   1   0   1   2   2   1   1   1   1   2   1   1   0   0   1   1   0   1   1   1   2   1   1   1   1   1   1   1   1   1   1   2   1   2   2   2   1   1   2   2   2   0   1   2   2   2   1   2   1   1   1   1   1   1   2   2   0   1   1   2   0   2   0   1   1   2   2   1   1   2   1   1   2   1   0   2   1   1   2   2   0   2   1   0   1   1   1   2   1   2   0   0   1   2   1   2   1   1   0   1
 MK-6-7                 2   1   1   1   1   0   1   1   2   2   1   1   1   2   2   1   2   1   0   0   1   1   1   1   1   1   1   2   1   2   1   0   1   1   0   1   0   1   0   1   1   1   1   1   1   0   1   1   0   1   1   2   2   1   1   0   1   2   0   1   1   2   0   2   1   2   2   1   1   1   1   0   0   2   1   1   1   1   0   1   1   0   2   0   0   1   2   1   2   2   1   2   1   1   2   2   1   1   0   0   1   0   1   2   2   1   1   1   1   2   1   2   1   0   1   1   0   1   1   1   2   1   1   1   1   0   1   1   2   1   1   2   1   2   2   1   2   1   2   2   2   0   1   2   2   1   1   2   1   2   1   1   1   1   2   2   0   1   1   2   1   2   0   2   1   1   2   1   1   2   1   1   2   2   0   2   1   0   2   2   0   2   1   0   1   1   1   1   1   2   0   1   2   2   1   2   1   2   0   0
 MK-6-8                 2   1   2   0   1   0   1   1   2   2   1   1   1   2   1   1   1   1   1   0   1   1   1   1   1   2   1   2   1   2   1   0   1   0   0   1   1   1   0   1   1   1   1   2   1   0   1   1   0   1   1   2   2   1   1   0   1   2   0   1   1   2   0   2   1   2   2   2   1   1   1   0   1   1   2   1   0   1   0   1   1   1   1   1   0   0   1   1   2   2   1   2   1   0   2   2   1   1   0   0   2   0   1   2   2   0   2   1   1   2   1   1   1   0   1   1   0   1   1   1   2   0   1   1   1   0   1   1   1   2   1   2   1   1   1   1   1   1   2   2   2   0   1   2   2   0   1   1   1   2   1   1   1   1   2   2   0   1   1   2   1   2   0   2   1   1   1   1   1   2   1   1   2   2   1   2   1   0   2   2   0   2   1   0   2   1   1   1   1   2   0   1   2   2   1   2   1   1   0   1
 MK-6-9                 2   2   2   1   1   0   1   1   2   2   1   1   1   2   1   1   1   0   1   1   1   1   1   1   1   2   1   2   1   2   1   0   1   0   0   1   1   1   0   2   1   1   1   2   1   0   1   1   1   2   1   2   2   1   1   0   1   2   1   1   1   2   0   2   1   1   2   2   0   1   1   0   1   1   2   1   0   1   1   1   1   1   1   1   0   0   1   1   2   2   1   2   1   0   1   2   1   0   0   0   2   1   0   2   2   0   2   1   1   2   1   1   2   0   1   1   0   1   1   1   1   0   1   1   1   0   1   1   1   2   1   1   1   2   0   1   1   0   2   1   2   0   1   2   1   1   1   1   1   2   2   1   0   1   2   2   0   1   1   2   1   2   0   2   1   1   1   1   1   2   1   1   2   2   1   2   1   0   2   2   0   2   1   0   1   1   1   2   1   2   0   1   2   2   1   2   1   1   1   1
 MK-6-10                1   2   2   1   1   0   1   1   2   2   1   1   1   1   1   1   1   0   1   0   2   1   1   1   1   1   1   2   1   2   1   0   1   0   0   1   1   1   1   2   1   1   1   2   1   0   1   1   1   1   1   1   2   1   0   0   1   2   2   1   1   2   0   2   1   2   1   2   0   0   1   0   1   1   1   1   0   1   0   1   1   1   1   1   0   0   0   1   2   2   1   2   1   0   1   1   1   0   0   0   2   1   0   2   1   1   2   0   1   2   1   1   2   0   1   1   0   1   1   1   1   0   0   2   1   1   1   2   0   2   1   1   1   1   0   1   1   0   2   1   2   1   1   2   1   1   1   1   1   2   2   1   1   1   1   2   0   2   1   2   1   2   1   2   1   0   1   1   2   2   1   1   1   2   1   2   1   0   1   2   0   2   1   0   1   1   1   2   1   2   0   1   2   2   1   1   0   1   0   1
 MK-6-11                1   2   1   1   1   0   1   1   2   2   2   1   2   1   1   1   0   0   1   0   2   1   1   1   1   1   1   2   1   1   1   0   1   0   0   1   1   1   1   2   1   1   2   2   0   0   1   1   1   1   1   2   2   1   0   1   1   2   1   1   2   2   0   2   1   1   1   2   0   1   1   0   1   1   1   1   0   2   0   1   1   1   1   1   0   0   1   1   2   2   1   1   1   0   1   0   0   0   0   0   1   1   0   2   2   1   2   0   2   2   2   1   1   1   1   1   1   1   1   1   1   0   0   2   1   2   1   2   0   2   1   1   1   1   0   1   1   0   2   1   2   0   1   2   1   1   2   1   1   2   2   1   1   1   1   2   0   2   1   2   1   2   1   2   1   0   1   1   2   1   2   1   1   2   1   2   1   0   1   1   0   2   1   1   1   1   1   2   1   2   0   1   2   2   1   1   0   1   0   1
 MK-6-12                1   2   1   1   1   1   1   1   1   2   2   2   2   1   1   2   0   1   1   0   2   1   1   1   1   1   2   2   1   1   1   0   1   0   0   1   0   1   1   1   1   1   2   2   0   1   1   1   2   1   2   2   1   1   0   1   2   2   1   1   2   2   0   2   1   1   1   2   0   1   1   0   1   1   1   1   0   2   0   1   0   1   1   1   0   0   1   1   2   1   1   1   1   0   1   0   0   1   0   0   2   1   1   2   2   1   2   0   2   2   2   2   1   0   0   1   1   1   0   1   1   0   1   2   1   2   1   2   2   2   1   1   1   1   0   1   1   0   2   2   1   0   1   2   1   1   1   2   1   2   2   1   2   2   1   2   0   2   1   2   1   1   1   2   2   0   1   1   2   1   2   1   1   1   1   2   1   0   1   1   0   2   0   1   1   0   1   2   1   2   1   1   1   2   1   1   0   1   1   1
 MK-6-13                1   2   1   1   1   0   1   1   1   2   2   2   2   1   1   2   1   1   1   1   2   1   2   1   1   1   2   2   1   0   1   0   1   0   0   1   0   1   1   1   2   1   2   2   0   1   1   1   2   2   2   2   1   1   0   1   2   1   1   1   1   2   0   2   1   2   1   2   0   2   1   0   1   2   1   1   0   2   0   1   0   1   1   1   0   0   1   1   2   0   1   1   1   1   1   0   0   1   0   1   2   0   1   2   2   1   2   1   1   2   1   1   1   0   0   1   1   1   0   1   2   0   1   2   1   2   1   2   2   2   0   1   1   1   0   1   1   0   2   2   1   0   1   2   2   1   1   2   1   2   2   1   2   2   1   2   0   2   1   2   2   1   1   2   1   0   1   1   2   1   2   1   0   2   2   1   1   0   1   1   0   2   1   1   0   0   2   1   1   2   1   1   1   2   1   1   1   1   1   1
 MK-6-14                1   2   1   1   1   0   1   1   1   1   2   2   2   1   1   1   1   1   1   1   2   1   2   1   1   1   2   2   1   0   1   1   1   0   0   1   0   1   0   0   2   1   2   2   0   1   1   1   2   2   2   2   2   1   0   2   1   1   1   1   1   2   0   2   0   1   1   2   0   2   1   0   1   2   1   0   0   1   0   1   2   1   1   1   0   0   1   1   2   1   1   1   1   1   1   0   1   1   0   1   2   1   1   2   2   1   2   1   1   2   1   1   0   0   0   1   1   0   0   1   2   0   1   2   1   2   1   2   2   2   0   0   1   1   0   1   1   0   2   2   1   0   1   2   2   1   1   2   1   2   2   1   2   2   1   2   0   2   1   2   2   1   1   2   1   0   1   2   1   1   2   1   0   2   2   1   1   0   1   1   0   2   1   1   1   0   2   2   1   2   1   0   1   1   2   1   1   0   1   1
 MK-6-15                1   1   1   2   0   0   1   0   1   0   2   2   2   1   2   1   1   2   1   0   2   1   2   1   1   0   2   2   1   1   2   1   1   0   0   1   0   1   1   0   1   1   2   2   0   1   1   1   1   2   2   2   2   1   0   2   1   1   1   1   1   2   0   2   0   1   1   2   0   2   2   0   1   1   1   0   0   1   0   0   2   1   1   1   1   0   1   1   2   1   1   2   1   0   1   0   1   1   0   1   2   0   1   2   2   1   1   1   1   2   1   1   1   0   0   1   1   0   0   1   2   0   1   2   1   2   1   2   2   1   1   0   1   1   0   1   1   0   1   2   1   0   1   2   2   2   2   2   1   2   2   1   2   2   1   2   0   2   1   2   2   1   1   2   1   0   1   2   1   1   2   0   0   2   2   1   1   0   1   1   0   2   1   1   1   0   1   2   1   2   2   0   1   1   2   2   1   0   1   1
 MK-6-16                1   1   1   2   0   0   1   0   1   0   2   2   2   1   2   2   1   2   1   0   2   1   2   1   1   1   2   2   1   1   2   0   2   1   0   1   1   1   1   0   1   1   2   2   0   1   1   1   1   2   2   2   2   1   0   2   2   1   1   1   1   2   0   2   0   1   1   2   0   2   1   1   1   1   1   1   0   1   0   0   2   1   1   0   1   0   1   1   2   1   1   2   1   0   1   0   1   1   1   1   0   0   1   2   2   1   1   1   1   2   1   1   1   0   1   1   1   0   0   1   2   1   2   1   1   2   1   2   2   1   1   0   1   1   0   1   1   1   2   2   1   0   1   1   2   1   2   1   1   2   2   1   2   2   0   2   0   2   2   2   2   0   1   2   1   0   1   2   1   1   2   0   0   1   2   1   1   0   1   1   1   2   1   0   1   0   1   2   1   2   2   0   1   1   2   2   1   2   1   1
 
!****************************************** Phenotypic Data **********************************************************
!-100.0 is resevred for missing phenotype
SimulatedTrait1         9.7941   10.3025   10.3061   10.3810    9.9554    9.4769   10.5983   10.7530   10.0370   10.4053    8.1225    9.6427   11.5686   10.6955   10.9467   10.3599   10.7381    9.1265    9.1712   10.4981   10.0266   10.4699    8.2729    8.6616    9.4346    9.6933    9.9744    8.4164    9.5629   10.3776   11.2029    9.7724   11.0602    9.9544    9.1881    7.6364   12.1086    9.4701   11.4446   10.6545   10.4600    8.9235   10.0244    9.1997    7.7982    8.3598    9.8085    7.7835   10.4640   10.0117   10.4836    9.5378   10.2734   10.7444   10.4617   10.0867    9.8707    9.9208    9.9204   11.7221   10.3737   11.2559   10.3968   10.5453    8.1011   12.1859   10.9089   11.7681    9.8714   10.4530    8.8603   10.8361    7.5443    9.3143   10.7654   10.9117   11.1613   10.6416    9.8031    8.7008   10.7565   11.4118    9.7707    9.4374   10.5424    8.8268    8.9920    9.8748    9.6010   10.0750   10.5613    9.9175    9.0480   10.0399   10.2806   10.9838    9.6971    9.9718    9.5252    9.8500    9.7882    8.8937   10.1541   11.7915   10.7719    8.5552    9.3478    9.1164    9.5300   10.0309    9.3850    8.7212   10.0009    9.5072   11.1735    8.5636   10.2066    9.9838    9.3621   10.8578    9.6056   10.3294    9.1517   11.9103   10.5359   10.3470    9.4086   10.1464   10.5486   12.3374    9.7748   10.8853   10.2095   10.8106   10.7558   10.4329    9.6851    9.5398   10.7554   10.1295    9.6777    9.1464    9.8090   11.5922    8.5502    9.1081   10.4986    9.1909    8.9896   10.7037    9.5850    9.6949    9.8891   11.1147   10.5241   10.2108    9.3404   10.7320    9.6748    9.5943   10.1755    9.2730    9.1835    9.4626    9.9540    9.2870   11.4464    9.6959    9.0295    8.3138    9.8840   10.1276   11.2595   11.5605    8.3026   10.1617   11.8738    8.9148    8.1480    9.4081   10.7697    8.5509   10.1558    8.8408   11.4911    9.9987    9.9555    9.9237    9.9578    7.7727   10.3599    9.6765   10.9081   10.1589    9.8535   10.7919    9.9509    9.5138   10.4120   10.3320
 
