# Supplementary material for: Inclusive Composite Interval Mapping of QTL by Environment Interactions in Biparental Populations
Source: PLoS One. 2015 Jul 10;10(7):e0132414. doi: 10.1371/journal.pone.0132414 (PMC4498613; doi:10.1371/journal.pone.0132414)
Supplement: S2 File — (ZIP) [file pone.0132414.s002.zip › F2 population/e=1/run_00012.met]

!**********************Note: lines staring with "!" are remarks and will be ignored in the program********************
!*********************************General Information**********************************
!Assuming F1 = P1 x P2, populations available in QTL IciMapping are: 
!  1, P1BC1F1 = P1 x F1, the first backcrossing where P1 is used as the recurrent parent;
!  2, P2BC1F1 = P2 x F1, the first backcrossing where P2 is used as the recurrent parent;
!  3, F1DH, F1-derived doubled haploids; 
!  4, RIL or F1RIL, recombination inbred lines through the repeated selfing of F1;
!  5, P1BC1RIL, recombination inbred lines through the repeated selfing of P1BC1F1;
!  6, P2BC1RIL, recombination inbred lines through the repeated selfing of P2BC1F1;
!  7, F2, the selfing generation of F1;
!  8, F3, the selfing generation of F2;
!  9, P1BC2F1, the second backcrossing where P1 is used as the recurrent parent; 
! 10, P2BC2F1, the second backcrossing where P2 is used as the recurrent parent;
! 11, P1BC2RIL, recombination inred lines through the repeated selfing of P1BC2F1; 
! 12, P2BC2RIL, recombination inred lines through the repeated selfing of P2BC2F1; 
! 13, P1BC1F2, the selfing generation of P1BC1F1; 
! 14, P2BC1F2, the selfing generation of P2BC1F1; 
! 15, P1BC2F2, the selfing generation of P1BC2F1; 
! 16, P2BC2F2, the selfing generation of P2BC2F1; 
! 17, P1BC1DH, P1BC1F1-derived doubled haploids; 
! 18, P2BC1DH, P2BC1F1-derived doubled haploids; 
! 19, P1BC2DH, P1BC2F1-derived doubled haploids; 
! 20, P2BC2DH, P2BC2F1-derived doubled haploids; 
   7      !Mapping Population (see remarks above)
   2      !Mapping Function (1 for Kosambi; 2 for Haldane; 3 for Morgan)
   2      !Marker Space Type (1 for intervals; 2 for positions)
   1      !Marker Space Unit(1 for centiMorgans; 2 for Morgan)
   6      !Number of Chromosomes (or Linkage Groups)
 200      !Size of the mapping population
   1      !Number of environments
 
!***************************************** Chromosomes and Linkage Maps **********************************************
!Chromosome                 NumMarkers
-CH1                        16
-CH2                        16
-CH3                        16
-CH4                        16
-CH5                        16
-CH6                        16
!Linkage map (Marker name followed by position or the interval length)
 MK-1-1                1     0.000
 MK-1-2                1    10.000
 MK-1-3                1    20.000
 MK-1-4                1    30.000
 MK-1-5                1    40.000
 MK-1-6                1    50.000
 MK-1-7                1    60.000
 MK-1-8                1    70.000
 MK-1-9                1    80.000
 MK-1-10               1    90.000
 MK-1-11               1   100.000
 MK-1-12               1   110.000
 MK-1-13               1   120.000
 MK-1-14               1   130.000
 MK-1-15               1   140.000
 MK-1-16               1   150.000
 MK-2-1                2     0.000
 MK-2-2                2    10.000
 MK-2-3                2    20.000
 MK-2-4                2    30.000
 MK-2-5                2    40.000
 MK-2-6                2    50.000
 MK-2-7                2    60.000
 MK-2-8                2    70.000
 MK-2-9                2    80.000
 MK-2-10               2    90.000
 MK-2-11               2   100.000
 MK-2-12               2   110.000
 MK-2-13               2   120.000
 MK-2-14               2   130.000
 MK-2-15               2   140.000
 MK-2-16               2   150.000
 MK-3-1                3     0.000
 MK-3-2                3    10.000
 MK-3-3                3    20.000
 MK-3-4                3    30.000
 MK-3-5                3    40.000
 MK-3-6                3    50.000
 MK-3-7                3    60.000
 MK-3-8                3    70.000
 MK-3-9                3    80.000
 MK-3-10               3    90.000
 MK-3-11               3   100.000
 MK-3-12               3   110.000
 MK-3-13               3   120.000
 MK-3-14               3   130.000
 MK-3-15               3   140.000
 MK-3-16               3   150.000
 MK-4-1                4     0.000
 MK-4-2                4    10.000
 MK-4-3                4    20.000
 MK-4-4                4    30.000
 MK-4-5                4    40.000
 MK-4-6                4    50.000
 MK-4-7                4    60.000
 MK-4-8                4    70.000
 MK-4-9                4    80.000
 MK-4-10               4    90.000
 MK-4-11               4   100.000
 MK-4-12               4   110.000
 MK-4-13               4   120.000
 MK-4-14               4   130.000
 MK-4-15               4   140.000
 MK-4-16               4   150.000
 MK-5-1                5     0.000
 MK-5-2                5    10.000
 MK-5-3                5    20.000
 MK-5-4                5    30.000
 MK-5-5                5    40.000
 MK-5-6                5    50.000
 MK-5-7                5    60.000
 MK-5-8                5    70.000
 MK-5-9                5    80.000
 MK-5-10               5    90.000
 MK-5-11               5   100.000
 MK-5-12               5   110.000
 MK-5-13               5   120.000
 MK-5-14               5   130.000
 MK-5-15               5   140.000
 MK-5-16               5   150.000
 MK-6-1                6     0.000
 MK-6-2                6    10.000
 MK-6-3                6    20.000
 MK-6-4                6    30.000
 MK-6-5                6    40.000
 MK-6-6                6    50.000
 MK-6-7                6    60.000
 MK-6-8                6    70.000
 MK-6-9                6    80.000
 MK-6-10               6    90.000
 MK-6-11               6   100.000
 MK-6-12               6   110.000
 MK-6-13               6   120.000
 MK-6-14               6   130.000
 MK-6-15               6   140.000
 MK-6-16               6   150.000
!*********************************** Marker Types ********************************************************************
!Co-dominant marker: When heterozygote F1 is present, P1 is coded as 2, F1 is coded as 1, and P2 is coded as 0; Otherwise, P1 is coded as 2, and P2 is coded as 0. 
!Dominant marker: When heterozygote F1 is present, P1 and F1 are coded as 12, and P2 is coded as 0; Otherwise, P1 is coded as 2, and P2 is coded as 0.  
!Recessive markers: When heterozygote F1 is present, P1 is coded as 2, and F1 and P2 are coded as 10; Otherwise, P1 is coded as 2, and P2 is coded as 0. 
!Missing marker is coded as -1. 
 MK-1-1                 1   1   1   0   1   1   1   1   1   0   0   2   1   0   1   1   0   2   0   1   1   2   1   1   0   2   1   0   1   1   1   1   2   0   2   1   0   1   2   1   2   1   1   1   2   1   2   1   0   1   0   2   1   0   1   0   0   1   2   0   1   1   1   1   1   1   1   1   0   1   0   1   1   1   1   0   0   2   0   2   2   0   1   2   1   1   0   0   1   1   0   1   2   2   0   1   2   1   2   0   1   1   1   1   0   1   0   1   1   0   2   0   1   1   0   1   0   2   0   0   0   1   2   1   1   0   1   1   0   2   1   0   0   1   0   0   1   2   1   1   1   1   0   2   0   1   1   2   0   0   1   0   1   2   2   2   1   0   1   0   1   1   1   2   1   1   2   1   0   2   1   1   2   1   0   1   0   1   1   0   1   1   1   1   1   1   1   1   1   0   0   0   0   2   0   0   1   2   2   1
 MK-1-2                 1   1   1   0   1   2   1   1   1   0   0   2   1   1   1   1   0   2   0   1   1   2   1   1   0   2   1   0   1   1   1   1   2   0   2   1   1   1   2   1   2   2   2   1   2   1   2   0   0   2   1   1   1   0   0   0   1   1   2   0   1   1   1   1   0   1   1   1   0   1   0   1   1   1   1   0   0   2   0   2   2   0   2   2   1   2   0   1   1   1   0   1   2   2   0   1   2   1   2   1   2   1   1   1   0   1   0   0   1   0   2   1   1   1   0   1   0   2   0   1   0   1   1   1   1   0   1   1   0   2   1   0   0   1   0   0   1   2   1   1   1   0   0   2   0   1   1   1   0   0   1   0   1   1   1   2   1   0   1   0   1   1   1   1   1   1   2   1   1   2   1   1   2   1   0   2   0   0   1   1   1   1   1   1   1   1   1   1   1   0   0   0   1   1   0   1   1   2   2   1
 MK-1-3                 1   2   0   0   1   2   1   1   1   1   1   2   1   1   1   1   0   2   0   1   2   2   1   1   0   0   1   0   1   1   1   1   2   0   2   1   1   1   2   1   2   2   2   1   1   1   2   0   1   2   1   1   2   0   0   0   0   1   2   1   1   1   1   1   0   1   1   1   0   1   0   0   1   1   1   0   0   1   1   2   0   0   2   2   1   2   0   1   1   1   0   1   2   2   0   1   2   1   2   1   2   1   1   1   0   0   0   0   2   0   2   0   1   1   2   1   0   2   0   1   0   1   1   1   1   1   1   1   1   2   1   2   0   1   0   0   1   2   1   1   1   0   0   2   0   0   0   1   0   0   2   0   2   1   1   2   1   0   1   0   1   1   1   1   1   1   2   0   1   2   1   1   2   1   0   2   0   0   1   1   1   1   1   1   1   1   1   1   1   0   0   0   1   1   0   2   1   2   2   1
 MK-1-4                 1   2   0   0   2   2   1   1   1   1   1   2   1   1   1   1   0   2   0   1   2   1   1   1   0   0   1   0   1   1   0   1   1   0   1   1   1   2   2   1   2   2   2   1   1   1   2   0   2   2   1   1   1   0   0   0   0   2   2   1   0   1   1   2   0   1   1   1   0   2   0   0   1   1   1   0   0   1   1   1   0   0   2   2   1   2   0   1   1   2   1   1   1   2   0   1   2   1   2   1   2   1   1   1   0   1   0   0   2   1   1   0   2   1   2   1   0   2   0   2   1   0   1   1   1   1   1   1   1   2   1   2   0   1   0   0   0   2   1   1   1   0   0   2   0   0   0   2   0   0   2   0   1   1   1   2   1   1   1   0   2   1   1   1   1   1   2   1   1   2   1   1   2   1   0   2   0   0   1   2   2   1   2   1   1   1   1   1   1   1   0   0   1   1   0   2   1   2   2   1
 MK-1-5                 1   2   0   1   2   1   1   1   1   1   1   2   2   1   1   1   0   2   0   1   2   1   1   0   0   0   0   0   1   1   0   1   1   0   1   1   1   2   2   1   2   1   2   1   1   1   2   0   2   2   1   1   0   0   0   0   0   1   2   1   0   1   1   2   0   1   1   1   0   2   0   0   2   1   1   0   0   1   1   1   0   1   2   2   1   1   0   2   1   2   1   1   1   2   0   1   1   1   2   0   2   1   1   1   0   1   2   1   2   2   2   0   2   1   2   1   0   2   0   1   0   0   2   1   1   1   1   1   0   2   1   2   0   1   0   0   0   1   1   1   1   0   0   1   0   1   1   1   0   1   2   0   1   1   1   1   1   1   1   0   2   0   1   1   1   1   2   1   1   2   1   1   2   2   0   2   0   0   1   2   2   1   2   1   1   1   1   1   1   1   0   0   1   1   0   2   1   2   1   1
 MK-1-6                 1   2   0   2   2   1   1   1   0   1   1   2   2   1   1   1   1   2   0   1   2   1   1   0   0   0   0   0   1   1   0   1   2   0   2   1   1   2   2   0   2   1   2   1   2   1   2   2   2   2   1   1   0   0   0   1   0   1   2   1   0   1   1   2   1   1   1   1   0   2   0   0   2   0   1   0   1   1   1   1   0   1   2   2   1   0   0   2   1   2   1   1   1   2   1   1   1   1   1   1   2   2   1   1   0   2   2   2   2   2   2   1   2   1   2   1   0   2   0   1   0   0   2   1   1   0   1   0   1   2   1   1   0   1   0   0   1   1   1   1   1   0   0   1   0   1   1   1   0   1   1   0   1   1   1   1   1   1   1   0   2   0   1   2   2   1   2   1   1   2   1   1   2   2   0   1   0   0   1   2   2   1   2   1   1   1   1   1   1   1   1   0   1   1   0   2   1   2   1   1
 MK-1-7                 1   1   0   2   2   1   2   1   1   1   1   2   2   1   1   1   1   2   0   1   2   1   1   1   0   1   0   0   1   1   0   1   2   0   2   1   2   2   2   0   2   1   2   1   2   1   2   2   2   2   1   1   0   1   0   1   0   1   2   1   0   1   1   1   2   2   1   1   0   2   0   1   2   0   1   0   1   1   1   1   0   1   2   2   1   0   0   1   1   2   1   1   1   2   1   1   1   1   1   1   2   2   0   0   0   2   2   2   2   2   2   1   1   1   2   2   1   2   0   1   0   0   2   1   1   0   1   0   1   2   0   1   0   1   0   0   1   1   1   1   1   0   0   1   1   1   1   1   0   1   1   0   1   1   1   1   1   1   1   1   2   0   2   2   1   1   2   1   1   1   1   2   2   2   0   1   0   0   1   2   1   1   2   1   1   1   1   1   1   1   1   0   1   1   0   2   2   2   1   1
 MK-1-8                 1   1   0   2   2   1   2   1   1   1   1   1   2   2   2   1   1   2   0   1   2   1   1   1   0   1   0   0   1   1   1   1   1   0   1   1   2   1   2   0   1   1   2   1   1   1   2   2   2   2   1   1   1   1   0   1   0   1   2   1   0   2   1   1   2   2   1   1   0   2   0   1   2   1   1   1   1   1   1   1   0   1   2   2   1   0   0   1   1   2   2   1   1   2   2   1   2   0   1   1   2   1   0   0   0   2   2   2   1   2   2   1   0   1   2   2   1   2   0   1   0   1   2   1   2   0   1   0   1   2   1   1   0   0   0   0   2   1   0   0   1   1   0   1   1   1   1   1   0   1   2   1   2   1   1   1   1   1   1   1   1   0   2   2   1   1   2   1   2   1   1   1   2   2   0   1   0   1   1   2   1   1   1   1   1   2   1   2   1   1   0   0   1   0   1   2   2   2   1   2
 MK-1-9                 1   1   1   2   2   1   2   1   1   1   1   0   2   2   2   1   1   2   2   1   2   1   1   1   1   1   1   0   1   1   1   1   1   0   1   1   2   1   2   0   2   1   2   1   0   1   1   2   1   1   0   2   0   1   1   2   0   2   1   1   1   2   1   1   2   2   1   1   0   2   1   0   2   1   1   1   1   1   1   1   0   1   2   1   1   0   1   1   2   2   2   1   1   2   2   2   2   0   1   0   2   1   1   0   0   2   2   2   1   2   1   1   0   1   2   2   1   1   0   1   1   2   2   1   2   0   1   0   1   2   1   1   0   0   0   0   2   1   0   0   2   1   0   1   1   1   1   1   0   1   2   1   2   1   2   1   1   1   1   1   1   1   2   2   1   1   2   1   2   1   1   1   2   2   0   1   0   1   1   2   1   1   1   1   1   2   1   2   2   0   1   0   1   0   1   1   1   2   1   2
 MK-1-10                1   2   1   2   2   1   2   1   1   1   1   1   2   2   2   1   1   2   2   1   2   0   1   1   1   1   1   0   1   2   2   2   2   1   1   1   2   0   2   0   2   1   2   1   0   0   1   2   1   1   0   2   0   1   1   2   0   2   1   1   2   1   1   1   2   2   0   1   1   2   1   0   2   1   1   1   1   1   2   1   0   2   2   0   1   0   1   1   1   1   2   1   1   2   2   1   2   0   1   0   1   1   2   0   0   2   1   2   1   2   1   1   0   1   1   2   2   2   0   2   1   2   2   1   2   0   1   1   1   2   1   1   0   0   0   0   2   1   0   0   2   1   0   0   1   1   1   1   0   1   2   1   1   0   1   1   1   1   1   2   1   1   2   2   1   0   2   1   2   1   1   2   1   2   0   1   0   1   1   2   1   2   1   1   1   0   1   2   2   0   1   0   1   1   1   1   1   2   2   2
 MK-1-11                2   2   1   2   1   1   2   2   1   1   1   1   2   2   2   1   1   2   1   1   2   1   1   1   1   1   0   0   1   2   2   2   2   0   1   1   2   0   2   0   2   1   2   1   0   1   1   1   1   1   0   2   0   1   1   2   0   1   1   2   2   2   1   1   2   1   0   1   1   2   1   0   2   2   1   1   0   1   1   2   0   1   2   0   1   0   0   1   1   0   2   1   1   1   2   1   2   0   1   0   1   0   2   0   1   2   1   2   1   2   1   1   0   1   1   2   2   2   0   2   1   2   2   1   2   0   1   1   2   2   1   1   0   0   0   0   2   1   1   0   2   1   0   0   1   1   1   1   0   1   2   1   1   0   1   1   0   1   1   2   1   1   2   2   0   0   2   1   2   1   1   2   1   2   0   1   0   2   1   1   1   2   1   1   0   0   1   2   2   0   1   0   2   1   1   0   1   2   1   2
 MK-1-12                2   2   1   2   1   1   2   2   0   1   1   1   2   2   2   0   1   2   1   1   2   0   1   1   0   1   0   0   1   2   2   2   2   0   1   1   2   0   2   1   2   1   2   1   0   1   1   1   1   1   0   2   0   1   1   2   0   1   1   2   2   2   1   1   1   1   0   1   1   1   1   0   2   2   1   1   1   1   1   1   0   1   2   0   1   0   0   1   1   1   2   1   1   1   1   1   2   0   1   0   1   0   2   0   1   1   1   2   2   2   1   1   0   1   2   2   2   2   0   2   0   2   2   1   2   1   1   2   2   1   1   1   0   0   0   1   1   1   2   0   2   2   1   0   1   1   1   1   0   1   2   2   1   0   1   1   0   1   1   1   2   2   2   2   0   0   2   1   2   1   1   1   1   2   0   1   0   2   1   2   1   2   1   1   0   0   1   2   2   0   0   1   2   1   2   0   1   2   0   1
 MK-1-13                2   1   1   2   1   2   2   2   0   1   1   1   2   2   2   0   1   2   1   0   1   0   2   1   0   1   0   0   1   2   2   2   2   0   1   0   2   0   2   0   2   1   2   1   0   1   1   1   1   1   0   2   0   1   1   2   0   1   1   2   2   2   1   0   1   2   0   1   1   1   1   0   1   2   1   1   1   1   1   0   0   1   1   0   1   1   0   0   1   1   2   1   1   1   1   1   2   0   1   0   1   0   2   0   1   0   1   2   2   2   1   1   1   1   2   2   2   2   0   1   0   2   0   1   0   1   1   2   2   1   1   1   0   0   0   1   1   0   2   0   2   2   1   0   1   1   1   1   0   1   2   2   1   0   1   1   1   1   1   0   2   2   2   2   0   0   2   1   0   1   1   1   1   2   0   1   1   1   1   2   1   2   2   1   0   1   1   2   2   0   1   1   1   1   2   0   1   2   2   1
 MK-1-14                2   1   1   2   2   2   1   1   0   1   1   2   2   2   2   0   1   2   1   0   1   0   2   1   0   1   0   0   1   2   2   2   1   0   2   0   2   0   2   0   2   1   2   1   0   1   1   1   1   1   0   2   1   1   1   2   0   1   1   2   2   1   1   0   0   2   0   0   1   1   0   0   1   2   2   1   1   1   2   1   0   1   1   1   1   1   0   0   1   1   2   1   1   1   1   1   1   0   0   0   2   0   2   0   1   0   1   2   2   2   1   0   1   1   2   1   2   2   0   1   0   1   0   1   0   2   1   2   1   1   1   1   0   0   0   1   1   0   2   0   2   2   1   0   1   1   2   1   0   1   2   2   2   0   1   1   0   0   0   0   2   2   2   2   0   1   2   1   0   1   1   1   1   2   0   1   1   1   1   2   1   2   2   1   1   2   1   2   1   0   1   1   1   1   2   0   1   2   2   1
 MK-1-15                2   1   1   1   2   2   1   1   1   1   1   2   1   2   2   0   1   2   0   1   2   0   1   1   0   1   0   1   1   0   1   2   1   0   2   0   2   1   2   0   2   1   2   2   0   1   1   1   1   0   1   2   1   1   1   2   0   1   1   2   1   1   1   0   1   2   0   0   1   0   0   0   1   1   2   1   1   1   2   0   0   2   0   1   1   1   1   0   0   1   2   1   2   1   1   1   1   0   0   0   2   0   2   0   2   0   1   2   2   2   1   0   1   1   2   1   2   2   0   1   0   1   0   1   0   2   0   2   1   1   1   1   1   0   1   1   1   1   2   0   2   2   1   0   1   1   2   1   0   1   2   1   2   0   1   1   0   1   0   0   2   2   2   2   0   1   2   1   1   1   0   0   1   2   0   1   1   1   1   2   1   2   2   1   1   1   1   2   1   0   1   1   0   1   2   0   1   2   2   1
 MK-1-16                2   1   1   1   2   2   1   1   1   1   0   1   1   2   2   0   1   2   0   1   2   0   2   1   0   1   0   2   1   0   1   2   1   0   2   0   2   1   2   0   1   1   2   2   0   1   2   1   1   0   1   2   1   2   1   2   0   1   1   2   1   2   1   0   1   2   1   1   1   0   1   0   1   1   2   1   1   1   2   0   0   2   0   1   1   1   1   0   0   1   2   1   1   1   1   1   1   0   0   1   2   0   2   1   2   0   1   2   2   2   1   0   1   2   2   1   1   2   0   1   1   2   0   1   0   1   1   2   1   1   1   1   1   0   1   1   2   1   2   0   2   2   2   0   1   1   1   1   0   1   2   1   0   0   1   1   1   2   0   0   2   2   1   2   0   0   2   1   1   1   0   0   1   2   0   1   1   0   0   1   1   2   2   1   1   1   0   1   1   0   1   1   1   2   2   0   0   1   2   1
 MK-2-1                 1   1   1   2   1   0   1   1   1   1   2   1   1   1   1   0   1   1   2   0   2   1   1   1   1   2   0   2   2   0   2   1   0   0   1   0   1   2   1   0   2   2   1   2   1   0   2   0   1   1   2   0   2   0   1   2   1   2   2   0   0   1   2   1   1   1   1   1   1   1   0   1   2   0   1   1   0   2   1   1   0   2   1   1   1   1   0   2   1   2   2   1   1   1   1   2   1   1   2   1   1   2   1   1   2   1   1   0   1   1   2   1   0   1   1   1   1   1   0   1   1   0   1   1   0   1   1   0   0   2   1   1   1   1   0   1   1   2   1   0   1   1   1   1   2   0   1   1   2   1   2   0   1   2   0   2   2   1   2   1   2   1   2   1   2   1   2   2   1   1   1   0   1   0   1   2   1   1   0   2   1   0   1   1   0   2   1   2   1   1   1   1   1   1   1   2   1   1   1   1
 MK-2-2                 2   1   1   1   1   1   1   1   1   1   2   1   1   0   0   1   1   1   2   0   2   1   1   1   1   2   0   2   2   0   1   1   0   0   1   0   1   2   1   1   2   1   1   2   1   0   1   0   1   1   2   0   2   1   1   2   1   2   2   1   0   1   2   1   1   1   1   1   1   1   0   1   2   0   1   1   0   2   1   1   0   2   1   1   1   1   1   2   0   1   2   1   1   1   2   2   1   1   2   0   1   2   1   1   2   1   1   0   0   1   2   1   0   1   1   1   1   1   0   1   1   0   1   1   1   0   1   0   0   2   1   1   1   0   1   1   1   2   2   1   1   1   0   2   2   1   1   1   2   1   2   0   0   2   0   2   2   2   1   1   1   1   2   1   2   1   2   2   1   1   2   0   1   0   1   2   1   1   0   2   1   0   1   1   0   2   1   2   1   1   1   0   1   1   1   2   1   1   0   1
 MK-2-3                 2   1   1   1   1   1   0   1   1   1   1   1   1   1   0   1   1   1   2   0   2   1   1   1   2   2   0   2   2   0   1   1   1   1   1   0   1   1   1   1   2   1   1   1   1   0   1   1   1   1   2   0   2   1   0   2   1   2   2   1   0   0   2   1   1   1   1   0   1   2   1   1   1   0   1   1   0   2   1   1   0   2   1   1   1   1   1   2   0   1   2   2   1   1   1   2   1   1   2   0   1   2   0   1   2   0   1   0   1   1   2   2   0   1   2   1   1   0   0   1   1   0   1   0   1   0   1   0   0   2   1   1   1   0   2   0   0   1   2   1   1   1   1   2   2   1   1   1   1   1   2   0   0   2   0   2   2   2   1   1   1   1   2   1   2   2   2   1   1   1   2   0   1   1   0   2   1   1   1   2   1   1   1   0   0   2   1   2   1   1   1   0   1   1   1   2   1   1   0   1
 MK-2-4                 2   1   1   1   1   1   1   1   2   2   1   1   1   1   0   0   1   1   1   0   1   1   1   1   2   2   2   2   2   1   1   1   1   1   1   2   2   1   1   2   1   1   1   1   1   0   0   1   1   1   1   0   2   1   1   2   1   2   2   1   1   0   2   1   0   1   1   0   1   2   1   1   1   0   1   1   0   2   1   1   0   2   1   1   1   1   0   2   0   1   2   2   1   0   1   2   1   1   1   0   1   2   1   1   1   0   1   0   0   1   1   2   0   1   2   1   1   0   0   1   1   1   1   0   1   0   1   0   0   2   1   1   1   0   1   0   0   1   0   1   1   0   1   2   2   1   1   2   1   1   2   0   0   2   1   2   1   1   1   2   1   0   2   1   2   1   1   1   1   1   2   0   1   1   0   2   1   1   1   1   1   1   1   1   1   2   1   2   1   2   2   0   1   0   1   2   1   1   0   1
 MK-2-5                 1   1   1   2   1   1   1   1   2   2   1   1   0   2   1   0   1   1   2   1   1   1   1   1   2   2   2   2   2   1   1   1   1   1   1   2   1   2   1   1   1   1   1   1   2   0   0   1   1   1   1   0   0   1   1   2   1   2   1   1   1   0   2   1   0   2   1   0   1   1   1   1   1   0   1   1   0   2   1   1   0   1   0   2   0   2   1   2   1   1   2   2   2   1   1   1   1   1   1   0   0   2   1   1   0   0   1   0   1   1   1   2   0   1   2   1   1   0   0   1   1   1   0   1   1   1   0   1   0   2   2   2   1   1   1   0   0   1   0   1   1   0   1   2   2   1   1   1   1   1   2   0   0   2   1   2   2   1   1   2   1   0   2   1   1   1   1   1   1   1   1   0   2   1   0   2   1   1   1   1   1   1   1   0   1   2   1   2   1   2   2   0   0   1   2   2   1   1   0   2
 MK-2-6                 0   1   1   2   1   0   1   1   2   1   1   1   0   2   1   0   1   1   2   2   1   1   1   1   1   2   2   2   1   1   1   1   1   1   0   2   1   1   1   1   1   1   1   1   2   0   1   1   2   0   1   1   1   1   1   2   1   2   1   1   1   0   2   1   0   2   0   0   1   1   1   0   2   0   2   1   1   2   1   1   0   0   0   2   0   2   1   2   2   2   2   2   1   1   1   1   1   1   0   0   0   1   1   1   0   0   1   0   1   1   2   1   0   0   2   1   1   0   0   1   0   2   0   1   1   1   0   1   0   2   2   2   1   1   1   0   0   1   0   0   0   0   2   1   2   1   1   1   2   1   1   0   1   2   2   1   2   1   1   1   1   0   1   1   1   2   1   1   1   1   1   0   2   1   0   2   1   1   0   1   1   1   1   0   1   2   0   2   1   2   2   0   0   1   2   2   1   1   0   2
 MK-2-7                 0   1   1   2   1   0   0   1   1   1   1   1   0   2   2   0   1   1   2   2   1   1   1   1   0   1   1   2   1   1   2   1   1   1   0   2   1   1   1   1   2   0   1   1   2   0   2   0   2   0   1   2   1   1   2   2   1   1   1   1   2   0   2   1   0   2   0   0   1   1   1   0   2   0   2   1   1   2   1   1   0   0   1   2   0   2   0   2   1   2   2   2   1   1   1   1   1   1   0   0   0   2   1   1   0   0   2   0   1   1   2   0   0   0   2   2   1   0   0   1   0   2   0   1   1   0   0   1   0   2   2   2   1   1   1   0   0   1   0   0   0   0   1   1   2   0   1   1   2   1   2   1   1   2   1   1   2   1   1   1   0   0   1   1   2   1   1   1   1   1   1   0   2   1   0   2   1   1   0   1   1   1   1   0   2   2   0   2   1   2   2   0   0   1   2   2   1   1   0   2
 MK-2-8                 0   1   1   1   1   0   0   1   2   1   2   1   0   2   2   0   2   0   2   1   2   1   1   0   1   0   2   2   1   1   1   1   1   0   0   2   1   1   1   2   2   0   1   1   2   0   2   0   2   0   1   1   1   1   2   1   1   1   2   2   2   0   1   1   0   2   0   0   1   1   1   1   1   0   2   1   1   2   1   1   0   1   1   1   0   2   0   2   1   1   1   2   1   1   1   2   2   1   0   0   0   2   1   1   0   1   2   0   1   1   2   1   0   1   2   2   1   0   0   1   0   2   1   1   1   0   0   1   0   1   2   2   0   1   1   0   0   1   0   1   0   1   1   2   2   0   1   1   2   0   2   2   1   2   1   1   2   1   1   1   0   1   1   1   2   1   0   1   0   1   1   0   1   1   2   2   0   1   0   2   1   0   1   0   0   2   0   1   1   2   2   0   0   0   2   2   1   1   0   2
 MK-2-9                 0   1   1   1   1   1   0   1   1   1   2   1   0   2   2   0   2   0   2   1   2   1   1   1   1   0   2   1   1   1   1   1   1   0   0   2   1   2   1   2   2   0   2   1   1   0   2   0   2   0   2   1   0   1   2   1   1   1   2   2   2   0   1   1   0   2   0   0   1   0   1   1   1   0   2   1   1   2   1   1   0   1   1   1   0   2   1   2   0   1   2   2   1   1   1   1   2   1   0   0   0   2   1   1   0   0   2   0   1   1   1   1   0   1   2   2   1   0   0   1   0   2   1   1   1   0   0   1   0   1   1   2   0   1   1   1   0   1   1   2   0   1   1   2   2   0   1   1   2   0   2   2   1   2   1   1   2   1   1   1   0   1   2   1   2   1   1   1   0   1   0   0   1   1   2   2   0   1   1   2   1   0   1   0   0   1   1   1   2   2   2   0   1   0   2   2   1   1   0   1
 MK-2-10                2   1   1   1   1   1   0   1   1   2   2   1   0   2   2   0   2   0   2   2   2   2   1   1   1   0   2   1   0   1   1   1   1   1   0   1   0   2   1   2   1   0   2   1   1   0   2   0   2   0   1   1   0   1   2   1   1   1   2   2   2   0   1   1   0   2   0   0   1   0   1   1   2   0   2   1   1   2   1   1   0   1   1   1   0   2   1   2   1   2   2   2   1   1   1   1   2   0   0   0   0   2   1   1   0   0   2   0   1   1   1   1   0   0   2   2   1   0   0   1   0   2   2   1   1   1   0   1   0   1   1   2   0   1   2   2   0   1   1   2   1   1   1   1   1   0   1   1   2   0   2   1   1   2   1   1   2   1   1   1   0   1   2   1   2   1   0   1   0   1   0   0   1   1   2   1   1   1   1   2   0   0   1   0   1   0   1   2   2   2   2   1   1   1   2   2   1   2   0   1
 MK-2-11                2   1   0   1   1   1   0   1   1   2   2   1   0   2   2   0   2   0   1   2   2   1   2   1   1   0   1   1   0   1   1   1   1   1   0   1   0   2   1   2   1   0   2   1   1   0   2   0   2   1   1   1   0   1   2   1   1   1   1   2   2   0   1   2   0   2   1   0   1   0   1   2   1   1   1   1   2   1   1   1   1   1   1   0   1   2   1   2   1   2   2   2   2   1   1   1   2   0   1   0   1   1   1   1   1   1   2   0   1   1   1   1   0   0   2   2   1   0   0   1   0   2   1   1   1   1   0   1   0   1   1   2   0   1   2   2   1   1   1   2   1   1   1   1   1   0   1   1   1   0   1   1   1   2   2   1   2   1   1   1   0   2   2   1   2   1   0   1   0   2   0   0   1   1   2   0   1   1   1   2   0   0   2   1   1   0   1   2   2   2   2   0   1   1   2   2   1   2   0   0
 MK-2-12                2   1   0   1   1   1   1   0   1   2   2   1   1   2   2   1   2   0   2   2   2   1   2   1   1   0   0   1   0   1   1   1   1   0   0   1   0   2   1   2   1   0   2   1   1   0   2   0   2   2   1   1   0   0   2   1   1   1   1   2   2   0   2   2   1   1   1   0   1   0   1   2   2   1   1   1   2   1   1   1   1   2   1   0   2   2   1   2   1   2   2   2   2   1   1   1   2   0   1   1   1   1   1   1   1   1   2   0   1   1   1   1   0   0   2   2   1   0   0   1   0   2   1   1   1   1   0   0   0   2   1   2   0   1   2   2   1   2   1   2   1   1   1   2   1   1   1   1   1   0   0   2   1   2   2   1   2   1   1   1   0   1   2   1   2   1   0   1   0   2   1   0   1   2   2   0   2   1   1   2   0   0   2   1   1   0   1   1   2   2   2   0   1   1   1   2   1   2   0   1
 MK-2-13                2   1   0   1   1   1   1   0   1   2   2   1   2   2   2   1   2   0   2   2   1   1   2   1   1   0   0   1   0   0   1   1   1   1   0   2   0   2   1   2   1   0   2   1   2   0   1   1   2   2   1   1   0   0   2   1   1   1   1   1   2   0   2   2   1   1   1   0   1   0   1   2   2   1   2   1   2   1   1   2   1   2   2   0   2   2   1   2   0   2   2   2   2   1   1   1   2   0   2   1   1   2   1   1   2   1   2   1   1   1   1   1   0   0   2   2   0   0   2   1   0   2   1   1   1   1   1   0   0   2   1   2   0   1   2   1   1   2   0   2   1   1   0   2   0   2   1   1   1   0   0   2   1   2   2   1   2   1   1   1   0   1   2   1   2   1   0   1   1   2   1   0   1   2   1   0   2   2   2   2   0   0   2   0   1   0   1   1   2   2   2   1   1   1   1   2   2   2   0   1
 MK-2-14                2   1   0   0   1   1   1   0   1   2   2   1   2   2   2   0   1   0   2   2   0   0   2   2   1   0   0   2   0   1   1   1   1   1   1   1   1   2   2   2   1   0   2   1   2   0   1   1   2   1   0   1   0   0   2   1   2   1   1   1   2   2   2   2   1   0   1   1   1   0   1   2   2   1   2   1   2   1   1   1   1   2   2   1   2   1   1   2   1   1   2   2   2   1   1   2   2   0   2   0   1   2   1   1   2   1   2   1   1   1   2   1   0   0   1   2   0   0   2   1   0   2   1   1   2   1   1   0   0   2   1   2   0   1   2   1   1   1   0   2   0   1   0   1   1   2   1   1   1   0   0   2   1   2   2   1   2   1   0   1   0   1   2   1   1   1   1   2   2   2   1   0   1   1   1   0   2   2   2   2   0   0   2   0   1   0   1   1   2   2   2   1   0   1   1   2   2   2   0   0
 MK-2-15                2   1   0   0   1   1   1   0   1   2   2   1   2   2   2   0   1   0   1   1   0   0   2   2   2   0   0   2   0   1   0   1   0   2   1   1   1   0   2   2   1   0   1   1   2   0   0   1   2   0   0   1   0   0   1   2   1   1   1   1   2   2   2   2   1   1   1   1   1   0   1   2   2   1   2   2   2   2   1   1   1   2   2   1   2   1   1   2   1   1   1   2   2   1   1   2   2   1   2   0   1   2   1   1   2   1   2   1   1   2   2   1   0   0   1   2   0   1   1   1   1   2   1   1   2   1   1   0   0   2   2   2   1   1   2   1   1   1   0   2   0   1   0   1   1   2   1   2   1   0   0   2   1   2   1   1   2   1   0   1   0   1   1   1   1   1   1   2   2   2   1   0   1   1   1   0   1   2   2   2   0   0   2   0   2   0   1   1   2   2   2   1   0   1   0   2   2   2   0   0
 MK-2-16                2   1   0   0   2   1   2   0   1   2   2   0   2   2   2   1   0   0   1   1   0   0   2   2   2   1   0   2   0   1   0   2   0   2   2   1   1   0   2   2   1   1   1   1   2   0   0   1   2   0   0   1   0   1   1   1   1   1   1   1   1   1   2   2   1   1   1   1   1   0   1   1   2   1   2   2   2   2   1   1   1   2   2   1   2   1   1   1   1   0   2   2   2   1   1   1   2   1   1   0   2   2   1   1   2   1   1   2   2   2   2   1   0   0   1   2   0   1   1   1   1   2   1   1   2   1   1   0   0   2   2   2   1   0   1   1   0   1   0   2   0   1   0   1   1   1   1   2   1   0   1   1   0   1   1   1   2   1   0   0   0   1   1   1   1   1   1   1   1   2   1   1   1   1   1   1   1   2   2   2   0   0   2   0   2   0   1   1   2   2   2   1   0   1   0   1   1   2   1   1
 MK-3-1                 2   1   0   1   2   1   2   0   1   1   1   1   2   1   1   1   1   0   1   0   0   1   2   0   1   1   1   1   1   1   1   0   2   0   1   0   1   1   0   0   1   0   1   0   0   2   0   2   1   1   0   2   1   1   0   2   1   2   2   2   2   2   2   1   0   1   1   1   2   1   1   1   1   1   1   1   1   2   0   1   1   1   2   1   0   1   2   1   0   2   1   1   1   1   1   0   2   2   2   1   0   0   0   1   0   1   0   2   1   0   1   2   1   1   0   1   1   1   1   1   2   1   0   1   2   1   1   2   1   1   1   1   1   2   1   1   2   0   0   1   1   2   0   1   0   0   2   1   1   0   1   1   1   0   2   1   0   2   0   1   2   1   0   1   0   2   1   0   1   2   0   1   1   2   0   0   0   1   2   1   0   2   1   1   0   2   1   0   1   1   0   0   0   1   1   1   0   2   0   1
 MK-3-2                 2   1   0   2   2   1   2   0   1   1   1   1   2   1   1   1   1   1   1   0   1   1   2   0   1   1   1   1   0   1   1   0   2   1   1   1   1   1   1   0   1   0   1   0   0   2   0   2   1   1   0   2   1   1   0   2   1   1   2   2   2   2   2   1   0   2   2   1   2   1   1   1   1   1   1   0   1   1   0   1   1   1   2   2   0   0   2   1   0   2   1   1   1   1   1   0   1   2   2   0   0   0   0   0   0   0   0   2   1   0   1   1   1   1   0   0   1   1   1   1   2   2   1   2   2   1   0   2   1   0   1   1   0   2   1   1   2   0   0   1   1   1   0   1   0   0   2   1   2   0   1   1   1   0   1   1   0   2   0   0   2   1   0   1   1   2   1   2   1   2   0   1   0   2   1   0   0   1   2   1   0   1   1   0   0   1   1   0   1   1   0   0   0   1   1   1   0   2   0   1
 MK-3-3                 2   1   1   2   2   1   1   0   1   1   0   2   2   1   1   0   1   1   1   0   1   1   2   0   1   1   1   1   1   1   1   0   2   1   1   1   2   1   1   1   1   0   1   0   0   1   1   2   1   1   1   2   1   1   0   2   1   1   1   2   1   2   2   1   0   2   2   1   2   1   1   1   1   1   2   0   1   1   0   1   1   1   1   2   0   0   2   1   0   2   0   1   1   1   1   0   1   2   2   0   0   0   0   2   0   0   0   2   1   0   1   1   1   1   0   0   1   1   0   1   2   1   1   2   1   0   0   1   1   0   1   1   0   2   1   1   2   0   0   1   1   0   0   1   0   0   1   2   2   0   2   0   1   0   1   0   0   1   1   0   2   1   0   2   1   2   1   2   1   0   0   0   0   2   2   0   0   1   2   1   0   1   1   1   0   1   1   0   1   1   0   0   0   1   1   1   0   1   0   1
 MK-3-4                 2   1   1   2   2   2   1   0   0   2   1   2   2   1   1   1   1   0   1   0   0   1   2   0   1   1   2   1   1   0   0   0   2   1   2   1   2   1   1   1   1   0   1   0   0   1   1   2   1   1   0   2   1   1   0   2   2   1   1   1   1   2   2   1   1   2   2   0   2   1   1   1   1   1   2   0   1   1   0   1   1   0   1   2   0   0   2   1   1   2   0   1   1   1   1   0   1   2   2   0   0   1   0   2   0   0   0   1   2   0   1   1   1   1   0   1   1   1   0   1   2   2   1   2   1   0   0   1   1   0   1   1   0   2   1   1   2   0   1   1   1   0   0   1   0   0   1   2   1   0   2   0   1   0   1   1   0   1   2   0   2   1   0   2   2   2   0   2   0   0   0   0   1   2   1   0   0   1   2   1   0   1   1   1   0   1   1   0   1   0   0   0   0   1   1   1   0   1   0   1
 MK-3-5                 2   1   2   1   2   2   1   0   0   2   1   2   1   1   1   1   1   0   0   0   0   1   2   0   1   2   2   0   1   1   0   1   0   2   2   2   1   1   1   1   0   0   1   0   0   1   1   2   1   1   0   2   1   1   0   2   2   1   1   1   1   2   2   1   1   2   1   0   1   1   1   0   1   1   2   0   1   1   1   0   1   0   1   2   1   0   2   2   1   2   1   1   0   1   2   0   1   2   2   0   1   1   0   2   0   1   0   1   2   0   2   1   1   1   0   1   2   1   1   1   2   2   1   2   1   0   0   1   1   0   2   1   0   2   1   1   2   0   1   1   1   1   1   1   0   0   1   1   1   0   1   0   1   0   1   1   0   1   2   0   2   1   0   2   2   2   2   2   0   0   0   0   2   1   1   0   0   1   2   1   0   1   1   1   0   1   1   0   1   1   0   0   1   1   1   1   0   0   0   1
 MK-3-6                 2   1   2   1   2   2   1   0   0   2   1   1   1   1   1   1   1   0   0   1   0   1   2   0   0   2   1   0   1   1   0   1   0   2   2   1   1   1   2   1   0   0   1   1   1   1   1   2   1   1   1   2   1   1   0   2   2   1   0   2   1   2   2   0   1   2   1   0   1   1   1   0   2   1   2   0   1   1   1   0   1   0   2   2   1   0   2   2   1   2   1   1   0   1   2   0   1   2   2   0   1   1   0   2   0   1   1   1   1   0   2   1   1   1   0   1   1   1   1   1   2   2   2   2   1   0   0   1   1   1   2   1   0   2   1   2   2   0   1   0   1   1   1   2   0   0   1   1   0   0   1   0   0   0   1   1   0   2   2   0   1   1   0   2   2   2   2   2   0   1   0   0   2   1   1   0   1   1   0   1   1   1   1   1   0   1   1   1   1   1   0   0   1   1   1   1   0   0   0   1
 MK-3-7                 2   1   2   1   2   2   1   0   1   1   0   1   1   1   1   1   1   0   0   1   0   1   2   1   0   2   1   0   1   1   0   1   0   2   2   1   1   1   2   1   0   1   1   1   1   1   1   2   1   1   1   2   1   1   0   2   2   1   0   2   1   2   1   1   1   2   1   0   1   1   1   0   2   1   2   0   1   1   1   0   1   0   2   2   1   1   2   2   1   2   1   1   0   1   2   0   1   2   1   0   1   1   0   2   0   1   1   1   1   0   2   1   1   1   0   2   0   1   1   1   1   2   2   2   1   0   1   1   1   0   2   1   0   2   1   2   2   0   1   1   1   1   1   1   0   0   2   1   0   0   1   0   0   0   2   1   1   2   2   0   2   1   0   2   2   2   2   2   1   2   0   0   2   1   1   0   2   1   0   1   1   1   1   1   0   1   1   2   1   1   1   0   2   1   0   1   0   1   0   1
 MK-3-8                 2   1   2   1   2   2   1   0   1   1   0   1   1   0   1   1   1   1   0   1   1   1   2   2   1   1   1   0   1   1   1   1   1   1   2   1   1   1   2   1   0   1   1   1   1   0   2   2   1   0   1   2   1   2   0   2   2   1   0   2   0   2   1   2   1   2   1   1   1   1   1   0   2   1   2   0   1   1   1   0   1   0   2   2   2   1   2   2   1   2   2   1   0   1   2   0   1   2   2   0   1   1   1   2   0   2   1   1   1   0   2   1   1   1   0   1   1   1   1   1   1   2   2   2   0   0   1   1   1   1   2   1   0   1   1   1   2   0   1   1   1   1   1   1   0   0   2   1   0   1   1   0   0   1   2   1   0   2   2   0   2   1   0   2   1   2   2   2   1   2   0   1   2   2   1   0   2   1   0   1   1   1   1   1   0   1   1   1   1   1   2   0   2   1   0   1   0   1   0   1
 MK-3-9                 2   1   2   1   1   1   1   0   2   1   1   1   1   0   0   1   0   1   1   1   1   1   2   2   1   0   1   0   2   1   1   1   1   1   2   0   1   0   2   1   0   1   1   2   1   0   2   2   1   1   1   2   1   2   0   2   2   1   2   2   0   2   2   2   1   1   1   1   1   1   1   0   2   1   2   0   1   1   1   0   0   0   2   0   2   1   2   2   1   1   2   1   0   1   2   0   1   2   2   0   1   1   1   2   0   2   1   1   1   1   2   1   1   1   0   1   1   1   2   2   1   1   1   2   0   1   1   1   1   1   1   1   0   0   1   2   2   1   1   1   1   1   1   1   0   0   2   0   1   1   1   1   0   2   1   0   0   1   1   1   2   1   0   1   1   2   2   2   1   1   2   1   2   2   1   0   2   1   0   1   1   1   1   2   0   1   1   1   1   2   2   0   1   0   0   1   0   0   1   1
 MK-3-10                2   1   2   1   2   1   1   0   1   2   0   1   1   0   0   1   0   1   1   1   1   1   2   2   1   1   1   0   2   2   1   0   1   0   2   0   1   0   2   1   1   2   2   2   1   0   2   1   1   1   1   2   1   2   0   2   2   1   1   1   0   2   2   1   1   1   1   1   1   1   2   0   2   1   2   0   1   2   0   0   0   1   2   1   2   1   2   2   1   1   1   1   0   1   2   0   1   2   2   0   1   1   1   2   1   1   1   2   1   1   2   2   1   1   0   0   1   1   2   2   1   0   1   2   0   1   1   1   0   1   1   2   1   0   0   2   2   1   1   2   1   0   1   1   0   1   2   0   1   1   1   0   1   2   1   0   2   1   1   1   2   1   0   1   1   2   2   2   1   2   2   1   2   2   1   0   2   1   2   2   1   2   0   2   0   1   1   1   1   2   1   0   1   0   0   0   0   0   1   1
 MK-3-11                2   1   2   1   2   1   1   0   2   2   0   1   1   0   1   1   1   1   1   2   1   1   1   2   1   1   1   0   2   2   1   0   1   0   0   0   1   1   2   1   1   2   2   2   1   0   1   1   1   1   1   1   1   2   0   2   2   1   1   2   0   2   2   1   1   1   0   1   1   1   2   1   2   1   2   0   1   2   0   0   0   1   2   0   2   1   1   2   1   1   1   1   0   1   2   0   1   2   2   0   1   1   2   2   1   1   1   2   1   0   2   2   2   1   0   0   0   1   2   2   1   0   1   2   1   1   0   1   0   2   1   2   2   0   0   1   2   1   1   0   1   0   1   0   0   1   2   0   1   2   1   0   1   2   1   0   2   1   1   2   2   0   0   1   1   2   2   1   2   2   2   1   2   2   1   0   2   1   2   2   1   2   0   2   0   2   0   1   1   2   1   0   1   0   0   0   0   1   1   0
 MK-3-12                1   1   2   1   1   1   2   0   2   2   0   1   1   0   1   1   1   1   0   2   1   1   0   2   1   1   1   0   1   2   1   0   1   0   0   0   0   1   2   1   1   2   2   2   1   0   1   1   1   0   1   1   1   2   0   2   2   1   1   1   0   1   2   1   1   1   1   2   1   0   1   1   1   0   2   1   1   2   0   0   0   1   2   0   2   1   1   2   1   1   1   0   0   1   2   0   1   2   2   0   1   0   2   2   1   1   2   2   1   0   2   2   2   2   1   0   1   1   2   2   1   1   1   2   1   2   2   1   0   2   1   2   2   0   0   1   2   1   1   0   1   0   1   1   1   1   2   0   1   2   2   0   1   2   2   0   2   1   1   2   1   0   0   1   1   2   2   1   2   1   2   1   2   1   1   0   2   1   2   2   1   2   0   1   0   2   0   1   0   1   1   0   1   0   0   0   0   0   1   0
 MK-3-13                1   0   2   1   1   1   1   0   2   2   0   1   1   0   1   1   1   2   0   2   1   0   1   1   1   1   1   0   1   1   1   1   0   0   0   0   1   1   2   2   2   2   2   2   0   0   0   1   1   0   1   2   1   2   0   1   2   1   1   1   0   1   2   2   1   1   1   2   1   0   1   1   1   0   2   1   1   1   0   0   0   1   1   0   2   1   1   1   2   1   1   0   0   1   2   0   1   1   2   0   1   0   2   2   1   1   2   2   1   0   2   2   2   2   1   0   1   1   2   2   1   1   1   2   1   2   1   0   0   2   1   2   2   1   0   1   2   1   1   0   1   0   1   1   1   1   1   0   1   2   1   0   1   2   2   0   2   1   1   2   1   0   0   0   1   2   2   1   2   1   2   1   1   1   1   0   2   2   0   2   0   2   0   1   0   2   0   0   0   1   1   0   1   1   0   0   0   0   1   0
 MK-3-14                1   0   2   1   1   1   1   0   2   2   0   1   1   0   1   1   1   1   0   2   1   0   1   1   1   1   0   0   1   1   0   1   0   1   1   0   1   1   2   2   2   2   2   2   0   0   0   1   1   0   2   2   1   1   0   1   2   1   1   1   0   1   1   2   1   1   1   2   1   0   1   1   1   1   2   1   1   1   1   0   0   1   1   0   2   1   1   1   2   1   1   0   1   0   1   0   1   2   2   0   1   0   2   2   1   1   2   2   1   0   2   2   2   2   1   0   1   0   2   1   1   1   1   2   1   2   1   0   0   2   0   1   2   1   0   1   1   1   1   0   1   1   1   1   1   1   1   0   1   1   1   0   1   2   2   0   2   1   1   2   1   0   0   0   1   2   2   1   2   0   2   1   1   1   1   0   1   2   0   2   0   2   0   1   0   2   0   0   1   2   1   0   0   1   0   0   0   1   2   0
 MK-3-15                1   1   2   1   2   1   1   0   2   2   0   1   1   2   1   1   1   1   1   2   1   0   1   1   2   1   1   0   1   1   1   1   0   1   1   1   1   1   2   2   2   2   2   2   0   0   0   1   1   0   1   1   1   1   1   1   2   0   1   1   0   1   1   2   1   1   1   2   1   1   1   1   1   1   2   0   1   1   1   0   0   1   1   0   2   1   1   1   2   1   1   0   2   0   1   0   1   2   2   0   1   0   1   2   2   2   2   2   0   0   2   2   2   2   1   0   1   0   2   1   1   1   1   1   1   2   2   0   0   2   0   1   2   1   0   1   1   1   1   0   1   1   1   1   1   1   2   0   2   1   1   0   2   2   2   0   2   1   1   2   2   1   0   1   1   1   2   0   2   0   2   2   1   1   1   1   1   1   0   1   0   2   0   2   1   2   0   0   1   2   1   0   0   1   0   1   0   1   2   1
 MK-3-16                1   1   2   1   2   1   1   0   1   2   0   0   1   2   1   1   1   1   1   2   1   0   0   1   2   2   1   0   1   1   1   1   0   1   1   1   1   1   2   2   2   2   2   2   0   1   0   1   2   0   1   2   1   1   1   1   1   0   1   1   0   1   1   2   1   1   0   2   2   1   1   1   0   1   2   0   1   0   1   0   0   1   1   0   2   1   1   1   2   1   1   1   1   1   1   0   1   2   2   0   1   0   1   2   1   2   1   2   1   1   2   2   2   1   1   0   1   0   2   1   1   1   2   1   1   1   2   0   0   2   0   1   2   1   0   2   1   1   1   0   1   1   1   1   1   1   1   0   2   1   1   0   2   1   1   0   2   1   1   1   2   1   0   1   1   1   2   0   2   1   2   2   1   1   1   1   2   1   0   1   0   2   1   2   1   2   0   0   1   2   0   0   0   1   0   1   1   1   2   1
 MK-4-1                 1   2   1   1   0   2   1   2   0   0   2   1   1   0   0   1   2   1   1   1   1   0   0   1   1   2   1   0   1   1   1   1   1   1   2   1   1   1   1   2   2   0   0   1   2   0   0   0   1   2   2   1   1   1   0   2   0   2   2   0   1   1   0   0   1   0   1   2   2   1   1   0   0   1   1   2   2   1   1   1   1   0   1   2   0   1   0   1   0   2   2   0   1   1   0   2   0   2   1   1   1   2   1   1   1   1   1   1   2   1   1   0   1   0   0   1   2   1   1   0   0   0   2   0   0   0   0   1   2   0   1   2   0   1   1   2   2   2   1   0   0   1   2   0   2   1   1   2   2   2   0   2   1   2   1   1   1   1   2   1   2   1   0   2   1   2   1   1   1   2   2   0   1   1   2   0   0   1   1   1   2   1   1   1   2   2   0   2   0   0   2   1   1   1   1   0   1   2   1   2
 MK-4-2                 0   2   0   1   0   2   1   1   0   1   2   1   1   0   1   1   1   1   1   1   1   0   1   1   1   2   1   0   2   1   2   2   2   1   2   1   1   1   1   2   1   1   1   1   2   1   1   1   1   2   2   1   1   1   1   1   1   2   2   1   0   1   0   1   1   0   1   2   2   1   1   0   0   1   2   2   1   1   1   1   1   0   1   2   0   1   0   1   0   2   1   0   2   2   0   2   0   2   1   1   1   2   1   1   1   1   1   1   2   1   1   0   1   0   0   1   2   1   1   0   0   1   2   0   0   0   0   1   2   0   1   2   0   1   1   2   1   2   1   1   0   1   2   0   1   1   1   2   2   2   0   2   1   2   1   2   1   1   2   0   2   1   0   2   1   2   2   1   1   0   2   0   1   1   2   0   0   1   1   1   2   1   1   1   1   2   1   2   0   1   2   1   1   1   1   0   1   2   1   2
 MK-4-3                 0   2   0   1   0   2   1   1   0   1   2   1   1   0   1   1   1   1   2   1   1   0   1   1   1   2   1   1   1   1   2   1   2   1   2   1   1   2   1   2   1   1   1   2   2   1   0   1   1   2   2   1   1   1   1   1   1   2   2   1   0   1   0   0   1   0   1   1   2   1   1   0   1   1   2   2   1   1   1   1   1   0   1   2   0   2   0   1   0   2   2   0   2   2   0   2   0   2   1   1   1   2   1   1   1   1   1   2   2   2   1   0   0   0   1   0   2   1   1   0   0   2   1   0   0   1   0   1   2   0   1   2   0   1   1   2   1   2   1   1   0   1   2   0   2   1   2   2   2   2   0   2   1   1   2   2   1   1   2   0   2   1   0   2   0   1   2   1   1   0   2   0   0   1   2   1   0   1   1   1   2   2   1   1   1   2   1   2   0   1   2   1   2   1   1   0   1   2   1   2
 MK-4-4                 1   1   0   1   0   2   2   1   0   1   2   1   1   0   1   1   1   1   2   1   1   0   1   1   1   2   1   1   1   1   2   0   2   0   2   1   1   1   1   2   1   1   2   1   2   1   0   1   1   2   2   1   1   1   1   2   1   2   2   1   0   1   0   0   1   0   1   1   2   1   1   0   1   1   2   2   1   1   1   1   1   1   1   2   0   2   0   1   0   2   2   0   2   2   0   2   1   2   1   1   1   2   0   1   1   1   1   2   2   2   1   0   0   0   1   0   2   1   1   1   0   1   1   0   0   1   0   1   2   1   1   2   0   1   1   2   1   2   1   1   0   2   2   0   2   0   2   2   2   2   1   2   1   1   2   2   1   1   2   0   2   0   0   2   1   1   1   1   1   0   2   0   0   1   2   1   0   2   1   0   2   2   1   2   1   2   1   2   1   0   2   1   1   1   1   0   1   2   1   2
 MK-4-5                 1   1   0   2   0   2   2   1   0   1   2   1   1   0   2   1   1   1   0   1   1   1   0   2   2   2   0   1   1   1   2   0   2   0   2   1   1   1   2   2   1   1   2   1   2   1   0   0   1   2   2   1   1   1   1   2   1   2   2   2   0   1   1   2   1   0   1   1   1   0   1   0   1   1   2   2   0   2   1   1   1   1   1   2   0   2   0   1   0   2   2   0   1   2   0   2   0   2   1   1   1   2   1   1   1   1   1   2   2   2   1   0   0   0   1   0   1   1   1   1   0   1   1   0   0   1   1   1   2   1   1   2   1   1   1   2   1   2   1   1   0   2   2   0   1   0   2   2   2   2   1   2   0   1   2   2   2   1   1   0   2   0   0   2   1   1   1   0   1   0   2   0   0   1   2   1   0   2   2   0   2   2   1   2   2   2   1   1   0   1   1   1   2   1   1   0   1   1   1   2
 MK-4-6                 2   1   0   2   1   2   2   1   1   2   2   1   1   0   2   1   1   2   0   1   2   2   1   2   2   2   0   1   1   1   2   0   2   0   2   1   1   1   0   2   1   1   2   1   2   0   0   0   1   2   2   1   1   1   1   2   2   1   2   1   0   1   1   2   1   0   1   1   1   1   2   0   1   0   2   2   0   2   1   1   2   1   1   2   0   2   0   1   0   2   2   1   1   2   0   2   0   1   1   0   1   1   2   2   1   1   1   2   2   2   0   1   0   0   1   0   1   1   0   1   0   1   2   0   1   1   1   0   1   1   1   1   1   1   1   1   2   2   1   1   0   2   2   0   1   0   2   2   2   1   1   1   0   1   1   2   2   1   1   1   2   0   0   1   1   1   1   0   1   0   1   0   0   1   2   2   1   1   2   1   2   2   1   2   2   1   1   1   0   1   1   1   1   1   1   0   1   1   1   2
 MK-4-7                 2   2   0   2   1   2   1   1   1   2   2   0   1   0   2   1   1   2   0   1   2   2   1   2   2   2   0   1   1   1   2   0   2   0   2   1   1   1   1   1   2   1   2   1   1   0   0   0   1   2   2   2   1   1   1   2   2   1   2   1   2   1   1   1   0   1   1   1   1   1   2   0   1   0   2   2   0   2   2   1   2   2   1   2   0   2   0   1   1   2   1   0   1   1   0   2   0   1   1   0   1   1   2   2   0   1   1   2   2   2   0   1   0   0   1   0   1   0   1   1   0   2   2   0   0   1   1   0   2   1   1   1   1   1   1   2   2   1   0   1   0   2   2   0   0   0   1   2   2   2   1   1   1   1   1   2   2   1   1   1   2   0   0   1   1   1   1   0   1   1   1   0   0   2   1   1   2   1   2   1   2   2   1   2   2   1   0   1   0   1   1   1   1   1   1   0   1   1   1   2
 MK-4-8                 1   2   0   2   1   2   1   1   1   2   1   0   1   0   2   2   1   1   0   1   2   2   1   2   0   2   0   1   1   2   1   0   2   0   2   1   1   1   1   1   2   1   2   1   1   0   0   0   1   2   2   2   1   1   1   1   1   0   2   1   2   2   1   0   0   1   1   1   1   1   2   0   1   0   1   2   0   2   2   1   2   2   1   2   0   2   0   1   1   1   1   0   1   1   0   1   0   1   2   0   1   1   2   2   0   1   1   2   2   2   0   2   1   0   1   0   1   0   2   1   1   2   2   0   0   0   1   0   2   1   1   1   1   1   1   2   2   1   0   1   1   2   2   0   1   0   1   2   2   2   1   2   1   1   1   1   2   1   1   1   2   0   0   1   0   1   1   0   1   1   1   0   0   1   0   1   2   1   2   1   2   2   1   2   1   1   0   1   0   1   1   1   1   1   1   0   1   1   1   2
 MK-4-9                 1   2   1   2   1   2   2   1   1   2   1   1   1   0   1   2   1   1   0   1   2   2   1   2   1   2   0   1   1   2   1   0   2   0   2   1   1   1   1   1   2   1   2   1   1   1   1   2   1   2   1   2   1   1   1   1   1   0   1   1   2   2   1   0   0   1   1   1   1   1   2   0   0   0   1   2   0   2   2   1   2   2   1   1   0   2   1   1   0   1   0   0   1   1   0   1   0   1   2   0   1   1   2   2   0   1   1   2   2   1   0   2   1   0   0   0   2   0   2   1   1   2   2   0   0   1   1   0   2   0   1   2   1   1   1   2   1   1   1   1   1   2   2   0   1   1   1   2   2   2   1   0   1   1   1   1   2   1   1   0   2   0   0   1   0   1   1   0   1   1   1   0   0   0   0   1   2   1   2   2   1   1   1   2   1   1   1   1   0   1   1   1   1   1   1   0   1   1   1   1
 MK-4-10                1   2   1   2   1   2   2   1   1   2   1   1   1   0   1   2   1   1   0   1   2   2   1   2   1   2   1   1   2   2   1   0   2   0   2   1   2   1   1   1   2   0   2   1   1   1   1   1   1   2   2   2   1   1   1   1   0   0   0   1   1   2   1   0   0   1   1   1   0   1   2   0   0   0   1   1   0   2   2   1   2   2   0   1   0   2   1   2   0   1   0   0   2   1   0   1   0   1   2   0   1   1   2   2   0   0   0   2   2   1   0   1   2   0   0   1   2   0   1   1   1   2   2   0   0   1   1   0   1   0   1   2   1   1   1   2   1   1   1   1   1   2   2   0   1   1   1   2   2   2   1   0   1   2   1   1   1   1   1   0   2   0   0   2   0   1   1   0   1   1   1   0   0   1   0   1   1   1   2   2   1   1   1   2   1   1   1   1   0   1   1   0   1   1   1   0   1   2   0   2
 MK-4-11                1   1   1   2   1   2   2   1   1   2   0   1   1   0   1   1   0   1   1   1   2   1   1   1   1   1   1   1   2   2   1   0   2   0   2   1   2   1   1   1   2   0   2   1   1   1   0   1   1   2   2   2   1   1   1   1   0   0   0   1   1   1   1   0   1   2   1   1   0   1   2   0   0   0   1   1   0   2   2   1   2   2   0   1   0   1   1   2   1   1   0   0   2   1   0   1   1   1   2   0   1   1   2   2   1   1   0   2   2   1   0   1   2   0   1   1   2   1   2   1   1   2   2   0   0   1   1   1   0   0   1   2   1   1   1   1   2   1   1   1   1   2   2   0   1   1   1   2   2   2   1   0   1   2   1   1   1   0   1   0   2   0   0   2   0   1   1   0   1   1   2   0   0   1   0   1   1   1   2   2   1   1   1   2   1   1   1   1   0   1   1   0   1   2   1   0   1   2   0   2
 MK-4-12                0   1   0   2   1   2   2   1   1   2   0   0   1   0   1   1   0   1   1   1   2   1   2   1   1   1   1   1   2   2   1   0   2   0   2   1   2   1   1   2   2   0   1   2   1   1   0   1   2   2   1   2   2   1   0   1   0   0   0   1   1   1   0   0   0   2   1   1   0   0   2   0   0   1   1   1   0   2   2   1   2   2   0   1   0   1   1   2   1   1   0   1   2   1   0   1   1   1   2   0   2   2   1   2   1   1   0   2   2   1   0   1   2   0   1   1   2   1   1   1   1   1   2   0   0   1   1   0   0   1   0   2   1   1   1   1   2   1   0   1   1   2   2   0   1   1   2   2   2   1   1   0   1   2   1   1   1   0   1   0   2   0   0   2   1   0   1   0   1   1   2   0   0   0   0   1   1   0   2   1   1   2   1   2   1   2   1   1   0   1   1   0   1   2   2   0   1   2   0   2
 MK-4-13                0   1   0   2   1   2   2   2   1   2   1   0   1   0   1   1   0   1   1   1   2   1   1   1   2   0   1   1   2   2   1   1   2   0   2   0   2   1   1   2   2   0   1   2   1   0   0   0   2   1   1   2   2   1   0   1   1   0   0   1   1   1   0   0   0   2   1   1   1   0   2   0   1   1   1   1   0   2   2   1   2   2   1   1   0   1   1   2   0   1   0   2   2   1   1   1   1   1   2   0   2   2   2   2   1   2   0   2   2   2   1   1   2   1   1   1   2   1   1   1   1   1   2   1   0   1   1   0   0   1   0   2   1   1   1   1   2   1   0   1   1   2   2   0   0   2   2   2   2   1   0   1   1   2   1   1   1   0   1   0   2   0   1   2   1   0   2   0   0   1   2   0   1   0   0   1   1   1   2   1   1   2   1   2   1   2   1   1   1   1   1   0   1   2   2   0   1   1   0   2
 MK-4-14                0   1   0   1   1   2   2   2   1   2   1   0   1   1   1   1   0   1   1   1   2   1   1   1   1   0   1   0   1   2   0   1   2   0   2   0   2   1   1   2   2   0   1   2   0   0   0   0   2   2   1   1   2   1   0   0   1   0   0   1   0   2   1   0   0   2   1   0   1   0   2   0   1   1   1   1   0   2   2   1   1   2   2   1   0   1   1   1   0   1   0   2   1   1   1   1   1   1   1   1   2   1   2   2   1   2   0   2   2   2   1   1   2   1   1   1   2   1   1   1   1   1   1   1   0   1   1   0   0   1   0   2   1   1   1   1   1   1   0   1   1   2   2   0   0   1   2   2   2   1   1   1   1   2   2   1   1   0   1   0   2   0   1   2   1   0   2   0   1   1   2   1   1   0   0   1   1   0   2   1   1   2   1   1   1   1   1   2   1   1   1   1   1   1   1   0   1   1   0   2
 MK-4-15                0   1   0   1   1   2   2   2   1   1   1   0   1   1   1   1   0   1   1   2   1   1   0   0   1   0   1   0   1   2   0   2   1   0   2   0   2   1   1   2   2   0   1   2   0   0   0   0   1   2   1   1   2   1   0   0   1   0   0   1   0   2   2   0   0   2   1   1   1   0   2   0   1   1   0   1   0   2   2   1   1   2   2   1   0   1   1   1   0   1   1   2   0   1   1   0   1   1   1   0   1   1   2   1   1   2   1   2   2   2   1   1   2   1   2   1   2   1   1   1   2   1   1   1   0   1   2   0   0   1   0   1   1   1   1   0   1   1   0   1   1   2   2   0   0   1   2   2   2   1   1   1   1   2   2   1   0   0   1   0   2   0   1   2   1   0   2   0   1   1   1   1   2   1   1   1   1   0   2   1   1   2   1   1   1   0   1   2   1   1   2   1   1   1   1   0   1   0   0   2
 MK-4-16                0   1   0   1   1   2   2   2   1   2   1   1   2   1   1   1   0   1   2   2   1   0   0   0   1   0   1   0   2   2   0   1   1   0   0   0   2   1   1   2   2   0   1   2   0   1   1   0   0   1   1   1   2   0   0   0   2   1   0   1   0   2   1   0   0   2   1   1   1   0   2   0   1   1   1   1   0   2   2   1   2   2   2   1   0   1   2   1   0   1   1   1   0   1   1   0   1   2   1   0   2   1   1   1   1   2   1   2   2   2   1   1   2   1   2   1   2   2   1   1   2   1   2   1   0   1   2   0   0   1   0   1   1   1   1   0   1   1   0   1   1   2   2   0   0   1   2   2   2   1   1   1   1   2   2   1   0   0   1   0   1   1   1   2   1   0   1   0   1   1   1   1   1   1   1   1   2   1   2   1   1   2   0   1   1   0   1   1   1   1   2   1   2   1   1   0   1   0   0   2
 MK-5-1                 0   1   1   0   0   1   0   1   2   0   1   1   1   0   2   0   1   0   1   2   2   2   0   1   1   2   2   2   0   1   1   2   2   2   1   1   2   1   1   1   2   0   0   1   1   0   2   1   1   2   1   1   0   2   2   1   1   1   1   2   1   0   2   0   1   2   2   1   2   1   2   1   1   1   0   1   1   0   2   1   2   1   1   1   1   1   0   2   1   0   1   2   1   2   1   0   0   0   1   1   1   1   1   1   1   1   2   1   2   0   0   2   0   0   1   1   1   2   1   1   0   1   0   1   1   2   1   1   1   2   0   2   0   1   1   2   1   0   1   2   1   2   2   1   1   1   1   0   0   0   0   1   0   0   0   2   0   2   1   2   2   1   2   1   1   1   1   1   1   1   0   2   1   1   1   2   1   0   1   0   1   1   1   1   1   0   1   1   2   1   1   2   1   2   2   1   1   1   1   1
 MK-5-2                 0   1   1   1   0   1   0   1   1   0   1   1   1   0   2   0   1   0   1   2   2   1   0   1   1   2   2   2   1   1   1   2   1   2   0   1   2   1   1   1   2   0   1   1   2   0   2   1   0   2   0   2   0   1   2   2   1   1   1   2   1   1   2   0   1   2   2   0   2   1   1   1   1   1   1   1   1   0   2   1   2   1   1   1   1   1   0   2   2   0   1   2   1   2   1   0   0   1   1   1   2   1   1   1   1   1   2   1   2   0   0   2   0   0   1   1   1   2   1   1   0   1   0   0   1   2   2   1   1   2   0   2   0   1   0   2   2   0   1   2   2   2   2   1   1   1   1   0   0   0   0   1   1   0   0   2   0   2   1   2   2   1   1   1   1   1   1   1   1   2   0   2   1   1   1   2   1   0   1   0   1   1   0   2   1   1   1   1   2   1   1   1   1   1   1   1   1   1   1   0
 MK-5-3                 0   1   1   1   2   1   0   1   1   0   1   1   1   1   2   0   1   1   1   2   2   1   0   1   0   2   2   2   1   1   2   2   1   1   0   1   2   1   1   1   2   0   1   1   2   0   2   1   0   2   1   2   0   1   1   2   1   1   2   2   1   2   2   0   1   2   2   0   2   1   1   1   1   2   1   0   1   0   2   1   2   1   1   1   1   1   2   2   2   0   2   2   1   2   1   1   0   1   1   1   2   1   1   1   1   1   2   0   2   0   0   2   1   1   1   0   1   2   1   1   0   1   0   0   1   2   1   1   1   2   0   2   1   1   0   2   2   0   0   2   1   2   2   1   1   1   1   0   1   0   0   1   1   0   0   2   0   2   1   2   2   1   1   1   1   1   0   1   1   2   0   2   1   0   1   2   1   0   1   0   1   1   0   2   2   1   1   0   2   2   2   2   1   1   1   1   1   1   1   0
 MK-5-4                 0   1   0   1   2   1   0   2   1   0   1   1   1   1   2   0   1   1   1   2   2   1   0   1   0   2   2   2   0   1   2   2   1   1   0   1   1   1   1   2   2   0   1   1   2   0   2   1   0   2   1   1   1   1   1   2   1   1   2   2   1   2   2   0   1   2   2   0   2   1   1   1   0   2   1   0   1   0   2   1   2   1   1   1   0   1   2   2   2   0   2   2   1   1   1   1   0   1   1   1   1   1   2   1   1   1   2   0   2   1   0   2   0   1   1   1   1   2   1   1   0   1   0   1   1   2   1   1   1   2   1   1   1   0   0   1   2   0   0   1   0   2   2   1   1   1   1   0   2   0   1   2   1   0   0   1   0   2   1   2   2   2   1   1   1   1   0   1   1   2   0   2   1   1   1   2   1   0   1   1   1   0   0   2   2   1   1   0   2   2   1   2   1   1   1   1   1   2   2   0
 MK-5-5                 0   2   1   1   1   1   0   2   1   1   2   1   1   1   2   0   1   1   1   1   2   1   0   1   0   1   2   2   1   1   2   2   1   0   0   1   1   1   1   2   1   0   1   1   2   0   2   0   1   2   1   0   1   1   1   2   1   1   2   2   1   2   2   0   1   2   1   0   1   1   1   1   0   2   1   0   1   1   2   1   1   2   1   1   1   2   2   2   2   1   2   2   1   1   1   1   0   1   2   1   1   1   0   1   2   1   2   0   2   1   0   2   0   0   1   1   1   2   1   1   0   1   0   0   1   2   1   1   2   2   1   1   1   0   0   1   2   1   0   1   0   2   2   1   2   1   1   0   2   0   1   1   1   0   1   1   0   2   1   1   2   2   1   1   1   2   0   1   1   2   0   2   1   1   0   2   1   1   1   1   1   0   1   2   2   1   2   0   2   2   1   2   0   0   0   1   1   2   1   0
 MK-5-6                 0   2   1   1   1   1   1   2   1   1   2   0   1   1   2   0   1   1   1   1   2   1   0   1   0   1   2   2   1   1   2   2   1   1   0   1   1   1   1   2   1   0   1   1   2   1   2   0   1   2   1   0   1   1   0   2   1   1   2   2   1   2   2   0   2   2   1   0   1   1   1   1   0   1   1   1   1   1   2   1   1   2   1   1   1   2   2   2   1   1   0   1   1   1   1   1   0   2   2   2   1   1   0   1   2   1   2   0   2   1   0   2   0   0   0   1   2   1   1   1   0   1   0   0   1   1   1   1   2   2   1   1   1   0   0   1   1   1   0   2   0   1   2   1   2   1   1   1   2   0   1   0   0   0   1   1   1   1   2   0   2   2   1   1   1   2   1   1   1   2   0   2   1   1   0   1   1   1   1   1   1   0   1   2   2   1   2   0   1   1   1   1   0   0   0   1   1   2   1   0
 MK-5-7                 0   2   1   1   1   1   0   2   0   1   1   0   1   1   1   0   1   1   1   1   2   1   0   0   0   1   2   2   1   1   2   2   1   1   0   2   0   1   2   1   1   0   2   1   2   1   1   0   1   2   0   0   0   1   0   2   1   1   2   2   0   1   2   0   2   2   1   0   1   1   1   1   0   1   1   2   1   1   2   1   1   2   1   1   1   2   2   1   0   1   0   0   1   1   2   1   0   2   2   2   1   1   1   1   2   1   2   0   2   1   0   2   0   0   0   1   2   1   1   1   1   1   0   0   1   1   1   1   1   2   1   1   1   1   0   1   1   1   0   1   0   1   2   2   2   1   1   1   2   0   0   0   0   0   1   1   1   2   2   0   1   2   1   1   1   1   1   1   1   2   0   2   1   1   0   1   1   1   1   1   1   0   1   2   2   1   2   0   1   1   2   1   0   0   0   1   2   2   1   0
 MK-5-8                 0   2   1   2   1   1   0   2   0   0   1   1   1   1   1   0   1   1   1   1   2   1   0   0   0   1   1   2   1   1   2   1   1   1   0   2   0   1   2   1   1   0   2   2   2   1   1   0   1   2   0   0   0   1   0   2   2   2   2   1   0   1   2   0   1   1   1   1   2   1   1   1   0   1   2   2   1   1   2   1   1   2   1   1   1   2   2   1   0   1   0   0   1   1   2   1   0   2   0   2   0   0   1   1   2   1   1   0   1   1   0   2   0   0   0   1   2   1   1   1   1   1   0   1   1   1   0   1   1   2   1   1   1   1   0   1   1   1   1   1   0   1   1   2   2   1   1   1   2   0   0   0   0   0   1   1   1   2   2   0   1   2   1   1   1   0   1   1   1   2   0   2   1   1   0   1   1   0   1   1   1   1   1   2   1   1   2   0   1   1   2   1   0   0   0   0   2   2   1   0
 MK-5-9                 0   2   0   2   2   1   0   2   0   1   1   1   1   1   2   0   1   0   1   1   2   1   0   0   0   2   1   2   1   1   2   1   1   1   0   2   0   2   2   1   0   0   2   2   2   1   1   0   1   2   0   0   0   2   0   2   2   2   2   1   1   1   2   1   1   1   1   1   2   1   1   1   0   1   2   1   2   1   2   1   1   2   2   1   0   2   2   2   0   1   0   0   1   1   2   1   0   2   0   2   1   0   1   1   2   1   1   0   1   1   0   2   1   0   0   1   2   1   1   1   1   1   1   1   1   1   1   1   0   2   1   1   1   1   1   1   2   1   1   1   1   0   1   2   1   2   2   1   2   1   0   0   0   0   1   0   2   2   2   0   1   2   1   1   1   0   1   0   1   2   0   2   0   1   0   1   1   0   1   1   1   1   1   2   1   1   2   0   1   1   2   1   0   0   0   0   2   2   1   0
 MK-5-10                1   2   1   2   2   1   0   2   1   1   2   1   1   2   2   0   1   0   1   1   2   1   0   0   0   2   1   2   1   1   2   1   2   1   1   2   0   2   2   1   0   0   2   2   1   1   1   0   1   2   0   0   0   2   1   2   2   2   2   1   1   1   2   0   1   2   1   1   2   1   1   1   0   1   2   1   2   1   1   1   2   2   2   1   0   2   2   2   0   1   1   0   1   1   2   1   0   2   0   2   1   0   1   1   2   1   0   0   1   1   0   2   1   0   0   1   2   1   0   1   0   1   2   1   1   1   1   1   0   2   1   1   1   1   1   1   2   1   2   1   1   0   1   2   1   1   2   1   2   1   0   0   0   0   1   1   2   2   2   0   1   2   1   1   1   0   1   0   1   2   0   2   1   1   0   2   1   0   1   1   1   1   1   2   1   1   2   0   1   0   2   1   1   0   0   1   2   2   1   1
 MK-5-11                2   2   1   2   2   1   0   2   1   1   2   1   1   2   1   0   1   0   1   1   2   1   1   0   0   2   1   1   1   1   2   1   2   1   0   2   0   2   2   1   0   0   2   2   1   1   1   0   1   2   0   1   0   1   1   2   2   2   2   1   1   1   2   1   1   2   1   2   2   2   0   1   0   1   2   1   2   1   1   1   1   1   1   1   1   2   2   2   0   1   1   0   1   1   2   1   0   2   1   2   1   0   1   1   2   1   0   0   1   1   0   1   0   0   0   1   2   1   0   1   0   1   2   1   2   1   1   1   0   1   1   2   1   1   1   1   2   2   2   1   1   0   1   2   0   1   2   1   2   1   1   0   0   0   1   0   2   1   2   0   1   1   1   1   1   0   1   0   1   2   0   2   1   0   0   2   1   0   1   0   1   1   1   2   1   1   2   1   1   0   1   1   1   0   0   1   2   1   1   1
 MK-5-12                2   2   1   2   2   1   0   2   1   1   2   1   2   2   1   0   1   1   2   1   2   1   1   0   0   2   1   1   1   1   2   1   1   1   0   2   0   1   2   1   0   0   2   2   1   1   1   0   1   2   0   1   0   1   1   2   2   2   2   0   1   1   2   1   2   2   0   2   2   2   0   1   0   1   2   1   2   0   2   1   2   1   0   1   1   1   2   2   0   1   1   1   1   1   1   1   0   2   1   2   0   0   1   1   2   1   0   0   1   1   0   1   0   0   0   1   2   1   0   0   0   1   2   1   2   1   1   1   0   1   1   2   1   1   1   0   2   2   2   1   1   0   1   2   1   1   2   1   1   1   1   0   0   0   1   0   2   1   2   0   1   1   1   1   2   1   1   0   1   2   0   0   1   0   1   2   1   0   1   1   0   1   1   2   1   2   2   1   1   0   1   1   1   0   0   1   2   1   0   1
 MK-5-13                2   2   1   1   2   1   1   2   1   1   2   1   2   2   1   1   0   1   2   1   2   1   1   1   0   2   1   1   1   1   2   1   1   1   0   1   0   1   2   2   0   0   2   2   1   0   1   1   1   1   0   1   0   2   0   2   1   2   2   1   1   1   2   1   1   2   0   1   1   2   0   1   0   1   2   1   2   0   2   1   2   1   0   1   1   1   2   2   0   1   1   1   0   1   1   1   0   2   1   2   0   1   1   1   2   1   0   1   1   1   0   1   0   1   0   1   2   1   0   0   0   1   2   1   2   2   1   2   0   1   1   2   1   2   1   0   2   2   2   1   1   0   1   2   1   1   2   1   1   1   1   0   0   0   1   0   2   2   2   0   1   1   1   0   2   1   1   0   1   2   0   0   2   0   2   2   1   0   1   1   0   1   1   2   1   2   2   1   0   0   1   1   1   0   0   1   2   1   0   1
 MK-5-14                2   2   0   1   1   1   1   2   1   1   2   2   2   1   0   1   1   1   2   1   2   1   1   1   1   2   1   1   1   1   2   1   1   1   0   1   0   1   2   2   0   0   2   2   1   1   1   1   1   1   1   1   0   2   0   2   1   2   2   1   1   1   1   1   1   2   0   1   1   2   0   2   0   1   2   1   2   0   2   1   1   1   1   1   0   1   1   2   1   2   1   1   1   1   1   1   0   2   2   2   0   1   1   1   2   1   0   1   1   1   0   1   0   1   0   1   1   1   0   1   0   1   2   1   1   2   1   2   0   2   1   0   1   1   1   0   2   2   2   1   2   0   1   2   1   1   2   1   1   1   1   0   0   0   0   0   2   2   2   0   1   1   1   0   2   1   1   0   1   2   0   0   2   1   2   1   1   0   1   1   0   1   1   2   1   2   2   1   2   0   0   2   1   1   0   1   2   0   0   1
 MK-5-15                2   2   0   2   0   1   1   1   2   1   2   2   1   1   0   1   2   1   2   1   2   1   2   1   0   1   1   1   1   1   2   1   1   1   0   1   0   1   2   2   0   0   2   2   1   1   1   1   1   1   1   1   1   2   0   2   1   2   2   2   1   1   1   1   1   2   1   1   2   2   0   2   0   1   1   1   1   0   2   1   1   1   0   2   0   1   1   2   1   1   1   1   2   1   1   0   0   2   2   1   0   1   1   1   1   0   0   1   1   1   0   1   2   1   0   1   1   1   0   2   0   1   2   1   1   2   1   2   0   2   1   0   2   1   1   0   2   2   1   1   2   0   1   2   1   1   2   1   1   1   1   0   0   0   0   1   2   2   2   1   1   1   1   1   2   1   2   0   1   2   0   0   2   1   2   1   1   1   1   1   0   1   1   2   1   2   2   2   2   0   0   2   1   1   0   1   2   0   0   1
 MK-5-16                2   2   1   2   0   0   0   1   2   1   2   2   1   1   0   1   2   1   2   1   2   0   2   2   0   1   1   1   1   1   2   1   1   0   0   1   0   1   2   2   0   2   2   2   1   1   1   1   1   1   2   1   1   2   0   2   1   1   2   2   1   1   1   1   1   2   1   1   2   2   0   2   0   1   1   1   1   0   2   2   1   2   0   2   0   1   2   2   1   1   1   0   2   1   1   0   0   2   2   1   0   1   1   1   1   0   0   2   0   1   0   2   2   1   0   1   2   2   1   2   0   0   2   1   1   1   1   2   0   2   1   0   2   1   1   1   2   2   1   1   2   1   1   2   1   1   1   1   2   1   1   0   1   0   1   1   2   2   2   0   0   1   1   1   2   1   2   0   1   2   0   0   1   1   2   1   1   1   1   0   0   1   1   2   1   2   2   2   2   0   1   2   1   1   0   1   2   0   0   0
 MK-6-1                 1   2   1   1   0   2   1   0   1   2   2   0   1   2   1   2   0   2   0   1   2   1   0   1   0   1   0   1   0   1   0   1   1   1   1   1   0   1   2   1   2   0   0   1   2   2   1   1   1   0   1   2   2   1   1   1   1   1   1   0   0   0   2   2   1   2   1   1   1   1   1   0   1   2   1   2   1   1   0   2   2   0   0   2   1   2   2   1   1   1   2   2   1   1   1   1   0   1   0   0   2   1   2   0   1   1   1   0   1   2   2   2   2   1   2   0   2   1   2   1   1   1   0   0   1   1   1   2   0   1   0   1   0   1   2   0   1   1   2   0   1   1   2   2   1   0   2   0   1   1   1   1   1   2   1   2   1   1   1   0   2   0   1   2   1   2   1   0   2   1   1   1   1   0   2   1   1   1   1   2   2   0   0   2   0   1   0   0   2   2   1   2   1   2   1   2   1   1   1   2
 MK-6-2                 1   1   1   1   0   2   1   0   1   1   2   0   2   1   0   2   0   2   0   1   2   1   0   1   0   0   0   1   0   1   0   1   1   1   0   0   1   1   2   1   2   0   0   1   2   2   2   1   1   0   1   2   2   1   1   1   1   1   1   0   0   1   2   2   0   2   2   1   1   1   1   0   1   2   1   2   1   1   0   2   2   0   1   2   1   2   2   1   1   2   2   1   1   1   1   1   0   1   0   0   2   1   2   0   1   1   1   0   1   2   2   2   2   1   2   0   2   1   2   2   1   1   0   0   1   1   1   2   0   2   0   1   2   0   2   0   1   1   2   0   1   1   1   2   1   0   2   0   1   1   0   0   1   2   1   2   2   1   1   0   2   0   1   2   1   2   1   0   2   1   1   1   1   0   2   1   1   1   1   2   2   1   0   2   0   1   0   0   1   2   1   1   1   1   1   2   0   2   2   2
 MK-6-3                 1   1   1   1   0   2   1   0   1   2   2   0   2   1   0   2   0   2   1   1   2   1   0   1   0   0   0   1   0   1   0   1   0   0   0   0   1   2   2   1   2   0   0   1   2   2   2   2   1   0   1   2   2   1   1   1   1   2   1   1   0   1   2   2   0   2   1   1   1   1   1   0   1   2   0   2   1   1   1   2   2   0   1   2   1   2   2   1   1   1   2   1   1   1   1   2   0   2   0   0   1   1   2   0   1   1   1   0   1   2   2   2   2   1   2   0   2   1   2   2   2   1   0   0   1   1   0   2   0   2   0   1   2   0   2   0   1   1   2   0   1   1   1   1   1   0   1   0   1   1   0   1   1   2   0   2   2   0   2   1   2   0   1   2   1   2   1   0   2   0   1   1   1   0   2   1   1   0   1   2   2   1   0   2   0   1   0   0   1   2   1   0   0   2   1   1   0   1   2   2
 MK-6-4                 1   0   1   1   0   2   1   0   1   1   2   0   2   1   0   2   0   2   1   1   2   1   0   1   0   0   0   1   0   0   1   0   0   2   1   1   1   2   2   1   2   0   0   1   1   1   2   2   1   0   1   2   2   1   1   1   0   2   1   1   0   1   2   2   0   2   1   1   1   1   1   0   1   2   0   2   1   1   1   2   1   0   1   2   1   2   2   0   1   1   2   1   1   1   1   2   0   2   0   0   2   1   2   0   1   1   1   0   0   2   1   2   1   1   2   0   2   1   2   2   2   1   0   0   0   1   0   2   0   1   0   1   1   0   2   0   1   1   2   0   1   1   1   1   1   0   1   0   1   1   0   1   1   1   0   2   2   0   2   1   2   0   2   1   1   2   1   0   2   0   1   1   1   0   2   1   0   0   1   2   2   2   0   2   0   1   0   0   1   2   1   0   0   2   1   1   0   1   2   2
 MK-6-5                 1   0   1   1   1   2   1   1   1   1   2   0   2   1   1   2   0   2   2   1   2   1   0   2   0   0   1   1   0   0   1   0   0   2   1   1   1   1   2   1   2   0   1   1   1   1   2   2   1   1   1   2   2   1   1   1   0   2   1   1   0   1   2   2   0   1   1   1   1   1   1   0   1   1   0   2   1   1   1   2   1   0   1   2   1   2   2   0   1   1   2   2   1   2   1   2   0   2   0   0   2   1   2   2   0   1   1   0   0   2   1   1   1   1   2   0   2   1   2   2   1   1   1   1   0   1   0   2   0   1   1   1   1   0   2   0   1   1   2   0   2   1   1   1   1   0   1   0   2   1   1   2   1   1   0   2   2   0   2   2   1   0   1   0   1   1   2   0   2   1   1   1   0   0   2   1   0   2   2   1   2   2   0   2   0   1   0   0   1   2   1   1   0   2   1   1   0   1   2   1
 MK-6-6                 1   0   2   1   0   2   1   1   1   1   1   0   2   1   1   2   0   2   1   0   1   1   1   2   0   0   1   1   0   0   1   0   0   2   1   1   1   1   2   1   2   1   0   1   1   1   2   2   1   1   1   2   2   1   1   1   0   2   1   1   0   1   2   2   0   1   1   1   0   1   1   0   1   1   0   2   2   1   1   2   1   1   1   2   2   2   1   0   1   1   2   2   1   2   1   2   0   2   1   2   2   1   2   2   0   1   1   1   1   2   1   1   1   1   2   0   2   1   2   2   1   1   1   1   0   1   0   2   0   1   1   1   1   0   2   1   2   0   2   1   1   1   1   1   2   0   1   0   2   0   2   1   1   1   0   2   2   1   2   2   0   1   1   0   1   1   2   0   2   0   2   1   0   0   2   1   0   2   0   1   1   2   1   2   0   1   1   1   2   2   1   1   0   1   1   1   0   1   2   1
 MK-6-7                 1   0   1   1   0   2   1   0   1   1   1   1   2   1   1   1   0   2   1   0   0   1   1   1   0   0   1   1   0   0   1   0   0   2   1   1   1   1   2   1   2   1   0   1   1   2   2   2   1   1   1   2   0   1   1   1   0   2   1   1   1   1   2   1   1   1   1   1   0   1   1   0   2   1   1   2   1   0   1   1   0   1   1   2   2   2   1   0   1   2   2   2   1   2   1   2   0   2   1   2   2   1   1   2   0   1   1   0   1   2   1   1   1   1   2   0   2   1   2   1   1   1   1   1   0   1   1   2   0   1   1   1   1   0   2   0   2   0   2   1   1   1   1   1   2   1   1   0   2   0   2   1   1   1   0   2   2   1   2   2   0   1   1   0   1   1   2   0   2   0   2   1   0   0   2   1   0   2   1   2   0   2   1   2   0   1   1   1   0   2   1   1   0   1   1   1   0   1   2   1
 MK-6-8                 1   0   1   1   0   1   1   0   1   1   1   1   2   0   1   1   1   1   1   0   0   1   1   1   0   0   1   1   1   0   1   0   0   2   2   1   1   1   2   0   2   1   0   1   1   2   2   2   1   1   1   2   0   1   2   1   1   2   1   1   1   1   1   1   1   1   1   1   0   1   1   0   2   1   1   2   2   0   1   1   0   2   1   2   1   2   1   0   1   2   2   1   1   2   1   2   0   1   1   2   2   1   0   2   0   1   1   1   1   2   2   1   2   1   2   0   2   2   2   1   1   1   1   1   0   1   1   2   0   1   1   1   1   0   2   1   1   0   2   1   1   2   1   1   2   1   1   0   2   0   2   2   1   1   0   2   2   1   2   2   0   1   1   0   1   1   2   0   1   0   2   2   0   1   2   1   0   1   1   1   1   1   1   1   0   0   1   0   0   2   1   1   0   1   2   1   1   1   2   1
 MK-6-9                 1   0   2   1   0   1   1   0   0   1   1   1   2   0   1   0   0   1   0   1   0   1   1   1   0   0   1   1   1   0   0   0   0   2   1   2   0   1   2   0   2   1   0   2   0   2   2   2   1   1   2   2   0   1   1   1   1   2   1   1   1   1   0   2   1   1   1   1   0   1   1   0   1   2   1   2   2   1   1   1   0   2   2   2   1   1   1   0   1   2   2   1   1   1   1   2   0   1   1   2   2   1   0   2   0   1   1   1   1   2   1   1   2   1   0   0   2   2   2   1   1   1   1   1   0   0   1   2   0   1   1   1   2   0   2   1   1   0   2   0   1   2   1   1   2   0   1   0   2   0   2   2   1   1   0   2   1   2   2   2   0   1   1   1   2   1   2   1   0   0   2   2   0   1   1   1   0   1   1   1   1   1   1   1   0   0   1   1   0   2   1   1   0   1   2   1   1   2   2   2
 MK-6-10                1   0   2   0   0   1   1   0   0   1   1   1   2   0   1   0   0   2   0   1   0   1   2   1   0   0   1   1   1   1   0   0   0   2   2   2   0   1   2   0   2   1   0   2   0   0   2   2   1   1   2   2   0   1   1   1   1   2   1   1   1   1   0   2   1   2   1   1   0   1   1   0   1   2   2   1   2   1   1   1   0   2   2   2   2   0   1   0   1   2   2   1   2   1   1   2   0   1   2   2   2   1   0   1   0   1   1   1   1   2   1   1   2   1   0   1   2   2   2   1   1   1   1   1   0   0   1   2   0   1   1   1   2   0   2   1   1   1   2   1   1   2   2   1   2   0   1   0   2   1   2   2   1   1   1   2   1   2   2   2   1   2   1   0   2   1   2   1   0   1   1   2   0   1   0   1   0   1   1   1   1   1   1   1   0   0   1   1   0   2   1   1   1   1   2   1   1   2   2   2
 MK-6-11                1   0   2   0   0   1   1   0   1   1   1   1   1   0   2   1   0   2   0   1   1   1   2   1   0   0   1   1   2   1   0   0   0   2   2   2   0   1   2   0   1   1   0   2   0   0   2   2   2   1   2   2   0   1   1   0   1   2   1   1   1   1   0   2   1   1   1   0   0   1   2   1   1   2   2   1   1   1   1   2   0   2   2   2   2   0   1   0   1   2   2   1   2   1   2   2   0   1   2   2   2   0   1   1   0   1   2   1   1   2   1   2   1   1   0   0   2   2   2   1   1   1   1   0   1   0   2   2   0   1   0   1   2   0   2   0   2   1   2   1   1   2   2   1   2   0   1   0   2   1   2   1   1   1   1   2   0   2   2   2   1   2   1   0   2   1   2   1   0   1   1   2   0   1   0   0   1   1   1   1   0   1   1   1   0   1   1   1   1   2   1   1   1   1   2   1   1   2   2   2
 MK-6-12                1   1   2   0   0   1   1   0   1   1   1   2   1   0   2   0   0   2   0   1   1   1   2   1   0   0   0   1   2   1   1   0   0   2   2   2   0   1   1   0   1   1   0   2   0   1   2   2   2   1   2   2   0   0   1   0   2   2   1   1   1   1   0   2   2   1   1   1   1   1   2   1   0   1   2   1   1   1   1   2   0   2   2   2   1   0   1   0   1   2   2   1   2   1   2   2   0   1   2   2   2   0   0   1   0   1   2   1   1   2   1   2   2   1   1   1   2   2   2   1   2   1   1   1   1   0   2   2   0   1   0   1   2   0   2   1   2   1   2   1   1   2   1   0   1   0   2   0   2   1   2   0   1   0   1   2   0   2   2   1   1   2   2   0   2   1   2   1   0   1   1   2   0   1   0   0   1   1   1   2   0   1   1   1   0   1   1   2   1   2   1   0   1   1   2   0   1   2   2   2
 MK-6-13                1   1   2   0   0   1   1   0   1   2   1   2   2   0   1   1   0   2   0   1   0   1   2   1   0   0   0   1   2   1   1   0   0   1   2   1   1   1   1   0   1   1   0   2   0   1   2   2   2   1   2   1   1   1   1   0   2   2   1   1   1   1   0   2   2   1   1   1   2   1   2   1   0   0   2   1   2   1   1   2   0   2   2   2   1   0   1   0   1   1   2   1   2   1   1   2   0   1   2   2   2   0   0   1   0   1   1   2   1   2   1   2   1   1   2   1   2   2   2   0   2   1   1   1   0   0   2   2   0   1   0   1   2   1   2   1   2   1   2   1   1   2   1   0   1   2   2   0   2   1   2   0   1   0   1   2   0   2   1   1   1   2   2   0   1   1   1   1   0   1   1   2   1   1   0   0   1   2   1   2   0   2   1   1   2   1   1   2   1   2   1   0   1   1   2   0   1   2   2   2
 MK-6-14                1   1   2   0   0   1   1   0   1   2   1   2   2   0   1   1   0   2   0   1   0   1   2   1   0   0   0   1   2   1   1   0   0   1   2   1   1   1   1   1   1   1   0   2   0   1   2   2   2   1   2   1   1   1   1   0   2   1   1   2   1   2   0   1   2   1   1   1   2   1   2   1   1   0   2   2   2   2   1   2   0   2   2   2   1   0   0   0   1   1   2   1   2   1   0   2   0   1   2   2   2   0   0   1   0   1   1   1   1   2   1   1   1   1   2   1   2   2   1   0   1   1   1   1   0   0   2   2   0   1   0   1   2   1   2   1   1   1   2   1   1   1   1   1   1   2   2   0   1   1   2   0   1   0   1   2   0   2   1   1   1   2   2   0   1   1   1   1   0   2   1   2   1   1   0   0   1   2   1   2   0   2   1   1   2   1   1   2   2   1   1   0   1   0   2   1   1   2   2   2
 MK-6-15                2   1   2   0   1   0   1   0   2   2   1   1   2   0   0   1   0   1   1   1   1   0   2   1   0   0   0   1   2   1   1   0   0   1   2   1   2   0   1   2   2   1   0   2   0   1   2   2   2   1   1   1   1   1   1   0   1   1   1   2   1   2   0   1   2   1   1   1   2   0   1   1   1   0   2   2   2   1   1   2   0   2   2   2   1   0   1   0   1   1   2   1   2   1   0   2   0   1   2   1   2   1   0   2   0   1   1   1   1   2   2   1   1   1   2   1   1   2   1   0   1   1   2   1   0   0   2   2   1   0   1   1   2   1   2   2   1   1   2   1   1   1   0   1   1   2   2   0   2   1   2   0   1   0   1   2   0   2   1   1   1   2   2   0   1   1   1   1   0   2   0   2   1   1   0   0   1   2   1   2   0   2   0   1   2   2   1   2   1   1   1   0   2   0   2   1   1   2   1   1
 MK-6-16                2   1   2   0   1   0   1   0   0   2   1   1   2   0   0   0   1   0   1   1   1   0   2   1   1   0   1   1   2   1   1   0   1   1   2   1   2   0   1   2   1   1   0   2   0   1   2   1   2   1   1   1   1   1   2   0   1   1   1   1   1   1   0   1   1   2   1   1   2   0   1   1   1   0   2   2   2   1   1   2   0   2   2   2   1   1   2   0   2   1   2   1   2   2   1   1   0   1   2   1   2   1   0   2   0   1   1   1   1   2   2   1   1   1   2   1   1   1   1   0   1   1   2   1   0   0   1   2   1   1   1   1   2   1   1   2   1   1   2   1   1   1   0   2   1   2   2   0   1   1   2   0   1   0   1   1   0   2   1   2   1   2   2   0   1   1   1   1   0   2   0   2   1   0   0   0   1   2   1   2   0   2   0   1   2   2   1   2   1   1   1   0   2   0   1   1   1   1   1   1
 
!****************************************** Phenotypic Data **********************************************************
!-100.0 is resevred for missing phenotype
SimulatedTrait1        10.3507    8.4852    9.6072   10.8892   10.5627   10.2664   10.3121   10.0064    6.8786   10.5945    9.0737   10.6202   10.8479   10.3777   10.6555    9.4762   10.0206    9.4473    9.5322   10.7934   11.6159    9.2942    9.4123    9.0663   11.2181   10.4185   10.8572   10.5874   10.5621   10.6690   10.5906    9.3146   11.1019    9.3218   11.2358    9.8149    8.9954   10.2421   10.7218   10.5706    9.9593    7.6602    9.3459   10.4829    9.4706    9.1389   10.5509    9.6604    8.9627   12.1712    9.7884   11.1251    8.9569    9.8128   10.6816   11.2077   10.0168    9.3804    9.0683    9.2815    9.7005    9.4917    9.5820    9.3148   10.3308   10.3212   10.1404   11.1470    9.5011   12.9595    8.1038   10.0975   10.3005   12.0729   12.8828   10.6826   11.6341   11.1462    9.6443    9.9954   11.7722   12.1581    8.8854   10.2229   10.3497    9.5811    9.0512   11.1953    9.7657    9.5617    8.3242   10.5331   10.8350    8.7504   11.1806   10.7847    8.5866    9.8514   10.1590   10.6057    8.4763   10.5261    8.5212   10.2258   11.2543   10.0259    9.7724    9.4946   11.1299   10.2957    8.8467   10.0499    9.8636    9.6316    9.7682   10.2589    9.7410   10.4332   10.2499   10.8364   11.5795    8.4514    9.7514    9.9034    9.4744   10.5355   10.5329   10.2672   10.4783   10.2246    9.4809    8.3812    8.5818   10.7579    8.3783   10.1774   11.0208    9.3478   11.0160   10.2541    9.6455   10.3294   10.2822   11.4878    9.5183   10.6240    8.6564   11.0525   10.8389   11.1759    8.5181    9.5357   10.6971   11.3214    8.8925    8.8893    9.9416   10.5670   12.5032   10.2534    9.9341   12.6561    8.5697   11.4536    8.9723   10.4876   10.8571   10.4382   10.6126    9.9772   10.1223    8.6224    8.1982   10.7168   10.7008   10.9259    8.1108   10.8403   11.6884    7.7739   10.2763   10.4516   10.0277    9.9733   10.0171    9.6421   10.8060    9.7377    7.4976    9.7510   12.8120   11.0829   10.5890    9.8392   10.1259   12.0657   10.0010   10.3769   10.5965    9.8360
 
