# Supplementary material for: Inclusive Composite Interval Mapping of QTL by Environment Interactions in Biparental Populations
Source: PLoS One. 2015 Jul 10;10(7):e0132414. doi: 10.1371/journal.pone.0132414 (PMC4498613; doi:10.1371/journal.pone.0132414)
Supplement: S2 File — (ZIP) [file pone.0132414.s002.zip › F2 population/e=1/run_00013.met]

!**********************Note: lines staring with "!" are remarks and will be ignored in the program********************
!*********************************General Information**********************************
!Assuming F1 = P1 x P2, populations available in QTL IciMapping are: 
!  1, P1BC1F1 = P1 x F1, the first backcrossing where P1 is used as the recurrent parent;
!  2, P2BC1F1 = P2 x F1, the first backcrossing where P2 is used as the recurrent parent;
!  3, F1DH, F1-derived doubled haploids; 
!  4, RIL or F1RIL, recombination inbred lines through the repeated selfing of F1;
!  5, P1BC1RIL, recombination inbred lines through the repeated selfing of P1BC1F1;
!  6, P2BC1RIL, recombination inbred lines through the repeated selfing of P2BC1F1;
!  7, F2, the selfing generation of F1;
!  8, F3, the selfing generation of F2;
!  9, P1BC2F1, the second backcrossing where P1 is used as the recurrent parent; 
! 10, P2BC2F1, the second backcrossing where P2 is used as the recurrent parent;
! 11, P1BC2RIL, recombination inred lines through the repeated selfing of P1BC2F1; 
! 12, P2BC2RIL, recombination inred lines through the repeated selfing of P2BC2F1; 
! 13, P1BC1F2, the selfing generation of P1BC1F1; 
! 14, P2BC1F2, the selfing generation of P2BC1F1; 
! 15, P1BC2F2, the selfing generation of P1BC2F1; 
! 16, P2BC2F2, the selfing generation of P2BC2F1; 
! 17, P1BC1DH, P1BC1F1-derived doubled haploids; 
! 18, P2BC1DH, P2BC1F1-derived doubled haploids; 
! 19, P1BC2DH, P1BC2F1-derived doubled haploids; 
! 20, P2BC2DH, P2BC2F1-derived doubled haploids; 
   7      !Mapping Population (see remarks above)
   2      !Mapping Function (1 for Kosambi; 2 for Haldane; 3 for Morgan)
   2      !Marker Space Type (1 for intervals; 2 for positions)
   1      !Marker Space Unit(1 for centiMorgans; 2 for Morgan)
   6      !Number of Chromosomes (or Linkage Groups)
 200      !Size of the mapping population
   1      !Number of environments
 
!***************************************** Chromosomes and Linkage Maps **********************************************
!Chromosome                 NumMarkers
-CH1                        16
-CH2                        16
-CH3                        16
-CH4                        16
-CH5                        16
-CH6                        16
!Linkage map (Marker name followed by position or the interval length)
 MK-1-1                1     0.000
 MK-1-2                1    10.000
 MK-1-3                1    20.000
 MK-1-4                1    30.000
 MK-1-5                1    40.000
 MK-1-6                1    50.000
 MK-1-7                1    60.000
 MK-1-8                1    70.000
 MK-1-9                1    80.000
 MK-1-10               1    90.000
 MK-1-11               1   100.000
 MK-1-12               1   110.000
 MK-1-13               1   120.000
 MK-1-14               1   130.000
 MK-1-15               1   140.000
 MK-1-16               1   150.000
 MK-2-1                2     0.000
 MK-2-2                2    10.000
 MK-2-3                2    20.000
 MK-2-4                2    30.000
 MK-2-5                2    40.000
 MK-2-6                2    50.000
 MK-2-7                2    60.000
 MK-2-8                2    70.000
 MK-2-9                2    80.000
 MK-2-10               2    90.000
 MK-2-11               2   100.000
 MK-2-12               2   110.000
 MK-2-13               2   120.000
 MK-2-14               2   130.000
 MK-2-15               2   140.000
 MK-2-16               2   150.000
 MK-3-1                3     0.000
 MK-3-2                3    10.000
 MK-3-3                3    20.000
 MK-3-4                3    30.000
 MK-3-5                3    40.000
 MK-3-6                3    50.000
 MK-3-7                3    60.000
 MK-3-8                3    70.000
 MK-3-9                3    80.000
 MK-3-10               3    90.000
 MK-3-11               3   100.000
 MK-3-12               3   110.000
 MK-3-13               3   120.000
 MK-3-14               3   130.000
 MK-3-15               3   140.000
 MK-3-16               3   150.000
 MK-4-1                4     0.000
 MK-4-2                4    10.000
 MK-4-3                4    20.000
 MK-4-4                4    30.000
 MK-4-5                4    40.000
 MK-4-6                4    50.000
 MK-4-7                4    60.000
 MK-4-8                4    70.000
 MK-4-9                4    80.000
 MK-4-10               4    90.000
 MK-4-11               4   100.000
 MK-4-12               4   110.000
 MK-4-13               4   120.000
 MK-4-14               4   130.000
 MK-4-15               4   140.000
 MK-4-16               4   150.000
 MK-5-1                5     0.000
 MK-5-2                5    10.000
 MK-5-3                5    20.000
 MK-5-4                5    30.000
 MK-5-5                5    40.000
 MK-5-6                5    50.000
 MK-5-7                5    60.000
 MK-5-8                5    70.000
 MK-5-9                5    80.000
 MK-5-10               5    90.000
 MK-5-11               5   100.000
 MK-5-12               5   110.000
 MK-5-13               5   120.000
 MK-5-14               5   130.000
 MK-5-15               5   140.000
 MK-5-16               5   150.000
 MK-6-1                6     0.000
 MK-6-2                6    10.000
 MK-6-3                6    20.000
 MK-6-4                6    30.000
 MK-6-5                6    40.000
 MK-6-6                6    50.000
 MK-6-7                6    60.000
 MK-6-8                6    70.000
 MK-6-9                6    80.000
 MK-6-10               6    90.000
 MK-6-11               6   100.000
 MK-6-12               6   110.000
 MK-6-13               6   120.000
 MK-6-14               6   130.000
 MK-6-15               6   140.000
 MK-6-16               6   150.000
!*********************************** Marker Types ********************************************************************
!Co-dominant marker: When heterozygote F1 is present, P1 is coded as 2, F1 is coded as 1, and P2 is coded as 0; Otherwise, P1 is coded as 2, and P2 is coded as 0. 
!Dominant marker: When heterozygote F1 is present, P1 and F1 are coded as 12, and P2 is coded as 0; Otherwise, P1 is coded as 2, and P2 is coded as 0.  
!Recessive markers: When heterozygote F1 is present, P1 is coded as 2, and F1 and P2 are coded as 10; Otherwise, P1 is coded as 2, and P2 is coded as 0. 
!Missing marker is coded as -1. 
 MK-1-1                 2   2   0   1   1   2   2   1   0   0   0   1   0   1   1   0   1   1   0   0   0   1   2   0   1   2   2   0   0   1   1   1   1   1   2   1   2   1   1   1   1   1   1   0   2   0   0   1   0   0   2   1   1   0   1   0   1   1   1   0   2   2   1   0   1   0   1   1   0   1   1   1   1   1   1   1   1   1   1   1   0   0   1   1   1   1   1   1   1   1   2   0   1   1   1   1   1   1   1   1   2   2   1   2   1   0   2   2   2   0   2   1   2   1   0   1   1   2   1   2   0   0   2   2   1   1   2   1   0   0   2   1   1   1   1   2   0   1   2   0   1   2   2   2   1   0   1   0   2   0   1   2   2   2   2   1   1   0   1   1   2   2   0   0   1   2   0   1   0   0   0   0   2   0   1   2   1   1   2   1   1   2   1   1   2   0   2   0   1   1   2   0   1   0   1   0   0   2   1   1
 MK-1-2                 2   2   0   1   1   2   2   1   0   1   0   1   0   1   1   0   1   1   0   0   0   2   2   0   1   2   2   0   0   1   1   1   1   1   1   2   2   1   0   0   1   2   1   1   2   0   0   1   0   0   1   1   1   0   0   0   1   1   1   1   2   1   1   0   1   0   2   1   0   1   1   1   0   1   1   1   1   1   1   1   0   0   1   1   1   0   1   1   1   1   2   0   1   1   1   1   1   1   1   1   2   1   1   2   1   0   2   2   2   1   1   2   1   1   0   1   1   2   1   1   0   0   2   2   1   1   2   1   0   0   2   1   1   1   1   2   1   2   2   0   1   2   2   1   1   0   1   1   2   0   2   2   2   2   2   1   1   0   1   1   2   1   1   0   1   2   0   1   0   1   1   0   2   0   1   1   1   2   2   0   1   2   1   1   2   0   1   0   1   1   2   1   1   0   1   0   0   1   1   0
 MK-1-3                 2   2   0   1   1   2   1   1   0   1   0   1   0   1   1   0   1   0   0   1   0   2   2   0   1   2   2   0   0   1   1   1   1   1   1   2   2   1   0   0   1   1   1   1   2   0   0   1   0   0   1   1   1   0   0   0   1   1   1   1   2   1   1   0   1   1   2   1   0   1   1   1   0   1   1   1   1   1   1   1   1   0   1   1   1   1   1   1   1   1   2   0   0   1   1   1   1   1   2   1   2   1   1   1   2   0   2   2   2   1   1   2   1   1   0   1   1   2   1   1   0   0   2   1   1   1   2   0   0   0   1   1   1   1   1   2   1   2   2   0   1   2   2   1   1   0   1   1   2   1   2   0   2   1   1   0   2   0   1   1   2   0   2   0   1   2   0   1   1   2   1   0   2   0   1   1   1   2   1   0   2   1   0   0   2   2   0   0   1   1   2   0   1   0   1   1   0   2   1   0
 MK-1-4                 2   2   0   1   1   2   1   2   0   1   1   2   1   0   1   0   1   0   0   1   0   2   2   0   1   2   2   0   0   1   1   1   1   1   0   2   2   1   0   0   1   1   1   1   2   0   0   1   1   0   1   1   2   0   0   0   1   1   1   1   2   1   1   0   1   2   1   1   0   1   1   1   1   2   1   1   1   1   1   1   1   0   1   1   0   1   1   1   1   1   2   0   0   1   1   1   1   0   2   1   2   1   1   1   2   0   2   2   2   1   1   2   1   1   0   1   1   2   1   1   0   0   2   1   1   1   2   0   0   1   1   1   1   1   1   2   1   1   2   0   1   2   2   1   1   0   1   1   1   1   2   0   2   1   1   1   2   0   1   1   1   0   2   0   1   2   0   0   2   1   0   1   2   0   1   1   1   2   1   0   2   2   0   1   2   2   0   0   1   1   2   0   1   0   1   1   0   2   1   1
 MK-1-5                 2   2   1   1   1   2   1   1   0   0   2   2   1   0   1   0   1   0   0   1   1   2   2   0   2   2   2   0   0   1   1   2   1   1   1   2   2   1   1   0   1   1   1   1   1   0   0   0   1   0   1   1   2   1   0   0   1   1   1   1   1   1   1   0   0   2   2   2   1   1   1   1   1   2   1   2   1   1   1   1   1   0   1   1   0   1   0   1   1   1   2   0   0   1   1   1   1   0   2   1   2   1   1   1   2   0   2   2   2   1   1   1   0   2   0   1   1   2   1   1   0   0   2   1   1   1   1   0   0   1   0   1   1   1   1   2   2   1   2   0   1   2   2   1   1   0   1   1   2   1   2   1   2   2   1   1   2   0   0   1   2   0   2   0   1   2   1   0   2   1   0   1   2   0   1   0   1   2   1   0   2   2   0   0   2   2   0   0   1   1   1   0   1   0   1   1   0   2   1   1
 MK-1-6                 2   2   1   1   1   2   1   1   0   0   2   2   1   1   1   0   1   0   1   1   1   2   2   0   2   2   2   0   1   1   0   2   1   1   1   2   2   2   1   0   1   1   1   1   1   0   0   0   1   0   0   1   2   1   0   0   1   1   1   1   0   1   1   0   0   2   2   2   2   1   1   1   0   2   1   2   2   1   1   1   1   1   1   1   0   1   0   1   1   1   2   0   0   1   1   0   1   1   2   0   2   0   1   0   2   0   2   2   1   1   0   1   0   2   0   1   1   2   1   1   0   0   2   2   1   1   1   0   0   1   0   1   1   1   1   2   2   1   2   0   1   2   2   1   1   0   1   1   1   1   2   1   1   2   2   1   2   0   0   1   1   0   1   0   1   2   1   0   2   1   1   2   1   0   1   1   1   2   0   0   2   2   0   0   2   1   0   0   1   1   1   0   1   0   1   1   0   2   0   1
 MK-1-7                 1   2   1   1   1   2   1   1   0   0   2   2   0   1   2   0   1   1   1   1   1   2   2   0   1   2   1   0   0   1   1   1   1   1   1   2   2   2   0   0   1   1   1   2   1   0   0   0   0   0   0   1   2   1   0   0   1   1   1   1   0   0   2   0   1   2   1   2   2   1   0   1   0   2   1   2   2   0   1   0   1   0   1   1   0   1   1   1   1   1   2   1   0   1   1   0   1   2   1   0   1   0   1   0   2   0   2   1   1   1   0   1   0   2   0   1   1   2   1   1   2   0   1   2   1   1   1   0   0   1   0   1   1   1   2   2   2   1   2   0   1   2   1   1   1   0   2   1   1   0   2   1   1   2   2   1   2   0   1   1   1   0   1   1   0   2   0   0   2   1   1   2   2   0   1   1   1   2   0   0   2   2   0   0   2   2   0   0   1   1   0   0   1   0   1   1   0   2   0   1
 MK-1-8                 2   2   1   1   1   2   1   1   0   1   2   2   0   1   1   0   1   1   1   1   1   2   2   1   1   2   1   0   1   1   1   0   2   1   2   2   1   2   0   0   1   1   1   2   1   0   0   0   0   0   0   1   2   1   0   0   1   2   1   2   1   0   1   0   1   2   1   2   1   1   0   0   0   1   1   2   2   1   1   0   0   0   1   1   0   1   0   1   1   1   1   2   0   1   2   0   1   2   1   0   2   0   1   0   2   1   2   1   2   1   0   1   0   2   1   1   1   2   1   1   2   1   1   2   1   1   1   0   0   0   0   1   0   1   2   2   2   1   2   0   1   2   1   1   2   0   2   0   1   0   2   1   1   2   2   1   2   0   1   1   0   1   1   1   0   2   0   0   2   1   1   2   2   0   1   2   1   2   0   0   1   1   0   0   2   2   0   0   1   1   0   0   1   1   0   1   0   2   0   1
 MK-1-9                 1   2   1   1   1   2   1   1   0   0   2   2   0   1   1   0   1   1   1   0   1   1   1   1   1   2   2   0   1   1   1   0   2   1   2   2   1   2   1   0   1   0   1   2   0   0   0   0   0   0   0   1   2   1   1   0   1   2   1   2   1   0   1   0   1   2   1   2   1   2   0   0   0   1   1   2   1   1   0   0   0   0   1   1   1   1   0   0   1   1   1   2   0   1   2   0   1   2   2   0   2   0   1   1   2   1   2   1   0   1   0   1   0   2   1   1   1   2   1   1   2   1   1   2   1   1   1   0   0   1   0   1   0   1   2   2   2   1   2   0   1   1   0   1   2   0   1   0   2   0   2   1   1   2   2   1   2   1   1   1   0   2   0   1   0   2   0   1   2   1   1   2   2   1   1   2   1   2   0   0   0   1   0   0   1   2   0   0   1   1   0   0   1   1   0   1   0   1   0   0
 MK-1-10                0   2   1   1   1   2   1   1   0   1   2   2   0   1   1   0   1   1   2   0   1   1   0   1   1   2   2   1   1   1   1   0   2   1   2   2   1   2   2   0   1   0   1   2   0   0   1   0   0   1   0   1   2   1   1   0   1   2   2   1   1   0   1   0   1   2   2   2   1   1   0   0   0   1   1   2   1   1   0   1   0   0   1   1   1   1   0   0   1   1   1   2   0   1   2   1   1   2   1   0   2   0   0   1   1   1   1   1   0   1   1   1   0   1   1   1   1   2   1   1   2   0   2   2   1   0   1   0   0   1   0   1   0   1   2   2   2   1   2   0   1   0   0   1   2   1   1   0   2   1   1   1   1   2   2   1   2   1   1   1   0   2   1   1   1   2   1   0   2   1   1   2   2   1   1   2   1   2   0   0   0   1   0   0   0   2   0   0   1   0   0   0   1   1   0   1   1   1   0   0
 MK-1-11                2   2   0   1   1   1   0   1   0   1   2   2   0   1   2   0   1   1   2   1   1   1   1   1   1   2   2   1   1   1   1   0   2   1   2   1   1   2   2   0   1   0   1   2   1   1   1   0   0   1   0   1   2   1   1   0   2   1   2   1   1   0   1   0   1   1   2   2   1   1   0   0   0   1   1   2   1   0   0   2   0   0   1   1   1   1   0   0   1   2   1   2   0   1   2   1   1   2   2   0   2   0   0   1   1   1   0   1   0   1   1   1   0   1   1   1   1   2   1   1   2   0   2   2   1   0   0   0   0   1   0   1   0   1   2   2   2   1   2   0   2   0   0   2   2   1   1   1   2   1   1   1   1   0   2   1   2   1   0   1   0   2   0   2   1   2   0   0   2   0   1   2   2   1   2   2   1   2   1   0   0   0   0   0   0   2   0   0   1   0   0   0   1   1   0   1   1   1   0   1
 MK-1-12                2   2   0   1   1   1   0   1   0   1   2   2   0   1   2   0   1   0   2   1   1   1   1   2   1   2   1   1   0   1   0   0   2   1   2   1   1   2   2   0   1   0   1   2   1   2   1   0   0   1   0   1   2   0   2   0   2   1   2   1   1   0   1   0   1   1   2   2   1   1   0   0   0   2   1   2   1   1   0   1   0   0   1   0   1   1   0   0   0   1   2   2   0   1   2   1   2   1   1   0   2   0   0   1   1   1   0   1   0   1   1   1   0   1   1   1   1   2   1   1   2   0   2   2   1   0   0   0   0   1   0   1   0   1   2   2   2   1   2   0   2   0   1   1   2   1   1   1   2   1   1   1   1   0   2   1   2   1   0   1   0   2   0   2   1   2   1   0   2   1   1   1   2   1   2   2   1   1   1   0   0   0   0   1   0   1   1   0   1   0   0   0   2   1   0   1   1   0   0   1
 MK-1-13                1   2   0   1   2   1   0   1   1   1   2   2   0   1   2   0   1   0   2   2   1   1   1   2   1   2   0   2   0   1   0   1   1   1   2   1   1   2   2   0   1   0   1   2   1   2   1   0   0   1   0   1   2   0   2   1   2   0   2   1   1   0   1   0   2   1   1   1   1   1   0   1   0   2   1   2   1   1   1   1   0   0   1   0   1   1   0   1   0   1   2   1   0   1   1   1   2   1   1   1   1   0   0   1   1   1   1   1   0   1   1   0   0   1   2   1   1   2   1   1   2   0   1   2   1   0   0   0   0   1   0   1   1   1   2   2   2   1   1   0   2   0   1   1   2   1   0   1   0   1   0   1   1   0   1   1   2   0   0   1   0   2   0   2   1   2   1   0   2   1   1   1   1   1   2   1   1   1   1   0   0   0   0   1   0   1   1   0   1   0   0   1   2   1   0   1   1   1   0   1
 MK-1-14                1   2   0   1   2   1   0   1   1   1   2   2   0   1   1   0   1   0   2   2   1   1   1   2   1   2   0   2   0   1   0   1   1   1   2   1   1   1   2   0   1   0   1   2   2   1   1   1   0   1   0   0   2   1   2   1   2   0   2   1   1   0   0   0   1   1   1   1   1   1   0   1   0   2   1   2   1   1   1   1   0   1   1   0   1   1   1   1   0   1   2   0   0   2   1   1   2   1   1   1   1   0   0   1   0   0   1   1   0   1   1   0   0   1   2   1   1   2   2   1   0   0   1   1   1   0   0   0   0   1   0   0   1   1   2   2   2   1   1   0   2   0   1   1   2   1   0   2   0   1   1   2   1   0   1   1   0   0   0   1   0   2   0   2   1   2   1   0   2   1   1   1   1   1   2   1   1   1   2   0   0   0   1   1   0   1   1   0   1   0   0   1   2   1   1   1   1   1   0   1
 MK-1-15                1   2   1   1   2   1   0   1   1   1   1   2   1   1   1   0   1   0   2   2   0   1   1   2   1   2   0   2   1   1   0   1   1   0   2   1   1   1   2   0   1   0   1   2   1   1   1   1   1   1   1   0   2   1   2   2   1   0   2   2   1   0   0   1   1   1   0   0   1   1   0   1   0   2   1   2   1   1   1   1   0   2   1   1   0   1   1   1   0   1   2   0   0   2   1   1   2   0   1   0   2   1   0   1   0   0   1   1   0   1   1   0   0   1   2   1   0   2   2   1   0   0   1   1   1   0   1   0   0   1   0   0   2   1   2   2   2   1   1   0   2   1   1   1   2   1   0   2   0   1   1   2   1   0   1   2   0   0   0   1   0   2   0   2   1   1   1   0   2   1   1   1   1   1   2   1   2   1   2   0   0   0   1   1   1   1   1   0   2   0   1   1   2   1   1   1   1   1   0   1
 MK-1-16                1   2   1   1   2   1   0   1   2   1   1   2   1   0   1   0   1   0   2   2   0   1   1   2   1   2   0   1   1   1   0   1   1   0   1   1   1   1   2   0   0   1   1   1   2   1   1   1   1   1   1   0   2   1   2   2   1   0   2   2   0   0   0   1   1   1   0   0   0   1   1   1   1   2   1   2   1   1   1   1   0   1   1   1   1   1   1   1   0   1   1   1   1   2   1   1   2   0   1   0   2   1   1   1   0   0   1   1   1   1   0   0   0   1   2   1   0   2   2   1   0   1   2   1   1   0   1   0   0   1   1   0   2   1   2   2   2   1   1   1   2   1   1   1   2   0   0   2   0   1   1   1   0   0   1   1   0   1   1   1   1   2   0   2   1   0   1   1   2   1   1   1   1   2   2   1   2   1   2   0   0   0   1   1   1   1   1   0   2   0   1   1   2   1   1   1   1   1   0   1
 MK-2-1                 1   1   1   0   1   1   1   0   0   1   2   2   1   0   0   1   1   0   1   0   0   1   2   1   2   2   1   2   1   2   1   1   1   1   0   2   1   1   1   2   1   0   1   1   1   1   1   0   0   2   1   1   1   1   1   1   1   2   1   0   2   2   1   1   1   1   1   0   1   0   2   1   2   1   2   2   1   0   0   1   2   0   0   2   1   2   0   1   2   1   1   0   2   1   2   2   1   1   0   2   1   2   1   1   2   2   2   2   0   1   0   1   0   2   0   2   0   0   1   1   0   1   2   1   2   1   0   0   2   2   1   1   1   2   1   1   0   1   2   2   1   0   0   1   1   1   0   1   0   1   1   2   1   2   1   1   0   2   2   2   2   1   2   2   0   1   0   1   1   1   1   1   1   1   2   0   1   1   1   0   1   2   1   1   1   1   1   2   0   2   2   2   1   2   0   1   1   1   1   1
 MK-2-2                 1   1   1   0   2   1   1   0   0   1   2   2   0   1   0   1   0   0   2   0   0   1   2   1   2   1   1   0   1   1   1   1   1   1   0   2   1   1   1   2   1   0   1   1   0   1   1   1   0   2   1   1   1   1   1   2   1   2   1   0   1   2   1   1   1   1   1   0   1   0   2   1   2   1   2   1   1   0   0   1   2   1   0   2   1   2   1   1   2   1   1   0   1   1   1   2   2   1   1   2   0   2   1   1   2   2   2   2   0   0   1   1   0   2   0   2   0   0   1   1   0   1   2   1   2   2   0   0   2   2   1   1   1   2   1   1   1   0   2   2   1   1   0   1   1   1   0   1   0   1   1   2   1   2   1   1   0   2   2   2   2   1   2   2   0   1   0   2   1   1   1   1   1   1   2   0   1   1   1   0   1   2   1   1   1   1   1   2   0   2   1   1   1   1   0   1   1   1   1   1
 MK-2-3                 1   1   1   0   2   1   1   0   0   1   1   2   1   1   0   1   1   0   2   0   0   0   2   1   2   1   1   0   1   1   1   1   1   1   0   2   1   1   1   2   1   0   0   1   0   1   1   1   0   2   1   1   1   1   1   2   1   2   1   0   1   2   1   2   1   2   1   0   1   0   1   0   2   1   2   1   1   0   0   1   1   1   1   2   1   2   1   2   1   1   1   0   1   1   1   2   2   1   1   2   0   2   1   1   2   2   2   2   1   0   1   1   1   2   0   2   2   0   1   1   0   1   2   1   2   2   0   0   1   2   1   1   1   2   0   1   2   1   2   2   1   1   2   1   1   0   0   1   0   1   1   2   1   1   1   2   0   2   2   2   2   0   2   1   1   1   0   2   1   1   1   2   1   1   2   0   1   0   1   1   1   2   1   1   2   1   1   2   0   2   1   1   1   1   0   1   1   1   0   1
 MK-2-4                 1   1   1   0   2   1   1   0   0   2   1   2   1   1   1   1   1   0   2   0   0   1   2   1   2   1   1   0   1   1   1   1   1   1   0   2   1   0   1   2   1   0   0   1   0   1   1   1   0   2   1   1   1   1   1   2   1   2   1   0   1   2   1   2   0   2   1   0   0   0   1   0   2   0   2   1   2   0   0   1   0   1   1   1   2   2   1   2   0   1   1   0   1   1   1   2   2   1   1   2   0   2   1   1   2   2   2   2   1   0   1   1   0   2   0   1   2   0   1   1   0   1   2   1   0   1   0   0   1   2   1   1   1   1   1   1   2   1   1   2   2   1   2   1   1   0   0   1   0   0   2   2   0   1   2   2   0   1   2   1   2   0   1   1   1   1   0   2   0   1   1   2   1   1   2   0   1   0   1   1   1   2   1   1   1   1   1   2   0   2   2   1   1   1   0   1   1   1   0   1
 MK-2-5                 1   1   0   0   2   1   1   0   0   2   1   2   1   1   1   1   0   1   2   0   2   1   1   1   2   1   2   0   1   1   2   1   1   1   0   2   1   0   1   2   1   0   1   1   0   1   1   2   0   2   2   1   1   1   1   2   1   2   1   0   1   2   1   2   0   2   1   1   0   1   1   0   2   1   2   1   2   0   0   1   1   1   0   1   2   2   1   2   0   0   1   0   1   1   1   1   2   1   2   2   0   2   1   2   2   2   2   2   1   0   1   1   1   2   1   2   2   0   1   1   0   1   2   1   0   1   0   0   1   2   0   1   1   1   1   2   2   1   2   1   2   1   2   1   1   0   1   1   0   1   1   2   1   2   2   2   0   1   2   1   1   0   1   1   1   1   0   2   0   1   1   2   1   1   2   1   1   0   2   1   1   2   1   1   2   1   1   2   0   2   2   2   1   2   0   1   1   0   0   1
 MK-2-6                 1   1   0   0   2   1   1   0   1   2   1   2   1   2   1   1   0   1   1   0   2   1   1   1   2   1   2   1   0   0   2   1   1   1   0   2   1   0   1   2   1   0   1   1   0   1   1   2   0   2   2   1   1   2   2   2   1   2   1   0   1   2   1   2   0   2   1   1   1   1   1   0   2   1   2   1   1   0   0   2   1   1   0   1   2   2   1   2   0   1   1   0   1   1   0   1   1   1   1   2   1   2   1   2   2   2   2   2   1   0   1   1   1   2   1   2   2   0   1   1   0   2   1   1   0   1   1   0   1   2   0   1   1   0   2   2   1   1   2   1   2   1   2   0   1   0   2   1   1   1   1   2   1   2   2   2   0   1   1   1   1   0   1   1   1   1   0   2   0   1   1   2   1   1   1   2   1   1   2   1   1   2   1   2   2   1   1   2   0   1   2   2   1   2   0   1   1   0   1   1
 MK-2-7                 1   1   1   1   2   1   1   0   1   2   1   2   1   2   1   1   0   1   0   0   1   1   0   1   2   1   1   1   0   0   2   1   1   1   0   2   1   0   1   2   1   0   1   1   0   1   0   2   0   2   2   1   1   2   2   2   2   2   1   0   1   2   1   2   0   2   1   1   1   1   1   0   2   2   2   1   1   0   1   2   1   1   0   1   1   2   1   2   0   1   1   1   1   1   1   1   1   0   1   2   1   2   1   1   1   2   1   2   1   0   2   1   1   2   1   2   2   0   1   1   0   2   1   1   0   2   2   2   1   1   0   1   1   0   2   1   1   1   2   2   2   1   1   0   2   0   2   1   1   1   1   2   1   1   1   1   0   0   0   1   1   0   1   0   1   1   0   2   0   1   1   2   1   1   1   2   1   1   1   0   1   2   1   2   2   1   1   2   0   1   2   2   1   2   1   0   0   1   0   1
 MK-2-8                 1   1   1   1   2   1   1   1   1   2   1   2   2   1   1   1   0   1   0   0   0   1   0   1   2   1   1   1   0   0   2   1   1   0   0   2   1   1   1   2   1   0   1   1   0   1   0   2   0   2   2   1   1   2   2   2   2   2   1   0   1   2   1   2   0   2   1   0   1   1   1   0   2   1   1   2   1   0   1   2   1   1   1   1   1   2   1   2   0   1   1   1   1   2   1   1   1   0   1   2   1   2   1   1   1   2   1   2   1   0   2   1   1   2   2   1   2   1   1   1   0   2   1   1   0   2   2   2   0   1   1   1   1   1   2   2   1   1   0   2   2   1   1   0   1   0   2   2   1   1   1   2   2   1   1   1   0   1   0   1   1   0   1   0   1   1   0   2   0   1   1   2   1   1   1   1   0   1   1   0   1   2   1   2   2   1   1   2   0   0   2   2   1   2   1   0   1   1   0   1
 MK-2-9                 0   1   1   1   2   1   1   1   1   2   1   2   2   1   0   1   0   1   0   0   0   1   0   1   1   1   0   1   0   0   2   1   1   0   0   2   2   1   0   2   1   1   1   1   0   1   0   2   0   2   2   1   1   2   2   2   2   2   1   1   1   2   1   1   0   2   1   0   1   1   1   0   2   1   1   1   1   0   1   2   1   1   1   1   1   2   1   2   0   1   1   1   1   2   1   1   1   0   1   2   1   2   1   1   1   2   2   2   1   0   2   1   2   2   2   1   2   1   0   1   0   2   1   1   0   2   2   2   0   1   1   1   1   1   2   1   1   1   0   2   2   2   2   1   0   0   2   2   1   1   1   2   2   1   1   1   0   1   0   1   1   0   1   0   1   1   0   2   0   1   1   2   2   1   1   0   0   1   0   0   1   2   1   2   1   1   1   1   0   0   2   2   1   2   1   0   2   1   0   0
 MK-2-10                0   2   1   1   2   1   1   1   0   2   1   2   2   1   0   1   0   1   0   0   0   1   0   1   1   1   0   1   0   1   2   1   1   0   0   0   1   1   1   2   1   1   1   2   0   1   1   2   0   2   2   0   1   2   2   1   2   2   1   2   1   2   1   1   1   2   1   0   1   1   1   1   1   1   1   1   1   1   1   2   1   1   1   1   1   2   1   2   0   0   1   1   1   2   1   0   1   1   1   2   1   2   1   1   1   2   2   2   1   2   2   1   2   2   2   1   2   1   0   1   0   2   1   1   0   2   2   2   0   1   1   1   1   1   2   1   0   1   0   2   2   2   1   2   0   0   1   2   1   1   1   2   1   1   1   1   1   2   0   1   1   0   1   0   1   1   0   2   1   1   0   2   2   2   1   0   0   1   0   0   1   2   1   2   1   1   1   1   1   0   2   2   1   2   1   0   2   1   0   0
 MK-2-11                0   2   1   1   1   1   1   1   0   2   1   1   2   1   0   1   0   1   0   0   0   1   0   1   1   1   0   2   0   1   2   1   1   0   1   0   1   1   1   1   2   1   1   2   0   1   1   2   0   2   2   0   1   2   2   1   1   2   1   2   1   2   1   1   1   2   1   0   2   1   1   1   1   0   1   1   1   1   0   2   1   1   2   1   1   1   2   2   1   0   0   2   1   1   1   1   1   0   2   2   1   2   1   1   1   2   2   1   1   1   2   1   2   2   2   1   2   1   0   1   0   2   1   2   1   2   1   2   0   1   1   1   0   1   2   1   0   1   0   2   2   1   1   1   0   0   1   2   1   1   1   2   1   1   1   1   1   2   0   1   1   0   2   0   1   1   0   2   1   1   0   2   2   2   1   0   0   1   0   0   1   2   1   2   0   1   1   1   1   0   2   2   1   2   1   1   2   1   1   0
 MK-2-12                0   2   1   1   1   1   1   2   0   1   1   1   2   1   0   1   0   1   1   0   0   1   0   1   1   1   0   1   0   0   2   1   1   0   1   0   1   2   1   1   2   1   1   2   1   1   1   1   0   2   2   0   2   2   2   0   1   1   1   1   0   2   1   1   1   2   2   0   2   1   1   1   2   0   0   1   1   1   0   1   2   1   2   1   1   1   2   2   1   0   0   2   1   1   1   1   1   0   2   2   0   2   1   1   1   2   2   1   1   1   2   1   2   1   2   1   2   1   0   1   0   2   1   2   0   1   1   1   1   1   1   1   0   1   2   2   1   1   0   2   2   1   1   1   0   0   1   2   1   1   0   1   0   1   1   1   1   2   1   1   0   0   2   0   1   1   1   1   1   1   0   2   2   2   1   1   1   1   0   0   1   2   1   1   0   1   0   1   1   0   2   2   1   2   1   1   2   1   1   0
 MK-2-13                0   0   1   2   1   1   1   2   0   1   1   2   1   1   0   1   1   2   1   0   2   1   0   1   1   1   0   1   1   0   2   1   0   0   1   0   1   2   1   1   1   1   1   2   2   1   1   0   0   2   2   0   2   2   2   0   1   0   1   0   1   2   1   1   1   2   2   0   2   1   1   1   2   0   0   1   1   1   0   1   2   1   2   1   2   1   2   2   2   0   0   2   2   1   1   2   1   0   2   2   0   2   1   1   1   2   2   2   1   1   2   2   2   1   2   1   2   1   0   1   0   2   1   2   0   1   1   1   1   1   1   1   1   1   1   2   1   1   0   2   2   1   1   1   0   1   1   2   1   1   0   1   0   1   1   1   1   2   2   1   0   0   2   0   1   1   1   1   1   0   0   2   2   2   1   2   1   1   0   0   1   2   1   0   0   1   0   1   1   0   2   2   1   1   0   1   2   0   1   0
 MK-2-14                0   0   0   2   1   1   1   2   0   1   1   2   1   1   0   1   1   2   1   0   2   1   0   1   1   1   0   1   1   1   2   2   0   0   1   0   1   2   1   1   1   1   2   2   2   1   2   0   0   2   1   0   2   2   2   0   1   0   1   1   2   1   2   1   1   2   1   0   1   2   1   1   2   0   0   1   1   1   0   1   2   1   2   1   2   1   2   2   2   0   0   2   2   1   1   2   1   0   1   2   1   2   1   1   1   2   2   2   2   1   2   2   2   2   2   1   1   1   0   1   0   1   1   1   0   0   1   1   1   1   1   0   1   1   1   2   1   1   0   2   2   2   2   2   1   1   1   2   1   1   0   1   0   1   0   1   2   2   2   1   1   0   2   0   1   0   0   1   1   0   0   2   1   1   2   2   1   1   1   0   1   1   1   0   0   1   0   2   1   0   2   1   1   1   0   2   1   0   1   0
 MK-2-15                0   0   0   2   0   0   1   2   0   1   1   2   1   1   1   1   1   1   1   0   2   1   0   1   1   1   0   1   1   0   2   2   0   0   1   0   1   1   1   0   1   1   1   1   1   1   2   0   0   2   0   0   0   1   2   0   1   1   2   1   2   1   2   2   1   2   1   0   1   2   2   1   2   0   0   1   1   1   1   1   2   1   2   1   2   0   2   2   2   0   0   2   1   1   1   2   0   0   1   2   1   2   1   0   1   1   2   2   2   1   2   2   2   2   2   1   1   1   0   1   0   1   1   1   0   0   1   1   1   1   1   0   1   2   0   2   1   1   0   2   2   1   2   2   1   2   1   1   1   2   1   1   0   0   0   1   2   1   2   1   1   0   2   0   1   0   1   0   1   1   0   2   1   1   2   1   1   1   1   0   1   2   1   0   0   2   1   2   1   0   2   1   0   2   0   2   1   1   1   0
 MK-2-16                0   0   0   1   0   0   2   2   0   1   2   2   0   0   1   1   1   1   1   0   2   1   1   1   1   2   1   1   1   0   2   2   0   0   0   1   1   1   1   0   1   1   1   1   1   1   1   1   1   2   0   1   0   1   2   0   1   1   1   1   1   1   2   2   1   1   0   0   1   2   2   1   2   0   0   1   2   1   1   1   2   1   2   1   2   0   2   2   2   1   0   2   1   2   1   2   1   1   1   2   1   2   1   0   1   1   2   2   2   1   2   2   2   2   2   1   1   1   0   0   0   1   2   1   0   0   2   1   1   1   1   0   1   2   0   1   1   1   0   2   2   1   2   1   1   2   2   1   0   2   1   1   0   2   0   0   1   1   2   1   1   0   2   0   1   0   1   1   1   2   0   2   1   1   1   1   1   1   1   0   1   2   0   0   0   2   1   1   2   0   2   1   1   1   1   2   1   1   1   0
 MK-3-1                 1   1   2   0   2   2   1   0   1   0   2   1   1   2   0   0   1   1   1   2   1   1   2   2   2   1   2   1   1   0   1   2   2   0   1   1   0   0   0   1   2   1   1   0   1   1   1   1   0   0   1   2   2   2   1   2   2   1   0   1   1   1   0   0   1   0   0   0   2   1   2   1   2   1   1   0   2   0   1   1   2   1   2   0   1   1   1   0   1   0   1   0   1   0   2   2   0   0   1   1   1   1   2   0   2   1   2   1   0   1   1   1   1   2   1   1   2   1   2   1   0   1   2   2   2   0   1   2   2   1   1   1   1   1   0   1   1   0   0   1   1   0   0   2   1   2   1   1   1   0   1   2   1   2   2   1   0   2   0   2   1   2   2   1   0   1   0   0   1   1   0   1   0   2   1   0   0   2   1   2   2   2   2   1   1   1   0   2   0   1   0   1   1   0   1   0   1   1   1   2
 MK-3-2                 1   1   2   0   2   2   1   1   1   0   1   1   1   2   0   0   1   1   1   2   1   2   2   2   2   1   2   0   1   0   1   1   1   0   0   1   0   0   0   1   2   1   0   0   1   1   1   1   0   0   1   2   2   2   1   2   2   1   0   1   2   1   0   0   1   0   0   1   2   1   2   2   2   1   2   0   1   0   1   1   2   1   2   2   1   1   1   0   1   0   1   1   1   1   2   1   1   0   1   1   1   1   2   0   2   1   2   1   0   1   0   1   1   1   1   1   1   1   2   1   0   1   2   2   2   0   1   2   2   1   1   1   1   1   1   1   0   0   0   0   0   0   1   2   2   1   1   1   1   0   1   2   1   2   1   1   0   2   0   2   1   2   1   1   0   1   0   0   1   1   0   1   1   2   1   0   0   0   1   1   2   1   2   0   1   1   0   2   1   1   1   1   1   0   1   0   1   1   1   2
 MK-3-3                 1   1   2   1   2   2   1   1   1   0   1   1   1   2   0   0   1   2   1   2   0   2   2   2   1   1   1   1   1   0   1   0   1   0   0   1   0   0   0   0   2   1   1   0   1   1   1   1   0   0   1   2   2   2   0   1   2   1   0   1   2   1   0   0   1   0   0   1   1   1   2   2   2   1   1   0   1   0   1   1   2   1   2   2   1   0   1   1   1   0   1   1   1   0   2   1   1   0   1   0   1   2   1   0   2   1   2   1   0   1   0   1   1   1   1   1   1   1   2   1   0   1   1   2   2   0   1   2   2   2   1   1   1   1   0   1   0   0   0   0   0   0   1   2   1   1   1   1   1   0   2   1   1   2   1   1   0   2   0   2   1   2   1   1   1   1   1   2   1   1   0   1   2   2   1   0   0   0   1   1   2   2   2   1   1   1   0   1   1   1   1   1   1   0   1   1   1   1   1   1
 MK-3-4                 1   0   2   1   2   2   0   1   1   0   1   1   1   2   1   1   1   2   1   2   0   2   2   2   2   1   0   1   1   0   1   1   2   0   1   1   0   0   0   0   2   1   1   0   2   1   1   0   0   0   0   2   1   2   0   1   2   1   2   1   2   1   1   0   1   0   0   1   1   1   2   2   2   1   1   0   1   0   1   1   0   1   2   2   1   0   1   1   1   0   1   1   1   0   2   1   1   0   1   0   1   2   1   1   2   1   2   1   0   0   0   1   2   1   1   1   2   1   2   1   0   1   1   2   2   0   1   2   2   2   1   1   1   1   0   2   0   0   0   0   0   0   1   2   1   2   1   1   2   0   0   1   1   2   1   1   0   2   1   2   0   2   1   1   1   1   0   2   1   1   0   1   1   1   1   1   0   0   1   2   2   2   1   1   1   1   1   1   1   1   0   1   1   1   1   1   1   1   1   1
 MK-3-5                 2   0   1   1   2   1   0   1   1   0   1   1   1   2   2   1   1   1   1   2   0   2   2   2   2   1   1   1   1   0   2   1   2   0   1   1   0   0   0   1   1   1   1   0   1   1   1   1   0   0   0   2   1   2   0   1   2   1   2   1   2   1   1   0   1   0   0   1   1   1   1   2   2   1   1   0   0   0   1   2   0   1   2   2   1   0   2   1   2   0   1   1   1   0   2   1   1   0   1   0   1   1   1   1   2   2   2   1   1   0   0   1   2   1   1   0   2   1   2   1   0   1   0   2   2   1   1   1   1   2   1   1   1   1   0   2   0   0   0   0   0   1   0   2   1   2   0   1   2   0   0   1   1   2   1   1   0   2   1   1   0   2   0   1   1   1   0   2   2   1   0   1   1   1   1   2   0   0   1   2   2   2   1   1   0   1   1   1   1   2   0   1   2   2   1   1   0   1   1   2
 MK-3-6                 1   0   1   2   2   1   0   1   1   1   1   1   1   2   2   2   1   1   1   2   0   2   2   2   2   1   1   1   1   0   2   1   2   0   1   0   0   0   1   1   1   1   1   0   2   1   1   0   0   1   0   2   1   2   1   1   2   1   2   1   2   1   1   0   1   0   0   1   2   1   1   2   2   1   1   0   0   1   1   2   0   1   2   2   1   0   2   1   2   0   1   1   1   0   2   1   1   0   1   0   1   1   1   2   1   2   2   1   1   0   1   1   2   1   2   0   2   1   2   1   0   1   0   2   2   1   1   2   1   1   1   1   1   1   0   2   0   0   0   0   0   1   0   2   0   1   0   1   2   1   1   1   0   2   1   1   0   2   1   1   1   2   0   1   0   1   0   2   2   1   1   1   1   1   1   2   1   1   1   2   2   2   1   1   0   1   1   1   0   1   1   1   2   2   1   1   0   1   1   2
 MK-3-7                 1   0   1   2   1   1   0   1   1   1   1   1   1   2   2   2   0   1   1   2   0   2   2   2   2   1   1   1   2   0   2   1   1   0   1   0   0   0   0   2   1   1   1   0   1   1   2   0   0   1   0   1   1   1   1   1   2   2   2   1   1   1   1   0   1   0   1   1   2   1   1   2   2   1   1   0   0   1   1   2   0   2   2   2   1   1   2   1   2   0   1   0   1   1   2   1   1   1   1   0   1   1   1   2   1   2   2   1   1   0   2   1   2   1   2   0   2   1   2   1   0   1   0   2   2   0   2   2   1   1   1   1   1   1   0   2   0   1   0   0   0   2   0   2   1   1   0   1   2   0   1   1   1   2   1   0   0   2   1   1   1   2   1   1   0   1   0   2   2   1   1   1   1   1   1   2   1   1   1   2   2   1   1   1   0   1   1   1   0   2   0   1   2   2   0   1   0   1   1   2
 MK-3-8                 1   1   1   0   1   1   0   1   1   1   0   1   1   1   2   1   0   1   1   2   0   2   2   2   1   1   0   2   2   0   2   1   1   0   1   1   0   1   1   2   1   1   1   0   1   0   2   1   0   1   0   1   1   0   2   0   2   2   2   1   1   1   1   0   2   1   1   1   2   1   1   1   2   1   0   0   0   1   0   2   0   1   2   2   1   1   2   0   2   0   1   1   1   1   2   1   0   1   1   0   1   1   1   1   1   2   2   2   1   0   1   1   2   1   2   0   2   1   2   2   0   1   1   2   2   0   1   2   1   1   1   1   0   1   0   2   0   1   0   0   0   2   0   2   1   1   0   1   0   0   1   1   1   1   1   1   0   2   1   1   2   1   1   1   1   1   0   2   2   1   1   1   1   1   1   0   1   1   1   2   2   1   1   1   0   1   1   1   0   2   0   1   2   1   0   1   0   1   1   2
 MK-3-9                 1   1   1   0   1   1   0   1   1   1   0   1   1   1   2   1   0   1   2   2   0   2   2   2   1   1   1   2   2   1   2   1   1   0   0   1   0   1   1   2   1   1   1   0   1   0   2   0   0   0   0   1   1   0   2   0   1   2   2   1   1   1   1   0   1   1   1   1   2   1   1   1   2   1   0   1   0   0   0   2   1   1   2   2   1   1   2   0   2   0   1   1   1   1   1   1   0   2   0   1   1   1   1   2   1   2   1   2   0   0   0   1   2   1   2   0   2   1   2   2   0   1   1   2   2   1   1   2   1   1   1   1   0   1   0   2   0   1   0   1   0   2   0   1   1   1   0   1   0   0   1   1   1   1   1   2   0   2   1   1   2   2   1   1   2   1   0   2   2   1   1   2   1   1   1   0   1   1   1   2   2   1   1   1   0   1   1   2   0   2   0   1   2   2   0   1   0   1   1   2
 MK-3-10                1   1   1   1   1   1   1   1   1   1   0   1   1   2   2   1   0   1   2   2   0   2   2   2   1   1   0   2   1   1   1   2   2   0   0   0   0   1   2   2   1   1   1   1   0   0   2   0   1   0   0   1   1   1   2   0   2   2   2   1   1   1   1   0   0   2   1   1   2   1   1   1   2   1   1   2   0   0   0   2   1   1   2   2   1   1   2   0   2   1   1   1   1   2   1   1   0   2   0   1   1   1   1   2   1   2   1   2   0   0   0   1   2   2   2   0   2   1   2   2   0   1   1   2   2   1   1   2   1   1   1   2   1   1   0   2   0   1   0   1   0   2   0   1   1   1   0   1   0   0   1   1   1   1   2   2   0   2   1   1   2   2   1   1   2   2   0   2   2   1   1   2   2   1   0   0   1   1   1   2   0   1   1   1   0   0   1   2   0   2   0   1   2   2   0   1   0   1   1   2
 MK-3-11                1   1   2   1   1   1   1   1   1   1   0   1   1   2   2   1   0   0   2   2   0   2   2   2   1   0   0   2   1   1   1   2   2   2   0   0   0   1   2   2   1   1   1   1   0   0   2   0   1   0   0   1   1   1   2   0   2   1   2   1   0   1   1   0   0   2   1   2   2   1   1   1   2   1   2   2   0   0   0   2   1   1   2   2   0   1   2   0   2   0   1   1   1   2   1   1   1   1   0   1   1   1   1   2   1   2   1   2   1   0   1   1   0   2   2   0   2   2   2   2   0   0   1   2   2   2   1   2   1   1   1   2   0   0   0   2   1   2   0   2   0   2   0   1   1   1   0   1   0   0   2   1   1   1   2   1   0   2   1   1   2   2   1   1   2   2   1   2   2   1   1   1   2   1   0   0   1   0   0   1   0   1   0   1   0   0   1   2   0   2   0   1   2   2   0   1   1   1   1   2
 MK-3-12                1   2   2   1   1   1   1   1   1   1   0   1   1   2   2   1   0   0   1   2   0   1   2   1   1   0   0   2   1   1   0   2   2   2   0   0   0   1   2   2   2   1   1   1   0   1   1   0   1   1   0   1   1   1   1   0   2   1   2   0   0   1   1   1   0   1   1   2   2   1   1   1   1   2   2   2   0   0   0   1   2   1   2   2   0   1   2   1   2   1   2   1   1   2   1   0   1   1   0   1   1   1   1   2   1   2   1   2   1   0   1   1   0   2   2   0   2   2   2   2   0   0   1   1   1   1   1   2   2   1   1   2   0   0   1   2   2   2   0   1   0   1   1   1   1   1   0   1   0   0   2   1   1   1   2   1   1   2   1   2   2   1   1   1   2   2   1   2   1   1   1   2   1   1   0   0   1   0   0   0   0   1   1   1   0   0   1   2   2   1   0   1   2   2   1   0   1   0   1   2
 MK-3-13                1   2   2   2   1   0   1   1   1   1   0   1   1   1   1   1   0   0   1   2   0   1   2   2   1   1   0   2   1   1   0   2   2   1   0   0   1   1   2   2   2   2   1   1   0   1   1   1   1   1   0   1   1   1   1   0   2   1   2   1   0   1   1   1   0   1   1   2   2   1   1   0   1   2   2   2   0   0   0   2   2   1   1   1   0   1   2   2   2   1   2   1   1   2   1   0   1   1   0   1   1   1   2   2   0   2   1   2   0   0   1   0   0   2   2   0   2   2   2   2   0   0   1   1   2   1   2   2   2   2   1   2   0   0   1   2   2   1   0   1   0   0   2   1   2   1   0   2   1   0   2   1   1   1   2   1   1   2   1   2   2   1   1   1   1   2   1   2   1   2   1   2   1   1   0   0   1   1   0   1   0   1   1   1   0   0   1   1   2   0   0   1   2   2   1   0   2   1   1   2
 MK-3-14                1   2   1   1   1   1   1   1   1   1   0   1   1   1   1   1   0   0   1   2   0   1   2   2   1   1   0   2   1   1   0   1   2   1   1   0   1   1   2   1   2   2   1   1   0   1   1   1   1   1   0   0   1   1   1   1   2   1   2   0   0   1   1   1   1   1   1   2   2   1   0   0   1   2   1   2   0   0   0   2   1   1   1   1   0   1   2   2   2   1   2   1   1   1   2   0   1   1   1   2   1   2   2   2   0   2   1   2   0   0   1   0   0   2   2   0   2   2   2   2   0   1   1   1   2   1   2   2   2   2   1   2   0   0   1   1   2   1   0   1   0   0   2   1   1   1   0   2   1   0   2   1   1   2   2   1   1   2   1   2   2   2   1   1   1   2   1   2   0   0   1   2   1   1   0   1   1   1   1   1   0   1   1   1   0   1   1   1   2   0   0   1   1   2   1   0   2   1   0   2
 MK-3-15                1   2   1   1   1   1   1   1   1   1   0   1   1   1   1   1   0   0   1   2   0   1   2   2   1   1   1   1   1   1   0   1   2   2   1   0   1   1   2   0   2   2   2   1   1   1   1   1   1   0   0   0   1   1   1   1   1   1   2   0   0   1   1   1   1   0   2   2   2   1   0   1   1   2   1   1   1   1   0   2   1   1   1   1   0   1   2   2   2   1   2   1   1   1   2   0   1   1   0   2   2   2   2   1   0   1   1   2   0   0   1   0   0   2   1   0   2   2   1   2   0   1   1   1   2   1   2   2   2   2   1   2   0   0   1   1   2   1   0   1   0   1   1   2   1   1   0   2   0   0   2   1   1   2   2   1   1   2   2   2   1   1   1   1   1   2   2   2   1   0   1   2   1   2   0   1   1   1   1   1   0   0   1   1   1   1   1   1   2   0   0   1   0   1   1   0   2   1   1   2
 MK-3-16                0   2   1   1   1   1   1   1   1   1   1   0   2   1   1   1   0   0   2   2   0   2   2   2   1   1   1   1   1   0   1   1   2   2   1   0   2   2   2   1   2   2   2   1   1   1   2   1   1   0   0   0   1   1   1   1   1   1   2   0   0   1   1   1   1   0   2   2   2   1   0   1   1   2   1   1   1   1   0   2   2   1   1   0   0   1   2   1   2   1   1   1   1   1   2   0   1   0   0   1   1   2   2   1   0   1   1   2   0   0   1   0   0   1   2   0   2   2   2   2   0   2   1   1   1   1   2   2   2   2   2   2   0   0   0   1   2   0   0   1   0   1   1   2   1   1   0   2   0   1   1   2   1   1   2   1   1   2   2   1   1   1   1   1   1   2   2   2   1   1   1   2   0   2   0   0   1   1   1   1   0   0   1   1   1   1   1   1   2   0   0   1   0   1   1   0   2   1   1   2
 MK-4-1                 1   1   2   1   1   1   0   1   0   1   0   1   1   0   2   1   1   1   0   1   2   1   1   2   1   2   0   1   1   1   2   1   0   0   1   1   1   0   0   2   1   2   1   1   0   1   1   1   1   1   1   1   1   0   0   2   1   1   1   2   2   0   2   0   1   1   1   1   1   1   1   1   0   0   2   1   2   1   1   2   1   0   1   1   1   0   2   1   1   2   0   2   1   2   1   0   1   0   2   1   0   2   2   1   1   1   1   2   0   1   1   1   0   1   1   1   0   0   1   1   2   1   1   0   2   1   0   1   1   1   0   0   0   0   1   2   2   0   2   1   1   1   2   2   1   1   1   0   0   1   2   1   1   1   0   0   1   0   1   0   1   1   2   1   1   1   2   0   1   1   1   0   1   1   0   0   2   2   0   0   2   2   1   1   1   0   1   2   0   2   2   2   0   1   1   1   1   1   1   0
 MK-4-2                 1   1   2   1   1   1   0   1   0   2   0   1   1   0   1   1   1   1   0   1   2   1   1   1   1   1   0   1   1   1   2   1   0   0   1   0   1   1   1   2   1   2   1   1   0   1   1   1   1   1   1   1   1   0   0   1   1   1   1   1   2   0   2   0   2   1   1   1   0   1   0   1   0   0   2   1   2   1   1   2   2   0   1   2   1   0   2   1   1   0   0   2   1   1   1   0   1   0   2   0   1   2   2   1   1   1   0   2   0   1   2   1   0   1   1   1   0   1   1   1   2   1   1   0   2   1   0   1   1   1   0   0   0   0   1   2   2   0   2   1   1   1   2   2   1   1   1   1   0   1   2   1   1   1   0   0   1   1   1   0   1   2   2   0   1   1   2   0   1   1   1   0   1   1   1   0   2   1   1   0   1   2   2   1   1   0   1   2   0   2   2   2   0   1   1   1   1   1   1   0
 MK-4-3                 1   1   2   1   1   1   0   1   0   2   1   1   1   0   1   1   1   1   0   0   2   1   1   1   2   1   0   1   0   1   2   1   0   0   1   0   1   2   1   2   1   1   1   2   0   2   1   0   1   0   1   1   1   0   0   1   0   1   1   1   2   0   2   1   2   1   1   1   0   1   0   1   1   0   2   1   2   0   1   2   2   0   1   2   1   0   2   1   1   0   0   1   1   1   1   0   1   0   1   0   1   2   2   2   0   1   0   2   0   1   2   2   0   0   1   1   0   2   2   1   2   1   1   0   2   1   0   1   1   0   1   0   0   0   1   2   1   0   2   1   1   1   2   2   1   1   1   0   0   1   2   0   1   1   0   0   1   1   1   0   1   2   2   0   1   1   2   0   1   1   1   0   1   1   1   0   2   1   1   0   1   1   2   1   1   0   1   1   1   2   2   2   0   1   1   1   1   1   1   0
 MK-4-4                 1   1   2   1   1   1   0   1   0   2   1   1   1   0   1   1   1   1   1   0   2   1   0   1   1   1   1   1   0   1   1   1   0   0   1   1   1   1   1   2   1   0   2   2   0   2   1   1   1   0   1   1   1   0   0   1   0   1   1   1   1   0   2   1   2   1   1   1   0   2   0   1   2   1   2   1   2   1   1   2   2   0   1   2   1   0   2   1   1   0   0   1   2   1   1   1   1   1   1   0   2   2   1   2   0   1   0   1   0   1   2   2   0   1   1   0   1   2   1   1   2   2   1   1   1   2   0   1   2   0   1   0   0   0   1   2   1   0   2   1   1   1   1   2   1   1   1   0   0   1   1   0   1   1   0   1   1   1   1   1   0   2   2   0   1   2   2   0   1   2   1   1   2   1   1   0   1   1   1   0   1   1   2   0   1   0   1   1   1   1   2   2   0   1   2   1   1   1   1   0
 MK-4-5                 1   1   2   1   1   1   0   1   0   1   1   1   1   0   0   1   1   1   1   0   1   1   0   2   1   1   1   1   0   1   1   1   0   0   1   1   1   1   1   2   0   0   2   2   1   2   1   1   1   1   1   1   1   0   0   1   0   1   1   0   1   0   2   1   2   1   1   1   0   2   0   1   2   1   2   1   2   1   1   2   2   0   1   2   1   0   2   1   1   1   0   1   1   1   1   1   1   1   1   0   2   2   1   2   0   1   0   1   1   1   2   2   0   1   1   0   1   2   1   1   2   2   1   1   2   2   0   1   2   0   1   0   0   1   1   1   1   0   2   2   2   1   1   2   0   1   1   0   0   2   2   0   2   1   0   1   2   1   1   2   0   2   2   0   1   2   2   1   1   1   1   2   2   1   0   0   1   2   1   0   1   1   2   0   1   0   1   1   0   1   0   2   0   1   2   1   1   0   1   0
 MK-4-6                 1   2   2   1   1   1   0   1   1   1   1   1   1   0   1   1   1   1   1   0   1   1   0   2   1   1   1   1   0   1   2   2   0   0   1   1   1   1   1   1   0   0   2   2   1   2   1   1   1   1   1   1   1   0   0   1   0   1   1   0   1   0   2   2   2   1   1   1   0   2   1   1   2   1   2   2   1   1   1   2   2   0   1   2   1   1   2   1   1   1   0   1   1   1   1   1   1   1   1   0   2   2   0   2   0   1   0   1   1   1   1   2   0   1   1   0   1   2   1   1   2   2   1   1   2   2   0   1   2   0   0   0   0   1   0   1   1   0   2   2   2   1   1   2   0   1   1   0   0   2   2   0   1   1   0   1   2   1   1   2   1   2   2   0   1   2   2   2   1   1   1   2   2   1   0   0   1   2   1   0   0   1   1   0   1   0   1   1   0   1   1   2   1   1   1   1   1   0   1   0
 MK-4-7                 1   2   2   2   1   1   0   1   1   2   1   1   1   0   1   1   1   1   0   1   1   1   0   2   1   1   0   1   0   1   2   2   0   0   1   0   2   1   1   1   0   0   2   2   1   2   1   1   2   1   2   1   1   0   0   1   0   1   0   0   1   0   2   2   2   1   1   1   0   2   1   1   2   1   2   2   1   1   1   2   2   1   1   1   1   0   2   1   1   1   0   0   1   1   1   1   1   1   1   0   2   1   0   1   0   1   0   1   1   0   0   2   0   1   1   0   1   2   2   1   2   2   1   2   2   2   0   2   2   0   1   1   0   1   0   1   2   0   2   2   2   1   1   2   0   1   1   0   0   2   2   0   2   1   0   1   1   1   2   1   1   2   2   0   1   2   2   2   1   1   1   2   2   1   1   0   1   2   1   0   1   1   1   1   1   0   2   1   0   0   1   1   2   1   2   1   1   0   0   0
 MK-4-8                 2   1   2   2   1   1   0   1   2   1   1   2   1   0   1   1   1   1   0   1   1   1   0   2   1   2   0   1   1   0   2   2   0   0   1   0   2   1   1   0   1   0   2   2   1   2   1   1   2   1   2   1   1   0   0   1   0   1   0   0   1   0   2   2   2   2   1   2   0   2   1   1   2   1   2   2   1   1   0   2   2   1   1   1   1   0   2   1   2   1   0   0   1   1   1   1   1   2   1   0   2   1   0   1   0   1   0   1   1   0   0   2   0   1   0   0   1   2   1   0   2   2   0   2   2   2   0   1   2   0   1   1   0   0   0   1   2   0   2   2   2   2   1   2   0   1   1   0   1   2   2   0   2   1   0   1   0   1   2   1   1   2   2   0   0   2   2   2   1   1   1   2   2   1   1   0   1   2   0   0   1   2   1   2   1   0   2   1   0   1   1   1   2   1   2   1   1   0   0   0
 MK-4-9                 2   1   2   2   1   1   0   1   2   1   1   2   1   1   1   1   1   1   0   1   1   1   0   2   1   2   0   0   1   0   2   2   0   0   1   1   1   2   2   0   2   0   2   2   1   2   1   1   2   1   2   1   1   0   0   1   0   1   0   0   1   0   2   2   2   1   1   1   0   2   1   1   1   1   2   2   1   1   0   1   2   1   1   0   1   1   2   1   1   1   1   2   1   1   1   1   1   2   2   0   2   1   0   1   0   1   1   1   1   0   0   2   0   1   0   0   1   2   1   0   2   2   0   2   0   2   0   1   2   0   2   1   1   0   0   1   2   0   2   2   2   2   1   2   0   1   1   0   1   2   2   1   2   1   0   1   0   1   2   1   1   2   2   1   0   2   2   2   1   1   1   1   2   1   1   1   1   2   0   0   1   2   1   2   2   0   2   1   0   1   1   1   2   1   2   1   1   0   0   0
 MK-4-10                2   1   2   2   0   1   0   1   2   1   1   1   1   1   2   1   1   1   0   1   2   2   0   1   0   2   0   0   1   0   2   2   0   0   1   1   2   2   2   0   2   0   2   2   1   2   0   1   2   1   2   2   1   0   1   1   0   1   1   0   1   1   2   2   1   1   1   1   2   1   1   1   1   1   2   1   1   1   0   0   2   1   1   0   1   1   2   1   1   1   1   2   1   1   1   1   1   2   2   1   2   1   0   1   0   1   1   1   1   0   0   2   0   0   0   0   2   2   1   1   2   2   1   2   0   2   1   1   1   0   2   1   1   0   0   1   2   0   2   2   2   2   1   2   0   1   1   1   1   1   2   1   2   1   0   1   0   1   2   1   1   2   0   1   0   2   2   2   1   1   1   1   2   1   0   0   2   2   0   1   1   2   1   2   1   0   1   1   0   1   1   1   2   2   2   1   2   0   0   0
 MK-4-11                2   1   2   0   0   1   0   1   2   1   1   1   1   1   2   1   1   1   2   1   2   2   0   0   0   2   0   0   2   0   1   1   0   0   2   1   2   2   2   0   2   0   1   2   1   2   1   1   1   1   2   2   1   0   0   2   0   1   1   0   2   1   2   2   1   0   2   1   1   0   1   1   1   1   2   1   1   1   0   0   1   1   1   0   1   1   0   1   1   1   1   2   1   1   1   2   1   2   2   1   1   1   0   1   2   1   2   1   1   0   0   1   0   0   1   1   2   2   1   2   2   2   0   1   0   2   2   1   0   0   2   1   1   0   1   0   2   0   1   2   2   2   1   2   1   1   1   1   1   1   2   1   2   0   0   1   0   1   2   1   1   2   0   2   0   2   2   2   1   0   1   0   2   2   0   0   1   2   0   1   1   2   0   2   1   0   1   1   0   1   1   1   2   2   2   1   2   0   0   0
 MK-4-12                0   1   2   0   0   1   0   1   2   1   1   1   1   1   2   2   1   1   2   1   2   2   0   0   1   2   0   0   2   0   1   0   0   0   2   1   2   2   2   0   2   0   1   2   1   2   1   1   1   1   2   2   1   0   0   2   0   1   1   0   2   2   2   2   1   0   2   0   0   0   1   1   1   1   2   1   1   1   0   0   1   1   2   0   1   1   0   2   1   1   1   2   1   1   1   1   1   2   2   1   1   1   0   1   2   1   2   1   1   0   0   1   0   1   1   1   2   1   1   2   2   2   0   1   0   2   2   1   0   0   2   1   1   1   1   0   2   0   2   1   2   2   1   2   1   1   0   1   1   0   2   1   1   0   1   2   0   0   2   0   1   2   0   2   0   1   2   2   1   0   1   0   2   2   0   0   1   2   0   1   1   0   1   1   1   0   1   1   0   0   1   1   2   2   2   2   2   1   0   0
 MK-4-13                0   1   2   0   0   1   1   0   1   1   0   0   1   1   2   2   1   1   2   1   2   2   0   0   1   1   0   0   2   0   1   1   0   0   1   1   2   2   2   1   1   0   1   2   1   2   1   1   1   2   2   2   1   0   1   1   0   2   2   0   2   1   2   2   1   0   1   0   0   0   1   1   1   1   2   1   1   2   0   0   1   1   1   0   1   0   0   1   1   1   1   2   2   1   0   1   1   2   2   1   1   1   0   1   2   0   1   0   2   0   0   0   1   1   1   1   2   1   1   2   2   2   0   1   0   2   1   2   0   0   2   1   1   1   1   0   2   1   2   1   2   2   1   1   0   1   0   1   0   0   2   1   1   0   1   2   0   0   2   0   1   2   0   2   0   1   2   2   1   1   1   0   2   1   0   0   1   2   0   1   1   0   1   0   1   0   1   1   0   0   1   1   1   2   1   2   1   1   0   0
 MK-4-14                0   1   2   0   0   1   1   0   1   1   0   0   0   1   2   2   1   1   2   1   2   1   0   0   1   1   1   0   2   0   1   2   0   1   1   1   1   2   2   1   1   1   1   2   1   2   1   1   0   2   2   1   0   0   1   1   1   2   2   0   2   2   2   2   1   0   1   0   0   0   1   2   2   1   2   1   1   1   2   0   1   1   1   0   1   0   1   1   1   1   2   2   2   1   0   1   1   1   2   1   1   1   0   1   2   1   0   0   2   0   0   0   1   1   1   1   2   1   1   1   1   1   0   2   0   2   0   2   0   0   2   1   1   1   1   0   1   1   2   1   2   2   1   1   0   1   0   1   0   0   2   1   1   0   2   2   0   0   2   0   1   2   0   1   1   1   1   2   1   1   1   0   2   1   0   0   1   2   0   1   1   0   2   0   1   0   1   1   0   0   1   1   1   2   1   2   1   1   0   1
 MK-4-15                0   1   2   0   0   1   1   0   0   1   0   0   0   1   2   2   1   1   2   1   2   1   0   0   1   1   1   0   1   0   1   2   0   1   2   1   1   2   2   1   1   1   1   2   1   2   0   2   1   2   2   1   0   0   1   1   1   1   1   0   2   2   2   2   0   0   1   0   0   0   1   2   2   1   2   2   1   1   1   0   1   1   1   0   1   0   1   1   1   1   2   1   2   1   0   1   1   1   2   2   1   1   0   1   2   1   0   0   2   0   0   0   1   1   1   0   2   2   1   1   1   1   0   2   0   2   0   2   1   0   2   1   1   1   1   0   1   2   2   1   2   2   1   1   0   1   0   0   0   0   1   2   1   1   2   1   0   0   2   0   1   1   0   1   1   1   1   2   1   1   1   0   1   1   0   0   1   2   1   1   1   0   2   0   1   0   1   1   0   0   1   1   1   2   2   2   1   1   0   1
 MK-4-16                0   2   2   0   0   1   1   0   0   2   0   1   0   1   2   2   1   0   1   2   2   2   0   1   0   2   1   0   1   0   1   2   0   1   2   1   1   2   2   1   1   1   1   2   0   2   1   1   0   2   2   1   0   0   1   1   1   1   2   0   2   1   2   2   0   0   1   0   0   0   1   2   1   1   2   2   1   1   1   1   1   1   1   0   1   1   1   1   2   1   2   1   1   1   0   1   1   1   2   2   1   1   1   1   2   1   0   0   2   0   0   0   1   1   2   0   1   2   0   1   1   1   1   2   0   2   0   2   1   0   2   1   1   1   1   0   1   2   2   0   2   2   1   0   0   1   0   0   0   0   1   2   1   1   1   1   0   0   2   0   1   1   0   1   1   1   2   2   1   1   1   0   1   2   0   1   2   2   1   1   1   1   2   0   1   0   0   1   0   0   2   1   2   1   2   1   1   1   0   1
 MK-5-1                 1   0   0   0   1   1   1   1   1   0   0   1   0   0   1   1   0   1   1   0   2   2   2   1   1   1   0   2   2   2   0   1   2   2   1   0   1   2   2   1   1   1   1   0   2   1   1   2   2   0   1   1   2   1   2   2   1   0   2   1   1   1   1   1   2   1   0   2   2   2   1   1   2   2   0   0   0   2   1   2   2   0   1   2   1   1   2   2   0   0   0   0   1   2   1   0   1   2   1   1   0   1   0   2   1   1   1   2   1   0   1   0   1   1   2   2   1   1   2   0   2   1   1   1   1   0   2   2   1   1   1   2   1   2   1   0   1   1   0   2   0   2   1   2   0   1   1   1   2   1   1   1   0   1   2   0   1   1   1   0   1   1   2   1   1   1   2   1   0   1   0   1   1   1   0   1   1   2   1   1   1   2   2   0   2   1   0   1   1   0   1   2   0   1   1   1   1   2   1   2
 MK-5-2                 0   0   0   0   1   1   1   1   1   0   0   1   0   1   1   1   0   1   1   0   2   2   2   1   1   1   0   2   2   2   0   1   2   2   1   0   1   2   2   1   1   1   1   0   2   2   1   2   2   0   1   1   2   1   2   2   1   1   2   1   1   1   2   1   2   1   0   2   2   2   1   1   2   2   0   1   0   2   1   2   2   0   1   2   0   1   2   2   0   0   0   0   1   2   1   0   1   2   1   1   1   1   0   1   1   1   1   2   1   0   1   0   1   1   2   2   0   1   2   0   2   0   1   1   1   0   1   1   1   1   0   2   1   2   1   0   1   1   0   2   0   2   1   2   0   2   1   1   2   1   1   1   0   1   1   0   1   1   1   2   1   1   2   0   1   1   2   1   1   1   0   1   0   1   0   1   1   2   1   1   1   2   2   0   2   1   0   1   1   0   1   2   0   1   2   1   1   1   0   2
 MK-5-3                 0   0   0   0   1   1   1   1   1   0   0   1   1   0   1   1   0   1   1   0   2   1   2   0   1   2   0   2   2   2   0   1   2   2   1   0   1   2   2   1   2   1   1   0   2   2   1   2   2   0   1   1   2   1   2   2   1   1   1   1   1   1   2   2   2   1   0   1   2   2   1   1   2   2   0   1   0   2   1   2   2   0   1   2   1   1   2   2   0   0   1   0   0   2   1   0   1   2   2   1   1   1   0   1   1   1   1   2   1   0   1   1   1   1   1   2   0   1   2   1   2   0   1   2   1   0   1   1   1   1   0   2   1   2   1   0   1   1   0   2   0   2   1   1   1   2   1   1   2   1   1   1   0   1   1   1   1   1   1   2   1   1   2   1   0   0   2   0   1   1   0   1   0   1   0   1   1   2   1   1   1   1   2   1   2   1   1   1   1   0   1   1   0   1   1   1   2   1   0   2
 MK-5-4                 0   0   0   0   1   1   2   1   1   0   0   1   1   0   1   1   0   1   1   0   2   1   2   0   1   1   1   2   2   2   0   1   2   1   1   0   1   2   2   1   2   1   1   0   2   2   1   1   2   0   1   1   2   1   2   2   1   1   1   1   1   1   2   2   0   1   0   1   2   2   1   1   2   2   0   1   0   2   1   2   1   0   1   2   1   1   2   2   0   0   1   0   0   1   1   0   2   2   2   1   1   1   0   0   1   1   1   1   1   0   1   1   1   1   1   2   0   1   2   2   2   0   1   2   1   0   1   1   2   2   0   1   1   2   1   0   1   1   0   1   1   2   1   1   2   2   1   1   1   1   1   1   0   1   1   1   1   1   1   2   1   1   2   2   0   0   1   0   0   1   0   1   0   1   0   1   1   2   0   1   1   1   2   1   2   1   1   2   1   0   1   1   0   1   1   1   2   1   0   2
 MK-5-5                 1   0   0   0   1   1   2   1   1   1   0   1   0   0   1   1   1   1   0   1   2   2   2   0   1   1   1   2   1   2   0   1   2   1   1   0   0   2   2   1   2   1   1   1   1   1   1   0   2   1   2   1   2   1   2   2   1   1   0   1   1   1   2   2   1   1   1   1   2   2   1   1   2   2   0   2   0   2   1   2   1   0   1   2   2   1   2   2   0   0   1   0   0   1   1   0   2   2   1   1   1   1   1   0   1   1   1   1   1   0   0   1   1   1   2   2   0   1   2   2   2   0   2   2   0   0   1   1   2   2   0   1   1   2   1   1   1   1   0   1   1   1   1   1   2   2   1   1   2   1   1   1   0   1   1   1   1   1   1   2   1   1   2   1   0   1   1   0   0   1   1   1   0   2   0   1   2   2   0   1   1   1   1   2   2   1   1   2   1   1   1   1   0   1   1   1   2   1   1   2
 MK-5-6                 1   0   0   0   1   1   2   1   1   1   0   1   0   1   1   1   1   1   0   1   2   2   1   0   1   1   1   2   1   1   0   1   2   1   1   0   0   2   2   1   2   1   1   1   1   0   1   0   2   1   2   1   2   1   2   2   1   1   0   1   1   0   2   2   1   1   1   1   2   2   1   2   1   2   0   2   0   2   0   2   1   0   1   2   2   1   2   2   0   0   1   0   0   0   0   0   1   2   1   1   1   1   1   0   2   1   1   1   1   0   0   1   1   1   2   2   0   1   2   2   2   0   2   2   1   0   1   2   2   2   0   1   1   1   1   0   1   2   0   2   1   1   1   1   2   2   1   1   2   1   1   1   0   0   2   1   1   1   1   2   1   1   2   1   0   1   0   0   0   1   1   1   0   2   0   1   2   2   0   1   1   1   2   2   1   1   2   2   2   1   0   0   0   1   1   1   2   1   1   2
 MK-5-7                 1   0   0   0   1   1   1   2   1   0   1   1   1   1   0   1   2   1   0   1   1   1   1   0   1   1   1   2   1   1   0   1   2   1   1   0   1   2   2   1   2   1   2   1   1   0   1   0   2   1   2   1   2   1   2   2   1   1   0   1   1   0   2   2   1   1   1   1   2   2   2   2   1   2   0   1   0   2   0   2   1   0   1   2   1   1   2   2   0   0   1   0   0   0   0   0   1   0   1   0   2   0   1   0   2   1   0   1   1   0   0   1   1   1   2   2   0   1   2   2   1   0   2   2   1   1   1   2   2   2   0   1   1   1   2   0   1   1   0   2   1   0   2   1   2   2   1   1   2   1   1   1   0   0   2   1   1   1   2   2   1   1   2   1   0   1   1   0   1   1   1   1   0   2   0   1   2   2   0   2   1   2   2   2   1   1   2   2   0   1   1   0   0   1   1   1   2   1   1   2
 MK-5-8                 1   0   1   0   1   1   1   2   1   1   1   1   1   1   0   1   1   1   0   1   1   1   1   0   1   0   1   2   1   1   0   1   2   1   2   1   1   2   2   1   2   2   2   1   1   0   1   0   2   1   1   1   2   1   1   2   2   1   0   1   1   0   2   2   1   1   1   0   2   2   1   2   1   1   0   1   0   2   0   2   1   1   1   2   1   1   2   2   0   1   1   0   0   0   0   0   1   0   1   1   2   0   1   1   1   1   0   1   1   0   1   1   0   1   2   2   0   1   2   2   1   0   1   2   1   2   2   2   2   2   0   1   1   2   2   0   1   1   0   2   1   1   2   1   2   2   1   1   2   1   1   1   1   0   2   1   1   0   2   2   0   1   2   1   1   1   1   0   1   1   1   1   0   2   0   1   2   1   1   2   1   1   2   2   1   1   1   2   0   1   1   0   0   0   1   0   1   2   1   2
 MK-5-9                 1   0   1   1   1   1   1   2   1   1   1   1   1   1   0   1   1   1   0   1   1   1   1   0   1   0   1   2   0   1   0   0   2   1   2   1   1   2   2   1   2   2   2   1   1   0   1   1   2   1   1   1   0   1   1   2   2   1   0   1   1   0   2   1   1   1   1   0   2   2   1   2   1   1   0   1   0   2   0   2   1   1   1   2   1   1   2   2   0   2   1   0   0   0   2   1   1   0   1   1   2   0   1   1   1   1   0   1   1   1   1   0   1   1   2   0   0   0   2   2   1   0   0   1   1   2   2   1   2   2   1   1   1   2   2   1   1   1   0   2   1   2   1   1   2   2   1   1   2   1   1   1   1   0   1   1   1   2   2   1   0   1   2   1   1   1   1   0   1   1   1   0   0   2   0   1   2   0   1   2   1   1   2   2   1   1   1   2   0   1   1   0   1   0   1   0   0   1   1   2
 MK-5-10                1   0   1   1   1   1   1   1   1   1   1   1   1   1   0   1   0   1   0   2   1   1   1   0   1   0   1   1   1   1   0   0   2   1   2   1   1   2   2   1   2   2   2   1   1   1   1   1   2   1   1   1   0   2   0   2   2   2   0   1   1   0   1   0   1   1   1   1   2   2   1   2   1   1   0   1   1   2   1   2   1   1   1   1   1   1   2   2   0   2   1   0   0   0   2   1   0   0   1   1   2   0   1   1   1   1   0   1   1   1   2   0   1   1   2   0   0   0   2   2   1   0   0   1   1   2   2   1   2   2   2   1   1   2   2   1   1   0   0   2   1   1   1   1   2   1   1   1   2   1   1   1   2   0   0   1   1   1   2   0   0   2   2   1   1   1   1   0   1   1   1   0   1   0   0   1   2   0   1   2   1   1   2   2   0   1   0   1   0   1   1   0   2   0   1   0   0   1   1   2
 MK-5-11                1   0   1   1   1   1   1   1   1   1   1   1   1   1   0   1   0   1   1   2   1   1   1   0   1   0   2   1   1   0   1   0   2   1   2   1   1   2   2   1   2   2   2   1   1   1   1   1   2   0   1   1   0   1   0   2   1   1   0   1   1   0   1   0   1   0   1   1   2   2   1   2   1   0   0   2   1   2   2   2   1   1   0   2   0   2   2   1   0   2   1   0   1   1   2   1   0   2   1   1   2   0   1   1   1   0   0   1   1   1   2   0   1   1   2   0   0   0   2   2   1   1   0   0   1   1   2   1   1   2   2   1   1   2   2   1   2   0   0   2   0   0   1   0   0   2   1   1   2   0   1   1   2   0   0   0   1   2   2   0   0   2   1   1   1   0   1   0   1   1   1   0   1   0   1   2   2   1   2   2   1   1   2   2   1   2   1   0   1   0   1   0   2   0   1   0   0   1   1   2
 MK-5-12                1   0   1   1   1   1   1   1   1   1   1   0   0   1   0   1   0   1   1   2   1   1   1   0   1   1   2   1   1   0   1   0   2   1   2   1   1   2   2   1   2   2   2   1   2   1   1   1   2   0   1   1   0   1   0   1   1   1   0   1   2   0   1   1   1   0   1   2   1   2   2   2   1   0   1   2   1   2   2   2   2   2   0   2   0   2   2   1   0   2   1   1   1   1   2   1   0   1   1   1   2   0   1   1   2   0   0   2   1   1   1   0   1   1   2   0   0   0   2   1   0   1   0   0   1   1   1   1   1   2   2   1   2   2   2   1   2   1   0   2   0   0   1   0   0   2   0   1   2   0   1   1   2   0   0   0   1   2   2   0   0   2   1   1   0   1   1   0   1   1   1   0   1   0   0   1   2   2   2   2   1   1   1   2   1   2   1   2   1   0   1   0   2   0   1   0   0   1   1   2
 MK-5-13                1   0   1   1   1   1   1   1   1   1   1   0   0   2   0   0   1   1   1   2   1   1   0   0   0   1   2   1   1   0   1   1   2   1   1   1   1   2   2   1   2   1   2   1   2   1   1   1   2   0   1   1   0   1   0   0   1   1   0   1   2   0   1   0   1   0   1   2   1   1   2   1   1   0   0   1   1   2   2   2   1   2   1   2   0   2   2   1   0   2   1   1   1   1   2   1   0   1   0   1   2   0   1   1   2   0   1   1   1   1   1   0   1   1   2   0   0   0   2   1   1   1   0   0   1   1   2   1   1   2   2   0   2   2   2   1   2   0   0   1   1   0   1   0   0   2   0   1   1   0   2   1   2   0   0   0   1   2   2   1   0   1   1   2   0   1   1   0   1   1   1   1   1   0   2   1   2   2   1   2   1   1   1   2   1   2   0   2   1   0   1   0   2   0   1   0   0   0   1   2
 MK-5-14                1   0   1   1   1   1   1   1   1   2   1   0   0   1   1   0   2   1   1   2   1   1   0   0   0   1   1   1   1   1   1   1   2   1   1   0   1   2   2   1   2   1   2   1   2   0   0   1   2   0   1   1   1   2   0   0   1   1   0   1   2   0   1   0   1   0   1   2   1   1   2   1   1   0   0   1   2   2   2   2   1   2   1   2   0   1   2   1   0   2   1   1   1   1   2   1   1   1   0   1   1   0   1   1   2   0   1   1   1   1   1   0   1   1   2   0   0   1   2   1   1   1   2   0   1   1   2   1   1   2   2   0   2   1   2   0   2   0   0   1   1   0   1   0   0   1   1   1   1   0   2   1   2   0   0   0   1   1   1   1   0   1   1   2   0   0   1   0   1   2   1   1   1   1   2   1   2   1   1   2   1   1   1   2   1   2   0   2   1   1   0   0   2   0   1   0   0   0   1   2
 MK-5-15                1   1   0   1   1   2   1   1   1   2   1   0   1   1   1   0   2   1   2   2   1   1   0   0   0   2   1   1   1   1   1   1   2   1   0   0   1   2   2   2   2   1   2   1   2   0   0   1   1   0   1   2   1   2   1   0   1   1   0   1   2   0   0   0   0   0   1   2   1   2   2   1   1   0   1   1   2   2   2   2   2   2   1   2   1   1   1   2   1   2   0   1   1   1   2   1   0   1   1   1   1   0   0   1   2   0   1   0   1   0   1   0   1   1   2   0   0   1   2   1   1   1   2   0   2   1   2   1   1   2   2   0   2   2   2   0   1   0   0   1   1   0   1   0   0   1   1   1   1   0   1   1   2   0   0   0   1   2   1   1   0   0   1   2   0   0   2   0   1   2   1   1   1   1   2   1   2   1   1   1   1   1   1   2   1   2   0   1   1   0   0   0   2   0   1   0   0   0   1   2
 MK-5-16                1   1   0   1   1   1   1   1   1   2   1   0   1   2   1   0   2   1   2   1   1   0   0   0   0   2   1   1   0   1   1   2   1   1   0   2   1   2   2   1   2   1   2   1   2   0   0   1   2   0   1   2   1   2   1   0   1   1   0   1   2   0   0   0   0   0   1   2   1   2   1   1   1   0   1   1   2   2   2   2   1   2   1   2   1   1   1   2   1   2   1   1   1   1   1   1   0   2   1   1   1   1   0   1   2   0   1   0   1   1   1   0   1   1   1   1   0   1   2   1   1   1   2   0   1   1   2   1   1   1   2   0   1   2   2   0   1   0   0   1   1   1   2   1   2   1   1   1   1   0   1   1   1   0   0   0   0   2   1   0   0   0   0   2   0   0   2   0   2   2   2   1   0   2   2   1   2   1   1   1   1   1   1   2   1   2   0   0   1   0   0   0   2   0   1   0   0   0   1   2
 MK-6-1                 1   1   2   1   1   1   2   1   2   2   1   2   2   0   1   0   0   0   1   2   1   1   0   1   1   1   1   1   1   2   0   1   1   1   1   1   0   1   1   0   1   0   1   1   1   0   1   1   0   1   0   0   1   1   0   1   0   1   2   1   1   1   2   1   0   1   0   1   2   1   1   0   0   2   0   1   1   2   1   1   1   2   0   0   1   2   2   0   0   2   2   1   0   2   1   2   0   0   1   1   2   1   1   2   1   2   0   0   0   0   2   0   2   0   1   1   2   2   0   1   1   1   2   1   1   2   0   1   2   1   1   0   1   2   1   2   1   1   2   0   2   2   1   0   0   0   2   1   1   1   0   1   2   0   0   1   0   1   2   1   2   1   0   2   1   1   2   1   1   2   1   1   1   2   2   2   1   0   1   1   2   1   1   2   2   2   1   2   1   1   1   1   0   0   2   1   2   0   0   2
 MK-6-2                 1   2   2   1   0   1   2   1   2   2   1   2   1   1   1   0   0   0   1   2   1   1   0   1   1   0   1   1   1   2   0   1   1   1   1   1   0   1   1   0   1   1   1   1   1   0   1   0   0   1   1   0   1   1   0   1   0   1   2   1   1   1   2   1   1   1   0   1   1   1   1   0   0   2   0   1   1   1   2   1   1   2   0   1   1   2   2   1   0   1   2   1   0   2   1   2   1   0   1   1   1   1   1   2   2   2   0   0   0   0   2   1   1   0   1   1   2   2   1   1   2   1   2   1   1   2   0   1   2   0   1   0   1   2   1   1   1   1   2   0   2   2   1   0   0   0   2   1   1   1   0   1   2   0   0   1   0   1   2   1   2   1   0   2   1   1   2   0   1   2   1   1   1   1   2   2   1   0   1   1   2   1   2   2   2   2   1   2   1   2   1   1   0   0   2   1   1   0   0   2
 MK-6-3                 1   2   2   1   1   1   2   1   2   2   1   2   1   1   1   0   0   0   2   2   1   1   2   2   1   0   1   1   1   2   0   1   1   1   1   1   1   0   1   0   1   1   1   1   0   0   1   0   0   1   0   0   1   1   0   0   1   1   2   1   1   1   1   1   1   1   0   1   1   1   1   0   1   2   0   1   1   1   2   1   1   2   1   1   1   2   2   0   0   1   2   1   0   2   1   2   1   0   1   1   1   1   1   2   2   1   0   0   0   1   2   1   1   0   1   1   2   1   1   1   2   1   2   1   1   2   0   1   0   0   0   1   1   2   1   1   1   1   2   0   2   2   1   0   1   0   2   1   1   1   0   1   1   0   0   1   0   1   2   1   2   1   0   2   1   1   2   0   1   1   1   1   1   1   2   2   0   0   1   0   2   1   2   2   2   2   1   2   1   1   1   1   0   0   2   1   1   0   0   2
 MK-6-4                 1   2   2   1   1   1   2   0   2   2   1   2   1   0   2   0   0   0   2   2   1   1   1   2   1   0   1   1   1   2   1   1   0   1   1   2   1   0   1   0   1   1   1   0   1   0   1   2   0   1   0   0   0   1   0   1   1   0   2   1   1   1   0   1   1   2   0   1   1   1   1   1   1   1   0   1   1   1   2   2   1   2   1   1   1   2   2   0   1   1   2   1   1   2   1   2   1   1   2   1   1   1   1   2   2   1   0   0   1   1   1   0   2   0   1   1   2   1   1   1   2   1   2   1   1   1   0   1   0   0   0   1   2   1   1   1   1   0   2   0   2   2   1   0   1   0   1   1   1   1   0   1   1   0   0   1   0   1   2   1   2   1   1   2   1   1   2   0   2   1   1   1   1   1   2   2   0   0   1   0   2   1   2   2   2   2   1   2   1   1   1   1   0   1   2   2   1   0   1   2
 MK-6-5                 1   2   2   0   1   1   2   0   2   2   1   2   1   0   2   0   0   1   2   1   1   1   1   2   2   0   1   0   1   2   1   1   0   1   0   1   1   0   1   0   1   1   1   0   1   0   0   2   0   1   1   0   0   1   0   1   1   0   2   0   0   0   0   1   1   1   0   0   1   2   1   1   1   1   0   0   1   1   1   2   1   2   1   1   1   2   2   0   1   0   2   1   1   2   1   2   1   1   2   1   1   1   1   2   2   1   0   0   1   1   1   0   2   0   1   1   2   1   1   1   2   1   2   1   1   0   0   1   0   0   0   1   2   1   1   1   0   0   2   0   2   2   1   0   1   0   1   1   1   1   0   1   1   0   1   1   0   1   2   1   1   1   1   2   0   1   2   0   2   1   1   1   1   1   2   2   0   1   1   0   2   1   2   1   2   2   0   2   1   1   1   1   0   1   2   2   1   0   1   2
 MK-6-6                 1   1   2   0   1   1   2   1   2   2   1   1   1   0   2   1   0   2   2   1   1   1   1   2   2   0   2   0   1   2   2   1   0   1   0   1   1   0   1   0   1   1   1   0   1   0   0   2   0   1   1   1   0   1   0   1   1   0   2   0   0   1   0   0   1   0   0   1   1   2   0   0   1   1   0   0   1   1   1   2   1   2   1   1   1   1   1   0   0   0   2   1   1   2   2   1   1   1   2   1   1   1   1   2   2   1   0   0   1   0   1   1   2   0   2   1   2   1   1   1   1   1   2   1   0   0   0   1   0   0   0   1   2   1   1   1   1   0   2   0   2   2   0   0   1   0   1   1   1   1   0   1   1   0   0   2   0   1   2   1   1   1   1   2   0   1   2   0   2   1   2   0   1   1   2   2   0   1   1   0   2   2   2   0   2   2   0   2   0   1   1   1   1   0   2   2   1   0   1   2
 MK-6-7                 1   1   2   0   1   1   2   1   2   2   1   0   0   0   2   1   0   2   2   1   1   1   1   2   2   0   2   0   1   2   2   1   0   1   0   2   1   0   0   0   1   1   1   0   1   0   0   2   0   0   1   1   0   1   0   2   0   0   2   0   0   1   0   1   1   0   0   1   1   2   0   1   0   1   0   0   1   1   1   2   2   2   1   1   1   1   1   0   1   0   2   1   1   2   2   2   1   1   2   1   1   1   1   1   2   1   1   0   1   0   1   1   1   1   1   1   2   0   1   1   1   1   2   1   0   0   1   1   0   1   0   2   1   1   1   1   1   1   2   1   2   1   1   0   1   0   1   1   2   1   0   0   1   0   0   2   1   1   2   1   1   2   1   2   0   1   1   0   2   1   2   0   2   2   2   2   0   1   1   0   2   2   2   0   2   2   0   2   1   1   1   1   1   0   2   2   1   1   1   2
 MK-6-8                 1   1   2   0   1   1   2   1   1   2   1   0   1   0   1   1   0   2   2   1   1   1   0   2   2   1   2   0   1   2   2   1   0   1   0   2   1   0   0   0   1   1   1   0   1   1   0   2   0   0   1   1   1   1   0   2   0   0   2   1   0   1   0   1   0   0   0   1   1   2   1   1   0   1   0   0   1   1   1   2   2   2   0   1   1   1   1   0   1   1   2   1   1   2   2   2   1   0   2   0   1   1   2   1   2   1   1   1   1   1   1   1   1   1   1   1   2   0   0   1   1   2   2   1   0   0   1   0   0   1   0   2   1   1   1   1   2   1   2   1   2   1   1   0   1   0   1   1   2   1   0   0   1   0   0   2   1   2   2   0   1   1   0   1   0   2   1   1   2   0   2   0   2   2   1   2   0   1   1   0   2   2   2   0   2   2   0   1   1   1   1   2   1   0   2   2   1   1   1   2
 MK-6-9                 0   1   2   0   1   1   2   2   1   2   2   0   1   0   1   1   0   2   1   1   1   1   0   2   2   1   1   0   1   1   2   1   0   1   0   2   2   0   0   0   1   1   2   0   1   1   0   2   1   0   1   1   1   1   0   2   0   0   2   1   0   1   0   2   1   0   0   0   1   2   2   2   0   1   0   0   1   1   1   2   1   2   1   1   1   1   1   0   1   2   2   1   0   2   1   2   1   0   2   1   1   0   2   2   2   1   1   2   2   1   1   1   2   1   1   1   2   0   0   1   1   2   2   1   0   0   1   0   0   1   1   2   1   1   1   1   2   2   2   1   2   1   1   0   1   0   1   1   2   1   1   0   1   0   1   1   1   2   2   0   1   0   0   1   1   2   1   1   2   0   1   0   1   1   1   2   1   1   1   0   2   2   1   0   2   2   0   1   1   1   1   2   1   1   1   2   1   1   1   2
 MK-6-10                0   1   2   0   1   1   1   2   1   1   2   1   1   0   2   1   0   2   1   1   1   1   0   2   2   1   1   0   1   1   2   1   0   1   0   2   1   0   0   0   1   1   2   1   0   1   0   2   1   0   1   0   1   1   0   2   0   0   2   1   0   1   0   2   1   1   0   0   1   1   2   1   0   1   1   0   1   1   1   2   1   2   1   1   1   1   2   0   1   2   2   1   1   2   1   2   2   0   2   2   1   0   2   2   2   1   1   2   2   1   1   1   1   1   1   0   2   0   0   1   1   2   1   1   0   0   1   1   0   1   1   2   1   1   1   1   1   2   2   1   1   1   1   0   1   0   1   1   1   1   0   0   1   1   2   1   1   2   2   1   1   1   0   1   1   2   2   1   2   0   1   0   1   1   1   2   1   1   1   0   2   2   1   0   2   1   0   1   1   1   1   2   1   1   2   2   1   1   1   2
 MK-6-11                0   1   1   0   1   1   1   1   0   1   2   2   2   0   2   1   0   2   0   1   2   0   0   2   2   1   1   0   1   1   2   1   0   1   0   2   1   1   0   0   1   1   2   0   0   1   0   2   2   0   1   0   1   1   1   2   0   0   1   1   0   0   0   1   1   1   0   0   1   1   1   1   0   1   1   0   1   1   2   2   1   2   2   2   1   1   2   0   1   2   2   1   1   2   1   2   2   0   2   2   1   0   1   2   2   0   1   1   2   0   1   1   1   1   1   0   2   0   0   1   1   1   0   1   0   0   1   1   1   2   1   1   1   1   1   1   1   2   1   1   2   1   1   0   1   0   1   1   0   1   1   0   1   1   2   2   1   2   2   1   1   1   0   1   1   2   2   1   2   0   1   0   1   2   0   2   1   1   1   0   2   2   1   0   2   1   0   2   0   1   1   1   1   1   1   2   1   1   1   2
 MK-6-12                0   1   0   0   1   1   1   1   0   0   2   1   2   1   1   1   0   1   0   1   2   0   0   2   2   1   1   1   1   1   2   0   0   1   0   2   1   2   0   0   1   1   2   2   0   1   0   2   2   0   1   0   2   0   0   1   1   1   1   1   0   0   0   1   2   1   0   0   1   1   1   1   1   1   1   0   1   1   1   2   1   2   2   2   1   1   1   0   1   1   2   1   1   1   1   2   2   1   2   2   1   0   1   2   2   0   1   1   1   0   1   1   0   1   1   0   2   0   0   1   1   1   0   0   1   0   1   1   1   2   1   1   2   1   1   1   1   2   1   1   2   1   1   1   1   0   1   1   0   1   1   0   1   1   2   2   1   2   2   1   1   1   2   2   1   2   1   1   2   0   1   0   1   2   0   2   1   1   1   0   2   1   1   1   2   1   0   1   0   1   1   1   1   0   1   2   1   1   1   2
 MK-6-13                0   1   1   0   1   1   1   1   0   0   2   1   1   2   1   1   0   1   0   1   2   0   0   2   2   1   1   1   1   1   2   1   0   0   0   2   1   2   0   1   2   0   1   2   0   0   0   2   2   0   1   0   2   0   0   1   1   2   1   1   0   1   0   1   2   1   0   0   1   1   1   1   1   1   1   0   1   1   1   2   1   2   2   2   1   1   1   0   2   0   2   1   1   1   1   2   2   1   2   1   1   0   1   2   2   0   1   1   1   0   1   2   0   1   1   1   2   0   0   1   1   1   0   0   2   0   1   1   1   2   2   1   2   1   1   1   1   2   1   0   2   1   1   1   0   1   2   1   0   0   1   0   1   1   1   2   1   2   2   1   1   1   1   2   1   2   1   1   1   0   1   0   0   2   0   2   1   1   1   0   2   2   1   1   1   0   0   1   0   1   1   0   1   1   1   2   1   0   1   1
 MK-6-14                1   0   1   0   1   2   0   1   0   0   2   1   1   2   1   1   0   1   0   1   2   0   0   1   1   1   1   1   1   1   2   1   0   1   0   1   1   2   0   1   2   0   2   2   1   0   0   2   2   0   1   1   2   0   0   2   2   2   1   1   0   1   0   1   2   1   0   0   1   2   1   1   1   1   1   0   1   1   1   2   1   1   2   2   1   2   2   0   2   0   2   0   1   1   1   2   2   1   2   1   1   0   1   2   2   0   1   1   0   0   2   2   0   1   1   1   2   0   1   1   1   1   0   0   2   1   1   1   1   2   2   1   2   1   1   1   1   2   1   0   2   1   1   1   0   1   2   1   0   0   1   0   1   1   1   2   1   1   2   1   1   1   1   2   0   2   1   1   1   1   2   0   0   2   0   2   1   1   1   1   2   2   1   1   1   0   0   1   0   1   1   0   1   1   1   2   1   0   2   1
 MK-6-15                1   1   2   0   1   2   0   1   0   0   2   1   1   2   1   1   0   1   1   1   2   0   0   1   1   1   1   1   1   0   1   2   0   2   0   1   1   2   1   1   2   1   0   1   1   0   0   2   2   2   1   2   2   0   0   1   1   2   1   0   0   1   0   1   2   1   2   0   0   2   1   1   1   1   1   1   0   1   1   2   1   1   2   1   1   2   2   1   2   0   2   0   1   1   1   2   2   1   1   1   1   0   0   2   2   0   1   1   0   0   2   1   0   1   1   0   2   0   1   1   1   1   0   1   2   2   1   1   1   2   2   1   2   1   1   2   1   1   1   0   2   1   1   1   0   1   2   1   0   0   1   0   1   1   1   2   1   1   2   1   0   1   1   2   0   2   1   1   1   2   2   0   0   2   0   2   1   1   1   1   2   2   1   1   1   0   0   1   0   1   1   0   1   1   1   2   2   0   2   0
 MK-6-16                1   1   2   0   1   2   0   1   0   0   2   1   1   2   1   0   0   0   1   1   2   0   0   1   1   1   1   1   1   0   1   2   0   2   0   1   1   2   1   1   2   1   0   1   1   1   0   2   2   2   1   1   2   1   0   1   1   1   1   0   0   1   1   0   2   1   1   0   1   2   2   1   1   1   1   0   1   1   1   2   2   1   2   1   1   2   1   1   2   0   2   1   1   1   1   2   1   1   1   1   1   0   0   2   2   0   1   2   0   0   2   1   0   1   1   0   0   0   1   1   0   1   0   1   2   2   1   1   1   2   2   1   2   1   1   2   1   1   1   0   2   1   1   1   0   1   2   1   0   0   1   0   1   1   1   2   1   2   2   1   0   1   1   2   0   2   1   1   1   2   2   0   0   2   1   2   1   1   1   1   2   2   1   0   1   0   0   1   0   1   2   0   1   1   0   2   1   0   2   0
 
!****************************************** Phenotypic Data **********************************************************
!-100.0 is resevred for missing phenotype
SimulatedTrait1         8.8441   10.1506    9.2560    8.6300    9.7269    9.0343   10.0089    9.9788    9.6528    9.2915   10.0786   11.3373   10.4271    9.5654    9.7794    8.0584   11.2043    9.5500   10.9111    8.8088    9.3588   10.2673   10.7566    9.4134   11.4580    9.7345   10.3978   10.7849    9.3836    8.6615    8.6029    9.2504   10.4347    8.6995    9.7048    8.9126    9.2965   10.2838   10.4093    8.8582    9.5424   10.7134   11.4391   12.0332    8.6037    8.7377   10.0257    9.2417    7.3313   10.0704   10.4357    9.3140   10.9011   10.3241    9.9105   10.9662    9.3126    9.6224    9.6351    9.8348   10.3222    9.8167    9.1215   12.0638    9.8951    9.6397   10.5926   11.1909   10.5034    9.2765   11.0255   11.7805   10.9868   10.4998   10.2929   12.1150   10.2825   10.8187   11.6440    8.7408   10.4648   10.6919    9.8290    9.8661    9.9765    8.5426   10.1550    9.8627   11.7426    8.8246   10.3068    9.4811   10.7793   10.4935   10.9273    9.7728   10.6700    8.8779   11.7345   11.0190   10.8484    9.0644    9.2434    9.3425    8.3803   10.9758   10.1080    9.8579    9.3792   11.0733    9.8299   10.2096    9.3230    8.2246   10.3038    9.9838   10.0953   10.3259   11.1979   10.2788    9.2443    8.4842    9.7951   10.6173   12.2337   11.0454    8.9487    9.4112   10.4281    9.4021   12.6139   11.4071    9.8221    8.7225    9.5703    9.5810    8.7500   10.1169   10.1617    8.6196    9.5899    9.1745   11.0193   10.0887   10.2528    8.4215    8.1438    9.8467   11.0330   11.5035    9.2862   10.8955    9.0314   12.1434   10.0168    9.4925    9.4551   11.3426    7.5944   11.4682    9.5917   11.0300   10.5350   10.2235    9.1659   10.2265   10.2384    9.3181    8.4235    9.1298    9.2840    9.8248   10.2445    8.2555   10.6352   10.4244   10.1667    8.3266    9.6061   11.0156    9.8434    9.0990    8.8530   11.0709    6.5810    7.8485   10.9665   10.4160   11.4952   10.2197    8.0182   10.3834    9.1135   10.6242    8.6720   10.8484    9.0006    9.5614    8.2277   12.6488
 
