# Supplementary material for: Inclusive Composite Interval Mapping of QTL by Environment Interactions in Biparental Populations
Source: PLoS One. 2015 Jul 10;10(7):e0132414. doi: 10.1371/journal.pone.0132414 (PMC4498613; doi:10.1371/journal.pone.0132414)
Supplement: S2 File — (ZIP) [file pone.0132414.s002.zip › F2 population/e=1/run_00014.met]

!**********************Note: lines staring with "!" are remarks and will be ignored in the program********************
!*********************************General Information**********************************
!Assuming F1 = P1 x P2, populations available in QTL IciMapping are: 
!  1, P1BC1F1 = P1 x F1, the first backcrossing where P1 is used as the recurrent parent;
!  2, P2BC1F1 = P2 x F1, the first backcrossing where P2 is used as the recurrent parent;
!  3, F1DH, F1-derived doubled haploids; 
!  4, RIL or F1RIL, recombination inbred lines through the repeated selfing of F1;
!  5, P1BC1RIL, recombination inbred lines through the repeated selfing of P1BC1F1;
!  6, P2BC1RIL, recombination inbred lines through the repeated selfing of P2BC1F1;
!  7, F2, the selfing generation of F1;
!  8, F3, the selfing generation of F2;
!  9, P1BC2F1, the second backcrossing where P1 is used as the recurrent parent; 
! 10, P2BC2F1, the second backcrossing where P2 is used as the recurrent parent;
! 11, P1BC2RIL, recombination inred lines through the repeated selfing of P1BC2F1; 
! 12, P2BC2RIL, recombination inred lines through the repeated selfing of P2BC2F1; 
! 13, P1BC1F2, the selfing generation of P1BC1F1; 
! 14, P2BC1F2, the selfing generation of P2BC1F1; 
! 15, P1BC2F2, the selfing generation of P1BC2F1; 
! 16, P2BC2F2, the selfing generation of P2BC2F1; 
! 17, P1BC1DH, P1BC1F1-derived doubled haploids; 
! 18, P2BC1DH, P2BC1F1-derived doubled haploids; 
! 19, P1BC2DH, P1BC2F1-derived doubled haploids; 
! 20, P2BC2DH, P2BC2F1-derived doubled haploids; 
   7      !Mapping Population (see remarks above)
   2      !Mapping Function (1 for Kosambi; 2 for Haldane; 3 for Morgan)
   2      !Marker Space Type (1 for intervals; 2 for positions)
   1      !Marker Space Unit(1 for centiMorgans; 2 for Morgan)
   6      !Number of Chromosomes (or Linkage Groups)
 200      !Size of the mapping population
   1      !Number of environments
 
!***************************************** Chromosomes and Linkage Maps **********************************************
!Chromosome                 NumMarkers
-CH1                        16
-CH2                        16
-CH3                        16
-CH4                        16
-CH5                        16
-CH6                        16
!Linkage map (Marker name followed by position or the interval length)
 MK-1-1                1     0.000
 MK-1-2                1    10.000
 MK-1-3                1    20.000
 MK-1-4                1    30.000
 MK-1-5                1    40.000
 MK-1-6                1    50.000
 MK-1-7                1    60.000
 MK-1-8                1    70.000
 MK-1-9                1    80.000
 MK-1-10               1    90.000
 MK-1-11               1   100.000
 MK-1-12               1   110.000
 MK-1-13               1   120.000
 MK-1-14               1   130.000
 MK-1-15               1   140.000
 MK-1-16               1   150.000
 MK-2-1                2     0.000
 MK-2-2                2    10.000
 MK-2-3                2    20.000
 MK-2-4                2    30.000
 MK-2-5                2    40.000
 MK-2-6                2    50.000
 MK-2-7                2    60.000
 MK-2-8                2    70.000
 MK-2-9                2    80.000
 MK-2-10               2    90.000
 MK-2-11               2   100.000
 MK-2-12               2   110.000
 MK-2-13               2   120.000
 MK-2-14               2   130.000
 MK-2-15               2   140.000
 MK-2-16               2   150.000
 MK-3-1                3     0.000
 MK-3-2                3    10.000
 MK-3-3                3    20.000
 MK-3-4                3    30.000
 MK-3-5                3    40.000
 MK-3-6                3    50.000
 MK-3-7                3    60.000
 MK-3-8                3    70.000
 MK-3-9                3    80.000
 MK-3-10               3    90.000
 MK-3-11               3   100.000
 MK-3-12               3   110.000
 MK-3-13               3   120.000
 MK-3-14               3   130.000
 MK-3-15               3   140.000
 MK-3-16               3   150.000
 MK-4-1                4     0.000
 MK-4-2                4    10.000
 MK-4-3                4    20.000
 MK-4-4                4    30.000
 MK-4-5                4    40.000
 MK-4-6                4    50.000
 MK-4-7                4    60.000
 MK-4-8                4    70.000
 MK-4-9                4    80.000
 MK-4-10               4    90.000
 MK-4-11               4   100.000
 MK-4-12               4   110.000
 MK-4-13               4   120.000
 MK-4-14               4   130.000
 MK-4-15               4   140.000
 MK-4-16               4   150.000
 MK-5-1                5     0.000
 MK-5-2                5    10.000
 MK-5-3                5    20.000
 MK-5-4                5    30.000
 MK-5-5                5    40.000
 MK-5-6                5    50.000
 MK-5-7                5    60.000
 MK-5-8                5    70.000
 MK-5-9                5    80.000
 MK-5-10               5    90.000
 MK-5-11               5   100.000
 MK-5-12               5   110.000
 MK-5-13               5   120.000
 MK-5-14               5   130.000
 MK-5-15               5   140.000
 MK-5-16               5   150.000
 MK-6-1                6     0.000
 MK-6-2                6    10.000
 MK-6-3                6    20.000
 MK-6-4                6    30.000
 MK-6-5                6    40.000
 MK-6-6                6    50.000
 MK-6-7                6    60.000
 MK-6-8                6    70.000
 MK-6-9                6    80.000
 MK-6-10               6    90.000
 MK-6-11               6   100.000
 MK-6-12               6   110.000
 MK-6-13               6   120.000
 MK-6-14               6   130.000
 MK-6-15               6   140.000
 MK-6-16               6   150.000
!*********************************** Marker Types ********************************************************************
!Co-dominant marker: When heterozygote F1 is present, P1 is coded as 2, F1 is coded as 1, and P2 is coded as 0; Otherwise, P1 is coded as 2, and P2 is coded as 0. 
!Dominant marker: When heterozygote F1 is present, P1 and F1 are coded as 12, and P2 is coded as 0; Otherwise, P1 is coded as 2, and P2 is coded as 0.  
!Recessive markers: When heterozygote F1 is present, P1 is coded as 2, and F1 and P2 are coded as 10; Otherwise, P1 is coded as 2, and P2 is coded as 0. 
!Missing marker is coded as -1. 
 MK-1-1                 1   2   0   1   1   2   1   1   0   0   1   0   1   1   2   1   1   0   2   2   1   1   1   1   0   1   1   2   2   1   1   1   1   2   1   2   0   1   2   2   2   0   2   2   0   0   1   1   1   1   2   2   0   1   2   0   2   0   0   2   0   1   2   2   1   0   2   2   2   1   0   0   2   2   1   0   1   0   2   1   1   2   1   1   2   2   0   1   1   1   1   0   1   2   1   1   1   2   2   1   2   1   1   0   2   2   1   1   0   2   2   1   1   1   1   0   1   1   0   2   1   1   2   1   1   1   1   0   2   1   0   1   2   1   0   2   0   2   0   0   1   0   2   1   2   1   1   1   0   1   1   2   1   2   0   2   1   2   0   2   1   1   0   1   1   1   0   2   1   2   1   2   1   2   1   0   2   2   2   1   2   0   2   1   0   1   1   1   2   1   0   2   0   1   0   0   1   0   0   0
 MK-1-2                 1   2   0   2   1   2   1   1   0   0   1   1   1   1   2   1   1   0   2   2   1   1   1   1   0   1   1   2   2   1   1   1   0   2   1   2   0   1   2   2   2   0   2   2   0   0   1   1   1   1   2   2   0   1   2   0   2   0   0   2   0   1   2   2   1   0   2   1   2   2   1   1   2   1   1   0   1   0   2   1   1   1   0   0   2   2   2   2   1   1   1   0   1   2   1   1   2   2   2   0   2   2   1   0   1   2   1   1   0   2   2   1   1   1   1   0   1   1   0   2   1   1   1   1   1   1   1   0   2   1   0   1   2   1   1   2   0   2   1   0   1   0   2   1   2   1   1   1   0   1   1   1   1   2   0   2   1   2   0   2   1   0   1   1   2   1   0   2   1   1   0   2   2   2   1   1   2   2   2   1   1   0   2   0   0   1   1   1   2   1   0   2   0   1   1   0   0   0   0   0
 MK-1-3                 1   2   0   2   1   2   1   1   0   0   1   0   1   1   2   1   1   1   2   1   2   1   1   2   0   0   1   0   2   1   0   1   1   2   1   1   2   0   1   2   2   0   2   2   0   0   1   1   1   0   2   2   0   1   2   0   2   0   0   2   0   1   2   2   1   0   2   1   2   2   1   1   2   1   1   1   1   1   1   1   2   1   0   0   2   2   2   2   1   1   1   0   2   1   1   1   2   2   2   0   2   1   1   0   1   2   1   1   0   2   2   1   1   1   1   0   1   1   0   2   2   1   1   1   1   2   1   0   2   1   0   1   2   2   2   2   0   2   1   0   2   0   2   0   2   1   1   1   0   1   1   1   1   1   0   2   1   1   0   2   1   0   1   1   2   1   0   2   1   1   0   2   2   2   1   1   2   2   2   2   1   1   2   0   1   1   1   1   2   1   0   2   0   1   1   0   0   0   0   0
 MK-1-4                 1   2   0   1   0   2   0   1   0   0   1   0   1   2   2   1   0   1   1   1   2   1   1   0   0   0   1   0   2   0   0   1   1   2   1   1   2   0   1   1   2   0   2   2   0   0   1   1   1   1   2   2   0   1   2   1   0   0   0   2   0   1   2   1   1   0   2   1   2   2   1   0   2   1   1   1   1   1   1   1   2   1   0   0   2   2   2   2   1   1   1   0   1   1   2   1   2   2   2   1   2   1   1   0   1   2   1   2   0   2   2   1   1   1   1   0   0   1   0   2   1   1   1   1   1   2   1   0   2   1   0   1   1   1   2   2   0   2   1   0   2   1   2   0   2   0   1   1   1   0   1   0   1   1   0   2   1   0   0   2   1   1   1   1   2   1   0   0   1   1   0   2   2   2   1   1   2   1   2   2   1   1   2   0   1   1   1   1   2   1   0   1   0   1   1   0   0   0   0   0
 MK-1-5                 1   2   0   1   0   2   1   1   0   0   1   0   0   2   2   0   0   1   1   1   2   1   1   0   1   1   1   0   2   0   0   1   0   2   1   1   1   1   1   1   2   0   2   2   0   1   1   1   1   1   2   2   0   2   2   1   0   0   0   2   1   1   1   1   1   1   2   0   2   2   1   0   2   1   1   1   0   1   0   1   2   1   1   1   2   2   1   1   1   1   1   1   0   0   2   2   2   2   2   1   1   1   1   0   1   2   1   2   1   2   2   1   1   1   1   0   0   1   0   1   1   2   1   1   1   1   1   0   2   1   1   1   1   1   2   2   0   2   1   0   2   1   1   0   2   0   1   1   1   0   1   0   1   1   1   2   1   0   0   2   1   1   1   1   2   1   0   0   1   1   0   2   1   2   0   0   2   1   2   2   1   1   1   0   1   1   1   1   2   1   0   1   0   1   1   0   0   0   0   0
 MK-1-6                 1   1   0   1   0   2   0   0   0   1   1   0   0   1   2   0   0   1   1   1   2   1   1   1   1   1   1   0   2   1   0   0   0   2   1   1   1   1   1   1   2   0   2   2   0   1   1   1   1   1   2   2   0   2   2   1   1   0   0   2   2   1   1   1   1   1   2   0   1   2   1   1   1   1   1   1   0   1   1   1   2   0   1   1   1   2   1   1   1   1   1   1   0   0   2   1   2   2   2   1   2   1   1   1   0   2   1   2   1   1   2   1   1   1   1   0   0   1   0   1   1   2   1   1   1   1   1   1   2   0   1   0   1   1   1   2   0   2   1   0   2   0   1   0   1   0   1   1   2   0   1   0   2   1   1   1   1   0   0   2   1   2   1   1   2   1   0   1   1   1   1   2   1   2   0   0   2   0   0   2   1   1   1   0   1   0   2   1   2   1   0   1   0   1   2   1   0   0   0   1
 MK-1-7                 1   0   1   1   0   2   0   0   0   1   1   1   0   1   2   1   0   1   1   1   2   2   0   0   1   1   1   0   2   1   0   0   0   2   1   1   1   1   1   2   2   1   2   2   0   1   1   1   1   1   2   2   0   2   1   1   1   0   0   2   2   1   2   1   0   1   2   0   1   2   1   1   1   2   1   1   0   1   1   1   2   0   1   1   1   2   1   1   1   1   2   1   0   0   2   1   2   2   2   1   2   2   1   1   0   1   1   2   1   1   2   1   1   1   1   1   0   1   0   1   1   2   2   0   1   1   1   0   2   0   1   0   1   2   1   2   0   2   2   0   2   0   1   0   1   0   1   1   2   1   1   1   1   1   1   1   0   0   1   2   1   1   1   1   2   1   0   1   1   0   1   2   1   1   0   0   2   0   1   2   1   1   2   0   1   1   1   1   2   2   0   0   0   1   2   1   0   0   0   1
 MK-1-8                 2   0   1   1   0   1   0   1   0   0   1   1   1   1   2   1   0   2   1   1   2   1   0   0   1   1   1   0   2   2   0   0   0   1   1   1   1   1   1   2   2   1   2   2   0   1   1   1   1   1   2   2   0   2   1   1   1   0   0   2   2   1   2   1   0   2   1   0   0   2   0   1   1   1   1   1   0   1   1   1   2   0   1   1   1   2   2   1   1   1   1   0   0   1   2   1   2   2   2   1   1   2   1   0   0   1   1   2   1   1   2   1   1   1   1   1   0   1   0   1   1   1   2   1   0   0   1   1   2   0   1   0   1   2   1   2   0   1   2   1   2   1   1   0   1   0   1   1   1   1   1   1   1   1   1   1   0   0   0   2   0   1   0   1   2   1   0   2   1   0   1   2   1   1   0   0   2   0   0   0   1   1   2   0   1   1   1   1   2   2   0   0   0   0   2   0   0   0   1   1
 MK-1-9                 2   0   1   2   0   1   0   1   0   0   2   1   2   1   1   1   0   2   1   0   2   1   0   0   1   1   1   0   1   2   0   0   0   1   1   0   0   1   1   2   2   1   2   2   0   1   0   1   1   1   2   2   0   2   1   1   1   0   0   1   1   1   1   2   0   2   2   1   0   2   0   1   1   1   1   1   0   1   1   1   2   1   1   1   0   2   2   1   2   1   1   0   0   1   2   0   1   0   2   1   1   2   1   1   0   1   1   1   1   1   2   1   2   1   1   1   1   2   0   0   1   1   1   1   0   1   1   1   1   0   1   0   2   2   1   2   0   1   2   1   2   1   1   0   1   0   1   1   1   1   1   1   1   2   1   1   0   1   0   2   0   2   0   1   2   0   0   1   1   0   1   2   1   1   0   0   2   1   1   1   1   1   0   0   1   1   2   2   2   1   0   0   0   0   2   0   0   0   1   1
 MK-1-10                1   0   1   2   0   1   0   1   0   0   2   1   1   1   1   1   0   2   1   0   2   0   1   0   1   1   1   0   2   2   0   0   0   1   1   0   0   1   1   2   2   1   1   2   0   1   0   1   1   1   2   2   0   2   1   1   1   0   1   1   1   1   1   2   0   2   2   1   0   2   1   1   1   1   0   1   0   1   1   1   2   2   1   1   1   2   2   1   1   2   1   0   0   1   1   0   1   0   2   1   1   2   1   1   0   0   1   1   1   0   2   1   1   1   1   1   1   2   0   0   1   1   1   1   0   1   1   1   1   0   1   0   1   2   1   2   0   1   2   1   2   0   1   1   1   0   1   1   2   1   1   1   1   2   1   2   1   1   0   2   0   2   0   1   2   0   1   1   2   0   1   2   1   1   0   0   1   1   1   1   0   1   0   1   1   1   2   2   2   1   1   0   0   0   1   1   0   0   1   1
 MK-1-11                1   0   0   2   0   1   0   1   0   0   1   1   1   1   1   1   0   2   1   0   2   0   1   0   1   1   1   0   2   2   0   0   0   2   2   0   0   1   1   2   2   1   1   2   0   1   1   2   1   1   2   2   0   1   1   1   1   0   1   1   1   1   1   2   0   1   2   1   0   2   1   1   1   1   0   1   1   1   1   1   2   2   1   1   1   2   2   1   1   2   1   0   0   1   1   1   1   0   2   1   1   2   1   2   0   0   1   1   1   0   2   0   1   1   1   1   0   2   0   0   1   2   1   1   0   1   1   1   1   0   1   0   1   2   1   1   0   1   2   1   2   0   1   1   0   0   2   1   2   1   1   0   1   2   1   2   1   0   0   2   0   2   0   1   2   0   1   1   1   0   1   2   1   1   0   0   1   1   1   1   0   1   0   1   1   1   1   2   2   0   1   0   1   0   0   1   0   1   1   1
 MK-1-12                1   0   1   2   0   1   0   1   0   0   1   1   1   1   0   1   0   2   1   1   2   0   1   0   1   1   1   0   2   2   0   0   0   2   2   1   0   1   1   2   2   1   2   2   0   1   1   2   1   1   2   2   0   1   1   2   1   0   2   1   1   1   1   1   1   1   2   1   0   1   1   1   1   1   0   1   1   2   1   1   2   2   1   1   1   2   2   1   2   1   1   0   0   1   1   1   1   0   1   1   0   2   1   2   1   0   1   1   1   0   2   0   2   0   1   1   1   2   1   0   1   2   1   1   0   1   1   1   1   0   1   0   1   2   1   0   0   1   2   1   1   1   1   1   0   0   2   1   2   1   1   0   0   1   1   2   0   0   0   1   0   1   0   1   2   1   1   1   1   0   1   1   2   0   0   0   1   1   0   1   0   1   0   0   2   1   2   1   2   1   1   0   1   0   0   1   0   1   1   1
 MK-1-13                1   0   1   1   0   0   0   1   0   0   1   1   1   1   0   1   0   2   1   1   2   1   1   1   1   0   1   0   2   2   0   0   0   1   2   0   0   2   1   2   1   1   2   2   0   1   1   2   2   1   2   2   0   1   1   2   1   0   1   1   1   1   1   0   1   2   2   1   0   1   1   1   0   1   0   1   1   2   1   2   2   2   1   1   2   2   2   2   2   1   1   0   1   2   1   1   2   1   2   1   0   2   1   2   1   0   1   2   1   0   2   0   2   0   1   1   1   2   1   0   1   2   1   1   0   1   1   1   2   0   1   0   2   1   1   0   2   1   2   2   0   1   0   1   0   0   2   1   2   1   1   0   0   0   1   2   0   0   0   1   1   0   0   1   2   1   1   1   2   0   0   1   2   1   0   0   2   1   1   2   0   1   0   0   1   0   2   1   2   1   1   0   1   0   0   1   0   1   1   0
 MK-1-14                1   1   1   1   0   0   0   1   0   0   0   1   1   1   0   1   1   2   1   1   2   1   1   1   1   0   1   0   2   2   1   1   1   1   2   0   0   0   1   2   1   1   2   1   1   1   1   2   1   1   2   1   1   1   1   2   1   0   1   1   1   1   2   0   1   2   2   1   1   1   1   1   1   2   0   2   1   2   1   1   2   2   1   1   2   2   2   1   2   0   1   1   1   2   1   2   2   1   2   1   0   2   1   2   1   1   1   2   1   0   2   0   2   0   1   1   1   2   1   0   2   2   1   1   0   1   1   1   2   1   0   0   2   2   1   0   2   1   2   2   0   0   0   1   0   0   1   1   1   2   1   1   0   0   1   2   0   0   0   1   2   0   0   1   2   1   1   1   2   0   0   0   2   1   0   0   2   1   1   2   0   1   0   0   1   1   2   1   2   1   1   1   0   1   0   1   1   1   1   0
 MK-1-15                0   1   1   1   0   0   0   1   0   0   0   1   1   1   0   1   1   2   1   1   2   1   1   1   1   0   1   0   1   1   1   1   1   1   2   0   0   1   1   2   1   1   2   1   1   1   1   2   1   1   2   1   1   1   1   2   2   0   1   1   1   1   2   0   1   2   2   1   1   1   1   1   1   2   1   2   1   2   1   1   2   2   2   2   2   2   2   1   2   0   1   1   1   2   1   2   1   1   1   0   0   2   1   2   1   1   1   2   1   0   2   0   2   0   1   1   1   2   1   0   2   2   2   1   0   0   1   1   1   1   0   1   2   2   1   1   2   1   2   2   0   0   0   1   0   1   1   1   1   2   1   1   1   0   1   2   0   0   1   1   2   0   0   1   2   1   2   1   2   0   0   0   2   1   0   1   2   1   0   2   0   1   1   0   0   1   2   1   2   1   1   0   0   1   0   1   1   1   1   0
 MK-1-16                0   1   1   2   0   0   0   2   1   1   0   1   1   1   0   1   1   2   2   1   1   1   0   2   1   1   1   0   1   1   1   2   1   1   2   0   0   1   1   2   1   1   2   1   1   1   2   2   1   1   2   1   1   1   2   2   2   1   1   1   1   1   1   0   1   2   1   1   2   1   1   1   1   1   2   1   0   2   1   0   2   2   2   2   2   2   2   1   2   1   1   1   1   2   1   1   1   2   2   1   0   2   1   2   1   1   1   2   1   1   2   0   2   1   1   1   1   2   1   0   2   2   1   1   0   0   2   1   0   0   0   0   2   2   1   1   2   2   1   2   1   0   0   2   0   1   1   1   1   2   1   1   1   0   1   2   0   0   1   0   2   0   0   2   2   1   2   1   2   0   0   0   2   2   0   1   2   1   0   2   0   1   2   0   0   2   1   1   2   1   1   0   0   1   0   1   2   1   1   0
 MK-2-1                 1   1   1   1   1   2   2   1   0   1   2   0   1   1   1   2   1   1   0   1   1   1   2   1   1   1   1   0   2   2   1   2   0   1   0   2   0   1   1   0   0   2   2   1   0   2   1   2   1   1   0   1   2   0   1   1   1   1   1   0   1   1   1   1   1   1   1   1   1   0   1   2   0   1   1   1   0   0   1   2   1   1   1   2   0   1   2   1   1   1   2   1   1   1   2   0   2   1   1   2   2   1   1   2   1   2   2   1   1   2   0   1   0   0   1   0   1   2   2   1   0   1   0   1   0   2   1   2   0   0   1   1   1   1   2   0   0   1   1   1   1   2   1   0   2   1   1   2   1   0   2   1   2   1   0   1   1   1   0   1   0   2   1   2   1   1   1   0   1   1   1   1   1   0   1   1   1   2   1   2   1   1   2   0   1   1   2   2   2   0   1   2   1   1   2   2   0   1   0   2
 MK-2-2                 1   1   1   1   1   2   2   1   0   1   2   0   1   1   1   2   1   0   0   1   1   2   2   1   1   1   1   0   2   2   1   2   0   1   1   2   0   1   2   0   0   2   2   1   1   2   1   2   1   1   0   1   2   0   1   1   1   1   1   0   1   1   0   2   1   1   2   1   1   0   2   1   0   1   1   1   0   0   2   2   2   1   0   2   0   1   2   0   1   0   2   1   1   1   2   0   2   1   0   2   1   1   1   2   1   2   2   0   1   2   0   1   0   1   1   1   1   2   2   2   0   1   0   1   0   2   1   2   1   0   0   1   1   1   2   1   0   1   1   0   1   2   2   1   2   1   0   2   0   0   2   1   2   1   0   1   1   1   0   1   0   2   1   2   1   1   1   1   1   1   1   1   1   0   2   1   0   2   1   2   1   1   2   0   1   1   2   2   1   0   1   2   1   1   2   2   0   1   1   2
 MK-2-3                 2   1   0   1   1   1   2   0   0   1   1   0   1   1   1   2   1   0   0   1   1   2   2   0   1   1   1   0   2   2   2   1   0   1   1   2   0   1   2   0   0   2   2   0   1   2   1   2   1   1   0   1   2   0   1   1   1   1   1   0   0   1   0   2   1   1   2   1   0   0   2   1   0   0   1   1   0   0   2   2   2   1   0   2   0   1   2   0   1   0   2   0   1   0   2   0   2   1   0   1   1   1   1   2   2   2   2   1   1   1   0   1   1   1   1   1   1   2   2   2   0   1   0   1   0   2   1   1   1   1   0   1   1   1   2   1   0   1   1   0   1   2   2   2   2   1   0   2   0   0   1   1   2   1   1   1   1   1   0   1   0   2   0   0   1   0   2   1   1   1   1   1   1   0   2   1   0   2   1   2   1   1   2   0   1   1   2   2   1   0   1   2   1   1   2   2   0   2   0   2
 MK-2-4                 2   1   2   1   1   1   2   0   0   1   1   0   1   1   1   2   1   1   0   1   1   2   2   0   1   1   1   0   2   2   2   1   0   1   1   2   0   1   2   0   0   2   2   0   1   2   1   2   2   1   1   1   2   0   1   1   1   1   2   0   0   1   0   2   1   1   2   1   0   1   2   2   1   0   1   1   0   0   1   2   2   1   0   1   0   1   2   0   1   0   2   0   1   0   2   0   2   1   0   1   1   1   1   2   2   2   2   1   2   1   0   1   0   1   1   1   0   2   2   2   0   1   0   2   0   2   0   2   1   1   0   1   1   0   1   1   0   1   1   0   1   1   2   2   2   1   0   2   1   0   1   1   2   1   1   1   1   0   1   1   1   2   0   0   1   0   2   1   0   1   1   1   0   0   2   2   0   2   1   2   1   1   1   0   1   1   2   2   1   0   1   2   1   1   2   2   0   1   0   2
 MK-2-5                 2   1   2   1   1   1   2   0   1   1   1   0   1   2   1   2   1   1   0   1   1   1   2   0   2   1   1   0   2   2   2   1   0   1   1   2   0   1   2   0   0   2   2   0   1   2   1   2   2   1   1   1   2   0   1   1   1   1   2   0   0   1   0   2   1   1   2   0   0   1   2   2   2   0   1   2   0   0   1   1   2   1   0   1   0   1   2   0   1   0   1   0   1   0   2   0   2   1   0   1   1   1   1   2   2   1   2   2   2   1   0   1   0   1   0   1   0   2   2   2   0   0   1   2   1   1   0   2   2   2   0   1   1   0   2   1   0   1   1   0   1   1   2   2   2   1   0   2   1   0   1   1   2   1   2   1   1   0   1   1   1   2   0   0   1   0   1   1   0   1   1   0   0   0   1   1   0   2   1   2   1   0   1   1   1   1   2   1   1   1   1   1   1   1   2   2   0   1   1   2
 MK-2-6                 2   1   2   1   1   1   2   0   2   1   1   1   1   2   2   2   1   1   0   1   1   1   2   1   2   1   1   0   2   2   2   2   0   1   0   2   1   1   1   0   2   2   2   0   1   2   1   2   2   1   1   1   2   0   1   1   1   0   2   1   0   1   0   2   1   1   2   0   0   1   2   2   2   0   1   2   0   0   1   1   1   1   0   1   0   1   2   0   1   0   1   0   1   0   2   0   2   1   0   1   1   1   2   1   2   1   2   2   2   1   0   2   0   1   0   1   0   2   2   0   1   0   1   2   1   1   0   1   2   2   1   1   1   0   1   1   0   1   1   0   1   2   1   2   2   1   0   2   1   0   1   1   2   1   2   0   1   0   0   1   1   2   0   0   1   0   1   1   0   1   0   0   1   2   1   1   0   2   1   1   1   0   1   1   1   1   2   1   1   1   1   0   1   1   2   2   0   1   1   1
 MK-2-7                 2   1   2   1   2   1   1   0   2   1   2   1   1   2   2   2   1   1   0   1   1   1   2   1   2   1   1   1   2   2   1   1   0   1   0   1   1   1   1   0   2   2   2   0   1   2   2   2   2   1   1   1   2   0   1   1   1   0   2   1   0   1   0   1   1   0   1   0   0   1   1   2   1   0   1   2   0   1   0   1   1   1   0   1   0   1   2   0   1   0   1   0   1   0   2   1   2   2   0   1   1   1   2   1   2   1   2   1   2   1   0   1   0   1   0   1   0   2   2   0   1   0   1   2   1   2   0   1   2   2   1   0   1   0   1   1   0   1   1   0   0   2   1   2   2   1   1   2   1   0   1   2   2   1   1   0   1   0   0   0   1   2   0   0   1   0   1   1   0   2   0   0   1   1   1   2   0   2   1   1   2   0   1   1   1   1   2   0   1   1   2   0   2   1   2   2   0   0   1   1
 MK-2-8                 2   1   1   1   2   1   1   1   2   2   2   1   1   2   2   2   1   1   0   1   1   1   2   2   1   1   1   1   2   2   1   1   1   1   0   1   1   1   1   0   2   2   1   0   1   1   2   2   2   1   2   0   2   0   1   1   1   0   2   1   0   0   0   1   1   0   1   0   0   1   1   2   1   0   1   1   0   1   1   1   1   1   0   1   2   1   2   1   1   0   1   1   1   1   2   1   2   2   0   2   1   1   2   1   2   1   2   1   0   1   0   1   0   1   0   1   0   2   2   1   1   0   1   1   1   2   0   1   2   2   1   0   1   0   1   1   0   1   1   1   0   2   1   2   2   1   1   2   1   0   1   2   1   2   1   0   1   0   0   0   2   2   0   0   1   0   1   1   1   1   0   0   1   1   1   2   0   2   1   1   2   0   1   1   1   1   2   0   2   1   2   0   2   1   2   1   1   0   1   1
 MK-2-9                 2   1   0   1   2   1   1   1   2   2   2   1   2   2   2   2   1   1   0   1   1   2   2   2   1   1   1   1   2   2   1   1   1   1   1   0   1   1   1   0   2   2   1   0   1   1   2   2   2   2   2   0   2   1   1   1   1   1   2   1   0   0   0   1   1   0   1   0   0   1   1   2   1   1   1   1   0   1   1   1   1   0   0   0   2   0   2   1   1   0   1   1   1   1   2   1   2   2   0   2   1   1   2   1   2   1   2   2   0   1   0   1   0   1   0   1   0   2   2   1   2   1   1   1   1   2   0   1   2   2   1   0   1   0   2   1   1   1   1   1   0   2   1   2   2   1   1   2   1   0   1   2   1   2   1   1   1   0   0   0   2   2   0   0   1   0   1   1   1   1   0   0   2   2   1   1   0   2   1   1   2   0   1   1   1   1   1   0   2   1   1   0   2   1   2   1   1   0   1   1
 MK-2-10                2   2   0   1   2   1   1   1   2   2   2   1   2   2   2   1   1   1   0   1   2   2   2   2   1   1   1   1   2   2   1   1   1   1   1   0   1   1   2   0   2   2   1   0   1   1   2   2   2   2   2   0   2   1   2   1   1   2   1   1   0   0   0   1   1   0   1   0   0   2   1   2   1   1   1   1   0   1   1   1   2   1   0   0   2   0   1   1   1   0   2   1   0   1   2   1   1   2   1   2   1   1   2   1   2   1   2   2   0   2   0   1   0   1   1   1   0   2   2   0   2   1   1   0   1   2   0   1   2   2   1   0   1   0   2   2   1   1   1   2   0   2   1   2   2   2   1   2   1   0   1   1   1   2   1   1   1   0   1   0   2   2   0   0   1   0   1   1   1   1   0   0   2   2   1   1   0   2   0   1   2   0   1   1   1   0   1   0   2   1   0   1   2   2   2   1   0   0   1   1
 MK-2-11                2   1   1   1   2   1   2   0   2   2   2   0   1   1   2   1   1   1   0   1   1   1   2   2   1   1   1   1   2   2   2   1   0   1   1   0   2   1   2   0   1   2   1   1   0   1   2   2   2   2   2   0   1   1   2   1   1   2   1   1   0   0   0   1   2   1   1   0   0   2   1   1   1   1   0   1   1   1   1   1   2   1   0   0   2   1   1   1   1   0   2   1   0   1   2   1   2   1   1   2   1   1   2   1   2   0   2   2   0   2   0   1   1   1   1   1   0   2   2   0   2   2   1   0   1   2   0   1   2   1   1   1   1   0   0   2   1   1   1   2   0   2   1   2   2   2   1   2   1   1   2   1   1   2   1   1   1   0   1   1   2   2   0   0   1   0   1   1   1   2   0   0   2   2   0   1   1   1   0   1   2   0   1   1   1   0   1   0   2   1   1   2   2   2   2   2   0   0   1   1
 MK-2-12                2   1   1   1   2   0   2   0   2   2   2   0   1   1   2   1   1   1   0   1   1   1   1   2   1   1   1   1   2   2   2   1   1   1   1   0   2   1   2   0   1   2   1   2   0   1   2   2   2   2   2   1   1   1   2   1   1   2   1   1   0   0   0   1   1   1   1   0   0   1   1   1   1   1   0   1   1   1   1   1   2   1   0   2   2   0   1   1   1   0   2   1   1   1   2   1   2   0   2   2   1   0   2   1   2   1   1   1   0   2   0   1   1   1   1   1   0   2   1   0   2   1   1   0   1   0   1   0   2   1   1   1   1   0   1   2   1   1   2   2   0   2   2   1   2   2   1   1   1   1   2   1   1   2   1   1   1   0   2   1   2   1   0   0   1   0   1   0   1   2   0   0   2   2   0   1   1   1   0   1   2   0   1   1   1   0   1   0   2   1   0   1   1   2   2   2   0   0   1   1
 MK-2-13                2   1   1   2   2   0   2   0   2   2   2   0   1   1   2   1   1   1   0   1   1   1   1   1   1   1   1   2   2   2   2   2   1   1   1   0   2   1   2   0   1   2   2   2   1   1   2   2   2   2   2   1   1   1   2   1   1   2   1   1   0   0   0   1   1   1   1   0   0   1   1   1   1   1   0   1   1   0   1   1   1   0   0   1   2   0   1   1   1   0   1   1   1   1   1   0   1   0   2   1   1   1   2   1   2   1   1   1   0   2   0   1   1   1   2   1   0   2   1   0   2   2   1   0   1   0   1   0   1   1   0   1   1   0   1   1   1   1   2   2   0   2   2   1   2   2   1   1   1   1   2   1   1   2   1   1   1   0   2   1   2   1   0   1   1   0   0   0   1   2   1   0   2   2   0   1   1   1   0   1   2   0   1   1   1   0   1   0   2   1   0   1   1   1   2   2   0   1   1   2
 MK-2-14                2   1   0   2   2   0   1   0   2   2   1   0   1   1   2   1   1   1   0   1   1   1   1   1   2   1   1   2   2   2   1   2   1   1   1   0   2   1   1   0   1   2   2   1   1   1   2   2   2   2   2   1   1   1   1   2   1   1   1   1   0   0   0   1   1   1   1   0   0   1   1   1   1   1   0   1   0   0   1   0   0   0   0   0   2   0   1   1   1   0   2   2   1   1   1   0   1   0   2   1   1   0   2   1   1   1   1   1   0   2   0   1   1   1   2   1   0   1   1   0   2   2   2   0   1   0   1   0   1   1   0   1   0   1   1   1   1   2   2   2   0   2   2   1   1   1   1   1   1   1   2   1   1   2   1   1   1   0   2   1   1   1   0   1   2   0   0   1   1   2   1   0   2   2   0   1   1   1   1   1   2   0   0   1   1   0   1   0   2   1   0   0   1   1   2   2   1   1   1   0
 MK-2-15                2   1   0   2   2   0   1   0   1   2   2   0   1   2   1   2   1   1   0   1   1   1   1   2   2   2   1   2   1   2   1   1   1   1   1   0   2   1   1   0   1   2   2   0   1   1   2   2   2   2   2   1   1   1   2   2   1   1   1   1   0   0   0   1   1   0   1   0   0   0   2   1   1   1   1   2   0   0   1   0   0   0   0   1   2   0   1   2   0   0   2   2   2   1   1   0   1   0   2   1   1   0   2   1   1   2   1   2   1   2   0   1   1   1   1   1   0   1   1   0   2   2   2   0   1   0   0   0   1   2   0   2   0   1   1   1   1   2   2   1   0   1   1   1   1   2   2   1   1   1   2   1   1   2   1   1   1   1   2   1   1   1   0   1   2   0   1   1   1   2   2   0   1   2   0   1   1   1   1   1   2   0   0   1   1   0   1   0   2   1   0   0   1   1   2   1   0   1   1   0
 MK-2-16                2   1   0   2   1   0   1   0   1   0   2   1   1   2   1   2   1   1   0   1   1   0   1   2   2   2   1   2   2   2   0   1   1   1   1   0   2   1   1   0   1   2   2   0   2   1   2   2   2   2   1   2   1   1   2   2   1   1   1   1   1   0   0   0   1   1   1   0   1   0   2   1   2   1   0   1   0   0   1   0   0   0   0   1   1   0   1   2   0   0   2   2   2   1   1   0   1   0   2   1   1   1   2   1   1   2   2   2   1   2   0   1   1   1   1   1   0   1   1   0   2   2   2   0   1   0   0   0   1   2   0   2   0   1   0   1   2   2   2   1   0   1   0   2   1   2   2   1   1   1   1   1   1   1   1   1   1   1   1   1   1   1   0   1   2   0   0   2   1   2   2   0   1   2   0   1   1   1   1   1   2   0   0   1   1   0   1   0   2   1   1   0   1   1   2   1   0   1   2   1
 MK-3-1                 1   2   2   1   0   1   0   1   1   2   0   0   2   1   0   0   0   1   2   1   1   0   0   1   0   2   1   1   1   1   1   0   2   0   2   1   1   1   1   1   1   1   1   0   0   0   0   1   1   1   1   1   1   1   0   1   1   1   1   1   0   0   1   1   2   1   1   2   2   1   0   1   1   1   1   0   1   1   1   0   2   1   1   1   0   1   2   2   2   2   1   1   1   2   0   1   2   0   1   1   0   2   2   2   0   1   0   1   2   0   1   0   2   1   0   1   1   1   0   0   0   0   1   2   1   2   1   0   2   0   2   1   1   1   0   0   2   1   0   1   0   2   2   1   1   0   0   2   2   1   1   1   1   1   1   1   1   1   1   1   1   2   2   1   1   2   1   1   1   1   2   2   1   2   0   1   1   1   1   1   1   1   1   2   1   2   0   2   0   0   0   1   1   1   2   2   1   1   2   0
 MK-3-2                 1   2   1   1   0   1   1   1   1   2   0   0   2   1   0   0   0   0   2   1   1   0   0   1   0   2   1   1   0   1   1   0   2   0   2   1   1   1   1   1   1   1   1   1   0   0   0   1   1   1   1   1   1   0   0   1   1   0   1   1   0   0   1   1   2   0   1   2   2   1   1   2   0   1   1   0   1   1   1   0   2   1   2   1   0   1   2   2   2   2   1   1   1   2   0   1   2   0   1   1   0   2   2   1   1   1   1   1   2   1   0   0   2   2   1   1   1   1   0   0   0   0   1   2   1   2   2   0   2   0   2   1   1   0   0   0   2   1   1   1   0   2   2   1   1   0   0   2   2   1   1   1   1   1   1   2   1   1   1   2   1   2   1   1   1   2   1   0   1   1   2   2   1   1   0   1   0   0   1   2   0   0   1   2   1   2   0   2   0   0   0   1   1   0   2   2   2   1   2   0
 MK-3-3                 1   2   1   1   0   1   1   1   1   2   1   0   2   1   0   0   0   0   2   1   1   0   0   1   1   2   1   1   0   1   1   0   2   0   2   1   1   0   2   1   1   1   2   1   0   0   0   1   1   1   1   1   1   0   0   1   1   1   1   1   0   0   1   1   2   0   1   2   1   2   1   2   0   1   1   0   1   1   2   0   2   1   2   1   0   1   1   2   2   2   1   2   1   2   0   1   2   0   1   1   0   2   2   1   1   1   1   1   2   2   0   0   1   2   1   1   1   1   0   0   0   1   0   1   1   2   2   1   2   1   2   1   1   1   0   1   1   1   1   1   0   2   2   1   2   0   0   2   2   1   1   1   1   1   1   2   1   0   0   2   1   2   1   1   1   2   1   0   1   1   2   2   1   1   0   1   0   0   1   1   0   0   1   2   1   2   1   2   0   0   0   1   1   0   2   2   2   1   2   1
 MK-3-4                 1   2   1   1   0   1   2   2   1   2   0   0   2   0   0   0   0   0   2   1   1   0   0   1   2   1   1   1   0   0   2   0   2   0   2   1   1   0   2   1   1   1   2   1   0   0   0   1   2   1   1   0   1   0   0   1   1   1   1   2   0   1   1   1   2   0   1   2   1   2   0   2   1   1   2   0   2   1   1   0   2   1   2   1   0   1   1   2   2   2   1   0   1   2   0   0   2   0   1   1   0   2   2   1   1   1   1   1   2   2   1   0   1   2   1   0   0   0   0   0   0   1   2   1   1   2   2   1   2   1   2   1   1   1   0   0   1   2   1   1   0   1   2   1   2   0   1   2   2   1   1   1   1   1   1   2   1   0   0   1   1   2   1   1   1   2   1   0   0   1   2   2   1   1   0   1   0   0   1   1   0   0   1   2   1   2   1   2   0   0   0   1   1   0   2   1   2   1   1   1
 MK-3-5                 1   1   1   1   1   1   2   2   2   2   0   0   2   0   0   0   1   1   2   1   1   0   0   1   2   1   1   1   0   0   1   0   2   0   2   1   1   1   2   1   1   1   1   1   0   0   0   1   2   1   1   0   1   0   1   1   2   1   1   1   0   1   1   1   2   0   1   2   0   2   0   2   1   1   2   0   2   1   1   0   2   1   2   1   0   2   1   2   1   2   1   0   1   2   0   0   2   0   1   1   0   2   2   0   1   1   1   0   2   2   1   0   0   2   1   1   1   0   0   0   0   1   2   1   1   1   1   1   1   1   2   0   1   1   0   0   1   2   1   1   0   1   2   1   2   0   2   2   2   1   1   1   1   0   1   2   1   0   0   1   1   2   1   1   0   1   2   0   0   1   2   2   1   1   0   1   0   0   0   1   0   0   2   1   1   1   1   2   1   0   0   1   1   0   2   1   2   1   1   1
 MK-3-6                 1   1   1   1   1   1   2   2   2   1   0   0   2   0   0   0   0   1   2   1   1   0   0   1   2   1   1   1   0   0   1   0   2   0   2   1   1   1   2   1   1   1   1   1   0   1   0   1   2   1   1   0   1   0   1   1   2   1   1   0   0   1   2   1   2   0   1   2   0   2   0   2   1   1   2   1   2   1   1   0   2   1   2   1   0   2   1   1   1   2   1   0   0   2   0   0   2   0   1   2   0   1   1   0   1   1   1   0   2   2   1   0   1   2   1   1   1   0   0   0   1   1   2   1   2   1   1   0   1   1   2   0   1   1   0   0   1   2   1   2   0   1   2   1   2   0   2   1   2   1   1   1   1   0   2   2   0   0   0   1   2   2   0   1   0   1   2   0   1   1   2   2   1   1   0   1   0   0   0   1   0   0   2   1   1   1   1   2   1   0   0   1   1   0   2   1   2   1   1   1
 MK-3-7                 1   1   1   1   1   1   2   2   2   1   0   1   2   0   0   0   0   1   2   1   1   0   1   1   2   1   1   1   0   0   1   0   2   1   2   1   1   1   2   0   1   0   1   1   1   1   1   1   2   1   1   0   1   0   1   1   2   1   1   0   0   1   2   1   2   0   1   2   0   2   0   2   1   1   2   1   2   2   1   0   1   1   2   1   0   1   1   1   2   2   1   0   0   2   0   0   1   1   1   2   0   1   1   0   1   1   1   0   2   2   1   0   1   1   0   1   1   0   0   1   1   1   2   1   2   1   1   0   2   2   2   0   1   1   0   0   1   2   2   2   0   1   2   1   2   0   2   1   2   1   1   1   2   0   2   2   0   0   0   0   2   2   0   1   0   1   2   0   1   1   2   2   1   1   1   1   0   1   0   1   0   0   2   1   1   1   1   1   1   0   1   1   1   0   2   1   2   0   1   1
 MK-3-8                 1   1   1   1   1   1   2   2   2   1   0   1   1   0   0   0   0   1   2   1   1   0   1   1   2   1   1   0   0   0   1   0   2   0   2   1   1   1   2   1   1   0   1   1   0   1   1   1   2   1   1   0   1   0   1   1   2   1   1   0   0   1   2   1   1   0   1   2   0   2   0   2   1   1   1   1   2   2   1   0   1   1   2   1   0   1   1   2   2   2   1   0   0   2   1   0   1   1   0   1   0   1   1   0   2   0   1   0   2   1   1   0   1   1   0   1   1   0   0   1   1   1   2   1   2   1   1   0   2   2   2   0   1   2   0   0   1   2   2   2   0   1   2   0   1   1   2   1   1   1   1   1   2   1   2   2   0   1   0   1   2   2   0   1   0   1   2   0   1   1   2   2   1   1   1   1   0   1   0   1   0   0   2   2   1   1   1   2   1   0   0   1   1   0   2   1   2   0   0   1
 MK-3-9                 0   1   1   1   1   1   1   2   2   1   0   1   1   0   0   0   0   1   2   1   1   0   1   2   2   1   1   0   0   0   1   0   1   0   1   1   1   1   2   1   1   0   1   1   0   1   1   1   2   1   1   0   1   0   1   1   2   1   2   0   0   1   1   1   1   1   1   2   0   2   0   2   1   1   1   1   2   2   1   0   1   1   2   1   0   1   1   2   2   2   1   0   0   2   1   0   2   1   0   0   0   1   2   0   2   1   1   0   2   0   1   1   1   1   1   1   1   1   0   1   1   2   2   1   2   1   1   0   2   2   2   0   1   2   0   1   1   2   2   2   0   1   1   0   1   1   2   1   1   2   1   1   2   1   2   2   0   2   0   1   2   2   0   1   0   2   2   0   1   1   2   1   1   1   1   0   1   2   1   1   1   0   2   2   1   1   1   2   1   0   1   1   1   0   2   1   0   0   1   1
 MK-3-10                0   1   1   1   1   1   1   2   2   1   1   0   0   0   0   0   0   1   2   1   1   0   1   2   1   1   1   0   0   0   1   0   1   0   1   1   1   1   1   1   1   0   1   1   1   1   1   1   2   2   1   0   1   0   1   1   2   1   2   0   1   1   1   1   2   1   1   2   0   2   0   2   1   1   1   1   2   2   1   0   1   2   2   1   0   0   1   1   2   2   1   0   0   2   2   0   1   2   0   0   0   1   2   0   2   2   1   0   2   0   1   1   1   1   1   1   1   1   0   1   1   2   2   1   2   1   1   0   2   2   2   0   1   2   0   1   1   2   2   2   0   1   1   1   1   1   2   1   2   1   1   1   2   1   0   2   0   2   0   1   2   2   0   2   0   2   2   1   1   1   2   1   1   1   1   0   1   1   0   1   1   0   2   2   1   1   0   2   0   0   1   1   1   0   2   1   1   0   1   1
 MK-3-11                0   1   1   1   1   1   1   2   2   1   0   0   0   0   1   0   0   1   2   1   1   0   2   2   1   2   1   0   0   1   1   0   1   0   1   1   1   1   1   1   1   0   2   1   0   1   1   1   2   2   1   1   1   0   1   1   2   1   2   0   1   1   1   1   2   1   1   2   0   2   0   2   1   1   1   1   2   2   1   0   1   2   2   1   1   0   1   1   2   2   1   0   0   2   2   0   1   1   1   1   1   1   2   0   2   2   1   0   2   0   1   2   1   2   1   1   1   1   1   0   1   1   2   1   2   1   1   0   2   2   2   0   1   2   0   1   1   2   2   2   0   1   1   0   1   1   2   1   2   1   2   1   2   1   0   1   0   2   0   1   2   1   1   1   0   2   1   1   1   1   2   1   0   1   1   0   1   2   0   1   1   0   2   2   1   1   0   2   0   0   1   1   1   2   1   1   1   0   1   1
 MK-3-12                0   1   1   1   1   0   1   2   2   1   0   0   0   0   1   0   0   1   2   2   2   0   2   2   1   2   1   0   0   1   1   0   1   0   0   1   1   1   1   1   0   0   1   1   0   1   2   1   1   2   1   1   1   0   1   1   1   1   2   0   1   1   1   0   1   1   1   2   0   2   0   2   1   1   1   0   1   2   1   0   1   2   2   2   1   1   1   1   2   2   0   0   0   2   2   0   1   1   1   1   0   1   2   0   2   2   1   0   2   0   1   2   1   1   1   2   1   2   2   0   0   1   1   1   2   2   1   0   2   1   2   0   1   2   0   1   1   2   2   1   1   1   2   0   1   1   2   1   2   2   2   1   2   1   1   1   0   2   0   1   1   0   1   1   0   1   1   1   1   2   2   1   1   1   1   0   0   2   1   1   1   2   2   2   1   1   0   2   0   0   1   1   1   2   1   1   1   0   1   1
 MK-3-13                0   1   1   1   1   1   1   2   2   1   1   0   0   0   1   0   0   1   2   2   2   0   2   2   2   2   1   0   0   1   1   0   1   1   0   2   1   1   1   1   0   0   1   1   0   2   2   1   1   2   1   1   1   0   1   0   1   1   2   0   1   1   1   0   1   1   1   2   0   2   0   2   1   1   1   0   1   2   1   0   1   2   2   1   1   1   1   1   1   1   0   0   0   2   2   1   2   1   0   1   0   1   2   0   2   0   1   0   1   1   0   2   1   1   1   1   1   2   2   0   0   0   1   1   0   1   1   0   0   1   2   1   1   2   0   1   2   1   2   1   1   2   2   0   1   1   2   1   1   2   2   1   2   1   1   1   0   2   1   1   1   0   0   2   1   2   1   1   1   1   1   1   1   1   1   0   1   2   1   1   1   1   2   1   2   1   0   2   1   1   1   1   1   2   2   1   1   0   1   1
 MK-3-14                0   1   1   1   1   1   1   1   2   1   1   0   0   0   1   1   1   1   2   2   2   1   2   2   2   1   1   1   0   2   1   0   1   1   1   1   1   2   1   1   0   1   1   1   1   1   2   1   1   2   0   1   1   0   1   0   1   1   2   0   1   2   1   0   1   1   1   1   1   2   0   2   1   2   1   0   1   2   0   0   1   2   1   1   1   0   2   1   1   1   0   0   0   2   2   1   2   1   0   1   0   1   2   0   2   1   1   1   1   1   0   2   1   1   2   1   2   2   2   0   0   0   2   0   0   1   2   0   0   1   2   1   1   2   0   1   2   1   2   1   1   2   2   0   1   0   2   1   1   2   2   1   2   1   1   1   1   2   1   1   1   1   0   2   1   2   1   1   1   1   1   1   1   1   1   0   1   1   1   2   1   1   2   0   2   1   0   1   1   1   1   1   0   2   2   1   0   0   1   1
 MK-3-15                0   1   0   0   1   1   1   1   2   1   1   0   0   0   1   1   1   1   2   2   2   1   2   2   2   1   1   1   0   2   1   0   1   1   1   1   1   1   0   1   0   0   1   1   1   1   2   1   1   2   0   2   1   1   1   1   1   1   1   0   1   2   2   2   1   1   1   1   0   2   0   2   1   2   1   0   1   2   0   0   1   1   1   0   1   0   1   1   1   1   0   0   1   2   2   0   2   0   0   1   0   1   2   0   2   0   1   1   1   1   0   2   1   1   1   1   1   2   2   0   0   0   2   0   0   1   2   0   0   1   2   1   1   2   0   1   2   1   1   1   1   2   2   0   0   0   2   1   1   2   2   1   2   1   1   1   2   2   1   1   1   2   0   2   1   2   1   1   0   0   0   1   1   0   1   0   1   1   1   2   1   1   2   0   2   1   0   1   1   1   1   1   0   2   2   1   0   1   1   1
 MK-3-16                0   1   1   0   1   1   1   1   2   1   1   2   0   0   1   1   1   2   2   2   2   1   2   2   0   1   1   1   0   2   1   0   1   1   1   1   1   1   1   2   0   0   1   1   1   1   2   1   1   2   0   2   1   2   1   1   0   1   1   0   1   2   2   2   1   1   2   1   0   2   0   2   1   2   1   0   1   2   0   0   1   1   2   1   1   0   2   2   0   1   0   1   1   2   2   1   1   0   0   1   0   1   1   0   2   0   1   1   1   1   0   2   1   1   1   2   1   1   2   0   0   0   2   0   0   0   1   0   0   1   2   1   1   2   0   1   2   1   1   1   1   2   2   0   0   0   2   2   1   2   2   0   2   1   1   1   2   1   1   1   1   2   0   2   1   2   1   1   0   0   0   1   0   0   1   2   1   1   1   2   1   1   2   0   2   1   1   1   1   1   1   1   0   2   2   1   0   1   2   1
 MK-4-1                 0   1   1   2   2   2   1   1   1   1   0   2   1   2   1   1   2   1   2   1   1   1   0   1   1   0   2   1   2   2   2   1   1   1   2   0   2   1   1   2   2   0   2   1   0   2   0   0   0   1   0   1   0   1   2   0   0   2   0   2   0   2   2   1   0   2   1   1   2   1   1   1   0   0   1   0   0   1   1   2   1   1   0   1   0   1   1   0   2   0   0   1   0   0   2   2   1   2   1   0   2   2   1   1   0   2   0   0   0   1   0   1   2   1   2   1   0   1   1   1   1   0   2   1   0   1   1   2   2   1   0   1   0   1   2   1   1   2   1   0   1   1   1   1   1   1   0   2   0   1   1   2   1   1   0   2   0   0   1   2   0   1   1   0   0   1   1   1   0   1   1   2   1   1   2   0   1   0   1   0   1   1   1   2   1   1   2   1   0   1   0   2   1   0   2   1   2   1   1   0
 MK-4-2                 0   2   1   1   2   2   1   1   1   1   0   2   1   2   1   1   2   1   2   1   1   1   0   1   2   0   2   1   2   1   1   0   1   1   2   0   2   1   1   2   1   0   2   1   1   2   0   0   1   2   0   1   0   1   2   0   0   2   1   1   0   2   2   1   0   2   2   1   2   1   1   1   0   0   1   0   1   1   0   2   1   1   0   1   0   1   0   0   2   0   0   1   0   0   2   1   1   1   1   0   2   1   1   1   1   2   0   1   0   1   0   1   2   2   2   1   1   1   1   1   1   0   2   1   0   2   1   2   1   1   0   1   1   1   2   1   1   2   1   0   1   1   1   1   1   2   0   2   1   1   1   2   1   2   0   2   0   0   1   2   0   1   1   0   0   1   1   1   0   1   1   1   1   1   2   0   1   0   1   0   1   1   0   2   1   1   2   2   0   1   0   2   1   0   2   1   1   1   1   0
 MK-4-3                 0   1   1   0   2   2   1   1   1   2   0   2   1   1   1   1   2   1   2   1   0   1   0   1   1   0   2   1   2   1   2   0   1   1   2   0   2   1   1   2   1   1   2   0   0   0   0   0   1   2   1   1   0   1   2   0   1   1   1   0   1   2   2   1   1   2   2   0   2   0   1   1   0   0   2   1   1   1   0   2   1   1   0   1   0   1   0   0   2   0   0   1   1   0   2   1   1   1   1   1   2   1   2   2   1   2   0   1   0   1   0   2   1   2   2   2   1   1   1   1   2   1   2   1   1   2   1   2   1   1   0   1   1   1   2   1   1   2   1   1   1   1   1   1   1   1   0   1   1   1   1   1   1   2   0   2   0   0   1   2   0   1   1   0   0   1   1   1   0   1   2   1   2   2   2   0   1   1   1   0   1   1   0   2   1   1   2   2   0   1   0   2   0   1   2   1   1   1   0   0
 MK-4-4                 2   2   1   0   1   2   1   1   1   2   0   2   1   1   1   1   1   1   2   0   0   2   0   1   1   0   2   1   2   0   2   0   1   1   2   0   2   1   1   2   1   1   2   0   0   0   1   0   1   2   1   0   0   1   2   0   1   1   1   0   1   2   2   1   1   2   2   0   2   0   2   1   1   0   2   2   1   1   0   2   1   1   1   1   0   1   0   0   2   1   0   1   1   0   2   1   1   1   0   1   2   0   2   2   0   2   0   1   0   1   0   2   1   2   2   2   1   1   1   1   2   1   1   1   1   2   1   2   1   1   0   1   1   0   2   1   1   2   1   1   1   1   1   2   1   1   1   1   1   1   1   2   1   1   0   2   0   0   1   2   0   2   1   0   0   1   1   1   0   1   1   2   2   0   2   0   1   1   1   1   1   1   0   1   1   1   2   2   0   2   1   2   0   2   1   1   2   1   0   0
 MK-4-5                 2   2   1   0   1   2   1   1   1   2   0   2   1   1   2   1   1   1   2   0   0   2   0   1   1   0   2   2   2   1   2   0   0   1   2   1   2   1   1   2   1   1   2   0   0   0   2   0   2   2   1   0   1   0   2   0   1   1   0   1   1   2   2   0   0   2   2   0   2   0   2   1   1   0   2   2   1   1   0   1   1   1   2   1   0   1   1   0   2   1   0   1   1   0   2   2   1   1   0   1   2   0   2   1   2   2   0   0   0   1   0   2   1   2   2   2   1   2   1   1   2   1   1   1   1   2   1   2   1   1   0   1   1   0   2   1   1   2   1   2   1   1   1   2   1   1   1   1   2   1   1   2   1   1   0   2   0   0   1   2   1   2   1   0   0   1   1   0   0   1   1   2   2   0   2   0   1   1   1   1   1   1   0   1   1   1   2   2   1   2   1   2   0   2   2   0   2   1   0   0
 MK-4-6                 2   1   1   0   1   2   1   1   1   2   1   1   1   1   1   1   1   1   1   0   0   1   0   1   1   0   2   2   2   1   2   0   0   2   2   1   2   1   1   2   2   1   1   1   0   1   2   0   1   2   1   0   1   1   2   0   1   2   0   1   0   2   2   0   0   2   2   0   2   1   2   1   1   0   2   2   1   1   1   1   1   1   2   1   0   1   1   0   2   1   1   1   1   0   2   2   2   1   0   1   2   0   2   1   1   1   0   1   0   2   0   2   1   2   2   2   1   1   0   1   2   1   1   0   1   2   1   2   1   0   0   1   1   0   2   1   1   2   1   2   1   1   1   2   1   1   1   0   2   1   1   2   1   1   0   2   0   0   0   1   1   1   0   0   0   1   0   0   0   0   1   1   2   0   2   0   2   1   1   1   1   1   0   1   1   1   2   2   1   2   1   1   0   2   1   0   2   0   0   0
 MK-4-7                 2   1   1   0   1   2   1   1   1   2   1   1   1   1   1   0   1   1   1   0   0   1   0   1   1   0   2   2   1   1   2   0   0   2   2   1   2   0   1   2   2   1   2   1   1   1   2   1   1   1   0   0   1   1   2   0   1   2   0   0   0   2   2   0   0   2   2   0   2   1   1   1   1   0   2   1   1   0   1   1   0   1   1   1   0   1   1   0   1   1   1   2   1   0   2   2   2   1   0   0   2   1   1   1   1   1   0   1   0   2   1   2   1   2   2   2   1   1   0   1   2   1   1   0   1   1   1   2   1   1   1   1   1   0   2   1   1   2   1   2   1   1   1   2   1   0   1   0   2   1   0   2   1   1   0   2   0   1   0   1   1   1   0   0   0   1   0   0   0   0   0   1   2   1   2   0   2   2   1   1   1   1   0   1   0   2   2   2   1   2   1   1   0   2   0   0   1   0   0   1
 MK-4-8                 1   1   1   1   1   2   1   1   0   1   1   1   1   0   1   0   0   1   0   0   0   1   0   1   2   0   2   2   1   1   2   0   0   2   2   1   2   0   1   2   2   0   2   2   1   1   2   1   2   1   0   0   1   1   2   0   1   2   1   0   0   2   2   0   0   2   2   0   2   1   2   1   2   0   0   1   1   1   1   0   0   2   1   1   0   1   1   0   0   1   1   2   2   2   2   2   2   1   1   0   2   1   2   1   1   0   0   2   0   1   1   2   1   2   2   2   1   1   1   2   2   1   1   1   1   2   2   2   2   1   1   1   1   0   2   1   1   1   1   2   1   1   1   1   2   0   2   0   2   1   0   1   1   1   1   2   0   2   0   1   1   1   0   0   0   0   1   0   0   0   0   1   1   1   2   1   2   2   1   1   1   1   0   2   0   2   2   2   1   2   1   1   0   2   0   0   1   1   1   1
 MK-4-9                 1   1   2   1   1   2   1   1   0   1   1   0   0   1   1   0   0   1   0   0   0   1   0   2   2   1   2   2   2   1   2   0   0   2   2   1   2   0   1   2   2   1   2   2   2   2   2   1   1   1   0   0   1   1   2   0   1   2   2   0   0   2   2   0   0   2   2   0   2   1   2   1   2   0   0   1   0   2   1   1   1   2   1   1   0   1   1   0   0   1   1   2   2   2   2   2   2   1   1   0   1   1   2   1   1   0   0   2   0   1   1   1   1   2   1   2   1   1   1   2   2   1   1   1   1   1   2   2   2   1   2   1   2   0   2   1   1   1   0   2   1   1   2   1   2   0   2   0   2   2   0   0   1   1   1   2   0   2   0   0   1   2   0   0   0   0   1   0   0   0   0   2   1   1   2   1   2   2   1   1   0   1   1   2   0   2   1   2   1   2   0   1   0   2   0   0   1   1   1   1
 MK-4-10                1   2   2   1   1   2   1   1   0   1   1   1   0   1   1   0   0   1   0   0   0   1   0   2   2   1   2   2   2   1   2   0   0   2   2   1   2   0   1   2   1   1   2   2   2   2   2   1   1   2   0   0   1   1   2   1   1   2   2   0   0   2   2   0   0   2   2   0   2   1   1   1   2   0   0   1   0   2   1   1   0   2   1   1   0   1   1   0   0   1   1   1   2   2   2   1   2   1   2   0   0   1   2   1   2   1   0   2   0   1   1   1   1   2   0   2   1   1   1   2   1   1   1   1   1   0   2   2   2   0   1   1   2   0   2   1   1   1   2   2   1   1   2   1   2   0   1   1   1   2   0   0   1   1   1   2   0   2   0   0   1   2   0   1   0   0   0   1   1   0   0   1   1   0   1   1   1   2   1   2   0   1   1   2   0   2   1   1   1   1   1   1   0   2   0   0   1   1   0   1
 MK-4-11                1   2   1   1   1   2   1   1   0   1   1   1   0   1   1   0   1   1   0   1   0   1   0   2   2   1   2   2   2   2   2   0   0   2   2   1   2   1   2   2   1   1   2   2   2   2   2   1   1   2   0   0   1   1   2   1   1   1   1   0   0   2   2   0   0   2   2   0   1   1   2   1   2   0   0   1   0   2   1   1   1   2   1   1   0   1   1   0   1   1   1   0   2   2   2   1   2   1   2   0   1   1   2   1   2   1   0   2   0   1   1   0   1   2   0   1   1   1   2   2   1   1   1   1   1   0   2   2   2   0   2   2   1   0   2   1   1   1   2   2   1   1   2   1   2   0   0   1   2   2   0   0   1   1   1   1   0   2   0   0   1   2   0   2   0   1   0   0   1   2   1   1   1   1   1   1   1   2   1   2   0   1   0   2   0   1   1   2   1   1   0   1   1   2   0   0   1   1   0   1
 MK-4-12                1   2   1   1   1   2   1   1   0   1   1   2   0   2   1   0   1   2   0   0   0   1   0   2   2   1   2   1   2   2   2   0   1   2   1   1   2   1   2   2   1   1   2   1   2   2   1   0   0   2   0   0   1   2   2   1   1   1   1   0   0   2   1   1   0   2   2   0   1   1   2   2   2   0   0   1   0   2   1   1   1   2   1   1   0   1   1   0   1   2   1   0   2   2   0   0   2   1   2   0   1   1   2   1   2   2   1   1   0   1   1   1   2   2   0   1   1   1   2   2   1   1   1   1   1   1   2   2   2   0   2   2   1   1   2   1   1   1   2   2   1   1   2   0   2   1   1   1   1   2   0   0   2   1   1   1   1   2   0   0   2   2   1   2   0   1   1   0   1   2   1   1   0   1   1   1   1   2   2   2   0   1   0   2   2   1   2   1   1   1   0   1   1   2   1   0   1   1   0   1
 MK-4-13                1   2   1   1   2   2   1   1   0   1   0   2   1   2   2   0   1   2   0   0   0   2   0   1   2   1   2   1   2   2   2   1   2   2   1   1   1   1   2   2   1   1   2   2   2   2   1   0   1   2   0   0   1   1   2   1   1   1   1   0   0   2   1   1   0   1   2   0   0   1   1   2   2   0   0   1   0   2   2   1   1   2   2   1   0   1   1   0   1   2   1   1   2   2   0   0   2   1   2   0   1   1   1   1   2   2   0   2   0   1   2   1   2   2   0   1   1   1   1   2   1   1   1   1   1   1   2   2   2   1   2   2   1   1   2   1   1   1   1   2   1   1   2   1   2   1   1   1   1   2   0   0   2   1   1   1   1   2   1   0   1   1   1   2   1   1   1   0   0   2   1   1   0   1   1   1   1   2   1   2   0   1   0   2   2   1   2   1   2   1   1   1   1   2   1   0   0   1   0   2
 MK-4-14                1   2   1   1   2   2   1   1   0   1   0   1   1   2   2   1   1   2   0   0   0   2   0   1   1   1   2   1   2   2   2   1   2   2   1   1   1   2   2   2   0   0   2   2   2   2   2   0   1   2   0   1   1   2   2   2   0   1   1   0   0   2   1   1   0   1   2   0   0   1   1   2   2   1   1   1   0   2   2   1   1   2   2   1   0   1   1   1   1   2   1   2   2   2   0   0   2   1   2   2   1   1   1   1   2   2   0   1   0   1   1   1   2   2   0   2   2   1   0   2   1   1   1   1   1   1   2   1   1   1   2   2   1   1   1   1   1   1   1   2   0   1   2   1   2   1   1   2   0   2   0   0   2   2   1   1   1   2   1   0   1   1   0   1   1   1   1   0   0   2   1   1   1   1   2   2   1   2   1   2   1   1   0   2   1   1   2   1   2   2   1   1   1   2   1   0   0   2   0   2
 MK-4-15                1   2   1   2   2   2   1   2   0   1   0   1   1   2   2   1   1   2   0   0   1   2   1   1   1   1   2   2   2   1   1   1   1   2   1   1   1   2   2   2   0   0   2   2   2   2   2   0   2   2   0   1   0   2   2   2   0   1   1   1   0   1   1   1   1   1   2   0   1   1   2   2   1   1   1   1   0   2   2   1   1   2   2   0   0   1   1   1   1   2   2   1   1   1   0   0   2   1   2   2   1   1   1   1   1   2   0   1   0   1   1   1   2   2   1   2   2   1   0   2   1   1   1   1   1   1   1   1   1   1   2   1   1   1   1   1   1   1   1   2   0   1   1   1   2   1   1   2   0   2   1   1   2   2   1   1   1   2   0   0   1   1   0   1   1   1   0   0   0   2   1   1   1   2   2   2   1   2   1   2   1   0   0   2   1   2   2   1   2   2   1   1   1   2   1   0   0   1   0   2
 MK-4-16                1   2   1   2   2   1   1   2   1   1   1   2   0   2   1   1   1   1   0   0   1   0   1   1   1   1   2   2   1   0   1   2   0   2   1   1   1   1   2   1   0   0   2   2   2   1   2   0   2   2   0   1   0   2   2   2   0   2   1   1   0   1   0   0   1   1   2   1   1   1   1   2   1   2   1   1   1   1   2   1   1   1   2   1   1   2   1   1   1   1   2   1   0   1   0   0   2   1   2   2   1   1   1   1   1   1   0   1   0   1   1   1   2   1   1   2   1   1   0   2   2   1   1   1   1   1   1   1   1   1   1   1   1   1   1   1   1   0   1   2   0   1   1   1   2   1   1   2   0   2   1   1   2   2   1   1   0   2   0   0   1   1   0   1   1   1   0   0   0   2   1   1   1   2   2   1   1   2   1   2   1   0   0   2   1   2   2   1   2   2   1   2   1   1   1   0   0   1   1   0
 MK-5-1                 1   1   1   0   1   1   1   1   1   1   2   2   1   1   1   1   1   0   2   1   1   1   0   2   0   0   2   1   1   1   1   1   1   2   2   0   1   1   2   0   0   1   0   1   1   0   1   2   2   2   0   0   0   2   0   0   2   2   0   2   1   1   2   1   1   2   0   2   0   1   1   1   1   1   2   0   2   2   1   1   0   1   0   2   1   1   0   1   1   0   1   1   0   0   1   2   1   2   1   1   2   1   2   2   1   1   2   2   0   1   1   0   1   1   1   1   2   1   1   0   0   1   2   2   0   1   2   0   1   1   1   2   1   0   1   1   1   1   0   0   2   0   2   2   1   1   1   0   1   1   0   2   1   1   2   1   1   0   0   2   2   0   1   0   1   1   1   1   1   0   2   0   0   0   2   1   1   0   1   1   2   0   2   1   1   0   1   1   2   0   0   1   1   2   2   2   1   2   0   2
 MK-5-2                 0   0   1   0   1   1   1   1   1   1   2   2   1   1   1   1   2   1   2   1   1   1   0   2   0   0   2   2   1   1   1   1   2   2   2   0   1   1   2   0   0   1   0   1   2   0   1   2   2   2   0   0   1   2   0   0   2   2   0   2   1   0   2   1   1   2   0   2   0   1   1   1   1   1   2   0   2   2   1   2   0   2   0   2   1   1   0   1   1   0   1   1   0   0   1   2   1   2   1   1   2   1   2   2   1   1   2   1   0   2   1   1   0   1   1   2   2   1   2   0   0   1   2   1   0   1   2   0   1   1   1   2   1   0   2   0   1   1   0   0   2   1   2   2   1   1   1   0   1   1   0   1   0   1   2   1   1   0   0   2   2   0   0   0   1   1   1   1   1   0   2   0   0   1   2   1   1   0   0   1   2   0   2   1   1   0   1   1   2   0   0   1   2   2   1   1   1   2   0   2
 MK-5-3                 0   0   2   0   1   1   1   1   1   1   2   2   1   1   1   1   1   1   2   2   1   1   0   1   0   0   2   2   1   1   1   1   1   2   1   1   1   1   1   0   1   1   0   0   2   0   1   2   2   2   0   0   0   2   0   1   2   2   0   2   1   0   2   1   1   2   0   2   0   1   1   2   1   1   2   0   2   2   1   2   1   1   0   2   1   1   0   2   1   1   1   0   0   0   1   2   1   0   1   2   2   1   2   1   1   1   2   1   0   1   1   1   1   1   1   2   2   1   1   0   0   1   2   1   1   1   2   1   1   2   1   2   1   0   2   0   1   1   0   0   1   2   2   2   1   0   1   0   0   1   0   1   0   1   1   0   1   0   0   2   1   0   0   0   1   1   1   1   1   0   1   1   0   1   2   1   1   1   0   1   2   0   2   1   1   0   1   1   2   0   0   1   2   2   1   2   2   2   1   2
 MK-5-4                 0   1   2   0   1   1   1   1   1   0   2   2   1   1   1   1   0   1   2   1   1   1   0   1   0   0   2   2   2   0   0   1   0   2   0   1   1   1   1   0   1   1   0   1   2   0   1   2   2   2   0   0   0   2   0   1   2   2   0   2   1   0   2   1   1   2   0   2   1   1   1   1   1   1   1   0   2   1   1   1   1   0   0   2   0   1   0   2   1   1   0   0   1   0   1   2   0   0   1   2   2   1   2   1   1   2   2   0   0   1   1   1   0   1   1   2   2   1   1   0   0   1   2   1   1   1   2   1   1   1   2   2   1   0   2   0   1   1   0   0   1   2   2   2   1   0   2   1   1   1   0   1   0   1   1   0   1   0   0   2   1   0   0   0   1   1   1   1   2   0   1   1   0   1   0   2   1   0   0   0   2   0   2   1   2   0   1   1   2   0   1   0   2   1   1   2   2   2   1   2
 MK-5-5                 0   1   2   1   1   1   1   1   1   0   1   2   1   1   1   1   0   1   2   1   1   1   0   1   0   1   2   2   2   0   0   1   0   2   0   1   1   1   1   0   1   0   0   0   2   0   1   2   1   2   0   1   0   2   1   1   2   2   0   2   1   0   2   0   1   2   0   2   1   1   1   1   1   1   1   0   1   1   1   1   1   0   0   2   0   2   0   2   1   1   0   1   1   0   1   2   0   1   1   1   2   1   2   2   1   2   2   0   0   1   1   1   0   1   1   2   2   1   1   0   0   0   2   0   0   1   2   0   1   1   2   2   1   0   1   0   2   1   1   0   1   1   2   1   1   0   2   0   1   1   1   1   0   1   2   0   1   0   0   2   1   0   0   0   1   1   1   1   2   0   1   1   0   1   0   2   1   0   0   0   2   0   2   1   2   0   1   1   2   0   1   0   2   1   1   2   2   2   1   2
 MK-5-6                 0   1   2   1   1   1   1   1   1   0   0   2   1   1   1   1   0   1   2   1   1   1   0   1   0   1   2   2   2   0   0   1   0   2   0   1   1   1   0   0   1   1   0   0   2   0   1   1   1   2   0   1   0   1   1   1   2   2   0   1   1   0   1   0   2   1   0   2   1   1   0   1   1   0   0   1   1   1   1   2   1   0   0   2   0   2   0   2   1   1   0   1   1   1   1   2   0   1   1   1   2   1   1   2   1   1   2   0   1   2   1   1   0   1   1   2   2   1   1   1   1   1   2   1   0   2   2   0   1   1   2   2   1   0   1   0   2   1   1   0   1   0   1   1   1   0   2   0   1   1   1   1   0   1   1   0   0   0   1   2   1   0   0   0   2   1   1   1   2   0   2   1   1   0   0   1   1   0   0   1   2   0   2   1   2   1   1   1   1   0   1   0   2   1   1   2   2   2   1   2
 MK-5-7                 0   1   1   1   1   1   1   2   1   0   0   2   0   1   2   1   2   1   2   1   1   2   0   1   0   1   2   1   2   0   0   1   1   2   0   1   1   2   0   1   1   1   0   0   2   0   1   1   1   1   0   1   0   1   1   1   2   2   0   1   0   1   1   0   2   1   0   2   1   1   0   1   1   0   0   1   1   1   1   2   1   0   0   2   1   2   0   2   1   1   0   1   1   1   1   2   0   1   1   1   2   1   1   2   1   2   2   0   1   2   2   0   1   0   1   2   2   1   1   1   2   1   2   1   0   2   2   0   1   1   2   2   0   0   1   1   1   1   1   0   1   0   1   1   1   0   2   0   1   1   1   1   0   1   1   0   0   0   0   2   1   0   0   0   2   1   2   1   2   1   2   1   1   0   0   1   1   1   0   1   2   0   2   1   2   2   1   1   1   0   1   0   2   1   1   1   2   2   0   2
 MK-5-8                 2   1   1   0   1   1   1   2   1   0   0   2   1   1   1   2   1   1   2   1   1   2   0   1   0   2   2   1   2   0   1   1   1   2   0   2   1   2   0   1   1   1   0   0   2   1   1   1   1   1   1   1   0   1   1   1   2   2   0   1   0   1   1   0   2   0   0   2   1   1   0   1   1   0   0   0   2   1   1   2   0   0   1   2   1   2   0   2   0   1   0   2   1   1   1   2   1   0   1   0   2   1   1   2   1   2   2   1   1   2   0   0   0   0   1   2   2   1   1   2   2   1   2   0   0   2   2   0   1   1   2   2   1   0   1   1   1   0   1   0   1   0   2   1   1   0   2   0   2   1   1   1   0   1   1   0   0   1   1   2   1   0   0   0   2   1   2   1   2   1   2   1   1   0   0   1   1   1   0   1   2   0   2   2   2   2   1   0   2   1   1   0   2   1   1   1   2   2   0   2
 MK-5-9                 2   1   1   0   1   1   1   2   1   0   0   2   1   2   1   2   1   1   2   1   1   1   0   2   0   1   2   0   2   0   1   1   1   2   0   2   0   2   0   1   1   0   1   0   2   1   1   1   2   1   1   1   0   1   1   1   2   2   0   1   0   1   1   0   2   0   1   1   1   0   0   1   1   0   0   0   1   1   1   2   0   0   1   1   1   2   0   2   0   1   0   2   1   0   1   2   1   0   1   0   2   1   1   1   2   2   2   1   1   2   0   0   0   1   1   2   2   1   1   2   2   1   1   0   1   2   2   0   1   2   2   2   1   0   1   0   1   0   1   0   1   0   2   1   1   1   2   1   2   1   1   1   0   1   1   0   0   1   1   2   1   1   0   0   2   2   2   1   1   1   1   1   1   0   0   1   1   1   0   1   2   0   2   2   2   2   1   0   2   1   1   0   2   1   1   1   2   2   0   2
 MK-5-10                2   1   1   0   1   1   0   1   1   0   0   2   1   2   1   2   1   1   2   1   1   1   0   2   0   1   1   0   2   0   1   0   1   2   0   1   0   2   0   1   1   0   1   0   2   1   1   1   2   1   1   1   0   1   0   1   2   1   1   1   0   0   1   1   2   0   1   0   2   0   1   2   1   0   0   0   0   1   1   2   0   0   1   1   1   2   0   1   1   1   0   2   0   0   2   2   1   0   1   1   1   1   1   1   2   2   2   1   1   2   0   0   0   0   0   2   2   1   1   1   2   1   0   0   1   2   2   1   1   2   2   2   1   1   1   0   1   0   1   0   1   0   2   1   1   1   1   0   1   1   1   0   0   1   1   0   0   1   1   2   1   1   0   0   2   2   2   2   1   1   1   1   0   1   0   0   1   1   0   1   2   0   2   2   2   2   1   0   2   1   1   1   1   1   1   1   1   2   0   1
 MK-5-11                2   1   1   1   1   1   1   1   1   1   0   2   1   2   1   2   2   0   2   2   1   1   0   2   0   1   1   0   2   0   1   1   1   2   0   1   0   2   0   2   1   0   1   0   2   1   1   1   2   1   1   0   0   1   0   1   2   1   2   1   0   0   1   1   2   0   1   0   2   0   1   2   0   0   0   0   0   0   1   1   1   0   1   1   1   2   0   1   1   1   0   2   0   0   2   2   1   0   1   0   0   1   1   1   2   2   2   1   1   2   1   0   0   0   0   2   2   1   1   1   2   1   0   0   1   2   2   1   1   2   2   2   1   2   1   0   1   0   1   0   1   0   2   1   1   1   1   0   1   1   1   0   0   1   1   1   0   1   1   2   1   1   1   0   2   2   2   2   1   1   1   1   0   0   0   0   2   1   0   0   2   0   2   1   2   2   1   0   2   2   1   1   0   1   1   1   1   2   0   1
 MK-5-12                2   1   1   1   2   2   1   1   1   1   0   2   1   2   1   2   2   0   2   2   1   1   0   1   0   1   1   0   2   0   0   1   2   2   0   1   0   1   0   2   1   0   1   0   1   1   1   1   2   1   1   0   1   1   0   1   2   1   2   1   0   0   1   0   2   1   1   0   2   1   1   2   2   0   0   0   0   0   1   1   1   0   1   0   1   2   0   2   1   1   0   1   0   0   2   2   1   0   1   0   1   2   1   0   1   2   2   1   1   2   1   0   0   0   0   2   1   1   1   1   2   1   1   0   0   2   2   1   1   1   2   1   1   2   1   0   1   1   1   0   1   1   2   1   1   1   1   0   1   2   1   0   1   1   1   1   0   2   1   2   1   1   1   0   2   2   2   2   1   1   1   1   0   0   0   1   2   1   0   0   2   1   2   1   2   1   1   0   1   1   1   1   0   1   1   1   1   2   0   1
 MK-5-13                2   1   1   1   2   2   1   1   1   1   0   2   1   2   1   2   2   0   2   2   1   1   0   1   0   1   1   0   2   0   0   1   2   2   0   1   0   0   0   2   1   0   1   0   1   1   1   1   2   1   1   1   1   1   0   1   2   1   2   1   0   0   1   0   2   1   1   0   1   1   1   2   2   0   0   1   0   0   1   1   1   1   1   0   1   2   1   2   2   1   0   1   0   0   2   2   1   0   1   1   1   1   1   0   2   2   2   1   1   2   1   0   0   0   0   2   1   2   1   1   1   1   1   0   0   2   1   2   1   1   2   1   0   2   1   0   1   1   1   0   0   2   2   1   2   1   1   0   1   2   1   0   1   1   1   0   0   2   1   2   1   2   1   0   2   2   1   2   1   1   1   1   0   1   0   1   2   1   0   0   2   1   2   1   2   1   2   0   1   0   1   1   0   1   1   1   2   1   1   1
 MK-5-14                2   0   1   1   2   1   1   1   1   1   0   2   2   2   1   2   2   0   1   2   1   1   0   1   0   1   0   0   2   1   0   0   2   2   0   1   0   1   0   2   1   0   1   0   1   1   1   1   2   1   1   1   2   1   0   1   2   1   1   1   0   0   1   1   2   1   1   0   1   1   0   2   2   0   0   1   0   1   1   2   2   1   0   0   1   2   1   2   2   1   0   1   0   0   2   2   1   0   1   1   1   1   1   0   2   2   2   0   1   2   1   0   0   0   0   2   1   2   1   1   2   1   1   0   1   2   1   2   1   1   2   1   0   2   1   0   1   1   1   0   0   2   2   2   2   1   2   1   1   2   1   0   1   0   1   0   0   1   1   2   0   2   1   0   1   2   1   2   1   1   1   1   0   1   1   1   2   1   1   0   2   1   1   1   2   1   1   0   1   0   1   0   0   2   1   1   2   1   0   1
 MK-5-15                2   0   1   2   1   1   2   2   1   1   0   2   2   1   1   1   2   0   1   2   1   1   0   1   0   1   0   0   2   1   0   0   2   2   0   1   1   1   0   1   1   0   1   0   1   1   0   1   2   2   1   1   2   2   0   1   2   1   1   0   0   0   2   1   1   2   1   0   1   0   0   2   2   0   0   1   0   1   1   2   2   1   0   0   0   2   1   2   2   1   0   0   0   0   2   2   1   1   1   1   1   1   1   0   2   2   2   0   1   1   0   0   0   0   0   2   1   2   1   1   2   2   1   0   1   2   2   2   1   2   2   1   0   2   0   0   1   1   1   0   0   1   2   1   2   1   2   1   1   0   1   0   1   0   1   0   0   1   1   2   0   2   1   0   1   2   1   2   2   1   1   1   0   1   1   1   2   1   1   1   2   1   0   1   2   2   1   0   1   0   1   0   0   2   0   1   2   1   0   1
 MK-5-16                2   0   2   1   1   1   2   2   2   1   0   2   2   1   1   0   2   0   1   2   1   1   0   1   0   2   1   0   2   0   0   0   2   0   0   1   2   1   0   1   1   1   1   0   1   1   1   1   1   2   1   0   1   1   0   1   2   1   1   0   0   0   2   1   1   2   1   0   2   0   0   2   2   1   0   2   0   0   1   1   2   2   0   0   0   1   2   2   1   1   1   1   0   0   2   2   1   1   1   1   1   1   0   0   2   2   2   0   1   1   0   0   0   0   0   2   1   2   1   1   1   2   1   0   2   2   2   2   1   2   2   2   0   1   0   0   1   1   1   0   1   1   2   1   2   1   2   1   1   0   1   0   1   0   1   0   0   1   1   2   1   2   1   1   1   2   1   2   2   0   1   1   0   0   1   1   2   1   1   0   2   1   0   2   2   2   1   0   1   0   1   0   0   2   0   1   2   1   0   1
 MK-6-1                 1   2   2   1   1   0   2   2   1   1   0   1   1   2   0   2   1   0   2   1   1   1   1   1   2   0   2   1   1   1   2   1   0   0   2   2   0   1   1   1   0   1   0   1   1   2   0   1   1   2   2   1   1   0   1   2   0   0   2   1   1   0   2   0   0   2   1   1   0   1   2   2   2   2   1   1   2   1   1   1   2   1   1   1   0   0   2   2   2   0   0   1   1   0   0   2   0   2   0   1   0   1   1   1   2   1   2   2   0   1   1   2   2   2   1   0   2   1   2   1   2   2   1   0   0   1   0   0   1   1   0   1   1   1   2   0   1   0   1   1   1   2   1   0   1   1   1   2   1   2   2   1   0   2   2   1   2   0   0   1   2   0   1   2   1   1   0   1   2   0   0   2   1   1   1   2   0   1   2   1   1   0   1   0   1   2   2   1   1   0   0   0   2   1   0   1   1   2   1   0
 MK-6-2                 1   1   1   1   1   0   2   2   1   1   1   1   1   2   0   2   0   0   2   1   1   1   1   1   2   0   1   1   1   1   2   1   0   0   1   2   0   1   1   1   0   0   0   1   0   2   0   1   1   2   2   1   1   0   1   2   0   1   2   1   1   0   2   0   0   2   1   1   1   1   2   2   2   1   1   1   2   1   1   1   2   1   1   1   0   0   2   2   2   0   0   1   1   0   0   2   0   2   0   0   0   1   2   2   2   1   2   2   0   1   1   1   2   2   1   0   2   1   2   1   2   1   1   0   0   1   0   0   0   1   0   1   1   1   2   0   2   1   1   1   1   2   1   0   1   1   1   2   0   1   2   1   0   2   2   1   2   0   0   1   1   0   1   2   1   1   0   1   2   0   1   1   1   1   1   2   1   2   2   1   1   0   1   0   1   1   2   1   1   0   0   0   2   1   0   1   1   2   1   0
 MK-6-3                 1   1   1   1   1   0   2   2   1   0   1   1   1   2   0   2   0   0   2   1   1   1   2   1   2   0   0   0   1   1   2   1   1   0   1   2   0   1   1   1   0   0   0   0   1   2   1   1   1   2   2   2   2   0   1   2   0   1   2   1   1   0   2   0   0   2   1   1   1   1   2   2   2   1   1   1   2   1   1   1   2   1   1   1   0   0   2   2   2   0   0   1   2   0   0   2   0   2   0   0   0   1   2   2   2   1   2   2   0   1   1   2   2   1   1   1   1   1   2   1   2   1   1   0   0   0   0   0   0   1   0   1   1   0   2   0   2   2   1   1   1   1   1   1   1   1   1   1   0   1   2   1   0   1   0   1   2   0   0   1   1   0   0   2   1   2   0   1   2   0   1   1   1   2   1   2   1   2   2   1   1   1   1   1   1   1   2   1   1   1   0   0   2   1   0   0   1   2   1   1
 MK-6-4                 1   1   1   2   1   0   1   2   1   0   1   0   1   1   0   2   0   1   2   1   1   2   1   1   2   0   0   1   1   2   2   1   1   0   1   2   0   1   1   1   0   1   0   0   1   1   1   0   1   1   2   2   2   1   1   2   1   1   2   1   1   0   2   0   0   2   0   1   2   1   2   2   2   1   1   2   2   1   1   1   2   1   1   1   0   0   1   2   2   0   0   1   2   0   0   2   0   2   0   1   0   1   2   2   2   0   2   2   0   1   1   2   2   1   1   0   1   1   1   1   2   1   1   1   0   0   0   1   0   2   0   1   2   0   1   0   2   2   0   1   1   1   1   1   1   1   1   1   0   1   2   1   0   1   0   1   2   0   0   1   1   0   0   1   0   2   0   1   2   0   1   1   1   2   1   2   2   2   1   1   1   1   1   1   1   1   2   1   1   1   0   0   2   1   0   0   1   2   1   1
 MK-6-5                 1   1   1   2   2   0   1   2   1   0   2   0   1   1   1   2   0   1   1   1   1   2   1   1   2   1   0   2   1   2   2   1   1   0   1   2   0   1   1   1   0   1   0   0   1   1   1   0   2   1   2   2   2   1   1   2   1   2   2   1   2   0   2   0   0   2   0   1   2   1   2   2   2   1   1   2   2   1   1   1   2   1   1   1   0   0   2   2   2   0   1   2   2   0   0   1   0   2   0   2   0   1   2   1   2   0   2   2   0   1   1   2   2   1   1   0   1   1   1   1   2   1   1   1   0   0   1   1   1   2   0   1   2   0   1   0   2   2   0   1   1   1   1   1   1   0   1   1   0   1   2   1   0   1   1   2   2   0   0   1   1   0   0   1   0   2   1   1   2   0   1   1   1   2   1   2   2   2   0   1   1   1   0   1   1   1   2   1   1   2   0   0   2   0   0   0   1   2   0   1
 MK-6-6                 1   1   1   2   2   0   1   2   1   0   1   1   1   1   0   2   0   1   2   0   1   1   1   1   2   1   0   2   1   2   1   1   1   0   0   2   0   1   1   1   0   1   0   0   1   1   1   1   2   0   2   1   2   1   1   2   1   2   2   1   2   0   2   0   0   2   0   1   2   1   2   1   1   1   1   2   1   1   0   1   2   1   1   1   0   0   2   0   2   0   2   2   2   0   0   1   0   2   0   2   0   1   1   1   2   0   2   1   0   1   2   2   2   1   1   0   1   1   1   1   2   1   1   0   0   1   1   1   1   2   0   1   2   0   1   0   2   2   0   1   1   0   1   1   1   0   1   1   0   1   2   1   0   0   1   1   2   0   0   2   1   0   0   1   0   1   1   0   2   1   1   1   0   2   1   2   2   2   0   1   1   1   1   1   1   1   2   1   1   2   0   0   2   0   0   1   1   2   1   0
 MK-6-7                 1   1   1   2   2   0   1   2   1   1   1   1   1   1   0   1   1   1   2   0   1   1   1   1   1   0   0   2   1   2   1   1   1   0   0   2   0   1   1   1   1   1   0   0   0   1   1   1   2   0   1   1   2   1   1   1   1   2   2   1   2   0   2   0   0   2   0   1   2   1   1   2   1   1   1   2   1   1   0   1   2   2   1   1   0   0   2   1   1   0   2   2   2   0   1   1   0   2   1   2   1   2   1   1   2   0   2   1   0   1   2   2   2   1   0   0   1   1   1   2   2   1   1   0   0   1   1   1   1   2   1   1   2   0   1   0   2   2   0   1   1   0   1   2   2   0   1   1   0   1   2   1   0   0   2   1   2   1   0   2   1   1   0   1   0   1   0   0   2   1   1   1   0   1   1   2   2   2   0   1   1   1   1   1   2   1   2   0   1   2   0   0   1   0   1   1   1   2   1   0
 MK-6-8                 1   1   1   1   2   0   1   1   1   1   1   1   1   1   1   1   2   0   1   0   2   2   2   1   1   1   1   2   1   2   1   0   1   0   0   2   0   1   1   1   1   1   0   0   0   1   1   1   2   1   1   0   1   1   1   2   2   2   2   0   2   0   2   0   0   2   0   1   2   1   1   2   0   1   1   2   1   1   0   1   2   2   1   0   0   0   2   0   1   0   2   1   2   0   1   0   0   2   1   0   1   2   1   0   2   0   2   1   0   1   2   2   2   2   0   1   1   1   1   2   1   2   1   0   0   1   1   1   2   2   1   1   2   0   1   0   2   2   0   1   1   0   2   2   2   0   0   1   0   1   2   1   0   0   1   1   2   1   0   2   0   1   0   1   0   1   1   0   2   1   1   1   1   1   1   2   2   1   0   2   1   1   1   1   2   0   2   0   1   2   0   1   0   0   1   1   1   1   1   0
 MK-6-9                 1   1   1   1   2   0   1   1   1   1   1   0   1   1   1   1   2   1   1   1   2   2   2   1   1   1   1   2   1   2   1   0   1   0   0   1   0   1   1   1   2   1   0   0   0   1   2   1   1   1   1   0   1   1   2   2   2   2   2   0   2   1   2   0   0   2   0   1   2   1   1   1   0   1   1   2   1   2   0   1   2   2   1   0   1   0   2   0   2   0   2   1   2   0   1   0   1   2   1   0   1   2   1   0   2   0   2   0   1   1   2   1   2   2   0   1   1   0   1   2   1   2   2   1   1   1   1   1   2   2   1   1   2   0   2   0   1   2   0   1   1   0   1   2   1   2   0   2   0   1   2   1   0   0   1   1   1   2   0   2   0   1   0   1   1   1   1   0   2   1   1   1   1   1   0   2   2   1   0   2   0   1   1   0   1   0   2   0   1   1   1   1   0   0   2   1   1   1   1   0
 MK-6-10                2   1   1   1   2   1   1   1   1   1   1   0   1   1   1   1   2   1   1   0   2   2   2   1   1   1   1   1   1   2   0   0   1   0   0   1   0   2   1   1   2   0   0   0   0   1   2   1   1   0   1   1   1   1   1   2   1   2   1   0   2   1   1   0   1   2   0   0   1   1   0   0   1   1   1   2   1   1   0   1   2   0   1   0   0   1   2   1   2   0   2   1   2   0   1   0   1   2   0   0   1   2   1   0   2   1   2   0   1   1   2   1   2   2   0   1   1   0   1   2   0   2   1   0   1   1   1   1   2   2   1   1   2   0   2   1   1   1   1   1   1   0   1   2   0   2   1   2   0   1   2   0   0   1   1   1   1   2   0   2   0   1   0   1   1   1   1   0   2   1   1   1   1   0   0   2   2   1   0   1   1   0   1   0   1   0   2   1   1   1   1   1   0   0   2   1   1   1   1   0
 MK-6-11                2   1   1   1   2   1   1   1   1   0   1   0   2   2   1   1   1   1   2   0   2   2   2   1   1   0   1   1   1   1   0   0   1   0   2   0   0   2   1   1   2   1   0   0   0   1   1   1   1   0   1   1   1   1   1   2   1   2   1   0   1   1   1   0   2   2   0   0   1   1   1   0   1   1   1   2   1   1   0   1   2   1   1   0   0   1   2   1   2   0   2   0   2   0   1   1   1   2   0   0   1   2   1   1   2   2   2   1   0   1   2   1   2   2   0   1   1   1   1   2   0   1   1   0   1   1   1   1   2   2   1   1   2   0   2   1   1   1   1   1   1   0   1   1   0   2   1   1   1   1   1   0   0   2   2   1   1   2   0   2   1   1   0   1   1   1   1   0   2   2   1   1   2   1   0   2   2   1   1   1   2   0   1   0   1   0   2   0   1   1   1   1   0   0   2   1   1   1   1   1
 MK-6-12                2   1   1   1   2   1   1   1   1   0   1   0   2   2   2   0   1   1   2   0   2   2   2   1   1   1   1   1   1   1   0   0   1   0   2   0   0   2   1   1   2   1   0   1   0   1   1   1   1   0   1   0   1   1   1   2   1   2   1   0   1   1   1   0   1   2   0   0   1   1   1   0   1   1   2   1   1   1   1   1   1   1   1   0   0   2   2   1   2   0   2   0   2   1   1   0   1   2   0   0   1   2   1   1   2   2   2   1   0   1   2   1   2   1   0   1   2   1   1   2   0   1   1   0   1   1   1   1   2   2   1   1   2   0   2   0   0   1   1   0   1   1   1   1   1   2   1   1   1   1   1   0   0   2   2   1   1   2   0   2   1   1   0   1   1   0   1   0   2   2   1   0   0   2   0   2   2   2   0   1   2   0   1   0   1   0   2   0   1   0   1   1   0   0   2   1   2   1   2   1
 MK-6-13                2   0   2   1   2   2   1   0   1   0   1   0   2   2   1   0   1   1   2   0   2   2   2   1   1   1   1   1   1   1   0   0   1   0   1   0   0   2   1   1   2   1   0   1   0   1   1   1   1   0   1   1   1   1   1   1   1   2   1   0   1   1   0   0   1   2   0   0   1   1   1   0   1   1   2   1   1   1   1   2   1   1   1   1   1   2   2   1   2   0   2   0   2   1   1   0   1   2   0   0   1   2   1   1   2   2   2   1   0   0   2   1   2   2   0   0   2   1   1   2   1   1   1   0   1   2   1   1   2   2   1   1   2   0   1   1   0   1   1   0   1   1   0   1   1   1   1   1   1   1   1   1   0   2   2   1   1   2   0   2   1   2   0   0   1   2   1   0   0   2   1   0   0   1   0   1   1   2   0   1   2   0   1   1   1   0   2   0   1   0   0   1   0   0   1   1   2   1   2   1
 MK-6-14                1   0   2   1   2   2   2   0   1   0   1   0   2   2   1   0   1   1   2   0   2   2   2   1   1   1   1   1   2   1   0   0   1   0   1   0   0   2   1   1   2   1   0   1   0   1   1   1   1   0   1   1   0   1   1   1   0   2   1   0   1   1   0   0   1   2   0   0   1   1   1   0   0   1   1   2   1   1   1   2   1   1   2   1   1   2   2   0   2   0   2   1   2   1   1   1   1   2   0   1   1   2   1   1   2   2   2   1   0   0   2   0   2   1   1   0   2   1   1   2   1   1   2   0   1   2   1   1   2   2   1   1   1   1   2   1   0   1   1   0   2   1   0   2   1   1   1   2   1   1   1   1   0   2   1   1   1   2   0   2   2   2   0   0   0   1   1   0   0   0   1   0   0   1   0   1   1   2   0   1   2   1   0   1   1   0   1   0   1   0   0   1   0   0   1   1   2   2   2   1
 MK-6-15                0   0   2   1   2   2   2   0   1   0   1   0   2   2   1   0   1   1   2   0   1   1   1   1   2   1   1   1   2   1   0   0   0   0   1   0   0   2   2   1   2   1   1   1   0   1   1   1   1   0   1   1   1   1   1   1   0   2   2   0   1   1   0   0   1   2   0   0   1   1   1   0   1   1   1   2   1   1   1   2   0   2   2   1   1   2   2   0   1   0   1   1   2   1   2   1   1   2   0   1   1   2   1   1   2   2   2   1   0   0   1   0   2   1   1   1   2   1   1   1   1   1   2   0   1   2   1   0   1   1   1   1   0   1   1   1   0   1   1   0   2   1   0   2   1   1   1   2   2   2   1   1   0   2   1   1   1   1   0   2   1   2   0   0   0   1   1   1   0   0   1   0   0   1   0   1   1   2   0   1   1   1   0   2   1   0   2   1   0   0   0   1   0   0   1   0   2   2   2   0
 MK-6-16                0   0   1   1   2   2   2   0   1   0   1   0   2   2   1   0   1   1   2   0   2   1   1   1   2   2   0   1   1   1   0   0   0   0   1   1   0   2   2   0   1   1   1   1   1   1   1   2   1   0   1   1   1   1   2   1   0   2   2   0   1   0   0   0   1   2   0   0   1   0   1   0   1   1   1   2   1   1   1   2   0   2   2   1   0   2   2   0   2   0   1   1   2   2   1   1   1   2   0   1   1   2   2   1   1   2   2   1   0   1   1   0   2   1   1   1   2   1   1   1   1   1   2   0   1   2   2   1   1   1   1   2   0   1   1   1   1   1   1   0   1   1   0   2   1   1   1   2   2   2   1   1   1   2   0   1   1   1   1   2   1   2   0   0   1   1   1   2   0   0   1   0   0   1   0   1   1   2   0   1   1   1   0   2   1   0   1   1   0   0   0   1   0   0   1   0   1   2   1   0
 
!****************************************** Phenotypic Data **********************************************************
!-100.0 is resevred for missing phenotype
SimulatedTrait1         9.2989    9.4086   10.3479    9.8690    8.9029    9.8513   10.7853   10.5829    9.9256    9.4448   10.0269    9.6311   10.3244   10.8896    7.5458    8.2326    9.6466    8.7322   10.6813    8.4584   10.5682   10.4316    9.4485   10.4691    9.4101   10.2982   11.7362    9.5320   10.4591   10.8752   10.6689   10.2911   10.9630   10.2549    8.4567   10.7416    9.1704   11.0241    9.0760    9.3757    9.5391    8.8055    9.9429   11.9554    9.5066   12.0164    9.0422   12.0081    8.9998   10.3886   10.6408    9.7472   10.1981    8.1560   10.9627   10.0228   11.0049    9.8821   11.0289    8.8111   11.4734    8.9197    8.8810    9.1437    8.5515   10.8717   10.4043   11.5627   12.8557    9.5163   10.6708    8.8693    8.1631    9.0891    8.1010   12.6034   10.0840    9.7839    9.7055   10.0105    9.1430    9.2298    9.9713   10.5477    9.2357    8.8831   11.9043   10.4978   11.4585   11.5018    9.6961    8.3092    9.9085    9.4612   10.3680    8.8301    9.7007    9.3606   10.4420   10.9376    9.4066    8.8796    8.7797    7.6311    9.4761    8.8259   11.8985    8.9954   12.9007    8.8062    9.4454    9.6699    9.6594   10.3847    9.0245   10.6297    9.4079    9.3825   10.6677    9.8685   10.3497   11.6378    9.6234   10.7732   10.5344    9.0722    9.1370    9.4868   10.5098   10.4007   10.2070    9.9161   10.3010   11.0817   10.8633   10.1757   10.2382    7.8209    9.9988    9.6153   10.4340    9.5334    9.9539   10.4147   10.6421    8.9726   11.4469    9.7378    8.9899   10.4248   10.4511    8.5886    9.1965   11.3512   10.1827    8.7946    9.4117    9.9564    9.4806    9.3781    9.8236   10.4300   10.5551    8.9811    9.9972    8.3286    9.3467   11.3269   10.5318    7.8551   10.0601   10.8135    7.9469    9.5918   10.8010   10.3354   11.1964    8.4074   10.4475   10.5639   10.9342   11.0927    9.8879    8.3204    9.7918    9.8912   10.9032    9.2189   10.4807    9.7939    8.0195    9.5748    9.6901   10.6992   10.4104    9.8701   10.4891    9.8397    8.6937   10.9788
 
