# Supplementary material for: Inclusive Composite Interval Mapping of QTL by Environment Interactions in Biparental Populations
Source: PLoS One. 2015 Jul 10;10(7):e0132414. doi: 10.1371/journal.pone.0132414 (PMC4498613; doi:10.1371/journal.pone.0132414)
Supplement: S2 File — (ZIP) [file pone.0132414.s002.zip › F2 population/e=1/run_00015.met]

!**********************Note: lines staring with "!" are remarks and will be ignored in the program********************
!*********************************General Information**********************************
!Assuming F1 = P1 x P2, populations available in QTL IciMapping are: 
!  1, P1BC1F1 = P1 x F1, the first backcrossing where P1 is used as the recurrent parent;
!  2, P2BC1F1 = P2 x F1, the first backcrossing where P2 is used as the recurrent parent;
!  3, F1DH, F1-derived doubled haploids; 
!  4, RIL or F1RIL, recombination inbred lines through the repeated selfing of F1;
!  5, P1BC1RIL, recombination inbred lines through the repeated selfing of P1BC1F1;
!  6, P2BC1RIL, recombination inbred lines through the repeated selfing of P2BC1F1;
!  7, F2, the selfing generation of F1;
!  8, F3, the selfing generation of F2;
!  9, P1BC2F1, the second backcrossing where P1 is used as the recurrent parent; 
! 10, P2BC2F1, the second backcrossing where P2 is used as the recurrent parent;
! 11, P1BC2RIL, recombination inred lines through the repeated selfing of P1BC2F1; 
! 12, P2BC2RIL, recombination inred lines through the repeated selfing of P2BC2F1; 
! 13, P1BC1F2, the selfing generation of P1BC1F1; 
! 14, P2BC1F2, the selfing generation of P2BC1F1; 
! 15, P1BC2F2, the selfing generation of P1BC2F1; 
! 16, P2BC2F2, the selfing generation of P2BC2F1; 
! 17, P1BC1DH, P1BC1F1-derived doubled haploids; 
! 18, P2BC1DH, P2BC1F1-derived doubled haploids; 
! 19, P1BC2DH, P1BC2F1-derived doubled haploids; 
! 20, P2BC2DH, P2BC2F1-derived doubled haploids; 
   7      !Mapping Population (see remarks above)
   2      !Mapping Function (1 for Kosambi; 2 for Haldane; 3 for Morgan)
   2      !Marker Space Type (1 for intervals; 2 for positions)
   1      !Marker Space Unit(1 for centiMorgans; 2 for Morgan)
   6      !Number of Chromosomes (or Linkage Groups)
 200      !Size of the mapping population
   1      !Number of environments
 
!***************************************** Chromosomes and Linkage Maps **********************************************
!Chromosome                 NumMarkers
-CH1                        16
-CH2                        16
-CH3                        16
-CH4                        16
-CH5                        16
-CH6                        16
!Linkage map (Marker name followed by position or the interval length)
 MK-1-1                1     0.000
 MK-1-2                1    10.000
 MK-1-3                1    20.000
 MK-1-4                1    30.000
 MK-1-5                1    40.000
 MK-1-6                1    50.000
 MK-1-7                1    60.000
 MK-1-8                1    70.000
 MK-1-9                1    80.000
 MK-1-10               1    90.000
 MK-1-11               1   100.000
 MK-1-12               1   110.000
 MK-1-13               1   120.000
 MK-1-14               1   130.000
 MK-1-15               1   140.000
 MK-1-16               1   150.000
 MK-2-1                2     0.000
 MK-2-2                2    10.000
 MK-2-3                2    20.000
 MK-2-4                2    30.000
 MK-2-5                2    40.000
 MK-2-6                2    50.000
 MK-2-7                2    60.000
 MK-2-8                2    70.000
 MK-2-9                2    80.000
 MK-2-10               2    90.000
 MK-2-11               2   100.000
 MK-2-12               2   110.000
 MK-2-13               2   120.000
 MK-2-14               2   130.000
 MK-2-15               2   140.000
 MK-2-16               2   150.000
 MK-3-1                3     0.000
 MK-3-2                3    10.000
 MK-3-3                3    20.000
 MK-3-4                3    30.000
 MK-3-5                3    40.000
 MK-3-6                3    50.000
 MK-3-7                3    60.000
 MK-3-8                3    70.000
 MK-3-9                3    80.000
 MK-3-10               3    90.000
 MK-3-11               3   100.000
 MK-3-12               3   110.000
 MK-3-13               3   120.000
 MK-3-14               3   130.000
 MK-3-15               3   140.000
 MK-3-16               3   150.000
 MK-4-1                4     0.000
 MK-4-2                4    10.000
 MK-4-3                4    20.000
 MK-4-4                4    30.000
 MK-4-5                4    40.000
 MK-4-6                4    50.000
 MK-4-7                4    60.000
 MK-4-8                4    70.000
 MK-4-9                4    80.000
 MK-4-10               4    90.000
 MK-4-11               4   100.000
 MK-4-12               4   110.000
 MK-4-13               4   120.000
 MK-4-14               4   130.000
 MK-4-15               4   140.000
 MK-4-16               4   150.000
 MK-5-1                5     0.000
 MK-5-2                5    10.000
 MK-5-3                5    20.000
 MK-5-4                5    30.000
 MK-5-5                5    40.000
 MK-5-6                5    50.000
 MK-5-7                5    60.000
 MK-5-8                5    70.000
 MK-5-9                5    80.000
 MK-5-10               5    90.000
 MK-5-11               5   100.000
 MK-5-12               5   110.000
 MK-5-13               5   120.000
 MK-5-14               5   130.000
 MK-5-15               5   140.000
 MK-5-16               5   150.000
 MK-6-1                6     0.000
 MK-6-2                6    10.000
 MK-6-3                6    20.000
 MK-6-4                6    30.000
 MK-6-5                6    40.000
 MK-6-6                6    50.000
 MK-6-7                6    60.000
 MK-6-8                6    70.000
 MK-6-9                6    80.000
 MK-6-10               6    90.000
 MK-6-11               6   100.000
 MK-6-12               6   110.000
 MK-6-13               6   120.000
 MK-6-14               6   130.000
 MK-6-15               6   140.000
 MK-6-16               6   150.000
!*********************************** Marker Types ********************************************************************
!Co-dominant marker: When heterozygote F1 is present, P1 is coded as 2, F1 is coded as 1, and P2 is coded as 0; Otherwise, P1 is coded as 2, and P2 is coded as 0. 
!Dominant marker: When heterozygote F1 is present, P1 and F1 are coded as 12, and P2 is coded as 0; Otherwise, P1 is coded as 2, and P2 is coded as 0.  
!Recessive markers: When heterozygote F1 is present, P1 is coded as 2, and F1 and P2 are coded as 10; Otherwise, P1 is coded as 2, and P2 is coded as 0. 
!Missing marker is coded as -1. 
 MK-1-1                 0   0   1   0   0   1   0   2   1   1   1   0   1   1   2   1   1   2   2   1   2   1   0   0   1   1   2   1   0   1   1   2   2   2   1   0   1   1   1   2   0   2   2   1   1   0   2   2   2   1   1   1   1   1   2   1   1   0   1   0   0   2   1   1   0   1   0   1   1   2   0   2   1   2   1   1   0   2   2   0   0   1   0   2   1   1   0   2   0   2   1   1   1   1   2   2   2   1   2   2   0   0   1   2   2   1   0   2   0   1   1   1   1   1   1   1   1   2   1   1   1   1   0   1   2   1   2   2   2   1   1   0   1   1   1   1   2   1   0   1   2   0   0   1   2   2   0   0   2   2   2   1   1   2   1   1   2   1   1   0   1   2   2   1   0   2   0   1   0   1   1   0   0   0   0   2   2   1   1   2   2   0   1   1   2   1   0   0   1   1   1   0   1   1   1   2   2   1   1   1
 MK-1-2                 1   0   1   1   1   1   0   2   1   0   1   0   1   1   1   1   0   2   2   1   1   1   0   1   1   1   2   1   0   1   1   2   2   2   1   0   1   1   1   2   0   2   2   1   1   0   2   2   2   1   1   2   1   1   1   1   1   0   1   0   0   2   1   1   0   1   0   1   1   2   0   1   1   2   1   1   0   2   2   0   0   1   0   2   1   1   0   2   1   2   1   1   1   1   2   1   2   2   2   2   0   1   1   2   2   1   0   2   0   1   1   1   1   1   1   1   1   1   1   1   1   1   1   1   2   1   2   2   2   0   1   0   1   1   1   1   2   1   0   1   2   0   0   1   2   2   1   0   1   2   2   1   1   2   2   1   2   1   1   0   1   2   2   1   0   0   1   1   0   1   1   1   0   0   1   2   2   1   1   2   2   0   1   1   0   2   0   0   1   1   2   1   1   1   0   2   2   1   1   1
 MK-1-3                 1   0   1   1   1   2   0   2   1   0   1   2   1   1   1   1   0   0   2   1   1   1   0   1   1   1   2   0   0   1   1   2   2   2   1   0   1   1   1   2   0   2   2   1   1   1   2   2   2   1   1   1   1   0   1   0   1   0   1   0   1   1   1   1   0   1   0   2   1   2   0   1   2   0   1   1   1   2   2   0   0   1   1   1   1   0   1   2   1   2   1   1   1   1   2   1   1   2   1   2   0   0   2   2   2   0   0   2   0   1   1   1   1   0   1   1   1   1   2   0   1   1   1   1   1   1   1   2   2   0   1   0   1   1   1   1   1   1   0   1   2   1   0   1   2   2   1   0   0   2   2   1   1   2   2   0   2   0   1   1   1   2   2   1   0   0   1   1   0   1   1   1   0   0   1   2   2   2   2   2   2   0   1   1   1   2   0   0   1   1   2   1   0   1   0   2   2   1   1   1
 MK-1-4                 1   0   1   1   1   2   0   2   1   0   1   2   1   1   1   1   0   0   1   1   1   0   0   1   1   2   2   1   1   1   1   2   2   2   1   0   1   1   0   1   1   2   1   1   1   1   2   2   1   2   1   0   1   0   2   0   1   0   1   0   1   1   1   1   0   1   0   2   1   2   0   1   1   0   1   1   1   1   2   0   0   0   1   1   1   0   1   2   1   2   1   1   1   0   2   1   0   2   1   2   0   0   2   2   2   0   0   1   0   1   1   1   1   0   1   2   1   1   2   0   1   1   1   1   1   1   1   2   2   1   1   0   1   1   1   1   1   1   0   1   2   0   0   2   2   2   1   0   0   2   2   1   1   2   2   0   1   1   1   1   1   2   2   0   1   0   1   2   0   2   1   1   0   0   1   2   2   0   2   2   2   0   0   1   1   2   1   0   1   1   2   1   0   0   0   2   2   1   1   0
 MK-1-5                 2   0   1   0   1   2   1   1   1   1   1   1   1   2   1   1   0   1   1   0   1   1   1   1   2   2   2   1   1   2   0   2   1   2   1   0   1   1   0   1   1   2   1   1   1   1   2   2   1   2   2   0   1   0   2   0   1   0   0   1   1   1   1   1   0   1   0   2   1   1   0   1   2   1   1   1   2   1   2   0   0   0   1   1   1   0   1   2   2   2   1   1   1   0   2   1   0   2   1   2   0   1   2   1   2   1   1   1   1   1   1   1   1   0   1   1   1   1   1   0   1   0   2   1   0   1   1   2   2   1   0   0   1   1   1   1   1   1   0   1   2   0   0   1   2   2   2   0   0   2   2   1   1   2   0   0   1   1   1   1   1   1   2   0   1   0   1   2   0   2   1   1   0   0   0   2   1   0   2   1   2   0   0   2   1   2   0   0   1   1   2   1   0   0   0   1   2   1   1   0
 MK-1-6                 2   1   1   0   1   2   2   1   1   1   1   1   1   2   0   1   0   1   1   1   1   1   1   1   2   2   2   1   2   2   0   2   2   2   1   0   0   1   0   1   1   2   2   1   1   1   2   2   1   1   2   1   1   1   2   0   1   0   0   1   1   1   1   1   0   0   0   2   1   1   0   1   1   1   1   1   2   1   1   0   0   0   2   2   1   0   1   1   2   2   1   1   1   0   2   0   0   2   1   2   0   1   2   1   2   1   1   2   1   1   1   1   1   0   1   1   1   1   1   0   1   0   2   1   0   1   1   2   2   1   0   0   1   1   1   1   1   1   1   2   2   0   0   1   2   2   2   0   0   2   1   0   1   2   0   0   1   1   2   1   0   1   2   0   1   0   1   2   0   1   1   1   0   0   0   2   2   0   2   1   2   0   0   2   1   2   0   0   1   1   2   1   0   0   0   1   2   1   1   1
 MK-1-7                 2   0   0   0   1   1   2   1   1   2   1   0   0   1   0   1   0   1   1   1   0   1   1   1   2   2   1   1   1   2   0   1   2   2   1   0   1   1   1   1   1   2   2   2   1   1   2   2   1   1   1   1   1   1   2   0   1   0   0   1   1   1   1   1   0   1   0   1   1   2   0   1   1   1   1   1   2   1   1   1   0   0   2   1   1   1   1   1   2   2   1   1   0   0   2   0   0   2   1   2   0   1   2   1   2   1   1   2   2   2   1   1   1   0   1   1   0   1   1   1   0   0   2   1   0   1   1   2   2   1   1   0   1   2   1   1   1   1   1   2   1   2   0   1   2   2   2   1   0   1   2   0   1   1   0   0   1   1   2   0   0   1   2   0   0   1   1   2   0   1   1   1   1   0   1   2   2   0   2   1   2   0   0   2   1   2   0   0   2   1   2   1   0   0   0   1   2   1   1   0
 MK-1-8                 2   0   0   0   1   1   2   1   1   2   1   0   1   1   0   1   0   0   1   1   1   1   1   1   2   1   2   1   1   2   0   1   2   2   1   0   1   2   1   1   1   2   2   2   1   1   1   2   1   1   1   1   1   1   2   0   1   0   1   1   1   1   1   1   2   1   1   1   1   2   0   1   1   1   1   1   2   1   1   1   0   0   2   1   1   1   1   1   1   2   0   1   0   0   2   0   1   2   1   2   0   1   1   1   1   1   1   2   2   2   1   1   0   1   1   0   0   1   1   2   0   0   2   1   0   1   1   2   2   1   1   0   1   2   2   0   1   0   1   1   1   2   1   1   2   2   2   1   0   1   2   1   1   1   0   1   0   1   2   0   0   0   2   0   0   2   1   2   0   1   0   1   1   0   2   2   2   1   2   1   2   0   0   2   2   2   0   1   2   1   2   1   0   0   1   1   2   0   1   0
 MK-1-9                 2   0   0   0   1   2   2   1   1   2   1   0   1   1   0   1   0   0   0   1   1   1   1   1   2   1   1   1   1   1   0   1   2   2   0   0   1   2   1   1   1   2   2   2   1   2   1   2   1   1   2   1   2   1   2   0   1   0   1   1   1   1   1   1   1   0   1   1   1   2   0   0   0   1   1   1   2   2   1   1   0   0   2   1   1   1   1   1   0   2   1   1   0   0   2   0   1   2   1   1   0   0   1   1   1   1   1   2   2   2   1   0   0   1   1   0   0   1   1   2   0   0   2   1   1   1   1   2   2   1   1   0   1   1   1   0   1   1   1   1   1   2   1   1   2   2   2   1   0   1   2   2   1   2   0   1   0   1   1   0   0   1   1   0   0   2   1   2   0   1   0   1   1   0   2   2   2   1   2   0   1   1   1   1   1   1   0   1   2   2   2   1   0   0   1   1   2   0   1   0
 MK-1-10                2   0   1   0   1   2   2   1   1   2   1   0   1   1   0   1   0   0   0   1   1   1   1   0   2   2   1   0   0   1   1   1   2   2   1   1   1   1   1   0   1   2   2   2   1   2   1   2   1   1   1   1   2   1   2   1   1   0   1   1   1   1   1   1   1   1   1   1   1   1   0   0   0   1   1   1   2   2   1   1   0   0   2   1   1   0   1   1   0   2   0   1   0   0   2   0   1   2   1   1   0   0   1   1   1   2   1   2   1   2   1   0   1   1   2   0   0   1   1   2   1   0   2   1   1   1   1   1   2   1   1   0   2   1   1   0   0   1   0   1   1   2   1   0   2   1   2   1   0   1   2   2   1   2   1   1   0   1   1   1   1   1   1   0   0   1   1   2   0   2   0   2   0   0   2   1   1   1   2   0   1   1   1   1   1   1   0   1   2   2   2   0   0   0   1   1   2   0   1   1
 MK-1-11                2   0   2   0   1   2   2   2   1   2   1   0   1   1   0   0   0   1   0   1   1   1   1   0   2   2   0   0   0   1   1   0   2   2   1   1   0   2   1   0   0   2   2   1   1   1   2   2   1   2   1   2   2   2   2   1   1   0   1   1   1   1   1   1   1   1   1   1   1   1   0   0   0   1   1   2   2   1   1   1   0   0   2   0   0   0   1   1   0   2   2   1   0   1   2   0   1   2   1   1   0   0   1   1   1   2   1   2   1   2   1   0   1   0   2   1   0   2   0   2   2   0   2   1   1   2   1   1   2   1   1   0   2   2   1   1   0   1   0   1   1   1   2   0   2   1   0   1   0   1   2   2   1   2   1   1   0   1   1   1   2   1   1   0   0   1   1   2   0   2   0   2   0   0   2   1   1   1   2   0   1   1   1   1   1   1   0   2   2   2   2   0   0   0   1   1   2   0   0   1
 MK-1-12                2   0   2   0   2   2   2   2   1   2   2   0   1   1   1   0   0   1   0   0   1   1   1   0   2   2   0   0   1   1   1   0   1   2   1   1   0   1   0   1   0   2   2   1   1   1   2   2   1   2   1   2   2   2   2   1   1   1   1   1   0   2   1   1   1   1   1   1   1   1   0   0   0   1   1   1   2   1   2   1   0   0   1   2   0   0   1   1   0   2   1   1   1   0   2   0   1   2   1   1   0   0   1   1   1   2   1   1   1   2   1   0   1   0   2   0   0   2   0   2   2   0   2   1   1   1   1   1   1   1   1   0   1   2   1   1   1   1   0   1   1   1   1   0   1   1   1   0   0   1   2   2   0   1   1   0   0   2   1   2   2   1   1   0   0   1   1   2   0   2   0   2   0   0   2   1   1   1   1   0   1   1   1   2   1   1   0   2   1   2   2   0   0   0   1   1   2   0   0   2
 MK-1-13                2   0   2   0   2   2   1   2   1   2   2   0   1   0   1   0   2   1   0   0   1   1   1   0   2   2   0   0   1   2   0   0   1   2   1   1   0   1   1   1   0   2   2   1   0   1   2   2   1   2   1   0   2   2   2   1   1   1   1   1   0   2   1   1   1   1   1   1   1   1   0   0   1   1   1   1   2   1   1   1   0   0   1   1   0   0   0   1   0   2   1   1   1   1   2   1   1   2   1   1   0   0   1   1   0   2   1   0   1   2   2   1   1   0   2   0   0   2   1   2   2   0   2   1   1   0   0   1   1   1   1   0   1   2   1   0   1   1   1   1   1   1   1   0   1   1   0   0   0   1   2   2   0   1   1   0   0   2   1   2   2   0   2   0   0   1   1   1   0   2   0   2   0   0   1   0   1   1   1   1   1   1   1   1   2   2   0   2   1   2   2   0   0   0   1   1   2   1   0   2
 MK-1-14                2   0   2   0   2   2   1   2   1   2   1   0   0   0   1   0   2   1   0   0   1   1   1   0   1   2   0   0   1   2   0   1   1   2   1   0   0   1   1   1   0   2   2   1   0   1   1   2   1   1   1   0   2   2   2   1   1   1   1   1   0   2   1   1   1   1   2   0   1   1   0   1   1   0   1   1   2   1   1   2   0   0   1   1   0   0   0   1   0   1   1   1   1   1   2   1   1   2   1   1   0   0   1   1   2   2   0   0   1   2   2   1   1   0   2   0   0   2   1   2   2   1   1   0   1   0   1   1   1   1   1   0   1   2   1   0   1   1   1   1   1   1   1   0   1   1   0   0   0   1   2   2   0   1   1   0   0   2   2   2   1   0   2   1   0   1   0   1   0   0   0   2   0   0   1   0   1   1   1   1   1   1   2   1   2   2   0   1   1   2   2   0   1   0   1   1   1   2   0   2
 MK-1-15                2   0   1   0   2   2   1   2   1   2   1   0   0   0   1   0   2   0   0   0   1   1   1   0   1   1   0   0   1   2   0   1   1   2   1   0   0   1   1   1   0   2   0   1   0   1   1   2   1   2   1   0   1   2   2   1   1   1   1   1   0   2   1   0   1   1   2   1   1   1   0   0   2   0   2   1   2   1   1   2   0   0   1   1   0   0   1   1   0   1   1   1   1   1   2   2   1   2   1   0   0   0   1   1   1   1   2   0   1   2   2   1   1   0   1   0   0   2   1   2   2   0   1   0   1   0   1   1   1   1   1   0   1   1   1   0   1   1   1   2   1   2   1   0   1   1   0   0   0   1   2   2   0   1   0   0   0   2   2   2   1   1   1   1   0   1   0   1   0   0   1   2   0   0   1   0   1   0   1   1   1   1   2   1   2   1   0   1   1   2   2   0   1   0   1   0   1   2   0   2
 MK-1-16                2   1   2   0   2   2   1   2   1   2   2   0   0   0   1   0   2   2   0   0   1   1   1   0   1   1   0   1   1   1   0   1   1   1   1   0   1   1   1   1   0   2   0   1   0   1   1   2   0   2   0   0   1   2   2   1   1   1   1   0   1   1   1   1   1   1   2   1   1   1   0   0   2   0   2   0   2   1   1   2   0   0   1   1   0   0   1   1   0   1   0   1   1   1   2   2   1   1   1   0   0   0   1   1   1   1   2   0   1   2   1   1   1   0   1   0   0   2   1   2   2   0   1   0   1   0   1   1   2   1   0   0   1   1   2   1   1   0   1   2   1   2   0   0   1   1   0   0   0   1   2   2   1   1   0   0   1   2   2   2   1   1   1   1   0   1   1   0   0   0   1   2   0   0   1   0   1   0   2   0   0   0   2   1   2   1   0   1   1   2   1   0   0   0   1   1   1   2   0   2
 MK-2-1                 1   0   2   0   1   1   1   1   1   0   1   0   1   2   2   1   1   2   1   1   1   1   0   1   2   0   0   1   1   0   1   1   2   1   1   1   1   2   1   0   2   2   0   1   0   0   2   2   0   1   1   1   0   1   0   1   1   2   1   1   1   0   0   1   1   0   1   1   1   1   1   1   1   1   2   0   1   1   0   1   2   1   1   1   1   1   0   1   1   0   2   1   2   0   1   2   2   2   1   1   1   1   1   1   2   1   1   0   1   1   1   2   1   0   1   0   2   0   1   1   2   2   0   0   2   1   1   1   0   0   1   2   0   1   1   0   1   1   2   0   0   0   0   1   2   1   1   2   1   2   1   0   1   1   1   2   2   2   2   1   1   2   0   1   1   1   0   1   1   2   1   0   1   1   1   1   1   2   1   0   2   0   2   0   2   2   1   2   1   1   2   0   2   1   1   1   2   2   0   1
 MK-2-2                 1   0   1   0   1   1   1   1   1   0   1   1   1   2   2   1   1   1   1   1   1   0   0   0   2   0   0   2   1   0   1   2   2   1   1   1   1   2   1   1   2   2   0   2   0   0   2   2   0   2   2   1   0   1   0   1   2   2   1   1   1   0   0   1   1   0   0   1   1   1   1   1   1   1   2   0   1   1   0   1   2   1   1   1   2   1   0   0   1   0   2   1   1   0   1   2   2   2   1   0   1   1   1   1   2   1   1   0   1   1   1   2   1   0   1   1   2   0   1   1   2   2   0   0   2   1   1   1   0   1   1   2   0   1   1   0   1   2   2   0   0   0   0   1   2   1   1   2   1   1   1   1   1   1   1   2   2   2   2   1   1   2   0   1   1   1   0   1   1   2   1   1   2   1   2   1   1   2   0   0   2   0   2   0   2   2   1   2   1   1   1   0   1   1   1   1   2   2   0   1
 MK-2-3                 1   0   1   0   1   1   2   1   1   0   1   1   1   2   2   0   1   1   1   0   1   0   0   0   2   0   0   1   1   0   1   1   2   1   1   1   2   2   1   1   2   2   0   1   0   1   2   2   0   2   0   2   0   1   0   1   2   2   0   1   1   0   0   1   1   0   0   0   1   1   1   2   1   0   2   0   1   1   0   1   2   1   1   1   2   1   0   0   1   1   2   1   1   0   1   2   2   1   1   0   1   1   1   1   2   1   1   0   1   1   1   2   1   1   2   1   2   0   1   1   2   2   0   0   2   2   1   1   0   1   0   2   0   1   1   1   1   2   2   0   0   0   0   1   2   1   1   1   1   1   2   1   1   1   1   1   2   2   2   1   2   2   1   1   1   1   0   1   1   2   0   1   2   1   2   1   1   2   0   0   2   0   2   0   2   2   1   0   1   0   1   0   1   1   1   2   2   2   0   1
 MK-2-4                 1   0   1   0   1   1   2   1   1   0   1   1   1   2   2   1   1   1   1   0   0   0   0   0   2   0   0   1   1   0   1   2   2   1   1   1   1   2   1   1   2   2   0   1   0   2   2   2   0   2   0   1   0   0   0   1   2   2   0   1   1   0   0   1   1   1   0   0   1   1   1   1   1   0   2   0   1   2   0   1   2   1   1   1   1   0   0   0   1   1   2   1   1   0   1   2   0   2   1   0   1   1   1   1   2   0   0   1   2   0   1   2   1   1   2   1   2   0   1   0   1   2   0   0   1   2   1   1   0   1   0   2   1   1   1   1   1   2   1   0   0   2   1   1   2   1   1   2   1   1   2   1   1   1   1   1   2   2   2   2   2   2   1   1   0   1   0   1   1   2   0   1   1   1   2   1   1   1   0   0   2   0   2   0   2   2   1   1   1   0   1   0   1   1   1   2   1   2   0   1
 MK-2-5                 2   0   1   0   1   1   2   1   1   0   1   1   1   2   2   1   1   1   1   0   1   1   0   0   2   0   0   1   2   1   1   2   2   1   1   1   1   2   2   1   2   2   0   1   0   2   1   2   0   2   0   1   1   0   0   1   2   2   0   1   1   0   0   2   1   1   1   0   1   1   1   1   1   0   1   0   1   2   0   0   2   1   1   0   1   0   0   0   1   1   2   1   0   0   0   2   0   0   0   0   2   1   2   1   2   0   0   1   1   0   1   2   1   1   2   2   2   0   1   0   0   2   0   0   1   2   1   1   1   1   0   2   1   1   1   0   1   2   1   0   0   2   1   1   2   1   1   2   1   1   1   1   1   1   1   1   2   2   2   2   1   2   1   1   1   1   0   1   0   2   0   1   1   1   2   1   2   1   2   0   2   0   1   0   2   1   1   1   1   0   1   1   1   1   2   2   1   2   0   1
 MK-2-6                 2   0   1   0   1   1   2   1   1   0   1   1   1   2   2   1   1   1   1   0   2   1   1   0   2   0   0   1   2   2   1   2   1   1   1   1   1   2   2   1   2   2   0   1   0   1   1   2   0   2   0   1   1   0   0   1   2   2   2   1   2   0   0   2   2   1   1   0   1   1   1   1   1   1   1   0   2   2   0   0   2   0   1   0   1   0   1   0   1   1   2   2   1   0   1   2   0   0   0   0   1   0   2   1   2   1   0   1   1   1   2   2   1   1   2   1   1   0   1   1   0   2   0   0   1   1   1   1   1   1   0   2   1   1   1   0   1   2   1   0   0   2   1   1   2   1   1   2   1   1   1   1   1   1   1   1   1   2   2   2   1   2   1   1   1   1   0   1   1   0   0   1   2   1   2   1   2   2   2   0   0   0   0   0   2   1   1   1   1   0   1   1   1   1   2   2   1   1   0   1
 MK-2-7                 2   0   1   0   2   1   2   1   1   0   0   1   1   2   1   0   1   1   2   0   2   1   2   0   2   0   0   1   2   2   1   2   2   0   1   1   1   2   2   1   2   2   0   1   1   1   1   2   0   1   0   1   1   0   0   1   2   2   2   1   2   0   0   1   2   1   1   0   1   1   1   1   1   1   0   1   2   2   0   0   2   0   1   0   1   0   1   0   0   2   1   1   1   0   0   2   0   0   0   0   1   0   1   1   2   1   0   1   1   0   2   2   1   2   1   1   1   0   1   1   0   1   0   1   1   1   1   1   1   1   0   2   1   1   1   0   1   2   0   0   0   2   1   1   2   1   1   2   1   1   2   1   1   1   1   1   1   2   2   2   0   2   1   1   1   1   0   1   1   1   1   1   2   2   2   1   2   2   2   1   0   0   0   0   2   0   1   0   0   0   1   2   1   1   2   2   1   1   1   1
 MK-2-8                 2   0   1   1   2   1   2   1   1   1   0   1   1   2   1   0   1   1   2   0   2   1   2   0   2   0   1   1   2   2   1   2   2   0   1   1   1   2   1   1   2   2   1   1   1   1   1   2   0   1   0   1   1   0   0   1   2   2   2   1   2   1   0   1   2   1   1   0   1   0   1   2   1   0   0   0   0   2   1   0   2   0   1   1   1   0   1   0   0   2   1   1   1   0   0   2   1   0   0   0   1   0   1   1   0   1   0   1   1   0   2   2   1   2   1   1   1   1   1   1   0   1   0   0   1   1   1   1   1   0   0   2   1   1   2   0   1   2   0   0   2   1   2   1   2   1   1   1   0   1   2   1   2   0   1   1   1   2   2   2   0   2   1   1   1   1   0   1   1   1   1   1   2   2   2   1   1   2   2   1   0   0   0   1   2   0   1   0   0   0   1   2   1   1   2   2   1   1   2   1
 MK-2-9                 2   0   1   1   2   1   2   0   1   1   0   1   1   2   1   0   1   1   2   0   2   1   2   0   2   2   1   1   2   1   1   2   2   1   1   1   2   2   1   1   2   2   2   2   2   1   1   2   1   1   0   1   1   0   0   2   2   2   2   1   2   1   1   1   1   0   1   0   0   1   1   2   1   0   0   0   0   2   1   0   2   0   1   1   1   0   1   1   0   2   2   0   1   0   0   1   1   0   1   1   1   0   1   1   1   2   0   1   1   0   2   2   1   2   0   1   1   1   1   1   0   1   0   0   1   1   1   1   1   0   0   2   1   1   2   0   1   1   0   0   2   1   2   1   2   2   1   1   0   1   2   1   2   0   2   1   1   2   0   2   0   2   1   1   1   1   0   1   1   1   1   1   2   2   2   1   1   2   2   1   0   0   0   1   2   0   1   0   0   1   2   2   1   1   2   2   1   1   2   1
 MK-2-10                2   1   2   1   2   1   2   0   1   1   0   1   1   2   1   0   2   0   1   0   1   1   2   0   2   1   1   1   2   1   1   2   2   1   1   1   2   2   1   1   2   2   2   2   2   1   1   2   1   1   0   1   1   0   1   2   2   2   2   1   1   1   1   1   1   0   1   0   0   1   1   2   1   0   0   0   1   2   1   1   2   1   1   1   1   0   1   1   0   2   2   1   1   0   0   1   1   0   1   1   1   0   0   0   1   2   0   1   1   0   2   2   0   2   0   1   1   1   1   1   0   1   0   0   1   0   0   1   1   0   0   2   1   1   2   0   2   1   0   0   1   1   2   1   2   1   1   1   0   2   2   1   2   0   2   1   1   2   0   1   0   1   1   1   1   1   0   1   1   1   1   0   1   2   2   1   1   2   0   1   0   1   0   1   2   0   0   0   0   1   2   2   1   1   1   2   1   1   2   1
 MK-2-11                2   1   2   1   2   1   2   0   1   1   0   1   1   2   1   1   2   0   1   0   1   2   2   0   1   1   1   1   1   1   1   2   1   1   1   1   2   2   1   1   2   2   2   2   2   1   1   2   1   1   2   1   1   0   2   2   2   2   2   1   1   1   1   1   1   0   1   1   0   1   2   2   1   1   0   0   1   2   1   1   2   1   2   1   1   0   1   1   0   2   2   1   1   0   0   1   1   0   2   1   1   0   0   0   1   2   0   1   1   0   2   2   0   2   0   1   2   0   2   1   1   1   1   0   1   0   0   1   1   0   0   2   0   1   2   0   2   2   2   0   1   1   2   1   2   1   1   2   0   2   2   1   2   0   2   1   1   1   0   1   0   1   1   0   2   1   0   1   1   2   1   0   1   1   1   2   1   2   0   1   1   1   1   1   2   0   0   0   1   1   1   2   1   1   1   2   1   1   2   1
 MK-2-12                2   1   2   1   2   1   2   0   2   0   0   1   1   2   1   1   1   1   1   0   1   2   2   0   1   1   1   1   1   1   1   2   2   1   1   0   2   2   1   1   2   1   2   1   2   1   1   2   1   1   2   1   1   0   2   2   2   2   2   1   0   1   1   1   1   0   2   1   0   2   2   2   1   1   1   0   1   2   1   1   2   2   2   2   1   0   1   2   0   2   2   2   1   1   0   1   1   0   2   1   1   1   0   0   1   2   1   1   2   0   2   2   0   2   1   1   2   0   2   0   1   1   1   0   1   0   0   1   1   0   0   1   0   1   2   0   2   2   2   0   1   2   1   1   2   1   0   2   0   1   2   2   2   0   1   1   1   0   0   1   0   1   1   0   2   1   0   1   1   2   1   0   0   1   1   2   1   2   0   1   1   1   1   1   2   0   0   1   1   1   2   1   1   1   0   1   1   1   2   0
 MK-2-13                2   1   2   1   2   2   2   0   1   0   0   0   1   2   1   1   2   1   1   0   1   2   2   1   1   1   1   1   0   1   1   2   2   1   1   0   1   1   1   1   2   1   2   1   2   1   1   2   1   0   2   1   1   0   1   2   2   2   2   1   0   1   1   1   1   0   2   1   0   2   2   2   1   1   1   0   1   2   0   1   2   2   2   2   1   0   1   2   1   2   2   2   1   1   0   1   1   0   2   1   1   1   0   0   1   2   1   1   2   1   2   2   0   2   1   2   2   1   2   1   2   1   1   0   1   0   0   1   1   0   0   1   0   1   1   0   2   2   2   0   1   2   1   1   2   1   0   2   1   0   2   2   2   0   1   1   1   0   0   1   0   1   1   0   2   1   0   1   1   1   1   0   0   1   0   1   1   2   0   1   1   1   1   1   2   0   1   1   0   1   2   1   0   1   0   1   0   1   2   0
 MK-2-14                2   2   2   1   2   1   1   1   1   1   0   0   1   2   1   1   1   2   1   0   1   1   1   0   1   1   1   1   1   1   1   1   2   1   2   0   1   1   0   1   2   1   2   1   2   1   1   2   1   1   2   1   1   1   1   2   2   2   2   1   0   0   1   0   1   0   2   1   0   2   1   2   1   1   1   0   1   2   0   1   2   2   2   1   1   0   1   2   1   2   2   2   1   1   0   0   1   0   1   2   1   1   1   0   1   1   1   1   2   1   1   2   0   1   1   2   2   1   1   1   2   1   1   0   1   0   0   1   1   0   0   1   0   1   0   0   2   2   2   0   1   2   1   1   2   1   1   2   1   1   2   2   2   0   1   1   1   0   0   1   0   0   1   0   2   1   0   1   1   1   0   0   0   1   1   1   0   2   0   1   1   1   1   1   2   0   1   1   0   1   2   0   0   1   1   1   0   1   2   0
 MK-2-15                2   1   1   1   1   1   1   1   0   1   0   0   1   2   1   1   1   2   1   0   1   1   1   0   1   2   1   2   1   1   1   1   2   1   2   0   1   1   0   1   2   1   2   1   2   1   1   1   1   1   1   1   1   1   0   1   2   2   2   1   0   0   2   1   1   0   2   1   1   2   1   1   1   1   1   0   1   1   0   1   1   1   2   2   1   0   1   2   1   2   1   2   1   1   1   0   1   0   1   2   1   1   2   1   2   1   1   1   1   1   1   2   0   1   1   2   2   1   1   1   2   1   1   0   1   0   0   1   1   0   0   1   0   1   0   0   2   2   2   0   2   2   1   1   1   0   1   2   0   1   1   1   2   0   1   1   1   0   0   1   0   0   1   0   2   1   0   2   1   1   0   0   0   1   1   1   0   2   0   1   1   1   2   1   2   0   1   1   1   1   2   0   0   1   1   1   1   2   2   0
 MK-2-16                2   1   1   1   1   1   1   1   0   1   1   0   1   2   1   1   1   2   1   0   1   1   1   0   1   2   1   2   0   1   1   1   2   1   1   0   0   0   0   1   2   1   1   1   2   1   1   1   1   1   1   0   1   1   0   1   2   2   2   1   0   0   2   1   1   0   2   1   1   2   1   1   1   1   1   0   1   1   0   1   1   1   1   2   0   0   1   2   2   2   1   1   1   1   1   1   0   0   0   2   1   1   2   1   2   1   1   0   1   1   1   2   0   1   0   1   2   1   0   1   2   1   1   0   1   0   0   0   1   0   0   1   1   1   1   0   2   2   2   0   2   2   1   1   1   1   1   2   0   1   1   1   2   0   1   1   1   0   0   1   0   0   1   0   2   2   0   2   1   1   0   0   0   1   1   1   0   2   0   1   1   1   1   1   2   0   2   1   1   1   2   0   0   1   0   1   2   2   2   0
 MK-3-1                 1   0   2   1   1   2   0   1   2   2   1   1   1   1   0   2   1   1   0   1   1   2   1   1   1   1   1   1   0   0   0   2   2   0   1   1   1   1   2   2   1   0   1   2   2   0   1   0   0   1   0   2   2   2   0   1   1   1   0   0   1   1   1   0   2   2   1   1   1   1   0   1   1   1   1   1   1   1   1   1   1   1   0   2   1   0   0   1   2   1   2   1   2   1   1   0   1   0   1   2   0   0   2   0   1   1   1   0   1   1   1   0   0   1   2   0   2   1   1   1   1   1   0   2   2   1   0   0   1   2   0   2   1   1   1   1   1   0   2   2   1   2   0   1   2   1   2   1   1   1   1   2   0   2   1   1   2   1   1   1   1   2   0   1   2   2   2   1   1   0   1   1   1   2   0   1   1   1   0   0   1   1   2   1   2   0   2   1   2   1   1   1   2   0   1   2   2   0   2   1
 MK-3-2                 1   0   2   1   1   2   0   1   1   2   2   1   1   1   0   2   1   0   0   1   1   2   1   1   1   1   1   1   0   1   0   2   2   0   0   1   1   1   2   2   1   0   1   2   2   0   0   0   0   1   0   2   2   2   0   1   1   2   0   0   1   1   2   0   2   1   1   2   1   1   1   1   1   1   1   1   1   2   1   1   1   1   0   2   0   0   0   1   2   1   2   1   2   1   1   0   1   0   1   2   1   0   2   0   1   1   0   0   1   1   1   0   0   1   2   0   2   1   1   1   1   0   0   2   2   1   0   0   1   2   0   2   1   1   1   1   1   0   1   2   1   2   0   1   2   1   2   1   1   1   2   2   0   2   1   1   2   1   1   1   1   1   0   1   2   2   2   1   2   0   0   1   2   2   0   1   1   1   0   0   1   1   2   1   2   0   2   1   1   1   1   1   2   0   1   2   2   0   2   1
 MK-3-3                 1   0   2   1   1   2   0   1   0   2   2   0   1   1   0   2   1   0   0   1   1   2   1   0   1   1   1   2   0   1   0   2   2   1   0   1   1   1   2   2   2   0   1   2   2   0   2   0   0   1   0   2   2   1   0   1   2   2   0   1   1   2   2   0   2   1   1   2   1   1   1   2   1   1   1   1   1   2   2   1   1   1   0   1   0   0   0   1   2   1   1   1   2   1   1   1   1   0   1   2   2   0   2   0   0   0   0   0   0   1   2   0   0   1   2   0   2   1   1   1   1   0   0   2   2   0   0   0   1   2   0   1   1   2   1   1   1   1   1   2   1   2   0   1   2   1   2   1   1   1   2   2   0   2   1   1   2   1   1   1   1   1   0   1   2   2   2   1   1   1   0   2   1   2   0   1   1   1   0   0   1   1   1   1   2   0   2   0   1   1   1   2   2   1   1   1   1   0   1   0
 MK-3-4                 1   1   2   1   1   2   0   0   0   2   2   0   1   1   0   1   1   0   0   1   1   2   1   0   1   1   1   2   1   1   0   2   1   1   0   1   1   2   1   2   2   0   1   2   2   0   2   0   0   1   0   2   2   1   0   1   2   2   0   1   1   2   2   0   1   0   1   2   1   1   1   1   1   1   0   1   1   2   1   1   1   1   0   1   0   1   0   2   2   1   1   1   1   1   1   1   1   0   1   2   2   2   2   1   0   0   0   0   0   1   1   0   0   1   2   1   2   1   1   1   1   0   0   2   1   0   0   0   1   2   0   1   1   2   1   0   1   2   1   1   1   2   0   1   2   2   2   1   1   1   2   2   0   2   1   1   2   1   1   1   1   1   0   1   1   2   2   1   1   1   0   2   1   2   0   1   1   1   0   0   0   1   1   1   2   0   2   1   1   2   1   2   2   1   1   0   1   0   2   0
 MK-3-5                 1   1   2   1   1   2   0   0   0   1   1   0   1   1   0   1   1   0   0   1   1   2   1   1   1   1   1   1   1   1   0   2   1   1   0   1   2   2   0   2   2   0   1   2   2   0   2   0   1   1   0   1   2   1   0   1   2   1   0   1   1   1   2   0   1   0   0   1   1   1   1   2   2   0   0   1   1   2   1   1   1   1   1   1   0   1   0   1   2   1   1   1   1   0   1   1   1   0   1   2   2   2   2   1   1   0   0   2   1   1   1   0   0   1   2   1   2   1   1   0   1   0   0   2   2   0   0   0   1   2   0   1   1   1   1   0   1   1   1   1   1   2   0   1   2   2   2   0   1   1   1   2   0   2   1   0   2   1   1   1   1   1   0   2   1   2   2   1   2   1   0   2   1   2   0   1   1   2   0   0   1   1   1   1   2   0   2   1   1   2   1   2   2   1   1   0   1   0   1   0
 MK-3-6                 1   1   2   1   1   2   0   0   0   1   1   0   1   0   0   1   1   0   0   1   1   2   1   1   1   1   2   1   1   1   0   2   1   0   0   1   2   2   0   2   1   1   1   2   2   0   1   0   0   2   0   1   2   1   0   0   2   1   0   1   1   0   2   0   1   0   0   1   1   1   1   2   1   0   0   1   1   2   1   0   1   1   1   1   0   1   0   1   2   1   1   0   1   0   1   1   1   0   1   2   1   2   2   1   1   0   0   2   1   1   1   0   0   1   1   1   1   2   1   0   1   0   0   2   1   0   0   0   1   2   0   2   0   1   1   0   1   2   0   1   1   1   0   1   2   2   2   0   0   1   0   2   0   2   1   0   1   1   1   2   1   1   0   2   1   2   1   1   2   1   0   2   1   2   1   1   1   2   0   0   1   1   2   1   1   0   2   1   0   2   2   2   1   1   1   0   1   0   1   0
 MK-3-7                 2   1   2   1   2   2   0   0   0   1   1   0   1   0   1   0   1   0   0   1   2   2   1   1   1   1   1   1   1   0   0   2   2   1   1   1   1   1   0   2   1   1   1   2   2   0   1   0   0   2   0   1   2   1   0   0   2   1   0   1   1   1   2   0   1   1   0   1   1   1   1   2   1   1   0   0   1   2   1   0   1   2   1   1   0   1   0   1   2   1   0   0   1   0   1   1   0   0   1   2   1   2   2   1   1   0   0   2   0   1   1   0   0   1   1   1   1   2   1   0   1   0   1   2   1   0   0   0   1   2   0   2   0   1   1   0   1   2   0   0   1   1   0   1   1   2   1   0   0   1   1   2   0   2   1   0   1   1   1   1   1   1   0   2   1   1   1   1   2   1   0   2   1   2   1   2   1   2   1   0   1   1   2   2   1   0   2   1   1   2   2   2   1   1   0   0   1   0   1   0
 MK-3-8                 2   1   2   1   2   2   0   0   1   0   0   0   1   0   1   0   1   0   0   1   2   2   1   0   1   1   1   2   1   0   0   2   1   1   1   0   1   1   0   2   0   1   1   0   2   0   1   0   0   2   0   1   2   1   0   0   2   1   0   1   1   1   2   0   1   1   0   1   1   1   1   2   1   1   1   0   1   2   1   0   1   1   1   1   0   1   0   1   2   1   1   1   1   0   2   1   0   1   1   2   1   1   2   1   1   0   0   2   1   0   0   0   1   1   1   1   1   1   1   1   1   0   1   2   1   1   0   0   1   1   0   2   0   1   1   0   1   2   0   0   1   1   0   1   1   2   1   0   0   1   2   2   0   2   1   0   1   1   0   1   1   2   1   2   1   0   1   1   1   1   1   2   2   2   1   1   0   2   1   0   1   1   2   2   1   0   2   1   1   1   2   2   1   1   1   0   1   2   1   0
 MK-3-9                 2   1   2   1   2   2   0   0   1   1   0   0   1   0   1   0   1   0   0   1   1   2   1   1   1   1   1   2   1   0   1   2   1   1   1   0   1   1   1   2   0   1   1   0   1   0   1   0   1   1   0   1   2   0   0   0   2   1   0   1   1   1   1   0   1   1   0   1   0   1   1   2   1   2   2   1   1   2   1   0   0   1   1   1   0   1   0   1   1   1   1   1   1   0   2   1   1   1   2   1   2   1   1   1   1   0   0   2   1   0   0   0   2   1   1   1   1   1   1   1   1   0   1   1   1   1   0   0   1   1   0   2   0   1   1   0   0   2   0   0   1   1   0   1   1   2   1   0   0   1   2   1   0   2   0   0   1   1   0   1   1   2   1   2   1   0   1   1   1   1   1   2   2   2   0   1   0   2   1   0   1   1   2   2   1   0   2   1   1   1   2   2   1   1   2   0   1   2   1   1
 MK-3-10                2   1   2   2   2   2   0   0   1   1   0   0   1   1   1   0   1   0   0   1   1   2   2   0   1   1   1   2   1   0   2   2   1   1   1   0   1   1   1   2   0   1   2   1   1   0   1   0   0   1   0   1   2   0   0   0   0   1   0   0   0   1   1   0   1   1   0   1   0   0   0   2   1   1   2   1   1   2   1   0   0   2   1   1   0   1   0   0   1   1   1   1   0   0   2   1   1   1   2   0   2   1   1   1   1   0   0   1   1   0   0   0   2   1   1   1   1   1   1   1   1   0   1   0   1   1   0   0   2   0   1   2   0   2   1   1   0   2   0   0   1   1   1   1   1   2   2   0   0   0   1   1   0   2   0   0   1   1   0   1   1   2   0   2   1   2   1   1   1   1   1   2   2   2   0   1   0   1   1   0   1   1   1   2   1   1   2   1   1   1   2   1   1   1   2   0   1   2   2   0
 MK-3-11                2   1   2   2   1   2   1   0   1   0   0   0   1   2   1   1   1   1   1   0   1   2   1   1   0   1   1   2   1   0   2   2   1   1   0   0   1   1   1   2   0   1   2   1   1   1   1   0   0   1   0   1   2   0   0   0   0   1   0   0   0   1   1   1   1   1   0   1   0   0   0   1   1   1   2   1   1   2   1   0   0   2   1   1   0   1   0   0   1   0   1   1   0   0   2   1   1   1   1   0   2   1   0   1   1   0   0   1   2   0   0   1   2   2   1   1   1   1   1   1   0   0   2   2   1   1   1   0   1   0   2   2   0   1   1   0   0   1   0   0   1   1   0   1   0   2   2   0   0   0   1   1   0   2   0   0   1   1   0   1   1   2   0   2   1   2   1   1   1   0   1   1   2   2   0   0   0   1   1   1   1   0   1   2   2   1   1   1   1   1   2   1   1   2   2   1   1   2   2   0
 MK-3-12                2   1   2   2   2   2   0   0   1   0   0   0   1   2   1   0   1   1   1   0   1   2   1   1   0   1   0   2   1   0   1   2   1   1   0   1   1   2   1   2   0   2   2   1   1   1   1   0   0   1   0   1   2   0   1   0   0   1   0   0   0   1   1   1   1   0   1   1   0   0   0   1   1   1   2   1   1   2   1   0   0   1   1   1   0   1   0   0   1   0   0   1   0   0   2   2   1   1   1   0   2   1   0   1   1   0   0   1   2   0   0   1   2   2   1   1   1   1   1   0   0   1   2   2   1   1   1   0   1   0   2   2   0   1   1   0   0   1   1   0   0   1   0   1   0   2   2   1   0   1   1   1   0   2   1   0   1   1   0   1   2   2   0   2   1   2   1   1   1   0   1   1   2   2   0   1   1   1   0   1   1   0   1   2   1   0   1   1   1   1   1   1   1   2   2   1   1   2   1   1
 MK-3-13                2   1   2   2   1   2   1   0   1   0   0   1   0   2   1   0   1   1   1   0   1   2   1   1   0   1   0   2   1   0   1   2   1   1   0   1   0   1   1   2   0   2   2   1   1   1   1   0   1   1   0   1   1   0   1   0   0   1   0   0   1   1   1   1   1   0   0   1   0   0   1   1   1   1   1   1   1   2   1   0   0   1   1   1   0   1   0   0   1   0   1   0   0   0   1   2   1   1   1   0   2   1   0   1   0   0   0   1   1   0   0   1   2   2   1   1   1   1   1   0   0   1   2   2   1   1   0   1   1   0   2   1   0   1   1   0   0   1   1   0   0   1   0   1   0   2   1   1   0   1   1   1   0   2   1   0   1   1   0   1   2   2   0   2   2   2   1   2   1   1   0   1   1   2   0   1   0   1   0   1   1   1   1   2   1   0   1   1   1   0   1   1   1   2   2   1   0   2   1   1
 MK-3-14                2   1   2   2   1   2   1   0   1   0   0   1   0   2   0   0   1   1   1   0   1   2   1   1   1   0   0   2   1   1   0   2   1   1   0   1   0   0   1   2   0   2   2   1   1   1   1   0   1   1   0   1   1   0   2   1   0   1   0   0   1   1   1   1   0   0   0   0   1   0   1   1   1   1   1   1   1   2   1   0   0   1   1   2   0   1   0   0   0   0   1   0   0   0   1   2   1   1   1   1   2   1   0   1   0   0   0   1   1   0   1   0   2   2   0   0   1   1   1   1   0   1   1   1   1   1   0   1   1   0   2   1   0   1   1   1   0   1   1   1   0   1   0   1   0   2   1   1   0   1   1   1   0   2   1   0   1   1   1   1   2   2   0   2   2   2   1   2   2   1   0   1   1   2   1   1   0   1   0   0   1   1   1   2   1   0   1   1   1   1   1   1   2   2   2   0   0   2   0   1
 MK-3-15                2   1   2   2   1   2   1   0   1   0   1   1   0   2   0   0   1   1   1   0   1   2   1   1   1   0   0   2   1   1   0   2   1   1   0   1   0   0   1   1   0   2   2   1   1   1   1   0   1   1   0   1   1   0   2   1   1   1   0   0   1   1   1   1   0   0   0   0   2   0   1   1   1   1   1   1   1   2   1   0   0   1   1   2   0   1   0   1   1   0   1   1   0   0   0   2   2   1   1   1   1   1   0   1   0   0   0   2   1   0   1   0   2   2   0   0   1   1   1   1   0   1   1   1   1   1   0   0   1   1   2   1   0   1   1   1   0   2   0   0   0   0   0   2   0   2   1   1   0   1   2   1   0   2   1   1   1   1   1   2   2   2   0   2   2   2   1   2   2   1   1   1   1   2   1   2   1   1   0   0   1   1   1   1   1   0   1   0   1   1   1   1   2   1   2   0   0   2   0   0
 MK-3-16                2   1   1   2   1   2   1   0   1   0   0   1   0   2   1   0   2   1   2   0   2   2   1   1   1   0   0   2   1   1   1   2   0   2   0   1   0   0   1   2   0   2   2   2   1   1   1   0   1   1   0   1   1   0   2   1   0   0   0   0   1   2   0   1   0   0   1   0   2   0   1   0   2   2   0   1   2   2   0   0   0   1   2   2   0   1   0   1   1   0   1   0   0   0   1   2   2   1   1   2   1   1   0   1   0   0   0   2   1   0   1   1   2   2   0   0   1   1   0   1   0   1   1   0   1   1   0   0   1   0   2   1   0   1   1   2   0   1   0   0   0   0   0   2   0   2   2   1   0   2   2   1   0   2   1   1   1   0   1   2   2   2   1   2   2   2   2   2   2   1   1   1   1   2   1   1   1   1   0   0   0   1   1   1   1   0   1   0   1   1   1   1   2   2   1   0   0   2   0   0
 MK-4-1                 1   1   1   1   1   0   0   0   2   0   1   1   1   2   0   1   2   2   1   1   1   2   2   1   1   2   0   1   2   0   2   1   2   0   0   2   1   1   1   1   1   0   1   1   1   0   1   0   0   1   2   1   1   1   1   1   1   1   0   1   1   1   1   1   1   2   1   1   2   1   2   1   0   0   1   2   0   2   2   0   1   1   1   0   0   2   0   2   2   1   1   1   1   0   0   2   1   0   1   0   1   1   1   0   1   1   2   2   0   1   1   0   1   2   0   2   1   0   0   1   1   1   2   2   1   0   2   0   1   1   1   2   1   1   1   1   1   2   1   1   1   0   1   1   0   0   1   0   2   0   0   2   1   1   1   1   2   2   1   2   0   1   1   1   1   1   2   1   2   1   1   1   1   1   1   2   2   0   1   0   2   1   0   1   1   2   1   1   0   2   1   0   1   2   0   1   2   1   1   2
 MK-4-2                 1   1   1   1   1   0   0   0   2   0   1   1   2   1   0   1   2   2   1   0   1   2   2   1   1   2   1   2   2   0   2   1   2   1   0   1   1   0   1   1   1   0   1   1   0   0   0   0   0   1   2   1   1   1   1   0   1   1   0   0   0   2   2   1   1   2   1   1   2   1   1   1   0   1   1   2   0   2   2   0   1   1   1   0   0   2   0   2   0   1   1   1   1   0   0   2   1   0   2   0   1   0   0   0   1   1   1   1   0   0   1   0   1   2   0   2   1   1   0   1   2   1   2   2   1   0   2   0   1   1   2   2   1   1   1   1   2   1   1   1   1   0   1   1   0   0   0   0   2   0   0   1   1   1   2   1   2   2   1   2   0   1   1   1   0   1   2   1   2   1   1   1   1   0   1   1   1   1   1   0   2   1   0   1   2   2   1   1   0   2   1   0   1   2   0   1   1   1   1   2
 MK-4-3                 1   0   1   1   1   0   0   0   2   1   1   1   2   1   0   1   2   2   1   0   1   2   2   1   2   2   0   2   2   1   2   1   1   1   0   1   1   0   1   1   1   0   1   0   0   1   1   0   0   1   2   1   1   1   1   1   1   1   0   1   1   2   2   1   1   1   1   1   2   1   1   1   0   1   1   2   0   2   2   0   1   0   1   0   0   1   0   2   0   1   1   2   1   0   0   2   2   0   2   0   1   0   0   0   2   1   2   1   0   0   1   0   0   2   0   2   1   1   0   1   2   1   1   1   1   1   2   0   1   1   2   2   1   1   1   1   2   1   1   1   1   0   1   1   0   1   1   0   2   0   1   1   1   1   1   1   2   2   1   2   0   1   1   2   0   1   2   1   2   1   1   1   1   0   1   2   2   1   0   0   2   1   0   1   2   2   1   1   0   2   1   1   1   2   0   1   1   1   1   1
 MK-4-4                 1   0   1   1   1   1   0   0   2   2   2   1   2   1   0   1   1   2   1   0   1   2   2   1   2   2   0   1   1   1   2   1   1   2   0   1   1   0   1   1   1   0   1   0   0   1   1   0   0   1   2   1   1   2   1   0   2   1   0   1   0   1   2   1   1   1   1   1   2   1   1   1   0   1   1   2   0   1   2   0   1   1   1   0   0   1   0   2   0   1   1   2   1   0   0   2   2   1   2   0   1   0   0   0   2   1   2   1   1   0   1   0   0   2   1   2   1   0   1   2   2   1   1   1   1   1   2   0   1   0   2   2   1   1   1   1   1   1   1   1   1   0   1   0   0   1   1   0   2   0   1   1   2   1   1   1   2   2   1   2   0   1   1   2   0   1   2   1   2   0   1   1   1   0   1   2   2   1   1   1   1   1   0   1   2   2   1   1   0   2   0   0   2   2   0   1   1   1   1   0
 MK-4-5                 1   0   1   1   1   1   0   0   2   2   2   1   2   1   0   1   1   2   1   0   1   2   2   1   2   2   1   1   1   1   2   1   1   2   0   1   2   0   1   1   1   0   1   0   1   1   1   0   0   1   1   1   1   1   1   1   2   2   0   1   0   1   2   0   0   1   1   1   1   1   2   1   0   1   1   2   0   1   2   0   1   1   1   0   0   0   0   2   0   1   1   2   1   0   0   2   2   1   1   0   1   0   0   0   1   1   2   1   1   0   1   0   0   2   1   2   1   1   1   2   2   2   1   2   1   1   2   0   1   0   1   2   1   1   1   1   1   0   2   1   1   0   1   0   0   0   2   0   2   0   1   1   2   1   1   1   2   2   1   2   0   2   1   2   0   1   2   1   2   0   1   1   1   0   1   1   2   1   1   2   1   1   0   1   1   1   2   1   0   2   0   0   2   2   0   2   1   1   1   1
 MK-4-6                 2   0   1   0   1   1   1   0   2   2   2   1   1   1   0   0   2   2   1   0   1   2   2   1   2   2   1   1   1   1   2   2   1   2   0   1   2   1   0   1   1   0   1   0   2   1   1   0   0   2   1   1   1   1   1   1   2   2   0   1   0   2   2   0   0   1   1   1   2   1   2   1   1   1   1   2   0   0   2   0   0   1   1   0   0   0   0   2   1   1   1   2   1   0   0   2   2   1   1   0   1   0   0   0   2   0   2   1   1   1   0   0   0   2   1   2   1   2   1   1   2   2   0   2   1   1   2   0   0   0   1   2   1   1   0   1   1   0   2   0   1   0   1   0   0   0   1   0   2   0   1   0   1   1   0   1   2   2   1   2   1   2   1   1   0   1   2   1   2   0   1   1   1   1   1   1   2   1   1   2   1   1   0   1   1   1   2   1   0   2   1   0   2   2   1   2   1   1   1   1
 MK-4-7                 2   0   1   0   1   1   2   0   2   2   2   1   1   1   0   0   2   2   1   1   1   2   2   1   1   2   1   1   1   1   2   2   2   1   0   1   2   0   0   1   1   0   1   0   2   0   1   0   0   2   1   1   1   1   1   1   2   2   0   1   0   2   2   0   0   1   2   1   2   1   1   1   1   2   1   2   0   1   1   1   0   1   2   0   0   0   1   2   1   1   1   2   2   0   0   1   2   1   1   1   2   0   0   0   2   0   2   1   1   1   0   0   0   2   1   2   1   2   1   1   2   1   0   2   1   1   2   0   0   0   1   2   1   1   0   1   1   0   2   0   1   0   1   0   0   0   1   0   2   0   1   0   1   1   0   1   1   2   1   1   0   2   0   1   0   1   2   1   2   2   1   1   1   1   1   0   2   1   1   2   1   1   0   1   1   1   2   1   0   2   0   0   2   2   1   2   1   1   0   1
 MK-4-8                 1   0   2   0   1   2   2   1   0   2   2   1   1   1   0   1   2   2   1   0   1   2   2   1   1   2   1   2   1   1   2   2   2   1   0   1   2   0   0   1   1   0   1   0   2   1   1   1   1   2   1   0   1   1   1   1   2   2   0   1   0   0   2   0   0   1   2   1   2   1   1   1   1   2   1   2   0   1   1   1   0   2   2   0   0   0   1   2   1   1   1   2   2   1   0   2   2   1   1   1   2   0   0   0   2   0   2   1   1   1   0   1   0   2   1   2   1   2   1   1   1   1   0   2   1   1   2   0   0   2   1   1   1   1   0   1   1   0   2   0   1   0   1   0   0   0   1   1   2   0   2   0   1   1   1   0   1   2   1   1   0   2   0   1   0   1   2   1   2   2   1   1   1   1   1   0   2   1   1   2   1   1   0   1   1   1   2   1   0   2   0   0   2   2   1   2   1   1   0   1
 MK-4-9                 1   0   2   0   1   2   2   1   0   2   1   1   1   1   0   1   2   2   1   0   1   2   2   1   1   2   1   2   1   1   2   1   1   1   0   1   1   0   0   1   1   0   1   0   2   1   1   2   1   2   1   1   1   0   1   1   2   2   0   1   0   1   2   0   1   0   2   1   2   1   1   1   1   2   1   2   0   0   1   1   1   2   1   1   0   0   1   2   1   1   1   2   2   1   0   2   2   1   1   1   2   1   0   0   2   0   2   1   1   1   0   1   1   2   1   2   1   2   1   1   1   1   0   1   1   0   2   0   0   1   1   1   1   1   0   1   1   0   2   1   1   1   1   0   0   1   1   1   2   1   2   1   1   2   0   0   1   2   0   1   0   2   0   1   0   1   1   1   2   2   1   1   1   1   1   0   2   1   1   2   1   1   0   0   1   1   1   1   0   2   1   0   2   2   2   2   1   1   0   1
 MK-4-10                1   0   2   0   1   2   2   1   0   1   1   1   1   1   0   1   1   2   1   0   1   2   2   1   0   2   1   2   1   1   2   0   1   1   0   0   1   0   1   1   1   0   0   0   2   1   1   2   1   2   1   1   2   0   1   1   2   2   0   1   0   1   2   1   1   0   2   1   2   1   1   0   1   2   1   2   0   0   1   0   1   2   1   1   1   0   1   2   1   2   1   2   2   1   0   2   2   2   1   1   2   1   0   0   2   0   2   0   1   2   0   0   1   2   1   1   2   2   1   1   2   1   0   1   2   0   2   0   0   1   1   1   2   0   0   1   1   0   2   1   1   1   1   1   0   2   1   0   2   1   2   1   1   2   0   0   1   2   0   1   0   2   0   1   0   1   1   1   1   2   1   1   1   0   1   1   2   1   0   2   1   2   0   0   1   0   1   0   0   2   0   0   2   1   2   1   1   1   0   1
 MK-4-11                1   0   2   1   1   2   2   1   0   1   2   1   1   1   1   1   1   2   0   0   1   2   2   1   0   2   1   2   1   0   2   0   2   1   0   1   1   1   1   1   0   0   0   0   2   1   1   2   1   2   1   1   2   0   1   1   2   2   0   1   1   1   1   1   1   0   2   1   2   1   1   0   1   2   1   2   0   0   1   0   1   1   1   1   1   0   1   1   1   2   1   2   1   1   0   2   2   2   1   1   1   1   1   1   2   0   2   0   1   1   0   0   1   2   1   1   2   2   2   1   2   1   0   1   2   1   2   0   0   1   2   1   2   0   0   1   1   1   2   1   1   2   1   1   0   2   1   0   2   1   2   1   1   2   0   0   2   2   1   1   0   2   0   1   0   1   1   2   1   2   1   1   1   0   1   1   2   1   0   2   1   2   1   0   1   0   1   1   0   1   0   0   1   1   2   2   1   1   0   1
 MK-4-12                1   0   2   1   1   1   2   1   0   1   2   1   1   1   0   1   1   1   1   0   1   2   2   2   0   1   1   1   1   1   2   0   1   0   1   1   1   1   1   1   0   0   0   0   2   1   1   2   1   2   1   1   2   0   1   1   1   2   0   0   1   1   1   1   1   0   1   1   2   2   1   0   1   2   2   2   0   1   1   0   1   1   0   1   1   0   0   1   1   2   1   2   0   1   0   1   0   2   1   1   1   1   1   1   2   0   2   0   1   0   0   0   0   2   1   1   2   2   2   1   2   1   0   1   2   2   2   0   0   1   2   1   2   0   0   0   1   1   2   1   0   1   1   1   1   2   1   0   2   1   2   0   0   2   1   0   2   2   1   1   0   1   0   1   1   1   1   2   1   2   1   1   1   0   1   1   2   1   0   2   1   2   1   0   1   1   1   1   1   1   0   0   1   1   2   2   1   1   0   1
 MK-4-13                1   0   2   1   1   1   2   1   0   2   2   1   1   1   0   1   1   0   1   0   1   2   2   2   0   1   1   1   1   0   2   0   1   0   0   0   1   1   1   1   0   1   0   1   2   1   1   2   1   2   1   1   1   0   1   1   1   2   1   0   1   1   1   1   0   0   0   1   1   2   0   0   1   2   2   2   0   1   1   0   1   1   0   1   1   0   0   1   0   2   1   2   0   1   0   1   0   1   1   1   1   1   1   1   2   0   2   0   1   0   0   0   0   2   1   1   1   2   2   1   2   1   0   1   2   2   2   0   0   1   2   1   2   0   0   0   1   0   2   1   0   1   1   1   1   1   1   0   1   1   2   0   0   2   1   0   2   2   0   0   1   1   0   1   1   1   1   1   0   2   2   1   1   1   1   1   2   1   0   2   0   1   1   1   1   1   1   1   0   1   0   0   1   1   2   2   1   1   1   1
 MK-4-14                1   0   2   0   1   1   2   1   0   1   2   0   1   1   0   1   1   0   1   1   1   2   2   2   0   2   0   1   1   0   2   0   1   0   0   0   1   2   2   1   0   1   0   1   2   2   1   1   1   2   0   1   2   0   1   1   1   2   1   0   1   2   1   1   0   0   0   2   1   1   0   0   1   2   2   2   0   1   1   0   1   1   0   1   1   0   1   1   0   1   1   2   0   1   0   1   0   1   1   1   1   1   1   1   2   0   2   0   1   0   0   0   0   2   1   1   1   2   1   1   1   1   0   1   2   2   2   0   0   1   2   1   2   0   0   0   1   1   1   1   0   2   1   1   1   1   1   0   1   1   2   0   0   2   1   0   2   1   0   0   1   1   0   1   1   1   1   1   0   2   2   0   1   0   1   1   2   2   0   2   1   1   1   1   1   1   1   1   0   1   0   0   1   1   2   2   1   1   1   2
 MK-4-15                2   0   0   1   1   1   2   0   0   1   2   0   0   1   0   1   1   0   1   1   1   2   2   2   1   2   1   1   0   0   1   0   1   0   0   0   1   2   2   1   0   2   0   1   2   2   1   1   1   2   0   1   2   1   1   1   1   2   1   0   2   2   1   1   0   0   0   2   1   1   0   0   1   2   2   2   1   1   1   0   0   1   0   1   1   0   1   1   0   1   1   0   1   1   0   1   0   1   0   0   1   1   1   0   2   1   1   2   1   0   0   0   0   2   1   1   1   2   0   1   1   1   0   1   1   2   2   0   0   1   2   1   2   0   0   0   2   1   2   1   0   2   1   1   1   1   1   1   1   1   2   0   0   1   1   1   2   1   0   0   1   1   0   1   1   1   1   1   0   1   2   0   1   0   1   1   2   2   0   2   1   1   1   1   1   2   1   1   0   1   0   0   1   1   1   2   0   1   1   2
 MK-4-16                2   0   0   1   0   0   2   0   0   1   2   0   0   1   0   1   1   0   1   1   1   2   1   2   1   1   1   0   1   0   2   0   1   0   0   0   0   2   2   1   0   2   1   1   2   2   0   1   1   2   1   1   1   1   1   0   1   2   0   0   2   1   1   1   1   0   0   2   1   1   0   0   1   2   2   2   1   1   1   0   0   1   0   1   1   0   1   1   0   1   1   0   1   1   0   0   0   1   0   0   1   1   1   0   2   1   1   2   1   0   0   0   0   2   1   1   1   2   0   1   1   1   0   1   1   2   2   0   0   1   2   1   2   0   0   0   2   2   2   1   0   1   1   1   1   1   1   2   1   1   1   0   1   1   1   1   2   1   0   0   2   1   1   1   1   1   1   1   0   1   2   0   1   0   1   1   2   1   0   2   1   1   1   2   1   2   0   2   0   1   0   0   1   1   1   2   1   1   1   2
 MK-5-1                 0   2   0   1   0   1   1   1   1   1   1   0   2   0   1   0   1   1   0   1   2   1   0   0   2   2   1   0   1   1   2   1   2   1   2   1   1   2   1   0   1   1   2   1   0   1   2   0   0   2   1   2   0   1   2   1   0   1   2   2   1   1   1   1   1   2   0   1   2   0   2   1   1   1   1   1   0   1   2   1   1   0   1   1   0   0   1   2   2   2   2   0   1   1   0   2   0   1   1   0   2   2   1   1   0   1   1   2   2   2   0   1   1   0   0   1   1   0   0   2   2   2   1   1   1   1   0   1   0   1   2   1   1   2   1   1   0   1   2   1   1   0   0   1   1   1   2   2   2   1   1   2   1   0   2   2   2   1   2   1   1   2   2   1   0   1   2   1   1   1   1   2   1   2   0   1   0   1   1   1   1   2   0   2   1   0   2   1   0   2   2   1   0   0   1   2   1   1   2   1
 MK-5-2                 0   2   0   1   0   1   1   1   1   1   1   0   2   0   1   0   1   1   0   0   2   1   0   0   2   2   1   0   1   0   2   0   2   1   2   0   1   2   1   0   1   1   2   0   0   1   2   0   0   2   1   2   0   1   2   1   0   1   2   2   1   1   0   1   1   2   0   1   1   0   1   1   1   1   1   1   0   1   2   1   2   0   0   1   1   0   1   2   2   2   2   0   0   1   0   2   1   1   1   1   2   2   1   1   0   1   1   2   1   2   0   1   1   0   0   1   1   0   0   2   2   2   1   1   0   1   0   1   0   1   2   1   1   2   1   1   1   1   2   1   1   0   0   1   1   1   2   2   2   1   1   2   1   1   2   2   2   1   2   1   1   2   2   1   0   1   2   1   1   1   1   1   1   2   0   0   0   1   1   1   1   2   0   2   1   0   2   1   0   2   2   2   1   0   1   2   0   1   2   1
 MK-5-3                 1   2   0   0   0   1   1   1   0   1   1   0   2   0   1   0   0   1   0   1   2   1   1   0   2   2   1   0   1   1   2   1   2   1   2   0   2   2   1   0   2   1   1   0   1   1   2   0   1   2   1   2   0   2   2   1   0   1   2   1   1   2   1   1   0   2   0   1   2   0   1   1   0   1   1   1   0   1   2   1   2   0   1   1   1   1   1   2   2   2   2   0   0   1   0   2   1   1   0   1   2   2   1   1   0   1   2   1   1   1   0   1   2   0   0   1   1   1   0   2   2   2   1   1   0   2   0   1   0   1   2   1   1   2   1   1   1   1   2   2   1   0   0   1   1   1   1   2   2   0   1   2   1   2   2   2   2   1   2   2   1   2   2   1   0   1   2   2   1   1   1   2   1   2   0   0   0   1   1   1   1   2   0   2   1   0   2   1   0   2   2   2   1   1   1   1   0   1   1   1
 MK-5-4                 1   2   0   0   0   1   1   2   0   1   1   0   2   0   1   0   1   1   0   2   2   1   1   0   2   1   1   1   0   1   2   0   2   1   2   0   2   2   1   0   2   1   1   0   1   2   2   1   1   0   1   2   0   1   2   2   0   1   2   1   1   1   1   1   0   2   0   1   2   0   1   2   0   1   1   1   0   1   2   1   1   0   1   1   1   1   1   2   2   2   2   0   0   1   0   2   2   1   0   1   2   2   1   0   0   1   2   1   1   1   0   0   2   0   0   1   1   1   0   1   2   2   1   1   0   2   0   1   0   1   1   1   1   1   1   1   1   1   2   2   1   0   0   1   1   1   1   2   2   0   1   1   1   2   2   2   2   1   2   2   1   2   2   1   0   1   2   2   1   2   1   2   1   2   0   1   0   1   1   1   1   1   1   2   1   2   2   1   1   2   2   2   1   1   0   1   0   2   2   0
 MK-5-5                 2   2   0   0   0   0   1   1   0   1   1   0   2   1   1   0   1   1   0   2   2   1   1   0   2   1   0   1   0   1   2   0   1   1   2   0   2   1   1   0   2   0   2   0   0   2   1   1   1   0   1   2   0   1   2   2   0   1   1   1   1   1   2   1   0   1   0   1   2   0   1   2   0   1   2   1   1   1   2   1   1   0   1   1   1   1   1   2   2   2   1   0   0   1   0   2   2   0   1   1   1   1   1   0   2   1   2   1   1   1   0   0   2   0   0   1   1   1   0   1   2   2   1   1   0   2   0   1   0   1   2   0   1   1   1   1   1   1   2   2   1   1   0   1   1   1   1   1   2   0   1   0   1   2   2   1   2   1   0   2   1   2   2   0   0   1   1   2   2   1   1   2   1   1   0   1   0   1   2   1   1   1   1   1   1   2   1   1   1   2   2   2   1   1   0   1   0   2   1   0
 MK-5-6                 2   2   0   0   0   0   1   1   0   2   0   0   2   1   1   0   0   1   0   2   2   1   1   0   1   0   0   1   0   1   2   0   1   1   2   1   2   1   1   0   2   0   2   0   0   2   1   1   1   0   1   2   0   1   2   1   0   0   1   0   1   1   2   1   0   2   0   1   2   0   0   2   0   1   2   1   1   1   2   1   1   0   0   1   1   1   1   2   2   2   1   0   0   1   0   2   2   0   1   1   2   0   1   0   2   1   2   1   1   1   0   0   2   1   0   1   1   1   0   1   2   1   1   1   1   2   1   0   0   1   2   0   1   1   1   2   2   1   2   2   1   0   0   0   1   0   1   1   2   0   1   0   1   2   2   1   2   1   0   2   1   2   2   0   0   1   1   2   2   1   1   2   1   1   0   1   0   1   2   0   2   1   1   1   1   2   1   1   1   2   2   2   1   0   0   1   0   2   1   1
 MK-5-7                 2   2   0   0   0   0   1   1   0   2   1   0   2   1   1   0   1   2   0   2   2   1   1   0   1   1   1   1   0   1   2   0   1   1   2   2   2   1   1   0   2   0   2   0   0   2   1   1   1   0   1   2   0   1   2   1   1   0   1   0   1   1   2   1   0   2   1   2   1   1   0   1   0   1   2   1   0   1   2   1   0   0   0   1   1   0   1   2   2   2   1   0   0   1   0   2   2   0   1   2   1   0   1   0   1   1   2   1   1   1   0   0   2   1   0   1   1   1   0   1   2   1   1   1   1   2   1   0   0   1   2   0   1   1   1   2   2   1   2   2   1   0   0   0   1   0   2   1   2   0   1   0   1   2   2   1   2   1   0   2   1   1   2   0   0   1   1   2   2   1   1   2   1   1   0   0   0   1   2   0   2   1   1   1   1   1   1   1   1   2   2   2   1   0   0   1   1   2   1   1
 MK-5-8                 2   2   0   1   0   0   2   1   0   2   1   0   2   1   1   0   1   2   1   1   2   2   1   0   1   1   1   1   1   0   2   0   1   1   2   2   2   1   1   0   2   0   2   0   1   2   1   1   1   0   1   1   0   2   2   1   1   0   1   0   1   1   2   1   0   2   1   1   1   2   0   2   0   1   2   1   0   1   2   1   0   0   1   2   1   0   1   2   2   2   2   1   0   1   0   1   1   0   1   2   1   0   2   0   2   1   1   2   2   0   0   1   2   1   0   1   1   2   0   1   2   2   1   1   2   2   1   0   0   1   2   0   1   1   1   1   2   1   2   2   1   0   0   1   1   0   2   1   2   0   1   0   2   2   2   1   1   1   1   2   2   1   2   0   0   1   1   2   1   1   1   2   1   1   2   0   0   1   2   1   2   1   1   1   1   1   1   1   1   2   2   1   2   0   0   1   1   2   1   0
 MK-5-9                 2   2   0   1   0   1   2   0   1   2   1   0   2   1   1   0   1   2   1   1   1   2   1   0   1   1   1   1   1   0   2   0   1   1   2   2   2   1   1   0   2   1   2   0   2   2   1   1   0   0   1   1   1   2   1   1   1   0   1   0   1   1   2   1   0   2   1   2   1   2   0   2   0   1   2   1   0   1   2   1   1   0   1   2   1   0   1   2   2   2   2   1   0   1   0   1   0   0   1   2   1   0   2   0   2   1   1   2   2   1   0   1   2   1   0   1   1   2   0   1   1   1   1   1   2   2   1   0   1   1   2   0   1   0   1   1   2   1   2   2   1   0   0   1   1   1   2   1   1   0   1   0   2   2   2   1   1   1   1   2   2   1   2   0   0   2   1   2   1   1   1   2   1   1   2   0   0   1   2   1   1   1   1   1   1   2   1   1   1   2   2   1   2   0   0   1   1   2   1   0
 MK-5-10                2   2   0   1   0   1   2   0   1   2   1   0   1   1   1   0   1   2   0   1   1   1   0   0   1   1   1   1   1   0   2   0   1   1   2   2   2   2   2   0   2   0   2   0   2   2   1   1   0   0   1   2   1   2   1   1   1   0   1   0   1   1   1   1   0   2   1   2   1   2   0   2   1   1   2   1   0   0   1   1   1   0   1   2   2   0   1   2   2   2   1   0   0   1   0   1   0   0   1   2   1   0   2   0   1   1   1   2   2   0   1   1   1   1   0   1   0   2   0   1   1   1   1   1   2   2   1   0   1   1   1   0   1   1   1   1   2   1   2   1   1   0   0   2   1   1   1   1   1   1   1   0   2   2   2   2   1   1   1   2   2   1   2   1   0   2   1   1   0   1   1   2   1   2   2   0   0   1   2   1   1   1   1   1   1   2   1   1   1   2   2   1   2   0   0   1   1   2   1   0
 MK-5-11                2   2   1   0   0   1   2   1   1   2   1   0   1   1   1   0   0   1   0   1   1   1   0   0   1   1   1   1   2   0   2   0   1   1   2   2   2   2   2   0   2   0   2   0   1   2   1   1   0   0   1   2   1   1   1   2   1   1   1   0   2   1   1   1   1   2   2   2   1   2   1   2   1   1   2   1   0   0   1   1   1   0   0   2   1   0   1   2   2   2   1   0   0   1   0   1   1   0   1   1   1   0   2   0   1   1   1   2   2   0   1   0   1   1   0   2   0   2   1   2   1   1   1   1   2   2   1   0   1   1   1   0   1   1   0   0   2   1   2   1   1   0   0   2   1   1   0   1   1   2   1   0   1   2   2   2   1   1   1   2   2   1   2   1   0   2   1   0   0   0   1   2   1   2   2   0   0   1   1   1   1   1   1   1   1   2   1   1   1   2   2   1   2   0   1   2   1   1   1   0
 MK-5-12                2   2   1   0   0   1   2   1   0   2   1   0   1   0   1   0   0   1   1   1   1   1   0   1   1   0   0   2   2   0   2   1   1   0   2   2   1   1   2   0   1   1   1   0   2   2   1   1   2   0   1   2   1   1   1   1   0   1   0   0   2   1   1   0   1   2   2   2   1   2   1   2   0   1   2   1   0   0   1   1   2   0   0   2   1   1   1   2   2   2   1   0   0   1   0   1   1   0   1   1   1   0   2   0   0   1   2   2   2   0   1   0   1   1   0   2   1   2   1   2   2   1   1   2   2   2   2   0   1   1   1   0   1   1   0   0   2   0   1   1   2   0   0   1   1   1   0   1   1   2   1   0   1   2   2   2   1   1   1   2   2   1   2   1   0   2   1   1   1   0   1   2   1   2   1   0   0   1   1   1   2   1   1   1   0   2   1   1   1   2   2   1   2   0   1   1   1   2   1   0
 MK-5-13                2   2   1   0   0   1   2   1   0   2   1   1   1   0   1   0   0   1   1   1   1   1   0   1   1   1   2   2   2   0   2   1   1   0   1   2   1   2   2   0   0   0   1   0   2   2   0   1   2   0   1   2   1   2   1   1   0   1   0   1   2   1   2   0   0   2   1   1   1   2   1   1   0   1   1   1   0   1   1   1   1   1   0   1   2   1   1   2   2   2   1   0   1   1   0   2   1   1   1   1   0   1   2   0   0   1   1   1   2   0   0   0   1   1   0   2   1   2   1   2   2   2   1   2   2   1   1   1   1   1   1   1   1   0   0   0   2   0   0   1   2   0   1   1   1   1   0   1   1   1   1   1   1   2   2   2   1   1   1   2   1   1   2   1   0   2   1   1   1   1   1   1   2   1   1   0   0   1   1   1   2   1   2   1   0   2   1   1   1   1   2   1   2   0   1   1   0   2   0   0
 MK-5-14                2   2   0   0   0   1   2   1   0   2   0   2   1   0   1   0   0   2   1   1   0   1   1   1   1   1   2   2   2   1   2   0   1   2   1   2   1   2   2   0   0   0   1   0   2   2   0   1   1   0   1   2   2   2   1   1   0   2   0   1   2   1   2   1   1   2   1   1   1   1   1   1   1   0   2   1   0   1   0   1   1   1   0   1   2   0   1   1   2   2   1   1   1   1   0   2   1   1   1   1   2   1   2   0   0   1   1   1   2   1   0   1   1   0   0   2   1   1   1   1   2   2   0   2   2   1   1   1   1   0   1   1   1   1   0   0   2   0   0   1   2   0   1   1   1   1   0   1   0   1   1   1   1   2   2   1   2   1   1   2   1   1   1   1   0   2   1   1   1   1   1   1   2   1   1   0   1   1   1   1   2   1   2   1   0   2   1   1   0   1   2   1   2   1   1   1   0   2   0   0
 MK-5-15                2   2   1   0   0   1   2   1   0   2   0   2   1   0   1   0   1   2   1   1   0   0   1   1   1   1   2   2   2   2   1   0   1   2   1   2   1   1   2   0   0   0   1   0   2   2   0   1   1   0   1   2   2   2   1   1   0   2   0   1   2   1   2   1   1   1   1   2   1   1   1   1   1   1   2   1   0   1   0   0   0   1   0   1   2   0   1   2   2   2   1   0   1   1   0   2   1   1   1   1   1   1   2   0   0   1   1   1   2   1   0   1   1   0   0   2   1   1   2   1   2   2   0   2   2   1   2   2   0   0   1   0   1   1   0   0   1   0   0   1   2   0   1   1   1   1   0   1   0   1   1   1   1   2   2   1   2   0   1   2   1   2   1   1   0   2   1   1   1   1   1   1   2   1   1   0   1   1   1   1   1   1   2   1   0   2   1   1   0   1   1   1   2   1   0   1   0   2   0   0
 MK-5-16                2   2   1   0   1   1   1   1   0   1   0   2   1   0   2   1   1   2   1   2   0   0   1   1   1   1   2   2   2   2   1   0   1   2   1   1   1   1   2   0   0   0   1   0   2   1   0   1   1   0   1   2   1   1   1   1   0   2   0   1   2   1   1   1   0   0   1   2   1   1   0   0   0   1   2   1   0   1   0   0   0   1   0   1   2   0   1   2   2   2   1   1   1   1   0   1   1   1   1   1   1   1   2   1   0   1   1   1   2   1   0   1   1   0   0   2   2   2   2   1   2   2   0   1   2   0   2   2   1   1   1   0   1   0   0   1   1   0   1   1   2   0   1   1   1   0   0   1   0   1   1   0   1   2   2   1   2   1   1   2   1   2   1   1   0   2   1   0   1   1   1   1   2   1   1   0   1   1   1   1   2   1   2   1   0   2   1   1   0   1   1   2   2   0   0   1   0   2   0   1
 MK-6-1                 0   1   0   2   0   1   2   1   1   0   1   1   1   2   0   2   1   2   1   0   0   1   2   1   1   0   1   2   2   0   2   0   1   0   0   1   2   0   2   1   0   2   0   2   1   0   2   0   2   1   1   2   1   1   2   1   0   2   0   2   1   2   1   1   1   0   1   2   1   0   1   1   0   0   1   0   1   2   0   1   0   2   1   1   1   1   0   1   1   2   2   2   0   1   1   2   1   2   1   0   1   2   0   1   1   1   2   1   1   1   2   1   1   2   1   2   0   2   2   0   2   2   2   2   1   2   2   0   2   2   1   1   0   1   0   2   0   1   1   2   1   1   1   0   2   1   2   1   0   1   2   0   0   2   1   2   1   1   1   1   2   0   1   1   2   1   2   2   2   0   1   1   1   1   0   0   2   2   1   1   1   0   2   1   2   0   0   0   1   1   1   1   1   2   1   0   2   1   2   0
 MK-6-2                 0   1   0   1   0   1   2   1   1   1   1   1   1   2   0   1   1   2   1   0   0   1   1   1   1   0   1   2   2   0   2   0   1   1   0   1   2   0   2   0   1   2   0   2   1   2   2   0   2   1   1   2   1   1   2   1   0   2   0   2   1   2   1   1   1   0   1   2   1   0   1   1   0   1   1   0   1   2   0   1   0   2   1   1   1   1   0   1   1   2   1   2   0   1   1   2   1   2   1   1   0   2   0   0   0   1   2   1   1   2   2   1   0   2   1   2   0   2   2   0   2   2   2   2   2   2   2   0   2   2   1   1   0   1   0   2   0   1   1   2   1   1   2   0   2   1   2   1   1   1   2   0   0   1   1   1   1   2   1   1   2   0   0   1   2   1   1   2   2   0   1   1   1   1   0   0   2   2   1   1   1   0   2   1   2   0   0   0   1   1   1   1   1   2   1   1   2   1   2   0
 MK-6-3                 0   1   0   1   0   1   2   0   1   1   1   1   1   2   2   1   1   2   0   0   0   1   1   1   0   0   1   2   2   1   1   0   1   1   0   1   2   0   2   0   1   2   0   2   1   2   2   0   2   2   1   2   1   0   2   1   0   2   0   2   1   1   1   1   1   0   1   2   1   0   2   1   0   1   2   0   1   0   1   1   1   2   2   1   1   1   0   1   1   2   1   2   0   1   1   1   1   2   1   1   0   2   0   0   0   1   2   1   1   2   2   1   0   2   1   2   0   2   2   1   2   1   2   2   1   2   2   0   2   2   1   2   0   1   0   2   0   1   2   2   1   1   1   0   2   1   2   1   0   1   2   1   0   1   1   1   1   2   1   1   2   0   0   2   2   1   1   2   2   0   1   2   1   1   0   0   1   2   1   1   1   1   1   2   2   0   0   0   2   1   2   1   1   2   1   1   2   0   2   0
 MK-6-4                 0   1   0   1   0   1   2   1   1   1   1   1   1   2   2   1   1   2   0   0   1   0   1   1   0   0   1   2   2   1   2   0   1   1   0   1   2   1   1   1   0   2   0   2   2   2   2   0   2   2   0   2   1   0   2   1   0   2   0   2   1   0   1   1   1   0   1   2   1   1   2   0   0   1   2   0   1   0   1   1   1   2   2   1   2   1   0   0   1   2   1   1   0   1   1   2   1   2   1   1   1   2   1   0   0   1   2   1   1   2   2   1   0   2   2   2   0   1   2   1   2   1   2   2   1   2   2   0   2   2   2   2   0   1   0   1   1   1   2   2   1   1   1   0   2   1   2   1   0   1   2   1   0   2   1   2   1   1   2   1   1   0   0   2   2   1   1   2   1   0   1   2   1   1   0   1   1   2   2   1   1   2   1   2   2   0   0   0   1   1   2   1   1   2   1   1   2   1   2   0
 MK-6-5                 0   1   0   1   0   0   2   0   2   2   1   1   2   2   1   1   1   2   0   0   1   0   1   1   0   0   1   2   1   1   1   1   2   1   0   1   2   1   1   1   1   2   0   2   2   2   1   0   1   2   0   2   1   0   2   1   0   2   0   2   1   0   1   0   1   0   1   2   1   1   0   0   0   1   2   0   1   0   1   1   2   1   2   1   2   1   0   0   0   2   1   2   0   1   1   2   1   1   1   1   1   2   1   1   0   1   1   1   1   2   2   2   0   2   2   2   1   1   2   1   2   1   2   2   2   1   2   0   2   0   2   2   0   1   0   1   0   1   2   1   2   1   1   0   1   1   2   1   0   1   2   1   0   2   1   2   1   0   2   1   1   0   0   2   2   1   1   2   1   0   1   2   1   2   0   1   1   1   2   1   1   1   1   2   2   1   0   0   1   1   2   1   1   2   2   1   1   1   2   0
 MK-6-6                 0   0   0   1   0   0   2   0   1   2   2   0   2   2   0   1   2   1   0   0   1   0   1   1   1   0   1   2   1   1   1   1   2   1   0   0   2   1   1   1   1   0   0   2   2   2   1   0   1   2   0   2   1   1   2   1   0   2   0   2   2   0   1   0   1   0   1   2   1   1   0   1   0   1   2   0   1   0   2   0   2   1   1   1   1   2   0   1   0   2   1   1   0   0   1   2   1   2   1   1   1   2   1   1   0   1   1   1   1   2   1   2   0   2   1   2   1   2   2   1   2   1   2   2   2   1   2   0   2   1   2   2   1   1   1   1   0   1   1   1   1   0   1   0   2   1   2   1   1   1   2   1   0   2   1   2   1   0   2   1   0   0   0   2   2   1   1   2   1   0   1   2   1   2   1   1   1   1   2   1   2   2   1   2   2   1   0   0   0   1   2   1   1   1   1   1   1   1   2   1
 MK-6-7                 0   0   0   0   0   0   2   2   1   2   2   0   2   1   0   1   1   1   0   0   1   0   2   2   1   1   0   2   2   1   1   1   2   0   1   1   2   1   1   1   1   0   0   2   2   2   1   0   1   2   0   2   1   1   2   1   1   2   0   2   2   0   0   0   1   1   1   1   1   1   0   1   0   1   2   0   2   0   2   0   2   1   1   1   1   2   1   1   0   2   1   2   0   0   1   2   1   2   1   2   1   1   1   1   0   1   1   1   1   2   1   2   0   2   1   2   1   1   2   1   2   0   2   2   2   1   2   0   2   1   2   2   1   1   0   1   0   1   1   1   0   0   1   0   1   1   2   0   1   1   1   1   0   1   1   1   2   1   1   1   1   1   0   2   2   0   1   2   1   0   1   2   1   2   1   1   0   1   2   1   2   2   1   2   2   1   0   0   0   1   2   1   1   1   1   0   1   1   2   1
 MK-6-8                 1   0   0   1   0   1   2   1   1   2   2   0   1   1   1   1   1   1   0   0   1   0   2   1   1   1   0   1   2   1   1   1   2   0   1   0   2   1   1   1   1   0   0   2   2   2   0   0   1   2   0   1   1   1   2   1   1   1   0   1   2   1   0   0   0   1   1   1   1   1   1   1   0   1   2   0   2   0   2   1   1   1   1   1   1   2   1   1   0   2   1   2   0   0   1   2   1   2   1   2   1   1   1   0   0   1   1   1   1   2   1   1   0   2   1   2   2   2   2   1   2   0   2   2   1   0   2   0   2   1   2   2   1   1   0   1   0   1   1   1   0   0   1   1   2   1   1   0   1   1   1   1   0   1   1   1   2   1   1   1   1   1   0   2   2   0   1   2   1   0   1   2   1   2   1   1   0   1   2   1   0   2   1   2   2   1   1   0   0   1   2   2   1   1   2   0   1   1   2   1
 MK-6-9                 1   0   0   1   0   1   2   2   1   2   2   1   0   1   1   0   1   1   0   0   1   0   2   1   2   1   0   2   2   1   1   1   2   0   1   0   2   1   1   1   1   0   0   1   2   2   0   0   1   1   0   1   1   1   2   1   1   1   1   1   2   1   0   0   0   1   0   0   0   0   1   1   1   1   2   0   2   0   2   1   1   2   1   1   1   1   1   1   0   2   1   2   0   1   1   2   1   1   1   2   1   1   0   0   1   1   1   1   1   2   1   1   1   2   1   2   2   1   2   1   2   0   2   2   1   0   1   0   1   1   2   2   1   1   0   1   0   1   1   2   0   0   1   1   2   1   1   0   1   1   1   1   0   1   1   1   2   1   1   1   1   1   0   1   1   0   1   2   1   0   1   2   1   2   2   1   0   1   2   1   0   2   1   1   2   1   1   0   0   0   2   1   1   1   2   0   1   1   2   1
 MK-6-10                1   0   0   2   0   1   2   2   1   2   2   1   0   1   0   0   1   1   0   0   1   0   2   1   2   1   0   2   2   1   1   0   2   0   1   2   2   1   1   1   1   0   0   1   2   2   0   1   1   1   0   1   1   1   2   2   1   1   1   1   2   1   0   1   0   1   2   1   0   0   1   1   0   1   2   0   2   0   2   1   1   0   1   1   1   1   1   1   1   2   1   2   0   1   1   1   1   1   1   2   1   0   0   0   1   1   1   1   1   2   1   1   1   2   2   1   2   1   2   1   2   0   2   2   1   0   1   0   1   1   2   1   1   1   0   1   0   1   1   2   0   0   0   2   2   2   0   0   1   1   1   1   0   1   1   1   2   1   1   1   1   1   0   1   1   0   1   2   1   1   1   2   1   2   2   1   1   1   2   1   0   2   1   2   2   1   0   0   0   0   2   1   1   1   2   0   1   1   2   1
 MK-6-11                1   0   0   2   0   1   2   2   1   2   2   1   0   1   1   1   1   1   1   0   1   0   2   0   2   1   1   2   2   0   1   1   2   0   0   2   1   1   1   1   1   0   0   1   2   1   0   1   1   1   0   1   2   1   2   2   1   1   2   1   2   1   0   0   0   1   2   1   0   0   1   1   0   1   2   0   2   0   2   1   1   0   2   1   2   1   1   1   1   2   1   2   0   1   1   0   2   1   1   2   2   0   0   0   1   0   1   1   1   2   1   1   1   2   2   1   2   0   1   1   2   0   1   2   1   0   1   0   1   2   2   1   1   1   2   1   0   1   1   2   2   0   0   2   2   1   0   0   0   1   1   1   1   1   1   1   2   1   1   2   1   1   0   1   1   0   1   2   1   1   1   2   0   2   2   2   1   1   2   1   0   1   1   2   1   2   0   1   0   0   2   1   1   1   2   0   1   1   2   1
 MK-6-12                1   0   0   2   0   1   2   2   1   2   1   1   0   1   1   1   1   1   1   0   0   0   2   1   1   1   1   2   1   0   1   1   2   1   0   2   1   1   2   1   1   0   0   1   2   2   0   1   1   0   0   1   2   1   2   2   0   1   1   1   2   1   0   0   0   1   1   2   1   0   1   1   0   1   2   0   2   0   2   1   1   0   2   1   2   1   1   1   1   2   1   2   2   2   1   0   2   1   1   2   2   0   0   0   1   0   1   1   1   2   1   1   1   2   2   1   2   0   0   1   1   0   1   2   1   0   0   0   1   2   2   1   1   1   1   1   0   1   1   2   1   1   1   2   2   2   1   0   1   1   0   2   1   1   1   2   2   1   1   2   1   1   1   1   2   1   1   2   1   1   1   2   0   2   1   2   1   1   2   1   0   1   1   1   0   2   0   1   0   0   2   1   1   1   2   1   1   1   2   1
 MK-6-13                1   0   0   2   0   1   2   2   1   1   2   1   1   0   1   0   1   1   1   0   0   0   2   1   1   0   1   2   1   0   1   1   2   1   0   2   2   0   2   1   1   0   1   1   1   2   0   1   1   0   2   1   2   1   2   2   0   1   2   1   2   1   1   1   0   1   1   2   2   0   1   1   0   1   2   0   2   0   2   1   1   0   2   1   2   1   1   2   1   2   1   1   2   2   1   1   2   1   1   2   2   0   0   0   1   0   2   0   1   2   1   1   1   2   2   1   2   0   0   1   0   1   1   2   1   0   0   0   2   2   2   1   1   1   1   1   0   1   2   1   2   2   1   2   2   1   1   0   1   1   0   2   1   1   0   2   2   1   1   1   1   1   1   2   2   1   1   2   1   1   1   2   0   2   1   1   1   1   2   1   0   1   1   1   0   1   0   1   0   0   2   0   1   1   2   2   1   1   2   1
 MK-6-14                0   0   0   2   1   1   2   2   1   1   1   1   1   0   1   0   1   1   1   0   0   0   2   1   1   0   1   2   1   0   1   1   2   1   0   2   2   1   2   1   1   1   1   2   1   2   0   1   0   0   2   1   2   1   2   2   0   1   2   1   2   1   1   1   0   1   0   2   2   0   1   1   0   1   2   0   2   0   2   1   1   0   2   1   2   1   1   1   1   2   1   1   2   2   0   1   2   1   1   2   1   0   0   0   1   0   2   0   1   2   2   1   1   2   1   1   2   1   0   1   0   1   1   2   1   0   0   0   1   2   2   2   1   1   1   1   0   2   2   1   2   2   1   2   2   1   1   0   1   0   0   2   1   1   1   1   2   1   1   1   1   1   1   0   2   1   0   2   1   1   0   2   0   2   1   1   1   1   2   1   0   0   1   1   1   1   0   1   0   0   1   0   1   0   2   2   1   1   2   2
 MK-6-15                0   0   0   2   1   0   2   2   1   1   1   1   1   0   1   1   1   1   1   1   0   0   2   1   1   0   0   2   1   1   1   1   2   1   0   1   2   1   2   1   0   1   1   2   1   2   0   1   0   0   2   1   1   1   2   2   0   0   2   1   2   1   1   1   0   1   0   2   2   0   1   1   0   1   2   0   2   0   2   1   1   1   2   0   2   1   1   1   1   2   2   1   2   2   0   1   1   1   1   2   2   0   0   0   1   1   1   0   1   1   2   1   2   1   1   1   2   1   0   0   0   0   1   1   0   1   0   0   1   1   2   2   1   1   0   1   0   2   2   1   1   1   2   2   2   2   0   0   1   0   0   2   1   1   1   2   2   1   1   1   1   1   1   0   2   1   0   2   1   1   0   1   0   2   1   0   1   2   2   1   0   0   0   1   1   1   0   1   0   0   1   0   1   0   1   2   1   1   2   2
 MK-6-16                0   1   0   2   1   0   2   2   1   1   1   1   1   0   1   1   1   1   1   1   0   0   2   1   1   1   0   2   1   1   1   0   2   1   0   1   1   0   2   2   1   1   1   2   1   2   0   2   0   0   2   2   1   1   2   2   0   0   2   0   2   1   1   1   0   2   0   2   1   0   1   1   1   1   2   0   2   0   2   1   2   1   2   1   2   1   0   1   1   1   1   2   2   2   1   2   1   1   1   2   2   1   0   0   1   1   1   0   1   0   2   2   1   1   1   1   2   2   0   0   1   0   1   1   1   1   1   0   1   1   2   2   1   1   0   1   0   2   1   1   1   1   2   2   2   2   0   0   0   0   0   2   1   1   1   2   2   1   1   1   1   1   1   0   2   1   1   2   1   1   0   2   0   2   0   1   1   2   2   1   0   0   0   1   1   1   0   1   0   0   1   0   1   0   1   1   1   1   2   2
 
!****************************************** Phenotypic Data **********************************************************
!-100.0 is resevred for missing phenotype
SimulatedTrait1         7.5121    9.5151   10.2871   12.5324   10.2199    9.1579   10.3099    9.3147   10.5083   10.1260   10.9162    9.9026    7.3609   10.1484    8.1485   11.2094   10.4285   10.9581    9.8981    8.7272    9.7993    8.2922    9.5827   10.7441   10.4516    8.9669   10.0808   11.5754   10.6816    9.8070    8.8372    8.2946    9.9226    9.6836    9.9286    9.5193   11.2076   10.0007   10.6396    9.9566   11.0815    9.9529   11.0773    9.6767   11.2277   11.3545   10.1984   10.4690   10.1214   10.5217   10.3495   10.5006    9.6230    9.6580    9.9509   11.7034    9.1310    9.6426   10.3438   10.0067    9.2168    8.1047   10.3171    9.9892    9.8464   10.1020    8.4754   10.0403   10.1705    9.0946    9.0259    8.5855    8.6842   10.4028   10.9479   11.5891    8.8442   11.6287   11.0658   10.6929   10.7397    9.1191    8.0904   10.0133   11.2474    8.4722   10.2619   11.0099    8.2552    9.2431   11.2758    9.6718   10.0250   10.7701   11.0300   10.2974    8.6050    9.1198    9.3385    9.3642    8.2109   12.1157    8.8248    9.3305    9.7640   11.4620   10.0051    8.2699   10.0442   10.1578   11.3855    9.9583   10.0341    8.8501    9.8259   10.2076    9.0738   10.0917    9.2747   10.2438    9.1790    9.9258   11.5242   11.7559   10.0507    9.6161    8.3665    9.7707    9.7799    9.8422   10.9874    9.6624    7.0927    9.9497    9.0101    8.9538    8.6571    9.6500    7.8325    8.8466   10.5430   11.4423   12.7874   11.9025   11.9188    8.3698    8.8573   10.4427   11.6648    7.6289    9.7035    9.7242   11.3109   10.8807   10.1780   10.2548   10.5922    9.2045   10.6396    9.4181   11.6500   10.5354    8.2314   11.3785    9.9590    9.7677    9.4077    8.0807   10.4189   10.9738   11.6608    8.0898   11.3060    9.2759    9.0273    9.7328   10.2481    7.4323    9.4299    9.3078   10.5488    8.8254    9.2573   10.3023    9.5559    9.2252   10.6417    9.5570    8.6857    8.4376    9.9355    9.3692   10.6675   11.1893   10.0233   11.7109    9.7022   10.5619   10.2538    9.2748
 
