# Supplementary material for: Inclusive Composite Interval Mapping of QTL by Environment Interactions in Biparental Populations
Source: PLoS One. 2015 Jul 10;10(7):e0132414. doi: 10.1371/journal.pone.0132414 (PMC4498613; doi:10.1371/journal.pone.0132414)
Supplement: S2 File — (ZIP) [file pone.0132414.s002.zip › F2 population/e=1/run_00016.met]

!**********************Note: lines staring with "!" are remarks and will be ignored in the program********************
!*********************************General Information**********************************
!Assuming F1 = P1 x P2, populations available in QTL IciMapping are: 
!  1, P1BC1F1 = P1 x F1, the first backcrossing where P1 is used as the recurrent parent;
!  2, P2BC1F1 = P2 x F1, the first backcrossing where P2 is used as the recurrent parent;
!  3, F1DH, F1-derived doubled haploids; 
!  4, RIL or F1RIL, recombination inbred lines through the repeated selfing of F1;
!  5, P1BC1RIL, recombination inbred lines through the repeated selfing of P1BC1F1;
!  6, P2BC1RIL, recombination inbred lines through the repeated selfing of P2BC1F1;
!  7, F2, the selfing generation of F1;
!  8, F3, the selfing generation of F2;
!  9, P1BC2F1, the second backcrossing where P1 is used as the recurrent parent; 
! 10, P2BC2F1, the second backcrossing where P2 is used as the recurrent parent;
! 11, P1BC2RIL, recombination inred lines through the repeated selfing of P1BC2F1; 
! 12, P2BC2RIL, recombination inred lines through the repeated selfing of P2BC2F1; 
! 13, P1BC1F2, the selfing generation of P1BC1F1; 
! 14, P2BC1F2, the selfing generation of P2BC1F1; 
! 15, P1BC2F2, the selfing generation of P1BC2F1; 
! 16, P2BC2F2, the selfing generation of P2BC2F1; 
! 17, P1BC1DH, P1BC1F1-derived doubled haploids; 
! 18, P2BC1DH, P2BC1F1-derived doubled haploids; 
! 19, P1BC2DH, P1BC2F1-derived doubled haploids; 
! 20, P2BC2DH, P2BC2F1-derived doubled haploids; 
   7      !Mapping Population (see remarks above)
   2      !Mapping Function (1 for Kosambi; 2 for Haldane; 3 for Morgan)
   2      !Marker Space Type (1 for intervals; 2 for positions)
   1      !Marker Space Unit(1 for centiMorgans; 2 for Morgan)
   6      !Number of Chromosomes (or Linkage Groups)
 200      !Size of the mapping population
   1      !Number of environments
 
!***************************************** Chromosomes and Linkage Maps **********************************************
!Chromosome                 NumMarkers
-CH1                        16
-CH2                        16
-CH3                        16
-CH4                        16
-CH5                        16
-CH6                        16
!Linkage map (Marker name followed by position or the interval length)
 MK-1-1                1     0.000
 MK-1-2                1    10.000
 MK-1-3                1    20.000
 MK-1-4                1    30.000
 MK-1-5                1    40.000
 MK-1-6                1    50.000
 MK-1-7                1    60.000
 MK-1-8                1    70.000
 MK-1-9                1    80.000
 MK-1-10               1    90.000
 MK-1-11               1   100.000
 MK-1-12               1   110.000
 MK-1-13               1   120.000
 MK-1-14               1   130.000
 MK-1-15               1   140.000
 MK-1-16               1   150.000
 MK-2-1                2     0.000
 MK-2-2                2    10.000
 MK-2-3                2    20.000
 MK-2-4                2    30.000
 MK-2-5                2    40.000
 MK-2-6                2    50.000
 MK-2-7                2    60.000
 MK-2-8                2    70.000
 MK-2-9                2    80.000
 MK-2-10               2    90.000
 MK-2-11               2   100.000
 MK-2-12               2   110.000
 MK-2-13               2   120.000
 MK-2-14               2   130.000
 MK-2-15               2   140.000
 MK-2-16               2   150.000
 MK-3-1                3     0.000
 MK-3-2                3    10.000
 MK-3-3                3    20.000
 MK-3-4                3    30.000
 MK-3-5                3    40.000
 MK-3-6                3    50.000
 MK-3-7                3    60.000
 MK-3-8                3    70.000
 MK-3-9                3    80.000
 MK-3-10               3    90.000
 MK-3-11               3   100.000
 MK-3-12               3   110.000
 MK-3-13               3   120.000
 MK-3-14               3   130.000
 MK-3-15               3   140.000
 MK-3-16               3   150.000
 MK-4-1                4     0.000
 MK-4-2                4    10.000
 MK-4-3                4    20.000
 MK-4-4                4    30.000
 MK-4-5                4    40.000
 MK-4-6                4    50.000
 MK-4-7                4    60.000
 MK-4-8                4    70.000
 MK-4-9                4    80.000
 MK-4-10               4    90.000
 MK-4-11               4   100.000
 MK-4-12               4   110.000
 MK-4-13               4   120.000
 MK-4-14               4   130.000
 MK-4-15               4   140.000
 MK-4-16               4   150.000
 MK-5-1                5     0.000
 MK-5-2                5    10.000
 MK-5-3                5    20.000
 MK-5-4                5    30.000
 MK-5-5                5    40.000
 MK-5-6                5    50.000
 MK-5-7                5    60.000
 MK-5-8                5    70.000
 MK-5-9                5    80.000
 MK-5-10               5    90.000
 MK-5-11               5   100.000
 MK-5-12               5   110.000
 MK-5-13               5   120.000
 MK-5-14               5   130.000
 MK-5-15               5   140.000
 MK-5-16               5   150.000
 MK-6-1                6     0.000
 MK-6-2                6    10.000
 MK-6-3                6    20.000
 MK-6-4                6    30.000
 MK-6-5                6    40.000
 MK-6-6                6    50.000
 MK-6-7                6    60.000
 MK-6-8                6    70.000
 MK-6-9                6    80.000
 MK-6-10               6    90.000
 MK-6-11               6   100.000
 MK-6-12               6   110.000
 MK-6-13               6   120.000
 MK-6-14               6   130.000
 MK-6-15               6   140.000
 MK-6-16               6   150.000
!*********************************** Marker Types ********************************************************************
!Co-dominant marker: When heterozygote F1 is present, P1 is coded as 2, F1 is coded as 1, and P2 is coded as 0; Otherwise, P1 is coded as 2, and P2 is coded as 0. 
!Dominant marker: When heterozygote F1 is present, P1 and F1 are coded as 12, and P2 is coded as 0; Otherwise, P1 is coded as 2, and P2 is coded as 0.  
!Recessive markers: When heterozygote F1 is present, P1 is coded as 2, and F1 and P2 are coded as 10; Otherwise, P1 is coded as 2, and P2 is coded as 0. 
!Missing marker is coded as -1. 
 MK-1-1                 0   0   1   1   1   1   2   1   1   0   1   0   0   0   2   0   1   0   0   1   1   1   2   1   1   0   1   2   1   2   2   0   1   2   0   1   1   2   1   2   0   1   0   0   1   1   1   1   2   2   1   1   0   0   2   1   1   1   2   0   0   1   2   1   0   1   2   1   1   1   1   1   1   0   1   2   1   0   1   0   1   2   0   1   1   1   0   2   2   2   1   1   1   1   1   1   0   2   1   1   2   1   1   1   1   1   1   2   0   1   2   2   2   2   2   2   1   2   0   1   1   0   1   1   2   1   2   1   1   2   1   1   1   2   1   2   0   1   1   1   0   2   1   2   0   2   1   0   1   2   1   0   1   1   1   1   1   1   1   1   0   2   1   0   1   1   1   0   0   1   2   0   0   1   0   2   0   2   2   0   2   1   2   1   2   1   2   2   2   1   2   1   0   0   1   2   0   1   1   0
 MK-1-2                 1   1   0   1   1   1   2   1   1   1   1   0   0   0   2   1   1   1   0   1   0   1   2   0   0   1   1   2   1   1   1   0   1   2   0   2   1   2   1   1   0   1   0   0   1   1   0   1   2   2   1   1   0   0   2   1   2   1   2   1   0   1   1   1   0   1   2   1   1   1   1   1   1   0   1   2   0   0   1   0   1   2   0   1   0   1   1   2   2   2   0   1   1   0   1   1   0   1   1   1   1   2   1   0   1   1   1   2   0   1   2   2   2   1   2   2   1   2   0   1   1   0   2   1   1   1   2   1   1   0   1   1   1   2   2   1   0   1   1   1   0   2   1   2   0   2   1   1   1   2   1   0   1   1   1   1   1   1   1   1   0   2   1   0   1   1   1   0   0   0   2   0   0   1   0   2   0   2   2   0   2   1   1   1   1   1   2   2   2   1   1   2   0   1   1   2   0   1   1   0
 MK-1-3                 1   1   1   1   1   1   2   1   1   1   1   0   1   0   1   1   1   1   0   1   0   1   2   0   0   1   1   1   1   2   1   0   1   1   0   2   1   2   1   1   0   1   1   0   1   1   0   1   2   2   1   1   0   0   2   1   2   1   1   1   0   1   1   1   0   1   2   1   1   1   0   1   1   0   2   2   0   0   1   1   0   2   0   2   1   1   1   2   2   2   1   1   0   0   1   1   0   2   1   0   1   2   2   0   1   1   1   1   1   1   1   2   2   2   1   2   1   2   0   1   0   0   2   1   1   1   2   1   1   0   1   1   1   2   2   1   1   2   1   1   0   1   1   2   0   2   1   1   1   2   0   0   1   1   1   0   1   1   2   0   0   2   1   0   1   1   1   0   0   0   2   1   1   1   1   2   0   2   2   0   2   1   1   1   1   1   2   2   1   1   1   2   0   1   2   2   0   1   1   0
 MK-1-4                 2   1   1   1   1   1   2   1   1   1   1   1   1   0   1   1   2   1   0   1   0   1   1   0   0   1   1   1   1   2   1   1   1   1   0   2   1   2   1   1   0   1   1   0   0   1   0   1   2   1   0   1   0   0   1   1   2   2   1   1   0   1   2   1   0   1   2   1   1   0   1   1   0   0   2   2   0   0   1   1   0   2   0   2   1   1   2   1   2   2   1   1   0   1   1   1   0   1   1   0   1   2   2   0   1   1   1   1   1   1   2   2   1   2   1   2   1   2   0   0   0   0   2   1   1   1   2   1   1   0   1   1   1   2   2   1   1   2   0   1   0   1   1   2   0   2   1   0   0   2   0   0   1   1   1   0   1   1   2   0   0   1   1   0   1   1   1   0   0   0   2   0   1   1   1   2   0   2   0   1   2   1   1   1   1   0   2   2   1   1   0   2   1   0   2   2   0   1   1   0
 MK-1-5                 2   0   2   1   2   1   1   1   1   2   1   1   1   0   1   1   2   1   0   1   0   1   2   0   1   1   1   1   1   2   2   1   1   1   0   1   1   1   1   1   0   1   0   0   0   1   1   1   1   1   1   0   0   1   1   1   2   2   1   1   0   1   2   1   1   1   2   1   2   0   1   1   0   0   2   1   0   0   0   1   0   1   0   2   1   0   2   2   2   2   1   1   0   1   2   1   0   1   1   0   1   2   1   0   2   0   1   1   0   0   2   2   1   2   1   2   1   2   1   0   0   1   1   1   1   1   2   1   0   1   1   1   1   2   0   1   1   2   0   1   1   1   1   2   0   2   0   0   0   2   0   0   1   1   2   0   1   1   2   1   0   1   1   0   1   1   1   1   0   0   2   0   1   2   1   2   0   2   0   2   2   1   1   1   1   0   2   1   1   1   0   2   1   0   2   2   0   1   1   0
 MK-1-6                 2   0   1   1   1   0   1   1   1   2   2   1   1   0   1   1   2   1   0   1   0   1   2   1   1   1   1   1   1   2   2   1   1   1   0   1   1   1   1   1   0   1   0   0   0   1   1   1   1   2   1   0   0   2   1   1   1   2   1   1   0   1   2   2   1   1   2   0   2   0   1   0   0   0   2   1   0   0   0   1   1   1   0   2   1   1   2   1   2   0   1   1   0   1   2   1   0   2   1   0   1   2   1   0   2   0   1   1   0   0   2   2   0   2   0   2   1   1   1   0   1   2   1   1   1   1   1   1   0   1   1   1   1   2   0   0   1   1   0   1   1   0   1   2   0   2   0   0   1   2   0   0   1   1   2   1   0   1   2   1   0   1   1   1   0   1   1   2   0   1   1   0   1   2   1   2   0   2   0   2   2   0   1   1   1   0   2   1   1   1   0   2   1   0   1   2   0   1   1   0
 MK-1-7                 1   1   1   1   1   0   1   1   1   2   1   0   1   0   0   0   2   1   0   1   0   1   2   1   1   1   1   0   1   1   2   1   1   1   0   0   1   1   1   1   1   2   0   0   0   1   1   0   1   2   0   0   0   2   1   1   1   2   1   1   0   1   1   1   1   0   2   0   1   1   1   0   1   0   2   1   0   0   1   1   1   1   0   2   1   1   2   1   2   0   1   1   0   1   2   0   0   1   1   0   1   2   2   0   1   0   1   1   0   0   2   2   0   1   0   2   1   1   1   1   1   1   2   1   1   1   1   1   0   1   1   1   1   1   0   0   1   1   0   1   0   0   2   2   0   2   0   0   1   2   0   0   1   1   2   1   1   1   2   1   0   1   1   1   0   1   1   2   0   1   1   0   1   2   1   2   0   2   1   2   2   1   1   1   0   0   2   0   1   2   0   2   1   0   1   2   0   1   2   0
 MK-1-8                 1   1   1   0   1   0   1   1   1   2   2   0   1   0   0   0   2   1   0   1   0   1   2   1   1   1   2   1   1   2   2   1   0   0   0   0   2   1   1   1   1   2   1   0   1   1   1   0   1   2   1   0   0   2   1   1   1   2   1   1   0   1   0   1   1   1   2   0   1   2   1   0   1   0   2   2   0   0   0   0   1   1   0   2   1   1   1   1   1   1   0   1   0   1   1   0   0   1   1   0   1   2   2   0   1   0   1   1   0   0   1   2   1   1   1   2   1   1   1   1   1   1   2   1   1   1   1   1   0   1   1   1   1   1   1   0   1   0   0   1   1   0   2   2   1   1   0   0   1   1   0   0   1   1   2   1   0   1   2   1   0   1   1   1   0   1   1   2   0   1   1   0   1   2   1   2   0   2   2   2   2   1   1   1   0   0   2   0   1   1   0   2   1   1   1   2   0   1   1   0
 MK-1-9                 1   1   1   0   1   0   1   0   1   1   2   0   1   0   0   0   2   1   0   1   0   1   2   1   1   2   2   0   1   2   2   1   0   0   0   0   2   1   1   1   1   2   1   0   2   1   1   0   1   2   1   0   0   2   1   0   1   2   1   1   0   1   0   1   1   1   2   0   1   2   1   0   1   0   2   2   0   0   0   0   1   1   0   2   1   1   1   1   1   0   0   1   0   1   1   0   0   1   2   0   0   2   2   0   1   1   1   1   1   1   2   2   0   1   1   2   0   1   1   1   1   2   2   1   1   1   1   1   0   1   1   1   1   1   1   0   1   0   0   1   1   1   1   1   1   1   0   0   1   1   0   0   1   1   2   1   0   1   1   1   0   1   1   1   0   1   1   2   0   1   1   0   1   0   1   2   0   2   2   2   2   1   1   1   1   0   2   0   1   1   0   2   1   1   1   2   0   0   1   0
 MK-1-10                1   1   1   0   1   0   1   0   1   1   1   0   1   0   1   0   2   2   0   1   0   1   2   0   1   2   2   0   1   1   1   1   0   0   0   0   1   1   1   1   1   2   1   0   2   0   1   1   1   2   2   0   0   2   1   0   1   2   1   1   0   1   0   1   0   1   2   0   1   1   1   1   1   0   2   2   0   0   0   0   1   0   0   2   1   2   1   0   1   0   0   1   1   1   1   0   0   1   2   0   0   2   2   0   1   1   2   1   1   2   2   1   0   1   1   2   0   1   1   1   1   2   2   1   1   1   1   1   0   1   1   1   1   1   1   0   1   1   0   1   1   2   2   2   0   1   0   0   1   1   0   0   1   2   2   1   0   0   1   1   0   1   1   1   0   1   1   2   0   0   1   0   1   0   0   2   1   2   2   2   2   1   1   1   1   0   2   0   0   1   0   2   2   1   1   2   0   0   1   0
 MK-1-11                1   1   1   2   1   0   1   0   1   1   0   0   1   0   1   0   2   2   1   1   0   1   2   0   0   1   2   0   1   1   1   1   0   0   0   0   1   1   1   1   1   1   0   0   2   1   1   1   1   1   1   0   0   2   1   1   2   2   1   1   0   1   2   1   0   1   2   0   1   1   0   1   1   1   2   2   0   0   0   0   1   1   0   2   1   2   2   0   1   0   0   1   1   1   1   0   1   1   2   0   0   2   2   1   0   1   1   1   2   0   2   0   0   1   1   2   0   1   1   1   1   2   2   2   1   1   1   2   0   1   1   1   1   1   1   0   1   1   0   1   1   2   2   2   0   1   0   0   1   1   0   0   1   2   2   1   0   0   0   2   1   1   1   1   0   1   1   2   0   0   1   0   1   1   1   2   1   2   2   2   2   1   2   1   1   1   2   0   1   1   0   2   1   1   1   2   0   0   1   0
 MK-1-12                1   1   1   2   1   1   1   0   1   0   1   0   1   0   1   0   2   2   1   1   0   1   1   1   0   1   2   0   0   1   1   1   0   0   0   0   2   1   1   1   1   1   0   0   2   1   1   1   1   1   1   0   0   2   1   1   2   2   2   1   0   1   2   1   1   1   2   0   1   1   1   1   1   1   2   2   0   0   0   0   1   1   0   1   1   2   2   0   1   1   0   1   1   1   1   0   1   1   2   1   0   2   2   1   0   1   1   1   2   2   1   0   0   1   1   2   0   1   1   1   1   2   2   2   1   1   1   2   0   1   2   1   0   1   1   0   1   0   0   2   1   2   2   2   0   1   0   0   1   1   0   1   1   2   2   1   0   2   0   2   0   1   1   1   0   0   1   2   0   0   1   0   1   1   1   2   1   2   1   2   2   1   2   0   1   1   2   1   1   0   0   2   1   0   1   2   1   0   1   0
 MK-1-13                1   1   1   1   1   1   1   0   0   0   0   0   1   0   1   0   2   2   1   2   0   1   1   1   0   1   2   0   0   1   1   1   0   0   0   1   2   1   1   1   1   1   0   0   2   2   1   1   1   1   1   1   0   2   1   1   2   2   2   1   0   2   2   1   1   1   2   0   1   1   1   1   2   1   1   1   1   1   0   0   1   2   0   1   1   1   2   0   1   0   0   1   1   2   1   0   1   1   2   1   0   2   1   1   0   1   1   0   1   1   1   0   0   1   1   2   0   1   1   1   1   2   2   2   1   1   1   2   0   1   0   1   1   1   1   1   1   0   0   1   2   2   2   2   1   1   0   1   0   2   1   1   1   2   2   0   0   1   1   2   0   1   1   1   0   1   0   2   0   1   1   0   1   1   1   2   1   2   1   2   2   1   2   1   1   1   2   1   1   0   0   2   1   0   0   2   1   0   1   0
 MK-1-14                1   0   1   1   1   1   1   0   1   0   0   0   0   0   1   0   2   2   1   2   0   1   1   0   0   0   2   0   0   1   1   1   1   0   0   1   2   1   1   1   2   1   0   0   2   2   1   1   1   1   1   2   0   2   1   1   2   2   2   1   1   2   2   0   2   2   2   0   1   1   1   1   2   1   0   1   1   1   0   0   1   2   0   1   1   0   2   0   0   0   0   1   1   2   1   0   0   1   2   1   0   2   1   1   0   1   2   0   1   1   0   1   0   1   1   2   1   1   1   1   1   2   2   2   1   1   0   1   0   0   1   1   1   1   1   1   1   0   0   1   2   2   2   2   2   1   0   1   0   2   1   1   1   2   2   0   0   1   1   2   1   1   0   1   0   1   0   2   0   1   1   0   2   1   1   2   1   2   1   2   2   1   2   1   1   1   2   1   1   0   0   2   2   0   0   2   1   0   1   0
 MK-1-15                1   0   0   1   1   2   1   0   0   0   0   0   0   1   1   0   2   2   1   2   0   1   1   0   0   0   2   0   0   1   1   1   1   0   0   1   2   1   0   0   2   1   0   0   2   2   1   1   0   1   1   2   1   2   1   1   2   2   2   1   1   2   2   0   2   2   2   0   1   1   1   1   1   1   0   0   1   1   0   0   0   1   0   1   1   0   2   0   1   0   0   1   1   2   1   1   0   2   2   1   1   2   1   1   0   1   2   0   1   1   1   0   0   2   1   2   1   2   1   2   1   0   2   2   1   1   0   2   1   0   0   1   1   1   1   1   1   0   0   1   2   1   2   2   2   0   0   1   0   1   1   2   1   2   1   0   0   0   2   1   1   1   0   1   0   1   0   2   1   0   1   0   2   1   1   2   1   1   1   1   2   1   2   1   1   1   1   1   1   0   0   2   2   0   0   2   0   0   1   1
 MK-1-16                1   1   0   1   1   2   1   1   0   0   0   0   0   1   1   0   2   2   1   2   0   1   2   0   0   0   1   1   0   1   0   1   1   0   0   1   2   1   0   0   2   1   0   0   2   2   1   1   0   0   1   2   2   2   1   1   2   2   2   1   1   2   2   0   2   2   2   0   1   1   1   1   1   1   1   0   1   1   0   0   0   1   0   1   1   1   2   0   1   1   0   1   1   2   1   1   0   2   2   1   1   1   1   1   1   1   2   1   0   1   1   0   0   2   1   1   1   2   1   2   1   0   2   2   1   1   0   2   1   0   0   1   0   1   1   1   1   0   0   1   2   1   2   2   1   0   0   0   0   1   0   2   1   2   1   1   0   0   2   1   1   1   0   1   0   1   0   2   1   2   2   1   2   1   1   2   1   1   1   1   1   1   0   1   1   2   1   1   1   0   0   2   0   1   1   2   0   0   1   1
 MK-2-1                 2   2   2   0   1   1   0   1   1   1   1   1   1   1   2   1   1   2   1   2   2   0   2   1   1   2   1   1   2   0   1   0   2   2   0   1   1   1   1   0   1   1   2   2   1   1   0   0   0   2   2   1   1   1   1   1   2   2   2   0   2   0   0   2   1   0   0   2   1   0   2   2   1   1   1   1   2   1   1   2   2   1   1   2   1   1   2   1   1   2   0   0   1   1   0   1   1   2   1   0   1   1   1   2   0   1   1   1   2   1   0   0   1   1   0   0   1   0   1   1   0   1   2   0   1   2   1   2   1   1   0   1   0   1   1   2   1   2   0   1   1   1   0   1   2   0   0   0   0   1   2   2   2   1   2   2   0   2   0   1   2   2   2   1   2   1   1   1   1   1   1   2   1   1   0   0   2   2   1   1   1   1   2   1   1   1   1   0   1   2   1   0   0   0   0   1   2   0   1   1
 MK-2-2                 2   2   2   1   1   1   0   1   1   1   1   0   1   1   2   1   0   2   2   2   1   0   2   1   1   2   1   1   2   0   1   0   1   2   0   1   1   1   1   0   1   0   2   2   1   0   0   0   0   2   2   1   0   1   0   1   2   2   2   0   2   0   0   2   1   1   0   2   1   0   2   2   1   1   2   1   1   1   1   2   2   1   1   2   1   0   2   1   0   2   0   0   1   0   0   1   1   2   2   0   1   1   1   2   0   1   1   1   2   1   0   1   1   1   0   0   1   0   1   1   0   1   1   0   1   2   1   2   1   1   0   1   0   1   1   1   1   2   1   1   1   1   0   1   2   0   0   0   0   0   2   2   2   1   2   1   0   2   0   1   2   1   2   1   2   1   1   1   1   1   1   2   1   1   0   0   2   2   1   1   1   1   2   1   1   1   1   0   1   2   1   0   0   0   0   1   2   0   1   1
 MK-2-3                 2   2   1   1   1   1   0   1   0   1   0   0   1   1   2   1   0   2   2   1   1   0   2   0   1   1   1   2   2   1   0   0   1   0   0   1   2   0   1   0   1   0   2   2   1   0   0   1   1   1   2   1   0   1   1   1   2   2   2   0   2   0   0   2   1   1   1   2   1   0   2   2   1   1   1   1   1   1   2   1   2   1   0   1   1   0   2   1   1   2   0   0   1   0   0   2   1   2   1   0   1   1   1   2   0   1   2   1   2   1   0   1   1   2   0   1   1   0   1   1   0   0   1   0   1   1   2   2   1   1   0   1   1   1   2   1   1   1   1   1   0   1   0   1   2   0   0   0   0   0   2   2   2   1   1   1   0   2   0   1   2   1   2   1   2   1   1   1   1   1   1   2   1   1   0   0   2   2   1   1   0   1   2   1   1   0   1   0   1   2   1   0   0   1   1   1   1   1   0   1
 MK-2-4                 2   2   0   1   1   1   0   2   0   1   0   0   1   1   2   1   0   2   2   2   1   1   2   0   1   1   0   2   2   1   0   0   1   0   1   1   1   0   1   0   1   0   2   2   1   0   1   1   1   1   1   1   0   1   1   1   2   2   2   0   2   0   0   2   1   1   1   2   1   0   2   2   1   1   1   1   1   1   2   1   2   1   0   1   1   0   2   1   1   2   0   0   2   0   0   2   1   2   0   0   1   1   1   2   0   1   2   1   2   1   0   1   1   2   0   1   0   0   0   1   0   1   1   0   1   1   2   2   1   1   0   1   1   1   2   0   2   1   1   1   0   1   0   1   2   1   1   0   0   1   1   2   1   1   1   1   0   1   0   1   2   1   2   0   2   1   1   1   1   1   1   2   1   1   0   0   2   2   1   1   0   2   2   1   1   0   1   0   2   2   1   0   0   1   1   1   1   1   0   1
 MK-2-5                 2   1   0   0   1   0   0   1   0   2   0   0   2   1   2   0   0   2   2   2   1   2   1   0   1   1   0   2   2   1   0   0   1   1   1   1   2   0   1   0   1   0   2   2   2   0   1   1   1   1   1   1   0   1   1   1   2   2   1   0   2   1   0   2   1   1   1   2   1   0   2   2   1   1   1   2   1   2   2   1   2   2   0   1   1   0   2   1   1   2   0   0   2   0   0   2   1   2   0   0   2   1   1   2   0   1   2   1   2   1   0   1   1   2   0   1   0   0   0   1   0   1   1   0   1   1   2   2   1   1   0   1   1   1   2   0   2   1   1   1   1   1   1   1   2   1   0   0   1   2   1   2   1   1   1   1   0   1   0   1   2   1   2   0   1   1   1   1   1   1   1   2   1   2   1   0   2   2   1   1   0   2   2   1   1   2   1   0   2   1   1   0   0   1   1   1   1   1   0   1
 MK-2-6                 2   1   0   1   1   0   2   1   0   2   0   0   2   1   2   0   0   2   1   1   1   1   1   0   0   1   0   2   2   1   0   1   1   2   1   1   2   0   1   0   1   0   2   2   2   0   1   1   1   1   1   1   0   1   1   1   2   2   2   0   2   1   0   2   1   1   1   2   1   0   2   2   0   2   1   2   1   2   2   1   2   2   1   1   1   0   2   1   1   1   0   0   2   1   0   2   1   2   0   0   2   1   1   2   0   1   2   2   2   2   0   1   2   0   0   1   0   0   0   1   0   2   1   0   1   1   2   0   1   1   0   1   1   1   2   0   2   1   1   1   1   1   1   1   2   1   0   0   1   2   1   1   0   1   1   1   0   1   0   1   2   1   2   0   1   1   1   1   1   1   1   2   1   2   1   1   1   2   0   1   1   1   2   1   1   2   1   1   2   1   1   0   0   1   1   1   1   2   0   1
 MK-2-7                 2   1   0   1   1   1   2   0   1   2   0   1   2   1   1   0   0   1   1   0   1   1   1   1   0   1   0   2   2   1   1   1   1   2   1   1   2   1   1   0   1   0   2   2   2   0   1   1   2   1   1   2   1   1   2   1   2   2   2   1   2   1   0   2   1   1   1   2   1   0   2   2   0   2   1   2   1   2   2   0   2   2   1   1   1   0   2   2   1   1   0   0   2   1   0   2   1   2   0   0   2   1   1   1   0   1   1   2   2   2   0   1   2   0   0   1   0   0   0   2   0   2   1   1   0   1   2   0   1   1   0   1   1   2   2   0   2   1   1   1   1   1   1   1   2   1   0   0   1   2   2   2   0   1   1   1   0   1   1   1   2   0   2   0   1   1   1   1   1   1   1   2   1   1   1   1   1   2   0   1   1   0   1   2   2   2   1   1   2   0   1   0   1   1   1   1   1   2   0   1
 MK-2-8                 2   0   1   1   1   1   1   0   1   2   0   1   2   1   1   0   0   1   1   0   1   1   1   1   0   1   0   2   2   1   1   1   1   2   1   1   1   1   1   0   1   0   2   2   2   1   1   1   2   1   0   2   1   0   2   1   1   1   2   1   1   1   0   1   1   1   1   2   0   1   2   2   0   2   1   2   1   2   2   0   2   2   1   1   1   0   2   1   2   1   0   0   2   0   0   2   1   2   0   0   2   1   1   1   0   1   1   2   2   2   0   1   2   0   0   0   1   0   0   2   0   2   1   1   1   1   2   0   1   1   0   2   1   2   2   0   2   1   1   1   0   2   1   1   2   1   0   0   1   2   2   1   1   1   1   1   0   1   1   1   2   0   2   0   1   1   1   1   0   1   1   2   1   1   1   1   1   2   0   1   1   0   1   2   2   2   1   1   2   0   1   0   1   0   1   0   1   2   0   1
 MK-2-9                 2   0   1   1   0   0   1   0   1   2   0   1   2   1   1   0   0   1   1   1   1   1   1   1   0   1   0   2   2   1   1   1   1   2   2   1   1   1   1   0   1   1   2   1   2   1   1   1   2   1   1   2   1   0   2   1   1   1   2   1   1   1   0   1   2   1   1   2   1   1   2   2   0   2   1   2   1   1   2   0   2   2   1   0   1   0   1   1   2   1   0   0   2   0   1   2   0   2   0   0   1   0   1   1   0   1   1   1   2   2   0   1   2   0   0   0   2   0   0   2   0   2   1   1   1   0   2   0   1   1   0   2   2   2   2   0   2   1   1   1   0   2   1   1   2   1   0   0   1   2   2   1   1   1   1   1   1   2   1   1   2   1   1   2   1   1   1   2   0   1   2   2   1   1   1   1   2   2   0   1   1   0   1   2   1   2   1   1   2   0   0   0   1   1   1   0   0   2   0   1
 MK-2-10                1   0   2   1   0   0   1   0   1   1   0   1   1   1   1   0   1   1   1   1   1   1   1   1   0   1   0   2   2   1   1   1   1   1   2   1   1   1   1   0   2   1   2   1   2   0   1   1   2   1   1   2   1   0   2   1   1   1   2   1   1   1   2   1   2   1   1   1   1   1   1   2   0   2   1   1   1   1   2   1   2   2   1   1   1   0   1   1   2   1   0   0   2   0   1   2   0   2   0   0   1   0   1   1   0   1   2   1   2   2   0   1   2   0   1   0   2   0   0   2   0   2   1   1   1   0   2   0   2   1   0   0   2   1   1   0   2   1   1   1   1   2   1   2   2   1   0   0   1   2   2   1   2   1   1   1   1   2   2   1   2   2   1   2   1   1   1   2   0   1   2   2   1   1   1   1   2   2   2   1   1   1   1   2   2   2   1   2   2   0   0   0   1   1   2   0   0   2   1   1
 MK-2-11                0   0   2   1   0   1   1   0   1   1   0   2   1   1   1   1   1   1   1   1   1   1   0   1   0   1   1   2   2   0   0   1   1   1   2   1   1   1   1   0   2   1   2   2   2   0   1   1   2   0   1   2   1   1   1   1   1   0   2   1   0   1   2   1   2   1   1   1   1   1   1   2   1   2   1   1   1   0   2   1   2   2   1   1   1   0   1   0   2   1   0   0   2   0   1   2   0   2   0   0   0   0   2   1   0   1   2   1   2   1   1   1   2   0   1   0   2   0   0   2   0   2   1   1   1   0   2   0   2   1   0   0   1   1   1   0   2   1   1   1   1   1   1   1   2   1   0   0   1   2   2   1   2   0   1   1   1   1   1   1   2   1   1   2   1   1   1   2   0   0   2   2   1   2   0   1   2   2   2   1   1   1   1   2   2   1   1   2   1   0   0   0   1   1   2   0   0   1   1   1
 MK-2-12                0   0   2   1   0   1   2   0   1   1   1   2   1   2   1   2   1   1   1   1   1   1   0   0   1   1   1   2   0   0   0   1   1   1   0   1   1   1   1   0   2   1   2   2   1   0   1   1   2   0   1   2   1   1   1   1   1   0   2   2   0   1   2   1   1   1   2   1   1   1   1   2   1   1   1   1   1   0   2   1   1   2   1   1   1   0   0   0   2   0   0   0   2   0   1   2   0   2   0   0   0   0   2   1   0   1   2   1   2   1   1   1   1   0   1   0   2   0   0   1   0   2   0   1   1   0   2   0   2   0   0   1   0   1   1   1   2   0   2   1   1   1   1   1   1   1   1   0   0   2   2   1   1   0   1   1   1   1   2   1   2   2   1   2   1   1   1   2   1   0   2   2   1   1   0   1   2   2   2   1   1   1   2   2   2   0   1   2   1   0   2   0   1   1   2   0   0   1   1   1
 MK-2-13                0   0   1   2   0   1   2   0   1   2   1   2   1   2   1   2   1   1   1   0   0   1   0   0   1   1   1   2   0   1   0   1   2   1   0   1   1   1   1   0   1   1   2   1   1   0   1   1   2   0   1   2   1   1   0   1   1   0   2   2   0   1   2   1   1   1   2   1   1   1   1   1   1   1   1   1   1   0   2   1   0   2   1   1   1   0   1   0   1   0   0   0   2   0   1   2   0   2   1   0   1   1   1   1   0   1   2   1   2   1   1   1   1   1   1   0   2   0   0   0   0   2   0   1   0   0   2   0   2   0   0   1   0   1   1   0   2   0   2   1   1   1   1   1   0   1   1   0   0   2   2   1   1   1   1   1   1   1   2   0   1   1   1   2   1   1   1   2   2   0   2   1   1   1   0   1   0   2   2   1   1   1   1   2   2   0   1   2   1   0   2   1   1   1   1   0   1   1   2   1
 MK-2-14                1   0   1   2   0   2   2   0   1   2   2   2   1   2   1   2   0   1   1   1   0   1   1   0   1   1   1   2   0   1   0   2   2   1   0   1   1   1   1   0   2   1   1   1   1   0   1   1   2   1   1   1   1   2   0   1   1   0   2   1   0   1   2   1   1   1   2   1   1   1   1   1   1   0   1   1   2   0   2   0   0   1   1   1   1   0   1   0   1   0   0   0   2   0   1   2   0   2   1   0   1   0   1   1   0   1   2   1   2   1   1   1   1   1   1   0   2   0   0   0   0   2   0   1   0   0   1   0   1   0   0   1   1   1   2   0   2   0   2   1   1   1   1   0   1   1   0   0   0   2   2   1   1   1   1   1   1   1   2   0   1   2   2   1   2   1   1   2   2   0   2   1   1   1   0   1   0   2   1   1   0   1   1   2   2   0   1   1   1   1   2   1   0   1   1   0   1   1   2   0
 MK-2-15                1   2   1   2   0   2   2   0   1   2   1   2   1   2   1   2   0   1   1   1   0   1   1   0   0   1   2   1   1   2   0   2   2   1   1   0   1   1   1   0   2   2   1   1   1   0   1   1   2   1   1   1   1   2   0   0   1   0   1   1   1   1   2   1   1   1   2   0   1   1   1   1   1   0   1   1   2   0   2   0   0   1   0   1   1   0   1   0   1   0   0   0   2   0   1   2   0   1   1   0   1   0   1   0   1   1   2   1   2   1   1   1   1   1   1   1   2   0   0   1   0   2   0   1   0   0   1   0   1   0   1   1   1   1   2   0   2   0   2   1   1   1   1   0   1   1   0   0   0   2   2   2   1   0   2   1   1   1   2   0   1   1   1   1   2   1   1   2   2   0   2   1   2   1   0   1   0   2   1   1   0   1   1   2   2   0   1   1   1   1   2   1   0   1   1   0   1   1   1   0
 MK-2-16                1   2   1   2   0   1   2   0   1   2   1   1   2   1   1   2   0   1   1   1   0   2   1   0   0   1   2   1   2   2   0   2   2   1   0   0   1   1   1   0   1   2   1   1   1   0   2   2   2   1   1   1   1   2   0   1   1   0   1   1   1   1   2   1   1   1   2   1   2   1   1   1   1   0   1   1   2   0   1   1   0   2   0   1   0   0   1   0   1   0   0   0   0   0   1   2   0   0   1   0   1   0   1   1   2   1   2   1   2   1   1   1   1   0   0   0   2   0   0   1   1   2   0   1   1   1   1   1   1   0   1   1   1   1   2   0   2   1   2   1   1   0   1   0   0   1   0   0   0   2   2   2   1   1   2   2   0   1   2   0   1   1   1   1   2   1   1   2   2   0   2   0   2   1   0   0   0   1   1   1   1   1   1   1   1   0   1   0   0   2   2   0   0   1   1   0   1   2   2   1
 MK-3-1                 0   2   2   2   0   1   2   1   1   2   0   1   1   1   1   1   0   2   2   0   1   2   0   1   2   2   0   1   1   1   2   2   1   2   2   1   0   0   2   2   1   1   1   2   0   1   0   2   2   1   1   2   1   1   1   1   1   0   1   2   2   1   2   1   1   2   1   2   0   1   0   0   1   1   2   0   1   0   0   0   2   1   1   0   1   0   2   0   2   1   2   1   1   1   2   1   2   0   1   1   2   2   0   1   1   2   1   2   2   1   1   0   1   1   2   1   2   1   1   1   1   0   0   1   1   2   0   1   2   2   2   0   1   2   1   0   2   2   1   2   0   0   1   2   1   2   1   1   1   1   2   1   1   2   2   1   0   1   0   0   2   2   0   2   2   0   1   0   0   1   0   2   1   1   0   2   1   1   0   2   1   1   1   1   0   2   1   1   1   2   2   0   2   1   2   1   0   0   1   0
 MK-3-2                 0   1   2   2   1   2   2   2   1   0   0   1   1   1   1   1   0   2   2   0   1   2   0   1   2   2   0   1   2   1   2   2   1   2   2   1   0   0   2   2   1   1   0   2   0   1   0   2   2   1   1   2   1   1   1   1   1   0   1   2   2   1   2   0   1   2   1   2   0   1   0   1   1   1   2   0   1   1   1   0   2   1   1   0   1   0   2   0   2   1   2   1   1   1   0   1   2   0   2   1   2   2   0   1   1   2   1   2   2   1   1   0   1   1   2   1   2   0   1   2   2   0   0   1   1   2   0   1   2   2   2   1   1   2   1   0   2   2   1   2   0   0   1   2   1   2   1   1   1   1   2   1   1   2   2   1   1   1   1   1   2   2   1   2   2   0   1   0   0   1   0   2   1   1   0   2   1   1   0   1   0   1   2   1   0   2   1   1   1   2   2   0   2   1   2   1   1   0   1   0
 MK-3-3                 0   0   2   2   1   2   2   1   1   0   0   1   1   1   1   0   0   1   1   0   1   2   0   1   2   1   1   1   2   1   2   2   1   1   2   2   1   1   1   1   1   1   0   2   1   1   0   2   2   1   1   2   1   0   0   1   1   0   1   2   2   0   2   0   1   2   1   2   0   0   0   1   1   1   2   0   0   0   1   0   2   1   1   0   2   0   2   0   2   1   2   1   1   1   0   1   2   1   1   1   2   1   0   0   0   2   1   2   1   1   1   0   1   1   2   1   2   1   1   0   1   0   1   1   0   2   0   1   2   2   2   0   0   2   1   0   2   2   1   2   0   0   1   1   1   2   1   1   1   1   2   1   1   1   2   2   1   1   1   1   2   2   1   2   2   0   1   0   0   1   0   2   2   1   1   2   1   1   0   2   0   1   2   0   0   2   1   1   1   2   2   0   2   1   2   2   1   0   1   1
 MK-3-4                 1   0   1   1   1   2   2   1   1   0   0   1   1   1   1   0   1   1   0   0   1   2   0   1   2   1   1   1   2   1   2   2   1   1   2   0   1   1   1   1   1   1   0   2   1   1   0   2   1   2   1   2   1   0   0   1   1   1   0   1   2   0   2   0   1   2   1   1   0   0   0   2   1   1   2   0   1   1   1   0   1   1   1   0   2   0   2   0   1   1   2   1   1   1   0   1   2   1   0   1   2   1   0   1   1   1   1   1   1   2   1   0   1   0   2   1   2   1   1   1   1   0   1   1   0   2   1   1   2   2   2   0   0   2   1   0   2   2   0   2   1   0   1   1   1   2   1   1   1   1   2   1   1   1   2   2   1   1   1   1   2   2   1   2   2   0   1   0   0   1   0   2   1   1   1   2   1   1   0   2   0   1   2   0   1   2   1   1   1   2   2   0   2   1   2   2   0   1   1   0
 MK-3-5                 1   0   1   1   1   2   2   1   1   0   1   1   0   0   1   0   1   1   0   0   1   2   1   0   2   1   1   1   2   1   2   2   1   1   2   1   1   1   1   2   1   0   0   2   1   1   0   2   1   2   1   2   1   0   1   1   1   1   0   1   2   0   2   0   1   1   1   1   0   0   0   2   1   1   1   0   2   2   1   0   1   1   0   0   2   0   1   0   1   1   2   1   1   0   0   1   2   1   0   1   1   1   1   2   1   1   1   1   1   2   1   0   1   1   2   1   2   1   1   1   1   0   1   1   0   2   1   1   2   2   2   0   0   1   1   0   2   2   0   1   1   1   1   1   1   1   1   1   1   1   2   0   1   1   2   2   1   1   1   1   2   2   1   2   2   0   1   2   0   1   0   2   1   1   2   2   1   0   1   1   0   1   1   0   2   2   1   2   1   2   2   0   2   2   1   1   0   1   1   0
 MK-3-6                 0   0   1   1   0   1   2   1   1   0   1   1   0   0   1   0   1   2   0   0   1   2   1   1   2   1   1   1   2   1   2   1   1   1   1   1   1   0   1   2   1   0   1   2   0   1   0   2   0   1   1   2   1   0   0   1   1   1   0   1   2   1   2   0   1   0   1   1   0   1   1   2   1   2   1   0   2   2   1   0   1   1   2   0   2   0   1   0   2   1   2   1   0   0   2   1   2   1   0   1   1   2   1   2   1   1   1   1   2   1   1   0   1   1   2   1   1   1   1   1   1   0   1   1   1   1   1   1   2   2   2   0   0   1   1   1   2   2   1   1   1   1   1   1   2   1   1   1   1   2   1   0   1   1   2   2   2   1   1   1   2   2   1   2   2   0   1   2   1   1   0   2   1   2   2   2   1   0   2   1   0   1   2   0   2   2   1   1   0   2   2   0   2   1   1   1   0   1   1   0
 MK-3-7                 0   0   1   1   0   1   2   1   1   0   1   1   0   1   1   1   1   2   0   1   1   2   2   1   1   1   1   1   2   1   2   1   1   0   1   0   0   0   2   2   1   1   1   2   0   1   0   2   0   0   1   2   2   0   0   1   1   0   1   1   2   1   2   1   1   0   1   1   0   1   0   2   1   1   1   1   2   1   1   0   0   1   2   0   2   1   1   0   2   1   1   1   0   0   2   1   2   2   0   1   1   1   1   1   1   1   1   1   2   2   1   0   1   1   2   1   0   1   1   0   1   0   1   1   1   1   1   1   1   1   2   0   0   1   1   2   2   2   1   0   1   1   2   1   2   1   1   1   1   2   1   0   0   1   2   2   2   1   1   1   2   2   1   2   2   0   1   2   1   1   0   1   2   2   2   2   1   0   2   0   0   1   2   0   2   1   2   1   0   2   1   0   2   1   1   2   1   1   1   1
 MK-3-8                 0   0   1   1   0   2   2   2   1   0   1   1   0   1   1   1   1   2   0   1   1   1   2   1   1   1   1   1   2   1   1   0   2   1   0   0   0   1   2   2   1   1   0   1   0   1   0   2   0   0   1   2   2   0   0   1   1   1   1   1   2   0   0   1   1   0   1   1   0   1   0   2   1   1   2   1   2   1   1   0   1   1   2   1   2   1   1   0   2   1   1   1   0   0   2   1   2   2   0   1   0   1   1   2   1   1   1   1   2   2   1   0   1   1   2   1   0   1   1   0   1   0   2   1   1   2   1   1   1   1   2   0   0   1   1   2   2   1   0   0   1   2   2   1   1   1   1   2   1   2   1   0   0   1   2   2   2   1   1   1   1   2   2   2   2   1   1   1   1   1   0   1   2   2   2   2   1   0   2   0   0   1   2   0   2   1   2   1   0   2   2   0   2   1   1   2   1   1   1   1
 MK-3-9                 0   0   0   1   0   2   2   2   1   0   1   1   1   1   1   1   1   2   0   1   2   1   1   0   1   1   1   1   2   1   1   0   2   1   0   0   1   1   2   2   1   1   0   1   0   0   0   2   0   0   1   2   2   0   0   0   1   1   1   0   1   0   0   1   1   0   1   1   0   1   0   2   1   1   2   1   2   1   1   0   1   1   2   1   2   0   1   0   2   1   1   1   0   0   1   1   2   2   0   2   1   1   1   2   1   1   2   0   2   2   2   0   1   1   2   1   0   1   1   0   0   0   2   1   1   2   1   1   1   1   2   0   0   1   1   2   2   0   0   1   1   1   2   1   0   1   1   2   1   2   1   0   0   1   2   2   1   1   1   0   1   2   2   2   2   0   1   1   1   2   1   0   2   1   2   2   1   0   1   0   0   1   1   0   2   0   2   1   0   1   2   0   2   1   1   2   1   2   1   1
 MK-3-10                0   0   0   1   0   2   1   2   1   0   1   1   1   1   1   1   1   2   0   1   1   1   2   0   1   1   1   1   2   1   1   1   2   1   0   0   1   1   2   2   2   1   0   1   0   0   0   2   1   0   1   2   1   0   1   1   1   1   1   0   1   1   0   1   1   0   1   0   0   1   0   1   1   1   2   1   2   1   1   2   1   1   2   1   2   0   1   0   2   1   1   1   0   0   1   1   2   1   0   2   2   1   1   2   1   1   2   1   2   2   2   0   1   1   2   1   0   1   1   1   0   0   2   1   1   2   1   1   2   1   1   0   0   1   1   2   2   0   0   1   1   2   2   1   0   2   1   1   1   2   1   0   0   1   2   2   1   1   1   0   1   2   2   2   2   0   1   1   1   2   1   0   2   1   2   2   1   0   1   0   0   0   1   0   2   0   2   1   0   1   1   0   2   1   1   2   1   2   1   1
 MK-3-11                0   0   0   1   0   2   1   2   1   0   1   1   1   1   2   1   1   2   0   0   1   1   2   0   1   1   0   1   2   1   1   1   2   1   0   1   2   1   2   2   1   1   0   1   0   0   0   2   1   0   1   2   1   0   0   1   1   1   1   0   1   1   0   2   1   0   1   1   0   1   1   1   1   1   2   1   1   2   1   2   1   1   2   1   2   0   1   1   2   1   1   1   0   0   0   1   1   2   1   2   2   1   1   2   2   1   2   1   2   2   1   0   0   1   2   0   0   0   1   1   0   0   2   1   1   1   1   1   2   1   0   0   0   1   1   2   2   0   0   0   1   2   2   1   0   2   1   2   1   2   2   0   0   1   2   1   0   1   1   0   0   2   2   2   2   0   2   0   1   2   1   1   2   1   2   2   1   0   1   1   0   0   1   0   2   1   2   1   1   2   1   0   2   0   1   2   0   2   1   1
 MK-3-12                0   0   0   1   0   2   1   1   1   0   1   1   1   1   2   2   1   2   0   0   1   1   2   0   1   1   0   1   2   1   1   1   2   1   0   1   2   0   2   2   1   1   0   1   0   0   0   2   1   0   1   1   1   0   1   1   1   1   1   0   1   1   0   2   1   0   1   1   0   1   1   0   1   1   2   0   1   1   0   2   0   1   2   1   2   0   2   1   1   0   1   1   0   1   0   1   1   2   1   2   2   1   0   2   2   0   2   1   2   2   1   0   1   1   2   0   0   0   1   1   0   0   2   1   1   1   1   1   2   1   0   0   0   1   1   2   1   0   0   0   1   2   1   1   1   2   1   2   1   2   2   0   1   1   1   1   0   2   1   0   0   2   1   2   2   0   0   0   1   2   1   0   2   1   2   2   1   0   1   1   0   0   2   0   2   1   2   1   0   2   1   0   2   0   1   2   0   2   1   1
 MK-3-13                1   0   0   1   0   1   1   1   0   0   1   1   1   1   2   2   1   2   1   0   1   0   2   0   0   1   1   1   1   1   0   0   2   1   0   1   2   1   2   2   1   1   0   0   1   1   1   2   1   0   0   1   1   0   1   2   1   1   1   0   1   0   0   1   1   0   1   1   1   1   1   0   1   1   2   0   0   1   1   2   0   0   2   1   2   0   2   1   1   0   1   1   0   2   0   1   0   2   1   2   2   1   0   2   2   0   2   2   2   2   1   0   1   1   2   0   0   1   1   1   0   0   2   1   1   1   1   2   2   1   0   0   0   0   1   2   1   0   0   0   1   2   1   2   2   2   1   2   1   2   2   0   1   2   1   1   0   1   1   0   0   1   1   1   2   0   0   0   1   2   1   1   2   2   2   1   1   0   1   1   0   0   2   0   0   1   2   2   0   2   1   0   2   0   1   2   0   1   2   1
 MK-3-14                0   0   0   1   0   1   1   0   0   0   1   1   1   1   2   2   1   2   1   0   1   0   2   0   0   1   1   1   1   1   0   0   2   1   1   1   2   1   1   2   1   1   0   1   1   1   1   2   1   0   0   2   2   0   1   2   1   1   1   0   1   0   1   1   1   0   1   1   1   0   1   0   1   1   2   0   0   1   1   2   0   0   2   2   2   1   1   1   1   0   1   1   1   2   0   1   0   2   1   2   2   1   0   2   2   0   2   2   2   2   1   0   1   1   1   0   0   0   1   1   0   0   1   1   1   1   0   2   2   1   0   0   0   0   1   2   2   0   0   0   1   2   1   2   2   2   1   2   1   2   2   0   1   2   1   2   0   2   1   0   0   1   1   1   1   0   0   0   1   1   1   1   2   2   2   2   1   1   1   1   0   0   2   0   0   1   2   2   1   2   1   0   2   0   1   2   0   1   2   1
 MK-3-15                0   0   0   1   0   1   1   1   0   0   1   0   1   1   2   1   1   2   1   0   1   0   1   0   0   1   1   1   1   1   0   0   2   1   2   1   2   1   1   2   2   1   0   0   2   1   1   2   1   0   0   1   2   0   1   2   1   1   1   0   1   0   0   1   2   0   1   1   1   0   1   1   1   1   2   0   0   2   1   2   0   0   2   2   2   1   1   1   1   0   0   1   1   2   0   0   0   2   1   2   2   1   0   2   2   0   2   2   2   2   0   0   0   1   2   0   0   0   1   1   0   0   1   1   1   2   0   2   2   1   1   0   0   0   2   2   2   0   1   1   1   2   1   2   2   1   1   2   0   2   2   0   0   2   1   2   0   2   1   1   1   0   1   1   0   1   0   0   1   1   1   0   2   2   2   2   1   1   1   1   0   0   2   0   0   1   2   2   0   2   1   1   2   0   0   2   0   1   2   0
 MK-3-16                0   1   0   1   1   1   1   1   0   1   1   0   1   1   2   1   1   2   1   0   1   0   1   0   0   1   1   1   1   0   0   0   2   0   2   1   1   1   1   2   1   1   0   1   1   1   1   2   1   0   0   1   2   1   2   2   0   1   0   1   1   0   0   1   2   0   1   1   1   1   1   1   1   1   2   0   0   2   1   2   1   0   2   2   1   0   1   1   1   1   0   1   1   2   0   0   0   2   1   2   2   1   0   2   1   0   2   2   2   2   0   0   1   1   2   1   0   0   1   1   0   0   0   2   1   2   0   2   1   0   1   0   0   0   2   2   2   0   2   2   0   2   1   2   2   1   1   1   1   2   2   0   0   2   1   2   0   1   1   1   1   0   1   1   0   1   0   1   2   1   1   0   2   1   2   1   1   1   1   1   0   0   2   0   0   1   2   2   0   2   1   1   2   0   0   2   0   1   2   0
 MK-4-1                 1   0   2   2   1   1   1   1   0   1   0   2   2   1   2   1   1   0   1   1   1   0   1   1   1   2   2   1   1   0   1   2   2   1   1   1   1   1   1   0   1   0   1   2   1   1   0   1   2   2   0   2   1   1   1   0   0   1   1   1   1   1   1   1   1   1   0   2   0   1   1   1   1   0   1   0   1   1   2   2   0   1   2   1   2   1   2   2   1   1   0   1   1   1   2   2   0   2   1   0   1   2   0   2   2   2   0   2   0   1   0   1   1   0   1   1   2   0   1   1   0   2   2   1   1   1   1   1   1   1   2   1   2   1   1   0   2   1   0   1   2   0   0   1   1   1   0   1   0   1   1   1   1   1   1   1   1   1   0   1   1   1   1   1   0   2   1   1   0   2   1   1   2   1   1   1   0   1   2   0   1   0   1   0   1   0   1   1   2   2   1   0   0   1   1   0   2   2   1   1
 MK-4-2                 1   1   2   1   1   1   1   1   1   1   0   2   2   1   2   1   1   0   1   1   1   0   2   1   1   2   2   1   1   0   1   2   2   1   1   1   1   1   1   0   1   0   1   2   1   2   0   1   2   2   0   2   1   1   1   0   0   1   1   1   1   0   1   1   1   1   0   2   0   1   1   1   1   0   1   1   1   1   2   2   0   2   2   1   2   1   2   1   1   1   0   1   1   1   2   1   0   2   1   0   1   2   0   2   2   2   0   1   1   1   0   0   1   0   0   1   2   0   1   2   0   2   2   2   1   1   1   1   2   1   0   1   1   1   1   0   2   1   0   1   1   1   0   1   1   1   0   1   1   1   2   1   1   1   1   1   1   1   1   1   1   0   1   1   0   2   1   1   0   2   1   1   2   1   1   0   0   1   2   1   1   0   1   1   1   0   1   1   2   1   1   0   0   1   1   0   2   2   2   1
 MK-4-3                 1   1   1   2   1   1   1   1   1   1   0   2   2   1   2   1   1   0   1   1   1   0   2   1   0   1   2   1   1   0   1   2   2   1   1   1   1   1   1   0   1   0   1   2   2   2   1   1   2   2   0   2   1   0   1   0   0   1   2   1   1   0   1   1   1   1   0   2   0   1   1   0   1   0   1   1   1   1   2   2   0   2   2   1   2   1   2   1   1   1   0   1   1   1   2   1   0   2   1   0   1   2   0   2   2   2   0   1   1   1   0   0   1   0   1   1   2   0   1   2   0   2   2   2   1   0   1   1   2   1   0   1   1   1   1   0   2   0   0   0   1   2   0   1   1   1   1   1   0   1   1   1   1   1   1   1   1   1   1   1   1   0   2   1   0   2   1   1   0   1   1   1   1   1   1   0   1   1   2   1   1   0   1   1   1   0   2   1   2   1   1   0   0   1   1   0   1   2   1   1
 MK-4-4                 0   2   1   2   1   1   1   1   1   1   0   2   2   1   1   1   1   1   1   1   1   0   2   1   1   2   2   1   1   1   1   2   2   1   1   1   1   1   1   0   0   1   0   2   1   2   1   1   1   2   0   2   1   0   1   0   0   1   2   1   1   0   1   2   1   1   0   2   0   1   1   0   1   0   1   1   1   1   2   2   0   2   1   1   2   0   2   1   1   1   0   1   1   1   2   1   1   1   1   0   1   2   0   2   2   2   0   1   1   1   0   1   1   0   0   1   2   0   1   2   0   2   2   2   1   0   1   1   1   1   0   1   1   1   1   1   2   1   0   0   0   2   1   1   1   1   2   1   0   1   2   1   1   1   1   1   1   1   1   0   1   0   2   1   0   2   0   1   0   1   1   1   1   1   1   0   1   1   2   1   1   0   1   1   1   0   2   1   2   1   2   0   0   1   1   0   0   2   0   1
 MK-4-5                 1   2   1   2   1   1   1   1   1   1   1   2   2   1   1   2   1   1   1   1   0   0   2   1   1   2   2   0   1   0   0   2   2   1   1   1   1   1   0   1   1   1   0   1   2   2   2   1   1   2   0   2   1   0   1   0   0   1   2   0   1   0   1   2   1   0   0   2   0   0   1   0   2   1   1   1   1   1   2   2   1   2   2   0   1   0   2   0   1   1   0   1   1   0   2   1   1   0   1   1   1   2   1   2   2   2   0   1   1   1   0   1   1   0   0   2   2   0   1   1   0   2   2   2   1   0   1   1   1   1   1   1   1   1   0   1   2   1   0   0   0   1   1   2   1   2   2   1   0   1   2   1   1   1   1   1   1   1   1   1   1   0   2   1   1   2   0   0   0   1   1   1   1   1   1   0   1   1   2   1   1   0   1   1   1   0   2   1   2   1   2   0   0   1   1   0   0   2   0   1
 MK-4-6                 1   2   1   1   1   1   1   1   1   1   1   2   1   1   1   2   1   1   1   1   1   0   2   1   1   2   2   0   1   0   0   1   2   1   0   1   1   1   0   1   2   1   0   1   2   2   1   2   1   1   0   1   2   0   1   0   1   1   2   1   1   0   1   2   1   0   1   2   0   0   1   0   2   1   2   1   0   2   2   2   1   2   2   0   1   0   2   0   1   1   0   1   1   0   2   1   1   0   1   0   1   2   1   2   2   2   0   1   2   1   0   1   2   0   0   2   1   0   1   1   0   2   2   2   1   0   1   1   1   1   1   1   1   1   0   1   2   1   0   0   0   1   0   2   2   2   2   1   0   1   2   1   1   1   1   1   1   1   1   1   1   0   2   1   1   2   0   0   0   1   1   1   1   0   1   0   1   1   2   1   0   0   0   1   1   0   2   1   2   1   2   0   0   1   1   0   0   2   0   1
 MK-4-7                 1   2   2   1   1   1   1   1   0   2   1   2   1   1   2   1   0   1   1   2   1   0   1   1   1   1   2   0   1   0   0   1   2   2   0   1   1   2   0   1   2   1   0   1   2   2   2   2   2   1   0   1   2   1   1   0   1   0   2   2   1   0   1   1   1   0   1   2   0   0   1   0   2   1   2   1   0   2   2   2   1   2   2   0   1   0   2   0   1   1   0   1   1   0   2   1   1   0   1   1   1   2   0   1   2   2   1   0   2   1   0   1   2   1   1   2   1   0   1   1   1   2   2   2   1   0   1   1   1   0   0   0   1   1   0   1   2   1   0   0   0   1   1   1   2   2   2   2   1   1   2   1   1   0   1   1   1   1   1   1   1   0   2   1   1   2   0   0   0   1   1   1   1   0   1   0   1   2   2   1   0   0   1   1   1   0   2   1   2   1   2   0   0   1   1   0   0   2   0   2
 MK-4-8                 1   2   1   1   1   0   1   1   1   1   1   2   1   1   2   1   0   2   1   2   1   0   2   1   1   0   2   0   1   0   0   1   1   2   0   1   1   2   0   1   2   1   0   0   2   1   1   2   2   1   0   2   2   1   1   1   1   0   2   2   1   1   1   1   1   0   1   2   0   0   1   0   2   1   2   0   0   2   2   2   1   1   2   0   1   0   2   0   2   1   0   1   1   0   2   1   1   0   1   1   1   2   2   1   2   2   0   0   2   1   0   1   1   1   1   1   2   0   1   1   1   1   2   2   1   1   1   1   1   0   0   0   1   1   0   1   2   1   0   0   1   2   1   1   2   2   1   2   1   1   1   1   1   0   0   1   1   2   1   1   2   0   1   1   1   2   0   1   0   1   1   1   1   0   1   0   1   2   1   1   0   0   1   1   1   0   2   2   2   1   1   0   0   1   1   0   0   2   1   2
 MK-4-9                 1   2   1   1   1   0   1   1   1   1   1   2   1   1   2   1   0   1   0   2   2   0   2   1   1   0   2   0   1   0   0   1   1   1   1   1   1   2   0   1   2   1   0   0   2   1   2   0   1   2   1   1   2   1   1   1   1   0   2   1   1   1   1   2   1   0   1   2   0   0   2   0   2   1   2   1   0   2   2   2   1   1   2   1   1   0   2   0   2   2   0   1   1   0   2   1   1   0   1   1   1   2   2   1   2   2   0   0   2   1   0   1   1   0   1   1   1   2   1   1   1   1   2   2   1   1   1   1   1   0   1   0   1   1   0   1   2   2   0   1   1   2   1   1   2   2   1   1   1   1   1   1   1   0   0   1   1   2   2   1   2   1   1   1   2   2   0   1   0   2   1   1   1   0   1   0   1   2   1   1   0   0   1   1   0   0   1   2   2   1   0   0   0   1   2   0   0   2   1   1
 MK-4-10                0   2   0   1   1   0   1   1   1   1   1   2   1   1   2   1   1   1   0   2   2   0   2   1   1   1   1   0   2   0   0   1   1   1   0   1   1   2   0   1   2   1   0   0   1   1   2   0   1   2   1   0   2   1   1   1   1   1   2   1   1   1   1   2   0   0   1   1   0   0   2   0   1   1   2   2   0   1   2   2   1   1   2   0   1   0   1   0   1   2   1   1   1   0   2   1   1   0   1   1   1   2   2   1   2   1   0   0   2   0   0   1   1   0   1   1   1   1   1   1   2   0   1   2   1   0   1   1   1   0   1   0   1   1   0   1   2   2   0   1   1   1   1   1   2   2   1   1   1   1   1   1   1   0   0   1   0   2   2   1   2   1   1   1   2   2   0   1   0   2   1   1   1   0   1   0   1   1   1   1   0   0   1   1   0   0   1   2   2   1   0   1   0   1   1   0   0   2   1   2
 MK-4-11                0   2   0   2   1   0   1   1   2   1   1   2   1   1   2   1   1   1   0   1   2   0   2   2   1   0   1   1   2   0   0   1   1   1   0   1   1   2   0   1   2   1   0   1   1   1   2   1   1   1   1   0   2   1   1   1   1   1   1   1   1   1   1   2   0   0   1   2   0   1   2   1   1   2   2   2   0   1   2   1   1   1   2   0   1   0   1   0   1   2   1   1   1   0   2   1   1   0   1   1   2   2   2   1   2   1   0   0   2   0   0   1   1   0   1   1   1   2   1   1   2   1   1   2   1   0   1   1   1   1   1   0   1   1   0   1   2   2   0   1   1   1   1   1   2   2   0   1   2   1   1   2   0   1   0   1   0   2   2   1   1   1   1   1   2   2   0   1   0   2   2   1   1   0   1   1   1   1   0   1   0   2   0   1   0   0   1   2   2   1   0   1   1   1   1   0   1   2   1   2
 MK-4-12                0   2   0   2   1   0   1   1   1   1   1   2   1   1   2   1   1   2   0   1   2   0   2   2   1   0   1   1   2   0   0   1   1   1   0   1   1   2   1   1   2   1   0   1   1   1   2   1   2   1   0   0   2   1   2   1   1   1   1   1   1   1   1   2   1   1   1   2   1   1   2   1   1   2   2   2   0   1   2   1   1   1   2   0   1   0   1   0   1   2   1   1   1   0   2   1   1   0   1   1   2   1   2   2   2   1   1   0   2   0   0   1   1   0   1   1   1   1   1   1   2   1   1   2   1   0   1   1   0   2   1   0   1   1   1   2   2   2   0   1   1   1   2   2   1   2   1   1   2   1   1   2   0   1   0   1   0   2   2   1   1   0   2   1   2   2   0   1   0   2   2   1   1   0   1   2   1   1   0   1   0   2   0   1   0   0   1   2   2   1   0   1   1   1   1   0   1   2   1   2
 MK-4-13                0   2   0   2   1   0   1   2   1   1   0   2   1   2   2   1   1   2   0   2   2   0   2   2   1   0   0   1   1   0   0   1   1   1   1   1   1   2   1   1   1   1   0   0   1   1   2   2   2   1   0   1   2   0   2   2   1   1   1   1   1   1   1   2   1   1   1   2   1   1   2   1   1   2   2   1   0   2   2   1   1   1   2   0   1   0   0   0   1   2   1   1   1   0   2   1   1   0   1   1   1   1   2   2   2   1   0   0   1   1   0   1   1   0   1   1   1   1   1   0   2   1   0   1   0   0   1   1   0   2   1   0   1   1   1   2   2   2   0   1   1   1   1   2   1   2   1   1   2   1   1   2   0   0   0   1   0   2   2   1   1   0   2   1   1   2   0   1   0   2   2   1   2   0   1   2   0   2   1   1   0   2   0   2   0   0   1   2   2   1   0   2   1   1   1   0   2   2   1   2
 MK-4-14                0   1   0   2   0   0   1   1   1   2   0   2   1   1   2   1   0   2   1   1   1   0   2   2   1   0   0   1   1   1   0   1   1   1   1   1   0   1   0   1   1   1   0   0   1   1   1   2   2   2   0   1   2   0   2   2   1   1   2   2   1   1   1   2   1   1   1   2   1   1   2   1   1   2   2   1   0   2   2   2   1   1   2   0   1   0   0   0   1   2   1   1   1   1   1   1   1   0   1   1   1   1   2   1   1   1   1   2   1   1   0   1   1   0   1   1   1   1   1   0   2   1   2   1   0   0   1   1   1   2   1   0   1   1   1   2   2   2   0   1   1   1   1   2   1   2   1   0   2   1   0   2   0   0   0   1   2   1   1   1   1   1   1   1   1   2   0   1   1   2   1   1   2   0   1   1   0   1   1   1   0   2   0   2   1   0   0   2   2   1   0   2   2   1   1   0   2   2   1   2
 MK-4-15                0   1   0   2   1   0   1   1   1   1   1   2   2   1   2   1   1   2   1   1   1   0   2   2   0   0   0   1   2   1   0   1   2   2   1   1   1   1   0   1   2   1   0   0   1   0   0   2   2   2   0   0   2   0   2   2   0   0   2   2   1   1   1   2   2   1   1   1   0   1   0   1   1   2   2   1   1   1   2   2   1   1   1   0   1   0   0   0   1   1   1   1   1   1   1   1   0   0   1   1   1   1   2   1   1   1   0   1   1   1   1   1   1   0   1   2   1   1   1   0   2   1   1   1   0   0   1   1   1   2   1   0   2   2   1   2   2   2   0   1   1   1   1   1   2   2   1   1   0   2   0   2   0   0   0   1   2   1   1   0   1   1   1   1   1   2   0   2   1   2   2   1   2   0   2   1   0   1   1   1   1   1   0   2   1   2   0   2   2   1   0   1   2   1   1   0   2   2   1   2
 MK-4-16                0   1   0   2   2   1   1   1   1   1   1   2   1   1   2   1   1   2   2   1   1   0   2   1   0   0   1   1   2   1   0   1   2   2   1   0   1   1   1   0   2   2   0   0   2   0   0   2   2   2   1   0   2   0   2   2   0   0   2   2   1   1   1   2   2   2   2   1   0   1   1   1   1   2   2   1   1   1   1   2   1   1   1   0   1   0   0   0   2   1   1   1   1   1   1   2   1   1   1   0   1   1   2   1   1   1   0   1   1   1   1   1   1   2   1   2   1   1   1   0   0   2   1   1   0   1   1   1   1   2   1   0   2   2   2   1   2   2   1   1   1   1   1   1   2   2   1   1   0   2   0   1   0   0   0   2   2   1   2   0   1   1   1   1   1   2   1   1   0   2   2   1   2   0   2   1   1   1   1   1   1   0   0   1   0   2   0   1   2   1   0   1   2   1   1   0   2   2   0   2
 MK-5-1                 0   2   0   1   1   1   1   0   1   1   0   0   1   1   1   1   2   2   1   0   1   1   1   1   0   2   1   1   0   2   1   0   1   1   1   1   2   0   0   0   0   0   2   2   1   2   1   0   2   1   1   2   0   2   2   0   1   1   2   2   1   1   0   1   1   1   0   2   1   2   1   2   0   0   0   2   1   1   0   1   1   1   1   2   2   0   1   0   1   2   2   1   2   1   1   1   0   0   2   0   1   2   1   2   1   1   1   1   0   1   1   0   1   1   0   1   2   0   0   0   1   1   1   0   2   1   1   0   1   1   2   0   1   0   1   2   0   1   1   0   2   2   2   1   2   1   1   1   1   1   1   1   0   1   0   1   1   1   1   2   1   0   1   1   0   2   1   0   2   0   1   2   2   2   1   2   1   1   2   2   1   2   1   2   1   1   1   1   1   0   2   2   1   0   1   1   2   1   2   0
 MK-5-2                 0   2   0   1   1   1   2   0   1   1   0   1   1   1   1   1   2   2   1   0   2   0   1   1   0   1   1   1   0   2   1   0   1   1   1   1   2   0   0   0   0   0   2   2   1   2   1   0   2   1   0   2   0   2   2   0   1   2   2   2   1   1   0   1   1   1   0   2   0   2   1   2   0   0   1   2   1   1   0   1   0   1   1   2   2   0   1   0   1   2   2   1   2   1   1   1   0   1   2   0   1   2   1   2   1   1   1   2   0   2   0   1   1   1   1   1   2   0   0   1   1   1   1   0   2   1   0   0   0   1   2   0   1   0   1   2   0   1   1   1   2   2   1   1   1   1   1   1   1   1   1   1   0   1   0   1   1   1   0   1   1   1   1   0   0   1   1   1   2   0   1   2   2   2   1   2   1   1   2   2   1   2   1   2   1   1   1   1   1   2   2   2   1   0   2   1   2   1   2   0
 MK-5-3                 0   2   0   2   1   1   2   0   1   1   0   0   1   1   1   2   2   2   1   0   2   0   1   1   0   0   2   1   0   2   2   0   2   1   1   1   2   1   1   0   0   0   1   2   2   2   1   0   2   0   0   2   0   2   2   0   1   2   2   2   1   1   1   1   1   1   0   2   0   2   1   2   0   0   1   2   1   1   0   1   0   0   0   1   2   0   1   0   1   2   1   1   2   1   1   1   1   1   2   0   2   2   1   2   1   1   1   2   0   2   0   1   1   2   1   1   2   0   0   1   1   1   1   1   2   1   0   0   0   1   2   0   1   0   1   2   1   1   1   1   2   2   1   1   1   1   1   1   2   1   1   1   0   1   1   1   1   0   0   1   1   1   1   0   0   1   1   2   2   0   1   1   2   2   2   2   1   1   2   2   1   2   1   2   1   1   1   1   2   1   2   2   1   0   2   1   2   0   2   0
 MK-5-4                 1   2   0   2   1   0   2   2   1   1   0   0   1   1   0   2   2   2   1   0   2   2   0   1   0   0   2   0   0   1   2   0   2   2   1   1   2   1   0   0   0   0   1   2   1   2   0   0   2   0   1   2   0   0   2   1   1   2   1   2   0   0   0   0   1   2   0   2   0   2   1   2   0   0   1   2   1   1   0   2   0   1   0   1   2   0   1   0   1   2   0   0   2   1   0   1   1   1   2   0   2   2   2   2   1   1   0   2   0   2   0   1   1   2   1   1   2   0   0   1   1   0   1   2   2   1   0   0   1   1   2   0   1   0   1   2   1   1   1   1   1   2   1   1   1   0   1   0   2   1   1   1   0   0   1   1   2   0   0   1   1   1   1   0   0   1   1   2   2   0   1   1   2   2   2   2   0   1   2   2   1   2   1   2   1   1   1   1   2   1   1   2   1   2   2   1   1   0   2   0
 MK-5-5                 2   2   0   2   1   0   2   2   1   1   0   0   2   1   0   2   1   2   1   0   2   2   0   1   0   1   2   0   0   1   2   1   2   2   1   0   2   1   1   0   0   0   1   1   0   2   1   0   2   0   1   2   1   0   2   1   1   2   1   2   2   0   0   0   1   2   0   1   1   2   0   2   0   1   1   2   1   2   1   2   1   1   0   1   2   1   1   0   1   2   1   0   2   1   0   1   1   1   2   1   2   2   1   2   1   1   0   2   0   2   0   1   1   1   1   1   2   1   0   1   1   0   1   2   2   1   1   0   0   1   2   0   1   0   0   2   1   1   1   1   1   2   1   1   1   0   1   0   1   1   1   1   0   0   2   1   2   1   0   1   1   1   0   0   0   1   1   2   1   0   1   1   2   2   2   2   0   1   2   2   1   2   1   2   1   2   1   1   2   0   1   2   1   2   2   1   1   0   2   0
 MK-5-6                 2   2   0   2   1   0   2   2   1   1   2   0   2   1   1   1   1   2   1   0   1   2   0   1   0   1   2   0   0   1   2   1   2   2   1   0   2   1   1   0   0   0   1   1   0   2   1   0   2   0   1   2   1   0   2   1   1   2   0   0   2   1   1   1   1   2   1   1   1   2   1   1   0   1   2   2   0   1   1   2   2   1   1   1   1   1   1   1   1   2   1   0   2   1   2   1   0   1   2   1   2   2   1   2   1   1   0   2   2   2   0   1   1   1   1   1   2   1   0   0   1   0   1   2   2   1   1   0   1   1   2   0   1   0   0   1   1   1   1   0   1   2   1   1   2   0   1   0   1   1   1   1   0   0   2   2   2   0   0   1   1   1   0   0   1   1   1   2   1   0   1   1   2   2   2   2   0   1   2   1   1   2   1   2   1   2   1   1   2   0   1   2   2   2   2   1   0   0   2   0
 MK-5-7                 2   2   0   2   1   0   2   2   1   2   2   0   2   1   1   1   1   1   1   0   1   1   1   1   0   1   2   0   0   1   2   1   2   2   2   0   1   1   1   0   0   0   1   1   1   2   1   1   2   0   0   1   1   0   2   1   0   1   0   0   1   1   1   1   1   2   2   1   1   2   1   1   0   1   2   1   1   1   1   2   2   1   1   1   1   1   1   1   1   2   1   0   2   1   2   1   0   1   2   1   2   2   1   2   2   1   0   2   2   2   0   0   1   0   2   1   1   1   0   0   2   0   1   1   2   2   1   0   1   1   1   0   2   0   0   1   0   1   1   0   1   2   1   1   2   0   1   1   2   0   1   1   0   1   2   2   1   0   0   2   1   0   1   0   1   1   1   2   0   0   1   1   2   2   2   2   0   1   2   1   1   2   1   2   1   2   1   1   2   0   1   2   1   2   2   1   0   0   2   0
 MK-5-8                 2   2   0   2   0   1   1   1   1   1   2   0   0   1   1   2   1   1   1   0   1   1   1   1   1   1   2   0   0   1   2   1   2   0   2   0   1   1   1   0   1   0   1   0   1   2   1   1   2   0   0   1   1   0   2   1   0   1   0   0   2   1   1   1   1   2   2   1   1   2   2   1   0   1   2   1   1   1   1   2   0   0   1   2   1   1   1   1   1   1   1   0   2   2   2   1   0   1   1   1   2   1   1   2   2   1   0   2   2   2   1   0   1   0   2   1   1   1   0   0   2   0   1   1   2   2   1   0   2   1   0   0   2   0   0   2   0   2   1   0   1   2   1   1   2   0   1   2   2   0   1   2   0   1   2   2   0   0   0   2   2   1   1   1   1   2   1   2   0   0   2   0   2   1   2   2   0   1   2   1   0   2   1   2   1   2   1   1   1   0   1   2   1   1   2   1   0   0   2   1
 MK-5-9                 2   2   1   2   0   1   1   0   0   1   2   0   0   1   1   2   1   1   1   0   1   1   1   1   1   1   2   2   1   1   1   1   2   0   2   0   1   0   1   0   1   0   0   0   1   2   1   1   2   1   0   1   1   0   2   1   0   1   0   1   2   1   1   1   1   1   2   1   1   1   1   1   1   2   2   1   2   1   1   2   0   0   1   2   1   1   1   1   1   1   0   0   2   2   2   1   0   1   1   1   2   1   1   2   2   1   0   2   2   2   1   0   1   0   1   1   1   1   1   1   2   0   1   1   1   2   1   0   2   1   1   0   2   0   0   2   0   2   1   0   1   1   1   1   2   0   1   2   1   0   1   2   0   1   2   2   0   0   0   2   2   1   1   1   1   2   2   2   0   0   2   1   2   1   0   2   1   1   2   1   0   2   1   2   1   2   2   0   1   0   1   2   1   1   2   1   0   0   2   1
 MK-5-10                1   2   1   2   1   1   0   0   0   1   2   0   0   1   1   2   1   1   0   2   1   1   0   1   1   1   2   2   1   1   1   1   2   0   2   0   1   0   1   0   1   1   0   0   1   2   0   1   2   1   0   1   1   0   2   1   0   1   0   1   2   1   1   1   1   1   2   0   1   1   1   1   1   2   2   1   2   2   1   2   0   0   1   2   1   1   0   1   1   2   0   0   2   2   2   1   0   1   1   1   1   1   1   2   2   1   0   2   2   2   1   0   2   0   1   1   1   1   1   1   1   0   1   0   1   1   1   1   2   1   1   1   2   0   0   2   0   2   1   0   1   1   1   2   2   0   1   2   0   1   1   2   0   2   2   2   0   0   1   1   2   1   1   1   1   2   2   2   0   0   2   1   2   1   0   2   1   2   1   1   0   1   1   2   1   2   2   0   1   0   1   1   1   2   2   1   0   0   1   1
 MK-5-11                0   2   1   2   1   1   0   1   0   1   1   0   0   1   0   2   1   1   0   2   1   1   0   1   2   0   2   1   1   1   1   1   1   0   2   0   1   0   1   0   1   0   0   0   1   1   0   1   2   1   0   1   1   0   2   1   0   1   0   1   1   1   1   1   2   1   2   0   1   1   1   1   1   2   2   1   2   2   1   2   0   0   1   2   1   1   0   1   1   2   0   0   2   2   2   0   0   1   1   1   1   0   1   2   1   1   0   2   2   2   1   0   2   0   1   2   1   1   1   2   1   1   1   0   1   1   1   1   2   1   1   1   2   0   0   2   0   2   1   0   1   2   2   2   2   1   0   2   0   1   0   1   0   2   2   2   0   1   1   1   2   1   1   0   1   1   2   1   0   0   2   2   2   1   0   1   1   2   1   1   0   1   0   2   1   2   1   0   1   0   1   1   1   2   2   1   1   0   1   1
 MK-5-12                0   1   1   1   2   1   0   2   0   1   1   0   0   1   0   2   1   1   0   2   1   1   0   1   2   0   2   1   1   1   1   2   1   0   1   0   0   0   1   0   1   0   0   0   1   1   0   1   2   1   0   1   1   0   2   1   0   0   1   2   1   1   1   1   2   2   2   0   1   2   1   1   1   2   2   1   2   2   1   2   0   0   1   2   0   1   0   0   1   2   0   1   1   2   2   0   0   1   1   0   1   0   1   2   1   0   0   2   1   2   1   0   2   0   1   1   1   1   1   2   1   1   1   0   1   0   1   1   2   1   2   1   2   0   0   2   0   2   0   0   1   2   2   2   2   1   1   1   1   1   0   0   0   2   2   1   0   1   1   1   2   1   1   0   1   1   2   1   0   0   2   2   0   1   0   1   1   2   1   1   0   1   0   1   1   2   0   1   1   0   1   1   1   1   2   1   1   0   1   1
 MK-5-13                0   0   2   1   2   1   0   2   0   1   1   0   0   1   0   2   1   1   0   2   1   1   0   1   2   0   2   1   1   1   1   2   1   0   1   0   0   0   1   1   1   1   1   0   1   1   0   1   2   1   0   1   1   0   2   1   0   1   1   1   1   1   1   1   2   2   2   0   0   1   1   1   1   2   2   1   2   2   1   2   0   0   1   2   0   1   1   0   1   2   0   1   1   2   2   1   0   1   1   1   1   0   1   1   0   0   0   2   1   2   1   0   2   0   1   1   1   1   1   2   1   1   1   0   1   0   1   1   2   1   1   1   2   0   0   2   0   2   0   0   1   2   1   2   2   1   1   1   1   1   0   0   1   2   2   1   0   1   1   1   2   0   1   1   0   1   2   1   0   0   2   2   0   1   0   2   1   1   1   0   0   1   1   1   1   2   0   1   1   0   1   1   1   1   2   1   0   0   1   0
 MK-5-14                0   0   1   1   1   1   0   1   0   1   1   0   0   1   0   2   1   1   1   1   1   2   0   1   2   0   1   1   1   1   1   2   1   0   1   0   0   0   1   1   1   1   1   0   1   1   0   1   2   1   0   1   1   1   2   1   0   1   1   1   2   2   1   1   2   2   2   0   0   1   1   1   1   2   2   2   2   2   1   2   0   0   1   2   0   1   1   1   1   2   0   2   2   2   2   1   0   1   2   1   1   1   1   0   0   0   0   2   1   2   1   0   2   2   1   1   1   1   2   2   1   1   1   0   1   0   1   1   2   2   1   2   1   0   0   1   1   1   0   0   0   1   1   2   2   1   1   2   1   1   1   0   1   2   2   1   0   1   1   1   2   1   2   1   0   1   1   1   1   0   2   1   0   1   0   2   1   1   1   0   0   2   1   1   1   2   0   1   0   0   0   1   1   1   2   1   0   0   1   1
 MK-5-15                0   0   2   1   1   1   0   1   2   1   1   0   0   1   0   2   1   1   1   1   1   1   0   1   2   0   1   1   1   1   1   2   1   0   1   0   0   0   1   1   1   1   1   0   1   1   1   1   2   1   0   1   2   1   2   1   0   0   0   1   0   1   1   1   2   2   2   0   0   1   1   1   1   2   2   2   2   2   1   2   1   0   0   2   0   1   1   1   1   2   0   1   2   1   1   1   0   1   1   1   1   1   0   0   1   1   2   1   1   2   1   0   2   2   1   1   1   1   2   2   1   1   1   0   0   1   1   1   2   2   1   2   1   1   0   1   1   1   1   0   0   1   1   2   2   1   2   2   1   1   1   0   1   2   2   1   0   1   2   1   2   1   2   1   0   1   1   1   1   0   2   1   0   1   0   2   1   1   1   0   0   2   1   1   1   1   0   1   1   0   0   1   1   1   2   1   1   0   1   1
 MK-5-16                0   0   1   1   1   1   1   1   1   2   1   0   0   1   0   2   1   1   1   1   1   1   0   1   2   0   1   1   2   2   1   2   2   0   1   0   0   0   1   0   1   1   1   0   1   1   1   1   2   1   0   1   2   1   2   1   0   0   0   1   0   1   1   1   2   2   2   0   0   0   1   1   1   2   2   2   2   2   1   2   0   0   0   2   1   1   0   1   1   2   0   1   2   1   1   0   0   1   1   1   1   1   0   0   2   1   2   0   1   2   1   0   2   1   1   1   1   1   2   2   1   1   2   0   0   1   1   1   2   2   1   2   1   1   0   1   1   0   1   0   1   1   1   2   2   2   2   2   1   1   1   0   1   2   2   2   2   1   2   1   2   1   2   1   0   1   1   0   1   0   2   1   0   1   0   2   2   2   1   0   0   2   0   1   0   1   0   0   1   0   0   1   1   1   2   1   1   0   1   1
 MK-6-1                 1   2   2   2   0   2   0   2   2   2   1   1   2   0   1   2   1   2   1   2   2   0   1   0   1   1   2   1   2   1   2   1   2   1   1   0   0   0   1   0   0   1   1   1   0   2   1   0   0   1   1   1   1   0   0   2   0   2   0   0   1   1   2   1   2   1   1   2   1   2   1   0   2   1   1   0   1   0   1   0   0   2   0   2   1   2   0   1   1   1   1   2   0   2   1   1   2   1   0   2   0   2   1   0   0   1   1   1   1   1   1   0   0   1   1   0   1   0   1   0   1   1   1   0   1   1   1   0   2   0   2   1   2   2   0   1   1   2   2   0   1   1   0   1   2   1   1   1   2   2   0   0   1   2   1   1   0   1   2   1   1   0   1   1   1   2   1   1   0   2   0   1   1   1   1   1   2   1   1   1   0   1   1   0   0   0   0   1   0   1   2   1   0   1   2   0   1   2   1   2
 MK-6-2                 1   2   1   2   0   2   0   2   2   2   1   1   2   0   1   2   1   2   1   2   2   0   1   0   1   1   2   1   2   1   2   1   1   1   1   0   1   1   1   1   0   1   1   1   0   2   1   0   0   2   1   1   1   0   0   2   0   2   0   1   2   1   1   1   1   2   0   2   0   2   1   0   2   1   2   0   1   0   1   0   0   2   0   2   1   2   1   2   1   1   1   2   0   1   2   1   2   1   0   2   1   1   1   0   0   1   1   0   1   1   1   0   0   1   1   0   1   0   1   1   1   1   1   0   2   1   1   1   2   0   2   1   2   2   0   1   1   2   2   0   1   2   0   1   1   1   1   1   2   0   1   0   1   2   1   1   0   1   2   1   1   0   0   1   1   2   1   2   0   1   0   1   1   2   0   1   2   2   1   1   0   1   1   0   0   0   0   1   0   1   2   0   0   0   2   0   1   2   1   2
 MK-6-3                 1   2   2   2   0   1   1   2   1   2   1   1   2   0   1   2   1   1   2   1   2   1   1   0   1   1   2   1   1   0   2   1   0   1   1   0   1   1   0   1   0   1   1   1   0   1   1   1   0   2   1   1   1   0   0   2   1   2   0   1   2   1   1   1   1   2   0   2   0   1   1   0   2   1   2   0   1   0   0   0   0   2   0   2   1   2   2   2   1   1   1   2   0   1   2   0   2   1   0   2   0   1   1   2   1   0   1   0   1   2   0   0   0   1   1   0   0   1   1   1   1   1   1   0   2   1   2   0   2   0   2   1   2   2   0   0   2   2   2   0   1   2   1   1   1   1   1   1   2   0   1   0   1   1   0   1   0   1   2   2   1   0   0   1   1   1   1   2   0   1   0   0   1   1   0   1   2   2   1   1   0   1   1   0   0   0   0   1   1   1   2   1   0   0   2   0   1   2   1   2
 MK-6-4                 1   1   1   2   0   1   1   1   1   2   0   1   2   0   1   2   1   1   2   1   1   1   1   1   1   1   2   1   1   0   2   0   0   1   2   1   1   1   1   1   0   1   0   1   1   1   1   1   0   2   1   1   1   0   0   2   1   2   0   1   2   1   1   2   1   2   0   2   1   1   0   0   2   1   2   0   1   0   0   1   0   2   1   2   1   1   2   2   2   0   2   2   0   1   2   0   2   1   1   0   0   1   1   2   1   1   1   0   1   1   0   0   0   1   1   0   0   1   1   1   1   1   1   0   2   1   2   1   1   0   2   1   2   2   0   0   2   2   2   0   1   1   1   1   2   1   1   1   2   0   1   1   1   0   0   1   0   1   2   1   1   0   0   1   1   1   1   2   0   1   1   0   1   1   0   2   2   2   0   1   0   1   1   1   0   0   0   1   1   1   2   1   0   0   1   0   1   2   1   2
 MK-6-5                 0   0   2   2   0   2   0   0   1   2   0   1   2   0   2   2   1   1   2   1   1   1   2   1   1   1   2   1   1   1   2   0   0   0   1   1   1   1   1   1   1   1   0   1   1   2   1   1   0   2   1   1   1   0   0   2   1   2   1   0   2   1   1   2   1   2   0   2   0   1   0   0   2   1   1   0   1   0   0   0   0   2   1   2   1   1   2   1   1   0   2   2   0   1   2   1   2   1   1   0   0   1   1   2   1   1   0   0   1   1   0   0   0   1   1   0   1   1   1   1   1   1   1   0   2   1   2   1   1   0   2   1   2   1   1   0   1   2   2   1   0   2   1   1   2   1   0   1   2   1   1   1   1   0   0   1   1   1   1   1   1   1   0   1   1   1   1   2   0   1   1   0   1   1   0   1   2   2   0   0   0   1   1   1   0   0   0   1   0   1   2   1   1   0   1   0   1   2   1   1
 MK-6-6                 0   0   2   2   0   2   0   0   1   2   1   1   1   0   2   2   1   1   2   2   1   1   2   0   1   1   2   1   1   1   2   1   0   0   1   1   1   1   1   1   1   1   0   1   0   2   0   1   0   2   1   1   1   0   0   2   1   2   1   1   2   1   1   2   1   2   0   2   0   1   0   0   2   1   1   0   2   0   0   0   0   0   1   2   1   1   2   1   1   0   2   2   0   1   2   1   2   1   1   0   0   1   1   2   1   1   1   0   1   2   0   1   1   1   1   0   1   1   1   1   1   1   0   0   1   1   2   1   2   0   2   1   2   1   1   0   1   2   2   0   0   2   0   0   2   1   0   1   2   1   1   1   1   0   0   1   1   1   1   1   1   1   0   1   0   1   1   1   0   1   1   1   1   0   0   1   2   2   0   0   0   1   1   1   1   1   1   1   1   2   1   1   1   0   0   0   1   2   1   1
 MK-6-7                 0   0   2   2   0   2   0   0   0   2   1   1   1   0   2   1   1   1   2   2   1   0   2   0   1   1   2   1   1   1   1   1   0   0   0   1   1   1   1   1   1   1   0   1   1   2   0   1   0   2   0   2   1   0   0   1   2   2   2   1   2   1   1   2   1   2   1   2   0   1   1   1   2   1   1   0   2   0   0   0   0   0   1   2   1   1   2   1   1   0   2   2   0   1   0   1   2   1   1   0   0   1   1   2   1   1   1   0   1   1   0   2   1   1   1   1   1   1   1   1   1   1   0   1   0   1   1   1   2   0   2   1   1   1   1   0   1   2   2   1   0   1   0   0   1   2   0   1   2   1   1   2   1   0   0   1   1   0   1   1   1   1   0   2   0   1   0   1   0   1   1   1   1   0   0   1   2   2   0   0   0   2   2   1   1   1   2   1   1   2   1   1   1   0   1   0   1   2   1   1
 MK-6-8                 0   0   2   2   0   2   0   0   0   2   2   1   1   0   2   1   1   1   1   2   1   0   2   0   1   1   1   1   1   1   1   1   0   0   0   1   1   1   1   1   1   1   0   1   0   2   0   2   0   2   0   2   1   0   0   1   2   2   1   2   2   2   1   1   1   2   1   1   0   1   1   1   1   1   1   0   2   0   0   0   0   1   1   2   1   1   2   1   1   0   2   1   0   0   0   1   2   0   2   0   0   1   0   2   1   1   1   0   1   1   0   2   1   1   1   1   1   1   1   1   1   1   0   1   1   0   1   1   2   0   1   1   2   1   1   0   2   1   2   2   0   1   0   0   1   2   0   1   2   1   1   2   1   0   0   0   1   0   1   2   0   1   0   0   0   1   0   1   0   1   1   1   1   0   1   2   2   1   0   0   0   2   2   1   1   1   1   1   1   2   1   1   1   0   0   0   2   1   2   1
 MK-6-9                 0   0   1   1   1   2   0   0   1   2   2   1   1   0   2   1   2   1   1   1   0   0   2   0   1   1   1   1   1   1   1   1   0   0   0   1   1   1   1   1   1   1   0   1   0   1   0   2   0   2   0   2   1   0   0   1   2   2   1   2   2   2   1   1   1   2   2   1   0   0   1   1   1   1   1   0   2   1   1   1   0   1   1   1   0   1   2   1   1   0   2   1   0   0   0   1   2   1   2   0   0   1   0   2   1   1   1   0   1   1   0   2   1   1   1   1   1   1   1   1   0   1   0   1   1   0   1   1   2   0   1   1   2   0   1   1   1   1   1   2   1   1   1   0   1   1   0   0   1   1   0   1   1   0   0   0   1   0   1   2   0   1   0   0   0   1   0   1   0   1   1   1   2   0   1   1   2   1   0   0   0   2   2   1   1   1   1   1   1   2   1   1   1   1   0   0   2   1   2   1
 MK-6-10                0   0   1   1   1   1   0   0   1   2   2   1   0   0   2   1   2   1   1   1   0   0   2   1   0   1   1   1   2   1   1   1   0   0   0   1   1   1   1   0   1   1   0   1   0   1   0   2   0   1   0   2   1   1   0   1   2   2   1   2   2   2   2   1   1   2   2   1   0   1   1   1   1   1   1   0   2   1   2   1   0   1   1   1   1   1   1   1   1   1   2   1   0   0   0   1   2   1   1   0   0   1   0   1   1   2   1   0   1   1   0   2   1   1   1   2   1   1   1   1   1   2   1   1   1   0   1   1   2   0   1   1   2   0   1   1   1   1   1   2   2   1   1   0   1   1   0   1   1   1   0   1   1   0   0   0   1   0   1   2   0   1   0   1   0   1   0   1   0   2   1   1   2   0   0   1   1   1   0   1   0   2   2   1   1   1   1   1   0   2   1   0   1   2   0   0   1   1   2   1
 MK-6-11                0   0   1   1   1   1   0   0   1   2   2   1   1   0   1   1   2   1   2   1   0   0   2   1   1   1   1   1   2   1   0   0   0   0   0   1   0   1   1   0   1   1   1   1   0   1   1   2   0   1   1   2   1   1   0   1   1   2   1   2   2   2   2   1   1   2   2   0   0   1   1   1   1   1   1   0   2   1   2   1   0   0   1   1   1   0   1   0   1   1   2   1   1   0   0   1   2   1   1   0   0   1   1   1   1   1   1   0   1   1   0   2   1   1   1   2   1   1   1   1   2   2   0   1   1   0   1   1   2   0   1   0   2   0   1   1   2   0   1   2   1   1   1   0   1   1   0   1   1   1   2   1   1   0   0   1   1   0   1   2   1   1   0   1   1   1   1   1   0   2   1   2   1   0   0   1   2   1   1   1   0   2   2   1   1   1   1   1   0   2   1   0   1   2   0   0   2   1   2   1
 MK-6-12                0   0   1   1   1   1   0   0   1   2   1   0   0   0   1   1   2   2   2   1   1   0   1   1   1   2   1   1   2   1   0   0   0   0   0   0   1   1   2   0   1   1   1   1   0   1   1   2   1   1   1   2   0   1   0   1   1   0   1   2   2   2   2   1   1   2   2   0   0   1   1   1   1   1   1   0   1   1   2   1   0   0   1   1   1   0   0   1   1   1   2   1   0   0   0   2   2   1   1   0   0   1   1   1   2   1   0   0   1   1   0   2   1   1   2   2   0   2   1   1   2   2   0   1   1   0   2   1   1   0   1   0   2   0   1   1   2   0   1   2   1   1   1   0   1   1   1   1   1   1   2   1   1   0   0   1   1   0   1   2   1   1   0   2   1   2   1   1   0   2   1   2   1   1   0   1   2   1   1   0   0   1   2   1   1   1   1   0   0   2   2   0   1   1   0   0   2   1   2   1
 MK-6-13                0   0   1   1   1   1   1   1   0   2   1   0   0   0   1   1   2   2   2   1   1   0   1   1   1   2   1   1   2   1   0   1   0   0   0   0   1   1   2   0   0   2   1   1   0   1   1   2   1   1   1   1   1   1   1   1   0   0   1   2   2   2   2   1   1   1   2   0   0   1   1   1   1   1   1   0   1   1   2   1   0   0   0   1   1   0   1   1   1   1   1   1   0   0   0   2   2   1   1   0   1   1   1   1   2   2   0   0   2   1   0   1   1   1   2   2   0   2   0   0   1   0   0   1   1   0   2   1   0   0   1   0   2   1   1   1   2   1   1   2   1   2   1   0   1   2   2   1   2   1   2   1   1   0   0   1   1   0   1   2   1   1   1   2   1   2   1   1   0   2   1   2   1   1   0   1   2   1   0   0   1   2   2   2   0   1   1   0   0   1   2   0   1   1   1   0   2   2   2   1
 MK-6-14                0   1   1   1   2   1   2   1   0   2   1   0   0   0   1   0   2   2   2   1   1   0   1   1   1   2   1   1   2   1   0   1   0   0   0   0   2   0   2   0   0   2   1   1   0   1   1   1   1   1   1   1   1   1   1   1   2   0   1   2   2   2   2   1   1   1   2   1   1   1   1   1   1   1   1   0   1   1   2   1   0   0   0   0   1   0   2   1   1   2   1   0   0   0   0   1   2   1   0   1   0   1   1   1   2   2   0   0   2   1   0   2   1   1   2   2   0   2   0   0   1   1   0   2   1   0   1   1   0   0   1   0   2   1   1   1   1   1   1   2   1   2   1   0   0   2   2   1   2   1   2   1   1   0   0   1   0   0   1   2   2   1   0   2   1   2   1   1   0   2   1   2   1   1   0   1   2   1   1   0   1   2   2   1   0   1   2   1   0   1   2   0   1   1   0   0   2   2   2   1
 MK-6-15                1   1   1   1   2   1   2   1   1   2   2   0   0   0   1   0   2   2   1   2   1   0   1   0   1   2   1   1   2   1   1   1   0   0   0   0   2   0   2   0   0   1   0   1   0   1   1   1   1   0   1   1   1   1   1   2   2   1   1   1   2   1   2   1   1   1   2   1   1   1   1   1   1   0   0   0   1   1   2   1   0   1   0   0   1   0   2   1   2   1   1   0   0   0   0   1   2   1   0   1   0   1   1   1   2   2   0   0   2   1   0   2   1   1   1   2   0   2   0   0   1   1   0   1   0   0   0   1   0   0   0   1   2   1   1   1   1   1   1   2   1   2   1   0   0   1   2   1   2   1   2   1   1   0   0   2   2   0   1   1   2   1   0   1   1   2   1   1   0   2   1   2   1   1   1   1   2   2   1   1   1   2   1   1   0   1   2   1   0   1   2   0   1   1   0   0   2   2   1   1
 MK-6-16                1   1   1   1   2   1   2   1   1   2   2   0   0   0   1   1   2   2   1   2   1   0   1   0   1   2   1   1   1   1   1   1   0   0   0   1   2   0   2   0   0   1   1   1   1   1   1   1   1   0   1   1   1   1   1   2   2   1   1   0   2   1   2   1   1   1   2   1   1   2   1   1   2   1   0   1   1   1   2   1   1   1   0   0   1   1   2   1   2   1   1   0   0   0   0   2   2   1   0   1   0   1   1   1   2   2   1   0   2   1   0   2   0   1   1   2   0   2   0   0   1   2   0   1   1   0   0   1   0   0   0   1   2   1   1   1   0   1   0   2   1   2   1   0   0   1   2   1   2   1   2   1   1   0   1   2   2   0   2   1   2   1   1   2   1   2   2   1   0   2   1   2   1   2   1   1   2   2   1   1   1   2   1   2   1   1   1   1   0   1   2   0   1   1   0   0   2   2   1   1
 
!****************************************** Phenotypic Data **********************************************************
!-100.0 is resevred for missing phenotype
SimulatedTrait1         9.1430    8.1428    9.8614   10.2499   10.4059   11.3406    9.6468   10.5237   10.1159    7.9869    8.8826   10.2990   10.9668    8.5789    7.0583    9.0614    8.9582    9.5619   10.2600   10.8949    8.4793   10.0749    8.7760   10.1400    9.9513   10.4860   10.3144    9.5536   10.9618   10.3431    8.9974    7.6145   10.0733   11.1031    9.5125   12.5102    8.8241   10.5360   10.2771    9.6016   11.2904    9.5021    9.5885   10.1993   10.2627    9.5464    9.4742   10.7617    9.0544   10.0387   11.2130    9.7297   11.6910   10.2237    9.9519    9.6415    7.9754    7.3605   11.7620   10.9112   11.3373    9.7668    8.3909    8.5978   10.5319    9.7748    8.9988    9.4403   10.3597    9.3043    9.2563    8.7571    9.3040    9.0895    9.1588   10.8068    9.4636    9.4045    9.9895    9.7488   11.2068    8.8629    9.8405   11.6506   10.1409    9.7102    9.8637   10.6896   10.9349   10.7689    9.6770   10.1124   10.6847   11.0312    8.7931   11.1384   10.4581    8.8063   10.5287   10.1492   10.7190   10.4066    8.5787   12.0558    9.9859   10.0608    8.8310    8.2557    8.9696   10.2580    9.1800    8.7013    9.8263    8.9580    9.8013    9.4791   10.6091    8.8102    9.6339    9.8526    9.1487    9.1740    9.7976   12.3870   10.2798   10.2513   10.4437    9.9886    9.8769    9.3559   11.4069    8.9510    9.0611    9.9467    9.2706    9.8610   10.1818    9.8376    9.4352    8.2864   11.1139    9.5211   11.5087    9.3320   10.4781   10.3941   11.1541   10.2448    9.6119    9.0409   10.2396    9.0525   11.4435    9.2651   10.8408   10.3756    8.7510   10.2278   10.2610   10.3670   10.7459   11.4759   10.3483   10.0961    9.7638    9.3308   12.1308    9.8541    9.8890   10.1700   10.0520    8.5863    9.0447   11.1281   10.1074   11.7338   11.4106   10.3563   10.7259   11.6089   10.1140   10.4151    8.4886    8.5041    8.9085    9.9805    9.7292    9.9887    9.7610    8.1493    9.3932   10.1344    8.5256   11.7052    8.6558    9.7722   10.2415   10.3515    9.9168   12.4264
 
