# Supplementary material for: Inclusive Composite Interval Mapping of QTL by Environment Interactions in Biparental Populations
Source: PLoS One. 2015 Jul 10;10(7):e0132414. doi: 10.1371/journal.pone.0132414 (PMC4498613; doi:10.1371/journal.pone.0132414)
Supplement: S2 File — (ZIP) [file pone.0132414.s002.zip › F2 population/e=1/run_00017.met]

!**********************Note: lines staring with "!" are remarks and will be ignored in the program********************
!*********************************General Information**********************************
!Assuming F1 = P1 x P2, populations available in QTL IciMapping are: 
!  1, P1BC1F1 = P1 x F1, the first backcrossing where P1 is used as the recurrent parent;
!  2, P2BC1F1 = P2 x F1, the first backcrossing where P2 is used as the recurrent parent;
!  3, F1DH, F1-derived doubled haploids; 
!  4, RIL or F1RIL, recombination inbred lines through the repeated selfing of F1;
!  5, P1BC1RIL, recombination inbred lines through the repeated selfing of P1BC1F1;
!  6, P2BC1RIL, recombination inbred lines through the repeated selfing of P2BC1F1;
!  7, F2, the selfing generation of F1;
!  8, F3, the selfing generation of F2;
!  9, P1BC2F1, the second backcrossing where P1 is used as the recurrent parent; 
! 10, P2BC2F1, the second backcrossing where P2 is used as the recurrent parent;
! 11, P1BC2RIL, recombination inred lines through the repeated selfing of P1BC2F1; 
! 12, P2BC2RIL, recombination inred lines through the repeated selfing of P2BC2F1; 
! 13, P1BC1F2, the selfing generation of P1BC1F1; 
! 14, P2BC1F2, the selfing generation of P2BC1F1; 
! 15, P1BC2F2, the selfing generation of P1BC2F1; 
! 16, P2BC2F2, the selfing generation of P2BC2F1; 
! 17, P1BC1DH, P1BC1F1-derived doubled haploids; 
! 18, P2BC1DH, P2BC1F1-derived doubled haploids; 
! 19, P1BC2DH, P1BC2F1-derived doubled haploids; 
! 20, P2BC2DH, P2BC2F1-derived doubled haploids; 
   7      !Mapping Population (see remarks above)
   2      !Mapping Function (1 for Kosambi; 2 for Haldane; 3 for Morgan)
   2      !Marker Space Type (1 for intervals; 2 for positions)
   1      !Marker Space Unit(1 for centiMorgans; 2 for Morgan)
   6      !Number of Chromosomes (or Linkage Groups)
 200      !Size of the mapping population
   1      !Number of environments
 
!***************************************** Chromosomes and Linkage Maps **********************************************
!Chromosome                 NumMarkers
-CH1                        16
-CH2                        16
-CH3                        16
-CH4                        16
-CH5                        16
-CH6                        16
!Linkage map (Marker name followed by position or the interval length)
 MK-1-1                1     0.000
 MK-1-2                1    10.000
 MK-1-3                1    20.000
 MK-1-4                1    30.000
 MK-1-5                1    40.000
 MK-1-6                1    50.000
 MK-1-7                1    60.000
 MK-1-8                1    70.000
 MK-1-9                1    80.000
 MK-1-10               1    90.000
 MK-1-11               1   100.000
 MK-1-12               1   110.000
 MK-1-13               1   120.000
 MK-1-14               1   130.000
 MK-1-15               1   140.000
 MK-1-16               1   150.000
 MK-2-1                2     0.000
 MK-2-2                2    10.000
 MK-2-3                2    20.000
 MK-2-4                2    30.000
 MK-2-5                2    40.000
 MK-2-6                2    50.000
 MK-2-7                2    60.000
 MK-2-8                2    70.000
 MK-2-9                2    80.000
 MK-2-10               2    90.000
 MK-2-11               2   100.000
 MK-2-12               2   110.000
 MK-2-13               2   120.000
 MK-2-14               2   130.000
 MK-2-15               2   140.000
 MK-2-16               2   150.000
 MK-3-1                3     0.000
 MK-3-2                3    10.000
 MK-3-3                3    20.000
 MK-3-4                3    30.000
 MK-3-5                3    40.000
 MK-3-6                3    50.000
 MK-3-7                3    60.000
 MK-3-8                3    70.000
 MK-3-9                3    80.000
 MK-3-10               3    90.000
 MK-3-11               3   100.000
 MK-3-12               3   110.000
 MK-3-13               3   120.000
 MK-3-14               3   130.000
 MK-3-15               3   140.000
 MK-3-16               3   150.000
 MK-4-1                4     0.000
 MK-4-2                4    10.000
 MK-4-3                4    20.000
 MK-4-4                4    30.000
 MK-4-5                4    40.000
 MK-4-6                4    50.000
 MK-4-7                4    60.000
 MK-4-8                4    70.000
 MK-4-9                4    80.000
 MK-4-10               4    90.000
 MK-4-11               4   100.000
 MK-4-12               4   110.000
 MK-4-13               4   120.000
 MK-4-14               4   130.000
 MK-4-15               4   140.000
 MK-4-16               4   150.000
 MK-5-1                5     0.000
 MK-5-2                5    10.000
 MK-5-3                5    20.000
 MK-5-4                5    30.000
 MK-5-5                5    40.000
 MK-5-6                5    50.000
 MK-5-7                5    60.000
 MK-5-8                5    70.000
 MK-5-9                5    80.000
 MK-5-10               5    90.000
 MK-5-11               5   100.000
 MK-5-12               5   110.000
 MK-5-13               5   120.000
 MK-5-14               5   130.000
 MK-5-15               5   140.000
 MK-5-16               5   150.000
 MK-6-1                6     0.000
 MK-6-2                6    10.000
 MK-6-3                6    20.000
 MK-6-4                6    30.000
 MK-6-5                6    40.000
 MK-6-6                6    50.000
 MK-6-7                6    60.000
 MK-6-8                6    70.000
 MK-6-9                6    80.000
 MK-6-10               6    90.000
 MK-6-11               6   100.000
 MK-6-12               6   110.000
 MK-6-13               6   120.000
 MK-6-14               6   130.000
 MK-6-15               6   140.000
 MK-6-16               6   150.000
!*********************************** Marker Types ********************************************************************
!Co-dominant marker: When heterozygote F1 is present, P1 is coded as 2, F1 is coded as 1, and P2 is coded as 0; Otherwise, P1 is coded as 2, and P2 is coded as 0. 
!Dominant marker: When heterozygote F1 is present, P1 and F1 are coded as 12, and P2 is coded as 0; Otherwise, P1 is coded as 2, and P2 is coded as 0.  
!Recessive markers: When heterozygote F1 is present, P1 is coded as 2, and F1 and P2 are coded as 10; Otherwise, P1 is coded as 2, and P2 is coded as 0. 
!Missing marker is coded as -1. 
 MK-1-1                 2   0   0   1   0   2   0   2   1   0   0   2   2   1   1   1   1   0   1   1   2   0   0   2   1   1   0   0   1   2   2   1   1   1   0   2   1   2   0   1   0   0   1   1   1   2   1   1   0   2   1   0   0   2   1   1   1   1   2   0   0   2   0   1   2   0   1   1   1   0   0   2   1   1   1   0   1   1   2   2   2   1   2   1   2   0   1   0   1   1   1   0   0   1   2   1   2   0   1   1   2   1   0   0   0   0   0   2   1   1   1   0   0   1   0   0   1   0   0   1   2   0   1   1   1   0   1   0   0   1   1   0   1   0   1   1   1   2   2   0   1   1   0   2   1   1   2   1   0   2   0   1   0   2   0   1   1   1   0   0   1   1   0   2   2   0   1   1   1   1   2   1   0   2   2   1   1   0   2   2   2   2   1   1   0   1   0   1   1   1   2   1   1   1   1   1   0   1   2   0
 MK-1-2                 2   0   0   1   0   2   0   1   1   0   0   2   2   1   1   1   1   0   0   2   2   0   0   1   1   1   1   1   1   2   1   1   1   2   0   2   1   2   0   1   0   0   1   1   1   1   1   1   1   2   1   0   0   2   1   1   1   1   2   0   0   2   0   1   2   0   1   1   1   0   1   2   1   1   1   1   1   2   2   2   1   1   2   1   2   1   0   0   1   1   1   0   0   1   2   1   2   0   1   1   2   1   0   0   0   0   1   1   1   1   1   0   0   1   0   0   1   0   0   1   2   0   1   2   1   0   2   0   0   0   1   0   1   1   1   1   1   2   2   0   1   1   0   2   1   1   2   1   0   2   0   1   0   1   0   1   1   0   0   1   1   1   0   2   0   0   1   1   1   1   2   1   0   2   1   1   1   0   2   2   2   2   1   1   0   2   0   1   1   1   1   1   1   0   1   1   0   1   2   0
 MK-1-3                 2   0   0   1   0   1   0   1   1   0   0   2   2   1   2   1   1   0   1   1   2   0   1   1   1   0   1   1   1   2   1   1   1   2   0   2   1   2   0   1   0   0   1   0   1   1   1   2   1   2   0   0   0   2   1   1   1   1   2   1   0   2   1   2   2   0   1   1   1   0   1   2   1   0   1   1   1   2   2   1   1   1   2   1   2   1   0   0   1   1   0   0   1   1   2   1   2   0   1   1   2   1   1   0   0   0   1   1   1   1   1   0   0   1   0   0   1   0   0   0   2   0   1   2   2   0   2   0   0   0   2   0   1   1   0   1   1   2   2   0   0   1   1   2   1   1   2   1   1   2   0   2   0   1   0   2   1   1   0   0   1   1   0   2   1   0   1   1   1   1   2   2   0   2   1   1   1   0   2   2   2   2   1   0   1   1   0   2   1   1   1   0   2   0   1   1   0   1   2   1
 MK-1-4                 2   0   0   1   0   1   0   1   1   0   0   1   2   1   1   1   1   0   1   2   2   0   0   1   1   1   1   1   2   2   1   1   1   2   0   2   1   2   0   1   0   1   1   0   1   0   1   2   1   2   0   1   0   2   1   1   1   2   2   1   0   2   2   2   2   0   1   1   1   0   1   2   1   0   1   1   1   2   2   1   0   1   2   1   2   1   0   0   0   2   1   1   0   1   2   1   2   0   1   1   2   0   1   0   0   0   1   1   1   0   1   0   0   0   0   0   1   0   0   0   2   0   2   2   2   0   2   1   1   0   2   0   1   1   1   1   1   2   1   0   0   1   1   2   0   2   1   1   1   2   0   1   0   1   0   2   1   2   0   0   0   1   0   1   1   0   1   1   0   1   2   2   0   2   1   1   1   0   2   2   2   2   1   0   1   1   0   1   1   1   1   0   1   0   1   1   1   1   2   1
 MK-1-5                 2   0   0   2   0   1   0   1   2   1   0   1   2   1   1   1   1   0   1   2   2   0   0   1   1   1   2   0   2   2   1   2   1   2   0   2   1   2   0   1   0   1   1   0   1   0   1   2   1   1   1   1   0   1   1   1   0   1   2   0   0   2   1   2   0   0   1   1   1   0   1   2   1   1   1   1   1   2   2   1   0   1   2   1   2   1   0   1   1   2   1   1   0   1   2   1   1   0   1   0   1   1   1   0   0   0   1   1   1   0   1   0   0   0   0   0   1   0   1   0   2   0   2   2   1   0   2   1   1   1   2   0   1   1   1   1   1   1   1   1   0   1   1   1   0   2   1   1   0   2   0   1   0   1   0   1   1   2   1   0   0   1   1   1   1   0   1   1   0   1   2   2   0   1   1   1   1   0   2   2   2   2   1   0   1   1   0   2   1   1   0   1   1   1   1   1   1   1   2   1
 MK-1-6                 1   1   0   2   0   1   0   1   1   1   0   0   2   1   1   1   1   0   1   2   2   1   0   1   1   1   1   1   2   2   2   2   1   1   0   2   0   2   0   2   0   1   1   0   1   0   1   2   1   1   1   1   1   1   1   1   0   1   2   0   0   2   1   2   0   0   2   1   2   0   1   2   0   1   1   1   1   2   2   1   0   1   2   1   2   1   0   1   0   0   1   2   0   2   2   1   1   0   1   0   1   1   2   0   0   0   1   1   1   0   1   0   0   0   0   0   1   0   2   0   2   0   2   1   1   0   2   1   1   1   1   0   1   1   0   1   1   1   1   1   0   1   1   1   1   2   1   1   0   2   0   1   0   1   0   1   1   2   1   0   0   1   1   1   1   0   0   1   0   1   2   2   0   1   1   1   1   0   1   1   2   1   1   0   1   1   0   2   1   1   0   1   1   1   1   1   1   1   2   1
 MK-1-7                 0   1   0   2   0   1   0   1   1   1   0   0   2   1   1   1   2   0   2   2   2   1   0   1   2   1   1   1   2   2   2   2   1   0   0   1   0   2   0   2   1   1   2   0   1   0   1   2   1   1   1   0   2   1   1   1   1   1   2   0   0   2   1   2   1   0   2   2   2   2   1   2   0   1   1   1   2   1   1   1   1   2   2   1   2   1   0   1   0   0   1   2   0   2   2   0   1   0   1   0   1   1   2   1   1   0   1   1   1   0   1   0   0   0   0   0   1   0   1   0   2   0   1   1   2   0   2   1   1   1   1   0   1   1   0   2   1   1   1   1   1   2   1   1   1   2   1   1   0   2   0   1   0   1   0   1   1   0   2   0   0   1   1   1   1   0   0   1   0   1   2   1   0   1   1   1   0   0   1   1   2   1   1   0   1   1   1   1   0   1   0   1   1   1   2   1   0   1   2   0
 MK-1-8                 0   1   0   2   0   1   0   1   1   1   0   0   2   1   1   1   2   0   1   1   2   1   1   1   2   1   1   1   2   1   2   2   1   1   0   1   1   2   0   2   1   1   2   0   1   0   1   2   1   1   1   0   1   1   1   1   1   1   1   0   0   2   1   2   1   0   2   2   2   2   0   1   0   1   1   1   2   1   1   1   1   2   2   1   2   1   1   1   0   0   1   2   0   2   2   0   1   0   1   2   0   1   2   1   1   0   0   1   1   0   2   0   0   0   0   1   1   0   0   0   2   0   1   2   2   0   2   1   0   1   1   0   1   0   0   2   1   1   1   1   1   2   2   1   1   2   1   1   0   2   0   1   0   1   0   1   0   0   2   0   0   2   1   1   1   0   0   1   0   1   2   1   0   2   1   1   0   0   1   1   1   1   1   0   2   1   1   1   0   2   0   1   1   1   2   1   0   1   2   0
 MK-1-9                 0   1   0   2   0   1   0   1   1   1   1   0   2   1   1   0   2   0   1   1   2   1   1   0   1   1   1   1   2   1   2   2   1   1   0   1   1   1   0   2   1   1   2   0   1   0   1   2   1   1   1   0   1   1   1   1   1   1   1   0   0   2   1   2   1   0   1   2   2   1   0   1   0   1   1   1   2   1   1   1   2   2   2   1   2   2   1   0   0   0   2   2   0   2   1   0   1   0   1   2   0   1   2   1   1   0   0   0   1   0   2   1   0   0   1   1   0   0   1   0   2   1   2   2   2   0   2   1   0   0   1   1   1   0   0   2   2   1   1   1   2   2   2   2   1   2   1   1   0   1   0   1   0   1   1   1   0   0   2   0   0   2   1   1   1   1   0   1   1   1   2   1   0   2   1   1   0   0   1   1   1   1   1   1   1   1   1   1   0   1   0   1   1   1   2   1   1   2   2   0
 MK-1-10                0   1   0   2   0   1   1   2   1   2   0   0   1   2   1   0   2   1   2   1   1   1   1   0   1   1   0   1   2   2   2   2   0   1   0   1   1   1   1   2   1   1   1   0   1   0   1   2   1   0   1   0   1   0   0   0   2   2   1   0   0   0   2   2   2   0   1   2   2   1   0   1   1   1   1   1   2   1   1   1   2   2   2   2   2   2   1   0   0   0   2   2   0   2   1   0   2   0   1   2   0   1   2   1   1   1   0   0   1   0   2   1   0   0   1   1   0   0   1   0   2   1   2   2   1   1   1   0   1   0   1   1   1   0   0   2   2   0   1   2   2   2   2   2   1   2   1   1   0   1   0   1   0   2   1   1   0   0   2   0   0   2   1   1   1   2   0   1   1   1   2   1   0   2   1   1   0   1   1   1   1   1   0   1   1   1   1   1   0   1   1   0   1   1   2   1   1   2   2   1
 MK-1-11                1   2   0   2   1   1   0   2   1   2   0   0   2   2   1   0   2   1   2   1   1   1   1   0   0   1   0   1   2   2   2   1   0   1   1   1   1   1   1   2   1   1   1   0   1   0   1   2   1   0   2   0   1   0   1   1   2   2   2   0   0   0   2   2   2   0   1   2   2   1   0   1   1   0   1   1   2   1   1   1   2   2   2   2   2   2   2   0   0   0   2   2   0   2   1   0   2   0   1   2   1   1   2   1   1   2   0   0   1   1   0   1   0   0   1   1   0   1   1   0   2   1   2   2   1   1   1   1   1   0   1   1   1   1   0   2   2   0   1   2   2   2   2   1   2   2   0   1   1   1   0   1   0   2   1   1   1   0   2   0   0   2   1   1   0   2   0   1   1   1   2   1   0   2   1   1   1   1   1   1   1   1   0   1   1   1   2   1   0   0   1   0   1   1   2   1   1   2   1   2
 MK-1-12                1   1   0   2   1   1   0   2   1   2   0   1   2   2   1   0   2   1   2   1   1   1   1   0   0   1   0   1   2   1   2   1   0   1   1   1   1   1   1   2   1   1   1   0   1   0   1   2   1   0   2   0   1   0   1   0   2   2   2   1   0   0   2   2   2   0   1   2   2   1   0   1   1   0   1   1   2   1   1   1   1   2   2   2   1   2   1   0   0   1   2   1   1   2   2   0   1   0   1   2   1   1   2   1   1   2   0   0   2   1   1   1   0   0   1   1   0   0   1   0   2   1   2   2   1   1   1   1   1   0   1   2   1   2   1   2   2   0   1   2   1   2   2   1   2   2   0   1   1   1   0   1   0   2   1   1   1   0   2   0   0   2   1   0   1   2   0   1   1   1   2   1   0   2   1   1   1   0   1   1   1   1   0   0   0   1   2   2   1   0   1   1   1   1   2   1   2   2   1   2
 MK-1-13                1   1   0   2   1   1   2   2   1   2   0   1   1   2   1   0   2   1   2   1   1   2   1   0   0   1   1   1   2   2   2   1   0   1   1   2   1   1   1   2   1   1   2   0   1   0   1   1   1   0   1   0   1   0   1   0   2   2   2   1   0   0   2   1   2   1   1   2   2   1   0   1   1   0   1   1   2   1   2   1   1   2   2   2   1   2   2   0   0   1   2   1   1   2   1   0   1   0   1   2   1   0   2   1   0   2   0   0   2   1   1   1   0   0   1   1   0   0   1   0   2   1   2   2   1   1   1   1   1   0   1   2   1   2   1   2   2   0   1   2   1   2   2   1   2   2   0   1   2   1   0   1   0   2   0   2   1   0   2   0   1   1   1   1   1   2   0   2   1   2   2   1   0   2   1   1   1   0   1   1   1   1   0   0   0   1   2   1   1   0   1   1   2   1   1   1   2   2   1   2
 MK-1-14                1   0   0   2   1   1   2   1   0   1   0   2   0   2   0   0   2   1   2   0   1   2   1   0   1   1   1   0   2   2   2   1   0   0   1   2   1   1   1   2   1   1   2   0   1   1   1   0   1   1   1   0   1   0   1   1   2   2   1   1   0   0   1   1   2   1   1   2   2   1   0   1   1   0   1   1   2   0   2   1   1   2   2   2   1   2   2   0   2   1   2   1   1   1   2   0   1   0   1   2   0   0   2   1   0   2   2   0   2   2   1   0   0   1   1   2   0   1   0   0   2   1   2   1   1   1   1   1   1   0   2   2   0   2   2   2   1   0   1   1   2   2   2   0   2   2   0   1   2   1   0   1   0   2   0   2   1   0   2   0   1   1   1   1   1   2   1   2   2   2   2   1   0   2   1   1   1   1   1   1   1   0   0   0   0   1   2   1   1   0   2   2   2   1   1   1   2   2   1   2
 MK-1-15                1   0   0   2   1   2   1   0   0   2   0   2   0   1   0   1   2   1   1   0   1   2   1   0   1   1   1   0   2   2   2   1   0   0   1   0   1   1   1   1   2   1   2   0   1   1   1   1   1   1   2   0   1   0   0   1   2   2   1   1   0   0   1   1   2   1   1   2   2   1   0   1   1   0   1   1   1   0   1   1   1   2   2   2   1   2   2   0   2   1   1   1   1   1   2   0   1   0   0   2   0   0   1   1   0   2   1   0   2   2   1   0   0   2   1   2   0   1   0   1   2   1   1   1   1   1   1   0   1   0   2   2   0   2   2   2   1   0   1   1   2   2   2   0   2   1   0   0   1   1   0   2   0   1   0   2   1   0   2   0   1   1   1   1   1   2   1   2   2   1   2   1   0   2   1   1   1   1   1   1   0   0   1   0   0   1   2   2   1   0   1   1   2   1   0   1   2   2   0   2
 MK-1-16                1   0   0   2   1   2   0   0   0   2   0   2   0   1   0   1   2   0   1   0   1   1   1   0   1   1   1   1   2   1   2   1   1   0   1   0   1   1   1   1   2   2   2   0   1   2   1   1   2   1   2   1   1   0   1   2   2   2   1   1   0   1   1   0   2   1   1   2   2   1   0   0   1   2   0   2   1   0   1   1   1   2   2   1   1   2   2   0   2   2   1   1   1   1   2   0   1   0   0   2   0   0   1   1   1   2   1   0   1   2   1   1   0   2   1   1   1   2   0   1   2   1   2   1   1   1   1   0   1   1   2   2   0   1   2   2   1   0   1   2   2   2   2   0   2   1   0   1   1   1   0   2   0   2   0   2   1   0   1   1   1   1   0   1   1   2   1   2   1   1   2   1   0   2   2   1   1   1   1   1   1   0   1   0   0   1   2   2   2   0   1   1   2   1   0   1   2   2   0   2
 MK-2-1                 1   1   2   0   1   2   1   1   1   1   0   1   2   1   0   1   1   1   1   2   0   0   1   2   1   1   1   0   2   2   1   2   2   2   0   2   1   0   1   1   1   0   2   0   0   0   1   2   1   1   1   0   1   1   1   0   1   0   1   1   2   1   1   2   2   1   0   2   1   1   1   0   0   2   0   1   2   2   1   1   1   1   2   0   0   1   1   0   0   1   0   1   0   1   1   1   1   2   2   2   1   1   1   0   0   0   2   0   1   1   1   2   1   0   1   1   1   0   2   1   1   1   1   1   1   1   0   1   1   2   2   0   1   1   0   0   1   1   2   2   0   1   1   0   2   2   1   1   1   1   1   1   1   1   1   1   2   1   1   2   0   1   2   0   1   1   1   1   0   0   1   0   1   1   2   1   2   1   1   2   2   1   1   0   1   1   0   1   1   1   1   0   1   1   1   0   0   1   1   0
 MK-2-2                 1   0   2   0   1   1   1   0   1   1   0   1   2   1   0   1   1   1   1   2   0   0   1   2   1   1   2   0   1   2   1   2   2   2   0   2   1   1   1   0   1   1   2   0   1   0   1   2   1   1   1   0   1   1   1   1   1   0   1   0   2   1   1   2   2   1   0   2   1   1   2   1   1   2   0   1   2   2   1   1   1   1   2   0   0   1   1   0   0   2   0   1   0   1   2   1   1   1   1   2   1   1   1   0   0   0   2   1   1   1   1   2   1   0   1   1   1   0   2   1   1   1   0   1   1   0   0   1   1   2   2   0   0   1   0   0   0   0   1   2   1   1   1   2   2   2   1   1   1   1   1   1   1   1   1   1   2   1   1   2   0   1   2   0   1   2   1   2   0   0   1   1   1   1   2   1   2   0   2   2   2   1   1   1   1   1   0   1   1   1   1   0   1   1   1   0   0   1   1   0
 MK-2-3                 1   0   1   1   1   1   1   0   1   2   1   0   1   1   0   1   2   1   1   2   0   0   1   2   1   1   2   0   1   2   1   2   2   2   1   2   1   1   1   0   0   1   2   0   1   0   1   2   1   1   1   0   1   0   1   1   1   0   1   0   2   1   0   2   2   1   0   2   1   0   2   1   1   2   0   1   1   2   1   1   1   1   2   0   0   0   2   0   1   2   0   1   1   1   2   1   2   1   1   2   1   1   1   0   0   0   0   1   1   1   1   2   1   0   1   1   1   0   2   1   0   1   1   1   1   0   0   1   1   2   2   0   0   2   0   0   0   0   1   2   1   0   1   2   2   2   2   1   1   1   1   0   0   0   1   1   1   0   1   2   1   1   2   0   1   2   1   2   0   0   2   1   1   1   2   1   2   0   2   1   2   1   1   1   1   2   1   2   2   0   1   1   1   1   1   0   0   1   2   0
 MK-2-4                 1   0   1   1   1   1   1   0   2   2   2   1   1   1   0   1   2   1   1   2   0   0   1   1   1   1   2   0   1   2   1   2   2   1   2   2   1   1   1   0   0   0   2   0   1   1   2   2   2   1   1   0   1   0   1   1   1   1   1   0   2   1   0   1   2   1   0   2   1   0   2   1   1   2   0   1   1   2   1   1   1   1   2   0   0   0   2   1   1   1   0   1   1   1   2   1   2   1   1   1   1   1   1   0   1   0   0   1   1   1   1   2   1   0   1   1   1   0   2   0   0   1   1   2   1   1   0   1   1   2   2   0   0   2   0   0   1   0   1   2   2   0   0   2   2   1   0   1   1   1   0   1   0   0   1   1   1   2   0   1   1   1   2   1   1   2   1   2   0   0   2   1   1   2   2   1   2   0   1   1   2   1   1   1   2   1   1   2   2   0   1   1   1   1   1   0   0   1   2   1
 MK-2-5                 1   1   2   1   2   1   1   0   2   2   2   1   1   0   1   2   2   1   1   1   0   0   1   1   1   1   1   0   1   2   1   2   2   1   2   2   1   0   1   1   0   1   1   0   2   1   2   2   2   1   1   0   1   0   1   2   1   1   1   0   2   1   0   1   2   1   0   2   1   0   2   1   1   2   0   1   1   2   1   1   2   1   2   1   1   0   2   1   1   1   0   1   1   1   2   1   2   1   1   1   0   1   1   0   1   0   0   1   1   1   1   2   1   0   1   2   1   0   2   0   0   0   1   2   1   1   0   1   0   2   2   1   1   2   0   0   1   0   1   2   2   0   1   2   0   1   0   1   1   0   0   1   0   0   0   1   1   2   0   1   1   1   2   0   1   1   1   2   1   0   2   1   1   2   2   1   2   0   1   1   2   1   1   0   2   1   1   1   1   1   1   1   1   1   1   0   0   1   1   1
 MK-2-6                 1   1   2   1   1   1   1   0   1   2   1   2   1   0   1   2   2   1   0   2   1   0   1   1   1   1   0   0   1   2   1   2   2   1   1   2   1   0   1   1   0   1   1   1   2   1   2   2   2   1   1   0   1   1   2   2   0   1   1   0   1   1   0   0   2   0   0   2   1   0   2   1   1   2   1   1   1   1   2   1   1   1   2   1   1   0   2   1   1   1   0   1   1   1   2   1   2   1   1   1   0   1   1   0   1   0   1   1   1   1   1   2   1   0   1   2   1   0   2   0   0   0   1   2   1   0   1   1   0   2   1   1   1   2   0   0   1   0   1   2   2   0   1   2   0   1   0   1   1   0   0   1   0   0   0   1   1   0   0   2   1   1   2   0   2   1   1   2   1   0   1   1   1   1   2   1   2   0   1   1   1   1   1   0   1   1   1   2   1   1   1   1   1   1   1   0   0   1   1   1
 MK-2-7                 1   1   2   1   0   1   1   1   1   0   1   2   1   2   1   2   2   1   0   1   1   0   1   0   1   1   0   0   1   2   1   2   1   1   0   1   1   1   1   1   1   2   2   1   2   1   2   2   2   1   1   0   1   1   1   2   0   1   1   1   1   1   0   0   2   0   0   2   0   1   2   2   0   2   1   1   1   2   1   2   1   1   2   1   1   0   2   1   1   1   0   1   0   1   2   1   0   1   1   2   0   1   2   1   0   0   1   1   2   1   1   2   1   0   1   2   1   0   2   0   0   0   1   2   1   0   1   1   0   2   1   1   2   2   1   0   1   0   2   2   2   1   1   2   0   1   0   1   1   0   0   1   0   0   1   1   1   0   1   1   0   1   2   1   2   1   0   2   2   0   2   1   1   1   2   1   2   0   1   1   1   1   1   0   1   1   1   2   1   1   1   1   1   1   1   1   0   0   1   1
 MK-2-8                 1   1   2   1   0   1   1   1   1   0   1   2   1   2   1   2   2   1   0   1   1   0   2   0   1   1   0   0   1   2   1   2   1   1   0   2   1   1   1   1   1   2   2   1   2   1   1   2   2   1   1   1   1   1   1   2   0   1   1   1   1   1   0   1   2   1   0   2   0   1   2   2   0   2   1   1   0   2   1   2   2   1   1   1   1   0   2   1   1   1   0   2   0   1   2   1   0   1   1   1   0   1   2   1   0   0   1   1   2   1   1   2   1   0   1   2   1   0   2   1   0   0   1   2   1   0   0   0   0   2   1   1   2   2   2   1   1   0   1   2   2   1   1   2   0   1   1   1   1   0   1   1   0   0   1   1   1   0   1   1   0   1   2   1   2   1   0   2   1   0   2   1   1   1   2   1   2   0   1   1   1   1   1   1   1   1   1   2   1   1   1   1   0   1   0   1   1   0   1   0
 MK-2-9                 1   2   2   1   0   2   1   1   2   0   1   1   1   2   1   2   2   1   0   0   2   0   2   0   0   1   0   0   1   2   1   2   1   1   0   2   1   1   0   1   1   2   1   1   2   1   1   2   1   1   1   1   1   1   1   2   0   0   1   1   1   1   0   0   2   1   1   1   1   1   1   1   0   2   1   1   1   2   1   2   2   1   1   0   1   0   2   1   1   1   0   2   0   1   2   0   1   1   1   2   1   1   2   1   0   0   1   1   2   1   1   2   1   0   1   2   1   1   2   2   0   0   1   2   1   0   0   0   0   2   1   1   2   2   2   1   1   0   1   2   1   1   1   2   0   1   1   1   1   0   1   1   0   0   1   0   1   0   1   1   0   1   2   1   1   1   0   1   1   1   2   1   2   0   1   1   2   0   0   0   1   1   1   1   0   1   1   2   1   2   1   0   0   2   0   2   0   1   1   0
 MK-2-10                1   2   2   2   0   1   1   1   2   0   1   1   0   2   1   2   2   1   0   0   2   0   1   1   0   1   1   0   1   1   0   2   1   1   0   2   1   0   0   1   1   2   1   1   2   1   1   2   1   1   2   1   1   1   2   2   0   0   1   0   1   1   0   0   2   2   1   2   1   1   2   0   0   2   1   1   1   1   1   2   2   1   0   0   1   0   2   0   1   1   0   1   0   1   2   0   1   1   2   2   0   1   2   1   0   0   1   1   2   1   1   1   1   0   1   2   1   1   2   2   0   1   0   1   1   0   0   0   0   2   1   1   2   2   1   1   1   0   2   2   1   1   1   2   0   1   1   1   2   1   1   1   1   0   1   0   1   0   1   1   0   1   2   1   1   0   0   1   0   1   2   2   2   0   1   1   2   0   0   0   1   1   1   1   0   1   0   2   1   2   1   0   1   2   1   2   0   1   1   0
 MK-2-11                1   2   1   2   0   1   2   2   1   0   1   1   0   2   1   2   2   1   0   0   2   0   1   1   0   1   1   0   1   1   0   2   1   1   0   2   1   0   0   1   1   2   2   1   2   0   1   1   1   1   1   1   1   1   2   2   1   0   1   0   2   1   0   0   1   2   1   2   0   1   2   0   1   2   1   1   1   1   1   2   2   1   0   1   0   1   2   0   1   0   0   1   0   1   1   0   1   1   2   1   0   1   2   1   0   0   1   1   2   1   0   0   1   0   0   2   1   1   2   2   0   1   0   1   1   0   0   1   0   1   1   0   2   2   0   1   2   0   2   2   1   1   1   2   0   1   1   1   2   1   1   1   2   0   1   0   1   1   1   1   0   1   1   1   1   0   0   1   0   1   2   2   2   0   0   1   1   0   0   0   1   0   1   1   0   1   0   2   1   1   1   0   1   2   2   2   0   1   0   1
 MK-2-12                0   2   1   1   0   1   2   2   2   0   0   1   0   2   1   2   2   1   0   0   2   0   1   1   0   1   1   0   1   1   0   2   1   0   0   2   1   0   0   1   2   2   2   1   2   1   2   1   1   1   1   1   1   1   2   2   1   0   1   0   2   1   0   0   1   2   1   1   0   1   2   0   1   1   1   1   1   2   1   2   2   1   0   1   0   1   2   0   1   0   0   1   0   1   1   1   1   0   2   1   0   1   2   1   0   0   1   0   2   1   0   1   1   1   1   2   1   1   2   2   0   1   0   1   2   0   0   1   2   1   1   0   2   2   0   1   2   0   2   2   1   1   1   1   0   1   1   0   2   1   1   1   2   0   1   0   1   2   1   1   0   2   2   1   2   0   0   1   0   1   2   2   2   0   0   1   1   0   0   0   1   0   1   1   0   1   0   2   1   1   1   0   1   2   2   2   0   1   0   1
 MK-2-13                0   1   1   1   1   2   2   2   2   0   0   1   0   1   1   1   2   1   0   0   1   0   1   1   0   2   1   0   1   1   0   2   1   0   1   2   1   0   0   1   2   2   2   1   1   1   2   1   1   1   1   1   1   1   2   2   1   0   1   0   2   1   0   0   1   1   0   1   0   1   2   0   1   0   0   1   1   1   1   1   2   1   0   1   1   1   2   0   1   0   0   1   0   1   1   1   1   0   2   1   1   1   2   1   0   0   1   0   2   0   0   1   1   1   0   2   1   1   1   2   0   1   0   1   2   0   0   1   2   0   2   0   2   2   0   1   2   0   1   2   1   1   0   1   0   1   1   2   1   1   1   1   1   0   1   0   1   2   1   2   1   2   1   1   2   0   0   1   1   1   2   2   2   0   0   1   2   0   0   0   1   0   1   1   0   1   1   2   1   0   1   0   0   2   2   2   0   1   0   1
 MK-2-14                0   1   1   1   1   2   2   1   2   1   1   1   2   1   1   2   2   1   0   0   1   1   0   0   0   2   1   1   1   1   0   1   1   0   0   2   1   0   0   1   1   2   2   2   1   1   2   0   1   1   1   1   1   1   2   2   2   1   1   0   2   1   0   0   1   1   0   1   1   1   2   0   1   0   0   1   1   1   1   1   2   0   1   1   1   1   2   0   1   0   0   1   0   1   0   1   1   1   2   1   1   1   2   1   0   0   1   0   2   0   2   1   0   1   0   2   1   1   0   2   0   1   0   1   2   0   0   1   2   0   2   2   2   2   0   1   2   0   1   1   2   1   0   1   0   1   1   2   1   1   1   1   1   1   2   0   1   2   1   2   1   2   1   1   1   1   0   1   1   2   2   1   2   0   0   1   2   0   0   0   1   0   2   1   0   1   1   2   0   0   2   0   1   2   1   2   0   1   0   1
 MK-2-15                0   1   1   1   0   2   2   1   2   0   1   0   2   1   1   2   2   1   0   0   1   1   0   1   0   2   1   1   1   1   0   0   1   0   0   2   1   0   0   1   1   2   2   1   1   1   1   1   1   1   0   1   1   1   2   2   2   1   0   0   2   1   0   0   1   1   0   1   1   0   1   0   1   0   0   1   2   1   1   1   2   0   1   1   1   1   2   0   1   0   0   1   0   0   0   1   1   1   2   1   1   1   2   1   1   1   2   0   2   0   1   1   0   0   1   2   1   1   0   2   0   1   0   2   2   0   1   1   2   1   2   2   2   1   0   1   2   1   1   1   2   1   0   1   0   1   1   2   1   1   1   1   1   1   2   0   1   1   0   1   1   2   1   1   1   1   0   1   1   2   2   1   2   0   0   1   2   1   0   0   1   1   2   1   0   1   2   2   1   0   2   0   1   2   1   2   0   1   0   1
 MK-2-16                0   1   1   2   0   2   2   1   2   0   1   0   1   2   1   2   2   1   1   0   1   1   1   1   0   1   1   1   1   1   0   0   1   0   0   2   1   1   0   2   2   2   0   2   1   1   0   1   0   0   0   1   1   1   2   0   2   1   0   0   1   1   0   0   1   0   0   1   0   0   1   0   1   0   0   1   2   1   1   1   2   0   1   1   1   1   2   1   1   0   0   1   0   0   0   1   2   1   2   1   1   1   1   1   1   1   2   0   1   0   1   1   0   0   1   2   1   0   0   2   0   2   0   1   2   1   1   1   1   1   2   2   1   1   0   1   2   1   1   2   2   1   1   1   1   1   1   2   1   1   1   1   1   1   2   0   1   0   0   1   2   1   1   1   1   1   1   1   1   1   1   2   2   0   0   1   2   0   0   1   1   1   2   1   0   1   2   0   1   0   2   0   1   2   2   2   0   2   0   2
 MK-3-1                 2   1   2   0   0   2   1   2   1   1   0   1   2   2   0   0   2   1   1   1   1   1   2   0   2   2   0   0   1   1   2   0   1   2   0   1   2   1   1   1   2   0   1   0   1   1   1   1   2   0   2   1   0   2   0   0   0   0   0   0   0   1   2   0   1   1   1   1   1   1   2   2   1   1   1   0   2   0   1   0   2   1   0   1   2   1   1   1   0   0   2   1   1   1   2   1   0   0   1   1   0   1   0   0   1   1   0   0   1   1   1   2   1   0   1   1   1   1   0   2   1   0   2   2   1   0   0   0   1   2   1   0   1   1   2   2   1   0   0   1   1   0   1   1   1   1   0   0   1   1   0   2   1   0   0   1   2   2   2   1   0   2   1   2   1   1   2   1   2   1   0   0   1   1   1   2   2   1   2   1   0   1   2   1   1   1   2   2   1   1   1   1   1   1   1   1   1   0   1   1
 MK-3-2                 2   2   2   0   0   1   1   2   1   1   1   1   2   2   0   0   2   1   1   0   1   2   2   0   2   2   0   0   1   1   2   0   0   2   0   1   1   1   1   1   2   0   1   1   1   1   1   1   1   0   1   1   0   2   0   0   1   0   0   0   0   1   2   1   2   1   1   1   1   1   2   2   1   1   1   1   2   0   1   0   2   1   0   1   1   1   1   1   0   0   1   1   1   1   2   1   0   1   1   1   1   1   0   1   1   1   0   0   1   1   1   0   1   0   0   1   1   1   0   2   1   0   2   2   1   0   0   0   1   2   1   1   1   1   2   1   0   0   0   1   1   0   2   0   1   1   0   0   2   1   0   2   1   0   0   1   2   1   2   1   0   1   2   2   1   1   1   1   1   1   0   1   1   0   2   2   1   1   2   1   0   1   2   1   0   1   2   2   0   1   1   1   1   1   1   1   1   0   1   1
 MK-3-3                 2   2   2   0   0   1   1   2   0   1   1   1   2   2   0   0   2   1   2   0   1   2   1   0   2   2   0   0   1   1   2   0   0   2   1   2   1   1   1   1   2   0   1   1   1   1   1   1   0   0   1   2   1   2   1   0   1   0   0   0   0   1   2   1   2   1   1   0   1   1   0   2   1   1   1   1   2   0   2   0   1   1   0   1   1   0   1   1   0   0   0   1   2   1   1   1   1   1   1   2   1   1   0   0   1   1   0   0   2   1   1   0   1   0   0   1   1   1   0   2   1   0   2   2   1   0   0   1   1   2   0   1   1   1   2   1   1   0   0   1   1   0   2   0   1   1   0   0   2   1   0   1   1   1   0   2   1   1   2   1   0   1   2   2   1   1   2   1   1   1   0   0   1   1   2   1   1   1   2   1   0   0   2   2   1   1   2   2   1   1   1   1   1   1   1   0   1   0   1   1
 MK-3-4                 2   2   2   0   0   1   2   2   0   1   0   1   2   2   0   0   1   1   2   0   1   1   1   1   2   2   0   1   0   2   2   0   0   2   1   2   1   2   1   1   2   0   1   2   0   1   1   2   1   1   1   2   1   2   1   0   1   0   0   0   0   2   2   1   1   1   1   0   1   1   0   2   1   1   1   1   2   0   2   0   1   1   0   1   1   1   1   1   1   0   0   2   2   1   1   1   0   1   1   2   1   1   0   0   1   1   0   0   1   2   1   0   1   0   0   1   1   1   0   1   0   0   2   2   1   0   0   1   1   1   0   1   1   1   2   1   1   0   0   1   1   0   1   0   0   1   0   0   2   1   0   1   1   1   0   2   0   2   2   0   1   1   2   2   1   1   2   1   1   1   0   1   2   1   2   1   1   1   2   1   0   1   2   2   1   2   2   2   1   1   1   1   1   1   1   0   0   0   2   2
 MK-3-5                 2   2   2   0   0   0   1   1   0   1   0   1   1   2   0   0   2   1   2   0   1   0   1   1   2   2   0   1   1   1   2   0   0   2   1   2   1   2   1   1   2   0   1   2   1   1   1   1   1   1   1   2   1   2   1   0   0   0   2   1   0   2   1   0   1   1   1   0   1   1   0   1   1   1   1   1   2   0   1   0   1   1   0   1   0   2   1   1   0   0   0   2   2   1   1   1   0   1   1   2   0   1   0   0   1   1   0   0   1   2   1   0   0   0   0   1   1   0   0   1   0   0   2   2   1   0   0   2   1   1   1   1   1   1   2   1   1   0   0   1   2   0   1   0   0   1   0   0   1   1   0   2   1   1   1   2   0   2   2   1   1   2   2   2   1   0   2   1   2   2   0   1   2   1   2   1   1   1   2   1   1   1   2   2   1   2   2   1   1   1   1   1   1   2   1   0   0   0   2   2
 MK-3-6                 1   2   1   0   0   0   1   1   0   1   1   1   0   2   1   0   2   1   2   0   1   0   1   1   2   1   0   1   0   1   2   0   0   2   1   2   1   1   1   1   2   0   1   2   1   1   1   1   1   1   1   2   1   1   0   1   0   1   2   1   0   2   1   0   1   1   1   0   2   1   0   1   1   0   1   1   2   1   1   0   1   1   0   1   1   2   1   1   0   0   0   2   1   1   2   1   0   2   1   2   0   1   2   0   1   1   0   0   1   2   1   0   0   1   0   1   1   0   0   1   0   0   2   2   1   1   1   2   1   1   1   1   1   1   0   1   2   0   0   2   2   0   2   0   0   1   0   1   1   1   0   2   1   1   1   1   0   2   2   1   0   2   2   2   1   0   2   2   2   2   0   1   2   1   1   0   1   1   2   1   0   2   2   2   1   2   2   2   1   2   2   1   1   2   1   2   0   0   2   2
 MK-3-7                 1   1   1   0   0   0   1   1   1   1   1   1   0   2   1   0   2   1   1   0   1   1   1   2   1   1   0   1   1   1   2   0   1   2   1   2   1   1   1   0   2   0   1   2   1   1   1   1   1   1   1   2   1   1   0   0   0   1   2   2   0   2   1   0   1   1   1   0   2   1   0   1   0   0   1   1   2   1   1   0   1   1   0   1   1   2   1   1   1   0   0   2   1   2   2   1   0   2   1   1   0   1   2   0   2   1   1   0   0   2   1   1   0   1   0   1   1   0   1   1   1   0   2   2   1   0   1   2   1   1   1   0   1   2   0   0   2   0   0   2   2   0   1   0   0   1   0   1   1   1   0   2   1   1   1   2   0   2   2   1   0   2   2   2   1   1   2   2   2   0   0   1   2   1   1   0   0   1   2   1   0   2   2   2   1   1   2   2   1   1   1   1   1   1   1   1   0   0   2   2
 MK-3-8                 1   1   0   0   1   0   0   1   1   1   1   1   0   2   2   0   2   2   1   0   1   0   1   1   1   1   0   0   1   1   2   1   1   2   1   2   1   1   1   0   2   1   2   2   2   1   1   1   1   1   0   2   1   1   0   0   0   2   2   2   0   2   1   0   1   0   1   0   2   2   0   0   0   0   0   1   2   1   0   0   1   1   0   1   1   2   2   1   1   0   0   2   1   2   2   1   0   2   0   1   0   2   2   0   2   0   1   0   1   2   1   1   0   1   1   0   1   0   1   1   1   0   2   2   1   0   1   2   1   1   1   0   1   2   1   0   2   0   0   2   2   0   1   0   0   1   1   1   1   1   0   2   1   1   1   2   0   2   2   1   0   2   1   2   1   1   2   2   2   0   0   1   1   2   1   0   0   0   2   1   0   2   2   2   1   1   2   2   1   1   1   1   0   1   2   1   0   0   2   2
 MK-3-9                 0   2   0   0   1   0   0   1   1   1   1   0   1   0   2   0   2   2   1   0   1   1   1   1   1   1   0   1   1   1   2   1   1   2   1   2   1   1   0   0   2   1   2   2   2   1   0   1   1   1   0   1   1   0   0   0   1   2   2   2   0   2   2   0   1   0   1   0   2   2   0   0   0   1   0   1   0   1   0   0   1   1   0   1   1   1   2   2   1   0   0   1   1   2   1   1   1   2   0   0   0   2   2   0   2   0   1   0   1   1   1   1   0   1   1   0   1   1   1   1   0   0   2   2   1   0   1   2   1   0   1   0   1   2   1   0   2   0   0   2   2   1   0   0   0   1   0   1   1   1   0   2   1   1   1   2   0   2   2   1   0   2   1   2   1   1   2   2   2   0   0   1   1   1   2   0   0   1   1   2   0   2   2   1   1   1   2   2   2   1   1   1   0   1   2   2   0   0   2   2
 MK-3-10                0   2   0   0   1   0   1   1   1   1   1   0   2   0   2   0   2   2   0   0   1   1   1   0   1   0   0   1   0   1   2   1   1   2   1   2   2   2   0   0   2   1   1   1   2   1   1   1   0   1   1   1   1   0   1   0   0   1   2   2   0   2   2   0   2   1   1   1   2   2   0   0   1   2   0   1   0   1   0   0   1   1   0   1   1   1   2   2   1   0   0   2   1   2   1   1   1   2   0   0   1   2   0   0   2   0   1   0   1   1   1   2   0   1   2   0   0   2   0   1   0   0   2   2   0   0   1   2   1   0   1   2   2   2   1   0   2   0   0   2   2   1   0   0   1   2   0   1   2   1   0   2   1   2   1   2   0   2   2   1   0   2   1   2   1   1   2   2   1   0   0   1   0   1   2   0   0   1   1   2   1   2   2   1   1   1   2   2   2   1   1   1   1   1   2   2   0   1   1   1
 MK-3-11                0   2   1   1   1   0   1   1   1   1   1   0   2   0   2   0   2   2   1   0   1   1   1   1   1   0   0   1   0   1   2   1   2   2   1   1   2   2   0   0   2   1   1   1   1   1   1   0   0   1   2   1   1   0   1   1   0   1   2   2   0   2   2   0   2   1   1   1   2   2   0   0   0   2   0   1   0   1   0   0   1   1   0   1   0   1   2   2   1   0   0   1   1   2   1   2   1   2   0   0   1   2   0   0   2   1   1   0   2   1   1   2   0   1   1   0   0   2   1   1   0   0   2   1   0   1   1   2   2   0   1   2   1   2   1   0   2   0   0   2   2   1   0   0   1   1   0   1   2   1   0   2   1   2   1   2   0   2   2   1   2   2   2   2   1   0   2   0   1   1   0   0   0   1   2   0   0   1   1   2   1   2   2   1   1   1   2   2   2   1   2   2   1   1   2   2   0   2   1   1
 MK-3-12                0   2   1   2   1   0   1   1   1   1   1   1   2   0   2   0   2   2   0   1   1   1   1   1   1   0   0   0   0   1   2   1   2   1   1   1   2   2   0   0   2   0   1   1   2   1   1   1   0   1   2   1   1   0   1   1   0   1   2   2   0   2   2   1   2   1   0   1   1   2   0   0   0   2   1   1   1   1   1   0   1   0   0   1   0   1   2   2   1   0   0   1   2   2   1   2   1   2   0   0   1   2   1   0   2   1   1   1   2   1   1   2   2   1   1   0   0   2   1   1   0   0   2   1   0   1   2   2   2   0   1   2   1   2   2   0   2   0   0   1   2   1   0   0   1   1   1   1   2   2   0   1   2   2   2   2   0   2   2   1   2   1   2   2   1   0   2   1   1   1   0   0   0   1   2   0   0   1   1   2   1   2   2   1   1   1   2   2   2   1   1   2   1   1   2   2   0   2   1   1
 MK-3-13                0   2   1   2   1   0   1   1   1   1   1   1   2   0   1   0   2   2   1   1   1   1   1   1   1   0   0   0   1   1   2   1   2   1   1   1   2   2   0   0   2   0   1   1   2   1   0   2   0   1   2   0   1   0   1   1   0   1   2   2   0   2   2   1   2   1   0   1   1   2   0   0   0   2   0   1   1   1   1   1   0   0   0   1   0   2   2   2   1   0   1   2   2   2   1   2   1   1   0   0   1   2   1   1   2   1   1   1   2   1   1   2   1   1   1   0   0   2   1   1   0   1   1   1   1   1   2   2   2   0   1   2   1   1   2   0   1   0   0   1   2   1   0   0   1   2   1   1   1   2   1   1   2   2   2   2   0   1   2   0   2   1   1   2   1   0   2   1   1   2   0   0   1   1   2   0   0   1   1   2   1   2   2   1   1   1   2   2   2   1   1   2   1   1   1   2   0   2   2   2
 MK-3-14                0   1   1   2   0   0   0   1   2   1   1   1   2   1   1   0   2   1   1   1   0   1   1   1   1   0   1   1   0   1   2   2   2   1   0   1   2   2   0   0   2   0   1   1   2   1   0   2   0   0   2   0   1   0   1   1   0   1   1   2   0   2   2   1   2   1   1   1   0   1   0   0   0   2   0   1   1   1   1   1   0   0   0   1   0   0   2   2   0   0   1   2   2   2   1   2   1   1   0   0   1   2   1   1   2   1   1   1   2   1   1   1   1   1   1   0   0   2   0   1   0   1   1   1   1   1   2   2   1   0   1   2   1   1   2   0   1   0   0   0   2   1   0   0   1   2   1   1   0   2   1   2   2   2   2   1   1   1   2   0   2   1   0   2   1   0   2   1   1   2   0   2   1   1   2   0   0   1   1   2   1   2   2   1   1   1   2   2   2   1   1   2   2   1   1   2   1   2   2   2
 MK-3-15                0   1   1   1   0   0   0   1   2   1   1   2   2   1   1   0   2   1   1   1   0   1   1   1   2   0   1   2   0   1   2   2   2   2   0   1   2   2   0   0   2   0   1   1   2   1   0   2   0   0   2   0   1   0   0   1   0   1   1   2   0   1   2   1   2   1   1   1   0   1   0   0   0   2   0   1   1   1   1   1   0   0   0   1   0   0   2   2   0   0   1   2   2   2   1   2   1   1   0   0   1   2   1   1   2   1   1   1   2   1   1   0   1   0   2   0   0   2   0   1   0   1   1   2   1   1   2   2   1   0   1   2   1   0   2   1   1   0   0   0   1   1   0   0   2   2   1   2   0   2   1   2   2   2   1   2   1   1   2   0   2   1   0   2   1   0   2   1   1   2   0   1   2   1   1   1   0   1   1   2   1   2   2   1   1   1   2   1   2   1   1   2   2   1   1   1   1   2   2   2
 MK-3-16                0   1   1   1   0   0   0   1   2   1   1   2   2   1   1   0   2   1   2   1   0   1   1   1   2   0   1   2   1   1   2   1   2   2   0   0   2   2   0   0   1   0   1   1   2   1   0   1   0   1   2   0   1   0   0   1   0   2   1   2   0   1   2   1   1   1   1   1   0   2   0   1   1   2   0   1   1   1   1   1   0   0   1   1   0   0   2   2   0   0   1   2   2   2   2   2   1   1   0   0   2   2   2   1   2   1   1   1   2   1   1   0   1   0   2   1   0   2   0   1   0   1   1   2   1   1   1   2   0   0   1   2   2   0   2   1   1   0   0   0   1   1   0   0   2   2   1   1   0   2   1   2   2   2   1   1   2   1   0   0   2   1   0   2   1   0   2   1   1   2   1   1   2   1   1   1   0   1   1   2   1   2   1   1   1   1   2   1   1   1   0   2   1   1   1   1   1   2   2   2
 MK-4-1                 1   1   1   0   2   2   2   2   2   0   1   0   0   0   0   1   0   1   0   0   1   2   2   0   0   2   0   1   1   0   1   1   1   0   1   1   1   1   2   1   0   1   2   2   1   1   1   1   2   2   1   1   2   1   1   0   1   2   2   1   1   0   1   1   0   2   1   1   1   1   0   0   1   1   2   0   1   0   2   1   2   1   1   0   1   1   1   1   1   0   0   0   2   1   1   1   1   1   1   1   1   1   0   1   0   1   2   1   1   2   2   1   2   0   1   0   1   1   0   1   2   1   2   2   0   1   1   1   1   2   0   1   1   1   1   1   1   0   0   1   2   1   1   1   2   0   1   2   1   1   1   0   1   1   2   1   1   1   1   2   1   2   0   2   1   2   1   1   1   0   1   0   2   0   2   2   1   2   1   2   1   1   0   2   2   1   0   1   2   0   1   1   1   1   1   1   2   1   1   2
 MK-4-2                 1   1   1   0   2   2   2   2   2   0   1   1   0   0   0   1   0   1   0   1   1   2   2   1   1   1   0   1   1   0   1   1   1   0   1   1   1   1   2   1   0   1   1   2   1   1   1   1   2   1   1   0   2   1   1   0   1   1   1   1   1   0   1   1   1   2   1   0   1   1   0   0   1   1   2   0   1   0   2   1   2   2   1   0   1   1   1   1   2   0   1   0   2   1   1   1   1   1   0   1   1   0   0   1   0   1   2   2   1   1   2   1   2   0   1   0   1   0   0   2   2   1   2   1   0   1   1   2   0   2   0   1   1   1   1   1   1   0   1   0   1   1   1   1   2   0   1   2   1   1   1   0   1   0   2   1   1   1   1   2   1   1   0   2   2   2   1   2   1   0   1   0   2   0   2   2   1   2   1   2   1   1   1   2   2   0   0   1   2   0   1   1   1   1   0   1   2   1   1   1
 MK-4-3                 1   1   1   0   2   2   2   2   1   0   2   1   0   0   1   1   0   1   0   1   1   1   2   1   1   1   0   1   1   0   1   1   1   0   0   1   1   1   2   0   0   1   0   2   1   1   1   1   2   1   0   0   2   1   0   0   2   1   1   0   1   0   1   1   0   2   1   0   1   2   0   1   1   1   1   0   1   0   1   1   2   2   2   0   1   1   1   1   2   0   1   0   2   1   1   1   1   1   0   1   1   1   0   2   0   2   2   2   1   1   1   1   2   0   2   0   1   1   0   2   2   1   2   1   0   1   1   2   0   1   1   0   0   1   1   1   1   0   1   0   1   1   1   0   2   0   0   2   1   1   2   1   1   1   2   1   1   1   1   2   1   1   0   2   2   1   1   2   1   0   1   0   2   0   2   2   1   2   1   2   1   1   1   2   1   0   1   1   2   1   0   1   1   1   0   1   2   1   1   1
 MK-4-4                 1   1   1   0   2   2   2   1   0   0   2   2   0   0   1   1   0   1   0   1   1   1   2   2   1   1   1   0   2   0   1   2   1   0   0   2   2   1   2   0   0   1   0   1   1   1   1   1   2   2   0   0   2   1   0   0   2   1   1   0   1   0   1   1   0   2   1   0   1   2   0   1   1   1   1   0   1   0   1   1   2   2   2   0   1   1   0   2   2   0   1   0   2   1   1   1   1   2   0   1   2   1   0   1   0   1   2   2   1   1   1   1   2   0   2   0   1   2   0   2   2   2   2   1   0   2   1   2   0   2   2   0   0   0   1   1   1   0   1   0   1   1   1   0   2   0   0   2   2   1   2   1   1   2   2   1   1   1   1   2   1   1   0   2   2   1   1   2   1   0   1   0   2   0   2   2   1   2   1   1   0   1   1   2   1   0   1   0   1   0   0   1   1   1   0   1   2   1   1   2
 MK-4-5                 0   1   1   0   2   2   2   1   0   0   1   2   0   0   1   1   0   1   0   1   0   1   2   2   1   1   1   0   2   0   1   2   0   0   0   2   2   1   2   0   0   1   1   1   1   0   1   1   2   2   0   0   1   1   1   0   2   1   1   1   1   0   1   1   0   1   2   0   1   2   0   1   2   1   1   0   1   0   1   1   1   2   2   0   1   0   0   2   2   0   1   1   2   1   1   1   1   2   1   1   2   1   1   1   0   1   2   2   1   0   1   1   1   0   2   0   2   2   0   2   2   2   2   1   0   2   1   2   0   2   1   0   0   0   1   1   1   0   1   0   2   1   1   0   2   0   0   1   2   1   2   1   1   2   2   1   1   1   1   2   1   1   0   2   2   1   1   2   1   1   1   1   2   2   1   2   1   2   1   1   0   1   1   2   2   0   1   0   1   0   0   1   1   1   0   1   1   1   1   2
 MK-4-6                 0   1   1   0   2   2   1   1   0   0   1   1   1   0   0   1   0   1   0   1   0   1   2   2   1   1   1   0   2   0   1   2   0   0   0   2   1   1   2   0   1   1   1   1   1   0   1   1   2   2   1   0   2   0   1   0   2   1   1   1   1   1   1   1   0   1   2   0   1   2   1   1   2   1   1   1   1   0   1   2   1   1   2   0   0   1   0   2   2   0   1   1   2   1   1   1   1   2   1   1   2   1   2   1   1   1   2   1   1   2   1   1   2   0   1   0   1   2   0   2   2   1   1   1   0   2   0   2   1   2   1   0   2   0   1   1   1   0   2   1   2   1   1   0   2   0   0   1   2   1   2   1   1   2   2   1   0   1   1   2   1   1   0   2   2   1   2   2   1   1   1   1   2   1   1   0   1   2   1   1   0   1   1   1   2   0   1   0   1   1   0   0   1   1   0   1   1   1   1   2
 MK-4-7                 0   1   1   0   2   2   2   1   0   0   0   1   1   0   0   1   0   1   0   1   0   1   2   2   1   0   1   1   2   0   1   2   0   1   0   2   1   1   2   0   2   1   1   1   1   1   1   1   2   2   2   0   2   0   1   0   2   1   1   1   1   0   1   1   0   1   2   0   1   2   1   1   2   0   1   1   1   0   1   2   1   1   2   0   0   2   0   2   2   0   0   1   2   1   1   1   1   2   1   1   2   1   2   1   1   1   2   1   1   2   1   1   2   0   1   0   1   2   0   1   2   1   1   1   0   2   0   2   1   2   1   1   2   0   2   1   0   0   2   1   2   2   1   1   1   0   0   1   2   2   2   2   0   2   2   1   1   1   1   2   1   1   0   2   1   1   2   2   1   1   1   1   2   1   1   1   1   2   1   1   0   1   0   1   1   0   1   0   1   1   0   1   2   1   0   0   1   1   1   2
 MK-4-8                 0   1   1   1   2   2   2   1   1   0   0   0   1   1   0   1   0   1   0   1   0   1   2   2   2   0   1   1   2   0   1   1   0   1   0   2   1   1   2   0   2   2   0   1   1   1   1   1   1   2   2   0   2   0   1   0   2   2   1   1   2   0   1   1   0   1   1   1   1   2   1   0   2   0   1   1   1   0   1   1   1   1   2   1   0   1   0   2   2   1   0   1   2   0   1   1   1   2   1   1   0   2   1   1   1   1   2   1   1   1   1   1   2   0   1   0   0   2   0   1   2   0   1   1   0   2   0   2   1   2   1   1   2   0   2   1   1   0   2   1   2   2   1   1   0   1   0   1   2   2   2   2   0   2   1   1   2   1   1   1   1   1   0   2   1   1   2   2   1   1   1   1   2   1   1   1   1   2   1   0   0   1   2   0   1   0   1   0   1   0   0   1   2   1   0   0   1   1   1   2
 MK-4-9                 0   1   1   1   1   2   1   1   2   0   0   0   1   1   0   1   0   1   1   1   0   1   2   2   2   0   0   1   2   0   2   1   0   1   0   2   1   1   2   0   2   2   1   1   1   1   1   2   1   2   2   0   2   0   1   0   2   2   1   1   2   0   1   1   0   1   1   1   1   2   2   1   2   0   1   1   1   0   1   2   2   1   2   1   0   1   0   2   2   1   0   1   2   0   1   1   1   2   1   1   0   2   1   1   2   1   2   1   1   1   1   1   2   1   1   0   1   2   0   1   2   0   1   1   0   2   1   2   1   2   1   1   2   0   1   1   0   0   2   1   2   2   1   1   1   1   0   1   2   2   2   2   0   1   1   1   1   1   1   1   1   1   0   2   1   1   2   2   1   1   1   2   2   1   1   1   1   2   1   0   0   1   2   0   2   0   1   0   1   1   0   1   2   1   0   0   1   1   1   2
 MK-4-10                0   1   0   0   1   2   0   1   2   0   0   1   1   0   0   1   0   1   1   1   0   2   2   1   2   0   0   2   2   0   2   1   0   1   0   2   1   1   2   0   2   2   1   1   1   1   2   2   1   1   2   1   2   0   1   0   1   1   2   1   2   0   1   1   0   1   1   1   0   1   2   1   2   1   1   1   1   0   1   1   2   1   2   0   0   1   0   2   2   1   1   1   2   0   1   1   1   1   1   1   0   2   1   1   2   1   2   1   1   1   1   1   2   1   1   1   1   2   0   1   2   0   2   1   0   2   1   2   1   2   1   1   2   1   1   1   1   1   2   1   2   2   1   1   1   1   0   1   2   0   1   2   0   1   1   0   1   1   2   2   1   1   0   2   1   1   0   2   1   1   1   2   2   1   1   1   1   2   1   1   0   2   2   1   2   0   1   0   1   1   0   1   2   2   1   0   1   1   1   0
 MK-4-11                0   1   0   1   1   2   0   1   2   0   0   1   1   1   0   1   0   1   0   1   0   2   2   1   2   0   0   2   2   0   2   1   0   1   0   2   1   1   2   0   1   2   1   1   1   1   2   2   1   1   2   1   1   0   1   0   0   1   2   0   2   0   0   1   1   1   1   1   0   1   2   1   2   1   1   1   1   0   1   0   2   1   1   0   0   1   1   2   2   1   1   1   2   0   1   2   1   0   1   1   1   2   1   1   2   1   2   1   0   1   1   2   2   1   0   1   2   2   0   1   2   0   2   2   0   0   1   2   1   2   1   0   1   1   1   2   0   1   1   2   2   2   1   1   1   1   0   1   2   0   1   2   0   1   1   0   1   1   2   2   0   1   0   2   1   1   0   2   1   1   1   2   1   1   1   1   1   2   1   2   0   2   2   1   2   0   1   1   0   1   0   2   1   2   1   2   1   1   1   1
 MK-4-12                1   0   0   1   1   2   1   1   2   0   0   1   1   1   0   1   0   1   0   0   0   2   1   1   2   0   1   0   2   0   2   1   1   1   1   2   1   1   2   0   1   2   1   1   2   2   2   2   1   1   1   1   1   1   1   0   0   0   1   0   1   0   1   1   1   1   0   2   0   1   2   1   2   1   1   1   1   0   1   0   2   1   1   0   1   1   1   2   2   1   1   1   1   1   1   2   1   0   1   2   1   2   0   0   2   1   1   1   0   1   1   2   2   1   0   1   2   1   0   1   2   0   2   2   0   0   1   1   1   2   1   0   1   1   1   2   0   1   1   2   2   2   1   0   1   1   0   1   2   0   1   2   0   1   1   0   1   2   2   2   1   1   0   2   1   1   0   2   1   1   1   2   1   1   1   1   1   2   1   2   0   2   2   1   2   0   1   1   1   1   0   1   2   1   1   2   1   1   1   2
 MK-4-13                1   0   0   1   1   2   1   1   2   0   0   1   1   1   0   1   0   0   0   0   0   1   2   1   2   0   1   0   2   0   2   1   1   1   1   2   1   2   2   0   1   2   0   1   1   2   2   2   1   2   0   1   1   1   1   0   0   2   1   1   1   0   1   1   1   1   0   1   0   1   2   1   2   1   1   2   1   0   1   0   2   1   2   1   1   1   1   2   2   1   1   1   1   1   1   2   1   2   2   2   1   2   0   0   2   1   1   1   0   1   1   2   2   1   1   1   2   1   0   1   2   0   2   2   0   0   0   2   1   2   1   0   1   1   2   2   0   1   0   2   2   2   1   1   1   1   1   1   2   0   1   1   1   1   1   0   1   1   1   2   1   1   0   2   1   1   0   2   1   2   1   2   1   1   1   1   1   2   1   2   1   2   2   0   2   0   1   1   2   1   0   1   2   1   1   2   1   1   1   2
 MK-4-14                1   0   1   1   1   2   1   1   2   0   0   1   1   1   0   1   0   0   0   0   1   1   1   0   1   0   2   1   2   1   2   1   1   1   1   2   1   2   2   0   1   1   0   2   1   2   2   1   1   1   0   1   1   1   1   1   1   2   1   0   1   0   1   1   1   1   0   1   0   1   2   1   2   1   1   2   2   0   1   0   2   1   0   1   1   1   2   2   2   1   1   1   2   0   1   2   1   2   2   2   1   2   1   0   2   1   1   1   0   2   1   2   2   1   1   1   1   1   0   1   1   0   2   2   1   0   0   2   1   2   1   0   1   1   2   2   0   1   0   2   2   2   2   1   1   1   1   1   2   0   1   1   1   1   1   0   1   1   1   2   1   2   1   2   1   1   1   1   1   2   1   2   1   1   1   1   1   2   1   2   1   2   2   0   2   0   1   1   1   0   0   2   1   2   1   2   1   2   1   2
 MK-4-15                1   0   1   1   1   1   1   1   2   1   0   1   1   1   0   1   0   1   0   0   1   1   2   0   1   1   1   1   2   1   2   1   2   0   1   2   1   1   2   0   2   2   0   2   1   2   2   1   1   1   0   0   0   2   1   1   1   1   2   0   1   1   1   1   0   1   0   1   0   1   1   1   2   1   1   2   2   0   1   1   2   1   0   1   1   1   1   2   1   1   1   1   1   0   1   1   1   1   1   2   1   2   2   1   2   1   1   1   0   2   2   2   2   1   1   1   1   1   0   1   1   0   2   2   1   0   0   1   2   1   0   0   1   1   2   2   0   1   0   1   2   2   2   1   0   1   1   1   2   0   1   1   0   1   1   0   1   1   1   2   1   1   2   2   1   1   1   1   1   2   2   2   2   1   1   1   1   2   1   2   1   2   2   0   2   1   1   1   1   0   0   2   1   2   1   2   1   2   0   1
 MK-4-16                1   0   1   1   1   2   0   1   1   1   0   1   1   1   0   1   0   1   0   0   1   2   2   0   1   1   1   1   2   0   2   1   2   1   1   2   1   1   2   0   1   2   0   2   1   2   2   1   1   1   0   0   1   2   2   1   0   0   2   0   1   1   1   1   0   1   0   2   0   0   1   1   2   2   1   2   2   0   1   1   2   2   2   1   1   0   1   2   1   1   2   1   0   0   1   1   1   1   1   2   1   2   2   1   1   2   1   1   0   1   2   2   2   1   1   2   0   1   0   2   1   0   2   2   1   0   0   1   2   0   0   0   1   1   2   2   0   1   0   2   2   2   1   1   0   1   1   1   2   0   0   1   0   1   1   0   1   1   1   1   1   1   2   2   1   1   1   1   2   2   2   2   2   0   1   1   1   2   1   0   1   1   1   0   2   1   1   1   1   0   0   2   1   2   0   2   1   1   0   1
 MK-5-1                 0   1   0   0   1   0   1   0   1   1   1   1   2   0   1   1   1   1   1   2   2   2   1   0   1   0   1   2   2   2   1   0   1   1   2   2   1   1   1   0   1   1   2   2   0   0   1   1   0   1   0   1   1   0   1   0   0   0   2   1   1   1   0   1   1   1   2   2   1   1   1   1   1   2   0   1   1   1   2   1   2   2   0   0   2   2   1   0   1   0   1   0   2   1   2   1   1   0   2   1   1   2   1   2   0   1   2   0   0   2   0   1   0   1   1   1   1   1   1   2   1   0   1   1   1   0   1   1   1   1   0   2   1   1   2   1   0   0   0   0   2   2   1   1   1   2   1   0   1   1   1   0   0   0   1   0   2   1   1   1   1   0   1   2   1   1   2   2   0   1   2   2   1   1   0   2   0   1   1   0   1   2   1   0   2   1   2   1   0   1   2   0   2   1   1   1   0   0   1   1
 MK-5-2                 0   1   0   0   1   0   1   0   1   1   1   1   2   0   1   1   1   1   1   2   1   2   1   0   1   0   1   2   2   2   0   0   1   1   2   2   1   2   1   0   1   1   2   2   0   0   2   1   0   1   0   1   1   0   0   1   0   0   2   0   1   1   1   1   2   0   1   2   1   1   1   1   1   2   0   2   1   1   0   1   1   2   0   1   2   0   1   0   0   0   1   0   2   1   2   1   1   0   2   1   1   1   1   2   0   1   2   0   0   2   0   2   0   1   1   1   1   0   1   2   1   0   1   1   1   1   1   0   1   2   1   2   1   1   2   1   0   0   0   0   2   2   1   1   0   2   1   0   1   1   1   0   1   0   1   2   2   1   0   1   1   0   1   2   1   1   1   2   0   0   2   2   1   1   0   2   0   1   1   1   1   1   1   1   2   1   2   1   0   1   2   0   2   1   1   1   0   0   1   1
 MK-5-3                 1   1   0   0   0   0   1   0   1   1   1   1   2   1   0   1   1   1   1   2   0   2   1   0   1   0   1   2   2   2   0   0   1   1   2   2   1   2   2   0   1   1   2   2   0   0   2   1   0   1   0   1   1   0   0   1   0   0   2   0   1   1   1   0   2   1   2   2   0   1   1   1   0   2   0   1   1   1   0   1   1   2   1   1   2   0   1   0   0   0   1   0   2   1   2   1   1   1   2   0   1   1   0   0   0   1   1   0   1   1   0   2   0   1   1   1   1   0   1   2   1   0   1   1   1   2   1   0   1   2   0   1   1   1   2   1   0   0   0   0   2   2   1   1   0   2   1   0   1   1   1   0   1   0   1   2   2   1   0   1   1   1   1   2   1   1   1   2   1   0   2   2   1   1   0   2   0   1   2   1   2   1   1   1   2   1   2   1   0   1   2   0   2   1   1   1   1   0   1   1
 MK-5-4                 1   1   1   1   0   0   1   0   1   2   1   2   2   1   0   1   1   1   1   2   0   2   0   0   1   1   0   1   2   2   0   0   1   1   2   0   1   2   2   0   1   1   1   2   1   0   2   1   1   1   0   1   1   0   0   1   1   0   2   0   1   1   1   1   2   2   2   2   0   1   0   1   1   2   0   1   0   1   0   1   1   2   1   2   2   0   1   0   0   0   1   0   2   1   2   1   2   2   2   0   1   2   0   0   1   1   1   0   1   1   1   1   0   1   2   1   1   1   1   2   0   0   1   1   1   2   1   1   1   1   1   1   1   1   2   1   0   0   0   0   2   2   1   1   0   1   1   0   0   1   1   0   1   0   1   2   2   1   1   2   1   1   1   2   1   0   1   2   1   0   2   2   1   1   0   2   0   1   1   1   2   1   1   2   2   1   2   1   0   1   2   0   1   1   1   1   1   0   1   1
 MK-5-5                 1   0   1   1   1   1   1   1   0   2   1   2   1   1   1   1   1   1   1   2   0   1   0   0   0   1   0   0   2   1   0   1   0   1   2   0   1   2   2   0   1   1   1   2   1   0   2   1   1   1   0   1   1   0   0   1   1   0   2   0   2   1   0   2   2   2   2   2   0   1   0   1   2   2   1   0   0   1   0   1   1   2   1   1   2   0   1   0   1   1   1   0   2   2   2   2   2   1   2   0   1   2   0   0   0   2   1   0   1   1   2   1   0   1   2   1   1   1   1   2   0   0   1   1   1   2   1   0   1   1   2   1   1   1   2   1   0   2   1   0   2   2   1   1   0   1   1   0   0   1   1   0   1   1   1   2   2   1   1   2   1   1   1   2   1   0   1   2   1   0   2   2   1   1   0   2   0   1   1   1   2   1   1   2   2   1   2   1   0   1   1   1   1   1   1   1   1   1   1   1
 MK-5-6                 1   1   1   1   0   2   0   1   1   2   1   2   1   1   0   1   1   1   1   2   0   0   0   0   0   1   0   0   2   1   0   2   0   1   2   0   0   2   2   0   1   1   1   2   1   0   2   1   1   1   0   1   1   0   0   1   1   0   2   0   2   1   0   2   1   1   0   1   0   1   0   1   2   2   1   0   1   1   1   2   1   2   0   1   2   0   1   0   1   1   1   0   1   2   1   2   1   1   2   1   1   2   0   0   0   2   1   0   1   1   2   1   0   1   2   1   1   1   1   1   0   0   1   1   2   2   1   0   1   1   2   0   0   0   2   1   0   2   1   1   2   2   1   1   0   1   1   0   0   1   1   1   1   1   1   2   2   1   2   2   1   2   1   2   1   0   1   2   1   0   1   2   1   1   0   2   0   1   1   0   2   1   1   2   2   2   0   1   0   1   0   1   1   1   1   2   1   0   1   1
 MK-5-7                 1   1   1   1   0   2   0   1   0   2   1   2   1   1   0   1   1   0   0   2   1   0   0   0   1   1   0   0   1   1   0   2   2   1   2   1   0   2   2   0   1   1   1   2   1   1   2   1   1   1   0   1   1   0   0   2   1   0   2   0   1   2   0   2   1   2   0   1   0   1   0   1   2   2   2   0   1   1   1   1   1   2   0   0   1   0   1   0   1   1   1   0   1   2   1   2   1   1   2   1   1   2   0   0   0   2   1   0   1   0   2   1   0   1   2   1   0   2   1   1   1   0   1   1   2   2   0   0   1   1   2   0   0   1   1   1   0   1   1   1   1   2   1   1   0   1   1   0   0   1   1   1   1   0   1   2   2   1   1   2   1   2   1   2   1   1   1   2   1   0   1   2   1   1   0   2   0   1   1   0   2   1   1   2   1   2   0   1   0   1   1   1   1   1   2   2   1   1   1   2
 MK-5-8                 1   1   2   1   0   2   0   1   0   1   1   2   1   1   0   1   1   1   0   2   1   0   0   0   1   1   1   0   1   1   0   2   1   1   2   1   0   2   2   0   0   1   1   2   1   1   2   1   1   1   0   1   1   0   0   2   1   0   2   0   1   2   0   2   1   2   0   1   0   1   0   1   1   2   2   0   1   1   1   1   1   2   0   1   1   0   1   0   1   1   1   0   1   2   1   2   2   1   1   1   1   2   0   0   0   2   1   0   1   0   0   2   0   1   2   1   0   2   1   1   1   1   1   1   2   2   0   0   0   2   2   0   0   1   0   1   0   0   2   1   1   2   0   1   1   0   1   0   1   1   1   1   1   2   1   2   2   1   1   2   1   2   1   2   1   1   0   1   1   0   1   2   1   1   0   1   0   1   2   0   2   1   1   2   1   2   0   1   0   1   1   1   1   1   2   2   1   2   1   2
 MK-5-9                 1   1   2   1   0   2   0   1   0   1   1   2   2   1   0   1   1   1   0   2   1   0   0   1   1   1   1   0   0   1   1   2   1   0   2   1   0   2   1   0   0   1   1   2   1   1   1   1   1   1   1   1   1   0   0   2   2   1   2   0   0   2   0   2   1   2   0   1   0   1   1   0   1   1   2   1   1   1   1   1   1   2   0   1   1   0   0   0   0   1   1   0   1   2   0   2   2   1   1   2   1   2   0   0   0   2   1   0   1   0   0   2   1   0   1   1   0   2   1   1   0   1   1   1   2   2   1   0   1   1   2   0   0   1   1   2   0   0   2   1   1   2   0   1   1   1   1   0   2   1   1   1   1   2   1   2   2   0   1   2   1   2   1   2   0   1   2   1   1   0   1   2   1   0   0   1   0   1   2   0   2   2   2   2   0   2   0   2   0   1   1   1   1   2   2   2   1   2   1   2
 MK-5-10                1   1   2   2   0   2   0   1   0   1   1   2   2   1   1   1   1   1   0   1   1   0   0   2   1   1   1   0   1   1   1   2   1   0   1   1   0   2   2   0   0   1   1   2   1   1   1   1   1   1   1   1   1   0   0   2   2   2   2   0   1   1   0   2   1   2   0   1   0   2   1   0   1   1   1   1   1   1   1   0   1   1   0   1   1   0   0   0   0   1   2   1   2   2   0   2   1   1   1   2   1   2   1   0   0   2   1   0   0   0   1   2   1   0   1   1   0   1   2   1   1   1   1   1   2   2   2   1   1   1   2   0   0   1   1   2   0   0   1   1   1   2   0   1   1   1   1   0   2   1   1   1   1   2   2   2   2   0   1   2   1   1   1   2   0   2   1   1   0   0   1   2   1   0   0   0   0   1   2   0   1   2   1   2   0   2   0   2   0   1   1   0   1   1   1   2   1   2   1   2
 MK-5-11                1   1   2   2   0   2   0   1   0   1   1   2   2   1   1   1   1   1   1   1   1   0   0   2   1   1   1   0   1   2   1   2   0   0   1   1   0   2   2   0   0   1   1   2   1   1   1   1   1   1   1   1   2   1   0   2   1   2   2   1   1   1   1   0   1   2   1   1   0   1   1   0   0   1   1   1   0   1   1   0   1   1   0   1   1   0   0   0   0   1   2   1   1   2   1   2   1   1   1   2   2   2   1   0   0   1   1   0   0   1   1   2   1   0   1   1   0   2   0   1   1   1   2   1   2   2   1   2   1   1   2   0   1   1   1   1   0   0   1   1   0   2   0   1   1   1   1   0   2   1   1   0   1   2   1   2   2   0   1   2   1   1   1   2   0   2   1   1   1   0   1   2   1   0   0   0   0   1   2   0   1   2   1   2   0   2   0   2   0   1   1   0   1   1   1   1   1   2   1   2
 MK-5-12                1   1   2   2   0   2   1   1   0   1   1   1   1   1   1   1   1   1   0   1   2   2   0   2   1   1   2   0   1   2   1   2   1   0   1   0   0   2   2   0   0   1   1   2   0   1   1   1   1   1   1   1   1   1   0   2   1   1   2   1   1   2   1   0   1   2   1   1   0   1   1   0   0   1   1   1   0   1   1   1   1   1   0   1   2   0   1   0   0   2   2   0   1   2   1   2   1   1   1   2   2   2   0   0   0   1   0   0   0   2   1   2   0   0   1   0   0   2   0   1   1   1   2   1   2   1   1   1   1   1   2   0   1   1   1   2   0   0   1   1   0   2   0   1   0   1   1   0   2   1   0   1   1   2   1   2   2   0   1   2   1   1   1   2   1   2   1   1   1   1   1   2   1   0   0   0   0   2   2   0   2   2   1   1   1   2   0   2   2   1   2   1   1   1   1   1   1   2   1   2
 MK-5-13                1   1   1   2   0   2   1   1   0   1   1   0   1   0   0   1   1   1   0   1   1   2   0   2   2   1   1   0   0   2   1   2   1   0   0   0   0   2   1   0   0   0   1   2   0   1   1   1   1   1   1   1   1   1   0   2   2   2   2   1   1   2   1   0   1   2   1   0   1   1   1   0   0   1   1   1   0   1   1   1   1   1   0   1   2   0   1   0   0   2   2   1   1   2   1   2   1   1   1   1   2   1   0   0   0   1   1   0   0   1   1   2   0   0   1   0   0   1   0   1   1   1   2   1   1   1   1   1   1   1   2   0   1   1   1   2   0   0   0   1   0   2   0   1   0   1   1   0   2   1   0   1   0   2   1   2   1   1   1   2   1   2   0   2   2   2   2   1   1   1   2   2   1   0   1   1   0   2   2   0   2   2   1   1   1   2   1   2   2   1   2   1   1   1   1   1   1   2   1   2
 MK-5-14                1   1   1   2   1   2   1   1   0   1   1   0   1   0   0   2   1   1   0   2   1   2   0   2   2   1   1   0   1   2   1   2   1   0   0   0   0   2   1   0   0   1   1   2   0   1   1   0   1   1   0   1   1   1   1   2   2   2   2   1   1   2   1   1   1   2   2   1   1   1   1   0   1   1   1   0   0   1   1   0   1   0   0   1   2   0   1   1   0   2   2   1   1   1   1   2   0   1   1   1   2   1   1   0   0   0   1   0   0   2   1   1   0   1   1   0   0   1   0   1   1   1   2   0   1   1   1   1   2   1   2   0   0   1   1   2   0   0   0   1   0   2   1   2   0   2   1   0   2   1   0   1   0   2   1   1   2   1   1   2   2   1   0   2   2   2   2   1   1   1   1   2   0   0   0   1   0   2   2   0   2   2   1   1   1   2   1   2   2   1   2   1   1   1   2   2   1   2   1   2
 MK-5-15                1   1   1   2   1   1   1   1   0   1   1   1   0   1   0   2   1   1   0   1   1   2   0   0   1   1   1   0   1   1   1   2   1   1   0   0   0   1   1   0   0   0   1   2   0   1   1   1   1   1   0   1   1   1   1   1   1   2   2   1   1   2   1   1   1   2   2   1   1   1   1   0   1   1   2   0   0   1   0   1   1   0   0   2   2   0   1   1   0   2   2   2   1   0   1   2   0   1   1   1   2   1   1   1   0   0   1   0   0   2   1   1   0   1   1   0   0   1   0   1   1   1   1   0   1   1   1   1   2   1   2   1   1   1   2   2   1   0   0   1   0   2   1   2   0   2   2   0   2   1   0   1   1   2   1   1   2   1   1   1   2   1   1   2   2   2   2   1   1   1   1   1   0   0   0   1   0   2   2   0   2   2   1   2   1   2   1   1   2   1   2   1   1   2   2   2   1   2   1   2
 MK-5-16                1   1   1   2   2   1   1   2   0   2   1   0   0   1   0   2   1   1   1   0   1   2   1   0   1   2   1   0   1   2   1   2   1   2   0   0   0   1   1   1   0   0   1   2   0   1   1   2   1   0   1   2   1   1   1   1   1   1   2   1   1   2   1   1   1   2   2   1   1   1   2   0   1   1   2   0   0   1   1   1   1   0   0   2   2   0   1   1   1   2   2   2   1   0   1   1   0   1   1   1   1   1   1   1   0   0   1   1   0   2   1   1   0   1   1   0   1   1   1   1   1   1   1   1   1   1   1   1   2   1   2   2   1   1   2   2   2   0   0   1   1   2   2   2   0   2   2   0   1   1   0   1   1   2   1   1   1   1   1   1   2   1   1   2   1   2   2   1   1   1   1   1   0   1   0   1   1   2   2   0   2   2   1   2   1   2   1   0   2   1   1   1   1   1   2   2   2   2   1   2
 MK-6-1                 1   2   1   1   1   1   0   1   2   1   1   0   0   1   0   0   1   2   1   1   1   0   1   1   1   2   1   1   2   0   2   1   2   1   0   0   1   1   1   2   1   0   1   2   1   0   1   1   1   1   1   0   1   0   1   1   1   1   2   1   0   1   2   1   2   1   2   1   1   2   0   2   1   2   1   1   1   2   1   1   2   1   1   1   1   0   0   0   1   1   0   1   1   0   2   1   2   2   0   0   1   1   2   2   1   1   0   1   0   1   2   1   1   1   1   2   2   0   1   1   1   1   0   0   2   1   1   0   0   2   1   1   1   1   0   1   2   1   0   1   1   1   0   1   1   1   0   1   1   1   0   0   1   1   1   1   1   0   2   1   1   2   1   2   1   1   2   0   2   2   2   2   1   1   1   1   2   1   2   2   0   1   2   2   0   1   1   0   1   0   1   2   1   1   0   0   1   1   1   2
 MK-6-2                 1   2   1   1   1   1   0   1   2   1   1   0   0   1   0   1   1   1   1   1   1   0   1   1   1   2   1   1   2   0   2   0   2   0   0   0   1   1   1   2   1   0   1   1   1   0   1   1   1   1   1   0   1   0   2   1   1   1   2   1   0   1   2   1   2   0   2   1   1   2   0   2   1   2   1   1   1   2   1   1   2   1   2   1   0   0   1   0   1   1   0   1   1   1   1   1   1   2   1   0   2   1   2   2   1   0   0   1   1   1   2   1   1   1   1   2   2   0   1   1   1   1   0   0   1   1   1   0   0   2   1   1   1   1   0   0   2   1   1   1   1   1   0   0   1   1   0   1   1   2   0   0   1   1   1   1   1   0   2   1   1   2   1   2   1   1   2   0   2   2   2   2   1   2   1   2   2   0   2   2   0   1   2   1   0   1   2   0   1   0   1   2   1   1   0   0   1   1   1   2
 MK-6-3                 2   2   1   1   1   2   1   1   2   1   2   0   0   1   0   1   1   1   0   1   1   0   0   1   1   2   1   1   2   1   2   0   2   1   0   0   1   1   1   2   1   0   1   1   1   0   2   1   1   1   2   0   0   0   2   1   1   1   1   1   0   1   2   1   2   0   2   0   1   2   0   2   1   1   1   0   2   2   1   1   2   1   2   1   0   0   1   1   1   1   0   1   1   1   1   1   2   2   1   1   2   1   2   2   1   0   0   1   1   1   1   1   1   0   1   2   2   0   1   1   1   1   1   0   1   2   1   0   0   2   1   2   1   1   1   0   2   1   1   1   1   1   0   0   1   2   0   1   1   1   1   1   1   1   2   1   1   0   2   1   1   2   1   2   1   2   2   0   2   2   2   2   1   2   0   2   1   0   2   2   0   1   2   1   0   1   2   0   1   0   0   2   1   1   1   0   1   1   1   2
 MK-6-4                 2   2   1   1   1   2   1   1   2   1   2   1   0   1   1   0   1   0   0   1   1   0   0   1   1   2   2   1   2   0   2   0   2   1   0   0   1   1   1   2   0   0   1   1   1   0   1   1   1   1   2   0   1   1   2   1   1   1   1   1   0   1   1   1   2   0   2   0   1   2   0   1   1   1   2   0   2   2   2   1   2   1   1   1   0   1   2   1   1   2   0   1   1   1   1   0   2   2   0   1   2   1   1   2   1   0   1   0   1   1   1   1   1   0   1   2   1   0   1   1   1   1   1   1   1   2   1   0   0   2   1   2   1   1   1   0   2   1   1   1   1   1   0   0   0   2   0   1   1   2   1   1   1   1   0   2   1   0   2   0   1   2   1   2   2   2   2   0   2   2   1   2   1   2   1   2   1   0   2   2   0   1   2   1   0   1   2   0   2   0   1   1   1   1   1   0   1   2   1   2
 MK-6-5                 2   2   1   1   1   2   2   0   2   2   2   1   1   1   1   0   1   0   0   1   1   0   0   1   1   1   2   1   2   0   2   0   1   1   0   0   1   1   1   2   0   1   1   2   1   0   1   1   2   1   2   0   1   1   1   1   1   1   0   0   0   1   1   1   2   1   2   0   2   2   0   2   1   1   2   0   2   2   2   1   2   1   1   1   0   1   2   1   1   2   1   1   1   1   1   0   1   2   1   1   2   1   1   2   1   1   2   0   1   1   1   1   1   0   1   2   1   0   1   1   1   1   0   1   1   1   1   0   0   2   1   2   1   1   1   0   2   1   1   1   1   1   0   0   1   2   0   1   1   2   0   1   1   1   0   1   2   0   2   0   1   2   1   1   2   2   2   0   2   2   1   2   1   1   1   2   1   0   2   2   0   1   2   2   0   1   2   1   0   0   1   0   1   0   1   0   0   2   1   2
 MK-6-6                 2   2   1   1   1   2   1   0   2   2   2   1   1   1   1   1   2   0   1   1   1   0   0   1   1   1   2   1   2   0   2   1   1   2   0   0   1   1   2   1   0   1   1   2   0   1   1   2   2   1   2   0   2   1   1   1   1   2   1   0   0   1   1   1   2   0   2   0   2   2   0   2   1   0   1   0   2   1   2   1   2   1   1   2   0   0   2   1   1   2   2   1   2   1   0   2   1   2   1   1   1   2   0   2   1   1   2   0   1   1   1   1   1   0   1   2   1   0   1   1   2   1   0   1   1   1   1   0   0   2   1   2   1   1   1   0   1   1   1   1   1   0   0   0   1   2   0   0   1   0   1   1   1   1   1   1   2   0   2   0   1   2   1   1   2   2   2   1   2   2   1   2   1   1   1   2   1   1   2   2   0   1   2   2   0   1   2   1   0   0   1   0   1   0   0   0   1   2   1   2
 MK-6-7                 2   2   0   2   1   1   1   0   1   2   2   1   1   1   1   1   1   0   1   1   1   0   0   1   1   1   2   2   2   0   2   1   1   2   0   2   1   1   2   1   0   1   1   2   0   1   1   2   2   1   1   0   2   1   1   1   1   2   2   0   0   1   1   1   1   0   2   0   2   2   0   2   1   0   1   0   1   1   1   1   2   1   2   2   1   0   2   2   1   2   2   1   2   1   1   1   1   2   1   1   0   2   0   2   1   1   2   1   1   1   1   1   1   0   1   2   1   0   1   1   2   1   0   1   1   1   2   0   1   2   2   1   1   1   1   0   1   0   1   1   1   0   0   0   1   1   0   0   0   0   1   0   2   1   1   1   2   0   2   1   1   2   1   1   1   2   2   1   1   2   0   2   1   1   1   2   1   1   1   2   0   1   2   2   1   1   2   1   0   0   1   0   1   0   0   1   2   2   1   2
 MK-6-8                 1   2   0   2   1   1   1   0   1   2   2   1   1   1   1   1   0   0   0   1   1   0   1   1   1   1   2   2   2   0   1   1   1   1   0   2   0   1   2   1   1   1   1   2   0   2   1   2   2   1   2   0   2   1   1   1   1   2   2   0   0   1   1   1   1   0   2   0   2   1   0   2   1   0   1   0   1   2   0   1   1   1   2   2   1   0   2   2   1   2   1   1   2   1   1   1   1   2   1   1   1   2   1   0   1   1   1   2   0   1   0   1   1   0   1   2   1   0   1   1   2   1   0   1   1   1   2   0   0   1   2   1   1   1   1   0   1   0   1   1   1   0   0   0   1   1   1   1   0   0   1   1   2   1   1   2   2   0   2   1   1   2   1   1   1   2   2   1   1   1   0   2   1   1   1   2   1   1   1   2   0   1   2   2   1   2   2   1   0   0   1   0   1   0   0   1   1   2   1   2
 MK-6-9                 2   2   0   2   0   0   1   0   2   1   1   1   1   1   1   1   0   0   1   1   1   1   1   1   2   1   1   2   2   0   1   1   1   1   0   2   0   1   2   1   1   1   0   2   0   2   1   2   2   1   2   0   2   1   1   1   1   1   2   0   0   1   1   2   1   0   2   0   2   1   0   1   1   0   1   1   1   2   0   1   1   0   2   2   1   0   0   2   1   1   1   1   2   0   1   1   2   2   1   1   1   2   1   1   1   1   1   2   1   1   0   2   2   0   1   2   1   1   1   1   2   1   0   0   1   1   2   0   0   2   2   1   1   1   1   0   1   2   0   1   1   0   0   0   2   1   0   1   0   0   1   1   2   1   0   2   2   0   2   1   1   2   1   1   1   2   2   1   1   0   0   2   2   1   1   2   1   2   1   2   0   1   2   2   1   2   2   1   0   1   1   0   1   0   0   1   1   2   1   2
 MK-6-10                1   1   1   0   0   0   0   1   2   1   0   1   1   1   1   1   0   0   1   1   1   1   1   1   1   1   1   2   2   0   1   1   2   1   0   2   0   1   1   2   1   0   1   2   0   1   1   1   2   1   2   0   2   1   1   1   1   1   2   0   0   1   1   2   1   0   2   0   2   1   0   1   1   0   1   1   1   2   0   1   1   0   1   2   1   0   0   1   1   1   1   1   2   0   1   1   1   2   0   1   1   2   1   1   2   1   0   2   1   1   0   2   1   0   1   1   1   1   1   0   2   0   0   1   1   1   2   1   0   2   2   1   1   1   0   0   2   2   0   1   1   0   0   0   2   1   0   1   0   0   1   1   2   1   1   2   2   0   2   1   1   2   1   1   0   1   2   1   0   0   0   2   1   1   2   2   1   2   1   2   0   1   2   1   1   2   2   2   0   0   1   0   1   0   0   1   1   2   1   2
 MK-6-11                1   1   1   0   1   0   0   0   1   1   0   1   1   2   1   1   1   0   1   1   1   1   2   0   1   1   1   2   2   0   1   1   2   2   0   2   0   1   1   2   1   0   1   2   0   0   2   1   2   1   2   0   2   1   1   1   1   1   2   0   0   1   1   2   1   0   2   0   2   1   1   1   1   0   1   2   1   2   0   1   1   0   1   2   1   0   0   1   1   1   1   1   2   0   1   1   1   2   0   1   1   2   1   0   2   1   0   2   1   1   1   1   1   0   1   1   1   1   2   0   1   0   0   1   1   1   1   1   0   2   2   1   1   1   0   1   2   2   1   1   1   0   0   0   2   0   0   1   0   0   1   1   2   1   1   2   2   0   2   1   1   2   1   2   0   1   2   1   0   0   1   1   1   1   2   1   1   2   0   0   0   1   2   0   1   2   2   2   0   0   1   0   1   1   0   1   1   2   1   2
 MK-6-12                1   1   1   1   1   0   0   1   1   2   0   1   1   2   1   1   1   0   1   1   0   1   2   1   1   1   1   2   2   0   1   1   2   2   0   2   1   1   1   2   1   1   2   2   0   0   2   1   2   2   2   0   2   1   2   1   1   1   1   0   0   2   1   2   1   1   1   0   2   0   1   0   1   0   1   2   1   2   0   1   1   0   1   1   1   0   1   1   1   1   1   1   1   0   1   1   1   1   0   1   1   1   2   0   2   2   0   2   1   1   1   1   1   1   1   2   1   2   2   0   1   1   0   1   1   1   2   1   0   1   2   2   1   1   0   1   2   2   1   0   1   0   0   1   1   0   0   1   0   0   1   1   2   1   2   1   2   0   1   1   2   2   1   2   1   1   2   1   0   0   1   1   1   1   2   1   1   2   0   0   0   1   2   0   1   2   2   1   1   0   1   0   1   1   0   1   2   2   1   0
 MK-6-13                1   1   1   2   1   0   1   1   1   2   1   1   1   2   1   1   1   0   1   1   0   1   2   1   1   1   1   2   1   0   1   1   2   1   0   2   2   1   1   2   1   1   2   1   0   0   2   1   2   2   2   0   2   2   2   1   1   1   1   0   1   2   0   2   1   0   1   0   2   0   1   0   1   0   1   2   1   2   2   1   1   0   2   1   2   1   1   2   1   1   0   1   1   1   1   2   1   1   0   1   1   1   2   0   2   1   0   2   1   1   1   1   1   1   0   2   1   2   2   0   1   1   0   1   1   1   2   1   1   1   2   1   1   1   0   1   2   2   1   0   1   1   1   1   1   0   0   1   0   0   0   2   1   1   2   2   2   2   1   1   0   2   1   2   0   1   2   0   0   1   1   1   1   1   1   1   1   2   0   1   0   1   2   0   2   2   2   1   2   0   1   0   1   0   0   1   2   2   2   0
 MK-6-14                1   0   1   1   0   0   1   1   1   2   1   1   1   1   1   1   1   0   1   2   0   1   1   1   1   1   1   2   1   1   0   2   2   0   0   2   1   0   1   2   1   2   2   1   1   1   1   1   1   2   2   0   2   2   2   1   1   1   1   0   0   1   0   2   0   0   1   0   2   0   2   0   1   1   1   2   1   2   1   1   1   0   2   1   1   0   1   2   1   2   0   1   1   2   1   2   1   1   1   1   1   1   2   1   2   1   0   2   1   1   1   2   0   1   0   2   1   1   2   0   1   1   0   2   1   1   2   1   0   1   2   1   1   1   0   1   2   2   1   1   1   1   1   1   1   0   2   1   0   1   0   2   1   1   2   1   2   2   0   1   0   1   1   2   0   1   2   0   0   1   1   1   1   1   1   1   2   2   0   0   0   1   2   0   2   2   1   1   2   1   1   0   1   0   0   1   2   2   2   0
 MK-6-15                1   0   0   1   0   0   1   1   1   2   1   1   1   1   0   1   1   0   1   1   0   0   1   0   1   1   1   2   2   0   0   0   2   0   0   1   1   0   1   2   1   2   2   1   1   1   2   0   1   1   2   0   2   1   2   1   1   1   1   0   1   1   0   2   0   0   2   0   2   0   2   1   1   1   1   2   2   2   1   1   1   0   2   2   1   0   1   2   1   2   0   1   1   2   1   2   1   1   1   0   1   1   2   1   2   2   1   2   1   1   2   2   0   1   0   2   1   1   2   0   1   2   0   1   2   1   2   1   0   1   2   1   1   1   0   1   2   2   1   1   1   1   2   1   1   1   2   1   0   1   0   2   1   1   2   0   2   2   0   1   0   1   2   2   0   1   2   1   0   1   0   1   1   1   1   1   2   2   1   0   1   1   1   0   2   2   1   1   2   1   1   0   1   0   0   1   2   1   2   0
 MK-6-16                2   0   0   1   0   0   1   2   1   2   1   1   1   1   0   1   2   0   2   1   0   0   1   0   2   1   1   1   2   1   0   0   2   0   0   1   1   0   1   1   1   1   2   1   1   1   2   0   2   1   2   0   2   2   2   1   1   1   0   0   2   1   0   1   1   0   1   0   2   1   1   0   1   1   1   2   1   2   1   1   1   1   2   2   1   2   1   1   1   2   0   1   1   1   1   1   1   0   1   0   1   1   2   2   2   2   1   2   1   1   2   2   0   1   0   2   1   1   2   0   1   2   0   0   2   1   1   1   1   1   1   1   1   1   0   1   2   2   1   1   1   1   2   1   1   1   2   1   0   2   1   1   0   1   2   0   2   2   1   1   0   1   2   1   1   1   2   1   0   1   0   1   2   1   0   1   2   1   1   0   2   1   2   0   2   2   1   1   2   1   2   0   1   0   0   1   2   1   2   0
 
!****************************************** Phenotypic Data **********************************************************
!-100.0 is resevred for missing phenotype
SimulatedTrait1        10.0911    9.3362    9.3301   11.8480   11.0637    9.2942   11.3143   10.1939    9.3723   10.2211    9.9347    8.3824   11.5829    7.8803    9.4096    9.5319   10.1045    8.7987    9.7279    9.5679   10.4939   10.3921    9.1182    9.6519   10.6568   10.6862   11.1567   11.6284    8.7027    9.2618    8.3911    9.1599    9.4578    9.1230    8.3387    9.8920    9.8847   12.2765   11.3712   11.9175   12.0538   11.1821    8.9824   10.1218   11.3735   10.3663    9.0879   10.4461   10.1945    9.6664   11.3612   10.8270    8.6817   10.7535    9.3381    9.0235    8.9273   10.1555   10.4407    9.8722   12.0994   10.3661   10.1605   12.0895    9.6401    9.9965    8.6445    8.7025   10.2679    9.0860   10.9092   10.1948    9.0653   11.0585    9.9198   10.8347   10.7783   10.0888    9.0237   11.0736    9.1522    9.2133    8.5111    8.9146    9.1648    9.5953    9.8757   10.7590    8.9936   10.4972   10.7192    8.7336    8.8530   10.9795   10.2646   10.6311   10.5374    8.2404    9.8767    8.9628   10.5916    7.9206    8.6142    9.3572    9.9402   11.5150   10.8484   11.1763    8.4745    8.5763   10.0328    9.1230    9.1714   10.9291    6.9735   10.6417    9.4728   11.3536    9.9062   10.8712    8.6735    9.9161    9.1612   10.1647   10.2266   10.7482   11.4016    9.9920   10.6159    9.2344   10.4209    9.8557    8.0452    9.8660    9.1662   10.1252    9.7814   10.0919    8.6762    9.2247   12.1082    9.4225    9.1673    9.2160   10.3548   10.8509    9.0042   10.0200    9.7040    9.4086   10.9197    7.9274   11.7616    9.0426    7.8510    8.4583   12.0806   10.7259    9.0277   10.1919    9.7917    8.3131   10.2210    8.7395    8.2941   10.3574    8.8004   10.4246    9.8410   11.0537   11.7455    9.9915    9.8648    8.4430   10.5656    9.2976    8.1980   10.1545    9.4015    9.2634   10.9676    8.9914   10.6065    8.8498    9.7873    8.3905   11.3803   10.4416   11.1765    9.1561    8.8024    8.4990    9.4213    9.7876    9.9632   10.1902    9.6171   10.8674   11.0055   11.2381
 
