# Supplementary material for: Inclusive Composite Interval Mapping of QTL by Environment Interactions in Biparental Populations
Source: PLoS One. 2015 Jul 10;10(7):e0132414. doi: 10.1371/journal.pone.0132414 (PMC4498613; doi:10.1371/journal.pone.0132414)
Supplement: S2 File — (ZIP) [file pone.0132414.s002.zip › F2 population/e=1/run_00018.met]

!**********************Note: lines staring with "!" are remarks and will be ignored in the program********************
!*********************************General Information**********************************
!Assuming F1 = P1 x P2, populations available in QTL IciMapping are: 
!  1, P1BC1F1 = P1 x F1, the first backcrossing where P1 is used as the recurrent parent;
!  2, P2BC1F1 = P2 x F1, the first backcrossing where P2 is used as the recurrent parent;
!  3, F1DH, F1-derived doubled haploids; 
!  4, RIL or F1RIL, recombination inbred lines through the repeated selfing of F1;
!  5, P1BC1RIL, recombination inbred lines through the repeated selfing of P1BC1F1;
!  6, P2BC1RIL, recombination inbred lines through the repeated selfing of P2BC1F1;
!  7, F2, the selfing generation of F1;
!  8, F3, the selfing generation of F2;
!  9, P1BC2F1, the second backcrossing where P1 is used as the recurrent parent; 
! 10, P2BC2F1, the second backcrossing where P2 is used as the recurrent parent;
! 11, P1BC2RIL, recombination inred lines through the repeated selfing of P1BC2F1; 
! 12, P2BC2RIL, recombination inred lines through the repeated selfing of P2BC2F1; 
! 13, P1BC1F2, the selfing generation of P1BC1F1; 
! 14, P2BC1F2, the selfing generation of P2BC1F1; 
! 15, P1BC2F2, the selfing generation of P1BC2F1; 
! 16, P2BC2F2, the selfing generation of P2BC2F1; 
! 17, P1BC1DH, P1BC1F1-derived doubled haploids; 
! 18, P2BC1DH, P2BC1F1-derived doubled haploids; 
! 19, P1BC2DH, P1BC2F1-derived doubled haploids; 
! 20, P2BC2DH, P2BC2F1-derived doubled haploids; 
   7      !Mapping Population (see remarks above)
   2      !Mapping Function (1 for Kosambi; 2 for Haldane; 3 for Morgan)
   2      !Marker Space Type (1 for intervals; 2 for positions)
   1      !Marker Space Unit(1 for centiMorgans; 2 for Morgan)
   6      !Number of Chromosomes (or Linkage Groups)
 200      !Size of the mapping population
   1      !Number of environments
 
!***************************************** Chromosomes and Linkage Maps **********************************************
!Chromosome                 NumMarkers
-CH1                        16
-CH2                        16
-CH3                        16
-CH4                        16
-CH5                        16
-CH6                        16
!Linkage map (Marker name followed by position or the interval length)
 MK-1-1                1     0.000
 MK-1-2                1    10.000
 MK-1-3                1    20.000
 MK-1-4                1    30.000
 MK-1-5                1    40.000
 MK-1-6                1    50.000
 MK-1-7                1    60.000
 MK-1-8                1    70.000
 MK-1-9                1    80.000
 MK-1-10               1    90.000
 MK-1-11               1   100.000
 MK-1-12               1   110.000
 MK-1-13               1   120.000
 MK-1-14               1   130.000
 MK-1-15               1   140.000
 MK-1-16               1   150.000
 MK-2-1                2     0.000
 MK-2-2                2    10.000
 MK-2-3                2    20.000
 MK-2-4                2    30.000
 MK-2-5                2    40.000
 MK-2-6                2    50.000
 MK-2-7                2    60.000
 MK-2-8                2    70.000
 MK-2-9                2    80.000
 MK-2-10               2    90.000
 MK-2-11               2   100.000
 MK-2-12               2   110.000
 MK-2-13               2   120.000
 MK-2-14               2   130.000
 MK-2-15               2   140.000
 MK-2-16               2   150.000
 MK-3-1                3     0.000
 MK-3-2                3    10.000
 MK-3-3                3    20.000
 MK-3-4                3    30.000
 MK-3-5                3    40.000
 MK-3-6                3    50.000
 MK-3-7                3    60.000
 MK-3-8                3    70.000
 MK-3-9                3    80.000
 MK-3-10               3    90.000
 MK-3-11               3   100.000
 MK-3-12               3   110.000
 MK-3-13               3   120.000
 MK-3-14               3   130.000
 MK-3-15               3   140.000
 MK-3-16               3   150.000
 MK-4-1                4     0.000
 MK-4-2                4    10.000
 MK-4-3                4    20.000
 MK-4-4                4    30.000
 MK-4-5                4    40.000
 MK-4-6                4    50.000
 MK-4-7                4    60.000
 MK-4-8                4    70.000
 MK-4-9                4    80.000
 MK-4-10               4    90.000
 MK-4-11               4   100.000
 MK-4-12               4   110.000
 MK-4-13               4   120.000
 MK-4-14               4   130.000
 MK-4-15               4   140.000
 MK-4-16               4   150.000
 MK-5-1                5     0.000
 MK-5-2                5    10.000
 MK-5-3                5    20.000
 MK-5-4                5    30.000
 MK-5-5                5    40.000
 MK-5-6                5    50.000
 MK-5-7                5    60.000
 MK-5-8                5    70.000
 MK-5-9                5    80.000
 MK-5-10               5    90.000
 MK-5-11               5   100.000
 MK-5-12               5   110.000
 MK-5-13               5   120.000
 MK-5-14               5   130.000
 MK-5-15               5   140.000
 MK-5-16               5   150.000
 MK-6-1                6     0.000
 MK-6-2                6    10.000
 MK-6-3                6    20.000
 MK-6-4                6    30.000
 MK-6-5                6    40.000
 MK-6-6                6    50.000
 MK-6-7                6    60.000
 MK-6-8                6    70.000
 MK-6-9                6    80.000
 MK-6-10               6    90.000
 MK-6-11               6   100.000
 MK-6-12               6   110.000
 MK-6-13               6   120.000
 MK-6-14               6   130.000
 MK-6-15               6   140.000
 MK-6-16               6   150.000
!*********************************** Marker Types ********************************************************************
!Co-dominant marker: When heterozygote F1 is present, P1 is coded as 2, F1 is coded as 1, and P2 is coded as 0; Otherwise, P1 is coded as 2, and P2 is coded as 0. 
!Dominant marker: When heterozygote F1 is present, P1 and F1 are coded as 12, and P2 is coded as 0; Otherwise, P1 is coded as 2, and P2 is coded as 0.  
!Recessive markers: When heterozygote F1 is present, P1 is coded as 2, and F1 and P2 are coded as 10; Otherwise, P1 is coded as 2, and P2 is coded as 0. 
!Missing marker is coded as -1. 
 MK-1-1                 1   2   2   0   2   2   1   1   1   1   2   1   1   0   2   0   1   0   2   2   2   1   0   1   0   0   0   0   2   1   1   0   1   1   1   1   1   0   1   0   1   1   2   1   0   0   1   0   1   2   2   1   2   1   0   0   1   0   0   1   1   2   1   2   1   2   1   1   1   0   0   1   1   2   0   0   1   2   1   1   1   2   1   2   2   0   1   1   1   2   2   1   2   0   0   1   2   1   0   1   0   0   1   1   1   1   2   2   2   1   1   2   0   0   0   0   1   0   1   1   1   1   0   2   1   2   0   2   0   1   0   1   0   2   0   2   1   2   1   2   0   2   2   1   0   1   1   0   2   2   1   1   0   2   1   1   0   1   2   1   0   1   2   2   1   0   2   1   2   1   1   0   0   1   1   0   2   2   1   2   2   0   0   1   1   1   2   1   1   1   1   1   1   0   1   0   2   0   2   0
 MK-1-2                 1   2   2   0   2   2   1   1   1   0   1   1   1   0   2   1   1   0   2   1   2   1   0   1   0   0   0   0   2   1   1   0   1   1   0   1   1   1   1   0   1   1   2   1   0   1   1   0   1   2   2   1   2   1   1   0   2   0   0   1   1   2   1   2   1   2   1   1   1   0   1   1   0   1   0   0   1   2   1   1   1   2   1   2   2   0   1   2   1   2   0   2   2   1   0   1   2   0   0   1   0   0   1   1   1   1   1   2   2   1   1   2   0   0   0   0   1   1   1   1   1   1   0   1   1   1   1   2   1   1   1   1   0   2   0   2   1   2   1   2   0   1   2   2   0   2   1   0   2   2   1   1   0   2   1   0   0   1   2   1   0   1   1   2   1   0   2   1   2   2   1   1   0   1   0   0   2   1   1   1   2   0   0   1   1   1   2   1   1   1   1   1   1   0   1   1   2   1   2   0
 MK-1-3                 0   1   2   0   2   2   1   1   1   0   1   1   1   0   1   1   2   0   2   1   2   1   0   1   0   0   0   0   1   1   1   0   1   1   0   1   1   1   1   1   2   1   2   0   0   1   1   0   1   2   2   1   2   1   1   1   2   0   0   1   1   1   1   2   1   1   1   2   1   0   1   1   0   1   0   1   1   2   1   1   1   2   1   0   2   0   1   2   1   2   0   2   2   1   0   0   2   0   0   1   0   0   1   1   1   1   1   2   2   1   1   2   0   0   0   0   1   1   1   1   2   2   0   1   1   1   1   2   2   1   1   1   0   2   0   2   1   2   1   1   1   1   2   2   0   2   1   0   2   2   1   1   0   2   2   0   0   1   2   1   0   1   2   2   1   0   2   1   2   1   1   1   0   1   0   0   2   1   1   1   2   1   0   1   1   1   1   1   1   1   1   1   1   0   1   1   2   1   2   0
 MK-1-4                 0   1   2   0   2   1   2   1   1   0   2   1   1   0   1   2   1   0   2   1   2   1   0   0   0   0   0   0   1   1   1   0   1   1   0   1   0   2   1   2   1   2   2   0   1   1   1   0   1   2   2   1   2   1   1   1   2   0   1   0   1   2   0   2   1   1   1   2   0   0   2   1   0   2   0   1   1   2   1   1   1   1   1   0   2   0   1   2   2   2   0   2   2   2   0   0   2   0   0   1   0   0   1   0   1   1   2   1   2   1   1   2   0   0   1   0   1   2   1   1   2   2   0   1   1   0   1   2   2   0   1   1   1   2   0   2   1   2   2   1   1   1   2   1   0   2   2   0   2   2   1   1   0   2   2   0   0   1   2   1   0   1   2   2   1   0   1   1   2   1   1   1   0   1   0   0   2   1   0   1   2   1   0   1   1   1   1   1   1   1   1   1   1   0   1   1   2   1   1   0
 MK-1-5                 0   1   2   0   2   1   2   1   1   0   2   0   1   0   1   1   1   0   2   1   2   1   0   0   0   0   0   1   0   1   1   0   1   1   0   1   0   2   1   2   1   2   2   0   0   1   1   0   1   2   1   0   2   1   2   2   2   0   1   0   1   2   0   2   1   1   0   2   0   1   2   1   1   2   0   1   1   2   2   1   1   1   1   1   1   0   1   1   1   2   0   2   2   2   0   0   2   0   0   1   0   0   1   0   1   0   2   1   2   1   1   2   0   0   2   0   1   2   1   1   2   2   0   2   2   0   1   2   2   0   1   1   1   2   0   2   0   2   2   0   1   1   2   1   0   2   2   0   2   2   1   1   0   1   2   0   0   1   2   1   0   1   2   2   1   0   1   1   2   1   0   1   0   1   0   1   2   2   1   1   1   1   0   1   0   1   1   1   1   1   1   1   1   0   1   1   2   1   1   0
 MK-1-6                 0   1   2   1   2   1   2   0   0   0   2   0   0   0   1   1   0   0   2   1   2   1   1   0   0   0   0   1   0   1   1   0   1   1   0   1   0   2   1   2   1   2   2   0   0   1   1   0   1   1   1   0   1   1   2   2   2   0   1   0   1   2   1   2   1   0   0   1   0   0   2   1   2   2   1   1   1   2   2   1   1   1   2   1   1   0   1   2   0   2   0   2   2   2   0   0   2   0   0   0   1   0   1   0   1   0   2   1   2   1   1   2   0   0   2   2   1   2   1   1   2   2   0   2   2   0   1   2   2   0   1   1   1   2   0   2   0   2   2   1   2   1   2   1   0   2   2   0   2   2   1   1   0   1   2   0   0   1   1   0   0   1   2   2   1   0   1   1   2   1   1   1   1   1   2   1   2   1   1   1   1   1   0   1   0   1   2   1   1   1   2   1   1   0   2   1   2   1   1   0
 MK-1-7                 1   1   1   1   2   1   2   0   0   1   2   0   0   0   1   1   0   0   2   1   2   1   1   0   0   0   0   1   0   1   0   0   1   1   0   1   0   2   1   2   1   2   2   0   0   1   1   1   1   1   1   0   1   1   2   1   2   0   1   0   1   2   1   2   1   0   0   1   0   1   1   0   2   2   1   1   2   2   2   1   1   1   1   1   1   0   1   2   0   2   0   2   2   2   0   0   1   0   0   0   2   0   1   0   1   0   2   1   2   1   1   2   0   0   2   1   1   2   0   1   2   2   0   2   2   0   1   2   2   1   1   1   1   2   0   2   0   1   2   1   2   0   2   1   1   2   2   0   2   2   1   1   1   1   2   0   1   1   0   0   0   1   2   2   0   1   2   1   2   1   1   1   1   1   2   1   2   2   1   1   1   1   1   1   0   0   2   1   0   1   2   1   1   0   2   1   2   1   1   0
 MK-1-8                 2   1   1   1   2   1   2   0   0   1   2   0   1   0   1   1   0   0   2   1   2   1   1   0   0   0   0   1   0   1   0   0   1   1   0   1   0   2   1   1   1   2   2   0   0   1   1   1   1   1   1   1   1   1   2   1   2   0   1   0   1   2   1   2   1   0   1   1   0   0   1   0   1   2   1   0   2   1   2   1   1   1   1   2   1   0   1   2   0   2   0   2   2   2   0   0   2   0   0   0   2   0   1   0   1   0   2   1   2   1   1   2   0   0   2   1   1   1   1   1   2   2   0   1   1   1   0   2   2   1   1   1   0   2   0   2   0   1   2   0   2   0   2   1   1   2   2   0   2   1   1   1   1   1   2   0   0   1   1   0   0   1   1   2   0   1   2   2   2   1   1   1   2   1   2   1   2   1   1   1   1   1   0   1   0   0   2   1   0   1   2   1   1   0   1   1   1   1   0   0
 MK-1-9                 2   1   1   1   2   1   2   0   0   1   0   0   0   1   1   1   1   0   2   1   2   1   1   0   0   0   0   1   1   0   0   0   1   1   0   1   0   2   1   1   1   2   2   0   1   0   0   1   1   1   1   1   0   1   2   1   2   0   1   0   1   2   1   1   0   1   0   1   0   0   1   0   1   2   1   0   2   1   2   1   1   1   1   2   1   0   1   2   0   2   0   2   1   2   0   0   2   0   0   0   2   0   1   0   1   0   2   1   2   1   1   2   1   0   2   1   1   1   0   1   1   2   0   1   1   1   0   2   2   1   1   0   0   2   2   2   0   1   1   0   2   0   2   1   1   2   2   0   1   1   1   1   1   1   1   0   1   1   1   0   0   1   1   2   0   2   2   2   2   1   1   0   2   1   2   1   2   1   1   1   1   2   0   1   0   1   2   1   0   1   2   1   1   0   1   1   2   1   0   0
 MK-1-10                2   1   1   1   2   1   1   0   0   1   0   2   0   1   1   1   1   0   2   1   1   1   2   0   0   1   0   1   1   0   0   0   1   2   0   1   2   1   1   1   1   2   2   0   2   0   0   1   1   1   1   1   0   1   2   1   2   0   1   0   2   2   1   1   0   1   0   1   0   1   1   0   1   2   1   0   2   0   2   1   1   1   1   2   1   0   1   2   0   2   0   2   1   2   0   0   2   1   0   0   2   0   1   0   1   0   2   1   2   1   1   2   1   0   2   1   1   1   0   1   1   2   0   1   1   1   0   2   2   1   1   0   0   2   1   1   0   1   1   0   2   0   2   1   0   2   2   0   1   1   1   1   1   1   1   0   1   1   1   1   1   1   1   1   0   1   2   1   2   1   1   0   2   1   2   1   2   1   1   1   1   2   0   1   0   1   2   2   0   1   2   1   1   0   1   1   2   2   0   0
 MK-1-11                2   1   1   1   2   1   1   0   0   1   0   2   0   1   0   2   0   0   1   1   0   1   2   0   1   1   0   1   1   0   0   0   1   2   0   1   1   1   2   0   0   1   2   0   2   0   1   1   2   1   1   1   0   1   2   1   2   0   1   1   2   2   2   0   0   1   0   0   1   1   1   0   1   2   1   0   1   0   2   1   1   1   1   1   1   0   1   1   0   2   0   2   1   2   0   0   2   1   0   1   2   0   1   0   1   0   2   1   2   0   1   2   1   0   2   2   2   1   0   1   1   2   0   1   1   1   1   2   2   1   1   1   0   2   0   1   0   1   1   0   2   0   2   1   0   2   2   0   1   2   1   2   0   0   1   0   1   1   0   1   1   1   1   1   0   1   2   1   2   1   2   0   2   1   2   1   1   1   1   1   1   2   0   1   0   1   2   2   0   1   2   1   1   1   2   1   2   2   1   0
 MK-1-12                2   1   0   1   2   1   1   0   0   1   0   2   0   1   0   2   0   0   2   1   0   1   1   0   1   1   1   1   1   0   0   0   1   2   0   2   1   0   2   0   0   1   2   0   2   0   1   1   2   1   1   1   0   1   2   1   2   0   1   1   1   1   1   0   0   1   0   1   1   2   1   2   1   2   1   0   1   0   2   1   1   1   1   1   1   0   1   1   0   2   0   2   1   1   0   0   2   1   0   0   2   0   1   0   1   0   2   1   2   0   1   2   1   0   2   2   2   1   0   1   0   2   0   1   2   1   1   1   2   1   1   1   0   2   0   1   1   1   1   0   2   1   2   2   0   2   1   0   1   2   1   2   0   0   1   0   2   1   0   0   1   1   1   2   0   1   2   2   2   1   2   0   2   1   2   1   1   1   1   1   1   2   0   1   0   1   2   2   0   1   2   1   0   2   1   1   2   2   1   0
 MK-1-13                2   1   0   1   2   1   2   0   0   1   0   2   0   1   0   2   0   0   2   1   0   1   1   0   1   1   1   1   1   0   0   0   1   2   0   2   1   0   2   0   0   1   2   0   2   0   1   1   2   1   1   2   0   1   1   1   1   1   1   1   1   1   1   0   1   0   1   1   1   2   1   2   1   2   1   2   1   0   2   1   0   1   1   1   1   0   1   1   1   2   0   1   1   2   0   0   1   1   0   1   2   0   1   0   1   0   1   1   2   0   0   2   1   0   2   2   2   1   0   1   0   1   0   1   2   2   1   1   2   1   1   1   0   2   0   1   1   1   1   0   2   2   1   2   0   1   0   0   1   2   1   1   1   0   1   1   2   1   0   0   1   1   1   2   1   1   1   2   1   1   2   0   2   2   2   1   1   1   1   1   1   2   0   1   0   1   1   2   0   2   2   1   0   1   0   1   2   2   1   0
 MK-1-14                2   2   0   1   2   1   1   0   0   1   0   1   0   1   0   2   0   0   1   1   0   1   1   0   1   1   1   1   1   0   0   0   1   2   0   2   1   0   2   0   0   1   2   0   2   0   2   1   2   1   1   2   1   1   0   1   1   1   2   2   0   1   1   0   1   0   1   1   1   2   1   2   1   1   1   2   2   0   2   1   0   1   1   1   1   1   1   1   1   2   0   1   1   2   0   0   1   2   0   2   2   0   1   0   1   0   1   1   1   1   0   2   1   0   2   2   2   1   1   1   0   0   1   1   2   2   0   1   2   1   1   1   0   2   0   1   1   1   1   0   1   2   2   2   0   1   1   0   1   2   1   1   1   1   1   1   2   1   0   0   1   1   1   2   1   1   1   2   1   1   2   1   2   2   2   1   1   1   1   1   1   2   0   2   0   1   1   2   0   2   2   1   0   1   0   1   2   2   1   0
 MK-1-15                1   1   0   1   1   1   1   0   0   1   0   1   0   1   0   2   0   0   1   1   0   1   1   0   1   1   1   1   1   0   0   0   1   2   1   1   2   0   1   0   0   2   2   0   2   0   2   2   2   1   0   2   1   1   1   1   1   1   2   2   2   1   1   0   1   0   1   1   1   2   1   1   0   1   1   2   2   0   2   1   0   1   1   1   1   1   1   1   1   2   1   1   1   2   0   0   1   2   0   1   1   0   1   0   1   1   0   1   1   1   0   1   1   0   2   2   2   1   0   2   0   0   1   1   2   2   1   1   2   1   1   1   0   2   0   1   1   1   2   0   1   2   1   2   0   1   1   0   1   2   1   1   1   1   1   1   2   1   0   0   1   1   1   2   0   1   1   2   1   1   1   1   2   2   2   1   1   1   1   0   0   1   0   2   0   1   0   2   1   2   2   1   0   1   0   2   2   2   1   1
 MK-1-16                1   1   0   1   1   1   1   0   0   1   0   1   0   2   0   2   1   0   1   1   0   1   1   0   2   2   1   1   1   0   0   0   1   2   1   0   2   1   0   0   0   2   2   0   2   0   2   2   2   1   0   1   1   1   1   1   1   1   2   2   2   1   1   0   0   0   1   1   1   2   2   1   0   1   1   2   2   0   2   1   0   1   1   1   1   1   0   1   1   2   1   2   1   2   0   1   1   1   0   1   1   0   2   0   1   1   1   1   1   1   0   1   0   0   2   2   2   0   0   2   0   0   1   0   2   1   2   1   2   1   1   1   0   2   0   1   1   1   1   0   1   2   1   2   0   1   1   0   1   2   1   1   1   1   1   1   2   0   0   0   1   1   1   2   0   1   1   2   1   1   1   1   2   2   2   1   1   1   1   0   0   0   0   2   1   1   1   1   1   2   2   1   0   1   0   2   2   2   1   1
 MK-2-1                 1   1   0   1   2   1   0   0   2   0   2   0   1   1   0   0   1   2   2   0   1   1   0   1   2   2   0   1   0   1   1   1   2   1   2   1   1   0   0   0   0   2   2   1   1   0   0   1   2   0   0   1   0   2   2   1   2   1   0   1   1   1   2   1   1   0   0   1   0   0   2   2   0   0   1   1   1   1   2   2   2   0   2   0   2   1   1   1   2   0   1   1   2   1   1   1   0   0   2   1   2   2   1   1   2   2   1   1   1   2   0   2   1   0   1   1   0   0   0   1   0   1   1   1   2   0   1   2   1   1   1   1   2   0   1   2   0   1   2   1   1   1   1   1   2   1   0   2   1   1   2   1   2   0   2   2   1   1   1   1   1   2   0   0   1   2   0   1   1   1   0   1   1   2   1   1   0   0   2   1   1   2   2   0   1   1   0   2   2   2   0   0   1   0   0   2   1   2   1   1
 MK-2-2                 1   1   0   1   2   1   0   0   2   0   2   0   2   1   0   1   1   1   2   0   1   1   0   2   2   2   0   1   1   2   1   2   1   1   2   2   1   0   0   0   0   2   1   1   2   1   1   0   2   0   0   1   0   2   2   1   2   1   0   1   1   0   2   1   1   1   0   1   1   0   2   2   0   0   1   1   1   1   2   2   2   0   2   1   2   1   1   1   2   0   1   1   2   0   1   1   0   0   1   0   2   2   1   1   2   2   1   1   0   2   0   2   2   0   1   1   0   0   0   1   0   1   0   2   2   0   1   2   1   1   1   1   2   0   1   2   0   1   2   1   0   1   1   1   2   1   0   2   0   1   1   1   1   0   2   2   1   1   1   1   1   2   0   0   1   2   1   1   1   1   0   1   1   2   1   0   0   0   1   0   1   1   2   0   1   2   1   2   2   2   0   0   1   0   0   1   1   2   1   1
 MK-2-3                 2   1   0   1   2   1   0   0   2   0   1   0   2   1   0   1   2   1   2   0   1   0   0   1   2   2   0   1   1   2   1   1   0   1   2   2   1   0   0   0   0   2   1   1   1   1   0   0   2   1   1   1   0   2   2   1   2   1   0   1   1   0   2   1   1   1   0   1   1   0   2   2   0   1   1   1   1   2   2   2   2   1   2   0   2   1   2   0   2   0   1   0   1   0   1   1   0   0   1   0   2   2   1   1   2   2   1   2   0   2   0   1   1   0   1   1   0   0   0   1   0   1   0   2   2   0   1   2   1   0   1   1   2   0   1   2   1   0   1   1   0   1   1   1   1   1   0   1   0   1   1   1   1   0   2   2   1   1   0   1   1   2   0   0   1   2   1   1   1   1   0   1   1   1   2   0   0   0   1   0   1   1   2   0   1   2   1   1   1   2   0   0   1   0   1   1   1   1   1   1
 MK-2-4                 2   1   0   1   2   1   0   0   2   0   1   0   2   1   0   1   2   1   2   1   0   0   1   1   2   2   0   1   1   1   0   2   0   1   2   2   1   0   0   0   0   2   2   1   1   1   0   0   2   1   2   1   0   2   2   1   2   2   0   0   1   0   2   2   1   1   0   1   0   1   2   2   1   1   1   1   1   2   2   2   2   1   2   0   2   1   2   0   2   1   1   0   1   0   1   1   0   1   2   0   2   2   1   1   2   2   0   2   0   2   1   1   1   1   1   1   0   0   0   1   0   0   0   2   2   1   1   1   1   0   1   1   2   0   1   2   1   0   1   1   1   1   1   1   1   1   0   0   0   1   1   1   1   1   2   2   1   0   0   1   1   1   1   0   2   2   1   1   1   2   0   1   1   2   1   0   1   0   1   0   1   1   2   0   1   2   1   1   1   1   0   1   1   0   2   1   2   1   2   1
 MK-2-5                 2   1   0   2   1   1   0   0   2   0   1   0   2   1   0   1   2   1   2   1   0   1   1   1   2   2   0   1   2   0   1   2   0   1   2   2   1   0   0   0   0   2   2   1   1   1   0   1   1   1   2   1   0   2   1   1   2   1   1   0   1   1   2   2   1   1   0   1   2   0   2   2   1   1   1   1   1   2   2   1   2   0   2   0   1   1   2   0   2   1   1   0   1   0   1   1   0   0   2   0   2   2   1   1   2   2   0   2   1   2   1   1   1   1   1   1   1   0   0   1   0   0   0   2   2   1   1   1   1   0   1   1   2   0   1   2   1   0   1   1   1   0   2   1   1   1   0   0   0   0   0   1   1   1   2   2   1   0   0   2   1   1   2   0   2   1   1   1   1   1   1   1   1   2   1   0   1   0   1   0   1   1   2   0   1   1   2   1   1   1   0   1   1   0   1   1   2   1   2   1
 MK-2-6                 2   0   0   2   1   1   0   0   2   1   1   0   2   1   1   1   2   1   2   1   0   1   1   1   2   1   0   1   2   0   1   2   0   1   2   2   1   0   0   1   1   1   1   2   0   1   0   2   0   1   2   1   0   1   1   1   2   1   2   0   1   1   2   2   2   1   1   1   2   0   2   2   0   1   1   1   1   2   1   1   2   0   2   0   1   1   2   0   2   1   1   0   1   0   1   1   0   0   2   0   2   2   1   1   2   2   0   2   1   2   1   1   1   1   0   1   1   0   0   1   0   0   0   2   2   0   2   0   1   0   1   1   2   0   1   1   1   1   1   1   1   0   1   1   1   1   1   0   0   0   0   1   1   1   2   2   1   0   0   1   1   1   2   0   1   1   1   1   1   1   1   1   1   2   1   1   1   0   1   0   1   1   2   0   1   1   2   1   1   1   0   1   1   0   1   1   2   1   2   1
 MK-2-7                 1   0   0   2   1   1   0   0   2   1   1   1   2   1   1   1   2   1   1   1   0   1   2   1   1   1   0   1   1   1   1   1   0   0   2   2   1   1   0   1   1   1   1   2   0   1   0   1   0   1   2   1   0   1   0   1   2   1   2   0   1   1   2   2   2   1   0   1   2   0   2   2   0   1   1   1   1   2   1   2   2   1   2   0   1   1   2   0   2   1   1   0   1   0   1   1   1   0   1   0   2   2   0   1   2   2   1   2   1   2   1   1   1   1   0   1   1   1   0   1   1   0   0   2   1   0   2   0   2   0   1   1   2   0   1   1   1   1   1   1   0   0   2   2   1   1   1   0   0   0   0   1   1   1   2   2   1   0   0   0   1   1   2   0   0   1   1   2   1   1   1   1   0   2   1   1   1   1   1   1   2   1   2   0   1   1   2   1   1   1   0   1   1   0   1   1   2   1   2   1
 MK-2-8                 1   0   1   2   2   1   1   0   2   1   1   1   2   1   1   1   2   1   1   1   0   1   2   1   1   1   1   1   1   1   1   1   0   0   2   2   1   1   0   1   2   1   1   2   0   1   0   1   0   2   1   0   0   1   0   1   2   1   2   0   1   1   2   2   1   1   0   1   2   0   2   2   0   1   2   1   1   2   1   2   2   1   2   0   1   1   2   0   2   1   1   0   1   0   1   1   1   0   0   0   2   2   0   2   2   2   1   2   1   2   1   1   1   1   0   0   1   1   1   2   1   0   0   2   1   0   2   0   2   0   1   1   2   0   0   2   1   2   1   1   0   0   2   2   1   1   1   1   0   0   0   2   1   1   2   2   1   1   0   0   1   1   1   0   1   1   1   2   1   0   1   1   0   2   0   1   1   1   1   1   2   1   2   0   1   2   2   1   1   0   0   1   1   0   1   2   2   1   2   1
 MK-2-9                 1   0   1   2   2   0   2   0   1   0   1   1   2   1   1   1   2   1   1   1   0   1   2   2   0   1   1   1   1   1   1   1   0   0   2   2   1   1   0   1   2   1   1   2   0   1   0   1   0   2   1   0   0   1   0   1   2   1   2   0   1   1   1   2   1   0   0   1   2   0   2   2   1   1   2   1   1   2   1   2   2   1   2   0   1   2   2   0   2   1   1   0   1   0   1   1   1   0   1   1   1   2   0   2   2   2   2   2   2   2   1   1   1   1   0   0   1   1   0   2   1   0   0   1   1   0   2   0   2   0   0   1   2   0   0   2   1   1   2   1   0   0   2   1   2   1   1   1   0   0   0   2   1   1   2   2   1   1   1   0   1   1   1   0   1   1   2   2   1   0   1   1   0   2   0   1   0   1   1   1   2   2   1   0   1   2   1   0   1   0   0   2   1   0   1   2   2   1   2   1
 MK-2-10                2   0   1   2   2   0   2   0   1   0   1   1   2   1   1   2   2   1   0   1   0   1   2   0   0   1   1   1   1   1   1   2   0   0   2   0   1   1   0   1   2   1   1   1   0   1   0   1   0   2   1   1   0   1   0   2   2   1   2   0   1   1   1   2   1   0   0   1   2   0   1   1   1   1   2   1   1   2   1   2   2   1   2   0   1   2   2   0   1   1   1   0   1   0   0   1   1   0   1   2   1   1   0   2   2   2   1   2   2   2   2   1   1   1   1   1   0   1   0   2   1   0   0   1   1   0   2   0   2   0   1   1   2   0   1   2   1   1   1   0   0   1   2   1   2   1   1   1   1   0   1   2   1   1   1   2   1   1   2   0   0   0   1   0   1   1   2   2   2   0   1   0   0   2   0   1   0   1   1   1   2   2   1   0   1   2   1   0   1   0   0   2   1   0   1   2   2   1   2   1
 MK-2-11                2   0   2   2   2   0   2   0   1   0   1   0   2   2   1   2   2   1   0   0   0   0   2   0   0   1   1   1   1   1   1   2   1   0   2   0   0   1   0   1   2   1   1   0   0   1   0   1   0   2   1   0   0   2   0   2   2   2   1   0   1   1   1   1   1   0   0   1   2   0   1   1   1   1   2   1   2   2   1   2   2   1   2   0   1   2   2   0   1   1   1   0   1   1   0   1   1   0   2   1   1   0   0   2   2   2   1   2   2   2   2   1   1   1   1   2   0   1   1   2   2   0   0   1   1   0   2   0   2   0   1   1   0   0   1   2   1   2   1   0   0   1   1   1   2   1   1   1   1   1   1   2   1   1   2   1   1   1   2   1   0   0   1   0   1   1   2   2   2   0   1   0   1   2   0   1   1   1   1   2   2   2   0   0   1   2   1   1   1   0   1   1   1   1   1   2   2   1   2   1
 MK-2-12                2   0   2   2   2   0   2   0   0   0   1   0   2   2   1   2   1   1   0   0   0   0   2   0   0   1   1   1   1   1   1   2   1   1   2   0   0   1   1   1   2   1   1   0   0   1   0   0   0   2   1   0   0   2   1   1   2   2   1   0   1   1   0   1   1   1   0   2   2   0   2   0   1   1   2   2   2   1   1   2   2   1   2   0   1   2   1   0   1   1   2   0   1   1   0   1   1   0   2   1   1   0   1   2   2   2   1   2   2   2   2   1   1   1   1   2   1   1   1   2   2   0   0   1   1   0   2   0   2   0   0   1   0   0   1   2   1   2   1   0   0   2   1   1   2   1   1   1   1   1   1   2   1   0   2   1   1   1   2   1   0   1   1   0   1   1   2   2   2   0   2   0   1   2   2   2   1   1   1   2   1   2   1   0   1   1   1   1   0   0   1   1   1   1   1   2   1   2   2   1
 MK-2-13                2   1   2   2   2   0   2   0   0   0   1   1   2   2   1   2   0   1   0   0   0   0   1   0   0   1   1   1   1   1   1   2   1   2   2   0   0   1   2   1   2   1   1   1   0   1   0   0   0   1   1   1   0   2   1   1   1   1   0   0   1   0   1   1   1   1   0   2   2   0   2   1   1   0   2   2   2   1   1   2   2   1   2   0   1   2   1   0   1   1   2   0   1   1   0   1   1   0   2   1   1   0   1   2   2   2   1   2   2   2   1   0   1   1   1   2   1   1   1   2   2   0   0   1   2   0   2   0   2   0   1   1   0   0   1   2   1   1   1   0   0   2   1   0   1   1   1   1   0   1   1   2   1   0   2   2   1   1   1   2   0   1   0   0   1   1   2   2   2   0   2   0   0   2   2   2   1   1   1   2   1   2   2   1   1   1   1   1   0   1   1   1   1   1   1   1   1   2   2   0
 MK-2-14                2   0   2   2   1   1   2   1   0   0   1   1   2   2   1   2   0   0   0   0   0   0   1   0   0   1   1   1   1   1   1   2   1   2   2   0   1   1   1   1   0   1   2   1   0   1   0   1   1   1   1   1   0   2   1   1   1   1   0   0   1   1   1   1   1   0   0   2   2   1   2   1   0   0   2   2   2   2   1   2   2   0   2   0   2   2   1   0   1   2   2   0   1   2   0   2   1   0   2   2   1   0   1   2   1   1   1   2   2   1   1   0   1   1   1   2   1   1   1   2   2   0   0   1   2   0   2   0   2   0   1   1   0   0   1   2   1   1   1   0   0   2   1   0   1   1   1   1   0   1   0   2   1   0   2   2   1   1   1   1   0   1   1   1   0   1   2   2   2   0   2   1   0   1   2   2   1   1   1   2   1   1   2   1   1   2   1   0   0   2   1   1   1   1   1   1   0   1   2   0
 MK-2-15                2   1   2   1   1   1   2   1   0   0   1   1   2   2   1   2   0   1   0   0   0   0   1   0   0   0   1   0   1   1   1   2   1   2   1   0   0   1   1   1   1   2   2   1   0   0   0   1   1   1   1   1   0   2   1   1   1   1   0   0   0   1   1   1   1   0   1   2   2   1   2   1   1   0   2   1   2   2   1   2   1   0   2   1   2   2   1   0   0   2   2   0   1   2   0   2   1   0   2   1   1   0   1   2   1   1   1   2   2   0   1   0   2   1   1   2   1   1   1   2   2   0   0   2   2   0   2   0   2   0   1   1   0   0   1   2   1   1   1   0   0   2   1   0   1   1   1   1   0   1   0   2   1   0   2   2   1   1   1   1   0   1   1   1   0   1   2   2   2   0   1   1   0   0   2   2   1   1   1   2   1   0   2   2   1   2   2   1   0   2   1   1   1   2   1   1   0   0   2   0
 MK-2-16                1   2   2   1   1   0   2   1   0   0   1   1   2   2   1   2   0   1   0   0   1   0   1   0   0   1   0   0   1   1   1   2   1   2   1   1   0   1   1   1   1   2   1   0   0   0   0   1   1   1   1   1   0   2   1   0   2   1   0   0   1   1   1   1   1   0   1   1   2   1   2   1   2   1   2   2   2   2   1   2   1   0   1   1   2   2   0   1   0   2   1   0   1   2   0   2   1   0   2   1   1   0   1   2   1   1   1   2   2   0   2   0   2   2   1   1   1   1   1   2   2   0   0   2   2   0   2   2   2   0   1   2   0   2   1   2   1   1   1   0   0   2   2   0   1   1   2   1   0   1   0   2   1   0   2   2   1   1   1   1   0   1   1   0   0   1   1   2   2   0   1   1   0   0   2   2   2   1   1   2   1   1   1   1   2   2   2   1   0   2   1   1   1   2   0   1   0   0   2   0
 MK-3-1                 1   2   2   1   0   2   1   1   0   2   1   0   1   1   1   2   1   1   1   1   0   0   2   0   2   0   1   0   1   1   2   0   1   1   1   2   1   1   1   2   1   0   2   0   2   0   2   2   0   1   2   1   0   1   1   1   2   1   2   1   0   2   0   1   1   0   1   2   0   1   2   2   2   1   2   1   2   2   1   1   1   1   0   2   0   1   1   2   1   0   1   1   0   0   1   1   1   0   0   0   1   1   1   1   1   1   1   1   1   0   0   1   1   0   1   1   0   1   1   2   2   0   0   1   2   1   1   0   1   0   2   0   2   1   1   1   1   2   1   1   0   0   1   1   1   1   1   1   1   0   0   1   1   1   2   1   1   0   1   1   0   2   0   2   1   1   0   0   1   0   2   0   1   1   2   1   1   2   1   1   1   1   2   0   0   2   1   0   2   0   1   1   1   0   2   0   1   1   0   1
 MK-3-2                 1   1   2   1   0   1   1   1   1   1   1   0   1   1   1   1   1   1   1   1   0   0   2   0   2   0   1   0   1   1   2   1   1   1   1   2   1   1   1   2   1   0   2   0   2   0   2   2   0   1   1   1   0   1   1   1   1   1   2   1   0   2   0   1   0   1   1   2   0   1   2   2   2   1   2   1   2   2   1   1   1   1   0   2   0   1   1   2   1   1   1   1   0   1   1   1   1   2   0   0   1   1   1   1   1   1   1   2   1   0   0   1   1   0   1   1   0   1   1   2   1   0   0   1   0   1   2   0   1   0   1   0   2   1   1   0   1   2   1   2   0   0   2   1   1   1   1   1   1   0   0   1   1   1   2   2   1   0   1   1   0   2   0   2   1   1   1   0   2   1   2   0   1   1   2   2   1   1   1   1   1   1   2   0   1   2   0   0   2   0   1   1   1   0   2   0   2   1   0   0
 MK-3-3                 0   1   2   1   1   1   1   0   1   1   1   0   1   1   1   1   1   2   1   1   2   0   1   0   1   0   1   1   1   1   2   1   2   1   1   2   1   2   1   2   1   0   2   0   2   0   1   1   0   1   1   1   0   1   1   1   1   1   2   1   0   2   0   1   0   1   1   1   0   1   2   2   2   1   2   1   2   2   1   1   2   0   0   2   0   1   1   2   1   1   2   1   0   1   1   2   1   1   0   0   1   1   1   1   2   1   1   2   1   0   0   1   1   0   1   1   0   1   1   2   1   1   1   1   0   2   1   0   1   0   1   0   2   1   1   1   1   2   1   1   0   1   2   1   1   1   1   1   1   0   0   1   1   1   2   2   0   0   1   1   0   1   0   2   1   1   2   0   2   1   2   1   1   1   1   2   1   1   1   1   1   1   2   0   1   2   0   0   2   0   1   1   2   0   2   0   1   1   0   0
 MK-3-4                 0   1   2   1   2   1   1   0   1   1   1   0   1   1   1   1   1   1   1   2   2   1   1   0   1   0   1   1   1   1   1   1   2   1   1   2   1   2   0   2   1   0   2   1   2   0   1   1   0   1   1   1   0   1   1   1   1   2   2   2   0   1   0   1   0   1   1   1   0   1   2   2   2   1   1   1   1   2   1   1   2   0   0   2   0   1   1   1   1   0   1   1   0   0   1   2   1   2   0   0   1   1   1   1   2   1   1   2   2   0   0   1   1   0   1   1   1   1   1   2   2   2   1   1   0   1   1   1   1   2   1   0   2   1   2   1   2   2   1   1   0   0   2   1   1   1   0   0   0   0   0   1   1   1   2   1   0   0   1   1   0   0   0   2   1   2   2   0   2   1   2   1   1   1   1   2   1   0   2   1   1   1   2   0   2   2   0   0   2   1   1   1   2   0   1   0   1   2   0   1
 MK-3-5                 0   1   2   1   2   1   1   1   2   1   1   0   1   1   1   1   1   1   2   1   2   0   1   1   1   0   1   2   1   1   1   1   2   1   1   2   1   0   0   1   1   0   2   1   2   0   1   1   0   1   1   1   0   1   0   1   1   1   2   2   0   1   0   1   0   1   1   2   0   1   2   2   2   1   1   1   1   2   1   1   2   1   0   1   0   1   1   1   1   0   1   1   0   1   0   2   0   1   0   1   1   1   1   1   2   1   1   2   2   0   0   2   0   0   1   1   1   1   1   2   2   2   1   1   0   1   1   1   2   2   1   0   2   1   2   2   1   2   1   1   0   0   2   0   1   1   1   0   0   0   0   1   2   1   1   1   0   0   1   1   0   0   0   2   1   2   2   0   2   1   2   1   1   1   1   2   1   0   1   1   1   1   2   0   2   2   0   1   2   1   1   1   2   0   1   0   1   2   0   1
 MK-3-6                 0   1   2   1   2   1   1   1   2   1   1   1   1   1   2   1   1   1   2   1   1   0   1   1   1   0   1   2   0   2   1   1   2   1   1   1   1   0   0   0   1   0   2   1   1   0   1   1   0   1   1   1   0   1   0   0   0   1   2   2   0   1   0   1   0   1   0   2   0   1   1   2   2   1   1   1   1   2   2   0   2   1   0   1   0   1   1   1   0   1   1   1   0   1   0   2   0   1   0   1   1   1   1   1   2   1   1   1   2   0   1   2   0   0   1   1   2   1   1   2   2   2   1   0   0   1   1   1   2   1   1   0   2   1   2   2   1   2   1   1   0   0   1   0   1   1   1   2   0   0   0   1   2   1   1   1   0   0   1   1   0   0   0   2   1   2   1   0   1   1   2   2   1   1   1   2   1   0   1   1   1   1   2   0   2   2   0   1   2   1   2   1   1   0   1   0   1   2   0   1
 MK-3-7                 1   1   1   1   2   2   1   1   2   0   1   1   1   1   2   1   1   1   1   1   2   1   1   1   1   0   1   2   1   2   1   1   2   2   1   1   1   0   0   0   1   0   2   2   1   0   1   1   0   1   1   1   0   1   1   0   0   1   2   2   1   1   1   2   0   1   1   1   0   1   1   2   2   1   1   1   1   2   1   0   2   1   0   1   0   1   1   1   0   1   1   1   0   0   0   2   0   1   0   1   1   1   1   1   2   1   1   1   2   0   1   1   0   0   1   1   2   1   1   2   2   2   1   1   0   1   1   1   2   1   1   1   1   1   2   2   1   2   1   1   1   0   1   0   1   1   0   2   0   0   1   1   2   1   1   1   0   1   1   1   1   0   1   2   1   2   1   0   1   1   2   2   2   1   1   2   1   0   1   1   1   2   2   0   1   2   0   1   2   1   2   1   1   0   1   0   1   2   0   2
 MK-3-8                 1   1   1   1   1   2   1   1   2   0   1   0   1   1   2   1   1   1   1   1   1   1   1   1   1   1   1   1   1   2   1   1   2   2   1   0   1   1   0   1   1   0   2   2   1   0   1   1   0   1   1   1   0   1   1   0   0   1   2   2   1   1   1   2   0   1   1   2   0   0   0   2   2   0   0   1   1   2   1   0   1   1   0   2   0   1   1   1   0   1   1   1   0   0   0   2   0   1   0   1   1   1   1   1   2   1   2   0   2   0   1   1   1   0   1   1   2   1   1   2   2   2   1   1   0   2   1   1   2   1   1   1   1   1   2   2   1   2   1   1   1   0   1   0   1   1   0   2   0   0   1   1   2   1   1   0   0   1   1   1   1   0   2   2   1   2   1   0   2   1   2   2   2   1   1   2   1   0   1   1   1   2   2   1   1   2   0   1   2   0   2   1   1   0   1   0   1   2   0   1
 MK-3-9                 1   1   1   1   1   2   1   0   2   0   1   0   1   1   2   2   1   1   2   1   1   2   1   1   1   1   1   2   1   2   1   1   2   2   1   0   1   1   0   1   1   0   2   2   0   0   2   1   0   1   1   1   0   1   1   1   0   1   1   2   1   1   1   2   0   1   1   2   0   0   0   2   2   0   0   1   2   2   1   0   1   1   0   1   1   1   1   1   0   1   1   1   0   0   0   2   0   1   0   1   1   1   1   0   2   1   2   0   2   1   1   1   1   0   1   2   2   1   1   1   0   2   1   1   0   2   1   0   2   1   1   0   2   1   2   2   1   2   2   1   1   0   0   0   1   1   0   1   0   1   1   1   0   1   1   0   0   1   1   1   1   1   2   2   2   2   1   0   2   1   2   2   2   2   1   2   2   0   1   1   1   2   2   1   1   2   0   1   2   0   2   1   1   0   1   0   1   2   0   1
 MK-3-10                1   1   1   2   1   2   1   0   2   0   0   0   1   0   2   2   1   1   2   1   1   2   1   1   1   2   1   2   1   2   2   1   2   2   1   1   1   1   0   1   1   0   2   2   0   0   2   1   1   0   1   1   0   1   1   0   0   1   1   2   2   1   2   2   0   1   1   1   0   0   0   2   2   0   1   1   2   1   1   0   0   1   1   1   1   1   1   1   0   1   1   2   0   0   1   2   1   0   0   2   1   1   1   0   2   1   2   0   2   1   1   1   1   0   1   2   2   1   1   1   0   2   1   1   0   2   1   0   2   1   2   0   1   1   2   2   1   2   2   1   1   0   0   0   0   1   0   1   0   1   0   1   1   1   1   0   0   1   1   1   1   1   2   2   1   2   1   0   2   1   2   1   1   2   1   1   1   0   1   1   1   2   2   1   1   2   0   2   1   0   2   1   0   1   1   1   1   2   1   1
 MK-3-11                1   2   1   2   1   2   1   0   2   0   0   0   1   0   2   2   1   1   2   1   1   2   1   2   2   2   1   1   1   2   2   1   2   2   2   1   1   1   0   0   1   1   2   1   0   2   2   0   1   0   1   1   0   1   0   1   1   1   0   2   2   1   2   1   0   1   1   1   0   0   0   2   2   0   1   1   2   1   1   0   0   1   1   1   2   1   1   1   0   1   1   2   0   0   1   2   1   0   0   1   1   1   1   1   2   1   2   0   2   2   1   2   1   0   0   2   2   1   1   1   0   2   1   1   0   2   0   0   2   1   2   0   1   1   2   2   1   1   2   1   1   0   0   0   0   2   0   1   0   1   1   1   1   1   1   0   0   1   1   1   1   0   2   2   1   2   1   1   2   1   2   1   1   2   1   1   1   1   0   1   2   2   2   1   1   2   1   2   1   0   2   1   0   1   1   1   1   2   1   1
 MK-3-12                0   2   2   2   1   2   2   0   2   0   1   0   1   1   2   2   2   1   1   1   1   1   1   2   1   2   1   1   1   2   1   1   2   2   1   1   1   1   0   0   1   1   2   1   0   2   2   1   1   0   1   1   0   1   0   1   1   1   0   2   2   1   2   1   1   1   1   1   0   0   0   2   2   0   1   1   2   1   1   0   0   1   1   1   2   0   2   1   1   1   2   2   0   1   1   2   1   0   0   1   1   1   1   0   2   1   0   0   2   2   1   2   1   0   0   2   2   1   1   1   0   2   1   1   0   2   1   0   2   0   2   0   1   1   2   2   1   1   2   2   1   0   0   0   0   2   0   1   0   2   1   1   1   0   1   0   0   1   1   1   1   0   2   1   1   2   1   1   2   2   2   1   1   2   1   2   2   2   1   1   2   2   2   2   1   1   1   2   1   0   0   1   1   1   2   1   0   2   1   1
 MK-3-13                1   2   2   1   1   2   2   0   2   0   2   0   1   0   2   2   2   1   1   1   1   1   1   2   0   2   1   1   1   2   1   1   2   1   1   1   0   1   2   0   1   1   2   1   0   2   2   1   1   1   0   1   0   2   0   1   1   1   0   2   1   1   2   1   1   1   1   1   0   0   0   1   2   0   1   1   2   1   1   0   0   1   1   1   1   1   2   2   0   1   2   2   0   1   1   2   2   1   0   1   1   2   1   0   2   0   0   0   2   2   1   2   1   0   0   2   1   0   1   1   1   2   1   1   0   2   0   0   2   1   1   0   1   2   1   2   1   1   2   2   1   0   0   1   0   2   0   1   0   1   0   0   1   0   1   1   0   1   1   1   1   0   2   1   1   2   1   1   2   2   2   1   1   2   1   1   2   2   1   1   2   2   2   2   1   1   1   2   1   0   0   1   1   1   1   1   1   2   1   1
 MK-3-14                1   1   2   1   1   2   2   0   2   0   2   0   1   0   2   2   2   1   1   0   0   1   1   2   1   2   1   2   1   2   1   1   2   1   1   1   0   0   2   0   1   1   2   1   0   2   2   1   1   1   0   1   1   2   0   1   0   1   0   2   1   1   2   1   1   1   1   2   0   0   0   1   2   0   0   1   2   1   1   0   0   1   1   1   1   1   2   2   1   1   1   2   0   1   1   2   1   1   0   1   1   1   1   0   2   0   1   0   0   2   1   1   1   0   0   2   1   0   1   1   1   2   1   1   0   2   0   0   2   1   2   0   1   2   1   1   1   1   2   1   1   0   1   1   0   2   0   1   0   1   0   0   1   1   1   1   0   1   1   1   1   0   2   1   1   1   1   1   1   2   2   1   2   2   1   1   2   1   1   1   2   2   2   2   1   1   1   2   1   0   0   1   1   2   0   1   1   2   1   1
 MK-3-15                1   1   2   1   1   2   2   0   2   0   2   0   1   0   1   2   2   1   1   0   0   2   1   2   1   2   1   1   1   2   1   1   2   1   1   1   0   0   2   0   1   0   1   1   0   2   2   1   1   1   0   0   1   1   0   0   0   1   0   2   1   1   1   1   1   1   1   2   0   0   0   1   2   1   1   1   1   1   1   0   0   1   1   0   0   1   2   2   1   0   1   2   0   1   1   2   1   1   0   1   1   1   1   0   2   0   1   0   1   2   1   1   1   0   0   2   1   0   1   1   1   2   1   2   0   2   0   1   2   1   2   0   1   2   1   1   1   1   1   1   1   0   1   1   0   2   0   1   0   1   0   1   1   2   1   1   0   1   1   2   1   0   2   1   1   1   1   1   1   2   1   1   1   2   1   1   2   1   1   1   2   2   2   2   1   1   1   2   2   0   0   0   1   2   0   1   1   2   1   1
 MK-3-16                0   1   2   1   0   2   2   0   2   1   2   0   1   0   1   1   2   1   1   0   0   2   1   2   1   1   1   1   1   2   1   0   2   2   1   1   0   0   2   0   1   0   1   1   1   2   2   1   1   1   0   1   1   1   0   0   0   1   0   2   1   1   1   1   1   1   1   2   0   0   0   1   2   1   0   1   0   1   1   0   0   1   1   0   1   1   2   2   2   1   1   2   0   2   1   2   1   1   1   0   1   2   1   0   2   0   1   1   1   2   0   1   1   0   0   2   1   0   0   1   1   1   1   1   0   2   0   2   2   1   2   0   1   2   1   1   1   1   1   1   0   0   2   1   0   2   0   1   1   1   0   1   1   2   0   1   0   1   1   1   1   0   2   1   0   1   1   1   1   2   1   1   2   2   1   1   2   1   1   1   2   2   2   1   1   1   1   2   2   0   0   0   1   2   1   1   1   2   1   1
 MK-4-1                 2   0   2   0   1   2   1   2   2   0   2   1   1   0   2   0   2   0   1   0   1   2   0   1   2   0   0   1   1   2   0   1   1   1   1   2   1   2   0   1   0   0   1   2   2   0   0   1   1   0   2   2   1   0   1   0   1   2   0   1   2   2   2   0   0   1   1   2   1   0   0   2   0   1   1   1   2   0   0   1   2   0   2   1   1   2   1   0   2   0   1   1   0   0   2   1   1   1   1   1   1   0   1   1   0   1   2   1   0   0   1   1   0   1   1   0   0   2   2   0   2   2   2   0   1   1   2   1   0   0   1   2   1   0   2   1   1   0   2   0   0   1   1   0   1   1   2   1   0   1   2   2   0   2   0   1   1   1   0   1   2   1   1   1   0   1   1   2   2   1   0   0   0   2   1   2   1   0   2   1   1   2   1   0   0   1   2   0   2   1   2   2   2   0   1   1   0   1   1   1
 MK-4-2                 2   0   1   0   0   2   1   2   2   0   1   1   1   0   2   1   2   1   1   0   1   2   0   1   2   0   0   1   1   2   0   1   1   0   1   1   1   2   0   1   0   0   1   2   2   0   0   1   1   0   1   2   1   0   1   0   0   2   0   1   2   2   2   0   0   1   1   1   1   0   0   2   0   1   1   0   2   1   1   2   2   0   2   0   1   1   1   0   2   1   1   1   0   1   2   1   1   1   2   1   0   0   1   1   0   0   2   1   0   0   1   1   1   1   0   0   0   2   2   0   1   1   2   0   1   2   2   1   0   1   0   1   1   0   2   1   1   0   2   0   0   1   1   0   2   1   2   1   0   1   2   2   0   2   1   1   1   1   0   1   1   1   0   1   0   1   1   2   2   1   0   0   1   1   1   2   1   0   1   1   1   2   1   0   2   1   2   0   2   1   2   2   2   0   1   0   0   1   1   1
 MK-4-3                 2   0   1   0   0   2   1   2   2   0   0   1   2   0   2   1   2   2   1   0   1   2   1   1   2   1   0   2   1   2   0   1   1   0   1   1   0   2   0   1   0   1   1   2   2   1   1   1   1   1   1   2   1   0   1   0   0   2   1   1   2   2   2   1   0   0   1   1   2   1   0   1   0   2   1   0   2   1   1   1   2   0   2   0   1   0   2   0   2   1   2   1   0   1   2   1   0   2   2   1   0   0   1   1   0   1   1   0   0   1   1   1   1   1   0   0   1   2   2   0   1   0   2   1   1   2   2   2   1   1   0   1   2   1   2   1   1   1   1   0   0   2   1   0   1   1   1   1   0   1   2   2   0   2   1   1   1   1   0   1   1   2   0   1   0   1   1   2   2   1   0   0   1   1   1   2   1   0   1   2   1   1   1   0   2   2   1   0   2   1   2   2   2   0   1   0   0   1   1   1
 MK-4-4                 2   0   1   0   0   2   1   2   2   0   0   1   2   0   1   1   2   0   1   0   2   1   1   1   2   1   0   2   1   2   1   1   2   0   1   1   0   1   0   2   0   0   1   1   2   0   2   1   1   1   1   1   1   1   1   1   0   2   0   1   2   1   2   1   0   0   1   1   1   1   0   1   0   2   1   0   2   1   1   2   2   0   2   0   0   1   2   0   2   2   1   1   0   1   2   1   0   2   2   1   0   0   1   2   0   1   0   0   0   2   1   1   1   1   0   0   1   2   2   0   0   1   2   1   1   2   2   2   1   1   0   1   2   2   1   1   1   1   1   0   0   2   1   0   1   1   1   1   0   1   2   2   0   2   1   1   1   2   1   1   0   2   1   1   0   1   1   2   1   1   1   0   1   1   1   2   1   0   1   2   1   1   1   0   2   2   1   0   2   1   2   2   2   0   1   0   1   1   1   1
 MK-4-5                 2   0   2   0   0   2   1   2   2   0   1   2   2   0   1   1   2   0   0   0   2   1   1   0   2   1   2   1   1   2   1   0   2   1   1   1   0   1   0   2   0   0   1   1   1   1   1   1   1   1   1   0   1   1   1   1   0   2   0   1   2   1   2   1   0   0   1   1   1   1   0   1   0   2   1   0   2   1   2   2   1   0   2   0   0   2   0   0   2   2   1   1   0   2   2   1   0   1   1   1   0   1   1   2   0   1   0   1   0   2   1   1   1   1   1   0   1   2   2   0   0   1   1   1   1   2   2   2   1   1   1   1   2   2   0   2   1   1   1   0   0   2   1   0   1   1   1   1   0   1   2   1   0   1   2   2   1   2   1   1   0   1   1   1   0   1   1   2   1   1   1   0   1   1   1   1   1   0   0   1   1   1   1   0   2   2   1   0   2   1   2   2   2   0   1   0   1   1   1   1
 MK-4-6                 1   0   2   0   0   2   1   2   2   1   0   1   2   0   1   1   1   0   0   0   2   1   2   0   1   1   2   0   1   2   1   0   2   2   1   1   0   2   0   2   0   0   1   1   1   2   1   1   1   1   1   0   1   0   1   2   0   2   0   1   2   1   2   1   0   0   1   1   1   1   0   1   0   2   1   1   2   1   1   2   2   0   2   0   0   1   0   0   2   2   2   1   0   2   2   1   0   1   1   1   0   1   1   2   0   1   0   1   0   2   1   1   1   1   1   0   1   2   2   0   0   2   2   1   1   2   2   2   1   0   1   1   2   2   0   2   2   1   1   0   0   2   1   0   1   1   1   1   0   1   2   1   0   1   2   1   1   2   1   1   0   1   2   1   0   1   1   2   1   1   1   1   1   0   1   1   1   0   0   2   1   1   1   1   2   2   1   0   1   1   2   1   2   0   1   0   2   1   0   0
 MK-4-7                 1   0   2   0   0   2   0   2   2   1   1   1   2   0   1   1   1   0   0   0   2   1   2   0   1   1   2   0   1   2   1   0   2   2   1   1   0   2   1   2   0   0   1   1   2   2   1   1   1   1   1   0   1   0   1   2   0   2   0   1   1   2   2   1   0   0   2   1   0   1   0   1   0   2   1   1   2   1   1   2   2   0   2   0   0   1   0   0   1   2   1   1   1   2   1   1   0   1   1   1   0   1   1   2   0   1   0   1   0   2   1   1   1   1   1   0   1   2   2   0   0   2   1   1   1   2   2   2   1   1   1   1   2   2   0   2   2   1   1   0   0   2   2   0   1   1   1   1   0   1   2   1   0   1   2   1   2   2   1   1   0   1   2   1   0   1   1   2   1   1   1   1   1   1   0   1   1   0   0   1   1   1   1   1   2   2   0   0   1   1   2   1   2   0   1   0   1   1   1   0
 MK-4-8                 1   0   2   0   0   2   1   2   1   1   1   1   2   0   1   1   1   0   0   0   2   1   2   1   1   1   2   0   1   2   2   1   1   2   1   1   0   2   1   2   0   1   1   1   2   2   1   1   0   1   1   0   2   0   0   0   0   2   0   1   1   2   2   1   0   0   2   1   0   1   0   1   1   2   1   1   2   1   1   1   2   0   2   0   0   1   1   0   1   2   1   2   1   2   1   1   0   1   1   0   0   1   1   2   0   1   0   1   0   2   1   0   1   1   2   0   1   2   2   1   0   2   1   1   1   2   2   2   2   1   1   1   1   2   0   2   2   1   1   0   0   2   2   0   1   1   1   2   0   1   2   1   0   1   2   1   2   2   1   1   0   1   2   1   0   1   1   2   1   2   1   1   1   1   0   1   1   0   0   1   1   2   0   1   2   1   0   0   2   1   2   2   2   1   1   0   1   1   1   2
 MK-4-9                 1   0   2   1   0   2   1   1   1   1   1   1   2   0   1   1   1   0   0   0   2   2   1   1   1   1   2   0   1   2   2   1   1   2   1   1   0   2   1   2   0   0   1   1   2   2   1   1   0   2   1   1   2   0   0   0   1   2   1   1   0   2   2   2   0   0   2   1   0   0   0   1   1   2   0   1   2   2   1   1   2   0   2   0   1   1   1   0   1   2   1   2   1   2   1   1   0   2   1   1   0   1   2   2   0   1   0   2   0   2   1   2   1   1   1   0   1   2   2   1   0   2   1   0   2   2   2   1   2   1   1   1   1   2   0   2   2   1   1   0   0   1   2   1   1   1   1   2   0   1   2   1   0   1   0   1   2   2   2   1   0   0   2   1   1   2   1   2   2   2   2   1   1   1   0   1   1   0   0   1   1   2   0   1   2   1   0   0   1   1   2   2   1   2   1   0   1   1   1   1
 MK-4-10                1   0   2   2   1   2   1   1   1   1   1   1   2   0   1   1   1   0   1   0   2   2   2   1   1   1   2   0   0   2   2   1   1   2   1   2   1   2   1   2   0   0   1   1   2   2   1   1   0   2   1   1   1   0   1   1   1   2   2   2   0   1   2   2   0   0   2   2   2   1   0   0   1   2   0   1   2   2   1   1   2   0   2   0   1   2   2   0   0   2   1   2   2   2   0   1   1   2   1   1   0   1   2   2   0   1   0   2   1   2   1   2   1   1   1   0   1   2   2   1   1   2   1   0   2   1   1   1   1   1   0   1   0   2   0   2   1   0   1   1   0   1   2   1   1   1   2   2   0   1   2   1   0   1   0   2   2   2   2   1   0   0   2   1   1   2   1   2   2   2   2   1   1   1   0   1   1   0   0   1   1   2   0   1   2   1   2   0   1   1   2   2   2   2   1   0   1   1   1   2
 MK-4-11                1   0   1   2   1   2   1   1   2   1   1   1   2   0   1   1   1   1   1   0   2   2   2   1   1   1   2   1   0   2   2   1   1   1   1   2   1   2   1   2   0   0   1   1   2   2   1   1   0   2   1   1   1   0   1   1   1   2   2   2   0   1   2   2   0   0   2   2   2   1   0   1   1   2   0   0   2   2   1   1   2   0   2   0   1   2   2   0   0   2   1   1   2   2   0   1   2   2   0   1   0   1   2   2   0   0   0   2   1   2   1   2   1   1   1   0   1   2   2   1   1   2   1   1   2   1   1   1   1   1   0   1   0   1   0   2   2   0   1   1   0   1   1   1   1   1   2   2   0   1   2   1   0   1   0   2   1   1   2   1   0   0   2   1   1   2   2   2   2   2   2   1   1   1   0   2   1   0   0   1   1   1   0   1   2   1   2   0   1   1   2   2   2   1   1   0   1   1   0   2
 MK-4-12                1   0   1   2   1   2   1   1   2   1   1   1   2   1   2   1   1   1   1   0   2   1   1   1   1   1   2   1   0   2   2   1   1   2   1   2   1   2   1   2   0   0   2   1   2   2   1   1   1   2   1   1   0   0   1   1   1   2   2   1   0   1   2   2   1   0   2   2   2   1   0   1   2   2   0   0   2   2   1   1   2   1   2   0   0   2   2   0   0   2   1   1   2   2   0   1   2   2   0   1   0   1   2   1   0   0   0   2   1   2   1   2   1   1   1   1   1   2   2   1   1   1   1   0   1   1   1   1   1   1   0   1   0   1   0   2   2   0   1   1   0   0   0   1   1   1   2   2   0   2   2   1   0   1   0   2   1   1   2   1   0   0   2   1   1   0   2   2   2   2   2   1   1   1   0   2   1   0   1   1   1   1   0   1   2   1   2   0   1   1   2   2   1   1   1   0   1   1   0   2
 MK-4-13                1   0   1   2   1   2   1   1   2   1   1   1   2   1   2   1   1   1   1   0   2   1   1   1   1   0   2   1   0   2   2   1   1   2   1   1   2   2   1   2   0   0   2   1   2   1   1   1   1   2   1   1   0   0   1   1   1   2   1   1   0   1   2   2   1   0   1   1   2   1   0   1   2   2   0   0   2   2   1   1   2   1   2   1   0   2   2   0   1   2   1   1   2   2   2   0   2   2   1   1   0   1   2   1   0   0   0   2   2   2   1   2   1   1   1   1   1   1   2   1   2   1   1   1   1   1   1   1   1   0   0   1   0   1   0   2   2   0   1   1   0   0   0   1   1   1   2   2   0   1   2   1   0   1   0   2   1   1   2   1   0   0   2   1   1   0   1   2   2   2   2   1   1   1   0   2   1   0   1   1   0   1   0   2   2   2   2   0   1   1   2   2   0   1   1   0   2   1   0   2
 MK-4-14                1   1   1   2   1   2   1   2   2   1   1   1   2   1   2   1   1   0   1   0   2   1   1   1   1   0   2   1   0   2   2   1   2   2   1   1   2   1   1   2   0   0   2   1   2   0   1   1   0   2   1   1   0   1   1   1   1   2   1   1   0   1   2   2   1   0   1   1   2   1   0   0   2   2   0   0   2   2   1   1   2   1   2   1   0   2   2   0   1   2   0   1   2   2   2   0   2   2   1   1   0   2   2   1   0   0   0   2   2   2   1   2   1   1   1   1   1   1   2   1   2   0   1   1   1   1   2   1   1   0   0   1   0   1   0   2   2   1   1   1   1   0   0   1   0   1   2   2   0   1   2   1   0   0   0   2   0   1   2   1   1   0   2   1   1   0   1   1   2   2   1   2   1   1   0   2   2   0   1   2   1   1   0   1   2   2   2   0   1   0   2   1   0   1   2   0   2   1   0   2
 MK-4-15                1   1   1   2   1   1   1   1   2   2   1   1   1   1   1   1   2   0   1   0   2   1   1   1   1   0   1   1   0   2   1   1   2   1   1   1   2   1   1   1   0   0   1   1   2   0   1   1   0   2   1   2   0   1   1   1   1   1   1   2   0   0   2   2   1   1   1   1   2   1   1   1   2   2   0   1   2   2   1   1   2   2   2   1   0   1   2   0   1   2   0   1   2   2   2   0   2   2   1   1   1   2   2   1   0   0   0   2   2   2   1   2   1   2   1   1   1   0   2   1   2   0   1   1   1   1   2   1   1   0   0   0   0   1   0   2   2   1   2   1   1   0   0   0   0   1   2   1   0   1   2   1   0   0   0   2   0   1   2   1   1   0   2   1   1   0   1   1   2   1   1   1   1   2   0   2   2   0   1   2   1   1   0   1   2   2   2   0   1   0   2   1   0   1   2   0   2   1   1   2
 MK-4-16                1   1   0   1   1   0   1   1   2   2   1   1   1   1   1   0   2   0   1   0   2   1   1   1   1   0   1   1   0   2   2   0   2   1   1   1   2   1   2   1   1   0   1   1   2   0   1   1   0   1   2   2   0   1   1   2   1   1   1   2   0   0   1   2   1   1   1   1   1   1   1   1   2   2   0   1   2   2   2   1   2   2   2   1   0   1   2   0   1   2   0   1   2   2   2   1   1   2   2   1   1   1   2   1   0   1   0   1   2   2   0   2   1   1   2   1   1   0   2   1   2   1   1   1   2   1   2   1   2   0   0   1   0   1   1   2   2   1   2   1   0   0   0   1   0   2   2   0   0   1   2   1   1   0   0   2   0   1   2   1   1   0   2   1   1   0   1   1   2   1   1   1   1   2   1   2   2   0   1   2   1   2   0   1   2   2   2   0   1   0   2   1   0   1   2   0   1   1   1   1
 MK-5-1                 1   2   1   1   1   0   2   1   1   0   0   1   0   2   1   1   1   1   1   1   1   1   0   1   1   0   1   1   1   1   1   0   2   1   2   2   2   1   1   1   1   1   1   1   1   2   0   1   2   2   2   1   0   1   1   1   1   1   1   1   1   2   1   1   1   0   1   2   1   1   1   2   1   1   1   0   1   1   0   2   2   1   0   1   2   1   1   2   2   0   0   2   0   2   2   2   1   1   1   2   2   2   2   1   1   2   2   1   0   2   0   1   0   0   1   1   2   0   2   2   0   1   1   0   2   1   0   0   0   1   1   1   0   0   1   1   2   1   0   2   1   0   2   1   1   2   1   1   0   1   0   2   0   1   1   2   1   1   1   2   1   1   0   1   1   0   2   1   2   1   1   1   0   0   1   1   2   1   0   1   0   1   0   0   0   2   2   2   0   0   1   0   0   2   1   0   1   2   2   2
 MK-5-2                 1   2   1   1   1   0   2   1   1   0   0   1   0   1   1   1   1   1   1   0   0   1   0   1   1   0   1   1   1   1   1   0   2   2   2   2   2   1   1   2   1   1   1   0   1   2   0   0   2   2   2   1   0   1   1   0   1   1   1   1   1   2   1   1   1   0   1   2   1   1   1   2   2   1   1   0   1   1   0   2   2   0   1   1   2   1   1   2   2   0   0   1   0   2   2   2   1   1   0   2   2   2   2   1   0   2   2   0   0   2   0   1   0   0   1   1   2   0   2   2   1   0   1   1   2   1   0   0   1   1   1   1   0   0   1   1   1   2   0   2   1   0   2   1   1   1   1   1   0   1   0   2   0   1   2   2   1   1   0   2   1   1   0   1   0   0   2   1   2   1   1   1   0   0   1   1   2   1   0   1   0   1   0   1   0   2   2   2   0   1   1   0   0   2   0   1   1   2   1   2
 MK-5-3                 2   2   1   1   1   0   2   2   1   0   0   1   0   1   1   1   1   0   1   0   0   1   0   1   1   0   1   1   1   1   1   0   2   2   2   2   2   1   1   2   1   1   1   0   1   2   1   0   1   2   2   1   0   1   1   0   1   0   1   1   0   2   1   1   1   0   1   2   1   1   1   2   1   1   2   2   1   1   0   2   2   1   1   1   2   1   1   2   2   0   0   1   0   1   2   2   1   1   0   2   2   2   2   1   1   2   2   0   0   2   1   1   0   0   1   1   2   0   2   2   2   0   1   0   2   1   0   0   2   1   1   1   0   0   1   1   1   2   0   2   1   0   2   1   1   1   1   1   0   1   0   2   1   1   2   1   1   1   1   2   1   1   1   1   0   0   2   1   2   1   1   0   1   0   1   0   2   1   0   1   0   0   0   1   0   2   1   1   0   1   1   0   0   2   0   1   1   2   1   2
 MK-5-4                 2   2   1   1   0   0   2   2   1   0   0   1   1   1   2   1   1   0   1   0   1   1   0   1   1   0   1   1   1   1   1   0   2   2   2   2   2   1   1   2   1   2   1   0   1   1   1   0   1   2   2   1   0   1   1   0   1   0   0   1   0   2   1   1   1   1   1   2   1   1   1   2   1   1   2   2   1   1   0   1   2   1   1   1   2   1   1   2   2   0   0   1   0   1   1   2   1   1   1   2   2   1   2   1   1   2   2   0   1   2   1   1   1   0   1   1   2   0   1   2   2   0   0   0   2   1   0   1   2   1   1   1   0   0   2   1   1   1   0   2   1   1   2   1   1   1   1   1   0   1   0   2   1   1   1   1   1   1   1   2   1   1   1   1   0   1   2   1   2   1   1   0   1   1   1   0   2   1   0   1   0   0   0   1   0   2   1   1   0   1   1   0   0   2   0   0   1   2   1   2
 MK-5-5                 2   2   0   1   0   0   1   2   1   0   1   2   1   1   2   1   1   0   1   1   1   1   0   1   1   0   1   2   2   1   1   0   2   2   2   1   2   1   1   1   1   2   1   0   1   1   0   1   0   1   2   0   0   1   1   0   1   0   0   1   1   2   1   1   1   1   1   2   1   1   1   2   2   1   1   2   1   0   0   1   1   1   0   1   2   1   1   2   2   0   1   1   0   1   0   2   1   1   1   2   2   1   2   1   1   2   2   0   1   2   1   1   0   0   1   1   2   0   2   2   2   1   0   0   2   1   1   1   2   1   1   1   0   0   2   1   0   1   1   2   1   1   2   1   1   1   1   1   0   2   0   2   1   0   0   2   1   1   1   2   1   1   1   1   0   1   2   1   2   0   1   0   1   1   1   0   2   1   0   1   0   0   0   2   0   2   1   0   0   1   1   1   0   2   0   0   1   2   2   2
 MK-5-6                 1   2   0   1   2   0   1   1   1   0   1   2   1   1   1   1   1   0   1   1   1   1   0   2   2   0   2   2   2   1   1   0   1   2   2   1   2   1   1   1   1   2   1   0   1   1   0   1   0   1   2   0   1   0   1   0   1   1   0   1   1   2   1   1   1   1   1   2   1   1   1   2   2   2   1   1   1   0   0   1   1   1   0   1   2   1   1   2   2   0   1   1   0   1   0   2   1   1   1   2   2   1   2   1   1   2   2   0   2   1   0   1   0   1   1   1   2   0   2   1   2   2   1   0   2   0   1   1   2   0   1   2   0   0   1   1   0   1   1   2   1   1   2   1   1   1   1   1   2   2   0   2   1   0   0   2   1   1   2   2   1   0   1   1   1   1   2   1   2   0   1   1   1   1   1   0   2   1   0   1   0   0   0   2   0   2   1   0   0   1   1   1   0   2   0   0   1   2   2   1
 MK-5-7                 1   2   0   1   2   0   1   1   1   0   1   2   1   1   1   1   1   1   1   1   1   1   1   2   2   0   1   1   2   1   1   1   1   2   2   1   2   2   0   0   1   2   2   0   0   1   0   1   0   1   2   0   1   1   1   0   1   1   0   0   1   2   1   1   1   0   1   2   1   1   1   2   2   2   1   1   1   0   1   1   0   1   0   1   2   1   1   2   2   0   1   1   0   1   1   1   1   1   1   2   2   1   2   1   1   2   2   0   2   2   0   1   0   1   1   1   2   0   2   1   2   1   0   0   1   0   1   1   2   1   1   2   2   0   1   1   0   1   2   2   1   1   2   2   1   1   1   1   1   2   0   1   1   1   1   2   1   1   2   2   1   0   0   1   1   1   2   1   2   0   1   1   1   1   2   0   2   1   0   1   0   0   0   1   0   1   1   0   0   1   1   1   0   2   0   0   1   2   2   1
 MK-5-8                 0   2   1   1   2   0   0   1   0   0   1   2   1   1   2   1   2   1   0   0   1   1   1   2   2   0   1   1   2   1   1   1   1   0   2   1   2   2   1   0   1   2   1   0   0   1   0   1   0   1   2   0   1   1   1   0   1   1   0   0   1   2   1   1   0   1   1   2   0   2   1   2   2   2   0   1   0   2   1   1   0   1   0   1   1   2   1   1   2   0   0   1   0   1   1   1   1   1   0   2   2   1   2   1   1   1   1   1   2   2   0   1   0   1   1   1   2   0   2   2   2   1   0   0   1   0   1   0   2   1   2   2   1   0   1   1   0   1   2   2   1   1   2   2   1   2   1   2   1   2   1   2   1   1   0   1   1   1   2   2   1   0   2   1   1   1   2   1   2   0   1   1   1   1   2   0   2   1   0   1   0   0   0   1   1   1   1   0   0   1   1   1   0   2   1   0   1   2   2   1
 MK-5-9                 0   1   1   2   2   0   0   1   1   0   1   2   1   1   2   1   2   1   0   0   1   1   2   2   1   0   1   1   1   1   1   1   1   0   2   1   1   2   1   0   1   2   2   0   0   1   0   1   0   1   2   0   1   1   2   0   1   1   0   0   1   2   1   1   0   1   1   2   0   2   1   2   2   2   0   1   0   2   1   1   0   2   0   1   1   2   1   0   2   0   0   1   0   1   1   1   0   1   0   1   2   1   2   1   1   1   1   1   2   2   0   1   0   1   0   1   2   0   2   2   2   1   0   0   1   0   0   0   2   1   2   2   1   0   1   1   0   1   2   2   1   1   2   2   1   2   1   2   1   2   1   2   1   0   1   1   2   1   1   1   1   0   2   1   1   1   1   1   2   0   2   1   1   1   0   1   2   1   0   1   0   0   0   1   0   1   1   1   0   1   1   1   0   2   1   0   1   2   2   1
 MK-5-10                0   1   1   2   2   0   0   1   1   0   1   2   1   0   2   0   2   1   0   0   0   1   1   2   1   0   1   1   1   1   2   1   0   0   2   1   1   1   1   0   1   2   1   1   1   1   0   1   0   1   1   1   2   1   2   0   1   2   0   0   1   2   2   1   0   1   1   2   0   2   1   2   2   2   0   1   0   2   0   0   0   2   0   0   1   2   1   0   2   1   0   0   0   1   1   1   0   0   0   1   2   1   2   1   1   1   1   1   2   2   1   1   0   1   2   0   2   0   2   2   1   1   0   0   1   0   0   0   2   1   2   1   1   0   1   2   1   0   1   2   1   1   2   2   1   2   2   2   1   2   1   2   1   1   1   1   2   1   1   1   1   0   2   1   1   1   1   0   1   0   2   1   1   1   0   1   2   1   0   1   0   0   1   1   0   1   1   0   0   1   1   2   0   2   1   0   1   2   2   1
 MK-5-11                0   1   1   2   2   0   0   2   1   2   1   2   1   0   2   1   2   1   0   1   0   1   1   1   1   0   1   1   1   1   2   1   0   0   2   1   1   1   0   0   1   2   1   1   1   1   0   1   0   1   1   0   2   1   2   0   1   1   1   0   1   1   2   2   0   1   1   2   0   1   1   2   2   2   1   1   0   2   0   0   0   2   0   0   1   2   1   1   1   1   0   1   0   2   1   1   0   0   0   1   2   1   2   2   1   1   1   1   2   2   0   1   0   1   2   0   2   0   2   1   1   0   0   0   1   0   0   0   1   0   1   0   1   0   2   2   1   0   1   1   0   1   2   2   1   2   2   2   1   2   1   2   2   0   2   2   1   1   1   1   0   0   1   1   1   1   1   0   1   0   2   0   2   0   0   1   2   1   0   1   1   0   1   2   0   1   0   0   0   1   1   2   0   2   1   0   1   2   1   1
 MK-5-12                0   1   1   2   2   1   0   2   1   2   1   2   2   0   2   1   2   1   1   1   1   0   2   1   1   0   1   1   1   1   1   1   0   0   2   1   1   1   1   0   2   2   0   1   1   1   0   1   1   1   1   0   2   1   2   0   1   1   1   0   1   0   2   2   0   1   2   2   0   1   1   2   2   2   1   1   0   2   0   0   0   1   0   0   1   2   1   1   1   1   0   1   1   1   1   2   0   0   1   1   2   1   1   1   1   1   1   1   2   2   0   1   0   1   2   0   2   0   2   1   1   0   0   1   1   0   0   0   1   1   1   0   1   0   1   2   1   1   1   1   0   1   2   2   1   2   2   2   2   1   0   1   2   0   1   2   2   1   1   1   0   0   1   1   1   1   1   0   1   0   2   0   2   0   0   1   2   1   1   1   0   0   1   2   1   1   0   0   0   1   1   2   0   2   1   0   1   2   1   1
 MK-5-13                0   1   1   2   1   1   0   2   1   1   1   2   2   0   1   1   2   0   1   1   1   0   2   1   1   1   1   0   1   1   1   2   0   0   2   1   1   2   2   0   2   2   0   2   1   2   0   1   1   1   1   0   1   0   2   0   1   1   0   0   2   0   2   2   0   2   1   2   0   1   1   2   1   2   2   1   0   2   0   0   1   1   0   0   1   2   1   1   2   1   0   2   1   1   1   2   0   0   1   1   1   1   1   1   1   1   1   1   2   2   0   1   0   1   2   0   0   1   1   1   2   0   0   1   1   1   0   1   1   1   1   1   1   0   1   2   0   2   1   1   0   2   2   2   1   2   1   2   1   1   0   1   2   0   2   2   0   1   1   1   0   0   1   1   1   1   0   0   1   1   2   0   2   0   0   2   2   2   2   1   0   0   1   2   1   0   0   1   1   1   1   2   1   2   1   0   1   2   1   1
 MK-5-14                0   0   1   1   1   1   0   1   1   1   1   2   2   1   1   1   2   0   1   1   1   0   2   1   2   1   1   0   1   1   1   1   0   0   2   1   1   2   1   0   2   2   0   2   1   1   0   1   1   1   1   0   1   0   2   0   1   1   0   0   2   0   2   2   0   1   1   2   0   0   1   2   1   2   2   1   0   2   1   0   1   0   0   1   2   2   1   1   2   1   0   2   1   1   1   1   0   0   1   1   1   1   1   1   1   1   1   1   1   2   0   1   0   1   1   0   0   1   1   1   2   0   0   0   1   0   2   1   0   1   1   1   0   0   1   2   0   2   1   1   0   2   2   1   1   2   1   2   1   0   0   1   2   0   2   2   0   1   1   1   0   0   1   1   2   1   0   1   1   1   2   0   2   0   0   1   2   2   2   1   0   0   1   2   1   0   0   0   1   1   0   1   1   2   2   0   1   2   1   1
 MK-5-15                0   0   1   0   0   1   0   1   1   1   1   2   1   1   1   1   2   0   0   1   1   1   2   1   2   1   1   0   1   1   1   1   0   1   2   1   1   2   1   1   2   2   1   2   1   2   0   1   2   1   1   0   1   0   2   0   1   1   0   0   2   0   2   2   0   1   1   2   0   1   0   1   1   2   2   2   0   2   0   1   1   0   0   1   2   1   2   1   1   1   0   2   1   1   1   2   0   0   1   1   2   1   1   1   1   1   1   1   2   1   0   2   1   1   1   0   0   0   1   1   2   0   0   0   1   0   2   1   0   1   1   1   0   0   1   1   0   1   1   1   0   2   2   2   0   2   1   2   1   1   0   1   2   0   2   2   0   2   0   0   0   0   1   2   1   1   0   1   1   2   2   0   2   0   0   1   2   2   1   1   1   0   1   2   1   1   0   0   1   1   0   1   1   2   2   0   1   2   1   1
 MK-5-16                0   0   1   0   0   1   0   1   1   1   1   2   1   1   1   1   2   0   0   1   1   1   2   1   2   2   0   0   1   1   1   1   0   1   2   1   1   2   1   1   1   1   1   1   1   2   0   1   1   1   1   0   0   0   2   0   1   1   0   0   2   1   2   2   0   1   1   2   1   1   0   1   0   2   2   2   0   1   0   0   1   1   1   1   2   1   2   1   1   1   1   2   1   1   1   2   0   0   1   0   2   1   1   1   1   1   1   1   2   1   1   2   1   1   1   0   0   0   1   0   2   0   0   1   1   0   2   1   1   1   1   1   0   1   2   1   0   1   1   1   0   2   1   2   0   2   0   2   1   1   0   1   2   0   2   2   0   2   0   0   0   0   2   2   1   1   0   1   1   2   2   0   2   0   1   1   2   2   1   1   2   0   1   2   1   1   0   0   0   1   0   1   0   2   2   1   2   1   1   1
 MK-6-1                 1   2   1   2   1   2   1   2   1   1   0   0   1   2   1   0   1   1   1   1   2   2   1   2   1   2   1   0   2   1   2   1   0   1   1   1   1   0   2   1   0   2   1   1   1   1   0   1   0   0   2   1   2   1   1   0   2   1   2   0   0   2   2   0   1   0   0   1   1   0   2   2   2   2   2   1   1   0   2   1   1   2   0   1   1   0   1   2   0   1   1   1   0   2   0   1   1   1   2   1   1   0   0   2   2   1   1   1   0   1   1   0   1   2   0   2   2   1   1   1   2   1   2   0   0   1   1   1   2   1   1   1   0   1   0   0   1   0   1   1   1   1   1   1   2   2   1   2   0   2   1   1   1   2   1   1   0   1   0   1   1   0   1   1   2   2   1   0   0   2   0   0   1   1   1   1   1   2   1   2   0   0   1   2   1   1   1   2   1   0   0   1   2   2   2   1   2   1   2   1
 MK-6-2                 1   2   0   2   1   1   1   1   2   1   0   0   1   2   1   0   1   1   1   1   2   2   1   2   2   2   1   0   2   1   2   1   0   1   1   0   1   1   2   1   0   2   1   1   1   0   0   1   0   0   2   1   1   1   2   0   1   0   1   0   1   2   2   0   1   0   0   1   1   0   1   2   2   2   2   1   1   0   1   1   2   2   0   1   1   0   1   1   0   1   1   1   0   2   0   1   1   2   2   1   2   0   0   2   2   1   1   1   0   1   1   0   1   2   0   2   2   1   1   1   2   1   2   0   0   1   1   1   1   2   1   1   0   1   1   0   1   1   1   2   0   0   2   1   2   2   1   2   0   2   0   1   0   2   1   1   0   1   0   1   1   0   1   1   2   2   1   0   0   2   0   0   1   1   1   1   1   2   1   2   0   0   1   2   1   1   1   1   0   0   0   1   2   2   2   1   2   0   2   1
 MK-6-3                 1   2   0   2   1   1   1   1   1   0   0   0   1   2   1   0   1   1   1   1   2   2   1   1   2   1   1   0   2   1   2   1   0   1   1   0   1   1   2   1   1   2   1   1   1   0   0   1   1   1   2   1   1   0   2   1   1   0   1   0   1   2   2   0   1   0   0   2   1   0   1   2   2   1   2   1   1   0   1   1   2   2   0   1   1   1   1   1   0   1   1   1   2   2   0   1   2   2   2   1   2   2   0   2   1   1   1   1   0   1   0   0   1   2   0   2   2   2   1   1   2   1   1   0   1   1   1   1   0   2   1   1   0   1   0   0   1   0   2   2   0   0   2   1   1   2   1   2   1   2   0   1   0   2   1   1   0   1   1   1   1   0   1   1   2   1   1   0   0   1   0   0   1   1   1   1   1   2   1   2   0   2   1   2   1   1   0   1   0   0   0   1   2   2   2   1   2   0   2   1
 MK-6-4                 1   2   1   2   1   1   2   1   1   0   0   0   1   1   0   0   1   1   1   1   2   2   1   1   2   1   1   0   2   1   2   1   1   1   1   0   2   1   1   0   1   2   1   1   1   1   0   1   1   1   2   1   1   1   2   1   2   1   1   0   1   2   2   0   0   0   0   2   1   0   1   2   2   1   2   1   1   0   0   1   2   2   0   1   1   1   1   1   1   1   1   1   1   2   0   1   2   2   2   2   2   2   0   2   2   1   1   1   1   1   0   0   2   1   0   1   2   2   1   1   2   1   1   0   1   2   1   1   0   2   1   1   0   1   0   1   2   2   2   2   0   0   2   1   1   2   1   2   1   1   1   1   0   2   2   1   0   1   2   1   1   0   2   2   2   1   1   0   0   1   0   0   1   1   1   0   1   2   0   2   0   2   2   2   1   1   0   2   0   0   0   1   2   2   2   2   2   1   2   1
 MK-6-5                 1   2   1   2   1   1   2   1   1   0   0   0   1   1   0   0   2   1   1   0   2   2   1   1   1   2   1   1   2   1   2   1   1   1   1   0   1   1   0   0   2   1   0   1   1   1   1   1   1   1   1   1   1   1   2   1   2   1   1   1   1   2   2   0   0   0   0   2   1   0   1   2   2   1   2   1   1   1   0   1   1   0   0   1   1   1   1   1   1   1   1   2   1   2   1   1   2   2   2   2   0   2   0   2   2   1   1   1   1   1   0   0   2   1   0   1   2   1   1   1   2   1   1   0   1   1   1   1   0   2   2   1   0   1   1   1   2   2   2   2   0   0   2   1   1   2   2   1   1   1   1   1   0   1   2   1   1   1   2   1   1   0   2   2   2   1   2   0   0   0   0   0   2   1   1   1   1   2   0   2   0   2   2   2   1   1   0   2   0   0   0   1   2   2   2   2   2   1   1   1
 MK-6-6                 1   2   0   2   1   0   1   1   1   0   1   0   1   1   0   0   2   1   1   0   2   2   1   1   1   2   1   1   2   2   2   1   1   1   1   0   1   0   1   0   1   1   0   2   1   2   1   1   1   2   1   1   2   1   2   2   2   1   1   1   1   2   2   2   0   1   0   2   1   0   2   2   2   1   2   1   0   1   0   1   0   0   0   1   1   1   0   1   0   1   1   2   1   2   1   1   2   2   1   1   0   1   0   2   2   1   2   1   1   1   0   1   2   1   0   1   2   1   1   1   2   1   1   0   1   0   1   0   0   2   2   1   0   0   1   1   2   2   2   2   0   0   2   1   1   2   2   1   1   1   1   1   0   1   2   1   1   1   2   1   1   0   2   2   1   1   2   0   0   0   0   0   1   1   1   1   1   1   0   2   1   2   2   1   1   1   0   2   0   0   0   1   2   2   2   2   2   1   2   0
 MK-6-7                 2   2   1   0   1   1   1   1   1   0   1   0   1   0   0   0   2   1   2   0   1   2   1   1   1   2   1   1   2   2   2   1   1   1   1   0   1   0   1   0   0   1   1   1   1   2   1   1   1   2   1   1   2   0   1   2   2   1   1   1   1   2   1   2   1   1   1   1   1   0   2   2   2   1   2   1   0   1   0   1   0   0   0   1   1   1   0   1   0   1   1   2   0   2   1   1   2   2   1   1   0   1   1   2   1   0   2   1   1   1   0   1   2   1   0   2   1   1   1   1   2   1   1   0   2   0   1   0   0   2   2   0   0   0   1   1   2   2   2   2   0   0   2   1   0   2   2   1   1   1   1   1   0   1   2   1   0   2   2   1   1   0   2   2   2   0   2   0   1   0   0   0   1   1   0   1   1   1   0   2   1   2   2   2   1   1   0   2   0   0   1   1   2   1   2   2   2   1   2   0
 MK-6-8                 1   1   1   0   1   1   1   1   1   0   1   0   1   0   0   0   2   1   2   0   1   2   2   1   1   2   1   1   2   2   2   1   1   1   1   0   1   0   1   0   0   1   2   1   1   2   1   1   1   2   0   1   2   1   2   2   2   1   1   1   1   2   1   2   1   1   1   1   1   0   2   2   2   1   2   1   0   0   0   1   0   0   0   1   2   1   1   1   0   1   1   2   0   2   1   1   2   2   2   0   0   1   1   2   1   0   2   1   1   1   0   1   2   1   0   2   1   1   1   2   1   1   0   0   2   0   1   0   0   2   2   0   0   0   1   1   2   1   1   2   0   0   2   1   0   2   2   1   1   1   1   1   0   1   2   1   0   2   2   1   1   0   2   1   2   0   2   0   1   1   0   0   1   1   0   1   1   1   0   2   1   2   2   1   1   1   0   2   0   0   1   1   2   1   2   2   1   1   2   0
 MK-6-9                 1   1   1   0   2   2   1   1   1   0   1   0   1   0   0   0   2   1   2   0   0   2   2   1   0   2   1   1   2   2   2   1   1   1   1   0   1   0   1   1   0   1   2   2   1   2   1   1   1   2   0   1   1   1   2   2   2   1   1   2   1   2   1   1   0   1   1   1   1   0   2   2   2   1   2   1   1   1   1   2   0   0   0   1   2   1   1   1   0   1   1   2   0   1   1   0   1   2   1   0   0   1   1   2   1   0   2   1   1   1   0   1   1   1   0   2   1   1   1   2   2   1   0   0   1   0   1   0   0   2   1   0   0   0   1   1   1   0   1   1   0   0   2   1   1   2   2   1   1   0   1   2   0   1   1   1   0   2   2   1   1   0   2   1   2   0   1   1   1   1   0   0   1   1   1   0   1   1   0   2   1   1   2   1   1   1   1   2   0   0   1   1   2   1   2   2   1   1   2   0
 MK-6-10                1   1   0   0   1   2   1   1   1   0   1   0   2   1   0   0   1   1   2   0   0   2   2   1   0   2   1   1   2   1   2   1   1   1   2   0   0   0   1   1   0   1   1   2   1   2   1   1   1   2   0   1   0   1   2   2   2   1   1   2   1   2   0   1   0   1   1   1   1   0   0   1   1   0   1   1   1   1   0   2   0   1   0   1   0   1   1   1   0   1   1   2   0   1   1   0   1   2   1   0   0   2   1   2   1   1   2   1   1   1   0   1   1   1   0   2   1   1   1   1   1   1   0   0   1   0   1   0   0   2   1   0   0   0   1   0   1   0   2   1   0   1   2   1   1   2   2   1   2   0   1   2   1   1   1   1   0   2   2   2   1   0   2   1   2   0   1   1   1   1   0   0   1   1   1   0   1   1   0   2   1   1   2   1   1   0   1   2   0   0   1   1   2   1   2   2   1   1   1   1
 MK-6-11                1   1   0   0   1   2   2   1   1   0   0   0   2   0   0   0   1   1   2   0   0   2   2   1   0   2   1   0   2   1   2   1   1   1   2   0   1   0   1   1   1   1   1   1   1   1   1   0   1   2   0   1   0   1   2   2   1   1   1   2   1   2   0   1   0   1   1   1   1   1   1   1   1   1   1   1   1   1   0   2   0   1   0   1   0   0   1   1   0   1   1   2   0   2   1   0   0   2   1   0   1   1   1   2   1   1   2   2   1   1   0   1   1   1   0   1   1   1   1   1   0   1   0   0   1   0   1   1   0   2   1   0   0   1   1   0   1   1   2   1   0   0   1   1   1   2   2   1   2   0   0   2   1   1   1   1   0   2   2   2   1   0   2   1   1   0   1   2   1   1   0   0   1   1   2   0   1   1   0   2   2   1   2   1   1   0   1   2   0   0   1   1   2   1   2   2   1   1   2   1
 MK-6-12                1   1   0   0   1   2   2   1   0   0   0   0   2   0   0   0   1   1   1   0   0   2   2   0   0   2   1   0   2   1   1   1   1   2   2   0   2   1   0   1   0   1   0   1   1   1   1   0   1   2   0   1   1   1   2   2   1   1   0   1   1   2   0   1   0   1   1   1   1   1   1   1   1   0   2   1   1   1   1   2   0   1   0   1   0   0   0   1   0   1   1   1   0   1   1   0   0   2   0   0   0   1   1   1   1   1   2   1   1   2   0   1   1   2   0   1   1   1   1   1   0   1   0   0   1   0   1   1   1   1   1   0   0   1   1   0   1   1   2   1   0   0   1   1   1   2   1   2   2   0   0   2   1   1   1   2   2   2   2   2   1   0   2   1   1   0   1   2   1   1   0   0   1   2   2   0   1   1   0   2   2   1   2   1   1   0   1   2   0   1   1   1   2   0   2   2   1   1   2   1
 MK-6-13                1   2   0   0   1   2   1   2   0   1   0   1   1   0   1   0   1   2   1   0   0   2   2   0   0   1   1   1   2   1   1   1   1   2   1   0   2   1   0   1   0   1   1   1   0   2   1   1   1   2   0   1   1   2   2   2   0   1   0   1   1   2   0   2   0   1   1   0   1   1   2   1   1   0   1   1   1   1   1   2   0   0   0   0   0   0   0   1   0   1   1   1   0   1   1   0   0   2   0   0   1   1   1   1   1   1   1   1   1   2   0   2   1   1   0   1   1   1   2   2   0   1   1   0   1   1   1   1   1   1   1   1   0   1   1   0   1   1   2   1   0   0   1   1   0   2   2   2   2   0   0   2   2   1   1   1   2   2   2   2   1   0   2   1   1   0   1   2   1   1   1   0   2   2   1   0   0   1   0   2   2   1   2   1   1   0   1   2   2   1   1   0   2   0   2   2   1   1   2   1
 MK-6-14                1   2   0   0   1   1   1   2   0   1   0   1   1   0   1   0   1   2   1   0   1   2   2   0   0   1   1   1   2   1   1   1   0   2   1   0   2   2   0   0   0   1   1   1   1   2   2   1   1   1   0   1   1   2   2   0   0   1   0   2   1   2   0   2   0   1   1   0   1   1   2   1   1   1   0   1   1   1   1   2   0   0   0   1   0   0   0   1   1   2   1   1   0   1   1   0   0   1   0   0   1   0   1   1   1   2   1   1   1   1   0   2   1   1   0   1   1   1   2   2   0   1   1   1   1   1   1   1   1   1   0   1   0   1   1   0   0   1   1   1   0   0   1   2   0   1   2   2   1   0   0   1   2   1   1   1   1   2   2   2   1   0   1   1   1   0   1   2   1   2   1   0   2   2   1   0   0   1   0   1   2   1   1   1   1   0   1   2   2   0   1   0   1   0   1   2   1   0   2   1
 MK-6-15                1   2   0   0   1   1   1   2   0   1   0   1   1   1   1   0   1   2   1   0   0   2   2   0   0   2   1   1   2   1   1   1   0   2   1   0   2   2   0   0   0   1   1   1   1   2   2   1   1   1   0   1   1   2   2   0   0   1   0   1   1   2   0   2   0   1   1   0   1   1   2   1   1   1   0   1   1   1   2   1   0   0   1   1   1   0   0   1   1   1   1   1   1   1   1   0   0   1   1   0   2   0   1   2   1   2   1   1   1   1   0   2   1   1   0   1   1   2   2   2   0   1   1   1   1   1   1   2   1   1   0   0   0   1   1   1   0   1   1   1   0   1   0   2   0   1   2   2   1   1   1   1   2   1   1   1   1   2   2   2   1   0   0   1   0   2   1   2   1   2   2   0   2   2   2   1   0   1   0   2   2   1   1   1   1   0   1   2   2   0   1   0   1   0   0   2   1   0   1   0
 MK-6-16                1   1   0   0   0   1   2   2   0   1   0   1   1   1   0   0   1   2   1   0   1   2   2   0   0   2   1   1   1   1   1   1   0   2   1   0   2   2   0   1   0   1   1   1   1   2   2   1   1   0   0   1   2   2   2   1   0   1   0   1   1   2   0   1   0   1   1   0   1   0   1   1   1   1   0   1   1   0   2   1   0   1   1   1   1   0   0   1   1   1   1   1   1   1   1   0   0   1   1   0   2   0   1   2   1   1   1   1   1   2   0   2   1   1   0   2   1   2   2   2   0   1   1   1   1   1   1   2   1   1   0   0   0   1   1   1   0   1   1   0   0   1   0   2   0   1   2   2   1   1   1   1   2   1   1   1   1   2   2   2   1   0   1   2   0   1   1   1   1   2   2   0   2   2   2   1   0   1   0   2   2   0   1   1   1   0   1   2   2   0   2   0   1   0   0   2   1   0   1   1
 
!****************************************** Phenotypic Data **********************************************************
!-100.0 is resevred for missing phenotype
SimulatedTrait1         8.9363   10.3718   10.5583   10.5676    9.4529   10.3560    8.4958   10.2009   10.7390   11.1285    9.0339    9.8887    8.6853   10.2209    8.6986    7.7515   10.8925   10.2601   10.6277   10.1265   10.6542    9.7885   10.8315    8.9078   11.2086    9.9353   10.7116    8.8671   10.3673    8.6510   10.7785    9.9981    8.4804    9.3925   10.5774   10.7680   10.6109    8.5411   10.3294    8.9320    9.0748   10.3967   11.0650    9.3139    9.8604    8.1441   10.3637    9.1234   11.0532    9.8764   10.7595   10.3698    9.4546   11.0975   10.6194   10.7217    7.9764   10.8910   10.1913   11.5186   10.5358    9.5327   10.0323   10.5062   11.2015    9.8799    8.7473    9.9438    8.6671   10.4788   10.3827    9.0591   10.3297    9.7650   10.9598    8.1701   10.8541   10.4719   10.8123   10.3431   10.0569    9.0179    9.2135    8.8099    9.2224    8.9201    9.5935   11.7605   10.8064   10.2085   10.8550    8.2695   10.8561    8.5186    8.7015   11.1089    9.3992   10.3240    9.4706   10.3971   10.4922   10.4381   11.2138   11.2204   10.4297    8.7575    9.5246    8.3919   11.7124   11.0045    8.9834   10.7051   11.4207    9.1973    7.9158   10.5120    9.1626   12.9146    9.5867   10.5674   10.9376   10.1744   10.5478   10.1112    7.4748    9.7856    7.2633   11.4108    8.2444   10.1596    9.2658    9.3900    9.9837    9.8142   11.0034    9.0516    9.5121   10.1562    9.1205    9.6737   10.4324    9.6341    9.7166    8.9570    9.7102    9.1902   10.9389   10.3281   11.3259   10.8577    9.1846    8.7918    9.3601   11.1468    9.1069   11.2459   11.6906   10.2277    9.0159   10.4877   10.3251   10.2416   11.5488    9.3902    8.7710   11.3163   10.3133    9.9584    9.8792    9.9675   10.4277    9.3305    7.6618   10.7037   10.1471   10.4882    9.5502    9.2829    8.0531    9.0325    9.5288   10.6753   11.6266   10.4459   10.4984   12.7087    9.1301    9.4385    9.6864   11.9884   10.8213    8.1415   10.2135   10.3588    9.4168   10.8165    9.6873   10.9478   10.4141    9.2562
 
