# Supplementary material for: Inclusive Composite Interval Mapping of QTL by Environment Interactions in Biparental Populations
Source: PLoS One. 2015 Jul 10;10(7):e0132414. doi: 10.1371/journal.pone.0132414 (PMC4498613; doi:10.1371/journal.pone.0132414)
Supplement: S2 File — (ZIP) [file pone.0132414.s002.zip › F2 population/e=1/run_00019.met]

!**********************Note: lines staring with "!" are remarks and will be ignored in the program********************
!*********************************General Information**********************************
!Assuming F1 = P1 x P2, populations available in QTL IciMapping are: 
!  1, P1BC1F1 = P1 x F1, the first backcrossing where P1 is used as the recurrent parent;
!  2, P2BC1F1 = P2 x F1, the first backcrossing where P2 is used as the recurrent parent;
!  3, F1DH, F1-derived doubled haploids; 
!  4, RIL or F1RIL, recombination inbred lines through the repeated selfing of F1;
!  5, P1BC1RIL, recombination inbred lines through the repeated selfing of P1BC1F1;
!  6, P2BC1RIL, recombination inbred lines through the repeated selfing of P2BC1F1;
!  7, F2, the selfing generation of F1;
!  8, F3, the selfing generation of F2;
!  9, P1BC2F1, the second backcrossing where P1 is used as the recurrent parent; 
! 10, P2BC2F1, the second backcrossing where P2 is used as the recurrent parent;
! 11, P1BC2RIL, recombination inred lines through the repeated selfing of P1BC2F1; 
! 12, P2BC2RIL, recombination inred lines through the repeated selfing of P2BC2F1; 
! 13, P1BC1F2, the selfing generation of P1BC1F1; 
! 14, P2BC1F2, the selfing generation of P2BC1F1; 
! 15, P1BC2F2, the selfing generation of P1BC2F1; 
! 16, P2BC2F2, the selfing generation of P2BC2F1; 
! 17, P1BC1DH, P1BC1F1-derived doubled haploids; 
! 18, P2BC1DH, P2BC1F1-derived doubled haploids; 
! 19, P1BC2DH, P1BC2F1-derived doubled haploids; 
! 20, P2BC2DH, P2BC2F1-derived doubled haploids; 
   7      !Mapping Population (see remarks above)
   2      !Mapping Function (1 for Kosambi; 2 for Haldane; 3 for Morgan)
   2      !Marker Space Type (1 for intervals; 2 for positions)
   1      !Marker Space Unit(1 for centiMorgans; 2 for Morgan)
   6      !Number of Chromosomes (or Linkage Groups)
 200      !Size of the mapping population
   1      !Number of environments
 
!***************************************** Chromosomes and Linkage Maps **********************************************
!Chromosome                 NumMarkers
-CH1                        16
-CH2                        16
-CH3                        16
-CH4                        16
-CH5                        16
-CH6                        16
!Linkage map (Marker name followed by position or the interval length)
 MK-1-1                1     0.000
 MK-1-2                1    10.000
 MK-1-3                1    20.000
 MK-1-4                1    30.000
 MK-1-5                1    40.000
 MK-1-6                1    50.000
 MK-1-7                1    60.000
 MK-1-8                1    70.000
 MK-1-9                1    80.000
 MK-1-10               1    90.000
 MK-1-11               1   100.000
 MK-1-12               1   110.000
 MK-1-13               1   120.000
 MK-1-14               1   130.000
 MK-1-15               1   140.000
 MK-1-16               1   150.000
 MK-2-1                2     0.000
 MK-2-2                2    10.000
 MK-2-3                2    20.000
 MK-2-4                2    30.000
 MK-2-5                2    40.000
 MK-2-6                2    50.000
 MK-2-7                2    60.000
 MK-2-8                2    70.000
 MK-2-9                2    80.000
 MK-2-10               2    90.000
 MK-2-11               2   100.000
 MK-2-12               2   110.000
 MK-2-13               2   120.000
 MK-2-14               2   130.000
 MK-2-15               2   140.000
 MK-2-16               2   150.000
 MK-3-1                3     0.000
 MK-3-2                3    10.000
 MK-3-3                3    20.000
 MK-3-4                3    30.000
 MK-3-5                3    40.000
 MK-3-6                3    50.000
 MK-3-7                3    60.000
 MK-3-8                3    70.000
 MK-3-9                3    80.000
 MK-3-10               3    90.000
 MK-3-11               3   100.000
 MK-3-12               3   110.000
 MK-3-13               3   120.000
 MK-3-14               3   130.000
 MK-3-15               3   140.000
 MK-3-16               3   150.000
 MK-4-1                4     0.000
 MK-4-2                4    10.000
 MK-4-3                4    20.000
 MK-4-4                4    30.000
 MK-4-5                4    40.000
 MK-4-6                4    50.000
 MK-4-7                4    60.000
 MK-4-8                4    70.000
 MK-4-9                4    80.000
 MK-4-10               4    90.000
 MK-4-11               4   100.000
 MK-4-12               4   110.000
 MK-4-13               4   120.000
 MK-4-14               4   130.000
 MK-4-15               4   140.000
 MK-4-16               4   150.000
 MK-5-1                5     0.000
 MK-5-2                5    10.000
 MK-5-3                5    20.000
 MK-5-4                5    30.000
 MK-5-5                5    40.000
 MK-5-6                5    50.000
 MK-5-7                5    60.000
 MK-5-8                5    70.000
 MK-5-9                5    80.000
 MK-5-10               5    90.000
 MK-5-11               5   100.000
 MK-5-12               5   110.000
 MK-5-13               5   120.000
 MK-5-14               5   130.000
 MK-5-15               5   140.000
 MK-5-16               5   150.000
 MK-6-1                6     0.000
 MK-6-2                6    10.000
 MK-6-3                6    20.000
 MK-6-4                6    30.000
 MK-6-5                6    40.000
 MK-6-6                6    50.000
 MK-6-7                6    60.000
 MK-6-8                6    70.000
 MK-6-9                6    80.000
 MK-6-10               6    90.000
 MK-6-11               6   100.000
 MK-6-12               6   110.000
 MK-6-13               6   120.000
 MK-6-14               6   130.000
 MK-6-15               6   140.000
 MK-6-16               6   150.000
!*********************************** Marker Types ********************************************************************
!Co-dominant marker: When heterozygote F1 is present, P1 is coded as 2, F1 is coded as 1, and P2 is coded as 0; Otherwise, P1 is coded as 2, and P2 is coded as 0. 
!Dominant marker: When heterozygote F1 is present, P1 and F1 are coded as 12, and P2 is coded as 0; Otherwise, P1 is coded as 2, and P2 is coded as 0.  
!Recessive markers: When heterozygote F1 is present, P1 is coded as 2, and F1 and P2 are coded as 10; Otherwise, P1 is coded as 2, and P2 is coded as 0. 
!Missing marker is coded as -1. 
 MK-1-1                 2   0   0   0   1   0   1   2   1   0   1   2   1   2   1   0   0   1   1   0   1   1   2   2   1   1   1   1   2   1   1   1   2   1   1   0   1   1   2   2   0   1   0   1   1   1   1   2   1   2   1   1   1   2   1   1   1   1   2   1   0   1   1   1   1   1   1   1   2   1   1   1   2   0   1   2   2   2   0   2   0   1   1   0   0   1   0   1   0   2   2   1   2   0   1   2   2   2   0   1   1   2   2   1   1   1   1   2   1   1   1   0   0   1   1   1   1   2   1   2   2   2   1   0   1   0   1   1   1   2   1   0   1   1   0   1   0   0   1   2   2   1   0   2   1   1   2   1   1   1   1   2   1   1   1   1   0   2   1   0   1   1   1   0   0   2   2   0   0   1   2   1   1   1   2   1   1   1   2   1   0   2   1   2   1   2   1   2   1   1   1   1   1   1   1   0   2   0   1   0
 MK-1-2                 2   0   1   0   1   0   1   2   1   0   1   1   1   1   1   1   1   1   1   0   1   0   2   1   1   2   1   1   2   1   1   1   2   1   1   0   1   1   1   2   1   1   0   1   1   1   1   1   1   2   0   1   2   2   1   1   1   1   2   1   1   1   1   1   0   1   1   1   2   1   2   1   1   1   1   2   2   2   1   2   0   1   1   0   0   1   0   1   0   2   2   2   2   0   1   2   2   2   0   1   1   2   2   1   1   1   1   2   1   1   1   0   0   1   1   0   1   2   0   2   2   2   1   0   1   0   1   2   1   2   2   1   1   1   1   2   0   0   1   2   2   1   0   2   1   2   2   1   1   1   1   2   1   1   1   1   1   2   2   0   1   1   0   0   1   2   2   1   0   0   2   1   1   0   2   0   1   1   2   1   0   2   1   2   1   2   1   2   1   1   1   2   1   1   1   0   2   0   1   0
 MK-1-3                 2   0   0   0   1   0   1   2   1   0   1   1   1   1   1   1   2   1   1   0   1   0   2   1   0   1   2   1   1   0   1   1   2   1   1   1   2   1   1   2   1   2   0   1   1   1   1   1   1   2   0   1   1   2   1   1   1   1   2   2   1   1   1   1   0   0   1   1   2   1   2   1   1   1   0   2   2   1   1   2   1   1   1   0   0   1   0   1   0   2   2   2   2   0   1   2   2   2   0   1   0   2   2   1   2   1   1   2   1   0   0   0   2   1   1   0   1   2   0   2   2   2   1   0   1   0   1   2   1   2   2   1   1   1   1   2   0   0   1   2   1   1   1   2   1   2   2   0   0   1   2   2   1   1   2   1   1   2   2   1   1   1   0   0   1   2   2   1   0   0   2   2   0   0   2   0   2   2   2   0   0   2   0   2   1   2   1   2   1   0   1   2   1   1   1   0   1   0   1   0
 MK-1-4                 2   1   1   0   2   0   0   2   1   0   2   1   1   1   1   1   1   1   1   0   1   0   2   1   0   1   2   1   1   0   1   1   2   1   0   1   2   1   2   2   1   2   0   1   0   1   1   2   1   2   0   1   1   2   2   1   0   0   2   2   1   1   1   1   0   0   1   0   2   1   2   1   1   1   0   2   2   1   1   2   1   0   1   0   0   1   0   1   0   2   1   2   2   0   1   2   2   2   0   1   0   1   1   1   2   1   1   2   1   0   0   0   2   1   1   0   1   2   0   2   2   1   1   0   1   0   1   2   1   2   2   1   0   1   1   1   0   0   1   0   2   1   2   2   0   1   2   0   0   1   1   0   1   1   2   1   1   2   2   1   1   1   0   0   0   2   2   1   1   0   2   2   0   1   1   0   2   1   2   0   0   2   0   2   1   2   1   2   0   0   1   2   1   1   1   0   1   0   1   0
 MK-1-5                 1   1   1   0   2   0   1   2   1   0   2   1   1   1   1   1   1   1   1   0   1   0   1   1   0   1   2   1   1   0   1   1   1   1   0   0   2   1   2   2   2   2   0   1   0   1   1   2   1   2   0   1   1   1   2   2   0   0   2   2   1   1   1   1   1   0   1   0   1   1   2   1   1   2   0   2   1   1   1   1   0   1   1   0   0   1   1   1   0   2   1   2   2   1   1   2   2   2   1   1   0   1   1   0   2   1   1   1   1   1   0   0   2   1   2   0   2   2   0   2   2   1   1   0   1   0   1   2   1   2   2   0   0   1   1   1   0   0   1   0   2   1   2   2   0   1   0   0   0   2   2   0   1   1   2   1   1   2   2   1   1   1   0   0   0   1   2   1   1   0   2   1   0   1   1   0   2   0   2   0   0   2   1   1   0   1   1   2   0   0   1   2   1   1   1   0   1   0   0   0
 MK-1-6                 1   0   2   1   2   0   1   2   1   0   2   1   1   1   1   1   1   1   1   0   1   1   1   1   0   1   2   1   1   0   1   1   2   0   1   0   2   1   2   2   1   2   0   1   1   2   1   2   1   2   0   2   1   1   2   2   0   0   2   1   1   1   1   1   1   0   0   0   1   1   2   1   1   2   0   1   1   1   1   2   0   1   1   0   0   1   1   1   1   2   1   2   2   1   1   1   2   2   1   1   0   1   1   0   2   1   1   1   0   1   0   0   2   1   1   0   2   2   0   2   2   2   1   0   1   0   1   1   1   2   2   0   0   1   1   1   0   0   1   0   2   1   1   1   0   1   1   0   0   2   2   0   1   1   2   1   1   2   2   1   1   0   0   0   1   1   1   1   1   0   1   1   0   1   1   0   1   0   2   1   0   1   1   1   1   2   1   2   0   0   1   1   1   2   1   0   1   0   1   0
 MK-1-7                 1   0   1   1   2   1   1   1   1   0   2   1   1   1   1   1   1   1   1   0   0   1   1   2   0   1   2   1   1   0   1   0   2   0   1   0   1   1   2   2   0   2   0   1   1   2   1   2   1   2   0   2   1   2   2   2   0   0   1   1   1   1   1   1   0   0   0   0   1   1   2   1   1   2   0   1   1   1   1   1   0   1   1   1   0   0   1   1   1   2   1   2   2   1   0   1   2   2   2   1   0   1   2   0   2   1   1   1   1   1   0   0   2   1   1   0   2   1   1   2   2   2   1   1   1   0   0   1   1   2   2   0   0   1   1   1   0   0   1   0   2   1   2   1   1   1   1   1   0   2   2   0   1   1   1   1   1   2   2   1   1   0   0   0   1   2   1   1   1   1   1   1   0   1   0   0   1   0   2   1   0   1   1   1   1   1   1   2   0   0   1   1   1   1   1   0   1   0   1   0
 MK-1-8                 1   0   1   1   2   2   1   1   1   0   2   1   1   1   1   1   2   1   1   1   0   1   0   1   0   2   1   1   1   0   2   0   2   0   1   0   1   1   2   2   0   0   0   1   0   2   1   2   1   2   1   1   1   2   2   2   0   0   1   1   1   1   1   1   0   0   0   0   2   1   2   1   1   2   1   1   1   1   0   1   1   1   1   1   1   0   1   1   1   2   1   2   2   1   0   2   1   1   2   2   0   1   2   0   2   1   1   2   1   2   0   0   2   1   0   0   1   1   1   1   2   1   1   1   1   0   1   1   1   2   1   1   0   1   1   0   1   0   1   0   2   1   2   1   0   1   1   2   0   1   2   0   1   1   1   1   1   2   1   1   2   0   0   0   1   2   1   0   0   1   0   1   0   1   0   0   0   0   1   1   0   1   1   0   0   1   2   1   0   0   2   1   1   1   2   0   1   0   1   0
 MK-1-9                 1   0   1   1   2   2   1   1   1   0   2   1   1   1   1   2   2   1   1   0   0   1   0   0   0   2   1   1   1   0   2   0   2   1   1   0   1   1   2   2   1   0   0   1   0   2   1   2   1   2   1   1   1   2   2   2   0   0   0   1   1   1   1   1   1   0   0   0   1   1   1   1   2   2   1   1   2   1   0   1   1   1   0   1   1   0   1   2   1   2   0   2   1   1   0   1   1   1   2   2   0   1   1   0   2   1   1   2   1   1   1   0   2   1   0   1   2   0   1   1   2   1   1   1   1   0   1   1   1   1   0   2   0   1   1   0   1   0   1   0   2   2   2   1   0   1   0   1   1   2   2   0   1   1   1   1   1   1   1   1   2   0   0   0   1   1   1   0   0   1   0   1   0   1   1   0   0   0   2   1   0   1   1   0   1   1   1   1   0   0   2   1   1   0   2   0   1   0   1   1
 MK-1-10                1   0   1   1   2   2   1   1   2   0   2   1   1   1   2   2   2   1   2   0   0   1   0   0   0   2   2   0   2   0   2   0   2   2   1   0   1   1   2   1   1   1   0   0   0   2   1   2   1   2   1   1   0   2   2   2   0   1   0   1   2   1   1   1   1   1   0   0   1   1   1   0   2   2   1   1   2   1   0   1   2   1   0   1   1   0   1   1   1   2   1   1   1   1   0   1   1   0   2   2   0   1   1   0   2   1   1   2   1   1   1   0   2   1   0   2   2   2   1   1   2   1   1   1   1   1   1   1   1   1   0   1   0   1   1   0   1   0   1   0   2   2   2   1   0   2   0   2   2   2   2   0   1   1   1   2   1   1   1   1   2   0   0   1   1   1   2   0   0   2   0   1   0   1   2   0   0   0   2   1   0   1   1   0   1   1   1   2   1   0   2   1   1   0   2   0   1   0   0   1
 MK-1-11                1   1   1   1   2   2   2   1   2   0   2   1   2   0   2   2   2   1   2   0   0   2   1   1   0   1   2   1   2   1   1   0   1   1   1   0   1   1   2   1   1   1   0   0   0   2   1   2   1   2   1   1   0   2   0   2   0   1   0   1   2   1   1   1   0   1   0   0   1   1   1   0   2   2   1   1   2   2   0   0   2   1   0   1   1   0   1   1   1   2   1   1   1   1   0   1   1   0   2   2   0   1   1   0   2   1   1   2   1   0   1   0   2   2   0   2   1   2   2   1   2   0   1   1   0   1   1   1   0   1   0   1   0   1   1   0   1   0   1   0   1   2   2   1   0   2   1   2   2   1   2   0   1   1   1   2   2   1   1   1   2   0   1   1   1   1   2   0   0   2   0   2   0   1   2   0   0   0   2   1   1   1   1   0   1   1   1   2   2   0   2   1   1   0   2   0   1   0   0   1
 MK-1-12                1   2   1   1   2   2   2   1   2   0   2   1   2   1   2   2   2   1   2   0   0   2   1   1   0   1   2   1   2   1   1   0   1   1   1   0   2   1   1   1   1   1   0   0   0   2   1   2   1   2   1   1   1   2   0   2   0   1   0   1   2   0   1   1   0   0   0   0   1   1   1   0   1   2   1   1   2   2   1   0   2   1   0   1   1   0   1   1   2   1   1   1   1   1   0   1   0   0   2   2   0   2   1   0   1   1   1   2   2   0   2   0   2   2   1   2   1   2   2   1   1   0   1   1   0   1   1   1   0   1   0   0   1   1   1   0   1   0   1   0   1   2   2   1   0   2   1   2   2   1   2   0   1   1   1   0   2   1   1   1   1   1   1   1   1   0   2   0   0   2   0   2   0   1   1   0   1   0   2   1   1   1   1   0   1   1   0   2   2   0   1   1   1   0   2   0   0   0   1   1
 MK-1-13                0   2   2   0   2   2   2   1   2   1   1   1   2   1   1   2   1   1   2   0   0   1   1   1   0   1   2   1   1   1   0   0   1   1   1   0   2   1   1   1   1   1   0   0   0   2   1   2   1   2   1   1   1   2   0   2   0   1   0   1   2   0   1   1   0   0   0   1   1   1   1   0   1   2   1   1   2   2   2   1   1   0   0   2   1   0   1   1   2   1   1   1   1   1   0   1   0   0   2   1   0   1   1   0   1   1   1   2   2   0   2   0   2   2   1   1   1   2   2   1   1   0   1   1   0   0   1   1   0   0   0   0   1   1   2   0   1   0   1   0   1   2   1   1   0   2   1   1   2   1   2   0   2   1   1   0   2   1   0   1   1   1   1   1   1   0   2   0   0   2   0   2   0   2   1   0   1   0   2   1   1   1   1   0   1   1   0   2   2   0   1   1   1   1   2   0   0   0   0   1
 MK-1-14                0   2   1   0   2   1   2   1   2   1   1   1   1   1   1   2   1   1   2   0   1   1   1   1   0   1   2   1   1   1   0   0   1   1   1   0   2   1   1   1   1   1   0   0   0   2   1   2   1   1   1   0   1   1   0   2   0   1   1   2   2   1   1   1   0   0   0   1   1   2   2   0   2   2   1   1   1   2   2   1   1   1   0   2   1   0   2   2   1   1   1   1   1   1   0   1   1   1   2   0   1   1   1   0   1   1   2   2   2   1   2   0   2   1   1   1   1   1   2   1   1   0   1   1   0   0   0   2   0   0   0   0   1   1   2   0   1   1   1   1   1   2   1   1   1   2   1   1   2   2   2   0   2   1   1   0   2   0   0   1   1   1   1   2   1   0   2   0   1   2   0   2   1   1   1   0   1   0   2   1   1   1   1   0   1   1   0   2   2   0   1   1   2   0   2   0   0   0   0   2
 MK-1-15                1   2   2   0   2   1   2   0   2   1   1   1   1   0   1   2   1   1   2   0   1   1   1   1   0   0   2   1   1   1   0   0   2   0   1   0   2   1   0   1   1   1   0   1   0   2   1   2   1   1   1   1   1   1   0   2   0   1   0   2   1   1   1   2   0   0   0   1   1   2   2   0   2   2   1   1   0   2   2   1   1   1   1   2   1   0   2   2   1   1   1   1   1   1   0   1   2   1   2   1   0   2   2   0   1   1   1   2   2   1   1   0   2   2   1   1   1   1   2   1   1   0   1   1   0   0   1   2   1   0   1   0   1   0   2   0   1   1   1   1   1   2   1   1   1   2   1   1   2   2   2   0   2   1   1   0   2   0   0   1   1   1   1   2   1   1   2   0   1   2   0   2   1   1   1   0   1   1   2   0   1   1   1   0   1   1   0   2   1   1   2   1   2   0   2   0   0   0   0   2
 MK-1-16                1   1   2   1   2   1   2   0   1   1   1   1   1   1   1   2   1   1   1   0   1   1   1   1   0   0   2   1   1   1   0   0   2   0   2   0   2   1   0   1   1   2   0   1   0   2   1   2   1   1   1   2   1   1   1   2   0   1   1   2   0   1   1   1   0   0   0   1   2   2   1   0   2   2   0   1   0   2   2   1   1   0   1   2   1   0   2   2   1   1   1   1   1   1   1   0   2   1   2   1   0   2   2   1   1   2   1   2   2   1   1   1   2   1   1   0   1   2   2   1   1   0   1   0   0   0   1   2   1   0   1   0   1   0   2   0   1   1   1   1   1   2   1   1   1   2   1   1   1   2   1   0   1   1   0   0   2   0   1   1   1   2   1   2   1   1   2   2   0   2   0   2   1   1   1   0   1   1   2   1   1   2   1   0   1   1   1   2   1   1   2   2   2   0   2   0   0   0   0   2
 MK-2-1                 2   0   1   1   1   2   1   2   1   1   2   2   1   2   1   0   2   1   1   1   0   1   2   0   1   2   1   1   0   0   0   1   2   0   1   1   1   1   0   2   2   1   1   2   2   1   2   0   1   0   1   2   2   2   1   1   1   1   1   1   2   1   1   0   1   1   0   2   1   1   0   1   1   0   1   1   1   2   1   1   2   1   0   2   2   1   0   0   1   0   2   0   2   0   2   1   1   1   1   1   2   2   1   1   1   0   1   2   2   0   1   1   1   1   1   1   0   1   0   1   0   1   2   2   0   0   1   1   1   1   2   1   1   0   2   2   1   1   1   1   2   1   1   1   1   2   2   1   2   1   1   1   0   1   2   1   0   0   1   2   1   1   1   1   0   1   1   1   1   1   1   2   2   2   1   1   1   1   1   1   1   2   2   0   0   0   0   1   0   2   0   1   0   0   0   1   2   2   0   1
 MK-2-2                 2   0   1   1   1   1   1   2   1   1   2   2   1   2   0   0   2   1   1   0   0   1   2   0   1   2   2   1   0   0   0   1   1   0   1   1   1   1   0   2   2   0   1   1   2   2   2   1   1   0   1   2   0   2   0   1   1   1   1   1   2   0   1   0   1   0   1   2   1   1   0   1   0   0   1   1   1   1   1   2   2   2   1   2   1   0   0   1   2   0   2   0   2   0   2   1   1   1   1   1   2   2   0   1   1   0   1   2   2   0   0   1   2   1   1   1   0   0   0   1   0   1   2   1   0   1   1   1   1   0   2   1   2   0   2   1   1   1   1   1   2   1   1   1   1   2   2   1   2   1   1   1   0   1   2   1   0   0   1   2   1   1   1   1   0   1   1   0   1   1   1   2   1   2   1   1   0   1   1   1   1   2   2   0   0   0   0   0   0   2   0   2   0   1   1   1   0   2   0   1
 MK-2-3                 2   0   1   1   1   1   0   2   2   1   2   2   1   1   0   0   1   2   1   0   0   1   2   0   2   1   2   0   0   0   1   2   1   0   1   1   1   0   0   2   2   0   1   1   2   2   2   1   1   0   2   2   0   1   1   1   1   1   1   2   2   0   1   0   1   0   2   1   1   0   0   1   0   0   0   1   1   1   1   2   2   2   2   1   1   0   1   1   2   0   1   0   2   0   2   2   0   1   0   1   2   2   0   1   1   0   1   1   2   1   0   1   1   1   1   1   0   0   0   1   1   0   2   1   0   1   1   1   1   0   2   1   1   1   2   1   1   1   1   1   2   1   1   1   1   2   2   1   2   1   1   1   0   1   2   1   0   0   1   2   1   1   1   1   1   1   1   1   1   1   1   2   1   2   1   1   0   1   1   1   2   2   2   0   0   0   0   0   0   2   0   2   0   1   1   1   0   2   0   1
 MK-2-4                 2   0   2   1   0   1   1   2   2   1   2   2   1   1   0   0   1   2   2   0   1   1   2   0   2   1   1   1   0   0   1   2   1   0   1   1   0   1   0   2   2   0   1   1   2   2   2   1   1   0   2   1   0   0   1   2   1   1   2   2   1   0   1   0   1   0   2   2   2   0   0   1   0   0   0   1   2   1   1   2   2   2   2   1   1   0   1   1   2   0   0   0   1   0   2   1   1   0   0   1   2   1   0   1   1   0   2   1   2   1   0   1   1   2   1   1   0   0   0   1   1   0   2   1   0   1   1   1   1   0   2   1   2   1   2   1   2   1   1   1   2   1   1   1   1   2   1   1   2   1   2   1   0   1   2   1   0   0   1   2   1   1   1   1   1   1   1   1   1   1   1   2   2   2   1   1   0   1   1   1   1   2   2   0   0   1   1   1   0   2   0   2   0   1   1   1   0   2   0   1
 MK-2-5                 2   0   2   1   0   1   1   2   2   1   2   2   1   1   1   0   1   2   2   0   1   1   2   0   2   1   1   1   0   0   1   2   1   0   1   1   0   2   1   2   2   0   1   0   2   2   2   0   1   0   1   1   0   0   1   2   1   1   2   2   0   0   1   0   1   0   1   2   2   0   0   2   0   1   0   1   1   1   1   2   2   2   2   1   1   1   1   1   2   1   0   1   1   1   2   1   1   0   0   2   1   1   0   1   2   0   2   1   2   1   1   1   1   1   1   1   0   0   0   0   1   0   2   1   0   1   1   1   1   0   2   1   2   1   2   2   1   1   1   1   1   1   1   1   0   2   1   1   2   1   2   1   0   1   2   1   2   0   1   2   0   1   1   1   1   1   1   2   1   0   1   2   1   2   2   1   1   1   0   1   1   2   2   0   0   1   1   1   0   2   0   2   0   1   1   1   0   2   0   1
 MK-2-6                 2   0   1   1   0   2   1   1   1   1   2   1   1   1   1   0   1   1   2   0   1   1   2   0   1   1   1   0   0   1   1   2   1   0   0   1   0   2   1   2   1   0   2   0   2   2   2   0   2   0   2   1   0   0   1   2   1   1   2   2   0   0   1   0   1   0   1   2   2   0   0   2   0   1   0   1   1   1   2   1   2   2   2   1   1   2   0   1   2   1   0   1   1   0   2   2   1   0   0   2   1   1   1   2   2   0   2   1   2   1   1   0   2   1   1   1   1   0   1   0   1   0   2   1   0   1   1   1   1   1   1   1   1   1   2   2   1   1   1   1   1   2   1   2   0   2   1   1   2   1   1   1   1   0   2   1   2   1   1   2   0   1   1   1   1   0   1   1   1   0   1   2   1   2   2   1   1   1   0   1   1   2   2   0   1   1   1   1   0   2   0   2   0   1   1   1   0   2   0   2
 MK-2-7                 2   0   1   1   0   2   1   1   1   1   2   1   1   1   1   0   1   1   2   0   1   1   2   0   1   2   1   0   0   1   1   1   1   1   0   1   0   1   1   2   1   0   2   0   2   2   2   0   2   0   2   1   0   0   1   2   1   1   1   2   0   0   1   0   1   0   1   1   2   0   0   2   0   2   0   1   1   1   2   1   2   2   2   1   1   2   0   1   1   1   0   1   1   0   1   2   1   0   0   2   1   0   1   1   2   0   2   1   2   1   1   0   2   1   1   1   1   0   1   0   1   0   2   1   0   1   1   1   1   1   1   1   1   2   2   1   1   1   1   0   1   2   1   2   0   2   2   1   2   1   1   1   1   0   2   0   1   1   1   2   0   1   1   1   1   0   0   1   1   0   0   2   1   2   2   1   1   1   0   1   1   2   1   1   1   1   1   2   0   2   0   2   0   1   1   1   0   2   0   2
 MK-2-8                 2   0   1   1   1   1   1   1   1   1   2   1   1   1   1   0   1   2   2   1   1   1   2   0   1   2   1   1   0   0   1   1   1   1   0   1   1   1   1   2   1   0   2   0   2   2   2   0   2   0   2   1   0   0   0   2   1   1   1   1   1   0   1   0   1   0   1   1   1   0   0   1   0   2   0   2   1   1   2   0   2   2   2   1   1   2   0   1   1   1   0   1   0   0   1   2   1   0   1   2   1   0   0   2   2   0   1   1   1   1   2   0   2   1   1   2   2   0   0   1   1   0   1   1   0   1   1   1   1   1   1   1   1   2   2   1   1   1   1   0   1   2   1   2   1   2   2   1   2   1   2   1   2   0   2   0   2   1   1   2   0   1   1   1   1   0   0   1   1   0   1   2   1   2   2   1   1   0   0   1   1   1   1   1   0   1   1   2   0   2   0   2   0   1   0   1   0   2   1   2
 MK-2-9                 2   0   1   1   0   1   1   1   0   1   2   0   1   0   1   0   1   2   2   1   1   1   2   0   1   2   1   2   0   0   1   1   1   1   0   1   1   1   1   2   1   0   2   0   2   2   1   1   1   0   2   1   0   0   0   2   1   1   1   1   1   0   1   0   1   0   1   0   1   0   0   1   0   2   0   2   1   1   2   0   2   2   2   1   0   2   0   1   1   1   0   2   0   0   1   2   2   0   1   2   2   0   1   2   2   0   1   1   1   1   2   0   2   1   1   2   1   1   1   1   1   0   1   1   0   1   1   1   1   1   1   1   1   1   2   1   1   1   1   0   1   2   1   2   1   1   2   1   2   1   2   0   2   0   1   0   1   2   1   2   0   1   1   1   1   0   0   1   2   0   0   2   1   2   2   1   1   0   0   1   1   1   1   1   0   1   1   2   0   2   0   2   0   1   1   0   0   2   1   2
 MK-2-10                2   0   2   1   1   1   1   1   1   1   2   0   1   0   1   0   1   1   2   1   0   1   1   0   1   2   1   2   0   0   1   1   1   1   1   2   1   1   1   2   2   0   2   0   2   2   1   1   1   0   2   1   0   1   0   1   1   2   0   2   1   0   1   1   1   0   1   0   1   0   0   1   0   2   0   2   1   1   2   1   1   2   2   0   0   2   0   2   1   1   0   1   0   0   1   2   2   0   1   2   2   0   1   2   2   0   1   1   1   1   2   0   2   1   1   1   1   2   1   1   1   0   1   1   0   1   1   1   1   1   0   1   2   2   2   1   1   1   1   0   0   2   1   2   1   1   2   1   2   1   2   0   2   0   1   1   2   2   1   2   0   1   1   1   1   0   0   1   2   0   2   2   1   2   2   1   1   1   0   1   1   0   1   0   0   1   2   1   0   2   0   2   0   1   1   0   0   1   1   1
 MK-2-11                2   0   1   1   1   1   1   1   1   1   2   0   1   0   1   0   1   1   2   1   0   0   1   0   2   2   1   2   0   0   1   1   1   1   1   2   1   1   1   2   1   0   2   0   2   2   1   1   1   1   2   1   0   1   0   1   1   2   0   2   2   1   1   0   1   0   1   0   1   0   0   1   0   2   0   2   1   0   2   1   1   2   2   1   1   1   0   2   2   1   0   1   0   0   1   2   2   0   1   2   2   1   1   1   2   0   1   1   1   1   1   0   2   2   1   0   1   2   1   1   1   0   1   1   0   2   1   2   1   1   1   1   2   2   2   1   0   1   1   0   0   1   0   2   1   1   0   1   2   0   1   0   2   0   1   1   2   2   1   2   0   1   1   1   1   0   0   0   2   0   1   2   1   2   1   2   1   1   0   1   1   0   0   0   0   1   2   1   0   2   0   1   0   1   1   0   1   1   1   1
 MK-2-12                2   0   1   1   1   2   1   1   1   2   2   0   1   1   1   0   0   2   2   1   1   0   1   0   2   2   1   2   0   0   1   1   1   1   1   2   0   1   1   2   1   1   2   0   2   2   2   2   1   1   2   1   0   2   0   1   1   2   0   2   2   1   1   0   1   1   1   0   1   0   1   1   0   2   1   2   1   0   2   1   1   2   2   1   1   1   0   2   2   1   0   1   0   0   1   2   2   0   1   2   2   1   1   1   1   0   1   1   1   2   1   0   2   2   1   0   2   2   1   1   1   0   1   1   0   2   1   2   1   1   1   1   2   2   2   1   0   1   1   0   0   1   0   2   1   1   1   1   2   2   1   0   1   1   1   2   2   2   1   2   0   1   1   1   1   0   0   1   2   0   1   2   2   2   1   1   2   1   0   1   2   0   0   1   0   0   2   1   1   2   1   1   0   1   1   0   1   2   1   1
 MK-2-13                2   0   1   1   1   2   1   1   2   2   2   0   1   1   1   1   0   2   2   1   1   0   0   1   1   2   1   1   0   0   1   1   1   1   2   2   0   1   1   2   1   1   2   0   2   2   2   2   1   1   2   1   0   2   0   2   1   2   0   2   2   1   1   0   1   1   1   0   1   0   1   1   0   2   1   2   1   0   2   1   1   2   2   0   2   2   0   2   2   1   1   1   0   0   1   2   2   0   1   2   2   1   2   0   1   0   1   0   1   2   1   0   2   2   1   0   2   2   1   1   1   0   1   1   0   2   1   1   1   1   1   1   1   1   2   1   0   1   1   0   0   2   0   2   0   1   1   0   1   2   1   0   1   1   1   2   2   2   1   2   2   1   0   1   1   0   1   1   1   0   1   2   2   2   1   1   2   1   0   1   2   0   0   1   0   0   2   1   1   1   1   1   0   1   1   0   1   2   1   1
 MK-2-14                2   1   1   2   1   2   1   1   2   2   2   0   2   1   1   1   0   2   2   1   2   0   1   1   1   2   1   1   0   0   1   1   1   1   2   2   0   1   1   2   1   1   2   0   2   1   2   2   1   1   2   1   0   2   0   2   1   2   0   2   2   0   1   0   1   1   1   0   0   1   1   2   0   2   1   1   1   0   2   1   1   2   2   0   1   2   1   1   1   0   1   1   0   0   1   2   2   0   1   2   2   1   2   0   1   0   1   0   1   1   1   0   2   2   1   0   2   1   1   0   1   0   1   0   0   1   1   1   1   1   1   1   1   1   2   1   0   1   0   0   0   2   0   2   0   1   2   0   1   1   1   0   1   1   0   2   2   2   1   1   2   1   0   2   1   0   1   1   1   0   1   2   2   2   1   1   2   2   0   1   2   0   0   1   0   1   2   1   1   1   1   2   1   1   0   0   1   2   1   2
 MK-2-15                2   1   1   2   0   2   1   1   1   2   2   0   2   1   1   1   0   2   1   0   2   0   1   1   0   2   1   1   0   0   1   2   1   1   2   1   0   1   1   2   1   1   2   0   2   1   2   1   1   1   2   1   1   2   0   2   1   2   0   2   2   0   0   0   1   2   1   0   1   1   2   2   0   2   0   1   1   0   2   1   2   2   2   0   1   2   1   1   1   0   1   1   0   0   1   2   2   0   1   2   1   1   2   0   1   0   1   0   1   1   1   0   2   2   1   0   2   1   1   0   1   0   1   0   1   1   1   1   1   1   1   1   1   1   2   0   0   1   0   1   0   2   0   2   0   1   2   0   1   1   1   0   1   1   0   2   2   2   1   0   2   1   0   2   1   0   1   2   1   1   1   1   1   1   1   1   2   2   0   1   2   0   0   1   1   1   1   1   1   1   1   2   0   2   0   0   1   2   1   2
 MK-2-16                2   1   1   2   0   2   1   0   1   2   2   0   2   1   1   0   0   2   2   0   1   0   1   1   0   2   1   1   0   0   1   2   1   1   2   0   0   1   1   2   1   1   2   0   2   1   2   1   1   1   1   1   1   1   0   2   1   2   0   2   2   0   0   0   1   2   1   0   0   1   2   2   1   2   0   1   2   1   2   1   2   2   2   0   1   1   2   1   2   0   1   1   0   0   1   2   2   0   1   1   1   1   2   0   1   0   0   0   1   0   1   0   2   2   1   0   2   1   1   1   1   0   1   0   1   1   1   0   1   1   1   2   1   1   2   0   0   1   0   0   1   2   1   2   0   1   2   0   1   1   1   0   1   0   0   2   2   1   1   0   2   1   1   2   1   0   1   2   1   1   1   1   1   1   1   0   2   1   1   1   2   0   0   1   1   1   0   1   1   1   1   2   0   2   0   0   1   2   1   2
 MK-3-1                 0   0   2   1   1   0   2   2   1   2   2   1   0   1   2   2   2   1   2   0   1   1   2   0   1   1   1   2   0   2   2   1   1   2   1   2   0   0   1   1   1   0   1   1   2   1   2   0   2   2   2   1   1   1   1   2   1   2   1   1   1   1   2   1   1   2   1   0   0   1   0   2   2   1   1   2   2   1   2   0   0   1   0   1   1   2   0   0   2   1   0   1   1   2   1   1   1   0   0   1   1   0   1   2   1   1   0   1   1   1   1   2   1   1   1   0   1   1   2   1   1   0   0   2   0   1   1   0   1   2   0   0   1   1   2   1   1   2   2   1   1   2   2   1   1   0   1   0   2   2   2   2   2   2   2   2   2   2   0   1   1   2   1   1   1   0   1   2   0   2   0   0   2   2   0   2   1   1   1   1   0   0   0   0   0   1   1   1   1   1   1   1   1   2   0   1   1   1   2   2
 MK-3-2                 0   0   1   1   1   0   2   2   1   1   2   1   0   1   1   2   2   1   2   0   1   1   2   0   1   1   2   2   0   2   2   1   1   2   1   2   0   0   1   1   1   0   1   1   2   1   2   0   2   2   2   2   1   0   0   2   1   2   1   1   1   1   2   1   1   2   1   0   0   1   0   2   1   1   1   2   2   1   2   0   0   1   0   1   1   2   0   0   2   1   0   1   1   1   1   1   1   0   0   1   1   0   0   2   1   0   1   1   1   1   1   2   1   1   1   0   1   0   2   1   1   0   1   2   0   1   1   0   1   2   0   0   1   2   2   1   2   2   2   1   1   2   1   1   1   0   1   0   2   2   2   2   2   2   2   2   2   2   0   1   1   2   1   1   1   0   1   2   1   2   1   0   2   2   0   2   0   1   1   1   0   0   0   0   0   1   2   1   1   1   1   1   1   2   0   1   0   1   2   2
 MK-3-3                 0   0   1   1   1   0   2   2   1   1   2   1   0   1   1   2   2   1   1   0   1   1   2   0   0   1   2   0   0   2   2   1   1   2   1   1   0   0   1   1   0   0   2   1   2   1   2   0   2   2   1   2   1   0   0   2   1   1   0   1   1   1   1   1   1   1   1   0   0   1   0   2   1   1   1   2   2   1   2   0   1   1   0   1   2   1   0   1   2   1   0   1   1   1   1   1   1   0   0   1   1   0   0   2   1   0   1   2   1   1   1   2   1   2   1   0   1   2   2   0   2   0   1   2   0   1   1   0   1   2   0   0   1   1   2   1   1   2   2   1   1   1   1   1   1   0   2   0   1   1   1   2   2   2   2   2   1   1   0   1   1   1   1   1   1   0   1   2   1   1   1   0   2   2   0   2   0   1   1   2   0   0   0   1   2   1   1   1   1   0   1   1   1   2   0   1   0   1   2   2
 MK-3-4                 0   0   1   1   1   0   2   2   1   1   2   1   0   1   1   2   2   1   1   0   0   1   2   0   0   1   1   0   0   2   2   1   2   2   0   1   0   0   1   1   0   0   2   2   2   1   2   0   2   2   1   2   1   0   0   2   1   1   0   1   1   1   1   1   1   1   1   0   0   1   1   2   1   1   1   2   1   1   2   1   1   1   0   0   2   1   0   1   1   1   0   1   1   1   0   2   1   0   0   1   1   0   0   2   1   1   1   2   1   1   0   2   1   1   1   0   0   2   2   0   2   0   1   2   0   1   1   0   0   2   1   0   1   2   2   1   1   2   2   0   1   1   1   1   1   1   2   1   1   1   1   2   2   2   2   0   1   1   1   0   1   2   1   1   1   1   0   2   1   1   1   0   2   2   0   2   0   1   1   2   0   0   0   1   2   1   1   1   1   1   1   1   1   1   0   1   0   1   2   1
 MK-3-5                 0   0   1   1   1   0   2   2   1   1   2   2   0   1   1   2   1   1   1   0   0   1   2   0   0   1   1   0   0   2   2   2   2   1   0   1   0   0   1   1   0   0   2   2   2   1   2   0   2   1   1   2   1   0   0   2   1   0   0   1   2   1   1   1   1   1   0   0   0   1   1   2   1   1   1   2   1   1   2   1   1   1   0   0   2   1   1   1   2   1   0   1   1   2   0   2   1   0   0   1   1   0   0   2   1   1   0   2   1   1   1   2   1   0   1   0   0   2   2   0   2   0   1   2   0   1   0   0   0   1   1   0   0   1   2   1   1   2   2   0   1   1   1   1   1   2   2   0   1   2   1   2   2   2   2   0   1   1   1   0   2   1   1   1   1   1   0   2   1   1   1   0   2   2   1   2   0   1   0   2   0   0   0   1   2   1   1   1   1   1   1   1   1   1   0   1   0   1   2   1
 MK-3-6                 0   0   1   1   1   0   2   2   1   1   2   2   1   1   1   2   0   1   1   1   0   1   2   0   1   1   1   1   0   2   2   2   2   1   0   1   1   0   1   1   0   0   2   2   1   0   2   0   2   1   2   2   1   0   0   1   2   0   0   2   2   1   1   1   1   1   0   0   0   1   1   2   1   1   1   2   1   1   1   1   0   1   0   0   2   1   1   2   2   1   1   1   1   2   0   2   1   0   0   1   2   1   0   2   1   1   1   2   2   1   1   1   1   0   1   0   0   2   2   0   2   0   1   2   0   1   0   0   0   1   1   0   0   1   1   1   1   2   2   0   1   1   1   1   1   2   1   1   2   2   1   2   2   2   1   0   1   1   1   0   2   1   1   0   2   1   1   1   1   1   1   0   1   2   1   1   0   1   0   2   0   0   0   2   2   1   1   1   1   1   1   1   1   0   0   1   1   1   2   1
 MK-3-7                 0   0   1   1   1   0   1   2   1   1   1   2   1   2   1   2   0   1   1   2   1   1   1   0   1   1   1   1   1   2   2   2   0   1   0   1   1   0   1   1   1   0   2   2   1   1   1   0   2   1   2   2   1   0   0   1   2   0   0   2   2   0   1   1   1   1   0   1   0   2   1   2   2   0   1   2   1   1   0   0   0   1   1   0   1   1   1   2   1   1   2   1   1   2   0   1   2   0   1   0   2   1   1   1   1   1   1   2   1   1   1   1   1   0   1   0   0   2   2   0   2   0   1   1   0   1   0   0   1   1   2   0   0   1   1   0   1   2   2   0   1   1   1   1   1   2   0   1   2   2   1   2   2   1   1   0   1   1   1   0   2   1   1   0   2   1   1   1   1   1   1   0   1   1   1   1   0   1   0   2   0   0   0   2   1   1   1   1   1   1   2   1   1   1   0   1   1   0   2   1
 MK-3-8                 0   0   0   1   1   0   1   2   0   2   1   2   1   2   1   2   1   1   2   2   1   1   1   0   1   1   1   0   1   2   2   2   0   1   0   0   2   0   2   1   1   0   1   1   0   1   1   0   2   1   2   2   2   0   0   1   1   0   0   2   2   0   1   0   1   1   0   1   0   2   2   2   2   0   1   2   1   1   0   0   0   1   1   1   1   1   1   2   1   1   2   1   1   2   1   1   2   0   1   1   2   1   1   1   1   0   1   2   1   2   1   1   1   1   1   0   0   2   2   0   2   0   0   1   1   1   0   0   1   1   2   0   1   2   1   0   1   2   2   0   1   1   1   1   1   0   0   2   2   1   1   2   2   1   1   1   1   1   1   0   2   1   0   0   2   0   1   1   1   1   1   0   1   1   1   1   0   1   0   2   0   0   0   1   1   1   1   1   1   1   2   1   2   1   0   2   1   0   2   1
 MK-3-9                 0   0   0   1   1   0   0   2   0   2   0   2   2   2   0   2   2   1   2   2   1   0   1   0   1   2   1   0   1   1   2   2   0   1   0   0   2   0   2   1   1   0   1   1   0   1   0   0   2   2   2   1   2   0   0   1   1   0   0   2   2   0   2   0   1   1   0   1   0   2   2   2   2   0   1   1   0   0   0   0   0   2   1   1   1   1   1   2   1   1   2   1   1   2   1   1   2   1   1   1   2   1   1   1   1   0   1   2   2   2   1   1   2   2   1   0   0   2   2   0   1   1   0   1   1   1   0   0   1   1   2   0   1   2   0   1   1   2   2   0   1   1   1   1   1   0   0   1   2   0   1   2   2   1   1   1   1   1   1   0   2   0   0   0   2   0   2   1   1   1   1   1   1   1   1   1   0   1   0   2   1   0   0   1   1   1   1   1   2   0   2   2   2   1   0   2   2   0   1   1
 MK-3-10                1   0   0   2   1   0   0   2   0   2   1   2   2   2   1   2   2   1   1   2   1   0   1   0   1   2   1   1   2   1   2   2   0   1   0   0   1   1   1   2   1   0   1   1   0   2   0   0   2   2   2   1   2   0   0   1   1   0   0   2   2   0   2   0   1   1   1   1   0   2   2   2   1   0   1   1   0   0   0   1   1   2   1   1   1   1   1   2   1   1   2   1   1   2   1   1   2   1   1   0   2   0   2   1   1   1   1   2   2   2   1   1   2   2   1   0   0   2   2   1   1   1   1   0   0   1   1   0   0   1   2   0   1   2   0   1   1   1   2   1   1   1   1   1   1   0   0   1   1   0   1   2   2   1   1   1   1   1   1   0   2   0   0   0   2   0   2   1   1   1   1   1   1   1   2   1   0   1   0   2   1   0   0   1   1   1   1   1   2   1   2   2   1   1   0   2   2   0   1   1
 MK-3-11                1   0   0   1   1   1   0   2   0   1   1   2   2   2   1   1   2   1   1   1   1   0   1   0   1   2   1   1   2   1   2   1   0   2   0   0   1   1   1   2   1   0   1   1   0   1   0   0   2   2   2   1   2   0   1   1   1   0   0   2   2   0   2   0   1   1   1   1   0   2   2   1   1   1   1   1   0   0   0   2   1   2   1   1   1   1   1   2   1   1   2   1   1   1   1   1   1   1   1   0   2   0   2   1   1   0   1   2   2   2   1   1   2   2   1   0   0   1   2   1   1   0   1   0   0   1   1   0   0   1   1   0   1   2   1   1   1   1   2   1   0   2   2   1   1   0   0   1   1   0   1   1   2   1   1   1   1   0   1   0   2   1   1   0   2   0   1   1   1   1   2   1   1   0   2   1   0   1   0   2   1   0   0   1   1   1   1   0   2   1   2   2   1   1   0   2   2   0   1   1
 MK-3-12                1   0   1   1   1   1   0   2   0   1   1   2   2   2   1   1   2   1   1   1   1   2   1   0   1   2   1   2   2   1   2   1   0   2   0   0   1   1   1   2   1   0   0   1   2   0   0   0   2   2   2   1   1   0   1   1   1   0   0   2   2   1   2   0   1   1   1   2   1   2   2   1   1   1   1   1   0   0   0   2   1   2   1   2   0   1   1   2   1   2   2   1   1   1   1   1   0   1   1   0   2   0   2   1   1   0   1   2   2   2   1   1   1   2   0   0   0   1   1   1   0   0   0   0   0   1   1   0   0   1   1   0   1   2   1   1   1   1   2   0   0   2   2   1   1   0   0   1   1   0   1   1   2   1   1   0   1   1   1   0   2   1   1   0   2   1   1   1   1   1   2   1   1   0   2   1   0   1   0   1   1   1   0   1   1   1   2   1   2   1   2   2   2   1   0   1   2   0   0   1
 MK-3-13                1   0   0   1   1   1   1   2   0   1   1   2   2   2   1   1   2   2   0   1   1   2   0   1   1   2   1   2   2   1   2   1   0   2   1   0   1   1   1   1   1   1   0   1   2   0   0   0   2   0   2   1   1   1   1   1   1   0   0   2   2   0   1   1   0   1   1   2   1   2   2   1   1   1   1   1   0   0   0   2   1   1   1   2   2   0   1   1   2   2   2   1   1   0   0   1   1   1   1   0   1   0   2   2   1   0   1   2   2   1   1   1   1   1   0   0   0   1   1   2   0   0   0   1   0   2   1   0   0   1   1   0   1   2   1   2   1   1   2   0   1   2   2   1   1   0   0   1   1   1   1   1   2   0   1   0   1   1   1   0   2   1   1   0   2   1   1   1   1   1   2   1   1   0   2   1   0   1   0   1   1   1   0   1   1   1   2   1   1   2   2   1   2   1   1   1   2   0   0   1
 MK-3-14                1   1   0   1   1   1   1   2   0   1   1   2   2   2   1   1   2   2   0   1   1   2   0   1   2   2   1   1   2   1   2   1   0   2   1   0   1   1   1   0   1   1   0   1   1   0   0   0   2   0   2   1   2   1   1   1   1   0   2   2   2   0   1   1   0   1   1   2   1   2   2   1   1   1   1   2   0   0   0   2   1   1   1   2   1   0   1   1   2   1   2   0   1   0   0   1   1   1   1   0   1   0   2   2   1   0   1   2   2   1   1   1   1   0   0   0   1   0   1   2   0   0   0   1   1   1   1   0   0   1   1   0   1   2   2   2   1   1   2   0   1   2   1   1   1   0   0   1   0   1   1   1   2   0   1   0   1   2   1   1   1   1   0   0   1   1   2   1   1   1   2   1   0   0   2   1   0   1   0   1   1   1   1   1   1   1   2   1   1   2   2   0   2   1   1   1   2   0   0   1
 MK-3-15                1   1   0   1   1   2   1   2   0   1   1   2   2   2   1   1   2   2   0   1   0   2   0   1   2   2   1   1   2   0   2   1   0   2   1   1   1   1   1   1   1   0   1   2   1   0   0   0   2   0   2   1   1   0   1   1   1   0   2   2   2   1   1   1   1   1   0   1   1   1   2   1   1   1   1   2   2   0   0   2   1   1   1   2   1   0   1   0   2   0   2   0   1   0   0   1   1   2   2   0   1   0   1   2   1   0   1   2   2   1   1   2   1   0   0   0   1   0   1   2   1   0   0   1   1   1   1   0   1   1   1   0   1   2   2   2   1   1   2   0   1   2   1   1   1   0   0   1   0   1   1   1   2   0   1   0   1   2   1   2   1   0   0   0   1   1   2   2   1   1   2   1   0   1   2   2   0   1   0   1   0   1   1   1   1   1   2   1   1   2   2   0   2   1   1   1   2   0   0   0
 MK-3-16                1   1   0   0   1   2   1   2   1   1   1   2   2   1   1   2   1   2   1   1   0   2   0   1   1   2   1   0   2   0   2   1   0   2   1   0   1   1   1   1   1   1   1   2   1   1   0   0   1   0   2   0   1   0   1   1   1   0   2   2   2   0   1   1   1   2   0   1   1   1   2   1   1   1   1   2   2   0   0   1   1   1   1   2   1   0   1   0   2   0   2   0   1   0   0   1   1   2   2   0   1   1   1   2   1   0   1   2   1   1   1   1   1   0   0   0   1   0   1   2   1   1   0   1   1   1   1   2   1   1   1   0   1   2   2   1   1   1   2   0   1   1   1   1   1   0   0   1   0   1   1   1   2   0   1   0   1   2   1   2   1   0   0   0   1   1   2   2   1   1   2   0   0   1   2   2   0   1   1   1   1   1   1   1   2   1   2   1   1   2   1   0   2   1   1   1   2   0   0   0
 MK-4-1                 0   2   1   0   0   0   2   2   1   1   1   2   1   1   0   1   1   1   2   1   2   2   2   1   0   0   1   2   1   1   2   0   2   1   2   0   0   2   1   0   1   2   2   2   1   1   0   1   0   2   0   1   1   1   1   1   1   1   1   1   1   1   0   1   1   1   0   1   1   1   2   0   1   2   2   0   2   2   1   1   2   1   1   0   2   1   0   0   1   1   2   1   0   1   1   0   1   1   1   2   2   1   0   2   2   2   2   2   1   1   1   2   1   1   1   1   0   2   0   1   1   1   2   1   1   1   2   1   0   1   1   2   1   1   2   0   2   1   1   0   1   1   1   1   1   0   0   2   2   0   1   0   1   1   0   1   1   1   2   1   1   0   0   2   0   0   1   1   1   1   0   1   1   1   2   0   1   2   2   2   1   2   1   0   0   1   2   1   1   0   2   2   2   0   1   0   2   1   0   1
 MK-4-2                 0   2   1   0   1   0   2   2   1   1   1   2   1   1   0   1   1   1   2   1   2   2   2   0   1   0   1   2   0   0   2   0   1   1   2   1   0   2   2   1   1   2   2   2   1   1   1   1   0   2   0   1   0   1   0   1   2   1   1   1   1   1   0   2   1   1   0   1   1   1   2   0   1   2   2   0   2   2   1   1   2   1   1   0   2   1   1   0   1   1   2   1   0   1   0   0   1   1   1   2   2   1   0   2   2   1   2   2   1   2   2   1   1   1   1   1   0   2   0   1   1   1   2   1   2   1   2   1   0   1   1   1   1   1   2   0   2   1   1   0   1   1   2   1   1   1   0   2   1   0   1   0   1   1   0   1   0   0   2   1   1   0   1   2   0   0   1   1   1   1   1   1   1   1   2   0   1   2   2   2   0   2   0   1   0   1   2   1   1   1   2   2   2   1   1   0   2   1   0   1
 MK-4-3                 0   2   1   0   1   0   2   2   1   1   1   2   1   1   0   1   1   1   2   1   2   2   2   0   1   0   1   2   0   0   2   0   1   1   2   1   0   1   2   1   1   2   2   2   1   1   1   1   1   2   0   1   1   0   0   1   1   1   1   1   1   1   0   2   1   1   0   1   1   1   2   0   1   2   2   0   2   2   1   1   1   1   1   0   2   1   1   0   2   1   2   1   0   1   0   0   1   1   1   1   2   0   0   2   2   1   2   2   1   2   1   1   1   1   1   1   0   2   0   1   1   1   2   1   2   1   2   1   0   1   1   2   1   1   2   0   1   1   1   0   1   1   2   0   0   1   0   2   1   0   1   1   1   1   0   1   0   0   2   1   1   0   1   1   0   2   1   2   1   0   2   0   1   1   2   0   1   1   2   1   0   2   0   1   1   1   1   1   1   0   2   2   2   0   1   0   2   1   0   1
 MK-4-4                 0   2   1   0   1   0   2   2   1   0   1   2   1   1   1   1   1   1   2   1   2   2   1   0   0   1   1   2   1   0   2   0   2   1   2   1   0   1   2   1   1   2   2   2   1   1   1   1   1   2   0   1   1   1   0   1   1   1   1   1   1   1   0   2   1   1   1   1   1   1   2   0   1   2   1   0   0   2   0   1   1   1   1   0   1   1   0   0   2   1   2   1   0   0   0   0   1   1   1   1   2   0   0   2   2   0   2   2   1   2   0   1   0   2   1   0   0   2   0   0   1   1   2   1   2   1   2   1   1   2   1   1   0   1   2   0   1   1   1   1   1   0   2   0   1   2   0   1   1   0   2   1   0   1   0   1   0   1   2   1   1   0   1   1   0   2   1   2   1   0   2   0   0   1   2   0   1   1   2   1   0   2   2   2   1   1   1   1   1   0   2   1   1   0   1   0   2   2   0   1
 MK-4-5                 0   2   1   0   1   0   1   1   1   1   1   2   1   1   0   2   1   1   2   1   2   2   1   0   0   2   1   2   1   0   2   0   2   1   2   2   0   0   1   0   1   1   2   2   1   1   1   1   1   2   0   1   1   1   0   1   1   1   1   1   1   2   1   2   1   1   0   1   1   1   1   1   1   2   1   0   0   2   0   2   1   1   1   0   1   1   0   0   2   1   2   1   1   1   0   0   1   2   1   1   2   0   0   1   2   0   2   2   1   1   0   1   0   2   2   0   0   2   0   1   1   1   2   1   2   1   2   1   1   2   1   1   0   2   2   0   1   1   1   1   1   0   2   0   1   2   0   1   1   0   2   1   0   0   0   1   1   1   1   1   0   0   1   1   0   2   1   2   1   0   1   0   0   1   2   0   1   2   2   1   0   2   2   2   1   1   1   1   1   0   2   1   1   0   1   0   2   2   1   1
 MK-4-6                 0   2   1   0   1   0   2   1   0   1   1   2   0   1   0   2   1   1   2   1   1   1   1   0   0   2   1   2   1   1   2   0   2   2   2   2   0   1   1   0   2   1   2   2   1   1   1   1   1   2   0   1   1   1   0   1   1   1   1   1   1   2   1   2   1   1   0   1   1   2   1   1   1   2   1   1   0   2   0   2   2   1   1   0   1   1   0   2   2   1   2   1   1   1   1   0   0   2   1   1   2   0   1   1   2   0   2   2   1   1   0   1   0   2   2   0   0   1   0   0   1   1   2   1   2   2   2   2   1   2   1   1   0   2   2   0   1   1   1   1   1   0   2   0   1   2   0   1   1   1   2   1   0   0   1   1   1   1   1   1   0   1   1   1   0   1   1   2   1   0   1   0   0   1   2   0   1   2   2   1   0   1   2   2   0   1   1   0   1   0   2   1   1   0   1   0   1   2   1   1
 MK-4-7                 0   2   1   0   1   0   1   1   0   0   1   2   0   1   0   2   1   1   1   2   1   0   1   0   1   2   1   2   1   1   2   1   1   2   2   2   0   1   1   0   2   1   2   2   1   0   1   1   1   2   0   1   1   1   0   1   1   0   1   1   1   2   1   2   1   1   0   1   1   2   1   1   1   2   1   1   0   2   0   2   2   1   1   0   1   1   0   2   2   1   2   1   1   1   1   0   0   2   2   2   2   0   1   1   2   1   1   1   1   1   1   1   0   2   2   1   0   1   1   1   1   1   2   1   2   1   2   2   1   2   1   0   0   2   2   0   1   1   1   1   1   0   2   0   1   1   1   1   1   1   2   1   0   0   1   0   1   1   1   1   0   1   1   1   0   0   2   2   1   0   1   0   0   2   1   0   1   2   2   1   0   1   2   2   0   1   0   0   1   0   2   1   1   0   1   0   1   2   2   1
 MK-4-8                 0   2   1   0   1   0   1   1   1   0   1   2   0   2   0   2   1   1   1   1   1   0   1   0   1   2   1   2   1   1   2   1   1   2   2   2   0   1   1   0   2   1   2   2   1   0   0   1   1   2   0   1   1   1   0   1   0   0   1   2   1   2   1   1   1   1   1   2   1   2   0   1   1   1   2   1   0   2   0   2   2   2   1   0   1   1   0   2   2   1   2   1   1   1   1   0   0   1   1   2   2   0   1   1   2   1   1   2   1   1   1   2   0   2   2   0   0   1   1   1   1   1   1   1   2   2   2   2   1   2   1   0   0   2   2   1   1   1   1   1   1   1   2   1   2   1   1   0   0   1   2   1   0   0   1   0   1   1   1   1   0   1   2   1   0   1   2   2   1   1   1   0   1   2   1   0   1   2   2   1   0   1   1   2   0   1   0   0   1   0   2   1   1   1   1   1   1   2   2   1
 MK-4-9                 0   2   1   0   1   0   1   1   1   0   1   2   0   2   0   2   2   1   1   1   1   0   1   1   1   2   1   2   1   1   2   0   2   2   2   1   0   1   1   0   2   2   2   1   1   0   0   1   0   1   0   1   1   1   0   1   0   0   1   2   1   2   1   1   1   1   1   2   1   2   0   1   1   1   2   1   0   2   0   1   2   2   1   0   1   1   0   2   1   1   2   1   1   1   1   0   0   1   1   2   2   0   1   1   2   1   1   0   1   1   1   2   0   2   2   0   0   1   1   1   1   1   1   1   2   2   2   2   1   1   1   2   0   2   2   1   1   1   1   1   1   1   2   1   2   2   1   0   1   1   2   1   0   0   1   0   1   2   1   1   0   1   2   1   1   1   2   2   1   2   1   0   2   2   1   0   1   2   2   1   0   1   1   0   0   1   0   0   1   0   2   1   0   2   1   1   1   2   2   1
 MK-4-10                0   2   2   0   1   0   1   1   0   0   2   2   0   1   0   2   2   1   1   1   1   0   1   1   1   1   1   1   1   1   2   0   2   2   2   1   0   1   1   1   2   2   2   1   1   0   1   1   0   1   0   1   1   1   0   2   0   0   1   1   2   1   1   0   1   1   1   2   1   2   1   1   1   1   2   1   0   2   0   1   2   1   1   0   1   0   0   2   1   1   2   1   1   1   0   0   1   1   1   2   2   0   1   0   2   1   1   0   1   1   1   1   0   1   2   0   0   1   0   1   1   1   1   1   2   2   2   2   0   1   2   2   0   2   2   1   1   1   1   1   1   1   1   1   1   2   1   0   1   1   2   1   0   0   0   0   2   2   1   1   0   1   1   1   2   0   2   1   1   2   1   0   2   2   1   1   1   2   2   1   0   0   1   0   0   1   0   0   1   0   2   1   0   2   1   1   1   2   1   1
 MK-4-11                0   2   1   0   2   0   1   1   0   0   2   2   0   1   0   2   2   2   1   1   1   0   1   1   1   2   1   0   1   1   1   0   1   2   2   2   0   2   1   1   1   2   2   1   1   1   1   1   0   1   0   2   1   1   0   2   0   0   1   1   2   1   1   0   1   1   0   2   1   2   2   1   1   1   2   1   0   2   0   1   2   1   1   0   1   0   1   2   1   1   2   1   1   1   0   0   1   1   1   2   2   0   1   0   2   1   0   0   1   1   1   1   0   1   2   0   0   1   0   1   2   1   1   1   2   2   2   2   0   1   2   1   1   2   2   2   2   1   1   0   2   0   1   1   2   2   1   0   1   1   2   1   1   0   0   0   2   2   1   1   0   2   1   1   0   0   1   1   2   2   1   0   2   2   1   2   1   2   2   1   0   0   1   0   0   1   0   0   0   0   2   1   0   2   0   1   1   2   1   2
 MK-4-12                0   2   1   0   2   1   1   1   0   1   2   1   0   1   0   2   2   2   1   1   0   0   1   1   1   2   1   0   1   0   0   0   1   2   1   2   0   1   1   1   1   2   2   1   0   2   1   1   0   0   1   1   1   1   1   2   0   0   2   1   2   1   1   0   1   0   1   2   0   1   2   1   1   1   2   2   0   2   0   1   2   1   1   0   1   0   1   2   1   1   2   1   1   1   1   0   1   1   1   2   2   1   1   2   1   1   0   0   1   1   1   1   0   2   2   0   0   0   0   1   2   1   0   1   2   2   2   2   0   1   2   1   1   2   2   1   2   1   1   0   2   0   1   1   2   2   1   0   1   1   2   1   1   0   0   0   2   2   1   1   0   2   1   1   0   0   1   0   2   2   1   0   2   2   2   2   2   2   2   1   0   0   1   0   0   1   0   0   0   2   2   1   1   2   0   1   1   1   1   2
 MK-4-13                1   2   1   0   2   1   0   1   0   1   2   1   0   1   1   2   2   2   1   0   0   1   1   1   1   2   1   1   1   0   0   0   1   2   1   2   0   1   1   1   2   1   2   1   0   2   1   1   0   0   1   1   1   1   1   2   0   0   1   1   2   1   1   0   0   0   1   2   0   1   2   1   1   1   2   2   0   2   0   1   1   1   1   0   1   0   1   1   1   1   2   1   1   1   1   0   1   1   1   1   2   1   1   2   1   1   0   0   1   1   1   2   0   2   2   0   0   0   0   1   2   1   0   1   2   2   1   2   0   2   2   1   1   2   2   1   2   1   1   0   1   0   1   1   2   2   1   0   1   1   2   1   1   1   0   0   1   0   1   1   0   1   1   1   0   0   1   0   2   2   1   0   1   2   2   2   2   2   2   1   0   1   1   0   0   1   0   0   0   2   2   1   1   1   0   1   1   1   1   2
 MK-4-14                0   2   1   1   2   0   0   1   0   1   2   1   0   1   1   2   1   2   1   0   0   1   1   1   1   2   1   1   1   0   0   0   0   2   1   2   1   1   1   1   2   1   2   1   0   2   1   1   0   0   1   1   1   1   1   2   0   0   1   2   2   1   1   1   0   1   1   2   0   1   2   1   1   0   2   2   1   2   0   1   1   0   1   0   0   0   1   1   1   1   1   1   1   0   1   0   1   1   1   1   2   0   0   2   1   1   0   0   1   1   1   2   0   2   2   0   0   0   1   1   2   1   0   1   2   2   1   2   0   2   2   1   1   2   2   2   1   0   1   0   1   0   1   1   2   2   0   0   1   1   2   1   1   1   1   0   1   0   1   1   0   1   1   1   0   0   1   0   2   2   1   0   1   2   2   1   2   2   2   1   0   1   1   1   0   1   0   0   0   2   2   1   2   2   1   1   2   1   1   2
 MK-4-15                0   2   0   1   2   0   0   1   0   1   2   1   0   1   1   1   1   2   1   0   0   1   1   1   1   2   0   1   1   0   0   0   0   2   1   2   1   1   1   1   2   1   2   1   1   2   1   1   0   1   1   1   1   1   1   2   0   0   1   2   1   1   0   1   0   1   2   2   1   0   2   1   1   0   2   2   0   2   0   1   1   0   1   1   1   0   1   1   1   1   1   1   1   0   2   0   0   1   2   1   2   1   0   2   1   1   0   0   1   1   0   2   0   1   2   0   0   0   1   1   2   1   0   1   2   2   1   2   0   1   2   1   1   2   1   2   1   0   2   1   2   0   1   1   2   2   0   0   1   1   2   2   1   1   1   0   1   0   1   2   0   1   1   1   0   0   1   0   2   2   1   0   2   2   2   1   2   2   2   0   1   1   1   1   0   1   0   0   0   2   2   1   2   2   1   1   2   1   1   0
 MK-4-16                0   2   0   1   2   0   0   1   0   1   2   1   0   1   0   1   1   2   0   1   0   1   1   1   1   1   0   1   1   0   0   0   0   2   1   2   1   1   1   1   2   1   2   1   1   2   1   1   0   1   1   1   1   1   1   2   0   0   1   2   1   1   0   1   0   1   2   2   1   1   2   1   1   0   2   1   1   2   2   1   1   1   1   2   0   0   1   1   1   1   1   1   1   1   2   0   0   1   2   1   2   1   0   2   1   1   0   0   0   1   1   2   1   1   2   1   0   0   2   2   2   1   0   0   2   2   1   2   0   0   2   1   1   2   1   2   1   0   2   2   2   0   1   1   2   2   0   0   1   1   2   2   1   1   1   0   1   0   1   2   0   1   1   1   0   0   1   0   2   2   1   0   1   2   2   1   2   2   2   0   1   2   1   1   0   1   0   0   0   2   1   0   2   1   1   1   2   1   1   0
 MK-5-1                 0   0   1   2   1   2   2   1   2   1   1   1   1   2   0   1   1   0   0   1   1   0   1   1   0   0   2   1   1   0   2   1   2   1   0   0   1   0   1   1   2   2   0   1   2   0   1   2   2   0   1   1   0   2   2   2   0   2   1   2   0   1   0   1   1   2   2   0   1   0   0   1   1   1   1   2   1   1   1   1   1   0   1   1   2   0   0   0   2   1   1   1   1   2   1   1   2   1   2   0   2   1   1   1   2   1   2   0   1   1   1   0   0   1   0   1   1   0   2   2   0   2   2   1   1   2   0   1   1   0   1   1   1   1   0   0   1   1   2   0   1   1   0   1   0   0   2   1   1   2   1   0   1   0   1   1   1   0   1   1   1   2   1   1   1   1   0   1   1   2   0   0   2   1   0   1   1   1   0   1   1   1   1   0   0   1   1   2   2   1   0   0   0   0   1   1   0   0   0   2
 MK-5-2                 1   0   1   2   1   2   2   1   2   1   1   1   1   2   0   1   1   1   0   1   0   0   1   1   1   0   1   1   1   0   1   1   2   2   0   0   1   0   0   1   2   2   0   1   2   0   2   2   1   0   1   1   0   2   2   2   0   2   1   2   0   0   0   1   0   2   2   0   1   1   0   1   1   1   1   2   1   1   1   0   1   0   1   1   1   0   0   0   2   1   1   1   1   2   0   1   2   1   2   0   1   1   1   1   2   1   2   1   1   1   1   0   0   1   0   1   2   0   2   2   0   2   2   1   1   2   0   2   1   0   1   1   2   1   0   0   1   1   2   0   1   1   0   1   0   0   2   1   2   2   1   0   1   0   1   1   1   0   1   1   0   1   1   1   2   1   0   1   1   1   0   0   1   1   0   1   1   1   0   1   1   1   1   0   0   1   2   2   2   1   0   0   0   0   1   1   0   0   1   2
 MK-5-3                 1   0   1   2   1   2   2   1   2   1   1   0   1   2   0   1   1   1   0   0   0   0   1   0   0   0   1   1   1   0   1   1   2   2   0   1   1   0   0   1   1   2   0   1   2   0   2   2   1   0   1   1   0   2   2   2   1   2   2   2   1   0   1   1   0   2   2   1   2   1   1   1   1   1   0   1   1   1   1   1   1   0   1   1   2   0   0   0   2   1   1   1   1   2   0   1   2   1   2   0   1   1   1   1   2   1   1   1   1   1   1   0   0   1   0   1   2   1   2   2   0   2   2   1   1   2   0   2   1   0   0   1   2   1   0   0   1   1   2   0   1   1   0   1   0   0   2   1   2   2   1   0   1   0   0   1   0   0   1   1   0   1   1   1   2   0   0   1   1   1   0   1   1   1   0   1   1   1   0   1   1   2   1   1   0   2   2   2   2   1   0   0   0   0   1   1   0   0   1   2
 MK-5-4                 1   0   1   2   1   2   2   0   2   1   1   0   1   2   0   1   2   1   1   0   0   0   1   1   0   0   1   1   1   0   1   1   2   2   1   1   1   0   0   1   1   2   0   1   2   0   2   2   1   0   1   1   0   2   1   2   1   2   2   2   1   1   1   1   0   2   2   1   2   1   1   1   1   1   0   0   1   1   1   2   1   0   1   0   1   0   0   0   2   0   2   1   1   2   0   1   2   1   2   0   1   1   1   1   2   1   1   1   1   1   0   0   0   1   0   1   2   2   1   2   0   2   2   1   1   2   0   1   1   0   0   1   2   1   0   0   0   1   2   0   1   1   0   1   0   0   2   1   1   2   1   1   1   0   0   1   0   0   2   0   0   1   1   1   2   0   0   1   1   1   1   2   1   1   1   1   0   1   0   1   1   1   0   1   0   2   2   2   2   1   0   0   0   0   1   1   0   0   1   2
 MK-5-5                 1   0   1   2   1   1   2   2   2   1   1   0   1   2   0   1   2   1   1   1   0   0   0   1   0   0   1   0   1   0   1   1   2   2   2   1   1   0   0   1   1   2   0   1   2   0   2   2   1   0   1   1   0   1   1   2   2   2   2   2   1   2   1   1   0   2   2   1   1   1   1   1   1   2   0   1   1   1   0   2   1   0   1   0   1   0   1   0   2   0   2   1   1   1   0   1   2   1   2   0   1   1   1   1   2   2   0   0   0   1   0   0   0   1   0   1   1   2   1   2   0   2   2   1   1   2   0   1   1   0   0   1   1   1   0   0   0   1   1   0   1   1   0   1   0   0   2   1   1   2   1   1   1   0   0   2   0   0   2   0   0   1   1   1   2   1   0   2   1   1   2   2   1   1   1   1   0   1   0   1   1   1   0   1   1   2   2   1   2   2   0   0   0   0   1   1   0   0   1   2
 MK-5-6                 1   0   1   2   1   2   2   2   2   1   1   0   1   2   0   1   2   1   1   1   1   0   0   2   0   2   2   0   1   0   1   1   2   2   2   1   1   0   0   1   0   2   0   2   2   0   2   2   1   0   0   1   0   1   1   2   1   2   2   2   1   2   1   1   0   2   2   1   0   1   0   1   1   2   0   1   1   1   0   1   1   0   2   0   1   0   1   0   1   0   2   1   2   1   0   1   1   1   2   0   1   2   1   2   2   2   0   1   0   1   0   0   0   1   0   1   1   1   0   2   1   2   2   1   1   1   0   1   1   0   0   1   2   1   0   0   1   0   1   0   1   1   0   1   0   1   2   1   1   1   1   1   1   0   0   2   0   1   2   0   0   1   2   1   2   1   0   2   1   0   1   2   1   1   1   0   0   1   0   1   1   1   0   1   1   2   1   1   2   1   0   1   0   0   1   1   0   0   1   2
 MK-5-7                 1   0   1   2   1   2   2   2   1   2   1   0   1   1   0   1   2   0   1   1   1   0   1   2   0   2   1   0   1   0   1   1   2   0   2   1   1   0   0   1   0   1   0   1   1   1   2   2   1   1   0   1   1   1   1   2   1   1   2   2   1   2   1   1   0   1   2   1   0   1   0   1   2   2   0   1   1   1   0   1   1   0   2   0   1   0   1   0   1   0   2   1   2   2   0   1   1   1   1   0   1   2   1   2   2   2   0   1   1   1   0   0   0   1   0   1   1   0   0   2   1   2   2   2   1   2   1   2   1   0   0   1   2   2   0   0   1   0   1   0   1   1   0   1   0   2   2   1   1   2   1   1   1   0   0   2   0   2   2   0   0   1   2   1   2   2   1   2   1   0   2   2   2   2   1   0   0   1   0   1   1   1   0   1   1   1   1   1   2   0   0   0   0   0   0   1   0   0   1   2
 MK-5-8                 1   0   0   2   1   1   2   2   1   1   1   0   1   1   0   1   2   0   1   1   0   0   1   2   0   2   1   0   1   0   1   1   2   0   2   2   1   0   1   2   0   1   1   1   2   0   2   2   1   1   0   1   1   1   1   2   1   1   2   2   1   1   0   2   0   1   2   1   1   1   0   1   2   2   0   1   1   1   0   1   1   0   2   0   1   0   1   0   1   1   2   1   2   2   0   0   1   1   1   0   1   2   0   1   1   2   0   1   1   1   0   0   0   1   0   1   1   1   0   2   1   2   2   2   1   2   2   2   1   0   1   1   2   2   0   0   2   1   1   0   1   1   0   1   0   2   1   1   1   2   1   1   1   0   0   2   0   2   2   0   0   1   2   1   2   2   1   2   1   1   2   1   2   2   2   0   0   1   1   0   1   1   0   0   1   1   1   1   2   0   0   1   0   0   0   1   0   1   1   2
 MK-5-9                 1   0   1   2   1   1   2   2   1   1   0   0   1   1   0   1   2   0   1   1   0   0   1   2   0   2   1   0   1   1   1   1   2   1   2   2   0   0   1   2   0   1   1   1   2   1   2   2   1   1   0   1   1   1   1   2   1   1   2   2   1   1   0   2   0   1   2   1   1   1   0   2   2   2   0   1   1   2   0   1   1   0   2   0   1   0   1   0   1   1   1   1   1   2   1   1   2   1   1   0   1   2   0   1   1   2   0   1   1   1   0   0   0   1   0   1   1   1   0   2   1   1   2   2   1   2   2   2   1   0   1   1   2   2   0   0   2   2   1   1   1   0   0   1   0   2   1   1   1   1   0   1   1   0   0   2   0   1   1   0   0   0   2   1   2   2   0   1   1   1   2   1   2   2   2   0   0   1   1   0   1   0   0   0   1   1   0   1   2   1   0   1   0   0   0   0   0   1   1   2
 MK-5-10                1   0   1   2   1   1   2   2   1   1   0   0   1   1   0   1   2   0   1   2   0   0   1   2   0   2   1   0   1   1   1   1   2   1   2   2   0   0   1   2   1   1   1   1   2   0   1   2   1   1   0   1   1   1   1   2   1   2   2   2   1   1   0   1   0   1   2   1   1   1   0   1   2   2   0   1   0   1   0   1   1   0   2   0   1   0   1   0   0   1   0   1   1   2   1   1   2   1   1   1   2   2   0   1   1   2   1   1   1   1   0   0   0   1   0   1   1   1   0   2   1   1   2   2   1   2   2   2   1   0   1   1   2   2   0   0   2   2   1   1   1   0   0   1   1   2   0   1   1   1   0   1   1   1   0   2   0   1   1   0   0   0   1   1   0   2   0   1   1   1   2   2   2   1   2   0   0   0   1   0   1   0   1   0   1   2   0   1   1   1   0   0   0   0   0   1   0   1   1   1
 MK-5-11                1   0   1   2   1   2   2   2   0   1   0   0   1   1   0   0   2   1   1   2   0   0   1   2   1   2   1   0   1   1   1   1   2   1   2   2   1   0   1   2   1   1   1   2   2   0   1   1   1   2   0   1   1   1   0   2   1   2   2   2   1   2   0   2   0   1   2   1   1   1   0   1   2   2   0   1   0   0   0   1   0   0   2   0   1   0   1   0   0   1   0   1   1   2   1   1   2   1   1   1   2   2   1   1   1   2   1   1   0   1   0   0   0   2   0   2   1   1   0   1   1   1   2   2   1   2   2   2   1   1   1   1   2   2   0   0   2   2   1   1   1   0   1   0   1   1   0   1   0   1   0   1   1   1   0   2   0   1   1   0   0   0   1   1   0   2   0   2   1   1   1   1   2   1   1   0   0   0   1   0   0   0   1   0   1   2   0   1   1   1   1   0   0   1   0   1   0   1   1   1
 MK-5-12                1   0   1   2   1   2   0   1   0   1   0   1   0   1   0   0   1   1   0   2   1   0   1   2   1   2   1   0   1   1   1   1   2   1   2   2   0   0   1   2   1   1   1   2   2   0   1   1   1   2   0   1   1   1   1   2   1   2   2   2   2   2   0   1   0   1   2   1   1   1   0   1   2   2   0   2   0   0   0   2   0   1   2   0   1   1   1   0   0   1   1   1   1   2   1   1   2   1   2   1   2   1   1   1   2   1   1   1   0   1   0   0   0   2   1   2   0   1   0   1   1   1   2   2   1   2   2   2   0   1   1   1   2   2   1   0   2   2   1   1   1   0   1   0   1   1   1   1   0   1   0   1   0   1   0   1   0   1   1   0   0   0   1   1   0   2   1   2   1   1   1   1   2   1   1   1   0   0   1   0   0   0   1   1   0   2   0   1   1   1   1   0   0   1   0   1   0   1   1   0
 MK-5-13                1   0   1   1   1   2   0   1   0   1   0   1   0   2   1   0   2   2   0   2   1   0   1   2   1   1   1   0   1   1   1   1   1   1   2   2   1   0   1   2   2   1   0   2   2   0   1   1   2   2   0   1   1   1   1   0   1   1   2   2   2   2   0   1   0   1   2   1   1   1   0   1   1   2   0   2   2   0   0   2   0   1   2   1   1   1   2   0   0   1   1   2   1   0   0   1   2   1   1   1   2   1   0   1   2   1   2   1   0   2   0   0   0   2   1   2   0   1   0   1   1   2   2   2   1   2   2   2   0   0   1   1   2   2   1   0   2   2   1   1   1   0   1   0   1   1   1   1   0   1   0   0   0   1   0   1   0   1   1   0   0   0   2   1   0   1   1   2   1   1   1   1   1   1   1   1   0   0   1   0   0   0   1   2   0   2   0   1   1   1   1   1   0   1   0   1   0   1   1   0
 MK-5-14                1   0   2   1   1   2   0   1   0   1   0   2   0   2   1   1   1   2   0   2   1   0   1   2   1   1   1   1   1   1   1   1   1   1   2   2   2   0   1   2   2   1   0   2   2   0   1   1   1   2   0   1   1   1   1   1   1   1   2   2   2   1   0   1   0   1   2   1   1   0   0   1   1   1   0   2   1   0   0   1   0   1   2   1   1   0   2   0   0   1   1   2   1   0   0   1   2   1   1   1   2   1   0   1   2   1   1   1   0   1   0   0   0   2   1   2   0   0   0   1   1   2   2   2   1   2   2   2   0   0   1   1   2   2   1   0   2   2   1   1   1   0   1   0   1   1   1   1   0   1   0   0   0   0   1   1   0   1   1   1   0   1   2   1   1   1   1   2   0   1   0   1   1   1   1   1   0   0   1   0   0   0   0   1   0   2   0   0   1   1   1   0   0   1   0   1   0   1   1   1
 MK-5-15                2   1   2   1   1   2   0   1   0   1   0   1   0   2   1   1   1   2   1   1   1   0   1   2   1   1   1   1   0   2   1   1   2   1   2   1   1   0   1   2   2   1   0   2   2   0   2   1   1   2   0   1   1   1   1   1   2   1   1   2   2   0   1   1   0   1   2   1   1   0   0   1   1   0   0   2   1   1   0   1   0   1   2   1   1   0   2   0   0   1   1   2   1   0   0   2   1   1   1   1   2   1   0   1   2   1   1   1   0   1   0   0   0   2   1   2   0   0   0   1   1   2   2   2   1   2   2   2   0   0   1   1   2   2   1   0   2   1   1   1   1   0   1   0   1   0   1   1   0   1   1   0   0   0   1   0   0   1   1   1   0   1   2   1   1   1   1   2   1   1   0   1   1   1   0   1   0   0   1   0   0   0   0   1   0   2   0   1   1   1   0   0   0   1   0   1   0   1   1   1
 MK-5-16                2   1   2   0   1   2   0   1   0   2   0   1   0   2   1   1   1   2   1   2   1   0   1   2   1   0   1   1   0   2   1   0   2   1   1   1   1   0   1   1   2   1   0   2   1   0   2   2   1   2   0   1   0   1   1   1   2   1   1   1   2   0   1   1   1   0   2   1   1   0   0   1   2   0   0   2   1   1   1   2   0   1   2   1   1   0   2   0   0   1   1   1   2   1   0   1   2   1   1   1   1   1   2   1   2   0   1   1   0   1   0   0   0   2   1   2   0   1   0   1   1   2   2   2   1   2   1   2   0   0   1   1   2   2   1   0   2   1   1   1   1   1   1   0   1   0   0   1   0   1   0   0   0   0   1   1   0   1   1   1   0   0   2   1   0   1   1   2   1   1   0   1   1   1   0   1   0   1   1   0   0   0   0   2   0   2   0   1   0   1   0   0   0   1   0   1   0   1   1   1
 MK-6-1                 0   0   1   2   0   2   1   0   1   1   0   1   1   0   1   2   1   1   2   0   2   1   0   2   1   2   1   1   0   2   2   0   1   1   0   0   2   1   2   1   0   0   0   0   1   2   1   1   2   0   1   2   1   2   0   2   2   2   1   0   1   1   0   1   1   0   1   0   1   2   0   2   0   0   0   0   1   1   1   2   1   1   0   1   1   1   0   2   1   1   2   0   0   2   1   0   1   0   0   1   2   1   1   2   1   1   0   2   0   1   1   1   1   0   1   2   0   1   0   1   0   0   2   2   1   0   2   0   2   1   0   1   0   2   1   2   1   2   1   1   1   0   1   2   0   1   1   0   1   1   0   1   1   0   2   2   0   1   1   0   1   1   1   1   1   0   2   1   2   0   1   1   1   1   1   2   1   0   2   0   2   2   1   0   1   1   1   0   1   1   1   1   1   2   1   0   0   1   1   2
 MK-6-2                 1   0   1   2   0   1   1   0   1   1   0   1   1   1   2   2   1   1   2   1   2   1   0   2   1   2   1   1   0   2   2   0   1   1   0   1   2   1   2   1   0   0   0   0   1   2   1   1   2   1   1   1   1   2   0   2   1   2   1   0   1   0   0   2   1   0   1   0   1   2   1   1   1   1   0   1   1   1   1   2   1   1   0   1   2   1   0   2   1   1   1   0   0   1   1   0   1   0   0   1   2   1   1   2   1   1   0   2   0   1   1   1   2   0   1   1   0   1   0   1   0   0   2   2   1   1   1   0   1   1   0   1   0   2   0   2   2   2   1   1   0   0   1   2   0   1   1   1   1   1   0   2   1   0   2   2   0   1   1   0   1   2   1   1   1   0   2   1   2   0   1   1   1   2   1   2   1   0   2   0   2   2   1   1   1   1   0   0   2   0   1   1   1   2   1   0   0   1   1   2
 MK-6-3                 1   0   0   2   1   1   1   0   1   1   0   2   1   1   2   2   1   1   1   2   2   0   0   2   2   2   2   1   1   2   2   0   1   1   0   1   2   1   2   1   0   0   0   0   1   2   1   1   2   1   1   1   1   2   0   2   1   1   1   0   0   0   0   1   1   0   1   0   1   2   1   1   1   1   0   0   1   0   1   2   1   1   0   1   2   1   0   2   1   1   1   0   0   1   1   0   1   0   0   1   2   1   1   2   1   1   0   2   0   1   1   2   2   0   1   1   0   1   0   1   0   0   2   2   2   1   0   0   1   1   0   0   0   2   0   2   2   2   1   1   0   0   1   2   1   2   1   1   1   1   0   2   1   0   2   1   0   1   1   0   1   2   1   1   1   0   2   1   2   0   1   1   0   2   1   2   1   0   2   0   2   2   1   2   2   1   0   0   2   0   1   1   1   2   1   0   1   1   1   2
 MK-6-4                 1   0   0   1   1   1   2   0   1   1   1   2   1   0   2   1   1   0   1   1   2   1   0   2   2   2   1   1   1   2   2   0   1   1   0   2   2   1   2   1   1   0   0   1   1   2   1   0   2   1   1   1   1   2   0   2   1   1   1   0   0   0   0   1   1   0   1   0   1   2   1   1   1   1   0   0   1   1   1   2   1   1   1   1   2   2   0   2   1   1   0   0   0   2   1   0   1   0   1   1   2   0   1   2   1   1   1   2   0   1   1   2   2   0   1   1   0   1   1   2   0   0   2   2   2   0   1   0   1   1   0   0   0   2   0   2   2   1   1   1   0   1   1   2   1   2   1   1   1   1   0   2   1   0   2   0   0   1   1   0   1   1   1   1   1   1   2   1   2   1   1   1   0   2   1   2   1   0   1   0   2   2   1   2   2   0   0   0   2   1   1   1   1   1   1   0   1   1   1   2
 MK-6-5                 1   1   0   1   0   1   2   0   1   1   1   2   1   0   2   1   1   0   1   1   2   1   1   1   2   2   1   0   1   2   2   0   1   1   2   2   2   1   2   1   1   2   0   1   1   2   1   0   2   1   1   1   1   2   0   2   1   0   2   0   0   0   0   1   0   0   1   0   1   2   1   1   1   1   0   1   1   1   2   2   1   1   1   1   2   2   0   2   1   1   0   0   0   1   0   0   2   1   2   1   2   1   1   2   2   1   1   2   0   1   1   2   2   0   1   1   0   1   1   2   0   0   2   2   1   1   1   0   1   2   0   0   0   2   0   2   2   1   1   1   0   1   1   1   0   2   1   1   1   2   0   1   1   0   2   0   0   1   1   0   0   1   2   2   1   1   2   1   1   1   1   1   0   2   1   2   1   0   1   0   2   2   1   2   2   1   0   0   2   1   1   1   0   1   1   0   1   1   1   1
 MK-6-6                 1   1   0   1   0   1   2   1   1   1   1   2   1   0   2   0   1   0   1   1   2   1   1   1   2   2   1   1   1   2   2   0   2   1   2   2   2   1   2   1   0   2   0   1   1   2   1   0   2   1   2   1   1   2   0   2   1   1   2   0   0   0   0   1   0   0   1   0   2   2   0   1   1   1   0   1   1   1   2   1   1   1   1   1   2   2   0   2   1   1   0   0   0   1   0   1   2   0   2   1   2   1   0   2   2   1   1   2   0   1   0   1   1   1   0   1   0   1   2   1   0   0   2   1   1   1   0   0   1   2   0   0   0   2   0   2   1   1   1   1   0   0   2   1   1   2   2   0   0   2   0   1   1   1   2   2   1   0   1   1   0   1   2   2   0   1   2   1   1   0   0   1   0   0   1   1   0   0   0   0   2   2   1   2   1   1   0   0   2   2   1   1   0   1   1   1   0   1   2   1
 MK-6-7                 1   1   0   1   0   2   2   1   1   1   1   1   1   0   1   1   2   0   1   1   2   1   0   1   2   2   1   1   1   2   2   0   2   2   1   2   2   1   1   1   0   2   0   1   1   2   1   0   2   1   2   1   1   2   0   2   1   1   2   0   0   0   1   1   1   0   1   1   2   2   0   1   1   1   0   1   1   1   2   0   1   1   1   2   2   2   1   2   1   1   1   0   0   1   0   1   2   0   2   1   2   1   0   2   2   0   2   1   0   1   0   1   1   1   0   0   0   1   1   1   0   0   2   2   2   1   0   0   1   2   0   0   0   2   0   2   1   2   1   1   0   0   2   1   1   2   2   0   0   2   0   1   1   0   1   2   1   0   1   1   1   1   2   0   1   1   2   1   1   0   0   1   1   0   1   0   0   0   0   0   2   2   1   2   1   1   0   0   2   1   1   1   0   1   1   1   0   1   2   1
 MK-6-8                 1   1   0   1   0   2   2   1   1   1   1   1   1   0   1   1   2   0   1   1   2   1   1   1   2   2   1   2   0   2   2   0   2   2   1   1   2   1   1   1   1   1   1   2   1   2   2   1   2   1   2   1   1   2   0   2   1   1   2   0   0   0   1   1   1   0   1   0   2   1   1   1   1   2   0   1   1   1   2   0   2   1   1   2   2   1   0   1   1   1   1   0   1   1   0   1   2   0   2   1   2   1   0   2   1   1   2   1   0   1   0   1   1   1   0   0   0   1   1   1   0   0   2   1   2   1   0   0   1   2   0   0   0   2   0   2   1   2   1   1   0   0   2   0   1   2   2   1   0   2   0   1   1   0   1   2   0   1   1   1   1   1   1   0   1   1   2   1   1   0   1   1   1   0   1   0   0   0   0   0   2   2   1   2   1   2   0   0   2   1   1   1   0   1   1   1   0   1   2   1
 MK-6-9                 1   1   1   1   0   2   2   1   1   1   1   1   1   0   1   2   2   0   2   1   2   1   1   1   2   2   1   2   0   0   2   0   2   1   1   1   2   2   1   1   1   1   1   2   1   2   1   1   2   1   2   1   1   2   0   2   1   1   2   0   0   0   1   1   1   0   1   0   2   1   1   1   1   2   0   1   1   1   2   0   2   1   1   2   1   1   0   1   1   1   1   0   1   1   1   2   2   1   1   1   2   1   0   1   1   1   2   1   0   1   0   1   1   1   0   0   1   1   1   0   0   0   2   1   2   0   1   0   1   2   0   2   0   2   0   2   2   1   1   0   0   0   2   0   1   2   2   1   1   2   0   1   1   0   1   2   0   1   1   1   1   1   1   0   1   1   2   1   1   0   1   1   1   0   1   0   0   0   0   0   2   2   1   2   1   2   0   1   2   1   0   1   1   1   2   1   0   1   2   0
 MK-6-10                1   1   1   1   0   2   2   1   1   1   1   1   1   1   1   2   2   0   2   0   2   1   1   1   1   2   1   2   0   1   1   1   2   1   1   1   2   2   1   1   1   1   1   2   0   1   1   1   1   1   2   0   1   2   0   2   2   1   2   1   0   0   1   1   1   0   1   0   2   1   1   0   1   2   0   1   1   1   2   0   2   1   1   2   1   1   0   1   2   1   1   1   1   0   2   2   2   1   1   1   2   0   0   2   1   0   0   1   0   2   0   2   1   1   0   0   2   0   1   0   0   0   1   1   2   0   0   0   1   2   0   2   0   2   0   2   2   1   2   0   0   0   2   0   1   1   2   1   1   2   0   1   0   0   1   2   0   1   1   1   1   1   1   0   1   1   2   1   1   0   2   1   1   0   1   0   1   0   0   0   2   2   1   2   1   2   0   1   2   0   0   1   0   0   2   1   0   1   2   0
 MK-6-11                1   1   1   1   0   2   1   1   1   1   1   2   1   1   1   1   2   1   2   0   2   1   1   1   1   2   1   2   0   1   1   1   2   1   1   1   2   2   1   1   1   1   0   1   1   1   1   2   2   1   2   0   1   2   0   2   1   1   2   1   0   0   1   1   1   0   1   0   2   1   1   1   1   2   0   1   1   1   2   0   2   1   1   2   1   2   0   1   2   0   1   1   1   0   2   2   2   1   1   1   1   0   0   2   1   0   1   1   0   2   0   2   0   1   0   0   2   0   0   1   0   1   1   2   1   0   0   0   1   2   0   2   0   2   1   2   1   1   2   0   0   0   1   0   2   1   1   2   1   1   0   1   0   0   1   2   0   1   1   1   1   1   1   1   1   1   2   2   1   0   2   1   1   1   1   0   0   1   0   0   2   2   1   2   1   2   0   1   2   0   0   1   1   0   2   1   0   1   1   0
 MK-6-12                1   1   1   1   0   2   1   1   1   1   1   2   1   1   2   1   2   1   1   0   2   1   1   1   1   1   1   2   0   1   1   1   2   1   1   2   2   2   1   1   1   1   0   1   1   1   1   2   2   1   2   0   1   2   0   2   1   1   1   2   1   0   0   1   1   0   1   1   2   1   1   1   1   2   0   1   1   0   1   1   2   0   0   2   1   2   0   2   2   1   1   0   0   0   2   1   2   1   1   1   1   1   0   2   1   0   1   1   0   2   0   1   0   1   0   0   2   0   0   1   0   1   1   2   1   0   0   0   1   2   1   1   0   2   1   1   1   1   2   1   0   0   1   0   1   0   1   2   1   1   0   1   0   0   1   2   0   1   1   1   1   1   1   1   1   0   2   2   1   0   2   1   1   1   0   0   0   1   0   0   1   2   1   2   1   2   0   1   0   1   0   1   1   0   2   1   0   1   1   0
 MK-6-13                1   2   1   1   0   2   1   1   1   1   1   2   2   1   0   1   2   0   1   0   2   1   1   1   1   1   1   2   0   1   1   0   2   1   1   2   2   2   1   1   1   1   0   1   2   2   2   2   2   1   1   0   1   2   0   2   1   1   1   1   1   0   0   1   1   0   0   1   2   1   1   1   1   2   0   1   1   0   0   0   2   0   0   2   0   2   0   2   2   1   1   0   0   0   2   1   2   1   1   0   0   1   0   2   2   2   1   1   0   1   0   1   0   2   0   0   2   1   1   1   0   1   1   0   1   0   1   0   1   2   1   2   0   2   1   1   1   2   2   1   0   0   1   0   1   0   2   2   1   1   0   0   0   0   1   2   0   1   1   1   1   1   0   1   1   1   2   2   1   0   2   1   1   1   1   0   0   2   0   0   1   1   1   2   1   2   1   1   1   1   0   1   1   0   2   0   0   1   1   0
 MK-6-14                1   2   1   1   1   2   1   1   1   1   1   1   1   1   0   1   2   0   1   0   2   2   1   1   0   1   1   2   1   1   1   0   2   1   1   2   2   2   1   2   1   1   0   1   2   2   2   2   2   1   1   0   1   2   0   1   0   1   1   0   0   0   0   1   1   0   0   1   2   1   1   1   1   2   0   1   1   1   0   0   2   0   1   2   0   2   0   1   1   1   1   0   0   1   2   0   2   1   1   0   0   1   0   2   1   2   1   1   0   1   0   1   1   2   0   0   2   1   0   1   1   1   1   0   0   1   0   0   1   2   1   2   0   2   1   1   1   2   2   1   1   0   1   0   1   0   2   2   1   2   0   0   0   0   1   2   0   1   1   1   1   1   0   1   1   1   1   2   1   0   2   1   1   2   2   0   1   1   1   0   1   1   1   2   1   2   1   1   2   1   0   1   0   0   2   0   0   1   2   0
 MK-6-15                1   2   1   1   1   2   2   2   1   1   1   1   1   1   0   0   2   0   1   0   2   1   0   1   0   1   1   1   1   2   1   0   2   1   1   2   1   2   1   1   1   2   1   1   2   2   2   2   2   1   1   0   1   1   0   1   0   1   2   0   0   0   0   1   1   0   1   1   1   1   1   1   1   2   0   2   1   0   0   0   2   0   1   2   1   2   1   1   1   0   0   1   0   1   2   1   2   1   0   1   0   1   0   2   0   2   1   1   0   1   0   1   1   2   0   0   2   1   0   1   1   0   2   0   0   1   0   0   1   2   1   1   0   2   1   1   1   2   2   1   1   0   1   0   1   0   2   2   2   2   0   0   0   0   1   2   0   1   1   1   1   1   1   1   1   1   1   1   1   0   2   1   1   2   2   0   1   1   1   0   1   1   1   2   0   2   1   1   1   1   0   1   0   0   1   0   0   1   2   0
 MK-6-16                1   1   1   1   2   2   2   2   1   1   0   1   1   2   0   0   2   0   2   1   2   1   0   1   0   1   2   2   1   2   1   0   2   1   1   2   1   1   1   0   1   2   1   1   2   2   2   2   2   1   1   0   0   1   0   1   0   1   2   0   0   0   0   1   0   0   1   1   1   1   1   1   1   2   0   1   1   0   0   0   2   0   1   1   0   2   1   1   1   0   0   1   0   1   2   1   2   2   0   1   0   1   0   2   1   1   1   1   1   1   0   2   0   2   0   0   1   1   0   1   1   0   2   0   0   1   1   0   1   1   0   1   0   2   2   0   1   2   2   1   1   0   0   0   0   0   2   2   2   2   0   0   0   1   1   2   0   1   1   1   1   0   1   2   0   1   1   0   2   0   2   2   1   2   2   1   1   1   1   0   1   1   1   2   0   2   1   1   1   1   0   2   0   0   0   0   0   1   1   0
 
!****************************************** Phenotypic Data **********************************************************
!-100.0 is resevred for missing phenotype
SimulatedTrait1        10.1501    9.6838    8.2361   10.2114   10.3055   12.0869    9.7910    8.4254   10.5696    9.9042    8.9877   10.4426    9.8587   10.5244   10.9652    9.0291    9.8560    9.6494    9.5700   10.5260   10.5159    9.6406   10.2555    7.9926   11.0589    7.8384    9.5278   10.3267    9.2980    9.5073    8.1407   10.2667   10.4351    8.9603    9.1507   10.2057    9.0287    8.4775   11.0986   10.4521   11.0479   10.9021   11.0440    9.7196   11.2068    8.8963   10.3597   11.0061    9.7057    9.8916   11.1172   10.2734   10.9077    8.9784    9.2801   10.9404    9.6828   11.6168   11.0663   10.7659    8.9321   10.9854    8.2895   10.7815    8.6602    8.1607   10.3911   10.6221    8.2738   10.6276   10.2131   10.9200    9.5939    9.8768    8.5470    9.8527   11.5789   11.0107    8.9923    8.9212    9.9346    9.6778    9.6015    9.6723    8.0256   10.4015    9.1025    9.0171    9.0490    9.0964    9.6849    9.7853   11.5047    7.0372    9.0883    8.9689    9.9324   10.0360    7.5188    9.0107    9.4700    9.5869   10.3993   10.3368    8.9144   10.5846   10.2010    9.8996   10.4748   10.0735    9.5978   10.1052   11.1412   10.7802    8.6233    8.8818   10.2207   10.5070   10.2567   10.3959    9.3561    7.5558   10.5718   10.4085    9.8086   10.3385    9.8092   11.2945    9.9360   11.4581    8.6702   10.8246    9.9877    9.7161    9.2360    8.2163   11.4514    9.0408   10.3114   11.1835   11.9576    8.4538    9.6859    8.3133   10.3514   11.0391   10.7251    7.7783    8.5624   10.3231   10.1236    8.9594    9.3382   11.7412    9.6497    9.0901   10.4237    8.7994   10.3170    9.3376    8.9754    9.6744   10.7343    8.3637   11.1347    9.3856    9.8172   10.3922   10.6015   10.2758    9.3467   10.5554   10.9457   10.4680   10.0678    8.9308    9.9821    9.5638    8.9578    9.9123    8.0319   10.9404   11.6383    8.6889    7.7449    8.8937   11.0228   11.6905   11.4431   10.4599   11.5732   11.6210    8.6735    9.0060   10.0004    9.6916    8.7443   10.5716   10.4783    9.9786
 
