# Supplementary material for: Inclusive Composite Interval Mapping of QTL by Environment Interactions in Biparental Populations
Source: PLoS One. 2015 Jul 10;10(7):e0132414. doi: 10.1371/journal.pone.0132414 (PMC4498613; doi:10.1371/journal.pone.0132414)
Supplement: S2 File — (ZIP) [file pone.0132414.s002.zip › F2 population/e=1/run_00020.met]

!**********************Note: lines staring with "!" are remarks and will be ignored in the program********************
!*********************************General Information**********************************
!Assuming F1 = P1 x P2, populations available in QTL IciMapping are: 
!  1, P1BC1F1 = P1 x F1, the first backcrossing where P1 is used as the recurrent parent;
!  2, P2BC1F1 = P2 x F1, the first backcrossing where P2 is used as the recurrent parent;
!  3, F1DH, F1-derived doubled haploids; 
!  4, RIL or F1RIL, recombination inbred lines through the repeated selfing of F1;
!  5, P1BC1RIL, recombination inbred lines through the repeated selfing of P1BC1F1;
!  6, P2BC1RIL, recombination inbred lines through the repeated selfing of P2BC1F1;
!  7, F2, the selfing generation of F1;
!  8, F3, the selfing generation of F2;
!  9, P1BC2F1, the second backcrossing where P1 is used as the recurrent parent; 
! 10, P2BC2F1, the second backcrossing where P2 is used as the recurrent parent;
! 11, P1BC2RIL, recombination inred lines through the repeated selfing of P1BC2F1; 
! 12, P2BC2RIL, recombination inred lines through the repeated selfing of P2BC2F1; 
! 13, P1BC1F2, the selfing generation of P1BC1F1; 
! 14, P2BC1F2, the selfing generation of P2BC1F1; 
! 15, P1BC2F2, the selfing generation of P1BC2F1; 
! 16, P2BC2F2, the selfing generation of P2BC2F1; 
! 17, P1BC1DH, P1BC1F1-derived doubled haploids; 
! 18, P2BC1DH, P2BC1F1-derived doubled haploids; 
! 19, P1BC2DH, P1BC2F1-derived doubled haploids; 
! 20, P2BC2DH, P2BC2F1-derived doubled haploids; 
   7      !Mapping Population (see remarks above)
   2      !Mapping Function (1 for Kosambi; 2 for Haldane; 3 for Morgan)
   2      !Marker Space Type (1 for intervals; 2 for positions)
   1      !Marker Space Unit(1 for centiMorgans; 2 for Morgan)
   6      !Number of Chromosomes (or Linkage Groups)
 200      !Size of the mapping population
   1      !Number of environments
 
!***************************************** Chromosomes and Linkage Maps **********************************************
!Chromosome                 NumMarkers
-CH1                        16
-CH2                        16
-CH3                        16
-CH4                        16
-CH5                        16
-CH6                        16
!Linkage map (Marker name followed by position or the interval length)
 MK-1-1                1     0.000
 MK-1-2                1    10.000
 MK-1-3                1    20.000
 MK-1-4                1    30.000
 MK-1-5                1    40.000
 MK-1-6                1    50.000
 MK-1-7                1    60.000
 MK-1-8                1    70.000
 MK-1-9                1    80.000
 MK-1-10               1    90.000
 MK-1-11               1   100.000
 MK-1-12               1   110.000
 MK-1-13               1   120.000
 MK-1-14               1   130.000
 MK-1-15               1   140.000
 MK-1-16               1   150.000
 MK-2-1                2     0.000
 MK-2-2                2    10.000
 MK-2-3                2    20.000
 MK-2-4                2    30.000
 MK-2-5                2    40.000
 MK-2-6                2    50.000
 MK-2-7                2    60.000
 MK-2-8                2    70.000
 MK-2-9                2    80.000
 MK-2-10               2    90.000
 MK-2-11               2   100.000
 MK-2-12               2   110.000
 MK-2-13               2   120.000
 MK-2-14               2   130.000
 MK-2-15               2   140.000
 MK-2-16               2   150.000
 MK-3-1                3     0.000
 MK-3-2                3    10.000
 MK-3-3                3    20.000
 MK-3-4                3    30.000
 MK-3-5                3    40.000
 MK-3-6                3    50.000
 MK-3-7                3    60.000
 MK-3-8                3    70.000
 MK-3-9                3    80.000
 MK-3-10               3    90.000
 MK-3-11               3   100.000
 MK-3-12               3   110.000
 MK-3-13               3   120.000
 MK-3-14               3   130.000
 MK-3-15               3   140.000
 MK-3-16               3   150.000
 MK-4-1                4     0.000
 MK-4-2                4    10.000
 MK-4-3                4    20.000
 MK-4-4                4    30.000
 MK-4-5                4    40.000
 MK-4-6                4    50.000
 MK-4-7                4    60.000
 MK-4-8                4    70.000
 MK-4-9                4    80.000
 MK-4-10               4    90.000
 MK-4-11               4   100.000
 MK-4-12               4   110.000
 MK-4-13               4   120.000
 MK-4-14               4   130.000
 MK-4-15               4   140.000
 MK-4-16               4   150.000
 MK-5-1                5     0.000
 MK-5-2                5    10.000
 MK-5-3                5    20.000
 MK-5-4                5    30.000
 MK-5-5                5    40.000
 MK-5-6                5    50.000
 MK-5-7                5    60.000
 MK-5-8                5    70.000
 MK-5-9                5    80.000
 MK-5-10               5    90.000
 MK-5-11               5   100.000
 MK-5-12               5   110.000
 MK-5-13               5   120.000
 MK-5-14               5   130.000
 MK-5-15               5   140.000
 MK-5-16               5   150.000
 MK-6-1                6     0.000
 MK-6-2                6    10.000
 MK-6-3                6    20.000
 MK-6-4                6    30.000
 MK-6-5                6    40.000
 MK-6-6                6    50.000
 MK-6-7                6    60.000
 MK-6-8                6    70.000
 MK-6-9                6    80.000
 MK-6-10               6    90.000
 MK-6-11               6   100.000
 MK-6-12               6   110.000
 MK-6-13               6   120.000
 MK-6-14               6   130.000
 MK-6-15               6   140.000
 MK-6-16               6   150.000
!*********************************** Marker Types ********************************************************************
!Co-dominant marker: When heterozygote F1 is present, P1 is coded as 2, F1 is coded as 1, and P2 is coded as 0; Otherwise, P1 is coded as 2, and P2 is coded as 0. 
!Dominant marker: When heterozygote F1 is present, P1 and F1 are coded as 12, and P2 is coded as 0; Otherwise, P1 is coded as 2, and P2 is coded as 0.  
!Recessive markers: When heterozygote F1 is present, P1 is coded as 2, and F1 and P2 are coded as 10; Otherwise, P1 is coded as 2, and P2 is coded as 0. 
!Missing marker is coded as -1. 
 MK-1-1                 1   1   1   1   1   1   0   0   0   0   1   1   0   1   2   1   1   0   1   2   1   1   1   0   1   1   1   1   1   1   0   1   1   1   1   0   1   1   2   0   1   0   0   1   1   1   1   1   0   1   1   2   1   1   1   2   1   0   2   1   1   0   1   1   2   2   2   1   1   1   1   1   1   1   1   1   1   1   2   1   1   1   0   1   1   1   1   1   1   2   1   2   0   1   1   1   1   1   1   1   0   1   1   2   0   1   1   0   1   2   1   1   1   0   2   2   1   0   2   0   1   0   1   1   0   2   1   2   1   0   2   1   1   1   1   1   1   2   1   1   2   1   2   1   2   1   1   0   1   2   1   1   1   1   1   0   1   1   1   0   2   0   1   1   0   1   1   1   1   0   1   0   2   0   2   1   1   0   1   0   1   2   0   1   0   0   2   2   2   1   1   1   1   2   1   2   0   1   1   0
 MK-1-2                 1   1   1   1   0   1   1   0   0   0   0   1   0   1   2   1   1   0   1   1   0   1   1   0   1   1   1   1   1   0   0   1   1   0   1   1   1   2   2   0   1   0   0   1   1   2   1   1   0   1   1   2   1   1   1   2   1   1   2   1   1   0   1   1   1   1   2   1   1   1   1   0   1   1   1   1   1   1   2   1   1   1   0   1   1   1   1   1   1   1   1   2   0   1   1   1   1   1   1   1   0   1   2   1   1   1   1   0   1   2   1   1   1   0   1   2   2   0   2   0   1   0   1   1   0   0   1   2   1   0   2   0   1   1   1   0   1   2   1   2   1   1   2   1   2   1   0   0   1   2   1   1   1   1   1   0   1   1   0   1   2   0   1   0   0   1   1   1   1   0   1   0   2   0   2   1   1   0   1   0   1   2   0   1   0   0   1   2   2   2   1   1   1   2   2   2   0   1   2   0
 MK-1-3                 1   1   1   1   0   1   1   0   0   1   0   2   0   1   2   1   2   0   1   1   0   1   1   0   1   1   1   1   2   0   0   0   2   0   1   1   2   2   2   0   1   0   0   2   1   1   0   1   0   0   1   2   1   1   1   2   1   2   2   1   1   0   0   1   1   1   1   1   1   2   1   0   1   1   1   1   1   1   2   1   0   2   0   1   1   1   1   1   1   1   1   1   1   1   1   1   1   1   1   1   0   1   2   0   1   1   1   0   1   2   1   1   0   0   1   2   2   0   2   0   1   0   1   1   1   0   2   0   1   0   2   0   1   1   1   0   1   1   1   2   1   2   2   1   2   1   0   0   1   1   1   1   1   1   2   0   1   1   0   1   2   0   1   1   0   1   1   1   1   0   1   0   2   1   2   1   1   0   1   0   1   2   0   1   0   0   1   2   2   2   1   1   1   1   2   2   0   1   2   0
 MK-1-4                 2   1   1   1   0   1   1   0   1   1   0   2   0   1   2   1   1   0   0   1   0   1   0   0   1   1   1   1   1   0   0   0   2   0   2   1   2   1   2   0   1   0   0   1   2   1   0   1   0   0   1   2   1   1   1   2   2   2   2   0   1   1   0   1   2   2   1   1   0   2   1   0   2   0   1   1   2   1   2   2   1   2   0   1   1   1   1   0   1   0   1   0   1   1   1   1   1   0   0   1   0   1   2   0   1   1   1   0   1   2   0   1   0   0   1   2   1   1   2   0   1   0   1   1   1   0   2   0   1   1   2   0   1   1   2   0   2   2   1   2   1   2   2   1   1   2   0   1   1   1   1   2   2   1   2   1   1   1   0   1   2   0   1   1   1   1   1   1   1   0   0   0   2   1   2   2   1   0   1   0   1   1   1   1   0   0   1   2   2   1   1   1   1   1   2   2   0   1   2   0
 MK-1-5                 2   1   1   1   1   1   1   0   0   1   0   1   0   1   2   1   1   1   1   1   0   1   0   0   1   2   1   1   1   0   0   0   2   0   2   1   2   0   2   2   1   0   0   1   1   1   0   1   0   0   1   2   1   1   1   2   1   1   2   0   1   1   0   0   2   2   1   2   0   2   1   0   2   0   1   1   1   2   2   1   1   1   0   1   1   1   1   0   0   0   1   1   1   1   1   1   1   0   0   1   0   1   2   0   1   1   0   0   1   2   0   1   0   0   1   2   1   1   2   0   1   0   1   1   2   0   2   0   1   1   2   0   1   1   2   0   2   2   1   2   1   2   2   0   1   2   1   1   1   1   0   0   2   1   2   1   1   1   2   1   2   0   1   1   1   1   0   1   1   0   0   1   2   1   2   2   1   1   1   0   1   1   1   1   0   0   1   2   2   1   1   2   1   1   2   2   0   2   2   0
 MK-1-6                 1   1   2   2   1   2   1   1   1   0   1   1   0   1   2   1   1   1   2   1   0   1   0   1   1   2   0   1   1   0   0   1   2   0   1   1   2   0   2   2   0   0   0   1   1   1   0   1   1   0   1   2   1   2   1   1   1   1   2   0   1   2   0   0   0   2   1   2   0   2   1   0   2   0   1   0   1   2   2   1   1   1   0   1   1   1   2   0   0   1   1   1   1   1   1   1   0   0   1   1   1   1   1   0   1   1   0   0   2   2   0   2   1   0   1   2   2   1   2   0   1   0   2   1   2   0   2   1   0   1   1   1   0   1   2   1   2   2   1   0   1   2   1   0   1   1   1   1   1   1   0   0   2   1   1   1   0   1   2   0   0   0   1   1   1   1   0   1   2   0   0   1   2   1   1   2   2   1   1   1   1   1   1   1   0   1   1   2   2   1   2   2   2   1   2   2   0   2   2   0
 MK-1-7                 1   1   2   2   1   2   1   1   1   1   1   1   0   1   2   1   1   1   2   1   0   1   0   1   1   2   1   1   1   1   0   0   2   0   1   2   1   0   1   1   0   0   0   1   1   1   0   1   1   0   2   2   0   2   2   1   1   1   2   0   1   2   0   0   0   1   1   2   0   2   1   1   2   0   1   0   1   1   2   1   2   1   0   1   1   1   2   0   0   1   1   1   1   1   1   1   0   0   1   1   1   1   1   0   1   1   0   0   2   2   0   2   1   0   2   2   2   1   2   0   1   0   2   1   2   0   1   2   0   1   1   1   0   1   2   1   2   1   2   0   1   2   1   0   1   0   1   1   2   1   0   0   2   1   1   1   1   1   2   0   0   0   1   2   1   1   0   1   2   0   0   1   2   1   1   2   1   0   1   2   1   0   2   1   0   1   1   2   2   1   2   2   2   1   2   2   0   2   2   0
 MK-1-8                 1   1   1   2   1   2   2   1   1   1   1   1   0   1   2   1   0   1   2   1   0   1   1   1   1   2   1   1   1   1   0   0   2   0   1   2   1   0   1   1   0   0   0   2   1   1   0   1   1   0   2   2   1   2   1   1   2   0   1   0   1   1   0   0   0   1   1   2   0   2   2   1   2   0   1   0   2   1   2   1   2   1   0   1   0   1   2   0   0   1   1   1   1   1   0   1   0   0   1   1   1   1   1   0   2   1   0   0   2   2   0   2   1   0   1   2   2   1   2   0   1   0   1   1   2   1   2   2   1   1   0   2   0   1   2   0   1   1   2   0   1   2   1   1   1   0   1   1   2   1   0   0   2   1   1   0   1   1   1   1   0   0   1   2   1   1   0   1   2   0   0   0   2   1   1   2   2   1   1   2   1   0   2   1   0   2   1   2   1   1   2   2   2   1   2   2   0   1   1   0
 MK-1-9                 1   1   1   2   1   1   2   1   1   1   1   1   0   1   1   0   0   1   2   1   0   1   1   1   1   2   1   0   1   1   0   0   2   0   0   2   1   0   1   1   1   0   0   2   1   1   0   1   1   0   2   2   1   2   1   1   2   0   2   0   1   0   0   1   0   1   1   1   0   2   2   0   2   0   1   1   2   0   2   1   2   1   1   1   0   2   2   1   0   1   1   1   2   1   2   1   0   0   1   1   1   1   1   1   2   1   1   1   2   2   0   2   1   0   1   2   1   1   2   0   1   0   1   1   2   1   2   2   1   1   0   1   0   1   2   0   0   1   0   1   2   1   1   1   1   0   1   1   2   1   0   0   2   1   1   1   2   1   1   1   0   1   0   2   1   0   0   1   2   0   0   0   2   1   1   2   2   1   1   2   1   0   2   1   1   2   0   2   1   1   2   1   2   1   1   1   1   1   1   0
 MK-1-10                1   1   1   2   1   1   2   1   1   1   1   1   0   1   1   0   0   1   2   1   0   1   1   1   1   1   2   0   1   1   0   0   2   0   1   2   1   1   1   1   2   0   0   1   1   1   0   1   1   0   2   2   1   2   1   0   2   1   2   0   1   0   1   1   0   2   1   1   0   2   2   1   2   0   0   0   2   0   2   1   2   1   0   1   0   2   2   2   0   1   1   1   2   1   2   1   0   1   1   1   1   1   1   1   2   1   1   1   1   2   0   2   2   0   1   1   1   1   1   0   1   0   1   0   2   1   2   2   2   1   0   1   0   1   2   0   0   1   0   1   1   2   1   1   1   0   1   1   2   1   0   0   2   1   1   1   2   1   1   1   0   1   0   2   1   0   0   1   2   1   0   0   2   1   1   2   0   1   1   2   1   0   2   1   1   2   1   2   1   0   2   1   2   1   1   2   1   1   1   0
 MK-1-11                1   1   1   1   1   1   2   0   0   1   1   1   0   1   1   0   1   1   2   1   0   1   1   0   1   1   1   0   1   1   0   0   1   1   1   2   1   1   1   1   2   0   0   1   2   1   0   1   1   0   1   1   1   1   1   1   0   1   2   1   1   0   1   2   0   2   1   1   0   2   2   1   2   0   0   0   2   0   1   1   2   1   0   1   1   2   2   2   0   1   1   2   2   1   2   1   0   1   0   1   1   1   1   1   2   1   1   1   1   2   0   2   2   0   1   1   0   1   1   0   1   0   1   0   2   2   1   2   2   1   0   2   0   1   1   0   0   1   1   1   1   2   1   1   1   0   1   1   1   1   0   0   2   1   1   1   2   1   1   0   1   1   0   2   1   0   0   1   1   1   0   0   2   1   1   2   0   1   1   2   2   0   2   1   1   2   1   2   1   0   2   1   2   0   1   1   1   2   1   1
 MK-1-12                1   1   1   0   1   1   2   0   0   1   1   1   1   1   1   1   1   1   1   1   0   1   1   0   1   1   1   0   1   0   1   0   1   0   1   2   0   1   1   1   2   0   0   2   2   1   0   1   1   0   1   2   0   2   1   0   0   1   2   1   1   1   1   2   0   2   1   1   0   2   2   1   1   1   0   0   2   0   2   1   2   0   0   1   1   1   2   2   0   1   1   2   2   1   2   1   0   1   0   0   1   1   1   1   2   1   1   1   1   2   0   1   2   0   1   1   1   1   0   0   2   0   1   0   2   2   2   2   2   0   0   2   0   1   1   0   0   1   1   0   1   2   2   1   0   1   1   0   0   1   0   1   2   1   2   2   2   1   1   0   1   1   0   1   1   1   0   1   0   1   1   1   2   1   1   2   0   1   1   2   2   0   2   1   1   2   2   2   1   0   2   1   2   1   1   2   1   2   1   1
 MK-1-13                1   1   1   0   0   1   2   0   0   1   1   0   1   1   1   1   1   1   1   1   0   1   0   0   1   1   1   0   1   0   1   1   1   0   1   2   0   1   1   1   2   0   1   2   2   1   0   1   1   0   1   2   0   1   1   0   1   1   2   1   2   1   1   2   0   2   1   1   0   2   2   1   1   1   1   0   2   0   2   1   0   0   0   1   1   1   2   2   0   1   1   2   2   0   0   1   0   2   0   1   2   2   1   1   2   1   1   0   1   2   0   1   1   0   1   1   1   1   0   0   2   0   0   0   1   0   2   2   2   0   0   2   0   1   2   0   0   1   1   0   0   2   2   1   1   1   1   0   1   1   1   0   2   1   2   2   2   2   1   0   1   1   0   1   1   1   0   2   0   1   1   1   2   1   0   2   0   1   0   2   2   0   2   1   1   1   2   2   1   0   2   1   2   1   1   2   1   2   0   0
 MK-1-14                1   1   1   1   0   1   2   0   0   1   1   1   1   1   2   1   2   1   1   1   0   1   0   0   1   1   1   0   1   0   1   1   1   1   1   2   0   1   1   1   2   0   2   2   2   0   0   1   1   0   2   2   0   1   1   0   1   1   1   1   2   1   2   2   1   2   1   1   1   2   2   1   1   1   1   0   2   0   2   1   0   0   0   1   1   2   2   2   0   1   1   1   2   1   0   1   0   2   0   1   2   2   1   1   2   1   1   1   1   1   0   1   2   0   1   1   1   1   0   0   2   1   0   0   1   0   2   2   1   0   0   2   0   0   2   0   0   1   1   0   0   2   2   1   1   1   1   0   1   1   1   1   2   1   2   2   2   1   2   0   1   1   0   1   1   1   0   2   0   1   1   1   2   1   0   2   0   1   0   2   2   0   2   1   1   2   2   2   1   0   2   1   2   2   1   2   1   2   0   0
 MK-1-15                1   1   0   1   0   1   2   0   0   1   1   1   1   1   2   1   2   1   1   1   0   1   0   1   1   1   2   0   1   0   1   2   1   1   1   2   0   2   1   1   2   0   2   2   1   0   2   1   1   0   0   2   0   1   1   0   1   1   0   0   2   1   2   2   1   2   2   1   1   2   2   1   1   1   2   0   2   0   2   1   0   0   0   1   1   1   2   2   0   1   1   1   1   2   0   1   0   2   0   1   2   2   1   2   1   1   0   1   1   1   1   1   2   0   1   1   1   1   0   0   1   1   0   0   1   0   2   2   1   1   0   1   0   1   2   1   0   1   1   0   0   2   2   1   1   1   1   0   1   1   0   1   2   1   1   2   2   0   2   0   1   1   1   1   1   0   0   2   0   1   0   1   2   1   0   2   0   1   1   1   1   0   1   0   1   2   2   2   0   0   2   1   2   2   1   2   0   2   1   0
 MK-1-16                1   1   0   1   0   1   1   0   0   1   1   1   1   0   1   1   2   0   1   1   0   0   0   1   1   1   2   1   1   1   1   1   1   1   1   2   0   2   1   1   1   0   2   2   0   0   2   1   1   0   0   2   0   1   1   1   1   1   0   0   2   1   2   2   2   2   1   0   1   2   2   2   1   1   2   0   2   0   2   1   0   0   0   1   1   1   2   2   0   1   0   1   2   1   1   1   0   2   0   1   2   1   1   1   1   1   1   1   1   0   1   1   2   0   1   1   1   1   1   0   1   1   0   0   1   0   1   2   1   1   0   1   0   1   2   1   0   1   2   0   1   2   2   0   1   1   2   0   1   1   1   1   2   1   1   1   2   1   2   0   1   0   1   1   1   1   0   2   0   1   0   1   2   1   0   2   1   0   2   1   1   0   1   0   1   2   1   2   1   0   2   1   2   2   1   1   0   2   2   0
 MK-2-1                 1   1   2   2   0   1   1   0   1   0   0   0   0   0   0   1   0   1   1   1   1   1   2   1   2   0   1   2   2   1   0   2   2   1   1   2   1   1   2   1   2   1   1   0   0   0   1   0   1   1   2   1   1   2   0   1   1   1   0   0   0   1   1   1   2   2   0   2   0   1   2   2   1   1   1   1   1   1   1   0   2   2   2   1   1   1   0   2   1   0   2   0   0   1   1   0   0   2   1   0   0   0   1   1   2   1   0   2   1   0   1   1   2   1   1   2   1   2   0   1   1   1   1   1   1   1   2   1   0   0   0   1   1   1   1   1   2   2   1   0   2   0   1   1   2   1   2   2   0   1   0   0   1   1   2   2   1   1   2   0   1   1   0   2   2   2   0   1   1   2   2   0   0   1   2   1   1   1   1   2   0   1   1   1   0   1   1   1   0   0   0   2   2   1   0   1   0   1   0   1
 MK-2-2                 1   2   2   2   0   2   2   0   1   1   0   0   0   0   0   2   0   1   1   1   0   2   2   0   2   0   1   2   2   1   0   2   2   1   1   2   0   1   2   1   2   1   1   0   0   0   1   0   1   1   2   1   1   2   0   1   1   1   0   0   0   1   1   1   2   1   0   2   0   0   2   1   1   1   1   1   1   1   1   0   2   1   1   1   1   1   0   2   1   0   2   0   0   1   1   0   0   2   1   0   0   0   2   1   1   1   0   2   0   1   1   1   2   1   2   2   1   2   1   1   1   1   1   1   0   1   2   1   0   0   0   1   1   1   1   1   2   2   1   0   2   0   1   1   2   1   2   2   0   1   0   0   1   0   2   2   1   1   2   1   1   1   0   2   2   1   0   1   1   2   1   0   1   1   1   1   2   1   1   1   0   1   1   1   0   1   1   1   0   1   0   2   2   0   0   1   1   1   0   1
 MK-2-3                 1   1   2   2   0   2   1   1   1   0   0   0   0   0   0   2   0   1   1   1   1   2   1   0   2   0   1   2   2   1   1   1   2   1   1   2   0   1   2   1   2   1   1   0   0   0   1   0   1   1   2   1   1   2   1   1   1   1   0   1   0   1   1   1   2   1   0   2   0   1   2   1   1   1   1   1   2   2   1   0   2   1   1   1   1   1   0   2   2   0   2   0   0   1   1   0   0   1   1   0   0   0   1   1   0   1   0   2   0   1   1   1   1   1   1   2   1   0   1   1   2   1   2   2   0   1   2   1   0   0   0   1   1   1   1   2   2   2   1   0   2   0   1   1   2   2   2   1   1   0   0   0   1   0   2   2   1   2   2   2   1   1   0   2   2   1   0   1   1   2   1   0   1   1   1   1   2   1   1   1   0   1   1   1   0   1   0   1   0   1   1   2   2   0   0   1   1   1   1   1
 MK-2-4                 0   1   1   2   0   2   1   1   1   0   0   0   0   1   0   2   0   1   1   1   1   2   1   0   1   0   1   2   2   1   1   1   2   1   1   2   0   1   2   1   2   1   1   0   0   0   1   0   0   1   1   0   1   2   1   1   1   1   0   1   0   1   1   1   2   1   0   2   0   1   2   1   1   1   2   1   1   2   1   0   2   1   1   1   1   1   0   2   2   0   2   1   0   1   1   1   0   1   1   1   0   0   1   1   1   1   0   2   0   1   1   0   0   1   2   2   1   0   1   1   2   1   1   2   0   1   2   1   0   0   0   1   1   1   1   2   2   2   1   1   2   0   1   1   2   2   2   1   1   0   0   0   1   0   2   2   1   2   2   2   1   1   0   1   2   1   1   1   1   1   1   0   1   1   1   1   2   2   0   1   0   1   1   1   0   1   0   1   0   1   1   2   2   0   0   1   1   1   1   1
 MK-2-5                 1   1   1   2   0   2   2   1   1   0   0   0   0   2   0   2   0   1   1   1   1   2   1   0   1   0   1   2   2   1   1   2   2   2   1   2   0   1   2   0   2   1   2   0   0   0   1   0   1   1   1   0   1   2   0   1   1   1   0   1   0   1   0   1   2   0   0   2   1   1   2   1   1   1   2   1   0   2   1   0   1   2   1   2   1   1   0   2   2   0   1   1   0   1   1   1   1   1   1   1   1   0   1   1   1   1   0   2   0   1   1   0   0   1   2   2   2   0   1   1   2   1   1   2   0   1   2   1   0   0   0   1   1   0   1   2   2   2   1   1   2   1   2   1   2   2   2   0   1   0   0   0   1   0   2   2   1   1   2   2   1   1   0   1   2   1   2   1   1   1   1   0   1   1   1   1   2   2   1   1   0   1   1   2   0   0   0   1   1   1   0   2   2   1   0   1   1   1   1   1
 MK-2-6                 1   1   1   2   1   2   2   1   1   0   0   0   0   2   0   2   1   1   1   1   1   2   1   0   1   1   1   2   2   1   1   2   2   2   0   2   0   1   2   0   2   1   2   0   0   1   1   0   1   1   1   0   1   1   1   1   1   1   0   1   0   1   0   1   1   0   0   2   1   1   2   1   2   1   2   1   0   2   1   1   1   1   2   1   1   1   1   0   2   0   0   1   0   1   1   1   1   1   1   1   1   0   1   1   1   1   0   1   1   1   1   1   0   1   2   2   2   0   1   1   2   1   1   2   0   1   1   1   1   0   0   2   1   0   1   2   2   2   1   1   1   1   1   1   2   1   2   0   0   0   0   1   1   0   2   2   1   1   2   2   1   1   0   1   1   1   2   1   0   1   1   1   1   1   1   1   2   2   2   1   0   0   1   2   2   0   0   1   1   1   0   2   2   1   0   1   1   1   1   0
 MK-2-7                 1   0   1   1   1   2   2   1   0   1   0   0   0   2   0   2   1   1   1   1   1   2   1   0   1   1   1   2   2   1   2   2   2   2   0   2   0   1   2   0   2   0   2   0   1   1   2   0   1   1   1   0   1   1   1   1   2   1   0   1   0   1   0   1   1   1   0   2   1   1   2   1   2   1   2   2   1   2   1   1   1   1   2   1   1   1   1   0   2   0   1   1   1   1   1   1   2   1   1   1   1   2   1   1   1   2   0   1   1   1   1   1   0   1   2   2   2   0   1   1   2   1   1   1   0   1   1   1   1   0   0   2   1   0   2   2   1   2   1   2   1   2   1   0   2   1   2   0   0   1   0   1   1   0   2   2   1   1   2   2   1   2   0   0   1   1   2   1   1   1   1   1   1   1   1   1   2   1   1   1   0   0   1   2   2   0   0   1   1   1   0   2   2   1   0   1   2   1   1   0
 MK-2-8                 1   1   1   1   1   2   1   1   0   1   1   0   0   2   0   2   1   1   1   0   1   2   1   0   1   0   1   2   2   1   2   2   2   2   0   2   0   0   2   0   2   0   2   0   1   1   1   0   1   1   1   1   1   1   0   1   2   1   1   1   0   1   0   1   1   1   0   2   1   0   2   1   1   1   2   1   1   2   1   1   1   1   2   1   1   1   1   0   2   1   1   1   0   1   1   2   2   1   1   1   1   2   1   1   0   1   0   1   1   1   1   1   0   1   1   1   2   0   1   1   2   1   1   1   0   1   2   1   1   0   0   1   1   0   2   1   1   2   1   2   1   2   1   0   2   1   2   0   0   0   0   1   1   1   1   1   1   1   2   2   1   1   1   0   1   1   2   1   1   1   1   1   1   1   2   1   2   1   0   1   0   1   1   2   2   0   0   1   1   1   0   2   2   1   1   0   2   1   1   0
 MK-2-9                 1   1   1   0   1   2   1   1   0   1   1   0   0   1   0   2   1   1   1   0   1   2   1   1   2   0   1   2   2   1   2   1   2   2   0   1   0   0   2   0   1   0   2   0   1   1   1   0   1   1   1   1   1   1   0   1   1   1   1   1   0   1   0   1   1   1   1   2   1   0   2   1   1   0   1   1   1   2   1   1   0   1   2   1   1   1   1   0   2   1   1   1   0   0   2   2   1   1   1   1   1   2   0   1   1   1   1   1   1   1   2   2   0   1   1   1   2   0   1   0   2   1   2   1   1   1   1   1   1   0   0   1   1   1   2   1   1   2   1   2   1   2   1   0   2   1   2   0   1   0   0   1   1   1   1   1   0   0   2   2   1   1   1   0   1   1   2   1   1   1   1   1   2   1   2   0   1   1   0   1   0   1   2   2   2   0   0   1   0   1   0   2   2   1   1   1   2   1   1   0
 MK-2-10                1   1   1   0   1   2   0   1   0   1   1   0   0   0   0   2   1   1   1   0   1   2   1   1   2   0   1   2   2   1   2   1   2   2   0   0   0   0   2   0   2   0   2   0   1   1   2   0   1   2   1   1   2   1   0   1   2   1   1   1   0   1   0   0   1   1   1   2   1   0   2   1   1   1   2   1   1   2   1   0   1   1   2   1   1   1   1   0   2   2   1   1   1   0   1   2   1   1   1   1   1   2   0   1   1   1   1   1   1   1   1   2   0   1   1   1   2   0   1   0   2   1   2   1   1   1   0   1   1   0   0   1   1   0   2   1   1   2   1   2   0   1   1   0   1   1   2   0   1   0   0   2   1   1   1   1   0   0   2   2   1   1   1   0   1   1   2   0   1   1   1   1   2   1   1   0   1   1   0   1   0   2   2   2   2   0   0   1   0   1   1   2   2   1   0   2   2   0   1   0
 MK-2-11                1   1   1   0   1   2   0   1   0   0   1   0   0   1   0   2   1   1   1   0   1   2   1   0   2   1   0   1   2   1   2   1   2   2   0   0   0   0   2   0   2   0   2   0   1   1   1   0   1   2   1   2   2   1   0   1   2   2   0   1   0   1   1   1   1   1   1   1   1   1   2   1   1   1   2   1   1   2   1   0   1   1   1   1   1   1   1   0   2   2   1   1   1   2   1   2   1   0   1   1   1   2   0   1   1   1   1   1   1   0   1   2   0   1   1   1   2   0   1   0   2   1   2   1   1   1   1   1   1   0   0   1   1   0   2   2   2   2   1   2   0   1   1   0   1   1   2   0   1   0   0   2   1   1   1   1   0   0   2   1   1   1   1   0   2   1   2   0   1   1   1   0   2   1   1   0   1   1   0   1   0   1   2   2   2   0   0   0   0   0   1   1   2   1   0   2   1   0   1   0
 MK-2-12                1   1   1   0   1   1   0   1   1   1   1   0   1   1   0   2   1   2   1   0   1   2   1   0   2   1   0   1   2   1   2   0   2   2   1   1   0   0   2   0   1   0   2   0   1   1   1   0   1   2   1   2   2   1   0   1   2   2   0   1   0   1   2   1   1   1   1   1   1   1   2   1   1   1   2   0   2   2   1   1   1   1   1   1   0   1   1   0   2   2   0   1   1   1   2   1   1   1   0   2   1   2   1   1   1   1   1   2   1   0   1   2   0   1   1   0   2   0   2   1   2   1   2   2   1   1   1   1   1   0   0   0   2   1   2   2   2   2   1   2   0   1   1   0   0   1   2   0   1   1   0   2   1   1   1   1   0   0   2   1   1   2   1   1   2   0   2   0   1   1   1   0   2   1   1   1   1   1   0   1   0   1   2   2   2   0   0   1   1   0   1   0   2   1   1   2   1   0   1   0
 MK-2-13                1   1   1   0   1   1   0   1   1   1   0   0   1   1   0   2   1   2   1   0   1   2   1   1   2   1   0   1   2   1   2   0   2   2   1   0   0   0   1   0   0   0   2   0   2   1   1   1   1   2   0   2   1   1   1   1   2   2   0   1   0   2   1   1   1   1   1   2   2   1   1   1   1   1   2   0   1   2   0   0   1   1   1   1   0   2   1   1   2   2   0   1   1   1   2   2   1   1   1   2   1   2   1   1   1   1   1   1   0   0   1   2   0   1   1   0   2   0   2   2   2   0   2   2   1   1   1   1   1   0   0   0   2   1   1   2   2   2   1   2   0   1   1   0   0   0   2   1   1   1   0   2   1   1   1   1   0   0   1   1   1   2   1   2   2   0   2   1   1   1   1   1   2   1   2   1   1   1   1   2   0   2   2   2   2   0   0   1   1   0   1   0   2   1   1   2   1   1   1   0
 MK-2-14                0   1   1   0   2   1   0   1   2   1   0   0   1   1   0   2   1   2   1   0   1   1   1   1   1   1   0   1   2   1   1   0   2   2   1   0   0   0   0   0   0   0   1   0   2   1   1   1   1   2   0   1   1   1   1   1   1   2   1   1   0   2   1   1   1   1   1   2   2   1   0   1   1   1   2   0   1   2   0   0   2   1   2   1   0   1   1   2   1   1   0   1   1   1   2   2   1   1   1   2   1   2   1   0   1   1   1   1   0   0   1   2   0   1   2   0   1   0   2   2   2   0   2   2   1   1   1   1   1   0   0   0   2   1   2   1   2   1   1   1   1   1   1   0   0   1   1   1   1   1   1   2   1   1   1   1   0   0   1   1   1   2   0   1   2   0   2   1   0   1   1   1   2   0   2   1   1   1   1   2   0   2   2   2   2   0   0   1   1   1   1   0   2   1   1   2   1   1   1   0
 MK-2-15                0   1   2   0   2   1   1   1   2   1   1   0   1   1   0   2   1   2   1   0   1   0   2   1   1   0   0   1   2   1   2   0   2   1   1   0   1   1   1   0   0   0   1   0   2   1   1   2   1   2   1   1   1   1   1   1   1   2   0   1   1   1   1   1   1   1   1   1   2   1   0   1   1   1   2   0   0   2   0   0   1   1   2   0   0   0   1   1   1   1   0   1   1   1   2   1   1   1   1   2   0   2   1   0   0   1   1   1   1   1   1   2   0   1   1   0   1   0   2   2   2   0   2   2   1   1   2   1   1   2   0   1   2   1   2   1   2   1   1   1   1   1   1   0   0   1   1   1   1   1   1   2   1   0   1   2   0   0   1   1   1   2   0   0   2   0   2   1   0   1   0   1   2   0   2   1   1   0   1   1   0   2   2   2   1   0   0   1   1   1   1   0   2   2   2   2   1   1   1   0
 MK-2-16                0   1   0   0   2   1   1   2   2   1   1   1   1   1   1   2   1   2   1   0   1   0   2   1   2   0   0   1   2   1   2   0   2   1   1   0   1   1   1   1   0   0   2   1   1   1   1   2   1   2   1   1   1   2   1   1   1   2   0   1   0   0   1   2   1   1   1   1   1   1   0   1   1   2   2   0   0   2   0   0   1   1   1   1   0   0   1   1   1   1   0   1   1   1   2   1   1   1   1   2   0   1   1   1   0   2   1   1   1   1   1   2   0   1   1   0   1   0   2   2   2   1   2   2   1   1   2   1   1   2   0   1   2   1   2   1   2   1   1   1   0   0   1   0   0   1   1   1   0   2   1   2   1   0   0   2   0   0   1   1   1   2   0   0   2   2   2   1   0   1   0   1   2   0   2   1   2   0   1   2   0   2   2   2   1   0   1   1   1   1   1   0   2   2   2   2   2   1   1   0
 MK-3-1                 0   2   0   1   0   1   2   0   0   0   2   1   2   0   1   1   0   2   2   0   2   2   1   0   1   2   1   1   1   2   1   2   1   1   0   2   1   1   1   1   0   1   1   1   1   0   0   2   0   0   2   2   1   1   2   1   1   0   1   1   0   0   1   0   2   1   1   0   0   2   1   1   1   0   1   1   2   0   0   2   1   1   0   0   2   2   1   2   0   1   1   2   0   1   1   2   1   2   2   1   1   1   1   1   2   1   2   2   0   2   1   1   1   1   1   1   1   0   1   1   1   2   1   1   0   1   1   0   1   1   1   2   2   1   1   1   0   0   1   2   0   2   1   0   1   2   0   1   0   0   1   2   0   0   0   1   1   2   1   0   0   1   1   1   1   1   2   2   1   1   1   2   1   1   1   0   1   1   1   1   2   1   1   2   1   1   0   2   1   0   2   2   2   0   0   1   0   1   1   1
 MK-3-2                 0   2   0   1   0   1   2   0   1   0   2   1   2   0   1   0   0   2   1   0   1   2   1   0   1   2   1   1   1   1   1   2   2   2   0   2   1   1   1   1   0   1   1   1   1   0   0   2   0   0   2   2   1   1   2   1   1   1   1   1   0   0   1   1   2   1   2   0   0   2   2   1   0   0   1   1   2   0   1   2   1   1   0   0   2   2   1   2   2   1   0   2   0   1   1   2   1   2   2   1   0   1   1   1   2   1   2   2   0   2   1   1   1   1   1   2   1   0   1   1   0   1   1   1   0   1   1   0   0   1   1   2   2   0   1   1   0   0   2   2   0   2   2   0   1   2   0   1   0   0   1   1   0   0   0   1   2   2   1   0   0   1   1   1   1   1   2   2   1   1   1   2   0   1   1   0   1   1   1   1   1   1   1   2   0   1   0   2   2   0   2   2   2   0   0   1   0   1   1   2
 MK-3-3                 0   2   0   1   1   1   2   1   1   1   2   1   2   0   1   0   0   2   1   0   1   2   1   0   1   2   1   1   1   1   1   2   2   2   0   1   1   1   1   1   1   2   1   1   1   0   0   2   0   0   1   2   0   1   2   1   1   1   2   1   0   0   1   0   1   1   0   0   0   2   2   0   1   0   0   1   2   0   2   2   1   1   0   0   2   2   1   2   2   1   0   2   0   1   1   2   1   2   2   1   0   2   1   2   2   1   2   2   0   2   1   1   1   1   1   2   1   0   0   1   0   2   2   1   0   1   1   0   1   1   1   2   2   0   1   1   0   0   2   2   0   2   2   0   1   2   0   0   0   0   1   0   0   1   0   1   1   2   0   0   1   1   1   1   1   1   2   2   1   0   1   2   0   1   0   0   1   1   1   1   1   0   1   2   1   1   1   2   1   0   2   2   2   0   0   1   0   1   1   1
 MK-3-4                 0   2   0   1   1   1   2   1   1   1   1   1   2   0   1   0   0   2   2   0   1   2   1   0   1   2   1   2   1   1   1   2   2   2   1   0   1   1   1   1   1   2   1   1   1   0   0   1   0   0   1   2   0   1   2   0   1   2   2   1   0   0   1   0   1   1   0   1   0   2   2   0   2   0   1   2   2   0   2   2   1   1   0   0   2   2   1   2   2   1   0   1   0   1   1   2   1   2   2   1   0   2   1   2   2   2   2   2   0   1   2   1   1   1   2   2   1   0   0   1   0   2   2   1   0   1   1   0   1   1   1   2   2   0   1   1   0   1   2   2   0   2   2   0   1   1   1   0   0   0   1   0   0   0   0   2   1   1   0   1   1   1   1   1   1   1   2   2   1   2   1   2   1   1   0   1   1   1   1   1   1   0   0   2   1   1   1   2   1   0   2   2   1   0   0   1   1   1   1   1
 MK-3-5                 0   2   0   0   2   1   2   1   1   1   1   2   2   0   0   0   0   2   2   0   1   2   1   0   1   2   0   2   1   0   1   0   2   2   1   0   1   1   0   1   1   2   1   1   1   0   0   1   0   0   1   1   0   1   2   0   1   2   2   1   0   0   1   0   0   1   0   1   0   2   2   1   2   0   1   2   2   0   1   2   1   1   0   0   2   2   2   2   2   1   0   1   0   1   2   2   1   2   2   1   0   2   1   1   2   2   2   2   1   1   2   1   1   1   2   2   1   1   0   1   0   2   2   1   0   1   1   1   1   1   1   2   2   0   0   1   0   2   2   2   0   2   2   0   1   1   1   0   0   0   1   0   0   0   1   2   1   1   0   1   1   2   1   0   1   1   2   2   1   1   1   2   1   1   0   0   1   2   0   2   1   0   0   2   1   1   1   2   1   0   2   2   1   0   0   1   2   1   1   1
 MK-3-6                 0   2   0   1   2   1   2   0   1   2   1   0   2   0   0   0   0   2   2   0   1   2   1   0   1   2   0   2   1   0   1   0   2   1   1   0   0   1   0   1   1   2   1   1   1   0   1   1   0   1   1   1   0   1   2   0   1   1   2   1   0   0   1   0   0   1   1   1   0   2   2   1   2   0   1   1   2   0   2   2   1   1   0   1   2   2   2   2   2   1   0   2   1   1   2   2   1   2   2   0   0   2   0   1   2   2   2   2   1   1   2   1   1   1   2   2   1   1   0   1   0   2   2   1   0   2   1   1   1   1   1   2   2   0   0   1   0   1   2   1   0   2   0   0   1   1   1   1   0   0   1   0   0   0   1   2   1   0   0   1   1   2   1   0   1   1   1   2   1   1   2   2   2   1   0   0   1   2   0   2   1   1   0   1   1   1   0   2   1   0   2   1   2   0   0   1   1   1   1   1
 MK-3-7                 1   1   0   1   2   1   2   0   1   2   1   0   2   1   0   1   0   1   2   0   1   2   1   0   1   2   0   2   1   0   1   0   2   1   1   1   0   1   0   1   1   1   1   1   2   1   1   1   0   1   1   1   1   2   1   0   1   1   2   1   0   0   1   0   0   1   1   1   0   2   1   2   2   0   2   1   2   0   2   2   1   1   0   1   1   2   2   2   2   1   0   1   1   1   1   2   2   2   2   0   0   2   1   1   2   2   2   2   1   1   2   0   1   1   2   1   1   0   0   1   0   2   2   1   0   2   1   1   1   1   1   2   2   0   1   1   0   1   2   2   0   2   0   0   1   1   1   1   0   0   0   0   0   0   0   2   1   0   0   2   1   2   1   0   1   2   1   2   2   1   1   2   2   1   0   0   1   2   0   2   1   1   0   1   1   1   0   1   1   1   2   1   1   1   0   0   1   1   1   1
 MK-3-8                 0   1   0   1   2   1   2   1   2   2   2   0   2   1   0   0   0   1   2   0   1   2   1   0   1   2   0   2   1   0   1   1   2   1   1   1   0   1   0   2   1   1   1   1   2   2   1   1   0   0   1   1   1   2   1   0   1   2   2   1   0   0   1   0   1   1   1   1   0   2   1   2   1   0   2   1   2   1   2   2   0   1   0   1   1   1   2   2   2   1   0   2   1   1   1   2   2   2   1   0   0   2   1   1   2   1   2   2   1   1   2   0   1   1   1   1   1   1   0   1   0   2   2   1   0   2   1   0   1   1   1   2   1   0   1   1   0   1   2   2   0   1   0   0   1   0   1   1   0   0   0   0   1   0   1   1   1   0   0   2   1   2   1   0   1   2   2   2   2   0   1   2   2   1   1   0   1   2   0   2   1   1   0   1   1   0   0   1   1   1   2   1   1   0   0   0   1   1   1   2
 MK-3-9                 0   1   0   1   2   1   2   2   2   2   2   0   2   1   0   0   0   2   2   0   1   2   1   1   1   2   0   1   0   0   1   1   2   1   1   1   0   1   0   2   1   2   1   1   2   2   1   1   0   0   0   1   1   2   1   0   2   2   2   1   0   0   1   0   0   2   1   1   0   2   1   2   1   0   2   1   2   1   2   1   0   1   1   2   1   1   2   2   2   1   0   2   1   1   1   2   2   2   1   0   0   0   1   1   2   1   2   2   1   1   2   1   1   1   1   1   1   1   1   1   0   2   2   1   0   2   1   0   1   1   0   1   0   0   1   2   0   1   1   1   0   1   0   0   1   0   1   1   0   1   0   0   1   1   1   1   0   0   1   2   1   2   2   0   1   2   2   2   2   0   1   2   2   1   2   0   1   1   1   1   1   1   0   2   1   0   0   1   1   1   2   0   1   1   0   0   1   1   2   2
 MK-3-10                0   1   0   1   2   1   2   2   2   2   1   0   2   1   1   0   1   1   2   0   1   1   1   2   1   1   0   1   1   0   1   1   2   1   1   1   0   1   0   1   1   2   1   0   2   1   1   1   0   0   1   1   1   2   1   0   2   2   2   1   0   0   1   0   1   1   1   1   0   2   1   2   1   0   1   1   2   1   2   1   0   1   2   2   2   1   2   2   2   2   0   2   2   1   1   2   2   1   1   0   0   0   1   1   2   1   2   2   1   1   1   1   1   1   1   1   1   1   1   1   0   2   2   1   0   2   1   0   1   2   1   2   0   0   1   2   0   1   1   1   0   1   0   0   2   0   1   0   0   0   0   0   2   1   1   1   0   0   2   2   1   2   2   0   1   1   2   2   1   0   1   2   2   1   2   0   1   1   1   1   1   1   0   2   1   0   0   0   0   1   2   0   1   1   0   1   1   0   2   2
 MK-3-11                0   2   1   1   1   1   2   2   2   2   0   0   2   1   1   0   1   1   2   0   1   1   1   2   0   1   0   1   1   2   1   1   2   0   1   0   0   1   0   1   1   2   1   0   2   1   1   1   0   0   1   1   1   1   1   0   1   2   1   1   0   1   1   0   1   1   1   1   1   2   1   2   1   0   1   2   1   1   2   1   0   1   2   2   2   0   2   2   1   2   0   2   1   2   1   2   2   1   1   0   0   0   1   1   2   1   2   2   1   1   1   0   1   1   0   1   1   1   1   1   0   2   2   1   0   2   1   0   1   2   0   1   1   0   1   2   0   1   1   0   0   1   0   0   2   1   1   0   0   0   0   0   0   1   1   1   0   0   2   2   1   2   2   0   1   1   2   1   1   0   1   2   2   1   2   1   1   1   1   0   0   1   0   2   1   0   0   0   0   2   2   0   1   1   1   1   1   1   1   2
 MK-3-12                0   2   1   1   1   1   2   2   2   2   1   0   2   1   1   0   1   1   2   0   1   1   1   2   0   1   0   1   1   2   1   2   2   0   1   0   1   2   1   1   1   2   1   0   2   1   1   1   0   0   1   0   1   1   1   0   1   2   1   0   0   1   1   0   1   1   1   0   1   2   1   2   1   0   1   2   1   1   2   1   0   1   2   2   2   0   2   2   1   2   0   1   1   2   1   2   2   1   1   0   1   0   1   1   1   1   2   2   1   1   1   0   1   0   0   1   1   1   1   2   1   1   2   0   0   2   0   0   1   2   0   1   0   0   1   2   1   1   1   0   0   1   0   0   2   1   1   0   0   0   2   0   0   1   0   1   0   0   2   1   1   2   2   0   1   1   2   1   1   0   0   2   1   1   2   1   1   1   1   0   0   1   1   2   1   0   0   0   0   2   2   0   1   1   1   1   2   1   1   2
 MK-3-13                0   2   1   1   1   1   2   2   2   1   1   0   1   1   1   0   1   1   2   0   1   2   1   2   0   1   0   1   1   2   1   2   2   0   1   0   1   2   0   1   1   2   1   0   2   1   1   1   0   0   1   0   1   1   1   0   1   2   1   0   0   1   1   0   1   2   1   0   1   2   1   2   1   0   1   2   1   1   1   1   0   1   2   2   2   0   2   1   1   2   0   1   1   2   1   1   2   1   0   0   1   1   1   1   1   1   2   2   1   1   1   0   1   0   0   1   1   1   1   1   0   1   1   0   0   2   0   0   1   1   0   1   0   0   1   1   1   1   1   1   1   2   0   1   2   0   1   0   0   0   1   0   1   1   0   1   0   0   2   1   1   2   2   0   1   1   2   2   1   0   0   2   1   1   2   1   1   1   1   0   0   0   1   1   1   0   1   1   0   2   1   0   1   1   1   1   2   1   1   2
 MK-3-14                0   2   1   1   1   1   2   2   2   1   1   0   1   1   2   0   1   2   2   0   1   2   1   2   0   1   0   1   1   2   1   2   1   0   1   0   1   2   0   1   1   2   0   0   2   1   1   1   0   0   1   0   1   1   1   0   1   2   1   0   0   1   1   1   1   2   1   0   0   2   1   1   1   0   2   2   1   1   0   1   0   1   2   2   2   0   2   1   1   2   0   1   2   2   1   1   2   1   0   0   2   2   1   1   1   1   2   2   1   0   1   0   1   0   0   1   2   1   1   1   0   1   1   0   0   2   0   1   1   1   0   1   0   0   1   1   1   1   1   1   1   2   1   1   2   0   0   0   0   0   1   1   1   1   0   1   0   0   2   1   1   2   2   0   1   1   2   2   1   0   0   2   1   1   2   1   1   1   1   0   0   0   1   1   0   0   1   1   0   2   1   1   1   1   1   1   2   1   1   2
 MK-3-15                0   1   2   1   1   1   2   2   2   1   1   0   1   0   1   0   1   1   2   0   1   2   1   1   0   1   0   1   1   2   1   1   1   0   1   0   1   2   0   0   1   1   0   0   1   1   1   2   0   0   1   0   1   1   1   0   0   1   1   0   1   1   1   0   1   2   1   0   0   2   2   1   1   1   1   2   1   1   0   1   0   1   2   2   2   0   2   1   1   2   0   1   2   2   1   1   2   1   0   0   2   2   1   2   0   1   2   2   2   0   1   0   1   0   0   0   2   1   1   1   0   1   1   0   0   2   1   1   1   1   1   1   0   0   0   1   1   1   1   1   1   2   1   1   2   1   1   0   1   0   1   0   1   2   0   1   0   0   2   1   1   2   2   0   1   1   2   1   1   1   0   2   1   1   2   1   1   2   1   0   0   0   1   1   0   0   1   1   0   2   1   1   1   1   1   1   2   1   1   1
 MK-3-16                0   1   2   1   1   1   2   2   2   1   1   0   1   0   0   0   0   1   1   0   1   0   1   1   1   1   0   1   1   2   1   1   1   0   1   0   0   2   2   0   1   1   0   0   2   1   1   2   0   0   0   0   2   1   1   1   0   1   1   0   1   1   1   1   1   2   1   0   2   2   2   1   1   1   0   2   1   1   0   1   0   1   1   2   2   1   1   1   1   2   0   1   2   2   1   1   2   1   0   1   2   2   1   1   0   1   2   2   2   0   0   0   1   1   0   0   2   1   1   1   0   1   1   0   0   2   0   2   1   1   1   2   0   0   0   1   1   1   1   1   1   2   0   1   2   1   1   0   1   0   1   0   0   1   0   1   0   0   1   1   1   2   1   0   2   1   2   1   1   1   0   2   1   1   2   1   1   2   0   0   0   0   1   1   0   0   1   2   0   2   1   2   1   1   1   1   2   1   1   1
 MK-4-1                 1   1   1   0   0   1   2   1   2   0   2   2   2   1   1   1   1   2   1   0   1   0   2   1   1   0   2   1   0   2   1   1   1   1   1   0   0   2   1   1   1   1   0   0   2   0   1   2   1   1   1   2   1   0   1   2   1   2   1   2   1   1   1   1   2   2   1   1   0   2   0   1   0   1   1   1   1   1   1   2   2   1   2   0   1   1   2   1   2   2   2   0   1   1   1   2   1   1   0   1   1   0   0   1   1   1   0   0   0   2   2   1   0   1   1   2   0   1   1   2   0   0   1   0   1   1   2   0   2   1   1   0   1   1   2   1   2   0   2   1   2   0   1   2   1   2   1   2   1   0   1   1   1   0   1   2   2   1   0   1   1   0   2   2   2   1   0   1   1   2   1   2   0   0   0   0   1   1   1   1   1   1   1   2   0   0   1   2   1   1   1   1   0   2   0   1   1   1   1   0
 MK-4-2                 1   1   1   0   0   2   2   1   2   0   2   2   2   1   2   1   0   2   1   2   2   0   2   1   1   0   2   1   0   2   1   1   1   1   2   1   0   2   1   1   1   2   0   0   2   0   1   2   1   1   1   2   0   0   0   2   1   2   0   2   0   2   1   1   2   2   1   1   0   2   0   1   1   1   1   1   0   1   1   2   2   1   1   0   1   1   2   1   1   0   2   1   0   1   1   2   2   1   0   1   0   0   0   1   1   1   1   1   0   2   2   2   1   1   1   2   0   0   1   2   0   0   1   0   0   1   2   0   1   1   2   0   1   1   2   1   2   0   2   1   1   1   1   2   1   2   1   2   1   0   1   1   1   0   0   2   2   1   0   1   1   0   2   2   2   1   0   1   1   2   1   2   1   0   0   1   1   1   0   1   1   1   1   2   0   1   1   1   1   1   1   1   1   2   0   1   1   1   1   0
 MK-4-3                 1   1   1   0   1   2   2   1   2   0   2   1   2   1   2   1   0   2   1   2   2   1   2   1   1   0   2   1   0   1   1   1   1   1   2   1   0   2   0   1   1   2   1   0   2   0   0   2   1   1   1   2   0   0   0   2   2   2   1   2   0   2   1   1   2   2   1   1   0   2   0   1   1   2   1   1   0   0   0   1   1   1   1   0   1   1   2   1   0   2   1   1   0   1   1   2   2   0   0   1   0   0   0   1   1   1   1   1   1   2   2   2   0   1   1   2   1   1   2   2   1   0   1   0   0   1   2   0   1   1   2   0   0   0   2   1   2   1   1   0   1   1   1   1   1   1   1   2   1   0   1   1   1   0   0   2   2   0   0   1   1   0   2   2   2   1   0   1   2   2   1   2   1   0   0   2   2   1   0   1   0   1   1   2   0   1   1   1   1   1   1   0   1   2   0   1   1   1   1   0
 MK-4-4                 1   1   1   0   1   1   2   1   2   0   2   1   2   1   2   1   0   2   1   2   2   1   2   1   1   0   2   1   0   1   1   1   1   1   2   1   0   1   0   0   0   2   2   1   2   0   0   1   1   1   1   1   0   0   0   2   2   1   2   2   0   2   1   1   2   2   1   1   0   1   0   1   1   2   1   1   0   0   0   1   1   1   1   0   1   1   2   1   0   2   1   1   0   1   1   2   1   0   0   1   0   0   0   1   1   1   1   1   1   2   2   2   0   1   1   2   1   1   2   2   1   0   1   0   0   1   2   1   1   1   2   0   1   1   2   1   1   1   1   0   1   1   1   1   1   1   1   1   1   0   1   0   1   0   0   2   2   0   0   1   2   1   2   2   2   2   0   1   2   2   0   2   1   0   0   2   2   1   1   2   1   1   1   2   0   1   2   1   1   1   0   0   2   2   0   1   1   1   1   0
 MK-4-5                 1   1   1   0   1   1   2   1   2   1   2   1   1   1   1   1   2   2   2   2   1   1   2   1   1   0   0   1   0   1   2   1   1   1   1   2   0   1   0   0   0   1   2   1   2   0   0   1   0   1   1   1   0   0   0   2   2   1   2   2   0   2   1   1   2   1   1   1   0   1   0   0   0   2   1   1   1   1   0   1   1   0   1   0   2   1   1   1   0   2   1   1   0   0   1   2   1   0   0   1   0   0   1   1   1   1   1   2   1   2   2   2   0   1   1   2   1   1   2   2   1   1   1   0   0   1   1   1   0   1   2   0   1   1   1   1   1   1   1   0   1   1   1   1   2   1   1   1   1   0   0   0   1   0   0   2   2   0   0   0   1   1   2   2   2   2   0   1   2   2   1   1   1   1   1   2   2   1   1   2   1   1   1   1   0   1   2   1   1   1   1   0   2   2   1   1   1   1   1   0
 MK-4-6                 0   1   1   0   1   1   2   1   2   1   2   1   1   1   1   1   2   2   2   2   1   1   2   2   2   0   0   1   0   0   2   1   1   1   1   1   0   1   0   0   0   1   2   1   2   0   0   2   0   0   1   1   0   0   0   2   2   1   2   2   0   2   1   1   1   2   1   1   0   1   0   1   0   1   1   1   1   2   0   1   1   0   0   0   1   1   1   1   0   2   1   0   0   0   1   2   1   0   1   1   0   0   1   1   1   1   1   2   1   1   2   2   0   0   1   2   0   1   1   2   1   0   1   0   0   1   1   1   0   1   2   0   1   2   1   1   1   1   1   0   1   0   1   1   1   1   1   1   1   0   0   0   0   0   0   2   2   0   1   0   1   1   2   2   1   2   0   1   2   2   1   1   1   1   1   1   2   1   0   1   1   2   0   1   0   1   1   2   1   1   1   0   2   2   0   2   0   2   0   0
 MK-4-7                 0   1   1   0   1   2   2   1   2   1   2   1   1   1   1   1   2   2   2   2   1   1   2   2   2   0   1   1   0   0   2   1   1   1   1   1   0   2   0   0   0   2   1   1   1   0   0   2   0   0   1   2   0   1   0   2   2   1   2   2   0   2   2   2   1   2   1   1   1   1   0   1   0   1   1   1   1   2   1   1   2   0   0   0   1   1   1   1   0   2   1   0   0   0   1   1   1   1   1   1   0   0   1   1   1   1   1   2   1   1   2   2   0   0   1   2   1   1   1   2   1   0   1   0   0   1   1   1   0   1   2   1   1   2   1   1   1   1   1   1   0   0   1   1   1   1   1   1   1   0   0   0   0   0   0   2   2   0   0   0   1   1   1   2   1   2   0   1   2   2   2   1   1   1   1   1   2   1   0   0   1   2   0   2   0   2   1   2   1   1   1   1   2   2   0   2   0   2   0   0
 MK-4-8                 0   1   1   0   1   1   2   1   1   2   1   0   1   1   2   1   2   2   2   2   1   1   2   2   2   0   1   2   1   0   2   1   1   1   1   1   0   2   0   0   0   2   1   1   1   0   1   2   0   0   1   2   0   1   0   2   2   1   2   2   0   2   2   2   1   2   1   1   1   2   0   1   0   1   1   1   1   2   2   1   1   1   0   0   1   1   1   1   0   2   1   0   0   0   1   1   1   1   1   1   0   0   1   1   1   1   1   2   1   1   2   2   0   0   1   1   1   1   1   2   1   0   1   0   0   0   1   1   0   1   2   1   0   1   1   2   1   1   1   1   0   0   1   1   1   1   1   1   1   0   0   0   1   0   0   2   1   0   0   0   2   1   1   2   1   2   0   1   2   1   2   1   1   2   1   1   1   1   1   0   1   1   0   2   0   1   1   2   1   1   1   1   2   1   0   2   0   2   0   0
 MK-4-9                 0   0   1   0   0   0   1   1   1   2   1   1   1   1   0   1   2   2   2   2   1   1   2   2   1   0   2   2   1   0   2   1   1   1   1   1   0   2   1   0   0   2   1   1   1   0   1   2   0   0   1   2   0   1   1   2   2   1   2   1   0   1   2   2   1   2   1   1   1   2   0   1   0   1   1   1   1   2   2   1   1   1   0   0   1   1   1   1   0   2   1   0   0   0   1   1   1   0   1   1   0   0   1   1   0   0   1   2   1   0   2   2   0   0   1   0   1   1   1   2   1   0   1   1   0   1   1   1   1   2   2   1   0   1   1   2   1   1   1   1   0   0   1   1   1   1   1   1   0   0   0   0   1   0   0   2   1   0   0   0   2   1   1   2   1   2   0   1   2   0   1   2   1   2   1   2   1   1   1   0   1   1   0   2   0   1   1   1   1   1   1   1   2   0   0   2   0   2   0   0
 MK-4-10                0   0   1   1   1   0   1   1   1   2   1   1   1   2   0   1   2   2   2   1   1   1   2   1   1   0   2   0   1   0   0   1   1   1   1   1   0   2   1   0   0   2   1   1   2   0   1   2   0   0   1   2   0   1   1   1   2   1   2   2   0   1   2   2   1   2   1   1   1   2   0   1   0   2   0   1   1   2   2   1   1   0   2   0   1   1   1   1   0   2   1   1   0   0   1   1   2   0   1   1   0   1   1   1   1   0   1   2   2   0   2   1   0   0   1   0   1   1   1   2   1   0   1   1   0   1   1   1   1   2   2   1   0   1   1   2   1   1   1   1   0   1   1   1   1   1   1   1   0   0   0   0   1   0   0   2   1   0   0   0   2   1   1   2   1   2   0   1   2   0   2   2   1   2   1   2   1   2   1   0   1   1   0   2   0   1   2   1   1   1   1   1   1   0   0   2   0   2   0   0
 MK-4-11                0   0   1   1   1   1   1   1   1   2   1   1   2   1   0   1   2   2   2   1   1   1   2   1   1   0   2   0   1   0   0   1   1   1   1   1   0   2   1   0   0   1   1   1   2   0   1   2   0   0   1   1   0   0   1   0   2   1   1   2   0   1   1   2   1   2   1   1   1   1   0   1   0   1   0   1   1   1   2   1   1   0   0   0   0   1   1   1   0   2   1   2   0   0   1   1   1   0   1   1   0   1   1   1   1   0   1   2   2   0   2   1   0   1   1   0   2   1   1   2   1   0   1   1   0   1   1   1   1   1   2   0   0   2   1   1   1   1   1   1   0   1   1   1   1   1   1   1   0   0   0   0   1   0   0   2   1   0   0   0   2   1   0   1   1   2   0   1   1   0   1   2   0   2   1   2   1   2   1   2   0   1   1   2   0   1   2   0   1   1   2   1   1   0   0   2   0   0   1   0
 MK-4-12                0   0   0   1   1   1   1   1   1   2   1   1   1   1   0   0   1   1   2   1   0   1   2   1   1   0   2   0   0   0   0   1   1   1   1   1   1   2   1   0   0   1   0   1   2   1   1   2   1   0   2   1   1   0   1   0   2   1   1   1   0   0   1   2   1   2   1   1   1   1   0   1   0   1   0   1   1   1   2   1   0   0   1   0   0   1   1   1   1   2   1   2   0   0   1   1   1   0   1   0   0   1   1   1   1   0   1   2   2   1   2   1   1   0   1   0   2   1   0   2   2   0   1   1   0   1   1   1   1   1   2   1   0   2   1   1   1   1   1   1   0   1   1   1   1   1   1   1   1   0   0   0   1   0   0   2   1   0   0   0   2   1   0   1   1   2   0   1   1   0   1   2   0   2   0   2   1   2   0   2   0   1   1   2   0   1   2   1   1   1   2   0   1   0   0   2   0   0   1   0
 MK-4-13                0   1   0   2   0   1   1   1   1   2   1   1   2   1   0   0   1   1   2   1   0   1   2   1   1   0   0   0   0   0   0   1   1   1   1   2   1   1   1   0   1   1   0   1   2   1   1   2   1   1   1   1   1   0   1   0   2   1   1   0   0   0   1   2   1   2   1   1   1   1   0   1   1   1   0   1   0   1   2   1   1   0   1   0   0   1   1   1   2   2   1   2   0   0   0   0   1   0   1   1   0   1   0   0   1   0   1   2   2   1   1   1   1   0   1   0   2   1   0   2   2   0   1   1   0   0   1   1   1   1   1   2   0   2   0   1   1   1   0   2   0   1   1   1   1   1   1   1   1   0   0   0   1   2   0   2   1   0   0   1   2   0   0   0   1   2   0   1   1   0   1   2   0   1   0   2   2   2   2   2   0   1   2   2   0   1   1   1   1   1   2   1   1   0   1   2   0   0   0   0
 MK-4-14                0   0   1   2   0   1   1   1   0   1   1   1   2   1   0   0   1   1   2   1   0   1   2   1   0   0   1   1   0   0   0   1   1   1   1   2   1   1   1   0   1   1   1   1   2   1   2   1   2   1   1   1   1   0   1   0   2   1   0   0   0   0   1   2   1   2   1   0   1   1   0   1   1   1   0   0   0   1   1   0   1   0   1   0   0   1   1   1   1   2   1   2   0   0   0   0   1   0   1   1   1   1   1   1   2   0   1   2   2   1   1   1   1   0   1   0   2   1   0   2   2   1   0   1   1   0   1   1   1   1   1   2   0   2   0   1   1   1   0   2   0   1   1   2   1   0   1   1   1   0   0   0   1   2   0   2   1   0   0   1   2   1   0   0   1   2   1   1   1   0   1   2   0   1   0   2   2   2   2   2   1   1   2   2   0   2   1   1   1   1   2   1   1   0   1   2   0   0   0   0
 MK-4-15                0   0   1   2   0   1   1   1   0   1   1   1   2   1   0   0   1   1   2   0   0   1   2   1   0   1   1   1   0   0   0   1   1   1   0   2   1   2   2   0   2   1   1   1   2   1   2   0   2   1   1   1   0   0   1   0   2   1   1   0   0   0   1   2   1   2   2   0   1   1   0   1   1   1   0   0   0   1   1   0   1   1   2   0   0   1   1   1   1   2   1   1   0   1   0   0   1   0   1   1   1   1   0   1   2   0   1   2   2   1   1   1   1   0   1   0   1   1   0   2   1   1   0   0   1   0   1   0   1   1   1   2   1   2   0   0   0   1   0   2   1   1   1   2   0   0   1   1   2   0   0   0   2   2   0   2   1   0   0   1   2   1   0   1   1   2   1   0   1   0   1   2   1   1   1   2   2   2   2   2   2   1   2   2   0   2   1   1   1   1   2   1   1   0   1   2   0   0   0   0
 MK-4-16                0   0   1   1   0   1   1   1   0   2   1   1   2   1   0   0   0   1   2   0   0   1   1   1   0   0   1   1   0   0   0   1   1   1   0   2   1   1   2   1   2   1   1   1   1   1   2   0   2   1   1   1   0   0   1   0   1   1   1   0   0   0   1   2   1   2   2   1   1   1   0   1   1   1   0   0   1   1   1   0   0   1   2   0   1   2   1   1   1   2   1   1   0   1   0   1   1   0   2   1   1   0   0   1   2   0   1   2   0   1   1   1   1   1   1   0   2   1   0   1   1   1   1   0   1   1   1   1   1   1   1   2   1   2   0   0   0   1   0   2   1   1   1   2   0   0   1   1   2   0   0   0   2   2   1   2   1   0   0   1   2   1   0   1   1   2   1   0   1   0   1   2   1   1   1   2   2   2   2   1   2   1   2   2   0   2   1   0   1   1   2   1   1   0   2   1   0   0   0   0
 MK-5-1                 1   2   0   2   1   0   1   1   0   2   1   2   1   0   0   1   1   0   0   1   1   2   0   2   2   1   1   1   0   0   1   1   1   1   2   1   0   1   0   2   0   2   1   1   0   0   1   2   1   0   0   1   1   1   1   1   0   1   1   0   2   1   0   0   1   2   0   0   1   2   0   1   1   2   1   2   2   1   2   1   1   1   2   0   1   1   0   2   2   2   1   1   1   2   0   2   1   2   1   2   2   1   2   1   1   1   1   1   1   1   2   1   1   1   2   1   2   2   2   0   1   1   1   0   1   2   1   0   1   2   2   0   0   2   1   2   0   0   1   0   1   1   1   0   0   1   1   0   0   1   0   1   1   0   1   2   1   0   1   0   2   1   2   1   1   0   0   1   1   1   0   0   0   2   0   1   2   1   1   0   2   2   1   2   0   2   1   2   0   0   2   1   1   0   1   1   0   1   0   1
 MK-5-2                 1   2   0   2   1   0   1   1   0   1   1   2   1   1   0   1   1   0   0   1   1   1   0   2   1   2   1   1   1   1   1   1   2   1   2   1   0   1   0   2   0   2   1   1   0   0   1   2   1   0   1   1   0   1   1   1   0   1   1   0   2   1   0   0   1   2   0   0   1   1   0   2   1   2   1   2   2   1   2   1   1   1   2   0   1   1   1   2   2   2   1   1   1   2   0   2   0   2   0   1   2   1   2   1   2   2   1   1   1   2   2   1   1   1   2   1   2   2   2   0   1   2   1   1   2   1   1   0   1   1   2   0   0   2   1   2   0   0   1   0   2   2   1   0   0   0   1   0   0   1   0   1   1   0   1   2   2   1   2   0   2   0   2   1   2   0   0   1   1   1   1   0   0   2   0   0   2   2   1   0   1   2   1   2   0   1   1   1   0   0   2   1   1   0   1   1   0   1   0   1
 MK-5-3                 1   2   0   1   1   0   0   1   0   1   1   2   1   2   0   2   1   2   0   1   1   1   0   2   0   2   1   1   0   1   1   1   2   1   1   1   0   1   0   2   0   2   1   1   0   0   1   2   0   0   0   1   0   1   1   1   0   2   1   0   2   2   0   0   1   1   0   0   1   1   0   2   1   2   2   1   2   1   2   1   1   1   2   1   1   1   1   2   2   2   0   1   2   2   0   2   1   2   0   1   2   1   1   1   1   2   1   1   1   2   1   1   0   1   2   1   2   2   2   0   1   2   2   1   2   1   0   0   1   1   2   0   0   2   1   2   1   0   1   0   1   2   2   0   0   0   1   0   1   2   0   1   1   0   1   2   2   1   2   0   2   0   2   1   2   0   0   1   1   1   1   0   0   2   0   0   2   2   1   0   1   2   1   2   0   1   2   1   0   0   2   1   1   0   1   1   0   2   0   1
 MK-5-4                 1   1   1   0   1   0   0   1   0   1   1   2   1   2   0   2   1   2   1   1   1   1   0   1   1   2   1   1   0   1   1   1   2   1   1   0   0   1   0   2   0   2   1   1   0   0   1   2   0   0   0   1   0   1   1   1   0   2   0   0   2   2   0   0   1   1   0   0   1   1   1   2   1   2   2   1   2   1   2   1   1   1   2   1   2   1   1   2   2   2   0   1   2   2   0   2   0   2   0   1   2   1   1   1   0   2   1   1   1   1   1   1   1   1   2   1   1   2   1   0   1   1   2   0   1   1   0   0   0   1   2   0   0   1   1   1   1   0   2   1   1   2   2   0   0   0   1   1   1   2   0   1   1   0   1   2   1   1   2   0   2   0   2   1   2   1   0   1   1   2   1   0   0   2   0   0   2   2   2   0   1   2   1   1   0   1   1   1   0   0   2   0   1   0   1   1   0   1   0   0
 MK-5-5                 1   0   1   1   1   0   0   1   0   1   1   2   2   2   0   2   1   2   1   1   0   2   0   1   1   1   1   1   0   1   1   2   2   1   1   0   0   1   0   2   0   2   1   1   0   0   1   2   1   0   0   1   0   1   2   1   0   2   0   0   2   2   0   0   2   1   1   0   0   1   2   2   1   2   2   1   2   1   2   1   1   1   2   1   2   1   1   2   2   2   0   1   2   2   1   2   0   2   1   1   1   1   1   0   1   2   1   1   1   1   1   1   1   1   2   1   1   1   2   0   1   1   2   0   2   1   0   1   0   1   2   0   0   1   1   1   1   0   2   1   1   1   2   0   1   0   1   1   1   2   0   1   1   0   1   2   0   1   2   0   2   0   2   1   2   1   0   1   1   2   0   0   0   2   0   0   2   2   2   0   2   2   1   1   0   1   1   2   1   0   2   0   1   0   1   0   0   1   0   1
 MK-5-6                 1   0   1   1   1   0   0   1   0   1   1   2   2   2   0   2   1   2   1   1   1   2   0   0   1   1   1   0   1   1   1   1   2   1   0   1   0   1   0   2   1   2   1   2   0   0   2   2   1   0   0   2   0   0   2   1   0   2   0   0   2   2   1   0   2   1   1   1   0   1   2   2   1   2   2   1   2   1   2   0   1   1   2   1   1   1   0   2   2   2   0   1   2   2   1   2   1   2   1   1   0   0   1   0   0   2   1   1   1   0   1   1   1   1   2   1   1   1   2   0   1   1   2   0   2   1   0   1   0   1   2   0   0   1   0   1   1   0   2   1   1   2   2   0   1   0   2   1   2   2   0   1   1   0   1   2   0   0   2   0   2   0   2   1   2   1   0   1   1   2   0   0   1   2   0   0   2   2   2   0   1   2   0   1   0   1   1   1   1   0   2   1   1   0   1   0   1   1   0   1
 MK-5-7                 0   0   2   1   1   0   1   2   1   1   1   2   1   2   1   1   1   1   0   1   1   2   0   0   1   1   2   0   1   1   1   1   2   1   0   1   0   1   0   2   1   2   0   2   0   0   2   2   1   0   0   2   0   1   2   1   1   2   0   0   2   2   0   0   2   1   0   1   1   1   2   2   1   2   1   1   2   1   2   1   0   1   2   1   1   1   0   2   2   2   0   1   2   2   1   2   0   2   1   1   0   1   1   0   1   2   1   1   0   0   1   1   1   1   2   1   1   1   2   0   1   1   2   0   1   1   1   1   1   1   2   0   0   1   0   1   1   0   2   1   1   1   2   0   1   0   2   2   2   2   0   1   2   1   1   0   0   1   2   0   2   0   1   1   2   1   0   0   1   1   0   0   1   2   0   0   2   1   2   0   1   2   1   1   0   1   1   1   1   0   1   1   1   0   1   0   1   1   0   1
 MK-5-8                 1   0   2   0   1   0   1   1   1   1   1   2   1   2   1   0   1   1   0   1   1   2   0   0   1   1   2   0   1   2   1   0   2   1   0   1   0   2   0   2   0   2   0   2   0   0   2   2   1   0   0   2   0   1   2   1   1   2   0   0   1   2   0   0   2   1   1   1   1   1   2   2   1   2   1   1   2   1   2   2   0   0   2   1   1   2   1   2   1   2   0   1   1   2   1   2   0   2   1   1   0   1   1   1   1   2   1   1   1   0   1   1   1   1   2   1   1   1   1   0   2   1   2   0   1   1   0   1   1   1   2   0   0   2   1   1   1   0   1   1   1   1   1   0   1   0   2   2   2   2   0   1   2   1   1   0   0   1   2   0   2   0   1   2   2   1   0   0   1   1   0   1   2   2   0   1   2   1   1   0   1   2   1   1   0   0   1   1   1   0   2   1   1   0   1   0   1   1   0   1
 MK-5-9                 1   0   2   0   1   0   1   2   0   2   1   2   1   1   1   0   1   1   0   2   1   2   1   0   1   1   1   0   1   2   1   1   2   0   0   1   1   2   0   1   0   2   1   2   0   0   1   2   1   0   0   2   0   1   1   1   1   2   1   0   1   1   0   0   2   1   1   1   1   1   2   1   1   2   1   2   2   1   2   2   0   0   2   2   0   2   1   1   1   1   0   1   1   2   1   2   1   2   1   1   0   0   1   1   2   2   0   1   1   0   1   1   1   1   1   1   1   1   1   1   2   1   2   0   1   1   0   1   0   2   2   0   0   2   1   1   1   0   1   1   0   1   1   0   1   0   1   2   2   1   0   1   2   1   1   0   0   1   2   0   2   0   1   2   2   2   0   0   1   1   0   2   1   2   0   1   2   1   1   0   0   2   1   1   0   0   1   1   1   0   2   1   1   0   1   1   1   1   0   1
 MK-5-10                1   0   1   0   1   0   1   2   0   2   1   2   0   1   1   0   1   1   0   2   1   2   1   1   1   1   1   0   1   2   1   2   2   0   0   1   1   2   1   2   0   2   1   2   0   0   1   2   1   0   0   2   0   1   1   1   1   2   0   0   0   1   0   0   2   2   2   1   1   2   2   2   1   2   1   2   2   1   2   2   0   0   2   2   0   2   1   1   1   0   0   1   1   2   0   1   1   2   1   0   0   0   1   1   1   2   1   1   1   1   1   1   0   1   1   1   1   1   1   1   2   1   1   0   1   1   0   0   0   1   2   0   0   2   0   1   1   0   1   1   0   1   1   1   1   0   1   1   2   1   0   0   2   1   2   0   0   0   2   0   2   0   1   2   2   2   0   0   1   1   0   2   1   2   0   1   2   1   1   0   0   2   0   0   0   0   1   1   1   0   2   1   1   0   0   1   1   2   0   1
 MK-5-11                1   0   1   0   1   0   1   2   0   2   1   2   0   1   1   0   1   1   0   2   1   1   1   2   1   1   1   0   1   1   1   2   2   0   1   1   1   2   1   2   0   2   2   2   0   0   1   2   1   0   0   1   0   1   1   1   1   0   0   0   1   1   1   0   2   2   2   1   0   2   2   2   1   2   1   2   2   2   2   2   0   0   2   2   0   2   1   1   1   1   0   1   1   2   0   1   1   2   2   0   0   1   2   1   1   2   0   1   1   1   1   1   1   1   1   1   1   2   0   1   1   1   1   0   1   1   0   0   0   2   2   0   0   1   0   1   0   1   1   1   0   1   1   1   1   0   1   1   1   0   0   0   2   1   2   0   1   0   2   0   2   0   1   2   2   2   0   0   2   1   0   1   1   2   0   1   2   2   1   0   0   2   0   0   0   1   1   1   1   0   2   1   1   0   0   1   1   1   0   1
 MK-5-12                1   0   1   0   1   0   1   2   1   2   0   2   1   1   1   0   1   1   0   2   1   1   1   2   1   0   1   0   0   1   1   1   1   0   1   0   1   1   1   2   0   2   2   2   0   1   1   2   0   0   1   1   0   1   1   1   1   0   0   0   1   1   1   0   2   2   2   1   1   2   2   2   1   2   1   2   2   2   2   1   1   0   2   2   0   2   1   1   1   2   0   1   2   2   0   2   1   2   2   0   0   1   2   1   1   2   0   1   0   2   1   1   1   1   1   1   0   2   0   1   1   1   1   0   1   1   0   0   0   2   2   0   0   0   1   1   1   1   1   1   0   0   1   1   1   0   1   1   1   0   0   0   2   1   1   0   1   1   1   0   2   0   1   2   2   2   0   0   2   1   0   1   1   2   1   1   1   2   2   0   0   1   0   0   0   1   1   1   1   1   2   1   1   0   0   1   0   1   0   1
 MK-5-13                2   1   1   1   1   0   1   2   1   1   0   2   1   1   1   0   1   1   0   2   1   1   1   1   1   0   1   0   0   1   2   1   1   0   1   1   1   0   0   2   0   2   2   2   0   1   1   2   0   0   1   1   0   1   1   1   1   0   0   0   1   1   0   0   2   2   2   1   1   2   2   2   1   2   1   2   2   2   2   1   1   0   2   2   0   2   1   2   1   2   1   1   2   2   0   2   1   2   2   1   0   2   2   0   1   2   0   1   0   2   1   1   1   1   1   1   1   2   0   1   0   1   1   0   1   1   0   1   0   2   1   0   0   0   1   0   1   1   1   1   0   0   1   0   1   0   1   1   0   0   0   1   2   1   1   0   1   1   1   0   2   1   1   2   2   2   0   0   2   1   0   0   1   2   1   1   1   2   2   0   0   1   1   0   0   1   1   1   0   1   2   2   1   0   1   2   0   1   0   1
 MK-5-14                2   1   1   1   0   1   1   1   1   1   0   1   1   2   1   0   1   1   1   2   1   1   1   1   0   0   1   1   0   1   2   1   1   0   1   1   1   0   0   2   0   2   2   2   0   1   1   2   1   0   1   2   1   1   1   1   2   0   0   1   0   1   0   0   2   2   2   1   1   2   2   2   1   2   1   2   2   1   2   2   1   0   2   2   0   2   1   2   1   2   1   1   2   2   0   2   1   2   2   0   0   2   2   0   1   2   0   1   0   2   1   1   1   2   1   2   1   2   0   1   0   1   1   0   2   1   1   1   1   1   2   0   0   0   1   0   1   1   0   2   0   0   1   1   1   0   1   1   1   0   0   1   2   1   1   0   1   1   1   0   2   1   1   1   2   2   0   0   2   1   0   0   1   2   1   1   1   2   1   1   0   1   1   0   0   0   1   1   0   1   2   0   1   0   0   2   0   1   0   1
 MK-5-15                2   2   1   1   0   1   1   1   1   1   0   1   1   2   2   0   1   1   1   2   1   1   1   1   0   0   0   1   1   1   2   1   1   0   1   1   1   0   0   2   0   1   1   2   1   1   1   1   1   0   1   2   2   1   1   1   1   1   0   1   0   1   1   1   2   2   2   1   2   2   2   2   1   2   1   2   2   1   2   2   1   0   2   2   1   2   1   2   0   2   1   1   1   1   0   2   1   2   2   0   0   2   2   0   1   1   0   1   0   1   1   2   0   2   1   2   1   2   0   1   0   1   1   0   2   2   1   1   1   1   1   0   0   0   1   0   1   1   1   1   0   0   1   1   1   1   1   1   1   0   0   1   1   1   1   0   0   1   1   0   2   1   1   0   1   2   0   0   2   1   0   0   1   2   0   1   0   2   1   1   0   1   1   1   0   1   1   1   0   1   2   0   1   1   0   2   1   0   0   1
 MK-5-16                2   1   1   1   1   1   1   1   1   2   1   1   1   2   2   0   1   0   1   2   1   1   1   1   0   1   0   0   1   1   2   1   1   0   1   1   1   1   0   2   0   1   1   1   1   1   1   1   1   0   1   2   1   1   1   1   1   1   0   1   0   1   0   0   2   2   2   1   2   2   2   2   0   2   1   2   2   2   2   2   1   0   2   1   1   2   1   2   0   2   1   1   1   1   0   2   1   1   2   0   0   2   0   0   1   1   0   1   0   0   1   1   1   2   1   2   1   2   1   0   0   1   1   0   2   2   1   1   0   1   1   0   0   0   1   0   1   1   1   1   0   1   1   2   1   1   1   1   1   0   0   1   1   1   1   0   0   1   1   0   2   1   2   0   0   2   0   1   2   1   0   0   1   2   0   1   0   2   1   1   0   2   1   1   0   1   1   1   0   2   2   0   1   1   0   1   1   0   0   0
 MK-6-1                 1   1   0   0   1   0   1   0   2   1   0   2   1   1   1   0   0   1   0   0   1   2   1   0   0   1   0   1   2   0   0   2   1   1   1   1   1   2   0   1   2   1   1   1   0   2   2   1   1   1   1   1   2   1   2   2   2   1   1   1   0   0   1   2   1   1   1   0   2   0   0   1   1   2   0   2   1   1   1   2   1   1   1   1   2   0   1   1   0   1   1   0   1   1   1   2   1   1   1   1   1   1   0   1   2   0   2   2   2   0   0   1   1   1   1   1   0   0   1   1   2   1   0   0   0   2   1   1   1   1   1   2   2   0   2   2   1   1   2   1   2   1   1   1   2   1   1   2   2   1   0   0   0   1   1   2   2   1   1   2   1   0   1   1   0   1   1   2   1   1   1   0   0   2   0   1   0   1   1   0   0   1   1   1   1   1   1   1   0   1   2   1   0   1   1   0   2   1   1   2
 MK-6-2                 1   1   1   0   1   0   1   0   2   2   0   2   1   1   1   0   0   1   0   0   2   1   2   1   1   0   0   1   2   0   0   2   1   1   1   1   1   2   0   0   2   1   1   1   0   2   2   0   1   1   1   1   2   1   2   2   2   1   1   1   0   0   1   2   1   1   0   0   2   0   1   1   1   2   2   1   1   1   1   2   1   1   1   0   2   0   1   0   0   1   1   0   1   1   1   2   2   1   1   2   1   2   0   1   2   0   2   2   2   1   1   1   1   1   1   1   1   0   1   1   1   1   0   0   0   2   1   1   1   2   1   2   2   0   2   2   1   1   2   1   2   1   1   1   2   1   1   1   2   1   1   0   0   1   1   2   2   1   2   2   1   0   1   0   0   1   1   1   1   1   1   0   0   1   1   1   0   1   0   1   0   1   1   1   1   1   1   1   0   1   2   1   0   0   1   0   1   1   1   2
 MK-6-3                 0   1   2   1   1   0   1   0   2   1   0   1   1   1   1   1   0   2   0   0   2   1   2   1   1   0   0   1   1   0   0   2   1   1   1   2   1   2   0   0   2   1   1   1   0   2   2   0   1   1   1   1   2   2   1   2   1   1   1   1   0   0   1   2   1   1   0   0   1   0   0   1   1   2   2   1   1   1   0   2   0   1   1   0   2   0   1   0   0   1   1   0   1   1   1   2   2   1   0   2   0   2   1   1   2   1   2   2   2   1   1   1   1   1   1   1   1   0   1   0   1   1   1   0   0   2   1   1   1   2   0   2   2   0   2   2   1   1   2   1   0   1   1   2   2   1   2   2   2   1   1   0   1   1   1   2   2   1   2   2   1   0   1   0   0   1   1   1   1   0   2   0   0   1   1   1   0   1   0   1   0   1   1   1   0   1   1   1   0   1   1   0   0   1   1   0   1   1   1   2
 MK-6-4                 0   1   2   1   1   0   1   0   2   1   0   0   1   0   1   1   0   2   1   0   2   1   2   1   1   0   0   1   1   0   0   2   1   1   1   1   1   2   0   0   2   1   1   1   1   2   2   0   1   1   1   1   2   1   1   2   1   2   1   1   1   0   0   2   1   1   0   0   1   0   0   1   1   2   1   1   1   1   1   2   0   1   1   0   1   1   1   0   0   1   1   0   2   1   1   2   2   1   0   2   0   1   2   1   2   2   2   2   1   1   1   1   1   0   1   1   1   0   1   0   1   1   1   0   0   2   1   1   1   2   0   0   2   0   2   2   2   0   2   1   0   1   1   2   2   1   2   2   2   0   1   0   1   0   1   1   2   1   2   2   0   0   1   0   0   0   1   1   1   1   2   1   1   1   0   1   0   2   0   1   0   1   1   2   0   1   1   1   0   0   1   0   0   2   1   0   1   1   0   2
 MK-6-5                 1   1   2   1   1   0   1   0   1   1   0   0   1   0   1   1   0   2   1   1   2   1   1   2   1   0   0   0   1   0   0   2   1   1   1   1   1   2   0   0   2   1   1   1   1   2   2   1   1   1   1   1   2   1   1   2   1   2   1   1   1   0   0   2   2   1   0   0   1   1   0   1   0   2   1   1   1   1   1   2   0   2   1   1   1   1   0   0   1   1   1   0   2   1   0   2   2   1   0   2   0   1   2   1   2   2   2   2   1   1   1   1   1   0   1   1   1   0   1   1   0   1   1   0   0   2   1   1   1   2   0   0   2   0   1   2   2   0   2   1   0   1   1   2   2   2   2   2   2   1   0   0   2   0   1   1   2   1   1   2   1   1   1   0   1   1   1   1   1   1   2   1   1   0   0   1   0   2   0   1   1   1   1   2   0   1   2   0   0   1   1   0   0   2   1   0   0   1   0   2
 MK-6-6                 1   1   1   1   1   0   1   1   1   1   0   1   1   0   2   2   0   2   2   1   2   1   1   1   0   0   0   0   1   0   0   2   1   0   1   1   1   2   0   0   2   1   2   1   1   2   1   1   1   0   1   1   1   1   0   2   0   2   1   1   1   0   0   2   2   1   0   0   1   2   0   1   0   1   0   1   1   1   1   2   1   2   1   1   1   0   0   1   1   1   1   1   2   1   1   2   2   0   0   2   0   1   2   2   2   2   2   2   1   0   1   1   1   0   1   1   1   0   2   1   1   1   1   1   0   2   1   1   1   2   0   0   2   1   1   2   2   0   2   1   0   1   1   2   2   2   2   2   2   1   0   0   2   0   1   1   2   1   1   2   1   1   1   0   0   0   2   1   1   1   2   0   1   0   0   1   0   2   0   1   1   1   1   2   0   1   2   0   0   0   1   0   0   2   1   0   0   1   0   2
 MK-6-7                 1   1   1   1   1   0   1   1   1   1   0   1   1   0   2   2   0   2   1   0   2   1   1   1   0   1   0   0   1   1   0   2   1   0   1   1   1   2   0   1   2   1   2   0   2   1   1   1   1   1   1   1   0   1   0   2   0   2   1   1   1   0   0   2   2   1   0   0   1   2   0   1   0   1   0   1   1   0   0   2   1   1   1   1   1   0   0   2   1   1   1   1   2   1   1   2   1   0   0   2   0   1   1   2   2   2   2   2   1   0   1   1   1   0   1   1   1   0   2   0   1   1   1   1   0   2   1   1   1   1   0   0   2   1   1   2   1   0   2   1   0   2   1   2   2   2   2   2   2   1   0   0   2   0   1   1   2   2   1   2   1   1   1   0   0   0   2   1   1   2   2   0   1   0   0   1   0   1   0   0   1   1   1   2   0   1   2   0   0   0   1   1   1   2   1   1   0   1   0   2
 MK-6-8                 1   1   1   2   1   0   1   1   2   1   1   0   1   0   2   2   0   2   1   0   2   0   1   0   0   1   1   0   1   1   0   2   2   1   1   1   2   2   0   1   2   1   2   0   2   1   1   0   1   1   1   1   0   1   0   2   0   2   1   1   1   0   0   2   2   1   0   0   1   1   0   1   0   1   0   1   1   0   0   2   1   1   0   1   1   0   2   2   1   1   1   1   2   1   1   2   1   0   0   2   0   1   1   2   2   2   2   2   1   0   2   1   1   0   0   1   1   0   2   1   1   1   1   1   0   2   1   1   1   0   0   0   2   1   1   2   1   0   2   1   1   0   1   1   2   2   2   1   2   1   0   0   2   0   0   1   2   2   1   2   1   1   1   0   0   0   1   1   1   2   2   0   1   1   0   1   0   1   0   0   1   1   1   2   0   1   2   0   0   0   1   2   1   1   1   1   0   1   0   2
 MK-6-9                 1   1   1   1   1   0   1   1   2   0   1   1   1   0   2   2   0   2   1   1   2   0   1   0   0   1   0   0   1   1   0   2   2   1   1   1   1   1   0   1   2   1   2   0   2   1   1   0   1   0   1   1   0   0   0   2   0   2   1   1   1   0   0   1   2   1   0   0   1   1   0   2   1   1   1   1   1   0   0   2   0   1   0   2   1   0   2   2   1   1   1   1   2   1   2   0   1   0   0   2   0   1   1   1   2   2   2   2   1   0   2   1   1   0   0   1   1   0   2   1   2   1   2   1   0   2   1   2   1   0   0   1   2   1   2   2   1   1   2   1   1   0   1   1   2   2   2   2   2   2   0   0   2   0   0   1   2   2   1   1   1   1   1   0   0   1   1   1   1   2   2   0   1   1   0   1   0   1   0   0   0   1   2   2   0   1   2   0   0   0   1   2   1   1   1   1   0   1   0   2
 MK-6-10                1   1   1   1   1   0   2   1   2   0   1   2   1   0   2   2   1   2   1   2   1   1   1   1   0   1   0   0   1   2   0   2   2   1   0   1   0   1   0   1   2   2   2   0   2   1   1   2   0   0   0   1   0   0   0   2   0   1   1   1   1   0   0   1   2   1   0   0   0   1   1   2   1   1   1   2   1   0   0   0   0   1   0   2   2   0   2   1   1   2   1   1   2   1   2   0   1   0   0   1   0   1   1   1   2   2   1   0   1   1   2   1   1   0   1   0   2   0   2   1   2   1   2   1   0   2   1   2   1   0   0   1   2   1   2   1   1   1   2   1   1   0   1   1   2   2   2   2   2   0   0   0   2   0   0   1   1   1   1   1   1   2   1   0   1   1   1   1   1   2   2   0   1   1   0   2   0   0   0   0   0   0   2   1   1   1   2   1   0   0   1   1   1   1   1   2   0   2   0   1
 MK-6-11                1   1   1   1   1   0   2   1   2   0   1   2   1   0   1   1   1   2   1   1   1   1   1   2   0   0   0   0   1   2   0   1   2   1   1   1   0   1   0   1   0   2   2   0   2   1   1   2   0   0   1   2   0   0   0   2   0   1   1   1   2   1   0   1   2   2   0   0   0   1   1   2   1   1   1   1   1   1   0   0   1   1   0   1   1   1   1   2   2   2   0   1   1   1   2   1   2   0   0   1   0   1   1   1   2   2   1   0   1   1   2   1   2   0   1   0   2   2   2   1   2   1   2   0   0   2   1   2   2   0   0   1   2   1   2   1   1   1   2   1   1   0   0   1   1   2   2   2   2   0   0   0   2   0   0   1   2   1   1   0   1   2   1   0   1   1   2   1   1   2   1   1   1   1   0   2   0   0   0   0   0   0   1   1   1   2   2   0   1   0   1   1   1   1   1   2   0   1   0   1
 MK-6-12                1   1   1   1   1   0   2   1   2   0   1   1   1   1   1   1   2   1   1   1   1   1   0   2   0   0   0   0   1   2   0   1   2   1   1   1   0   1   0   1   0   2   2   1   2   1   1   2   0   1   0   2   1   0   0   2   0   1   1   1   2   0   0   1   2   1   0   0   0   1   1   2   1   1   1   1   1   1   0   1   1   1   0   1   1   1   2   2   2   2   0   0   1   1   2   1   2   0   0   1   0   1   1   1   2   2   1   0   1   1   2   1   2   0   1   0   1   1   2   1   0   1   2   0   0   2   0   2   2   0   1   1   2   1   1   1   1   1   2   1   1   0   0   1   2   2   2   2   2   0   0   0   1   0   0   1   2   1   1   0   1   2   1   0   1   1   1   1   1   2   1   1   1   1   1   2   0   0   1   0   0   1   1   1   1   2   1   0   0   1   1   1   1   1   1   2   0   1   1   1
 MK-6-13                1   1   0   1   1   0   2   1   2   0   1   1   1   1   0   1   2   1   1   1   1   1   0   2   0   1   1   0   2   2   0   1   2   1   1   1   0   1   1   1   0   2   2   1   1   1   1   2   1   1   0   2   1   0   0   1   0   0   1   1   1   1   0   1   1   1   0   0   0   0   1   2   1   1   1   1   1   0   0   1   1   1   0   1   1   1   1   2   1   1   0   0   1   1   2   1   2   0   0   1   0   1   1   1   2   2   2   0   1   1   2   1   2   0   1   0   1   1   2   1   0   1   2   0   0   2   0   2   2   0   1   1   2   1   1   1   1   1   2   1   1   0   1   1   1   2   2   2   2   0   0   0   1   0   0   1   2   1   1   0   1   1   0   0   1   1   1   1   1   1   1   1   1   0   2   2   0   0   1   0   0   1   1   0   1   2   1   0   0   1   1   1   2   1   1   1   0   1   1   1
 MK-6-14                1   1   0   1   1   0   1   1   2   1   1   1   1   1   0   1   1   0   1   2   1   1   1   2   0   1   0   0   2   2   0   1   2   1   1   1   0   0   1   1   0   2   2   2   1   1   1   2   1   2   0   2   1   1   0   1   0   1   1   1   1   1   0   1   1   2   0   1   0   1   1   2   1   1   1   1   1   1   0   1   1   1   0   1   1   1   2   2   1   1   1   0   0   1   2   1   1   0   0   1   0   1   1   1   2   2   2   1   1   1   2   1   2   0   1   1   1   1   2   1   0   0   1   0   0   1   0   1   2   0   1   1   2   1   1   1   1   1   2   0   1   0   1   1   1   2   2   2   2   0   0   0   1   1   1   1   2   1   1   0   1   1   0   0   1   1   1   1   0   1   1   1   1   0   2   2   0   1   1   0   0   1   1   0   0   2   1   1   0   1   1   1   2   1   1   2   0   2   1   1
 MK-6-15                1   1   1   1   1   1   1   1   1   1   1   1   2   0   0   1   1   0   1   2   1   1   1   2   0   1   0   0   2   2   0   1   2   1   1   1   0   0   1   1   0   2   1   2   1   1   1   2   1   2   0   1   1   1   1   1   0   2   1   1   1   1   0   1   1   1   1   2   0   1   1   1   1   1   1   1   1   1   0   1   1   1   0   1   1   1   2   2   1   1   1   0   1   1   2   1   1   0   0   1   0   1   1   1   2   1   2   1   1   1   1   1   2   0   1   0   1   1   2   1   0   0   1   0   0   0   0   2   2   0   1   2   2   1   1   0   1   1   2   1   1   0   1   1   2   2   2   2   2   0   0   0   2   1   1   2   2   1   1   0   2   1   0   0   2   1   1   1   0   1   1   2   1   0   2   1   0   1   1   0   0   1   1   0   0   2   2   1   0   1   1   1   2   1   1   2   0   2   1   1
 MK-6-16                1   1   1   1   1   1   1   0   1   1   0   2   2   0   1   1   1   2   1   2   1   1   1   2   0   1   0   0   2   2   1   1   1   1   1   1   0   0   1   1   0   2   1   1   1   1   1   2   1   2   1   1   1   1   1   1   0   2   1   1   1   1   0   1   1   1   1   2   0   1   1   1   1   2   1   2   1   1   0   1   1   1   0   1   2   1   2   2   2   1   2   0   1   1   1   1   2   0   0   1   0   0   1   0   1   2   2   1   0   1   1   1   2   1   1   0   1   1   2   1   0   0   1   0   0   1   0   2   2   0   1   1   1   2   2   0   1   1   2   1   1   0   1   1   2   2   2   2   2   0   0   0   2   1   1   2   2   0   1   0   1   1   1   0   2   1   1   1   0   1   1   2   1   0   2   0   0   1   1   1   1   1   1   0   0   2   1   1   0   2   1   0   2   1   1   2   1   2   1   1
 
!****************************************** Phenotypic Data **********************************************************
!-100.0 is resevred for missing phenotype
SimulatedTrait1         8.1674   10.7172    9.5139    9.5584    9.8242   10.1172   10.1396   10.2115   10.1940   10.9779   10.2076    9.7845   10.0553    8.9684    8.5144    9.4897   10.1429    9.4442   11.1639    9.8774   10.1396    8.3919    9.8134    9.5466    9.6308    9.4091   10.0516    9.9696   10.8254   10.5611   10.6144    9.9485    9.3105   10.6934    8.7100   11.2066   10.4085   10.4093    8.8164   10.1493    8.2010    9.3005   10.2515   10.2117    9.9476   11.1407   11.0987    9.0626    8.9691   10.3917   11.5354    9.5232    8.4662    9.7935   10.0646    7.6341    8.7152   12.3501    7.8685   12.3915   10.8268    9.5500   10.7688    9.4576    9.8246    8.4243    9.2870    9.1357   10.5896    9.3886    8.7207    9.5086    7.7532   10.4328    9.7853    9.2060   10.2634   10.0372    8.3841   10.1049   11.1671   10.1988   11.1081   10.6823    8.8844    8.8043    9.8407    9.2413   10.3308    8.2815   11.0736    9.6621    9.0609   10.3497    9.8798   12.7770   10.8899   10.0562    8.9771    9.5278    7.2453    9.2106    9.4710   10.9872    9.7764   11.1297    9.8192   12.5209    9.6767   11.3648    9.8851    7.9431    8.7153   10.6458    9.2104    9.9234    8.3950   10.1940    9.8781   10.6900   11.4710   12.2941    8.9442   10.0554    9.9880    9.6240    9.3155   10.2738   10.0101   12.2066   10.2896    8.7905    9.9738    9.6357   10.1859    9.9001    9.7477    8.1771   10.4666    9.9891   11.1033    8.3877   11.4915    9.6219    8.5190    9.6542   10.5298   10.8006   10.8581   10.0131    9.8149   10.6680    9.0711    9.6425    9.4351   10.9428   10.6764    8.8326   10.1110    9.8721   10.0712    9.1572    9.0553    9.5164    8.8517   10.0195    8.5465   10.1679   10.6748   11.3664    8.8956    7.3006    9.5936   10.3342    9.1882   11.1124   10.7223   10.4956    9.2664    8.9684    9.5569    9.4511    7.8680    8.7795    9.0484    9.3681   10.4034   10.1809   11.1426   10.1202   10.6550    8.3746    9.7569   10.2992   10.9650    9.2925    9.2047   11.4343    9.9844   11.0074
 
