# Supplementary material for: Inclusive Composite Interval Mapping of QTL by Environment Interactions in Biparental Populations
Source: PLoS One. 2015 Jul 10;10(7):e0132414. doi: 10.1371/journal.pone.0132414 (PMC4498613; doi:10.1371/journal.pone.0132414)
Supplement: S2 File — (ZIP) [file pone.0132414.s002.zip › F2 population/e=1/run_00021.met]

!**********************Note: lines staring with "!" are remarks and will be ignored in the program********************
!*********************************General Information**********************************
!Assuming F1 = P1 x P2, populations available in QTL IciMapping are: 
!  1, P1BC1F1 = P1 x F1, the first backcrossing where P1 is used as the recurrent parent;
!  2, P2BC1F1 = P2 x F1, the first backcrossing where P2 is used as the recurrent parent;
!  3, F1DH, F1-derived doubled haploids; 
!  4, RIL or F1RIL, recombination inbred lines through the repeated selfing of F1;
!  5, P1BC1RIL, recombination inbred lines through the repeated selfing of P1BC1F1;
!  6, P2BC1RIL, recombination inbred lines through the repeated selfing of P2BC1F1;
!  7, F2, the selfing generation of F1;
!  8, F3, the selfing generation of F2;
!  9, P1BC2F1, the second backcrossing where P1 is used as the recurrent parent; 
! 10, P2BC2F1, the second backcrossing where P2 is used as the recurrent parent;
! 11, P1BC2RIL, recombination inred lines through the repeated selfing of P1BC2F1; 
! 12, P2BC2RIL, recombination inred lines through the repeated selfing of P2BC2F1; 
! 13, P1BC1F2, the selfing generation of P1BC1F1; 
! 14, P2BC1F2, the selfing generation of P2BC1F1; 
! 15, P1BC2F2, the selfing generation of P1BC2F1; 
! 16, P2BC2F2, the selfing generation of P2BC2F1; 
! 17, P1BC1DH, P1BC1F1-derived doubled haploids; 
! 18, P2BC1DH, P2BC1F1-derived doubled haploids; 
! 19, P1BC2DH, P1BC2F1-derived doubled haploids; 
! 20, P2BC2DH, P2BC2F1-derived doubled haploids; 
   7      !Mapping Population (see remarks above)
   2      !Mapping Function (1 for Kosambi; 2 for Haldane; 3 for Morgan)
   2      !Marker Space Type (1 for intervals; 2 for positions)
   1      !Marker Space Unit(1 for centiMorgans; 2 for Morgan)
   6      !Number of Chromosomes (or Linkage Groups)
 200      !Size of the mapping population
   1      !Number of environments
 
!***************************************** Chromosomes and Linkage Maps **********************************************
!Chromosome                 NumMarkers
-CH1                        16
-CH2                        16
-CH3                        16
-CH4                        16
-CH5                        16
-CH6                        16
!Linkage map (Marker name followed by position or the interval length)
 MK-1-1                1     0.000
 MK-1-2                1    10.000
 MK-1-3                1    20.000
 MK-1-4                1    30.000
 MK-1-5                1    40.000
 MK-1-6                1    50.000
 MK-1-7                1    60.000
 MK-1-8                1    70.000
 MK-1-9                1    80.000
 MK-1-10               1    90.000
 MK-1-11               1   100.000
 MK-1-12               1   110.000
 MK-1-13               1   120.000
 MK-1-14               1   130.000
 MK-1-15               1   140.000
 MK-1-16               1   150.000
 MK-2-1                2     0.000
 MK-2-2                2    10.000
 MK-2-3                2    20.000
 MK-2-4                2    30.000
 MK-2-5                2    40.000
 MK-2-6                2    50.000
 MK-2-7                2    60.000
 MK-2-8                2    70.000
 MK-2-9                2    80.000
 MK-2-10               2    90.000
 MK-2-11               2   100.000
 MK-2-12               2   110.000
 MK-2-13               2   120.000
 MK-2-14               2   130.000
 MK-2-15               2   140.000
 MK-2-16               2   150.000
 MK-3-1                3     0.000
 MK-3-2                3    10.000
 MK-3-3                3    20.000
 MK-3-4                3    30.000
 MK-3-5                3    40.000
 MK-3-6                3    50.000
 MK-3-7                3    60.000
 MK-3-8                3    70.000
 MK-3-9                3    80.000
 MK-3-10               3    90.000
 MK-3-11               3   100.000
 MK-3-12               3   110.000
 MK-3-13               3   120.000
 MK-3-14               3   130.000
 MK-3-15               3   140.000
 MK-3-16               3   150.000
 MK-4-1                4     0.000
 MK-4-2                4    10.000
 MK-4-3                4    20.000
 MK-4-4                4    30.000
 MK-4-5                4    40.000
 MK-4-6                4    50.000
 MK-4-7                4    60.000
 MK-4-8                4    70.000
 MK-4-9                4    80.000
 MK-4-10               4    90.000
 MK-4-11               4   100.000
 MK-4-12               4   110.000
 MK-4-13               4   120.000
 MK-4-14               4   130.000
 MK-4-15               4   140.000
 MK-4-16               4   150.000
 MK-5-1                5     0.000
 MK-5-2                5    10.000
 MK-5-3                5    20.000
 MK-5-4                5    30.000
 MK-5-5                5    40.000
 MK-5-6                5    50.000
 MK-5-7                5    60.000
 MK-5-8                5    70.000
 MK-5-9                5    80.000
 MK-5-10               5    90.000
 MK-5-11               5   100.000
 MK-5-12               5   110.000
 MK-5-13               5   120.000
 MK-5-14               5   130.000
 MK-5-15               5   140.000
 MK-5-16               5   150.000
 MK-6-1                6     0.000
 MK-6-2                6    10.000
 MK-6-3                6    20.000
 MK-6-4                6    30.000
 MK-6-5                6    40.000
 MK-6-6                6    50.000
 MK-6-7                6    60.000
 MK-6-8                6    70.000
 MK-6-9                6    80.000
 MK-6-10               6    90.000
 MK-6-11               6   100.000
 MK-6-12               6   110.000
 MK-6-13               6   120.000
 MK-6-14               6   130.000
 MK-6-15               6   140.000
 MK-6-16               6   150.000
!*********************************** Marker Types ********************************************************************
!Co-dominant marker: When heterozygote F1 is present, P1 is coded as 2, F1 is coded as 1, and P2 is coded as 0; Otherwise, P1 is coded as 2, and P2 is coded as 0. 
!Dominant marker: When heterozygote F1 is present, P1 and F1 are coded as 12, and P2 is coded as 0; Otherwise, P1 is coded as 2, and P2 is coded as 0.  
!Recessive markers: When heterozygote F1 is present, P1 is coded as 2, and F1 and P2 are coded as 10; Otherwise, P1 is coded as 2, and P2 is coded as 0. 
!Missing marker is coded as -1. 
 MK-1-1                 1   0   1   2   0   2   1   1   1   1   1   1   1   1   1   2   2   0   0   2   0   0   1   1   1   1   0   1   1   1   1   1   2   2   0   1   0   1   2   1   2   0   0   1   2   1   1   1   0   2   1   1   1   0   1   2   1   2   1   1   1   1   2   1   0   1   1   0   2   1   0   1   1   1   1   2   0   2   1   0   2   1   1   0   2   2   0   0   2   1   2   1   1   1   1   1   2   0   1   1   1   1   0   1   1   1   1   0   1   0   2   2   1   1   0   0   1   2   1   0   1   2   2   1   1   1   1   1   1   1   0   1   1   1   1   0   1   1   2   1   1   0   1   1   1   2   0   0   1   0   1   1   1   1   2   1   1   1   2   2   2   2   2   0   0   1   0   2   1   1   1   2   1   1   0   0   1   1   1   1   2   1   2   0   1   0   1   2   0   0   2   1   2   0   2   2   1   1   1   2
 MK-1-2                 1   1   2   2   0   2   1   1   1   1   1   1   1   2   1   2   2   0   0   2   0   1   1   1   1   2   0   1   1   1   0   2   2   2   0   1   0   2   2   1   2   0   0   1   2   1   1   1   0   2   1   1   1   0   1   2   1   2   1   1   2   1   1   1   1   2   1   0   2   1   0   2   2   1   1   2   0   2   2   0   0   1   1   0   2   2   1   0   2   1   2   1   1   1   1   1   2   1   1   2   1   1   0   1   1   1   1   0   1   0   2   2   1   1   0   0   1   2   1   0   1   2   2   1   1   1   1   1   2   1   0   1   1   1   1   0   1   1   2   1   1   1   1   1   1   2   1   0   1   0   1   2   1   1   2   1   1   1   2   2   2   1   2   0   0   1   0   2   2   1   1   2   1   1   1   0   2   0   1   1   2   1   1   0   1   0   1   2   0   0   1   1   2   0   2   1   1   1   1   2
 MK-1-3                 0   1   1   2   0   2   1   1   1   1   1   1   1   1   1   1   2   0   0   1   1   1   2   0   1   2   1   1   1   1   0   2   2   1   0   1   0   2   2   1   2   0   0   1   2   1   1   1   0   2   1   2   1   0   2   2   1   2   1   1   2   1   1   0   2   2   1   0   2   1   0   2   2   1   1   2   1   2   2   0   0   1   1   0   2   2   2   1   2   1   2   1   1   1   1   1   2   0   1   2   1   1   0   1   1   1   0   0   1   0   2   2   1   2   0   0   1   2   1   0   1   1   2   1   1   1   1   2   2   2   1   1   1   1   1   0   0   1   1   2   1   1   1   1   1   2   1   0   1   0   1   1   2   2   2   1   1   1   2   2   2   1   2   0   0   1   0   2   2   1   1   2   1   2   0   0   2   0   1   0   2   1   1   0   1   1   1   2   0   0   1   2   2   0   2   1   1   0   1   2
 MK-1-4                 0   1   1   2   0   2   2   1   1   1   1   1   1   1   1   1   2   1   0   1   1   1   2   0   1   2   1   1   1   1   0   2   2   1   0   1   1   2   2   1   2   0   1   2   2   1   2   1   0   2   1   2   1   0   2   2   1   2   1   1   2   1   1   0   2   2   1   0   2   1   0   2   2   1   1   2   1   2   2   0   0   1   1   0   2   2   1   1   2   1   2   1   1   1   1   1   2   0   2   2   0   2   0   1   1   1   0   0   1   1   2   2   1   2   0   0   1   2   1   0   1   1   2   1   0   1   1   2   2   2   1   1   2   1   1   0   0   1   1   2   1   1   1   1   1   2   0   0   1   1   2   1   2   2   2   1   1   1   1   2   1   1   2   0   0   1   1   2   2   1   1   2   1   2   0   1   2   0   1   0   2   1   1   1   1   1   1   2   1   0   1   2   2   1   1   1   1   0   1   2
 MK-1-5                 0   1   1   2   0   2   2   1   1   1   1   1   1   0   1   1   2   1   0   1   1   0   2   1   1   2   1   1   1   2   0   2   2   2   0   1   1   2   2   1   2   0   1   0   2   1   1   0   0   2   1   2   1   1   1   2   0   2   2   1   2   1   0   1   1   2   2   1   2   1   0   2   1   1   1   2   1   2   2   0   0   1   2   1   2   2   2   1   2   1   2   1   1   1   1   1   1   0   2   2   0   2   0   1   1   1   0   0   1   1   2   2   0   2   0   0   1   2   1   0   2   1   2   1   1   1   1   2   2   2   1   1   1   1   0   0   1   1   1   1   1   0   1   2   0   1   1   0   1   1   2   1   2   2   2   1   0   1   1   2   1   1   2   0   0   1   0   2   2   1   1   2   1   2   0   1   2   0   1   0   2   0   1   0   1   1   1   2   1   1   1   2   2   1   0   1   1   0   1   2
 MK-1-6                 0   1   1   2   0   2   1   1   1   1   1   1   2   0   1   1   2   1   0   1   0   1   2   1   1   2   1   1   0   2   0   2   2   1   0   1   1   2   2   1   2   0   1   1   2   1   1   1   0   1   1   2   2   1   1   2   0   2   2   2   2   1   0   0   1   1   2   1   2   1   0   2   1   1   1   2   0   1   2   0   0   1   2   1   1   2   2   1   2   1   2   1   1   2   1   1   1   1   2   2   1   2   0   1   0   1   0   0   2   1   2   2   0   2   0   0   1   2   1   1   2   1   1   1   1   2   2   2   2   2   1   1   0   1   0   0   1   1   1   2   1   1   1   2   0   1   1   0   0   0   2   1   2   2   1   1   0   1   1   2   1   2   2   0   0   1   0   2   1   1   0   2   1   2   0   1   0   0   1   1   2   0   1   0   1   2   0   2   1   1   2   2   2   1   0   1   1   0   1   2
 MK-1-7                 1   1   1   0   0   1   1   1   0   1   1   1   2   0   0   1   2   1   0   1   1   1   1   1   0   2   1   0   0   2   0   2   2   1   0   1   1   2   2   1   2   0   1   1   2   1   2   1   0   1   1   2   2   1   1   1   0   2   2   1   2   1   0   0   1   1   2   2   2   1   0   1   1   1   1   2   1   1   2   0   0   2   2   1   1   2   2   1   1   0   2   0   1   2   1   1   1   1   2   2   1   2   0   1   1   1   0   0   2   1   2   2   1   2   0   0   1   2   1   1   2   1   1   1   2   2   2   1   2   2   2   1   0   1   0   1   1   1   1   2   1   0   1   2   0   1   1   1   0   0   2   1   2   2   1   1   0   1   1   2   0   2   2   0   0   1   0   2   1   1   0   2   1   2   0   1   0   0   1   1   2   0   1   1   1   2   0   2   1   1   2   1   2   1   1   1   1   0   1   2
 MK-1-8                 1   1   1   0   0   1   1   1   0   2   2   1   2   0   0   0   1   1   0   1   1   2   1   1   0   1   2   0   0   2   0   1   2   1   0   1   2   2   2   1   2   0   2   0   1   1   2   1   0   1   1   1   2   1   1   0   0   2   2   1   2   1   0   0   1   1   2   2   2   1   0   1   1   1   2   1   2   1   2   0   1   2   2   1   1   2   2   2   1   1   2   2   2   2   1   2   1   1   2   2   2   1   0   1   1   1   0   0   2   0   2   1   2   1   1   1   1   2   1   1   1   1   1   1   1   2   2   1   2   1   2   1   0   1   1   1   1   1   1   2   1   0   1   2   0   0   1   1   1   0   2   1   2   2   1   1   0   0   1   2   0   2   2   0   0   1   0   2   1   1   0   1   1   2   0   1   0   0   1   1   1   0   1   1   1   2   0   1   1   0   2   0   1   1   1   1   1   0   1   2
 MK-1-9                 1   1   1   0   0   1   2   1   0   1   2   1   2   0   0   0   1   1   0   1   1   2   0   1   0   1   2   0   0   2   0   1   2   1   1   2   1   1   2   1   1   0   2   0   1   1   2   1   0   1   1   1   1   2   1   0   0   2   1   0   2   1   0   1   0   0   2   2   1   1   0   1   1   1   2   1   1   1   2   0   1   1   2   1   1   1   2   2   1   1   2   2   2   2   0   2   1   1   2   1   2   1   0   1   1   1   0   0   2   1   2   1   2   1   1   1   1   2   1   1   1   1   1   1   1   1   2   1   2   1   1   1   0   1   1   2   1   1   1   1   0   0   1   2   0   0   1   1   2   0   2   2   2   2   1   1   1   1   1   2   0   2   2   0   0   1   0   2   1   1   0   1   1   2   0   0   0   0   1   1   1   0   1   1   1   2   1   1   1   0   2   1   1   0   1   1   1   0   1   2
 MK-1-10                1   1   1   0   0   1   2   1   0   1   2   1   2   1   0   0   1   1   0   1   1   2   1   0   1   2   2   0   0   2   0   1   2   1   2   2   1   1   1   0   2   0   2   0   1   1   2   1   0   1   1   1   1   2   1   0   1   2   1   0   2   2   1   1   0   0   2   2   1   1   0   1   0   1   2   2   1   1   1   1   1   1   2   1   2   1   1   2   2   1   2   2   2   2   2   2   1   0   2   1   1   1   0   1   1   1   0   0   2   0   2   1   2   1   1   1   0   1   1   1   1   1   1   1   1   1   2   0   2   0   1   1   0   1   1   2   1   0   1   1   1   0   2   2   0   0   1   1   2   0   2   2   2   2   2   1   1   1   1   2   0   1   2   0   0   1   0   2   1   0   0   1   1   2   0   0   0   0   2   1   2   0   0   1   1   1   2   1   1   1   2   2   1   0   0   1   1   0   1   2
 MK-1-11                1   1   1   0   0   1   2   1   0   1   2   1   2   2   0   1   1   1   0   0   0   2   1   0   1   2   1   1   1   2   1   1   2   1   2   2   1   1   1   0   2   0   2   0   1   1   2   1   0   0   1   1   1   0   1   0   1   2   0   0   2   2   1   1   2   0   2   2   1   1   0   1   1   1   2   1   1   2   1   1   0   1   2   1   2   1   1   2   2   1   2   2   1   2   2   2   1   0   2   1   1   1   0   1   1   1   0   0   2   0   2   2   2   1   1   1   0   1   1   2   1   2   1   1   1   1   1   1   0   0   1   1   0   1   1   1   1   0   1   1   1   0   2   2   0   1   1   1   2   1   2   2   2   1   2   1   1   1   1   2   1   1   2   0   0   1   0   2   1   0   1   1   1   1   0   0   0   0   2   1   2   1   0   1   1   1   2   1   1   1   1   2   1   0   0   1   1   0   2   2
 MK-1-12                1   1   1   0   0   2   2   1   0   1   2   1   1   2   0   1   1   2   1   0   0   0   2   0   1   2   1   1   1   1   1   1   2   0   2   2   1   1   2   0   1   0   2   0   1   0   2   1   1   1   0   1   0   0   0   0   1   1   0   0   2   2   1   1   2   1   2   2   1   2   0   1   1   1   2   1   0   2   1   0   1   2   2   1   2   1   1   2   2   0   2   2   1   2   2   2   2   0   2   1   0   1   1   1   2   1   0   0   2   0   2   2   2   1   1   1   0   1   1   1   1   2   1   1   1   1   1   0   0   0   1   0   0   1   1   1   1   0   1   1   1   0   2   2   0   1   1   1   2   1   2   1   2   1   2   0   1   1   2   2   1   1   2   1   0   1   1   2   1   1   1   1   1   1   0   0   0   0   2   1   2   2   0   1   0   1   2   1   1   1   1   1   1   0   1   1   0   0   2   1
 MK-1-13                1   2   1   0   0   2   2   1   0   1   2   1   2   2   0   1   2   2   1   1   0   0   2   0   1   2   1   1   1   1   1   1   2   0   2   1   1   0   2   1   1   0   2   0   1   0   2   1   0   1   0   1   0   0   0   0   1   1   0   0   2   2   1   1   2   1   1   2   1   2   0   1   1   1   2   1   0   2   1   1   1   2   2   1   2   1   1   2   2   0   2   2   2   1   2   2   2   0   1   1   0   1   2   1   2   1   0   0   2   0   2   2   2   1   1   1   0   1   1   1   1   2   1   1   1   1   1   0   1   1   1   1   0   1   1   1   1   0   1   1   1   1   1   2   0   1   0   1   2   1   2   1   2   1   2   0   1   1   2   1   1   1   0   0   1   1   1   1   1   1   1   1   1   1   0   0   0   0   2   1   2   2   0   1   0   1   2   1   2   1   1   1   1   0   1   1   0   0   2   1
 MK-1-14                0   2   1   1   0   0   2   1   0   1   2   1   2   2   1   1   2   2   1   1   0   0   2   0   1   2   1   1   1   1   1   0   2   0   2   1   2   0   2   0   1   1   1   0   2   0   2   0   0   1   0   1   0   0   0   0   1   1   0   1   1   2   1   1   1   1   1   2   1   2   0   1   1   1   2   0   0   1   1   1   1   2   1   2   2   1   1   2   1   1   2   1   2   1   1   2   2   0   1   1   0   1   1   1   2   1   0   0   1   0   2   1   1   1   1   1   0   1   1   1   1   2   1   1   1   1   1   1   0   1   1   1   0   1   0   1   1   1   1   1   1   2   1   2   0   2   0   1   2   1   2   1   2   1   2   0   1   2   2   1   0   1   0   0   1   1   1   1   1   1   1   1   1   0   0   0   1   0   2   1   2   1   0   2   1   2   2   2   2   0   1   1   1   0   1   1   0   0   2   1
 MK-1-15                1   2   1   1   1   0   0   1   0   2   0   1   2   2   1   1   2   2   2   1   0   0   2   0   1   2   2   0   1   1   2   1   2   0   2   1   2   0   2   0   1   2   1   0   2   0   1   0   0   1   0   1   0   0   1   1   1   1   0   1   1   2   1   1   1   1   1   2   1   2   0   1   1   0   2   0   1   1   1   1   1   2   1   2   1   2   1   2   1   1   2   2   0   1   1   2   2   1   1   1   0   1   1   1   2   1   0   0   1   0   2   2   1   1   0   1   0   1   1   1   1   2   1   1   1   2   1   1   0   1   1   1   0   1   0   1   2   0   2   1   1   2   1   2   0   2   0   1   2   1   2   1   2   1   2   0   1   2   2   1   0   1   0   1   1   1   1   1   1   1   0   1   1   0   2   0   1   1   2   1   2   1   0   2   1   2   2   2   2   0   0   1   1   0   1   1   0   0   2   1
 MK-1-16                1   2   0   2   1   0   0   1   1   2   0   1   2   1   1   1   2   1   2   0   0   0   2   0   0   2   2   0   1   1   1   1   2   1   2   1   1   0   2   1   1   1   1   0   2   0   1   0   0   1   0   0   0   1   1   1   1   1   1   1   1   2   1   1   1   1   1   1   1   2   1   1   1   0   2   0   1   0   2   1   1   2   1   2   1   1   1   2   1   1   1   2   0   0   1   1   2   1   1   1   1   1   1   1   2   1   0   0   1   0   2   2   2   1   0   1   0   1   1   1   1   1   1   1   1   1   1   1   0   1   1   1   0   1   0   1   2   0   2   1   1   2   1   2   0   2   1   1   2   1   2   1   2   1   2   0   1   2   2   1   0   1   0   1   1   2   1   1   1   1   0   1   1   0   0   0   2   1   2   2   1   1   0   2   1   2   1   2   2   0   0   1   1   0   0   1   0   0   2   1
 MK-2-1                 1   0   1   1   1   2   2   2   2   0   1   2   1   1   1   1   1   2   2   1   1   1   0   0   0   0   1   1   0   1   2   0   2   1   1   0   1   1   0   1   1   0   0   0   2   1   2   2   1   0   2   2   0   0   1   0   1   1   2   1   0   1   1   1   1   1   2   1   1   1   1   1   2   2   0   1   2   1   1   0   1   1   1   1   2   1   2   1   2   1   0   0   1   1   1   1   1   0   2   2   2   1   0   2   1   1   1   1   0   1   1   1   2   2   1   1   1   1   2   1   0   0   1   2   2   1   0   0   0   1   1   1   2   0   1   2   0   1   1   1   0   1   1   0   1   1   0   1   2   1   0   1   0   2   1   0   0   0   0   2   2   0   1   0   1   1   1   0   1   2   2   1   0   2   1   1   1   1   1   2   2   1   2   1   1   1   0   1   1   1   2   1   1   2   0   2   1   0   0   1
 MK-2-2                 1   1   1   1   1   2   2   2   2   0   1   2   1   1   1   1   1   2   2   1   1   1   0   0   0   0   0   1   0   1   2   0   2   0   0   0   0   0   0   1   0   2   0   0   2   1   2   1   1   0   2   2   0   0   1   0   1   1   1   0   1   1   1   1   1   1   2   1   2   1   1   1   2   2   0   1   2   2   1   0   1   0   1   1   2   1   2   1   1   1   0   0   0   1   0   1   1   0   2   2   2   2   1   1   2   1   1   1   0   1   1   1   2   2   1   1   1   1   2   1   0   0   1   1   2   1   1   0   0   1   0   1   2   1   1   2   1   1   1   1   0   1   1   0   1   1   0   0   2   1   0   1   0   1   1   0   0   0   1   2   2   0   1   0   1   1   1   0   1   1   2   1   0   2   0   1   1   1   1   2   1   1   1   1   1   0   0   1   1   0   2   2   1   2   0   1   1   0   0   1
 MK-2-3                 1   1   1   1   1   2   2   2   2   0   1   2   1   1   1   1   2   2   2   1   1   1   0   0   0   0   0   1   0   1   1   0   2   0   0   0   1   0   0   0   0   2   1   1   2   1   2   0   1   0   2   2   0   0   1   0   1   1   1   0   1   2   1   1   1   1   2   1   2   2   1   1   2   2   0   1   2   2   1   0   1   0   1   1   2   1   2   1   0   1   0   0   0   1   0   1   1   0   1   2   2   2   1   1   2   1   1   1   0   1   1   1   1   2   0   1   1   1   2   1   0   0   1   1   2   1   1   0   0   1   0   1   2   1   1   2   1   0   1   1   0   0   1   0   1   1   0   0   2   1   0   1   0   0   1   0   0   1   1   2   2   0   2   0   1   1   1   1   1   1   2   2   0   2   0   1   0   0   1   2   1   1   0   1   1   0   0   1   2   0   1   2   1   2   0   1   1   1   0   1
 MK-2-4                 1   1   1   1   1   1   2   2   2   0   2   2   1   1   1   1   2   2   2   1   1   0   1   0   1   0   0   1   0   0   0   0   2   0   0   0   1   0   0   0   0   2   1   1   2   1   2   0   1   0   1   2   0   0   0   0   1   1   2   0   2   2   1   1   1   1   2   1   2   2   1   1   2   2   1   1   2   1   1   0   1   0   1   1   2   1   2   2   0   1   1   0   0   1   0   0   0   0   1   2   2   2   1   1   2   1   1   1   0   1   1   1   0   2   0   1   0   1   2   2   1   0   1   1   2   1   2   0   0   1   0   1   2   1   1   2   1   0   1   2   1   0   0   0   1   1   0   0   2   1   0   0   0   1   1   0   0   1   1   2   2   0   2   0   1   0   2   1   1   1   2   2   0   2   0   1   0   0   2   2   1   1   0   1   1   0   1   1   1   0   1   2   1   2   0   1   1   1   0   2
 MK-2-5                 2   0   1   1   2   1   1   2   2   0   1   1   1   1   1   1   2   2   2   1   0   0   1   0   2   0   0   1   1   0   0   0   2   0   0   0   2   0   0   0   0   2   1   0   1   1   2   0   1   0   1   1   0   0   1   1   1   1   2   0   2   2   1   1   1   1   1   1   2   2   1   1   2   2   1   1   2   1   0   1   1   0   1   1   2   1   1   2   0   1   1   0   0   1   0   0   0   0   1   2   2   2   2   1   2   2   2   1   1   1   1   1   0   2   0   1   0   1   2   1   2   0   2   1   2   2   2   2   1   0   0   1   2   1   1   2   1   0   1   2   1   0   0   0   1   1   1   0   1   1   0   0   0   1   1   0   0   1   1   2   1   0   2   0   2   0   2   1   0   1   2   2   0   2   0   2   0   0   2   1   1   0   0   1   1   0   1   1   1   0   0   2   1   2   0   1   0   2   0   2
 MK-2-6                 2   1   0   1   1   1   2   2   2   0   1   1   1   2   1   1   1   2   1   1   0   0   1   0   2   0   0   1   1   1   0   0   2   0   0   0   1   0   0   0   0   2   1   0   1   1   2   0   1   0   1   0   0   0   1   1   1   1   2   0   2   2   1   1   1   1   1   1   2   2   1   0   2   2   1   1   2   1   0   1   1   0   1   1   2   1   1   1   0   1   1   0   0   1   0   0   1   0   1   2   1   2   2   1   1   2   2   1   1   1   1   1   1   2   0   1   0   1   0   1   2   0   2   1   2   1   2   2   1   0   0   0   1   1   1   1   1   0   1   2   1   0   0   0   1   1   0   0   1   1   0   1   0   1   2   0   0   1   1   2   1   0   2   0   2   1   2   1   1   1   1   2   1   2   0   2   0   0   2   1   1   0   0   0   1   0   1   1   1   1   0   2   2   2   0   1   0   2   0   2
 MK-2-7                 2   1   0   1   1   1   2   1   2   1   0   1   1   2   1   1   1   1   1   2   0   0   1   0   1   0   0   1   1   1   0   1   2   0   1   0   1   1   0   0   0   2   1   0   1   0   2   0   1   0   1   0   0   0   1   1   2   2   2   0   1   2   1   1   1   1   2   1   2   2   1   0   2   0   1   1   2   1   1   1   1   0   1   1   2   1   1   2   0   1   1   0   0   1   0   0   2   0   1   2   0   2   2   1   1   2   1   1   2   1   1   1   1   2   0   1   0   0   0   1   2   0   1   1   2   1   2   2   1   0   0   0   1   1   1   1   1   1   1   2   1   0   0   0   1   1   0   1   1   1   0   1   1   2   2   0   1   2   1   2   1   0   2   0   1   1   2   1   1   1   1   2   1   2   0   2   1   0   2   1   1   0   0   0   1   0   0   1   1   1   1   2   2   2   0   2   0   2   0   2
 MK-2-8                 2   1   1   1   1   1   2   1   2   1   0   1   1   2   1   1   1   2   1   2   0   1   2   0   1   0   0   1   1   1   0   1   2   0   0   0   0   1   0   0   0   2   1   0   1   0   2   0   0   0   1   1   0   0   1   0   2   2   2   0   1   2   2   1   1   1   2   1   2   2   1   0   2   0   1   1   1   1   1   1   1   0   1   0   2   1   1   0   0   1   1   0   0   1   0   0   0   0   1   1   0   2   2   1   1   2   1   1   2   2   1   1   1   1   0   1   0   0   0   0   1   0   1   1   2   1   2   1   1   0   0   0   0   1   1   1   1   1   2   2   1   0   0   0   1   0   1   1   1   1   0   1   1   2   1   0   1   1   1   2   1   0   1   0   1   1   2   1   1   1   1   2   1   2   0   2   1   0   2   1   1   0   1   0   1   1   0   1   1   0   1   2   2   2   0   2   0   2   0   2
 MK-2-9                 2   0   1   1   1   1   2   1   1   1   0   1   1   2   1   1   1   2   1   2   1   1   2   0   1   1   0   1   1   1   0   0   2   0   0   0   0   1   0   0   0   2   1   0   1   0   2   1   1   0   1   2   0   0   2   1   2   2   2   0   1   1   2   1   1   1   2   1   1   2   1   0   2   1   1   1   1   0   1   1   1   0   1   1   1   1   1   0   0   0   1   0   0   1   0   0   0   0   1   1   0   2   2   1   1   2   1   1   2   2   1   0   0   1   0   0   1   0   0   0   1   0   1   1   2   1   1   1   1   1   1   0   0   1   1   1   1   1   2   2   1   0   1   0   0   0   1   1   1   1   0   1   1   1   1   0   1   0   2   2   2   0   2   1   1   1   2   2   1   1   0   1   1   2   0   2   1   0   1   1   1   0   1   0   0   1   1   0   1   0   0   2   2   2   0   2   0   2   1   2
 MK-2-10                2   0   1   1   1   1   2   1   1   1   0   1   1   2   1   1   1   2   1   2   1   1   1   0   1   1   1   2   1   1   0   1   2   0   0   0   1   1   1   0   0   2   1   0   1   0   2   1   1   0   1   2   1   0   1   1   2   2   2   1   1   1   2   2   1   1   2   1   1   2   1   0   2   1   0   2   1   0   1   1   0   1   1   1   1   1   0   0   0   0   1   0   1   1   1   0   0   0   1   1   0   2   2   1   1   2   1   1   1   1   1   0   0   1   0   0   1   0   0   0   0   1   2   1   2   1   1   0   1   0   1   0   0   1   1   1   1   1   2   2   1   0   1   0   0   0   0   1   1   1   0   1   1   1   1   0   1   0   1   2   2   1   1   1   1   1   2   2   1   1   0   2   1   1   0   1   2   0   1   1   1   0   1   1   0   1   1   0   1   0   0   0   2   2   0   2   0   2   1   2
 MK-2-11                1   1   1   1   1   1   2   1   1   2   0   1   1   2   1   1   1   2   1   2   0   1   1   0   1   1   1   2   0   1   0   1   2   0   0   0   1   0   1   0   1   2   1   0   2   0   2   1   1   0   1   2   1   0   1   1   2   1   2   1   1   1   1   2   1   1   2   2   1   2   1   0   2   1   1   2   1   0   1   1   0   1   1   1   1   2   0   0   0   1   1   0   2   1   1   0   1   0   1   0   0   1   2   1   2   2   0   0   1   2   1   0   0   1   2   1   1   1   1   0   0   1   2   1   2   1   1   0   1   1   1   0   0   1   2   1   2   1   2   1   1   0   1   0   0   0   0   1   1   1   0   1   2   1   1   0   1   1   0   2   2   1   1   1   1   1   2   2   1   1   1   2   1   2   1   1   2   0   1   1   1   0   2   1   0   1   1   0   1   0   0   0   2   2   0   2   1   2   1   1
 MK-2-12                1   1   1   1   1   1   2   1   1   2   0   1   1   2   1   1   1   2   0   2   0   1   1   1   1   1   1   2   0   1   0   1   2   0   0   0   1   0   1   0   1   2   1   0   2   0   2   1   0   0   0   2   1   1   1   1   2   1   2   1   0   0   1   2   1   1   2   1   1   2   0   1   2   1   1   2   1   0   1   1   0   1   1   1   1   1   0   0   0   1   1   0   2   1   2   0   1   0   1   0   0   1   2   1   2   2   0   1   2   2   1   0   0   1   2   1   2   2   1   1   0   1   2   1   2   1   2   0   0   1   1   0   0   1   2   1   2   1   2   1   1   1   0   0   1   1   0   1   1   1   1   1   1   0   1   0   1   1   0   1   1   1   1   1   1   1   2   0   1   1   1   2   1   2   1   1   2   0   2   1   1   0   2   1   0   1   1   1   1   1   0   0   2   2   0   1   1   2   1   1
 MK-2-13                1   1   1   1   1   1   2   1   1   1   0   1   1   2   1   1   1   2   2   2   0   1   1   1   1   1   1   2   0   1   0   1   2   0   0   0   1   0   1   1   1   2   0   0   2   0   2   1   1   0   0   2   1   1   1   2   2   1   2   0   1   0   1   2   1   2   2   1   1   2   0   0   2   1   1   2   1   0   0   1   0   1   1   1   1   1   0   0   0   1   1   0   2   1   2   0   1   0   2   0   1   1   2   1   2   2   0   1   2   2   1   0   1   1   2   1   2   2   1   1   0   1   2   1   1   2   2   0   0   1   1   1   0   2   1   1   1   1   0   1   1   1   0   0   1   1   0   1   1   1   2   1   0   2   1   0   1   1   0   1   1   0   1   2   1   1   2   0   1   1   1   2   1   2   2   1   2   0   2   1   0   1   2   1   1   1   1   1   1   1   0   0   2   2   1   1   1   1   1   1
 MK-2-14                1   2   1   1   0   1   2   1   1   1   0   0   1   1   1   1   1   2   2   2   0   1   1   1   1   1   1   1   0   1   0   0   2   0   0   0   1   1   1   1   1   2   0   0   2   0   2   1   1   0   0   2   1   1   1   2   2   0   2   0   1   0   1   1   1   2   2   2   1   2   2   0   2   0   1   2   1   0   0   1   1   1   1   1   1   1   1   0   0   1   1   1   2   1   2   1   1   0   2   0   1   1   2   1   2   1   0   1   2   2   1   0   1   1   2   1   2   2   2   1   0   2   2   0   1   1   2   0   0   1   1   1   0   2   1   1   1   1   0   0   1   1   0   0   0   1   0   1   1   1   2   1   0   2   1   0   1   0   0   0   1   0   1   2   1   1   1   0   1   1   2   2   0   2   2   1   2   0   2   1   0   1   2   1   1   1   1   1   1   1   1   0   2   2   1   1   1   1   1   1
 MK-2-15                1   2   1   1   0   1   2   2   1   0   0   0   1   1   1   1   1   2   1   1   0   2   1   1   1   1   1   0   1   1   0   0   2   0   1   0   2   0   1   1   1   2   0   1   2   1   1   1   1   0   1   2   2   1   2   2   2   1   2   0   1   1   1   1   0   2   2   2   2   2   2   0   1   0   1   2   1   0   0   1   1   0   1   1   1   1   1   0   0   2   1   1   2   2   1   1   1   0   1   0   0   1   2   1   2   1   0   2   2   2   1   0   1   1   2   1   1   2   2   1   0   2   2   1   1   1   2   1   0   1   1   1   0   2   1   0   1   2   0   0   1   1   0   0   0   1   1   2   1   1   2   1   0   2   1   0   0   0   0   0   1   0   1   2   1   1   1   0   1   2   2   2   0   1   2   1   2   1   2   2   0   1   2   1   1   1   1   1   0   2   1   0   2   2   1   1   1   1   1   1
 MK-2-16                1   2   1   1   1   2   2   2   1   0   0   0   1   1   1   0   1   2   1   1   0   1   1   1   1   1   1   0   1   1   0   0   2   0   1   0   0   0   1   0   1   2   0   2   2   1   1   1   1   0   1   2   2   1   2   2   2   1   2   0   1   1   2   1   1   1   2   2   1   2   2   0   1   0   1   1   1   0   0   1   1   1   1   1   1   1   1   1   0   2   2   1   2   2   1   1   1   0   2   0   1   1   2   1   2   0   0   1   2   2   1   0   1   1   1   1   1   1   2   1   0   2   2   1   0   1   2   1   0   1   1   1   0   2   2   0   1   2   0   0   0   2   0   0   0   1   0   2   1   2   2   2   1   1   1   0   0   0   0   0   1   0   2   1   1   1   1   0   1   1   1   2   0   1   2   1   2   1   2   2   0   1   2   1   1   1   1   1   1   2   1   0   2   2   1   1   1   0   1   1
 MK-3-1                 0   0   1   1   1   0   2   2   0   1   1   1   1   1   2   1   1   1   1   0   1   0   1   0   0   0   2   1   0   1   1   1   1   0   1   0   1   0   0   1   1   0   2   2   0   0   1   1   1   1   2   1   1   2   1   2   0   0   1   1   1   0   0   0   1   1   0   1   1   0   1   2   1   1   2   1   0   1   2   2   1   1   2   0   1   1   2   1   1   0   1   0   0   1   1   0   2   0   0   1   1   1   1   2   2   0   1   2   1   1   1   1   2   1   1   2   0   1   2   2   0   2   2   1   0   1   1   1   1   2   1   1   1   2   1   1   1   1   0   1   1   1   1   0   1   2   0   1   1   1   2   0   0   2   1   0   2   1   1   2   2   0   0   0   2   0   0   1   2   1   2   1   1   1   1   0   0   1   0   0   2   2   1   1   1   1   1   0   1   1   0   1   1   0   2   2   1   1   1   2
 MK-3-2                 0   0   1   1   1   0   1   1   0   1   1   1   0   1   2   1   1   1   1   0   1   0   2   0   0   0   2   1   2   1   0   1   1   1   1   0   0   0   0   1   0   0   2   1   0   0   1   1   1   2   2   1   1   2   1   2   0   1   1   1   1   0   0   0   0   1   0   1   0   1   1   1   1   1   1   1   0   1   1   2   1   1   2   0   1   1   2   0   1   0   1   0   1   1   1   0   2   1   0   1   0   1   1   2   0   0   1   2   2   1   1   1   2   1   1   1   0   1   2   2   0   2   2   1   0   1   1   1   1   2   1   1   1   2   0   2   1   1   0   1   1   2   1   0   1   2   0   1   0   1   2   0   0   2   0   0   2   1   2   2   2   0   1   0   2   0   0   1   2   0   2   1   1   1   1   0   0   0   0   0   2   2   1   1   1   1   1   1   1   1   0   1   0   0   2   2   1   2   1   1
 MK-3-3                 0   1   1   1   1   0   1   1   0   0   0   2   0   0   2   1   1   1   1   0   1   0   1   0   0   0   2   1   2   0   0   1   1   0   1   0   0   0   0   1   0   0   2   1   0   0   1   1   1   2   2   1   1   2   1   2   0   1   1   1   1   0   1   0   0   1   0   2   0   1   0   0   1   1   2   1   0   1   1   2   1   1   2   0   1   1   2   0   2   0   1   0   1   1   1   0   0   0   0   1   0   1   2   2   0   0   1   2   2   1   1   1   2   1   1   1   0   2   1   2   0   2   2   1   0   1   1   1   1   2   1   2   1   2   0   1   1   0   0   1   0   2   2   1   1   1   0   1   0   1   2   0   0   2   0   0   1   2   2   1   2   0   1   0   1   0   0   1   2   1   2   1   1   1   2   0   1   0   0   1   2   2   1   1   2   1   1   1   0   2   0   1   0   0   2   2   1   2   1   1
 MK-3-4                 0   1   1   1   1   0   1   1   0   0   0   2   0   1   2   1   1   1   1   0   1   0   1   0   0   0   2   1   1   0   0   1   0   0   1   1   0   0   0   1   0   0   2   1   0   0   1   1   0   1   2   1   1   2   2   1   0   1   1   1   1   0   1   1   1   1   0   1   0   0   0   0   1   1   2   1   0   1   0   2   1   1   2   0   1   1   2   0   2   1   1   0   1   1   1   0   0   1   0   1   0   1   2   2   0   0   1   2   2   1   1   1   2   1   2   1   1   2   1   2   1   2   2   1   0   1   1   1   0   2   2   2   0   2   1   0   1   0   0   1   1   2   2   2   1   1   0   1   0   0   1   0   0   2   0   1   1   2   2   1   2   0   1   0   1   0   0   0   2   1   2   1   1   1   2   0   1   0   1   1   1   2   0   1   1   1   1   1   0   2   1   1   0   1   2   2   1   2   1   1
 MK-3-5                 0   1   1   1   1   1   1   1   0   0   0   2   0   1   0   1   1   1   1   1   1   1   1   0   0   0   2   1   1   0   2   1   0   0   1   1   0   0   0   1   0   0   2   2   0   0   1   1   0   1   2   1   1   2   2   1   0   1   1   1   0   0   1   1   2   1   1   1   0   1   1   0   2   1   2   1   0   1   0   2   2   1   2   0   1   2   1   0   2   0   1   0   0   2   1   0   0   1   0   1   0   1   1   2   0   1   1   2   2   1   1   0   1   1   1   1   1   1   1   2   1   2   1   1   0   0   1   0   0   2   1   2   0   2   1   0   0   1   0   0   1   2   2   2   1   1   0   1   0   0   1   0   0   1   0   2   1   2   1   1   2   0   1   0   1   0   0   0   2   1   2   1   1   1   2   0   1   0   0   1   1   2   0   1   1   1   1   1   0   2   2   1   0   1   2   2   1   2   1   1
 MK-3-6                 1   1   1   1   1   1   1   2   0   0   0   2   1   2   0   1   1   1   1   1   1   1   1   0   0   0   2   1   1   0   2   1   0   0   1   1   0   0   0   1   0   0   2   2   0   0   1   0   0   1   2   1   1   2   2   1   1   1   1   0   0   0   1   1   2   1   1   1   1   1   1   0   2   0   2   1   1   1   0   2   1   1   2   0   1   2   1   0   2   0   1   0   0   2   1   2   1   2   0   2   0   1   1   2   0   1   2   2   2   1   1   0   1   1   0   1   1   2   1   2   1   1   1   1   0   0   1   0   0   2   1   2   0   1   1   0   0   1   0   0   1   2   2   1   1   1   1   1   0   0   1   0   0   1   0   1   0   2   1   1   2   1   1   0   1   0   1   0   2   0   1   1   1   2   1   0   1   0   0   0   1   2   1   1   1   1   1   1   0   2   1   1   0   1   2   2   1   2   2   1
 MK-3-7                 1   1   2   1   1   1   1   1   0   0   0   2   1   2   1   0   1   1   1   1   1   1   1   0   0   0   2   1   1   0   1   1   1   0   1   1   0   1   0   1   0   0   1   2   0   0   1   0   0   1   2   1   1   1   2   1   1   1   1   1   0   0   1   1   2   1   2   1   1   1   1   0   2   1   2   1   1   0   0   2   1   1   2   0   1   2   1   0   2   0   1   0   1   2   0   2   1   2   0   2   1   2   1   2   1   1   2   2   2   1   1   0   2   1   0   2   1   2   1   2   0   0   1   2   0   0   1   1   1   2   1   2   2   1   2   0   0   1   0   1   1   1   2   1   1   1   2   1   1   1   2   0   0   1   0   1   0   2   1   1   2   1   1   0   0   0   1   0   1   0   0   1   1   2   1   1   1   1   0   0   2   2   0   1   1   1   1   1   0   2   1   1   0   1   2   2   0   2   2   1
 MK-3-8                 1   1   2   1   1   1   1   1   0   0   0   2   1   2   1   0   1   1   0   1   1   1   1   0   0   0   2   1   2   0   1   2   1   0   1   1   0   0   1   1   0   0   1   2   0   1   1   1   0   2   2   1   2   1   2   1   1   1   1   1   0   0   1   1   1   1   2   2   1   0   1   0   2   1   2   1   1   0   0   2   1   2   2   0   1   2   1   0   1   0   1   0   2   2   0   2   1   1   0   2   0   2   1   2   1   1   2   1   2   0   1   0   2   1   0   2   1   2   2   1   0   0   1   1   0   1   1   1   1   2   1   1   2   1   2   1   0   1   0   0   2   1   1   1   2   1   2   2   1   1   2   0   0   1   0   1   0   1   1   1   1   1   0   0   0   1   1   1   1   2   0   1   1   2   1   1   1   1   0   0   2   1   0   1   1   1   0   1   0   1   1   1   1   1   2   2   0   2   2   0
 MK-3-9                 1   2   2   1   1   1   1   1   0   0   0   1   1   2   1   1   1   1   0   2   1   1   0   0   0   0   1   1   2   0   1   1   1   0   1   0   0   1   1   1   0   0   1   2   1   1   0   2   0   2   2   1   2   1   1   1   1   1   1   1   0   0   1   1   1   1   2   2   1   1   1   0   1   1   2   1   1   0   0   2   1   2   2   0   0   2   1   0   2   1   1   0   1   2   0   2   1   0   0   2   0   2   1   1   1   1   2   1   2   0   1   0   2   2   0   2   1   2   1   1   0   0   1   1   0   0   0   1   1   1   1   1   2   1   2   2   0   1   1   0   2   1   1   0   1   2   2   2   1   1   2   0   0   1   0   1   0   1   1   1   1   1   0   0   0   1   1   1   1   2   0   2   1   2   2   1   0   1   0   1   2   1   0   2   1   0   0   0   0   1   2   1   1   1   2   2   1   2   2   0
 MK-3-10                1   1   2   1   0   1   1   1   0   0   0   2   1   2   1   1   1   1   0   2   0   1   0   0   0   0   1   1   2   0   0   1   1   0   0   0   0   1   1   1   0   1   1   2   2   1   0   2   0   2   2   1   1   1   1   1   1   1   1   0   0   0   1   1   1   1   1   2   1   1   1   0   1   1   0   1   1   0   1   2   1   2   2   0   0   2   1   0   2   1   1   0   1   2   0   2   1   0   0   2   0   2   0   1   1   1   2   1   2   1   1   0   2   2   1   2   0   2   0   1   0   0   1   1   1   0   1   1   1   2   2   1   2   1   2   2   0   1   1   0   2   1   1   0   0   2   1   2   1   1   2   0   0   1   1   1   0   1   1   1   1   1   0   0   0   1   1   1   1   2   0   2   1   2   2   0   0   1   0   1   2   2   0   2   1   0   1   0   0   1   2   1   1   1   2   2   2   2   2   0
 MK-3-11                1   1   2   1   0   1   1   1   0   0   0   2   1   1   2   1   1   1   0   1   1   0   0   0   0   0   1   1   1   1   0   2   1   0   2   0   0   1   0   1   0   1   1   2   2   1   0   2   0   2   2   1   0   0   1   1   1   1   1   0   0   0   1   1   1   1   2   2   1   1   1   0   1   1   0   1   1   0   1   2   0   2   2   0   0   2   1   0   2   1   1   0   1   1   0   2   1   0   0   1   0   2   0   1   1   1   2   1   2   1   1   0   2   2   1   1   0   1   1   1   1   0   1   1   1   0   1   1   1   2   2   1   1   1   2   2   0   0   1   0   2   1   1   0   0   2   1   2   1   1   2   0   0   1   1   1   0   0   2   1   1   1   0   0   0   1   1   1   1   2   0   2   1   2   2   0   0   1   0   1   2   2   0   1   1   0   1   0   0   1   2   1   1   1   2   2   2   1   2   0
 MK-3-12                1   1   2   0   0   1   2   1   0   0   0   2   1   1   2   1   1   0   0   1   1   0   0   0   2   0   2   1   1   1   0   2   1   0   1   0   0   1   0   1   0   1   1   2   2   1   0   2   0   2   2   1   0   0   1   1   1   1   1   0   0   0   1   1   1   1   0   2   1   1   0   1   1   1   0   1   1   0   1   2   0   2   2   1   0   2   1   0   2   1   1   0   0   1   0   2   1   0   0   1   0   2   0   1   1   1   2   1   2   1   1   0   2   1   1   1   0   0   1   1   1   0   1   2   1   0   1   1   2   2   2   1   1   1   2   2   0   0   2   0   2   0   2   0   0   2   1   2   1   1   2   1   0   1   1   2   0   0   2   1   1   1   1   0   0   1   1   1   1   2   0   2   2   2   1   0   0   1   0   1   2   2   0   1   1   0   1   0   1   2   2   1   2   1   2   2   2   1   1   1
 MK-3-13                1   1   2   0   0   1   1   1   0   0   0   2   1   1   2   1   2   1   0   1   1   0   0   0   1   0   2   1   1   1   1   1   1   0   1   1   0   1   0   1   0   1   1   2   1   1   0   2   0   2   2   1   0   0   1   0   1   1   1   1   0   1   1   2   1   1   0   2   2   1   0   1   1   1   0   1   1   0   1   2   0   2   2   1   0   2   1   0   2   1   1   0   0   0   0   2   2   0   0   1   0   2   0   1   1   1   2   1   2   1   1   0   2   1   1   1   1   0   1   1   2   1   1   1   1   0   1   1   2   2   1   1   1   1   2   2   0   0   1   0   2   1   2   0   0   1   0   2   1   1   2   1   0   1   1   2   0   0   2   1   2   1   1   0   0   1   1   2   2   2   0   2   1   2   1   0   0   1   1   1   2   2   0   2   1   0   1   0   1   2   2   1   2   1   2   2   2   1   1   1
 MK-3-14                1   1   2   0   0   1   1   1   0   0   0   2   1   0   2   1   2   1   0   2   1   1   0   0   1   0   2   1   1   1   1   2   1   0   1   0   0   1   1   1   0   1   1   2   1   1   1   2   1   2   2   1   0   0   1   0   1   2   1   1   1   1   0   1   1   1   0   2   2   2   1   1   1   1   0   0   1   0   1   2   0   2   2   1   0   2   1   0   2   1   1   0   1   0   0   2   2   0   0   1   0   2   0   1   1   1   2   1   0   1   0   0   1   1   2   1   1   1   1   2   2   1   1   1   1   1   1   1   2   2   2   1   1   1   1   1   0   1   0   0   2   1   2   0   0   1   0   2   1   1   2   1   0   1   1   2   0   1   2   1   2   1   1   0   0   1   0   1   2   1   0   2   2   1   1   0   0   1   1   1   2   2   0   1   1   0   1   0   1   1   2   2   2   1   2   2   2   1   2   2
 MK-3-15                0   2   2   0   0   1   1   1   1   0   1   2   1   1   2   1   2   1   0   2   1   1   0   0   1   0   2   1   0   1   1   1   1   0   1   0   0   1   1   1   1   1   1   2   2   2   2   1   1   1   1   1   0   1   1   0   1   1   1   1   1   1   0   2   1   1   0   2   2   2   1   0   1   2   0   0   0   0   1   2   0   2   2   2   0   2   1   0   2   0   1   0   1   0   0   1   2   0   0   1   0   2   0   1   1   1   2   1   0   1   0   0   1   2   2   1   0   1   1   2   2   2   1   1   1   1   1   2   2   2   2   1   1   1   1   2   0   1   0   0   2   1   2   0   1   1   1   2   1   1   2   1   0   1   1   2   1   2   2   1   1   1   1   0   1   1   0   1   2   1   1   2   2   1   1   0   0   1   1   1   2   0   0   1   1   0   1   1   1   1   2   2   1   1   2   2   2   1   2   2
 MK-3-16                0   2   2   0   0   2   1   1   1   0   1   2   1   1   1   1   2   1   0   2   1   1   0   0   1   0   2   1   0   2   1   1   1   0   2   1   0   2   1   1   1   1   1   2   2   2   2   1   1   1   1   1   0   1   2   0   1   1   1   1   1   2   0   2   1   1   0   2   2   2   2   0   1   2   0   0   0   1   1   2   0   2   2   2   0   2   1   1   2   0   0   0   1   1   0   1   2   0   0   1   0   2   0   1   1   1   2   1   0   0   1   0   2   2   2   1   0   0   1   1   2   2   1   1   1   2   1   2   2   2   2   1   2   1   2   2   0   1   0   0   2   1   2   0   1   1   1   1   1   1   2   1   0   1   1   2   1   2   1   1   1   1   1   0   1   1   0   1   2   2   1   2   2   1   1   0   1   2   1   1   2   0   0   1   1   0   1   0   1   1   2   2   1   1   2   2   2   1   2   2
 MK-4-1                 1   1   1   2   2   0   2   0   2   2   1   0   2   1   1   0   1   2   1   2   2   1   0   1   0   1   0   1   2   1   2   1   2   0   0   2   2   0   2   0   0   2   2   1   0   2   0   2   0   1   1   1   0   1   1   2   0   0   0   0   1   1   0   1   1   2   1   0   0   0   0   0   1   1   1   1   0   1   0   1   2   1   1   2   1   1   2   1   1   0   1   0   1   1   1   0   1   2   2   1   0   1   2   1   1   1   0   2   1   1   1   1   0   2   1   1   0   1   0   2   2   1   1   0   0   2   1   2   0   1   1   1   2   0   1   1   1   2   2   0   0   2   1   2   0   2   1   1   2   2   0   0   0   1   2   0   2   0   0   1   0   2   1   2   0   0   2   0   2   2   1   0   1   1   1   1   1   1   2   2   1   0   0   1   2   1   1   2   2   0   1   0   1   1   2   1   0   1   1   1
 MK-4-2                 1   1   1   2   2   0   1   0   2   2   1   0   2   1   1   1   1   2   1   2   2   1   0   1   0   1   0   1   2   1   2   1   2   0   0   2   1   0   2   0   0   2   2   1   1   2   0   1   0   1   1   1   0   1   1   2   0   0   0   0   1   1   0   1   1   2   1   0   0   1   0   0   1   1   1   1   0   1   0   1   2   1   1   1   1   1   2   0   1   0   1   0   1   1   1   0   1   2   1   0   0   1   2   1   1   0   0   2   1   0   1   1   0   2   1   1   1   1   0   2   2   1   1   0   0   2   1   2   0   1   1   1   2   1   1   1   1   2   2   0   0   2   1   2   1   2   1   1   2   1   1   1   0   0   2   0   2   0   0   1   0   1   1   1   0   0   1   0   2   2   1   0   1   1   0   1   1   1   2   1   1   1   1   1   2   1   1   2   2   0   1   0   1   1   2   1   0   1   1   2
 MK-4-3                 1   1   1   2   2   0   1   0   1   2   1   0   2   1   2   1   1   2   1   2   2   1   0   1   0   1   1   1   2   1   2   1   2   0   0   2   1   0   2   0   2   2   1   1   1   2   0   2   0   1   1   1   0   1   1   2   1   0   2   0   0   1   0   1   1   2   1   0   0   1   0   0   1   1   1   1   0   1   0   1   1   1   1   1   2   0   1   0   1   0   1   0   1   1   1   0   1   1   0   0   1   1   2   2   1   1   0   2   1   0   1   0   0   2   1   1   1   1   0   2   1   1   1   0   0   2   1   1   0   1   1   1   2   1   1   1   1   2   1   0   0   2   1   2   1   2   1   1   2   1   1   1   0   0   1   1   2   0   1   1   0   1   1   1   0   0   1   0   2   1   0   0   1   1   0   1   1   1   2   1   1   1   1   2   2   1   1   2   2   0   1   0   2   1   1   1   1   1   1   2
 MK-4-4                 1   1   1   2   2   0   1   0   1   2   1   0   1   1   2   2   2   2   1   2   2   1   1   1   1   1   1   1   2   1   2   1   2   0   0   2   1   1   2   0   2   2   1   1   0   2   0   2   0   1   1   1   0   1   1   2   1   0   2   0   0   1   0   2   1   2   1   1   0   1   0   0   1   1   1   1   0   1   0   1   2   1   1   1   2   0   1   0   1   0   1   0   1   1   2   0   1   1   0   0   1   1   2   2   1   1   1   2   1   1   1   0   1   2   1   1   0   1   0   2   1   1   2   0   1   2   1   1   1   1   0   1   2   1   1   0   0   2   1   0   1   1   1   2   1   2   1   1   2   1   1   1   0   0   1   1   2   0   1   2   0   1   1   1   0   0   1   0   2   1   0   0   1   1   0   2   1   1   1   1   1   0   1   0   2   0   1   2   2   0   2   0   2   1   1   1   1   1   0   1
 MK-4-5                 1   1   0   1   2   0   1   0   1   2   1   1   1   1   2   2   1   2   1   2   2   1   1   1   1   1   1   1   2   1   2   2   2   0   0   2   1   0   2   1   1   2   1   1   0   2   0   2   1   1   0   1   0   1   1   1   1   1   2   0   1   1   1   2   1   2   1   1   0   1   0   0   1   1   1   1   0   1   0   1   1   1   1   1   2   0   1   0   1   0   1   0   1   1   2   0   1   1   1   0   1   1   2   2   1   1   1   2   1   1   1   0   1   2   1   1   0   1   1   1   1   1   2   0   1   2   1   1   1   1   0   2   2   1   1   0   0   2   1   0   1   1   2   2   1   2   1   1   2   1   0   1   0   0   1   1   2   0   1   2   0   1   1   1   0   1   2   0   2   1   0   0   1   1   0   2   1   1   1   1   1   0   1   0   2   1   0   2   2   0   2   0   2   0   1   1   1   2   0   1
 MK-4-6                 1   1   0   0   2   0   1   0   1   1   1   2   1   1   2   2   1   2   1   2   2   2   1   1   1   1   1   2   2   1   2   2   1   1   0   2   1   1   1   2   1   2   1   1   0   2   0   2   1   1   0   1   0   1   1   1   1   1   2   0   2   1   1   2   1   2   0   1   0   1   1   1   1   1   2   1   1   0   0   1   2   2   1   0   2   0   1   0   1   1   1   1   1   1   1   0   1   1   0   0   0   1   2   2   1   1   1   2   1   2   1   0   0   2   1   1   0   1   1   0   1   1   2   0   1   2   1   1   1   1   0   2   2   1   1   0   0   2   1   0   1   1   2   1   1   1   0   1   1   1   0   2   0   0   1   1   2   0   1   2   1   0   1   1   0   1   2   1   2   2   0   0   1   0   0   2   2   1   0   1   1   0   0   0   1   1   0   1   2   0   1   0   2   2   1   1   1   2   0   0
 MK-4-7                 2   1   0   0   2   0   1   0   1   1   1   1   1   2   2   2   2   2   1   2   2   2   1   0   1   1   1   2   2   1   2   2   2   1   0   2   1   1   1   2   1   2   1   1   1   2   0   2   0   2   2   1   1   1   1   1   1   1   2   1   2   1   1   2   1   2   0   1   0   1   1   0   2   1   2   1   2   1   0   1   2   2   0   0   2   0   1   0   0   1   1   1   1   2   1   0   0   1   0   1   0   1   1   2   2   1   1   2   1   0   1   0   0   2   2   1   0   1   1   0   1   1   2   0   1   2   2   2   1   1   0   2   2   1   1   0   0   2   1   0   1   1   2   1   0   0   0   0   1   1   1   2   1   0   1   1   2   0   0   2   1   0   1   1   1   1   2   1   2   2   0   0   1   0   0   2   2   1   0   1   1   0   0   0   0   0   0   1   2   0   1   0   2   2   1   1   1   2   0   0
 MK-4-8                 1   1   0   0   2   0   1   0   2   1   0   1   1   2   2   2   2   2   1   2   2   2   1   0   1   1   1   2   2   1   2   2   2   1   0   2   1   0   1   2   1   2   1   1   1   1   0   2   0   1   2   1   1   1   2   2   2   1   1   2   2   1   1   1   0   2   0   1   0   1   1   0   2   1   2   1   2   1   0   1   2   1   0   0   2   0   1   0   0   1   2   1   2   2   1   0   1   1   0   0   0   1   0   2   2   1   1   2   1   0   0   0   1   2   2   1   1   1   1   0   1   1   1   0   1   2   2   2   1   1   0   2   2   1   1   0   0   2   1   0   1   1   2   1   1   0   0   0   1   1   1   2   1   0   1   1   2   0   0   2   2   0   0   1   1   1   2   1   2   2   0   0   0   0   0   2   2   2   0   0   2   0   0   0   0   1   0   1   2   0   1   0   2   2   1   1   1   2   0   0
 MK-4-9                 1   1   0   0   2   0   1   0   2   1   0   1   1   2   2   2   2   2   1   2   2   2   1   0   1   1   1   1   1   1   1   2   2   1   0   1   1   1   0   1   0   2   1   1   1   1   0   2   1   1   2   2   1   1   0   2   1   1   1   2   2   1   2   2   0   2   0   1   0   1   1   1   2   1   1   1   2   0   0   1   2   1   0   0   1   0   1   0   0   1   2   0   2   2   1   0   1   1   0   0   0   1   1   2   1   1   1   2   1   0   0   0   1   2   2   1   2   0   1   0   1   1   1   0   1   2   2   2   1   1   0   2   2   1   1   0   0   2   1   1   2   1   2   1   1   1   0   0   1   1   1   2   2   0   1   1   2   0   1   1   2   0   0   2   1   0   2   1   2   2   1   0   0   0   0   1   2   2   0   0   2   0   0   0   0   1   0   2   1   1   1   0   2   2   1   1   1   2   1   0
 MK-4-10                0   1   0   0   2   0   1   0   2   1   0   1   1   1   2   2   2   2   1   1   2   2   1   0   1   1   2   1   2   1   2   2   2   1   0   1   1   1   1   1   0   2   1   1   1   2   1   1   1   2   2   2   1   1   0   2   1   1   1   2   2   1   2   2   0   1   1   1   0   1   1   1   2   1   1   2   2   1   0   1   2   1   0   0   1   0   1   1   0   1   2   0   2   2   1   1   1   1   0   0   0   1   1   2   1   1   1   1   1   1   0   0   1   2   1   1   2   0   1   0   1   1   1   0   1   2   2   2   1   1   0   1   2   1   1   0   0   1   1   2   2   1   1   1   1   2   0   0   1   1   1   2   2   0   2   1   2   0   1   1   2   0   0   2   1   0   2   1   2   2   1   0   1   0   0   1   1   2   1   1   2   1   1   0   1   1   0   2   1   1   0   0   2   2   1   1   1   2   2   1
 MK-4-11                1   1   0   0   2   0   1   0   2   2   0   0   1   1   2   2   2   1   0   1   2   2   1   0   1   1   2   1   2   1   2   2   2   1   0   1   1   1   1   1   1   2   1   1   1   1   1   1   1   1   2   2   1   1   1   2   1   1   1   2   2   1   2   2   0   1   1   1   0   1   1   1   1   1   1   2   2   0   0   1   2   0   0   2   1   2   1   1   0   0   2   0   2   2   1   2   1   1   0   0   0   1   1   2   2   1   1   1   1   1   0   1   1   2   1   1   2   1   1   0   1   1   1   0   0   1   2   1   1   1   0   1   2   1   2   0   1   1   1   2   2   1   1   1   1   2   1   0   1   0   1   2   2   0   2   1   2   0   1   1   1   0   0   2   1   0   2   0   2   1   1   1   1   0   0   2   2   2   1   1   2   0   1   0   1   1   0   2   0   1   1   0   2   2   1   1   1   2   2   1
 MK-4-12                2   1   0   0   1   0   1   0   2   2   0   0   2   1   2   2   2   2   0   1   2   2   0   0   1   1   2   0   2   1   2   2   2   1   1   1   1   0   1   0   1   2   1   1   1   1   1   1   1   1   2   2   1   1   1   2   0   1   1   2   1   1   2   2   0   0   1   1   0   1   1   1   2   1   1   2   2   0   0   1   2   0   0   2   1   1   1   1   0   1   2   0   2   1   1   2   1   1   0   0   1   1   2   2   2   1   1   1   1   1   0   1   1   2   1   1   2   1   1   2   1   1   1   0   0   1   1   1   1   1   0   0   2   1   2   0   1   2   0   2   2   0   1   1   1   2   1   0   1   0   1   2   2   0   2   1   2   0   1   1   1   0   0   2   1   1   1   0   2   2   1   1   1   0   0   2   2   2   1   0   1   0   1   0   1   1   0   2   0   0   1   1   2   2   1   1   1   2   2   1
 MK-4-13                1   1   0   0   1   0   1   0   2   2   0   0   2   1   2   2   2   2   2   1   2   2   0   0   1   1   2   0   2   1   2   2   2   2   1   2   1   0   1   0   1   1   1   1   1   1   1   2   1   0   2   1   1   1   1   2   1   1   1   2   1   1   2   2   0   0   2   1   0   1   2   1   2   1   1   2   2   1   0   1   1   1   1   2   2   1   0   2   0   0   2   0   2   1   1   2   0   1   0   1   1   1   2   2   2   1   1   1   1   1   0   0   1   2   1   1   2   1   1   2   1   2   1   1   0   0   1   1   1   1   0   0   2   1   2   0   1   1   0   2   2   0   1   1   0   2   0   0   1   0   0   2   2   0   2   1   2   0   1   1   0   0   0   2   1   1   2   0   2   2   1   1   1   0   0   2   2   2   1   0   1   0   0   1   1   1   1   2   1   0   1   1   0   1   1   1   2   2   2   1
 MK-4-14                1   1   0   0   1   0   1   1   2   1   0   0   2   1   2   2   2   2   2   1   2   2   1   0   1   1   2   0   2   0   2   2   1   2   1   2   1   0   1   0   2   1   1   1   1   1   1   1   1   0   1   1   1   1   1   2   1   1   1   2   1   1   2   2   0   0   1   1   0   0   2   1   2   1   1   2   1   1   0   1   1   2   1   2   1   1   0   2   0   0   2   1   2   1   1   2   0   2   1   2   1   1   1   1   2   1   1   1   1   2   0   0   1   1   1   1   2   1   1   2   1   2   1   0   0   0   1   1   1   1   0   1   2   1   2   0   1   1   0   2   1   0   1   2   0   2   0   0   1   0   0   2   2   0   1   1   2   1   1   1   0   2   0   2   2   1   2   0   1   2   1   1   1   0   0   2   2   2   1   1   1   0   0   1   1   1   1   2   1   0   1   1   0   2   0   1   2   2   2   1
 MK-4-15                1   1   1   0   1   1   1   1   2   1   0   0   2   1   1   2   2   2   2   1   2   1   1   0   1   0   2   0   2   1   2   2   1   1   0   2   1   0   1   0   2   1   1   1   1   1   1   1   1   0   1   1   2   1   0   2   1   1   1   2   1   1   1   2   0   0   1   1   1   2   2   1   2   1   1   2   1   1   0   1   2   2   1   1   1   1   0   1   0   0   2   1   2   1   1   2   1   2   1   2   1   1   1   1   2   1   1   1   1   2   0   0   1   0   1   1   2   1   1   2   1   2   1   0   0   0   1   0   1   2   0   1   2   1   2   0   1   1   0   1   1   0   0   2   0   2   0   0   1   1   0   1   2   1   1   1   2   0   1   1   0   2   1   2   2   2   2   0   2   2   1   1   1   0   1   2   2   1   1   0   1   0   0   1   0   1   0   2   0   0   1   1   0   1   2   1   2   2   2   1
 MK-4-16                2   1   2   1   1   1   1   2   2   1   0   0   2   2   1   2   2   2   1   1   2   1   1   0   1   0   2   0   1   1   2   2   1   1   0   2   1   0   1   0   1   0   1   1   2   1   1   1   1   1   1   0   2   1   0   2   1   1   1   2   1   1   1   2   0   0   1   2   1   2   2   1   2   1   1   1   1   1   1   1   2   2   1   1   1   1   0   1   0   1   2   1   1   1   1   2   1   2   2   1   1   1   1   1   2   1   1   1   2   2   1   1   1   0   1   1   2   2   2   2   1   1   1   0   1   0   1   0   1   2   0   1   2   1   2   0   2   1   0   2   1   0   0   1   0   2   0   0   1   1   1   1   1   1   1   1   2   0   2   1   0   2   1   2   2   1   2   0   2   2   1   1   1   0   1   2   2   1   1   0   1   2   0   1   0   2   0   2   0   0   2   1   1   1   1   1   2   2   2   1
 MK-5-1                 1   0   0   1   2   0   0   0   1   2   1   1   1   1   2   2   1   2   0   0   2   2   2   1   1   0   1   1   0   0   1   2   1   1   1   0   2   1   1   2   2   1   2   0   2   1   1   1   2   0   1   1   0   1   1   2   1   0   1   1   0   2   1   1   1   1   1   0   1   1   0   1   0   0   1   1   2   2   0   1   0   2   1   2   0   1   0   2   0   0   1   2   0   1   1   0   0   1   1   2   1   2   0   2   0   2   0   1   2   0   1   0   1   0   0   0   0   0   2   1   0   1   2   1   1   1   2   2   0   1   1   0   1   1   1   0   1   1   1   1   1   2   1   1   1   1   1   1   1   0   1   1   2   1   0   1   1   1   2   1   1   2   1   1   1   0   1   1   2   1   2   0   1   1   0   0   1   2   1   1   1   0   1   2   2   0   1   1   1   2   2   0   2   1   1   1   0   2   1   0
 MK-5-2                 1   0   0   1   2   0   0   0   2   2   1   1   1   1   2   2   1   1   0   0   2   2   1   1   1   1   1   1   0   0   1   2   1   1   1   0   2   1   1   2   2   1   1   0   2   1   1   1   1   0   1   1   0   1   1   2   1   0   1   1   0   2   1   1   1   1   1   1   1   2   0   1   1   0   1   2   2   2   0   2   0   2   1   2   0   1   0   2   0   0   1   1   0   1   2   0   0   1   2   2   1   1   0   2   0   2   0   2   2   0   1   0   1   1   0   0   1   0   2   1   0   1   2   1   1   1   2   2   0   1   1   0   1   1   1   0   1   1   2   1   2   2   1   1   1   1   2   1   1   0   1   1   2   1   0   1   1   1   1   1   1   2   1   1   1   0   1   1   2   1   2   1   1   1   1   0   1   2   1   1   0   0   0   2   2   0   1   1   1   2   2   0   1   1   1   1   0   2   1   0
 MK-5-3                 1   0   0   1   2   0   0   0   2   2   1   1   1   1   0   1   1   2   1   0   1   2   1   1   0   1   1   1   0   0   1   2   1   1   1   0   2   1   1   1   1   1   1   0   2   1   1   1   1   0   1   1   0   2   0   2   1   0   2   1   0   2   2   1   1   1   1   1   1   2   0   0   1   0   1   2   2   2   0   2   0   2   0   2   0   1   1   2   0   0   1   1   0   1   2   0   0   1   1   2   1   0   0   1   0   2   0   2   2   0   1   0   1   1   0   0   1   0   2   1   0   1   2   1   1   1   2   2   0   1   1   0   2   1   0   1   1   1   1   1   2   1   1   1   1   1   2   1   1   0   1   1   2   0   0   1   1   1   1   1   2   2   1   1   1   1   0   1   2   2   2   1   1   2   1   0   1   2   1   2   0   0   1   2   2   0   1   2   1   2   2   0   2   1   0   2   0   2   0   0
 MK-5-4                 1   0   1   1   2   0   1   0   2   2   1   1   1   1   1   1   1   2   1   1   1   2   1   1   0   0   0   2   0   0   1   2   1   1   0   0   2   1   1   1   1   1   1   1   2   1   1   1   1   0   2   0   0   2   0   2   1   0   2   1   0   2   2   1   1   1   1   2   1   2   0   0   1   0   1   2   2   2   1   1   0   2   0   2   1   1   1   1   0   0   1   1   0   1   2   1   0   1   1   2   1   0   0   1   1   2   0   2   2   0   1   1   1   1   0   2   1   0   2   1   0   0   2   1   1   1   1   2   1   1   2   0   1   1   0   1   1   1   1   2   2   1   1   1   1   1   2   1   1   0   1   1   2   0   0   1   1   1   0   1   2   2   1   0   1   1   0   1   2   2   2   1   1   1   1   0   0   1   0   1   0   0   1   2   2   1   0   2   1   2   2   0   2   0   0   2   0   2   0   0
 MK-5-5                 1   0   2   1   2   0   1   0   1   2   1   1   1   1   1   1   1   2   1   1   1   2   1   0   1   0   0   2   0   0   1   1   1   1   0   1   2   1   1   2   1   1   1   1   2   0   1   1   1   1   2   0   0   2   1   1   1   0   2   1   0   2   2   1   1   1   1   2   1   1   1   0   1   1   2   2   2   2   1   1   0   2   0   2   1   1   1   1   1   1   1   1   0   0   2   1   0   1   1   2   1   0   0   1   1   2   0   1   2   0   2   2   1   1   0   2   1   0   2   1   0   0   2   1   1   1   1   2   1   1   2   0   1   1   0   1   1   1   1   1   2   1   1   1   1   1   2   2   2   0   1   1   2   0   0   1   1   1   0   1   2   2   0   0   1   1   0   0   2   1   2   1   1   1   1   0   1   1   0   1   0   1   1   2   2   1   0   2   1   2   2   1   1   0   0   2   0   2   0   0
 MK-5-6                 1   0   2   0   1   0   1   0   1   2   2   1   1   1   1   1   0   2   1   1   0   1   1   0   1   1   0   2   0   0   1   1   1   1   0   0   2   1   1   2   1   1   1   2   1   0   1   1   1   0   2   0   0   2   1   1   0   1   2   2   0   2   2   0   0   0   1   2   1   1   1   0   1   0   1   2   2   1   1   1   0   2   0   1   1   1   1   1   1   1   1   1   1   0   2   1   0   1   1   1   1   0   0   1   1   2   0   1   2   0   2   1   1   1   0   2   1   0   2   0   0   0   2   1   1   1   1   2   1   1   2   0   1   1   0   1   1   1   1   1   2   1   1   1   1   1   2   2   2   0   1   1   1   0   0   1   1   1   0   1   1   2   0   0   1   1   0   1   2   1   2   1   1   2   1   0   2   1   1   1   1   2   1   2   2   1   1   1   1   2   2   0   1   0   1   2   0   2   1   1
 MK-5-7                 1   0   2   0   2   1   1   0   1   2   1   1   1   1   1   2   0   2   1   1   1   1   1   0   1   1   0   2   0   0   1   0   0   1   0   0   2   1   1   2   1   1   2   2   1   0   1   2   1   0   2   0   1   2   1   1   1   1   2   2   1   2   1   0   0   0   1   1   1   1   1   0   2   0   1   1   2   2   1   1   1   2   0   0   1   1   1   1   1   1   2   1   1   0   1   0   1   2   1   1   2   0   0   1   1   2   0   2   2   0   2   1   1   1   0   2   1   0   2   1   0   1   2   1   1   1   1   2   1   1   2   0   1   1   1   1   1   1   1   1   2   1   2   2   1   1   2   2   2   1   1   1   2   0   0   1   2   1   0   1   2   2   0   1   1   1   1   1   2   1   2   1   1   2   1   0   2   0   1   1   1   2   1   2   2   1   1   1   2   2   2   1   1   0   1   2   0   2   1   2
 MK-5-8                 1   0   2   0   2   1   1   0   1   2   1   1   1   1   1   2   0   0   1   1   2   1   2   1   1   1   0   2   1   0   1   0   0   1   0   0   1   1   1   2   2   1   1   1   1   0   1   2   1   0   1   1   1   2   1   1   1   1   2   2   1   2   1   1   0   0   1   1   1   1   1   0   2   0   2   1   2   2   1   1   1   2   0   0   1   1   2   1   1   1   1   2   2   0   1   0   2   1   1   1   2   0   0   1   1   2   1   2   2   0   2   1   1   1   1   2   1   0   2   2   0   1   2   1   1   1   1   2   2   1   2   0   1   1   1   1   1   2   1   1   1   1   2   2   1   1   2   2   2   1   1   1   2   0   0   1   2   1   0   1   2   1   1   1   1   1   1   1   2   1   2   2   1   2   1   1   2   0   1   1   1   1   0   2   1   1   1   1   2   2   1   1   1   0   1   2   0   2   0   2
 MK-5-9                 1   0   2   0   2   1   1   0   1   2   1   1   1   1   1   2   1   0   1   1   2   1   2   1   0   2   0   2   1   1   1   0   0   1   0   0   2   1   1   2   2   1   1   1   2   0   1   2   1   1   1   1   1   2   1   1   1   1   2   1   1   2   1   1   0   0   1   1   1   0   1   0   2   1   2   1   2   2   1   1   1   2   0   0   1   1   0   1   1   1   1   1   1   0   2   0   2   1   1   0   2   0   0   0   1   1   1   2   2   0   1   1   2   1   1   2   1   0   2   2   0   1   2   1   1   1   1   2   1   1   2   0   1   1   1   2   1   2   2   1   1   1   2   2   2   1   2   2   2   1   1   1   2   0   0   1   2   2   0   1   2   1   1   1   1   1   1   1   2   1   2   2   1   2   1   1   2   0   1   0   1   1   0   2   1   1   1   1   1   2   1   1   1   0   1   2   1   2   0   2
 MK-5-10                1   0   2   0   2   1   1   0   1   1   1   1   2   1   1   2   0   0   1   2   2   1   2   1   0   2   0   2   2   1   0   1   0   1   0   1   2   1   1   2   1   1   1   1   2   0   1   2   1   1   1   1   1   2   1   0   1   1   2   2   1   2   1   1   0   0   1   1   1   0   1   0   2   1   1   1   2   2   1   0   1   1   2   0   1   1   1   1   1   2   1   1   1   0   0   0   2   1   1   0   2   0   0   0   1   1   1   2   2   0   2   1   1   2   2   2   1   1   2   2   0   1   2   1   1   2   1   2   1   1   2   0   1   2   1   2   1   2   2   1   1   1   2   2   2   1   1   2   2   1   0   1   2   0   0   1   2   2   0   1   2   1   1   1   2   2   1   1   2   1   1   2   1   2   1   1   2   0   1   0   1   2   1   2   0   1   2   1   1   2   1   1   1   0   1   2   1   2   0   2
 MK-5-11                1   0   2   0   2   1   1   0   1   1   2   0   2   1   1   1   0   1   1   2   2   1   1   1   1   2   0   2   2   1   0   1   0   1   0   1   2   1   2   2   1   1   1   0   2   0   1   1   1   1   1   1   1   2   0   1   1   1   2   2   1   2   1   2   0   1   0   1   1   0   1   0   2   1   1   0   2   2   1   0   1   1   2   0   1   1   1   1   1   2   1   1   1   0   0   1   1   1   1   0   2   0   1   1   1   1   1   2   2   0   2   1   1   1   2   2   1   1   2   2   1   1   1   1   1   2   1   2   2   1   2   0   1   2   1   2   1   2   2   1   1   1   2   2   1   1   2   2   1   1   1   1   2   0   1   0   2   2   0   1   2   1   1   0   2   2   2   1   2   0   1   1   1   2   1   1   2   1   1   1   1   2   1   2   0   1   2   1   1   2   1   1   1   0   1   2   1   2   0   2
 MK-5-12                1   0   1   1   2   0   1   1   1   1   2   1   2   2   1   1   0   1   1   2   2   1   1   1   2   2   1   2   2   2   0   0   1   0   0   1   2   1   2   2   1   1   1   0   0   0   1   1   2   1   0   1   1   1   0   1   1   2   2   2   0   2   1   2   0   1   0   1   1   1   1   0   2   1   1   0   1   2   0   0   1   1   2   0   1   0   1   1   1   2   2   1   1   1   0   1   1   2   1   0   2   0   1   0   1   1   1   1   2   0   2   1   1   1   2   2   1   1   1   2   1   1   2   2   1   2   1   2   2   1   2   0   0   2   1   2   0   2   1   1   1   1   2   2   1   1   2   2   1   1   1   1   2   0   1   0   2   2   0   1   2   1   1   0   2   2   1   1   2   0   0   0   1   2   1   2   2   1   1   1   1   0   1   2   0   1   2   1   1   2   1   1   0   1   1   1   1   2   0   2
 MK-5-13                1   0   1   1   2   0   1   2   1   1   1   1   2   2   1   0   0   1   1   2   2   1   1   1   1   2   1   2   2   2   1   0   0   0   0   1   2   1   1   2   1   2   2   0   0   0   1   0   2   1   0   1   1   1   0   1   1   2   2   2   0   2   2   2   0   1   1   1   1   1   1   0   1   1   1   1   1   2   0   1   1   1   2   0   1   0   1   1   1   2   2   1   1   0   0   1   1   2   0   0   2   0   1   1   1   1   1   1   2   0   1   1   1   1   2   2   1   0   2   2   1   1   2   2   1   2   1   2   2   0   1   0   0   2   1   2   0   2   1   1   1   1   1   2   1   2   2   2   1   1   1   1   2   1   1   0   2   2   0   1   2   1   1   1   2   2   1   1   1   0   0   1   1   2   2   2   2   1   1   1   1   0   1   2   0   1   2   1   1   1   1   1   0   1   1   1   1   2   0   2
 MK-5-14                1   0   0   1   2   0   1   2   1   0   1   1   2   2   1   0   0   1   1   2   2   1   1   1   2   1   0   2   2   2   1   0   0   1   0   0   2   1   1   2   1   1   2   0   0   0   1   0   2   1   0   1   0   1   0   1   1   2   2   2   0   2   1   2   0   1   1   1   0   1   2   0   0   1   1   1   1   2   0   1   1   1   2   1   1   0   1   1   1   2   1   1   1   0   0   1   1   2   0   0   2   0   1   1   1   1   1   1   2   0   1   1   1   1   2   2   1   0   2   2   1   1   2   2   0   2   1   1   2   1   1   0   0   2   1   2   0   2   1   1   1   1   1   2   1   2   1   2   1   1   1   1   2   0   1   0   2   2   1   0   1   1   1   2   1   2   1   1   1   0   0   0   2   2   2   2   1   1   1   1   1   1   2   2   1   1   2   1   2   1   0   1   1   1   1   2   1   2   1   2
 MK-5-15                1   1   0   1   2   0   1   1   1   0   1   1   2   2   1   0   0   1   1   2   2   1   1   1   2   1   0   1   1   2   2   0   0   1   0   0   2   1   2   2   2   0   1   0   0   0   0   1   2   1   0   2   0   0   0   2   1   2   2   2   0   2   1   1   0   1   1   1   1   1   2   0   0   1   2   1   1   2   0   1   0   1   2   1   0   0   1   0   1   2   1   1   1   1   0   1   0   2   0   0   2   0   1   1   0   1   1   1   1   0   1   0   1   1   2   1   1   0   2   2   1   1   2   1   0   2   1   1   1   1   0   0   1   2   1   2   0   1   1   1   1   2   1   1   2   2   1   2   1   1   2   1   2   0   2   0   2   2   1   0   1   1   1   2   1   1   1   1   1   1   0   1   2   2   2   2   1   1   1   1   2   1   2   2   1   1   2   1   2   1   0   1   1   1   1   2   1   2   1   2
 MK-5-16                1   1   1   1   2   0   1   1   1   0   1   2   2   2   1   0   0   1   1   2   2   1   1   1   2   1   0   1   1   2   2   0   0   1   0   2   1   1   2   2   2   1   1   0   0   1   0   1   2   2   0   2   0   0   0   1   1   2   2   2   1   2   1   1   0   1   2   2   1   0   2   2   1   1   2   1   1   2   0   1   0   1   2   1   0   0   1   0   0   2   1   1   2   1   0   1   0   1   0   0   2   1   1   1   0   2   1   1   1   0   1   0   1   1   2   1   0   0   2   2   2   1   1   1   0   2   2   1   1   1   0   0   1   2   1   2   0   1   1   1   1   2   1   1   1   2   1   2   1   1   2   1   2   0   2   0   2   2   1   1   2   1   1   1   0   0   2   1   1   1   0   1   2   2   2   1   1   0   2   1   2   1   2   2   1   1   2   1   1   0   0   1   1   1   1   2   1   2   1   2
 MK-6-1                 2   1   2   1   1   1   1   2   2   0   1   1   0   1   1   2   0   0   1   1   1   2   2   2   2   0   1   1   0   1   0   0   2   0   1   2   2   1   0   1   2   0   1   1   2   0   2   1   1   1   0   0   2   1   1   1   0   1   1   1   0   1   2   0   0   1   2   2   0   1   2   2   2   0   2   1   1   1   1   2   1   0   1   1   2   0   2   0   0   1   1   0   0   2   0   1   0   2   1   1   1   1   1   0   1   2   1   1   1   1   1   2   1   1   1   1   0   0   1   1   2   0   0   2   2   1   1   1   1   2   1   1   1   2   1   2   1   2   2   2   1   0   1   0   1   1   0   0   1   1   2   1   1   1   1   0   1   0   1   1   1   2   2   1   1   1   2   2   1   0   0   1   1   0   0   1   1   0   0   1   1   0   1   0   2   1   1   0   1   1   1   1   0   0   1   1   1   1   2   0
 MK-6-2                 2   1   1   1   1   1   0   2   2   0   1   1   0   2   1   2   0   0   1   1   1   2   2   2   2   0   1   1   1   1   1   0   1   0   1   2   2   1   0   2   2   0   2   1   2   0   2   1   1   2   0   0   2   1   1   1   0   1   1   1   0   1   2   0   0   2   2   1   0   1   1   2   2   0   2   0   0   1   0   2   2   1   1   1   2   1   0   0   0   1   2   0   0   2   0   1   0   1   0   0   1   1   1   1   1   2   1   1   0   1   1   2   1   1   1   1   0   0   1   2   2   1   0   1   2   1   1   2   1   1   1   1   0   2   0   2   1   2   2   2   1   0   1   0   1   2   0   0   1   1   2   2   1   1   1   0   1   0   1   1   1   2   2   1   1   1   2   2   1   1   1   2   2   0   0   1   1   0   0   1   1   1   1   0   1   1   1   2   1   1   0   1   0   0   1   1   1   1   2   0
 MK-6-3                 2   1   1   1   1   1   1   2   2   0   1   1   0   2   1   2   0   0   0   1   2   2   2   1   2   0   1   1   2   0   1   0   1   1   1   2   2   1   0   2   2   0   2   1   2   0   2   1   1   2   1   1   2   1   1   1   0   2   2   1   0   1   2   0   1   1   2   1   0   1   1   2   2   0   2   0   0   1   0   2   2   1   1   1   2   1   0   1   0   1   2   0   0   2   0   0   0   2   0   0   1   1   1   1   1   2   1   1   0   2   0   2   1   1   1   1   1   0   2   1   2   1   0   1   2   1   2   2   1   1   0   1   1   1   0   2   1   1   1   2   1   0   2   0   1   2   0   0   1   1   2   2   1   0   1   0   1   0   1   1   1   2   2   1   1   2   2   2   1   1   0   2   2   0   0   1   1   0   0   1   1   1   1   0   1   1   1   2   1   1   0   1   0   0   1   1   1   1   2   1
 MK-6-4                 2   1   1   1   1   2   1   2   1   0   1   1   1   2   1   2   0   1   0   1   1   2   2   1   1   0   1   1   1   0   1   1   1   1   0   2   1   1   0   1   2   0   1   1   2   0   2   2   1   2   2   2   1   1   1   1   0   1   2   0   0   1   2   0   1   1   2   1   1   2   1   2   1   0   2   0   0   1   0   2   2   1   0   1   2   1   0   0   0   1   1   0   0   2   0   1   0   2   0   0   1   0   1   1   1   2   1   1   1   2   1   2   1   1   0   1   1   0   2   1   2   0   0   1   2   1   1   2   1   1   0   1   1   1   0   2   1   1   1   1   0   0   1   0   0   2   0   0   1   1   2   2   1   1   1   0   1   0   1   1   1   2   2   1   1   2   2   2   1   1   0   2   2   1   0   1   1   1   0   1   1   1   1   0   1   1   1   1   1   1   0   2   0   0   1   1   1   1   2   2
 MK-6-5                 2   2   1   1   1   2   1   1   1   0   1   1   1   2   1   2   0   1   0   1   1   2   2   2   2   0   1   2   1   0   0   0   1   1   1   2   1   1   0   1   1   0   1   1   2   0   1   2   1   2   2   2   1   1   1   1   0   1   2   0   1   0   2   1   1   1   2   1   1   2   1   1   0   0   2   0   1   1   0   2   2   1   0   1   2   1   0   1   0   1   1   0   1   2   1   1   0   2   0   0   1   0   1   1   1   2   1   1   1   2   2   2   1   1   0   1   1   0   2   1   2   0   0   1   2   1   1   2   1   1   1   1   1   1   0   2   0   1   1   1   0   0   1   0   0   2   0   0   1   2   2   2   1   1   1   0   1   0   1   0   1   1   2   1   1   2   2   2   1   0   0   1   1   2   0   1   0   0   0   1   1   1   1   0   1   1   1   1   1   1   0   2   0   0   1   1   0   1   2   2
 MK-6-6                 0   2   1   1   1   2   1   1   2   0   1   1   1   2   1   2   0   1   0   1   1   2   1   2   2   0   1   1   2   0   0   0   1   1   1   1   1   1   1   0   1   0   1   1   2   0   1   2   1   2   2   2   1   0   1   2   0   1   1   0   1   0   2   1   1   1   2   1   1   1   1   2   0   1   2   0   1   1   0   2   2   1   0   1   2   1   0   2   0   1   1   0   1   2   1   1   0   2   0   0   1   0   2   2   1   2   1   1   1   1   2   2   0   1   0   2   1   0   1   1   2   0   0   1   2   1   0   2   1   1   2   0   2   1   1   2   0   2   1   2   0   0   1   0   1   1   0   0   0   1   2   2   1   1   1   0   1   1   1   0   1   1   2   1   1   2   2   2   1   0   0   2   1   2   0   1   0   0   1   1   1   1   1   1   2   1   1   1   1   1   0   2   0   0   1   1   0   1   1   2
 MK-6-7                 0   1   2   1   1   2   1   1   2   0   1   1   1   1   1   2   0   1   0   0   1   2   1   2   2   0   1   1   2   0   0   0   2   1   1   1   1   1   1   0   1   0   1   1   1   0   2   2   1   2   2   2   1   0   1   1   0   1   1   2   1   1   2   1   1   1   1   1   1   1   1   2   0   1   1   0   1   1   0   2   2   1   0   1   2   1   0   2   0   1   1   0   1   1   1   1   0   2   0   0   1   0   2   1   1   1   1   1   1   0   2   2   1   1   1   2   1   0   1   1   2   0   0   1   2   1   0   2   1   1   2   0   2   1   1   2   0   0   1   2   0   0   0   1   1   1   1   1   0   1   2   2   1   1   1   0   1   1   1   0   1   1   2   1   1   2   2   2   1   0   0   2   1   2   0   2   1   0   1   2   1   1   1   1   1   1   1   0   1   1   0   2   0   0   1   1   0   1   1   2
 MK-6-8                 0   1   2   1   2   2   1   1   2   0   1   0   2   1   1   2   0   0   0   0   1   1   1   1   2   0   1   1   2   0   1   0   2   0   1   2   2   1   1   0   1   0   1   2   1   0   2   2   1   2   2   2   1   0   1   1   0   1   1   2   1   1   2   2   2   1   1   2   1   1   0   2   0   1   1   0   1   1   0   2   2   2   0   1   2   1   0   1   1   0   1   0   1   1   1   1   0   2   0   1   1   0   2   1   1   1   1   1   1   0   2   2   1   1   1   2   1   0   1   1   1   0   0   1   2   1   0   1   1   2   2   0   2   1   1   2   0   0   1   2   1   0   0   0   1   1   0   1   0   1   2   2   1   1   1   0   1   1   0   0   1   1   2   1   1   2   2   2   1   0   0   2   1   2   0   2   2   0   1   1   1   1   0   1   1   1   1   0   1   1   0   2   0   0   1   1   0   2   1   2
 MK-6-9                 0   1   2   1   2   2   1   1   1   0   1   0   1   1   1   2   0   0   1   0   1   2   1   1   2   0   1   2   2   0   1   0   1   0   1   2   2   1   1   0   0   0   1   2   1   0   1   2   0   2   1   2   1   0   1   1   0   1   1   2   1   1   2   1   2   1   1   2   1   1   0   2   0   1   1   0   0   1   0   2   2   2   0   0   2   1   0   2   1   0   1   0   1   1   1   1   0   2   0   1   0   0   2   0   1   1   1   1   1   1   2   2   1   1   1   2   1   0   1   1   1   1   0   2   2   1   0   1   1   2   1   0   2   1   1   2   0   1   1   1   2   0   0   0   1   2   0   1   0   1   2   2   1   1   0   0   1   1   1   0   1   1   2   2   0   2   2   2   1   0   0   2   1   2   0   2   2   0   1   1   2   1   1   1   1   2   1   0   2   1   0   2   0   0   2   1   0   2   1   2
 MK-6-10                1   1   1   1   2   2   1   1   1   0   1   0   2   1   0   2   0   0   1   0   1   1   0   1   2   2   2   2   2   0   1   1   0   0   1   2   2   1   1   0   0   0   1   2   2   0   1   2   0   2   1   2   1   0   1   0   0   1   2   1   1   1   2   1   2   1   1   2   1   1   0   2   0   1   1   0   0   1   0   2   1   2   0   0   2   1   0   1   1   0   1   0   0   1   1   1   1   2   0   1   0   0   2   1   1   1   1   1   1   1   2   2   1   1   1   2   1   0   1   1   1   1   1   2   2   2   0   1   2   2   1   1   1   1   1   2   0   1   1   1   2   0   0   0   1   2   1   2   2   1   2   2   1   0   0   0   1   1   1   0   1   1   2   2   0   2   2   2   1   0   0   1   1   2   1   2   1   1   1   1   2   0   1   1   1   2   1   1   2   2   0   2   0   0   2   2   0   2   1   2
 MK-6-11                1   1   0   1   1   2   1   1   1   0   1   0   2   1   0   2   0   0   1   0   1   0   0   1   2   2   2   2   2   0   2   1   0   0   2   1   2   1   1   1   0   0   2   2   1   0   1   1   0   1   1   1   0   0   2   0   0   1   1   1   1   1   2   1   2   1   2   2   1   2   0   2   0   1   1   0   0   1   0   1   1   2   0   0   1   1   0   1   2   2   1   0   0   1   1   1   1   2   0   1   0   0   2   1   1   1   1   1   1   1   2   2   1   1   1   2   1   1   1   2   2   1   1   2   2   2   0   1   2   1   2   1   1   1   1   1   0   0   0   1   2   0   1   1   1   2   1   2   2   2   0   2   1   0   1   1   1   1   1   0   1   1   2   2   0   2   2   2   1   0   0   2   1   1   1   2   1   1   1   1   2   0   1   2   1   2   1   1   1   2   0   1   2   0   1   2   0   2   1   2
 MK-6-12                1   1   0   1   1   2   1   1   1   0   1   0   2   1   0   2   0   0   0   1   1   1   0   1   1   2   2   2   2   0   2   1   0   0   2   1   2   1   1   1   1   0   1   2   1   1   1   1   0   0   1   0   0   2   2   0   0   1   1   1   1   0   2   1   2   1   2   2   1   2   0   2   1   1   1   0   0   1   0   1   0   1   0   0   1   1   0   1   2   2   1   0   0   1   1   1   1   2   0   1   0   0   2   1   1   1   1   1   1   1   2   2   1   1   1   0   1   1   1   2   2   1   1   1   2   2   0   1   2   1   2   1   1   1   1   1   0   0   0   1   1   0   1   0   1   2   1   2   1   2   1   2   1   0   2   1   1   1   1   0   1   1   1   2   0   2   1   2   1   1   0   2   1   1   1   2   1   1   1   1   2   0   1   2   0   2   1   0   1   2   0   0   2   0   1   2   1   1   1   2
 MK-6-13                1   1   1   1   1   2   1   1   1   0   1   0   1   1   0   2   0   0   0   1   1   1   0   1   1   2   2   2   2   0   2   2   0   0   2   1   2   1   1   2   1   0   1   2   0   1   1   1   0   0   1   1   0   2   2   0   0   1   1   1   1   0   2   1   2   1   2   2   1   2   0   2   2   1   1   0   1   1   0   1   0   1   0   0   1   1   1   2   2   2   1   1   1   1   1   1   1   2   0   1   0   1   2   1   1   0   1   1   1   1   2   2   1   1   2   0   1   0   1   2   2   1   1   0   2   1   0   1   2   1   2   1   0   1   1   1   0   1   1   1   1   0   1   0   1   2   1   2   1   2   1   2   1   1   2   2   1   1   1   0   1   1   0   2   0   1   2   2   1   1   0   2   0   2   1   2   1   1   2   1   2   0   1   2   1   2   1   1   1   2   0   0   2   0   2   2   1   1   1   2
 MK-6-14                1   1   1   2   1   2   1   1   1   0   1   0   1   1   0   2   0   0   0   1   1   1   0   1   1   2   1   1   2   0   2   2   0   1   2   1   1   1   1   2   1   0   0   2   0   1   1   1   0   0   1   1   1   1   2   0   0   1   1   1   1   0   2   1   2   1   2   1   1   2   0   2   2   1   0   0   1   1   0   1   0   1   0   0   2   1   1   2   2   2   0   0   1   1   1   1   1   2   0   1   1   1   2   1   1   1   1   1   1   1   2   2   1   1   2   0   1   0   1   2   1   1   1   0   2   0   0   1   2   1   1   1   0   1   1   1   1   1   1   1   0   0   1   0   1   2   1   2   1   1   1   2   1   1   2   1   1   1   1   0   2   1   1   2   0   1   2   2   1   1   1   0   0   2   1   2   1   2   2   2   2   0   1   2   1   2   1   1   1   2   0   0   1   0   2   2   1   1   1   2
 MK-6-15                1   1   1   2   1   2   1   1   0   0   1   0   1   1   0   1   0   0   0   2   1   1   1   1   1   2   1   1   2   0   2   2   1   1   2   1   1   1   1   2   1   0   0   2   0   1   1   1   0   0   1   1   1   1   2   0   0   1   1   1   0   0   2   1   2   1   2   1   1   2   0   2   1   1   0   0   0   1   0   1   0   1   0   0   2   1   1   2   2   2   1   0   1   1   1   1   1   2   0   1   1   2   2   1   2   1   1   2   0   1   2   2   1   1   2   0   0   0   2   2   1   1   1   0   2   0   1   2   2   1   1   1   1   1   1   1   0   1   1   1   0   0   0   1   1   2   1   2   0   1   1   2   1   1   2   0   1   1   1   0   2   1   0   2   0   1   2   2   1   2   1   0   0   2   0   2   1   2   2   1   2   2   2   2   1   1   1   1   2   2   0   0   1   0   1   2   2   1   2   2
 MK-6-16                1   1   0   2   1   2   2   1   1   0   1   0   0   1   0   1   0   1   0   2   0   0   1   2   1   2   1   1   2   0   2   2   1   1   2   1   1   1   1   2   1   0   0   2   0   1   1   1   0   1   1   1   1   2   2   0   0   1   1   1   0   0   2   2   2   1   2   1   1   2   1   2   1   1   1   0   0   1   0   1   0   1   0   0   1   1   1   1   2   2   1   0   0   1   0   1   1   1   1   1   1   2   2   1   2   1   1   2   1   1   1   2   1   1   2   0   0   0   2   2   2   1   1   0   2   0   1   1   0   1   1   1   1   0   1   1   0   1   1   1   0   0   0   1   1   2   1   2   0   1   1   2   1   1   2   0   0   1   1   1   2   1   0   2   0   1   2   2   1   2   1   0   0   2   1   2   1   2   2   1   1   1   2   2   1   2   0   1   2   2   0   0   1   0   0   2   2   1   2   2
 
!****************************************** Phenotypic Data **********************************************************
!-100.0 is resevred for missing phenotype
SimulatedTrait1        11.0456    8.2845   11.3868   10.2418   10.8656   11.6210   12.7568   10.6583    9.9897   10.6653    9.9653   11.9605    9.9546   10.5986   10.6214    9.6950    9.0523    9.4973    9.6914   11.0849   11.1688    8.9923    8.5156   10.7412    8.9451   10.3906   11.4305   10.4304   10.3903    9.0117   11.0070   10.4213    7.9470    9.5785   10.5233    9.5074    8.5498   11.1487    9.5069    9.8266   10.8349    8.2590   10.8757   10.1241    9.3637   10.8480   11.0676   10.0610    8.4890   11.5865    9.5984    9.0351    9.4679    8.4642    9.5444   10.9497   10.4624    9.2689    9.9305   10.1390    9.6868   11.0579   11.1965   10.0826    9.4831    9.3098   11.9972    9.9140   10.1867   10.0392   10.4944    8.8475   10.1171   10.9583    9.1515    9.7720    9.3031    9.1415    9.3716   10.6117    9.5044   10.3283   10.8856    9.3097   11.0254   11.2766    9.1166   10.5522    7.4912    9.3510   10.2980    9.8347    9.6450   10.0074   10.0811    9.5252    9.9892   10.6030    8.5093   11.3635    9.7915    9.5895    9.7412   12.0698   11.6781   11.3311   10.1144    8.9957   10.3064   10.2032    9.8086    9.3688   10.1555   10.6112    9.5699   10.7267   10.6718   10.5687    9.2260    9.3641    9.0992    9.3311    9.0085    9.7834    8.2365   11.3748   11.3697   10.1859   10.0803   11.1160   11.4074   11.2769   11.4987    9.3990   10.6582    7.7136   10.7530    7.8050   11.1266   10.1495    7.2605   10.0691   11.4443    9.4728   10.3994   10.2893   10.1688    7.7332   11.1180    8.9646   11.5655    8.4653    8.5540   11.1267    9.6785   10.2331    9.3856   10.1113   10.4733    8.4242    9.4214   12.6082    8.4506   10.9675    9.8407   10.7394   10.0730    9.8778    8.3055   10.5999   10.0090    9.6993   10.8801   10.4560   10.5759    9.7770    9.6355   10.6925   11.7549    9.7560    8.8931    9.5975    9.0541   11.0280   10.0481   11.1455    9.7753    7.8464   10.0039   11.3179   10.8452   10.9936   10.5475    9.6835   11.2456   10.1490    8.6903   10.6382    9.0907    7.6845
 
