# Supplementary material for: Inclusive Composite Interval Mapping of QTL by Environment Interactions in Biparental Populations
Source: PLoS One. 2015 Jul 10;10(7):e0132414. doi: 10.1371/journal.pone.0132414 (PMC4498613; doi:10.1371/journal.pone.0132414)
Supplement: S2 File — (ZIP) [file pone.0132414.s002.zip › F2 population/e=1/run_00022.met]

!**********************Note: lines staring with "!" are remarks and will be ignored in the program********************
!*********************************General Information**********************************
!Assuming F1 = P1 x P2, populations available in QTL IciMapping are: 
!  1, P1BC1F1 = P1 x F1, the first backcrossing where P1 is used as the recurrent parent;
!  2, P2BC1F1 = P2 x F1, the first backcrossing where P2 is used as the recurrent parent;
!  3, F1DH, F1-derived doubled haploids; 
!  4, RIL or F1RIL, recombination inbred lines through the repeated selfing of F1;
!  5, P1BC1RIL, recombination inbred lines through the repeated selfing of P1BC1F1;
!  6, P2BC1RIL, recombination inbred lines through the repeated selfing of P2BC1F1;
!  7, F2, the selfing generation of F1;
!  8, F3, the selfing generation of F2;
!  9, P1BC2F1, the second backcrossing where P1 is used as the recurrent parent; 
! 10, P2BC2F1, the second backcrossing where P2 is used as the recurrent parent;
! 11, P1BC2RIL, recombination inred lines through the repeated selfing of P1BC2F1; 
! 12, P2BC2RIL, recombination inred lines through the repeated selfing of P2BC2F1; 
! 13, P1BC1F2, the selfing generation of P1BC1F1; 
! 14, P2BC1F2, the selfing generation of P2BC1F1; 
! 15, P1BC2F2, the selfing generation of P1BC2F1; 
! 16, P2BC2F2, the selfing generation of P2BC2F1; 
! 17, P1BC1DH, P1BC1F1-derived doubled haploids; 
! 18, P2BC1DH, P2BC1F1-derived doubled haploids; 
! 19, P1BC2DH, P1BC2F1-derived doubled haploids; 
! 20, P2BC2DH, P2BC2F1-derived doubled haploids; 
   7      !Mapping Population (see remarks above)
   2      !Mapping Function (1 for Kosambi; 2 for Haldane; 3 for Morgan)
   2      !Marker Space Type (1 for intervals; 2 for positions)
   1      !Marker Space Unit(1 for centiMorgans; 2 for Morgan)
   6      !Number of Chromosomes (or Linkage Groups)
 200      !Size of the mapping population
   1      !Number of environments
 
!***************************************** Chromosomes and Linkage Maps **********************************************
!Chromosome                 NumMarkers
-CH1                        16
-CH2                        16
-CH3                        16
-CH4                        16
-CH5                        16
-CH6                        16
!Linkage map (Marker name followed by position or the interval length)
 MK-1-1                1     0.000
 MK-1-2                1    10.000
 MK-1-3                1    20.000
 MK-1-4                1    30.000
 MK-1-5                1    40.000
 MK-1-6                1    50.000
 MK-1-7                1    60.000
 MK-1-8                1    70.000
 MK-1-9                1    80.000
 MK-1-10               1    90.000
 MK-1-11               1   100.000
 MK-1-12               1   110.000
 MK-1-13               1   120.000
 MK-1-14               1   130.000
 MK-1-15               1   140.000
 MK-1-16               1   150.000
 MK-2-1                2     0.000
 MK-2-2                2    10.000
 MK-2-3                2    20.000
 MK-2-4                2    30.000
 MK-2-5                2    40.000
 MK-2-6                2    50.000
 MK-2-7                2    60.000
 MK-2-8                2    70.000
 MK-2-9                2    80.000
 MK-2-10               2    90.000
 MK-2-11               2   100.000
 MK-2-12               2   110.000
 MK-2-13               2   120.000
 MK-2-14               2   130.000
 MK-2-15               2   140.000
 MK-2-16               2   150.000
 MK-3-1                3     0.000
 MK-3-2                3    10.000
 MK-3-3                3    20.000
 MK-3-4                3    30.000
 MK-3-5                3    40.000
 MK-3-6                3    50.000
 MK-3-7                3    60.000
 MK-3-8                3    70.000
 MK-3-9                3    80.000
 MK-3-10               3    90.000
 MK-3-11               3   100.000
 MK-3-12               3   110.000
 MK-3-13               3   120.000
 MK-3-14               3   130.000
 MK-3-15               3   140.000
 MK-3-16               3   150.000
 MK-4-1                4     0.000
 MK-4-2                4    10.000
 MK-4-3                4    20.000
 MK-4-4                4    30.000
 MK-4-5                4    40.000
 MK-4-6                4    50.000
 MK-4-7                4    60.000
 MK-4-8                4    70.000
 MK-4-9                4    80.000
 MK-4-10               4    90.000
 MK-4-11               4   100.000
 MK-4-12               4   110.000
 MK-4-13               4   120.000
 MK-4-14               4   130.000
 MK-4-15               4   140.000
 MK-4-16               4   150.000
 MK-5-1                5     0.000
 MK-5-2                5    10.000
 MK-5-3                5    20.000
 MK-5-4                5    30.000
 MK-5-5                5    40.000
 MK-5-6                5    50.000
 MK-5-7                5    60.000
 MK-5-8                5    70.000
 MK-5-9                5    80.000
 MK-5-10               5    90.000
 MK-5-11               5   100.000
 MK-5-12               5   110.000
 MK-5-13               5   120.000
 MK-5-14               5   130.000
 MK-5-15               5   140.000
 MK-5-16               5   150.000
 MK-6-1                6     0.000
 MK-6-2                6    10.000
 MK-6-3                6    20.000
 MK-6-4                6    30.000
 MK-6-5                6    40.000
 MK-6-6                6    50.000
 MK-6-7                6    60.000
 MK-6-8                6    70.000
 MK-6-9                6    80.000
 MK-6-10               6    90.000
 MK-6-11               6   100.000
 MK-6-12               6   110.000
 MK-6-13               6   120.000
 MK-6-14               6   130.000
 MK-6-15               6   140.000
 MK-6-16               6   150.000
!*********************************** Marker Types ********************************************************************
!Co-dominant marker: When heterozygote F1 is present, P1 is coded as 2, F1 is coded as 1, and P2 is coded as 0; Otherwise, P1 is coded as 2, and P2 is coded as 0. 
!Dominant marker: When heterozygote F1 is present, P1 and F1 are coded as 12, and P2 is coded as 0; Otherwise, P1 is coded as 2, and P2 is coded as 0.  
!Recessive markers: When heterozygote F1 is present, P1 is coded as 2, and F1 and P2 are coded as 10; Otherwise, P1 is coded as 2, and P2 is coded as 0. 
!Missing marker is coded as -1. 
 MK-1-1                 2   1   1   1   1   1   0   2   0   1   1   1   1   2   2   1   2   1   0   2   0   1   1   1   2   0   0   0   2   1   2   0   0   1   1   1   1   2   2   2   0   1   1   0   1   1   1   0   2   1   0   1   2   2   2   1   1   1   2   0   0   2   2   1   2   2   1   0   1   1   1   2   0   2   0   1   0   2   0   1   1   1   1   2   1   2   0   1   1   1   2   1   1   2   1   0   2   1   0   1   1   1   1   1   1   1   0   2   1   1   1   1   1   1   2   1   1   1   1   1   0   2   0   1   1   1   2   1   0   1   1   1   2   0   0   1   2   1   1   1   2   1   1   1   0   1   1   1   0   2   0   0   1   0   1   1   1   1   1   2   0   2   1   0   0   2   1   1   1   1   1   1   2   2   2   1   2   1   0   0   2   1   1   2   1   1   0   2   1   1   1   1   2   1   0   1   1   1   1   0
 MK-1-2                 2   1   1   1   2   1   0   2   1   2   1   1   1   2   2   1   1   1   0   2   0   1   1   1   2   0   0   0   2   0   2   0   0   1   1   1   1   2   2   2   0   1   1   1   1   1   1   0   2   1   0   1   2   2   2   1   1   1   2   0   0   2   1   2   1   2   2   0   1   1   1   2   0   2   0   2   1   2   0   1   1   1   1   2   1   2   0   1   1   1   2   1   1   1   2   0   2   1   0   0   1   1   1   1   1   1   1   2   1   1   1   1   0   1   2   1   1   0   1   1   1   2   0   1   2   1   2   1   0   1   1   0   2   0   0   0   2   1   1   1   2   1   1   1   1   1   1   1   0   2   0   0   1   0   1   1   1   1   1   2   0   2   1   0   0   2   1   1   1   1   1   1   2   1   2   1   2   1   0   0   2   1   1   1   1   1   1   1   1   1   2   0   2   0   0   2   1   1   1   0
 MK-1-3                 1   1   0   1   1   1   0   1   1   2   1   1   1   2   2   1   1   1   0   2   1   1   1   1   1   0   0   0   1   0   2   0   0   1   0   1   1   2   2   2   0   1   1   1   1   1   1   0   1   1   0   1   1   2   2   1   1   1   1   0   0   2   0   2   0   2   2   0   1   1   1   2   1   2   0   2   1   2   1   1   1   1   1   2   1   2   0   1   1   0   2   0   1   1   2   1   1   1   0   0   1   1   1   1   1   1   1   2   1   1   1   1   0   1   2   1   1   1   2   1   1   2   0   1   2   0   2   1   1   1   0   0   2   0   0   0   2   1   1   1   2   1   1   1   1   1   1   1   0   2   0   0   0   1   2   1   2   1   1   2   0   2   1   0   0   2   1   0   1   2   1   1   1   1   2   1   1   1   0   0   1   1   1   1   1   1   1   1   1   2   0   0   2   0   0   2   1   1   1   0
 MK-1-4                 2   1   0   1   0   0   0   1   1   2   1   1   1   2   2   1   1   1   1   2   1   1   1   1   1   0   0   0   1   0   2   0   0   0   0   1   1   2   2   2   0   1   1   1   1   1   0   0   1   2   1   1   1   2   2   1   1   1   2   0   0   2   0   2   1   2   2   1   1   1   1   2   1   1   0   2   1   1   1   0   1   1   1   2   1   2   1   1   1   1   1   1   1   1   2   1   1   1   0   0   1   1   2   1   1   1   0   2   1   1   1   1   0   1   2   1   1   2   1   1   1   1   0   1   2   1   1   1   1   1   0   0   2   0   0   0   2   1   1   1   2   1   1   1   1   1   1   1   0   0   0   0   0   1   2   1   2   1   1   2   0   2   1   0   0   1   1   0   1   2   1   1   1   1   2   1   1   2   0   0   1   1   1   1   1   1   1   0   1   2   0   0   2   0   0   1   1   1   1   0
 MK-1-5                 2   2   0   1   0   0   0   1   0   2   1   1   1   2   2   1   1   1   1   2   2   1   1   1   1   0   0   1   1   0   2   0   0   0   0   1   1   2   2   2   0   0   1   1   1   1   0   0   1   2   1   2   1   2   2   1   1   2   1   0   1   2   0   2   1   1   1   1   1   2   1   2   1   1   0   2   1   1   1   0   1   1   1   2   1   2   1   1   1   1   1   2   1   1   1   1   1   1   0   0   1   1   1   0   1   1   1   2   1   1   1   2   0   1   1   1   1   2   1   1   1   1   0   1   1   1   1   1   2   1   0   0   2   0   0   0   2   1   1   1   2   1   1   0   1   1   1   1   2   0   0   0   1   1   2   1   2   1   0   1   0   2   1   0   0   1   1   0   1   2   1   0   0   0   1   0   1   1   2   0   1   1   1   1   1   1   1   0   1   2   0   0   2   0   0   2   1   1   1   0
 MK-1-6                 2   2   0   1   0   0   0   2   0   1   0   1   1   2   1   1   1   1   1   1   2   1   1   1   2   0   0   1   1   1   2   0   0   0   0   1   1   2   2   1   0   0   1   1   1   1   0   0   1   2   1   2   0   2   2   1   1   2   1   0   1   2   0   2   2   1   1   0   1   2   1   2   1   0   0   1   0   1   1   0   1   1   0   2   2   2   1   2   1   0   0   2   1   1   1   1   1   1   0   0   1   1   1   0   1   1   1   2   1   1   1   2   0   0   1   1   1   2   1   1   0   1   0   1   1   1   1   2   2   1   0   1   2   0   0   0   2   1   1   2   2   1   1   0   1   1   1   1   2   0   0   0   1   2   2   0   2   1   0   2   0   0   1   0   0   1   1   0   1   1   0   0   0   0   1   0   0   1   2   0   1   1   1   1   1   1   1   0   0   2   1   0   2   0   0   1   1   1   1   1
 MK-1-7                 2   2   0   1   0   0   0   2   1   1   0   1   1   2   1   1   1   1   1   1   2   1   0   1   2   1   0   1   1   1   2   1   0   0   0   1   1   2   2   1   0   0   1   2   0   1   0   0   1   2   0   1   0   2   2   0   1   2   1   1   1   1   0   2   2   0   1   0   1   2   1   2   1   0   0   2   1   1   1   0   1   1   0   2   2   2   1   2   1   0   0   2   1   1   1   1   1   1   1   1   1   2   1   1   0   1   1   2   1   1   1   2   0   0   1   1   0   1   1   1   0   1   0   2   1   1   1   2   2   1   1   1   2   0   1   1   2   1   1   2   2   1   1   0   1   1   1   0   2   0   1   1   1   2   2   0   2   1   0   2   1   1   1   0   0   1   1   0   1   1   1   0   0   0   1   0   1   0   2   0   1   1   1   1   1   1   1   0   0   2   1   0   1   0   0   2   1   1   1   1
 MK-1-8                 2   1   0   1   0   0   0   2   1   1   0   1   1   2   1   1   1   2   1   0   1   1   0   1   1   1   0   1   1   1   2   1   0   1   0   1   1   2   2   1   0   0   2   2   0   1   0   0   1   2   1   0   1   1   2   0   1   2   1   1   1   2   0   1   1   0   1   0   1   1   1   2   1   0   1   2   1   1   1   0   1   1   0   2   2   2   1   2   1   0   0   2   1   1   0   1   1   1   1   1   1   2   0   1   0   1   1   2   1   1   1   2   0   0   1   1   0   2   1   1   0   0   0   2   1   1   1   1   2   1   1   1   2   0   1   1   2   1   1   2   1   1   1   0   1   1   1   0   2   0   1   1   1   2   2   0   2   1   0   1   1   1   1   0   1   1   2   0   1   1   0   0   0   0   1   0   1   0   2   0   1   0   1   1   1   1   1   0   0   1   1   0   1   0   1   2   1   1   1   2
 MK-1-9                 2   1   0   1   0   0   0   2   1   1   1   1   1   1   1   2   1   2   1   0   1   2   0   1   1   1   0   1   1   1   2   1   0   2   0   1   1   2   2   1   1   0   1   2   0   1   0   0   2   2   1   0   1   0   2   0   1   1   1   0   2   2   0   1   1   0   1   0   0   1   1   2   1   0   1   2   1   1   1   0   1   1   0   1   2   2   1   2   1   0   1   2   1   1   0   1   1   1   1   1   1   2   0   2   0   1   1   2   1   1   1   2   0   1   1   2   0   2   1   1   1   0   0   2   2   2   1   1   2   1   1   1   2   0   1   2   2   1   1   2   1   1   0   0   2   1   0   0   2   0   1   1   0   2   2   1   2   1   1   1   1   1   1   0   1   1   1   0   1   1   1   0   0   0   1   0   1   0   2   0   1   0   1   1   1   0   1   0   0   1   1   0   1   0   1   2   2   1   1   2
 MK-1-10                2   1   1   1   1   0   0   1   1   1   1   1   1   2   1   2   1   2   1   0   1   1   0   1   1   1   0   1   1   0   1   1   1   2   1   1   1   1   2   1   1   0   0   1   1   1   1   0   2   2   1   0   2   0   1   1   1   1   1   0   2   1   0   1   1   1   2   0   0   1   1   2   1   0   1   2   1   1   1   1   1   1   0   2   1   2   1   2   1   0   2   2   1   2   0   1   1   1   1   1   1   2   1   2   0   1   0   2   1   1   1   2   1   1   1   2   1   2   1   1   1   0   0   2   1   2   1   1   2   1   2   1   2   0   1   2   2   1   1   2   1   1   0   1   2   1   1   0   2   0   2   1   0   2   2   0   2   1   1   1   1   1   1   0   1   0   1   0   2   1   1   0   0   0   1   1   1   0   2   0   1   0   1   1   1   0   1   0   0   1   1   1   0   0   1   2   2   1   1   2
 MK-1-11                2   1   1   1   1   0   0   1   1   1   1   1   0   2   1   2   1   2   1   0   1   1   0   1   1   1   0   1   1   0   1   1   1   2   1   1   1   0   2   1   1   0   0   2   1   1   1   0   2   2   1   0   2   0   1   0   1   2   2   0   2   0   0   1   1   1   2   0   0   1   2   2   1   1   1   2   2   1   1   1   1   1   0   2   2   2   1   2   0   0   2   2   1   2   1   0   1   1   1   1   2   2   1   2   1   1   0   2   1   1   0   2   1   1   1   2   1   1   1   0   1   0   1   2   1   1   1   1   2   1   1   1   2   0   2   2   1   1   1   2   0   1   0   1   2   1   1   0   2   0   2   1   1   2   2   0   2   1   1   1   1   0   0   0   1   0   1   0   2   1   1   0   1   0   0   1   1   0   2   0   1   0   1   2   1   0   1   0   0   0   1   1   0   1   2   2   2   1   1   2
 MK-1-12                2   1   1   1   1   0   1   1   1   0   1   1   0   2   1   2   1   2   1   0   0   0   0   1   1   1   1   1   1   1   1   1   1   1   0   1   1   1   2   1   1   0   0   2   1   1   1   0   2   2   2   2   2   0   1   0   1   2   2   1   2   0   0   1   1   1   2   0   1   2   2   2   1   1   1   2   2   1   1   1   1   1   1   2   2   2   1   1   0   0   1   2   1   2   1   0   1   1   1   1   2   2   1   2   1   0   0   2   0   2   0   2   1   1   1   2   1   1   1   0   1   0   1   2   1   1   1   1   2   1   2   1   2   0   2   2   1   1   1   2   0   1   0   1   2   1   1   0   2   0   2   1   1   2   2   0   2   1   1   0   1   0   1   0   0   0   1   0   2   0   1   0   1   0   0   1   1   0   2   1   1   1   0   2   1   0   1   1   0   0   0   1   1   1   2   1   2   1   1   2
 MK-1-13                2   1   2   1   2   0   1   1   1   0   0   2   0   2   0   1   1   2   1   1   0   0   0   1   1   1   0   1   1   2   0   1   1   1   0   1   2   1   2   1   0   0   0   2   1   1   1   0   2   1   2   2   2   0   1   0   1   2   2   1   1   1   0   2   1   1   1   1   1   2   2   2   1   1   1   1   2   1   0   2   1   1   1   1   2   2   1   1   0   0   0   1   1   2   1   0   1   1   1   1   2   2   1   2   1   1   0   2   0   2   0   2   1   1   1   2   1   1   2   0   1   1   1   2   1   1   1   1   2   1   2   1   2   1   2   2   1   1   1   1   0   1   1   1   2   1   1   0   2   0   1   2   1   2   2   0   2   1   2   0   1   0   1   0   0   0   1   0   2   0   2   0   1   0   1   1   2   0   2   1   1   1   0   2   1   0   1   1   0   0   0   1   1   1   2   1   1   1   1   2
 MK-1-14                1   1   2   1   2   0   1   1   1   0   0   1   0   1   0   1   1   1   1   2   0   0   0   1   1   1   0   1   0   2   0   2   1   1   0   1   2   1   2   1   0   0   1   2   1   1   2   0   2   2   2   1   2   0   1   0   1   2   2   1   1   1   0   2   1   1   1   1   1   2   2   2   2   1   1   1   2   1   0   1   1   2   1   1   2   2   1   1   1   0   0   1   1   2   1   0   2   1   1   1   1   2   0   2   1   1   1   1   1   2   0   2   1   1   1   2   1   1   1   0   1   1   1   1   2   2   1   2   2   2   1   0   2   1   2   2   1   2   0   1   1   1   1   1   1   1   1   0   2   1   1   2   1   2   2   0   2   1   2   0   2   0   1   0   1   0   1   0   2   0   2   1   1   1   1   1   2   0   2   1   1   1   0   2   1   1   1   1   0   0   0   1   1   1   1   0   1   0   0   2
 MK-1-15                1   1   1   1   2   0   1   1   1   0   0   1   0   1   0   1   1   1   1   2   0   0   0   1   1   1   0   1   0   2   0   2   1   1   0   1   1   1   2   1   0   1   1   1   1   1   2   0   1   2   2   1   2   0   1   0   1   2   2   1   1   1   0   2   1   1   1   1   1   1   2   1   1   1   1   1   2   1   1   1   0   2   1   1   2   2   1   1   0   0   1   1   1   2   1   0   2   1   1   1   1   2   0   2   0   1   1   0   1   2   0   2   1   2   1   1   1   1   1   0   2   1   1   1   1   2   1   2   2   2   0   1   2   2   2   1   1   2   1   1   2   0   1   1   1   1   1   0   2   2   0   2   1   2   2   1   2   1   1   0   2   1   1   1   1   1   1   0   2   0   2   1   1   1   1   0   2   0   2   0   1   1   0   2   1   1   1   1   0   0   0   2   1   1   1   0   1   0   0   2
 MK-1-16                1   1   1   1   2   0   1   1   1   0   0   1   1   1   0   1   1   1   1   2   0   1   1   1   1   1   0   1   0   1   0   2   1   1   0   1   1   1   2   1   0   1   2   1   1   2   2   0   1   2   2   1   1   1   1   0   1   2   2   1   1   1   0   2   1   1   1   1   1   1   2   0   1   1   1   1   2   1   1   1   0   2   1   1   2   2   1   1   0   0   1   2   1   2   1   1   1   1   1   1   1   2   0   2   1   1   1   0   1   2   0   2   1   2   1   1   1   1   1   0   2   1   1   1   1   2   0   2   2   1   0   1   2   2   2   0   1   2   1   1   2   0   1   1   1   1   1   0   2   2   0   2   1   2   2   1   2   1   1   0   1   1   1   1   1   1   1   0   1   0   2   1   1   1   1   0   2   0   2   0   1   0   0   2   1   1   0   1   0   0   0   2   1   2   1   0   1   0   0   2
 MK-2-1                 1   2   0   0   1   2   1   2   1   0   0   0   1   2   1   2   2   1   1   0   2   1   2   1   1   0   1   1   2   0   0   2   2   0   0   1   2   1   1   0   1   2   2   1   1   0   0   1   1   1   1   2   1   1   2   2   0   2   1   0   2   2   2   0   2   1   0   1   1   0   2   0   1   1   1   2   2   1   0   1   2   2   1   2   1   1   1   2   1   2   0   1   1   1   0   1   1   2   1   1   2   0   1   2   0   2   2   2   2   0   2   1   1   1   1   0   1   0   2   1   1   1   1   0   2   2   1   1   1   0   1   2   0   2   1   0   2   1   1   2   0   1   0   2   0   1   1   1   0   1   2   0   2   1   2   1   1   0   1   1   1   0   1   0   1   1   2   2   0   2   1   1   1   2   0   0   2   1   1   1   0   1   2   0   0   1   0   1   0   0   1   0   2   0   0   0   1   2   2   0
 MK-2-2                 0   2   0   0   1   2   1   2   1   0   0   0   1   1   1   2   2   1   1   0   2   2   2   1   1   0   1   1   1   0   0   2   2   0   0   1   2   2   1   1   1   1   2   1   1   1   0   1   1   2   1   1   1   1   2   1   0   2   1   1   2   1   2   0   2   0   0   1   1   1   2   0   1   1   1   2   1   1   1   0   2   2   1   2   1   1   1   1   1   2   0   1   1   1   0   1   1   2   1   1   2   0   1   2   0   2   2   2   2   0   2   1   1   1   1   0   1   0   2   1   1   1   1   0   2   2   1   1   0   1   1   2   0   2   1   0   2   1   1   2   1   1   0   2   0   1   1   1   0   1   1   0   1   0   2   1   1   0   1   1   1   0   1   2   1   0   2   2   0   2   1   1   1   1   0   0   2   1   1   1   0   1   2   0   0   1   0   1   1   0   1   0   2   0   0   1   1   2   2   1
 MK-2-3                 1   2   0   1   1   2   1   2   1   0   0   0   2   2   1   2   2   1   1   0   2   2   2   1   1   0   1   1   0   0   0   2   2   0   0   1   2   2   0   1   1   2   2   1   1   1   0   1   1   2   1   1   1   1   2   1   0   2   1   1   2   1   2   0   2   0   0   1   1   1   2   1   1   1   1   2   0   1   1   0   2   2   1   2   0   2   1   1   1   2   0   1   1   0   0   2   1   1   1   1   2   0   2   2   1   2   2   2   2   0   2   1   1   1   1   0   1   0   1   1   0   1   1   0   2   2   1   2   0   2   2   2   0   2   1   1   2   1   1   2   1   1   0   2   0   1   2   1   1   1   1   0   1   1   2   1   0   0   1   1   1   0   1   1   1   1   2   2   1   2   1   1   1   1   1   0   2   1   1   1   1   1   2   0   1   1   0   1   0   0   2   0   2   0   0   0   1   2   2   1
 MK-2-4                 0   2   1   1   1   2   1   1   1   0   0   0   2   2   1   2   2   1   1   0   1   2   2   2   1   0   2   1   0   0   1   2   2   0   0   1   2   2   0   2   1   2   2   2   1   1   0   1   1   2   1   0   1   1   2   1   0   2   1   1   2   0   2   0   2   0   0   1   2   1   2   1   1   1   1   2   1   1   1   0   2   2   1   2   0   2   1   1   1   1   0   1   1   0   0   2   1   1   2   1   1   0   2   2   1   2   2   1   2   0   2   1   1   1   1   0   1   0   1   1   0   1   1   0   2   2   1   1   0   2   2   2   1   2   1   2   1   1   1   2   1   1   0   2   0   1   2   2   1   1   1   0   1   1   1   1   1   0   1   1   1   0   1   1   1   1   2   2   1   2   1   1   1   1   1   0   2   1   1   1   0   2   2   1   1   1   0   2   0   1   2   1   2   0   0   0   1   2   2   1
 MK-2-5                 0   2   1   1   2   1   1   0   1   0   1   0   2   2   1   2   2   1   1   0   1   2   2   2   1   0   2   1   0   0   1   2   2   0   1   1   1   2   0   2   1   2   2   2   1   0   0   1   1   1   1   0   1   1   2   1   1   2   2   1   2   0   2   0   2   0   0   2   2   1   2   2   1   1   1   2   1   2   1   0   2   1   1   2   0   2   1   1   0   1   0   1   1   0   0   2   0   1   2   1   1   0   2   2   1   2   2   1   2   1   2   1   2   1   1   0   1   0   1   1   1   1   0   0   2   2   1   1   0   2   1   2   1   2   1   2   1   1   1   2   1   1   0   2   1   1   2   1   1   0   1   0   1   1   1   1   0   0   1   1   2   0   2   0   1   2   2   2   1   2   1   1   1   1   1   0   2   1   1   2   0   2   2   0   1   0   0   1   0   1   2   1   2   0   0   1   1   2   2   1
 MK-2-6                 1   2   1   1   2   1   1   0   1   0   1   0   2   2   1   2   2   1   0   0   1   1   2   2   1   0   2   1   1   0   1   2   1   0   2   1   1   2   0   2   2   2   1   2   2   0   0   1   2   1   1   0   0   1   2   1   1   2   2   1   2   0   2   0   2   0   0   2   2   1   2   2   1   0   1   1   1   2   1   0   2   1   1   2   0   2   1   1   0   1   0   2   1   1   0   2   1   1   1   1   1   1   2   2   1   2   2   1   2   1   2   1   2   1   1   1   1   1   1   1   1   1   0   0   2   2   1   1   0   2   1   2   1   2   1   2   1   1   1   2   1   1   0   2   0   1   2   1   0   0   1   0   1   1   1   1   0   0   1   1   1   1   2   1   1   2   1   2   1   2   1   1   1   1   0   0   2   1   2   1   0   2   2   0   1   1   0   1   0   1   2   1   2   0   1   1   1   2   2   2
 MK-2-7                 1   2   1   1   2   2   2   0   1   0   1   0   2   2   0   2   2   1   0   1   1   1   2   2   1   0   1   1   1   0   1   1   2   0   2   1   1   2   0   2   1   2   1   2   2   0   0   1   1   1   1   1   0   1   2   1   1   2   2   1   2   0   2   0   1   0   0   1   1   1   2   2   0   0   1   1   1   2   0   0   2   1   0   2   0   2   1   1   0   1   0   2   1   0   0   2   1   2   1   1   1   0   2   2   1   2   2   1   2   1   2   2   2   1   1   1   1   1   1   1   1   1   1   0   2   1   1   1   1   2   1   2   1   2   1   2   0   1   1   2   1   1   0   2   0   1   2   0   0   0   1   0   2   1   2   1   0   0   1   1   2   1   2   1   1   2   1   2   1   2   1   2   1   1   1   0   2   1   2   1   0   2   2   0   1   1   0   1   0   1   2   2   2   0   2   1   0   1   2   2
 MK-2-8                 1   1   1   1   2   2   2   0   2   0   1   0   1   2   0   1   2   1   0   1   1   1   1   2   1   1   1   1   1   0   1   1   2   1   2   1   1   2   0   2   1   1   0   2   2   0   0   1   1   1   1   1   0   1   2   1   1   2   2   1   2   0   2   0   0   0   0   1   2   1   1   2   1   0   2   0   1   2   0   0   2   1   0   2   0   2   1   2   0   1   1   1   1   0   0   1   1   2   2   0   1   0   1   2   0   2   2   1   1   1   2   2   1   1   1   1   1   1   1   1   1   1   0   0   1   1   1   1   1   2   1   2   1   2   1   2   0   1   1   2   1   1   0   2   1   1   2   0   0   0   1   0   1   1   2   1   0   1   1   1   2   1   1   1   1   2   1   2   1   2   0   2   1   1   1   0   2   1   2   1   0   2   2   0   1   1   0   1   0   1   2   2   2   0   2   1   0   2   1   2
 MK-2-9                 1   1   0   1   2   2   2   0   2   0   1   0   1   2   0   1   1   1   0   1   1   1   1   1   1   1   1   0   0   1   1   1   2   1   1   1   2   2   1   1   1   1   0   2   1   0   0   1   1   1   1   1   0   1   2   1   1   2   2   1   2   0   2   0   0   0   0   1   2   1   1   1   1   0   2   0   2   2   0   0   2   1   0   1   0   2   2   2   0   1   1   1   2   0   0   1   1   2   1   1   1   0   1   2   0   2   2   1   1   2   2   1   1   1   2   1   1   0   1   1   1   1   0   0   0   1   1   1   0   2   1   2   1   2   1   2   0   1   1   1   1   1   0   2   1   1   2   0   0   0   1   1   1   1   1   1   0   1   1   1   2   1   2   2   1   2   1   2   1   1   0   2   1   1   1   0   2   1   2   1   0   2   1   0   1   1   0   1   0   1   2   2   2   0   1   1   0   2   1   1
 MK-2-10                1   1   0   1   1   2   2   0   2   1   1   0   1   2   1   1   1   1   1   1   1   0   1   1   1   1   1   0   0   1   1   1   2   1   1   1   1   1   1   0   2   1   0   2   1   1   0   1   1   1   1   1   0   1   2   1   1   2   1   1   2   0   2   0   0   0   0   1   1   1   1   1   1   0   2   1   1   2   0   1   2   1   0   1   0   1   1   2   0   2   1   1   2   0   0   1   1   2   1   1   2   0   1   2   0   1   2   1   1   2   2   1   1   0   2   2   1   0   1   1   1   1   1   0   0   1   1   1   0   2   1   2   1   1   1   1   0   2   1   1   1   1   0   2   1   2   2   0   0   1   0   1   1   1   2   0   0   1   1   1   2   2   2   2   1   2   1   2   1   1   0   2   1   1   1   0   2   1   2   1   1   2   1   0   2   1   0   1   1   0   2   2   2   0   1   1   0   2   1   1
 MK-2-11                1   1   1   1   1   2   2   0   2   1   0   0   1   2   1   1   1   1   1   1   1   0   1   0   1   1   1   1   0   1   1   1   2   1   2   1   1   1   1   0   2   2   0   2   1   0   0   2   2   1   1   1   0   1   2   1   1   1   1   0   2   0   1   0   0   0   0   1   1   1   1   0   0   0   1   1   2   1   0   1   2   1   0   1   0   1   1   2   0   2   1   1   2   0   0   1   1   1   1   2   2   0   2   2   0   1   2   0   1   2   2   2   1   0   1   2   1   1   1   1   1   1   1   0   0   1   1   0   1   2   0   2   1   1   1   1   0   2   1   1   1   1   1   2   1   2   2   0   0   0   0   1   0   1   2   0   1   1   1   1   2   2   2   2   1   1   1   2   1   0   0   2   1   1   1   0   2   1   2   1   1   2   1   1   2   1   0   2   1   0   1   2   2   0   1   1   0   1   1   1
 MK-2-12                1   1   1   1   1   2   2   0   2   1   0   0   1   1   1   1   1   0   1   1   1   0   1   0   1   1   1   1   0   0   1   0   2   1   0   1   1   1   1   1   2   1   0   2   2   0   0   2   2   1   1   1   0   0   2   1   1   1   1   0   2   0   1   0   0   0   1   2   1   1   0   0   1   0   1   1   2   1   0   1   2   0   0   1   1   1   1   2   0   2   1   0   2   0   1   1   1   1   1   2   1   0   2   2   1   1   2   0   1   2   2   1   1   0   1   2   1   1   2   1   0   1   1   0   0   1   1   0   1   2   0   2   1   1   0   1   0   2   1   1   1   1   0   2   1   2   1   0   0   1   0   1   0   1   2   0   1   1   1   1   2   2   2   2   1   1   1   2   1   0   0   2   1   1   1   0   2   0   2   1   2   2   2   1   2   1   0   2   1   0   1   1   0   2   0   1   0   2   2   1
 MK-2-13                1   1   1   1   1   2   2   0   2   1   0   0   1   1   1   1   1   0   1   0   1   0   1   0   1   1   1   0   0   0   1   0   2   1   0   1   1   1   1   1   2   1   0   2   2   0   0   2   2   1   0   1   1   0   2   1   1   1   1   0   2   0   1   1   0   0   2   2   1   1   0   0   1   0   1   1   2   1   0   1   2   1   0   1   1   1   1   2   0   2   1   0   2   0   1   1   1   1   0   2   1   0   2   2   1   1   2   0   1   2   1   1   1   0   1   2   1   0   1   1   0   1   1   1   0   1   1   0   1   2   0   2   1   1   1   1   1   2   1   1   1   1   0   2   1   2   1   0   0   1   0   1   0   1   2   0   1   1   1   1   1   2   2   2   1   1   1   2   1   0   0   2   1   1   1   0   2   0   2   1   2   1   2   1   1   2   0   2   1   0   1   1   0   2   0   1   1   2   2   1
 MK-2-14                1   1   2   1   1   2   2   0   1   2   0   0   1   2   1   1   1   0   1   0   2   0   1   0   1   1   1   0   1   0   0   1   2   1   0   1   1   1   1   0   2   1   0   2   2   0   0   2   2   1   0   2   1   0   2   1   1   1   1   1   2   0   1   1   1   0   2   2   1   1   0   0   1   1   1   2   2   1   0   1   2   1   0   1   1   1   1   2   0   2   1   0   1   0   1   1   1   1   0   2   0   0   2   2   1   1   2   0   1   2   1   1   1   0   1   1   1   0   1   1   0   1   1   1   2   1   1   0   1   2   0   2   1   1   1   1   1   2   1   1   2   1   0   2   1   2   1   0   0   1   0   1   0   1   2   0   1   1   1   1   1   2   2   2   1   2   1   2   1   1   0   2   1   1   1   1   2   0   0   1   2   1   1   1   1   2   0   2   2   0   1   1   0   2   0   1   1   2   2   1
 MK-2-15                1   1   2   1   1   2   1   0   1   1   0   0   1   2   2   1   1   1   1   0   2   1   1   0   1   1   1   0   1   0   1   1   2   1   0   1   1   1   1   0   2   1   0   1   2   0   0   2   2   2   0   2   2   0   1   1   1   1   0   1   2   0   1   1   1   0   1   2   1   1   0   0   1   1   1   1   2   1   0   0   2   1   0   1   1   1   1   2   0   2   2   0   1   0   2   0   1   1   0   2   0   0   2   2   1   2   2   0   1   2   1   1   1   0   1   1   0   0   1   1   0   1   1   0   2   0   1   0   1   2   0   1   1   1   1   2   1   2   1   1   2   0   0   2   2   0   1   1   0   1   0   2   0   1   2   0   1   1   1   1   1   2   2   1   1   2   1   1   1   1   0   2   1   1   1   1   2   0   0   1   2   1   1   1   1   2   0   1   2   0   1   1   0   2   0   1   1   2   1   1
 MK-2-16                1   1   2   1   1   2   1   0   1   0   0   1   1   1   2   1   2   1   1   0   1   1   1   1   1   0   1   1   1   0   1   1   2   1   0   1   0   2   1   0   2   1   1   1   2   0   1   2   2   2   0   2   2   0   1   1   1   1   0   1   2   0   1   1   1   0   1   2   1   1   0   0   1   1   1   1   2   1   0   0   1   1   0   1   1   1   1   2   1   2   2   0   1   1   2   0   1   1   0   1   0   0   2   2   1   1   2   1   1   2   1   1   1   0   1   0   0   1   1   1   1   1   1   0   2   0   1   0   1   2   1   1   1   1   1   2   1   1   0   0   2   1   0   2   2   0   0   1   0   0   0   2   0   1   2   1   1   2   1   1   1   2   2   1   1   2   1   1   1   1   1   1   1   1   1   1   2   0   0   0   1   1   1   1   2   2   1   1   2   0   1   1   0   2   0   1   1   2   0   1
 MK-3-1                 2   0   0   1   1   0   0   1   1   0   1   1   1   2   0   1   1   1   0   2   0   2   1   0   1   1   1   1   0   0   1   1   1   2   0   2   0   1   0   0   2   1   0   2   1   0   1   0   2   1   1   2   1   1   2   2   1   0   1   2   2   1   1   1   1   1   1   0   2   0   1   2   0   1   2   1   2   0   1   0   1   0   0   1   1   1   2   2   1   0   2   1   1   0   1   1   1   2   2   1   1   1   0   2   1   1   1   2   1   2   1   1   2   2   1   2   2   0   0   0   1   0   1   2   0   0   2   2   1   0   1   0   0   2   2   2   0   1   1   2   0   1   2   1   1   0   1   0   1   1   2   1   1   1   0   0   1   0   1   1   1   1   0   1   2   0   1   1   1   1   2   1   1   1   2   0   0   0   2   2   1   1   1   1   1   1   1   2   1   0   2   2   2   1   1   1   1   1   1   1
 MK-3-2                 2   0   0   1   1   0   1   0   2   0   1   1   1   2   0   1   1   2   0   2   1   2   1   0   1   1   1   1   0   0   2   1   1   2   0   2   0   1   0   0   2   1   0   2   1   0   0   0   2   1   1   1   1   1   2   2   1   0   0   2   2   1   1   1   1   1   1   0   2   0   1   2   0   2   2   0   2   1   2   0   1   0   0   1   1   2   2   2   1   0   1   1   1   0   1   1   1   2   2   1   1   1   0   1   1   1   1   2   1   1   1   1   2   2   1   2   2   0   1   0   1   0   1   1   0   0   2   2   1   0   1   1   1   2   2   2   0   0   1   2   0   2   2   2   0   0   1   0   2   1   2   1   1   1   0   1   1   0   1   2   1   1   0   1   2   0   1   1   1   1   2   1   1   1   2   0   0   0   2   2   1   1   1   1   1   1   1   2   0   0   2   2   2   1   1   1   1   1   1   1
 MK-3-3                 2   0   0   1   2   1   1   0   2   0   0   1   1   2   0   2   0   2   1   1   1   2   2   0   1   1   0   1   0   0   2   1   1   2   1   2   0   1   0   1   2   1   0   2   1   1   0   0   1   1   2   0   1   1   2   1   0   0   0   2   2   2   1   2   1   2   1   0   2   0   2   1   0   2   2   0   1   1   1   0   1   1   0   2   1   2   2   2   0   0   1   2   1   0   1   0   1   2   2   1   1   1   0   1   1   1   1   2   1   0   1   1   2   2   1   2   2   1   1   0   1   0   0   1   0   0   2   2   1   0   1   1   1   1   2   2   0   0   0   1   0   2   2   2   1   1   1   0   2   1   2   1   1   1   0   1   1   0   1   2   1   1   0   1   1   0   1   1   1   1   2   1   1   1   2   0   0   0   2   2   1   1   1   1   1   1   1   2   0   0   2   2   2   1   1   1   1   2   1   1
 MK-3-4                 2   0   0   1   2   1   1   0   1   1   0   1   1   1   0   2   1   2   1   1   1   2   2   0   1   2   0   1   0   0   1   1   1   2   1   2   0   1   1   1   2   1   0   2   1   1   0   0   1   1   2   0   1   1   2   1   1   0   0   1   2   2   1   2   1   2   1   0   2   0   2   1   0   2   2   0   1   1   0   0   1   1   1   2   1   2   1   2   0   1   1   2   2   1   0   0   1   2   2   1   1   1   0   1   1   1   1   2   0   0   1   2   2   0   1   2   2   2   1   0   1   0   1   1   0   0   2   2   1   1   1   1   1   0   1   1   0   0   1   0   0   2   2   1   2   0   1   0   2   0   2   1   1   0   0   1   1   0   1   2   1   1   0   1   1   1   1   1   1   1   2   1   2   1   2   0   0   0   2   2   1   1   1   1   2   1   2   2   0   0   2   1   2   1   1   1   1   2   1   0
 MK-3-5                 2   0   0   1   1   1   1   0   0   2   0   1   1   1   0   2   1   1   1   0   2   1   1   0   2   2   0   1   0   1   1   1   1   2   1   2   0   1   1   1   2   1   0   2   1   1   1   0   1   2   0   0   1   1   2   2   1   0   0   1   2   2   1   2   2   2   1   0   2   1   2   2   0   2   2   0   1   1   0   0   1   1   0   2   1   2   1   2   1   0   1   2   2   1   0   0   1   2   2   1   1   1   0   1   1   1   1   2   0   1   1   1   2   0   1   2   2   2   1   0   1   0   1   0   0   0   2   2   1   1   2   0   1   0   0   0   0   0   1   0   0   2   2   1   2   0   1   0   2   0   1   0   1   0   0   1   0   0   1   1   1   0   0   1   1   1   1   1   1   1   2   1   2   1   1   0   0   0   2   2   1   1   1   1   2   1   2   2   0   0   2   1   1   1   1   0   0   2   1   1
 MK-3-6                 2   0   0   1   1   1   0   0   0   2   0   2   0   0   0   2   1   1   1   0   2   0   1   0   2   2   0   1   0   1   1   1   1   2   1   2   1   1   1   1   1   1   0   1   1   1   1   0   1   2   0   0   1   1   2   2   2   0   0   1   2   2   2   1   2   2   1   0   2   1   2   2   0   2   2   0   1   1   1   0   1   1   1   2   1   2   1   1   0   0   1   2   0   1   0   0   2   2   2   1   1   1   0   0   1   1   1   2   0   1   1   0   2   0   1   2   2   2   0   0   1   0   1   0   0   0   1   2   0   1   2   0   1   0   1   0   0   0   1   0   0   2   1   1   1   0   1   0   2   0   0   0   1   0   1   1   1   2   1   1   1   0   0   1   1   1   1   1   1   1   2   1   2   1   1   0   1   0   2   2   1   1   1   1   2   1   2   2   0   0   2   1   2   1   1   0   0   2   1   1
 MK-3-7                 2   0   0   1   2   0   1   0   0   2   0   2   0   0   0   1   0   1   1   1   1   0   1   0   2   2   1   1   0   1   1   1   2   2   1   2   1   0   1   1   1   0   0   1   1   1   1   0   1   2   1   1   1   1   2   2   1   0   0   1   2   2   1   1   2   2   1   0   2   2   2   2   0   2   2   1   1   1   1   0   0   1   1   1   0   2   0   1   0   0   1   2   0   1   1   0   1   1   2   1   2   1   0   0   1   2   1   0   0   1   0   0   2   0   1   2   2   2   0   0   1   0   1   0   1   0   1   1   0   0   2   0   1   1   1   0   0   0   1   0   0   2   1   1   1   0   1   0   2   0   0   0   1   0   1   1   2   2   1   2   1   0   0   1   1   1   1   1   1   1   1   1   2   1   1   0   1   1   0   2   1   2   1   1   1   1   2   2   0   0   2   1   2   1   0   0   0   2   1   1
 MK-3-8                 2   1   0   1   2   1   1   0   0   2   0   2   1   0   0   1   0   1   1   1   1   0   1   0   2   2   2   1   0   1   1   0   2   1   1   2   1   0   1   1   1   0   0   1   1   1   1   0   1   2   1   1   1   1   2   2   1   0   0   1   1   2   1   1   1   2   1   0   1   2   2   2   0   2   2   1   1   1   1   1   0   1   0   1   0   1   0   1   0   1   1   2   0   1   1   1   1   1   2   1   2   1   0   0   1   2   0   0   0   2   0   0   2   0   1   2   2   2   0   0   1   0   1   1   1   0   2   1   1   0   1   1   0   1   1   0   0   0   1   1   0   2   0   1   1   0   1   0   1   0   0   0   2   0   1   1   2   1   0   2   1   0   0   1   1   0   1   1   0   2   1   1   2   1   1   0   0   1   0   2   1   2   1   1   1   1   2   2   0   0   2   1   2   1   0   0   0   2   1   1
 MK-3-9                 2   1   0   1   2   1   2   0   0   2   0   2   1   0   0   1   0   1   1   1   1   0   1   0   2   2   2   1   0   1   1   0   2   1   1   2   1   0   1   1   1   1   0   0   2   1   1   0   1   2   0   1   2   1   2   2   1   0   0   1   1   2   1   1   1   2   1   1   1   2   2   1   0   2   2   1   0   1   1   2   0   1   0   1   0   1   1   2   1   1   1   2   1   1   1   1   1   1   2   1   2   1   1   0   2   2   0   0   0   2   0   0   1   0   1   2   2   2   0   0   0   0   1   1   1   1   2   1   1   0   1   2   0   1   1   0   0   0   1   1   0   2   0   1   2   1   0   0   2   1   0   0   2   0   1   2   2   1   0   2   2   0   0   1   0   0   1   1   0   2   1   1   2   1   1   1   0   1   0   2   1   2   1   1   1   2   2   2   0   0   2   1   2   1   1   0   1   2   1   1
 MK-3-10                1   1   1   1   1   0   2   1   0   2   0   1   1   0   0   1   0   1   1   2   1   1   1   0   2   2   2   1   0   1   1   0   2   1   2   2   1   0   1   1   1   0   0   0   1   1   1   0   1   2   0   1   2   1   2   2   0   1   0   1   1   1   1   1   1   2   1   0   1   2   2   1   0   2   2   1   1   2   1   2   0   2   0   1   0   1   2   2   1   2   1   2   2   2   1   1   1   1   2   1   2   1   1   1   2   2   0   1   0   2   0   0   1   0   1   2   2   1   0   0   0   0   0   1   1   1   1   0   0   1   1   1   0   2   1   0   0   0   1   1   0   2   1   1   2   1   0   0   2   1   1   0   2   0   1   2   2   0   0   2   2   0   0   1   0   1   1   1   0   2   1   1   1   1   1   1   1   1   0   2   1   2   1   1   1   2   2   2   0   1   2   0   2   1   1   0   1   2   1   1
 MK-3-11                1   1   0   1   1   1   2   0   2   2   1   1   1   0   0   1   0   1   1   2   1   1   1   0   2   2   0   1   0   1   2   1   2   1   2   2   1   0   1   1   1   1   0   0   1   1   0   0   1   2   0   1   2   1   2   2   0   1   0   1   1   1   1   1   1   1   1   0   1   2   2   1   0   2   2   2   1   2   1   1   0   2   1   1   0   1   2   1   1   2   1   1   2   2   1   1   2   1   2   0   2   1   1   2   2   2   0   1   0   2   0   0   2   1   1   2   2   1   0   0   0   0   0   0   1   1   2   0   1   0   1   1   1   2   1   0   0   0   1   1   0   2   1   1   2   1   0   0   2   1   0   0   2   1   1   2   2   0   0   2   2   0   0   1   0   0   1   1   0   2   1   1   1   1   1   1   1   1   0   1   1   2   1   1   1   2   2   2   0   1   2   0   2   1   1   0   1   2   1   1
 MK-3-12                1   1   0   0   2   1   1   0   2   2   2   1   2   0   0   1   0   1   1   2   1   1   1   1   2   2   0   1   2   1   1   1   2   1   2   2   0   0   1   1   0   2   1   0   0   1   0   0   1   2   0   1   2   1   2   2   0   1   1   1   1   1   1   1   1   1   0   0   1   2   2   1   0   2   2   1   1   2   1   2   0   2   2   0   0   2   2   1   2   2   1   1   1   2   1   1   2   1   2   0   2   1   1   2   2   2   0   1   0   2   0   0   2   1   1   2   2   1   0   0   0   0   0   0   1   1   2   1   1   0   1   1   2   2   0   0   0   0   1   1   1   1   1   1   2   1   0   1   1   1   0   1   2   1   1   2   2   1   0   1   2   0   0   1   0   0   1   1   0   2   1   0   1   0   0   1   0   1   0   1   2   2   1   1   1   2   2   2   0   1   2   0   2   1   0   0   1   2   2   1
 MK-3-13                1   1   0   0   2   1   2   0   2   2   2   1   2   1   0   0   0   1   1   2   1   1   2   1   2   2   0   1   2   1   1   1   2   1   2   2   0   1   1   2   0   1   1   0   0   1   0   0   1   2   0   1   2   1   2   2   0   1   0   1   1   1   1   1   1   1   0   0   1   2   2   1   0   2   1   1   1   2   1   2   0   2   2   0   0   2   2   1   2   2   0   0   1   2   0   1   2   1   2   0   1   1   1   2   2   1   0   1   0   2   0   0   2   1   0   2   2   1   0   0   0   0   0   0   1   1   2   2   1   0   0   1   2   2   0   0   1   0   0   2   0   1   1   1   2   1   0   1   1   1   0   1   2   0   1   2   2   1   0   1   2   0   0   1   0   0   1   1   0   2   2   0   1   0   1   1   0   1   0   0   2   2   1   1   1   2   2   2   0   2   2   0   1   1   0   0   0   1   2   1
 MK-3-14                1   0   0   0   2   1   2   1   2   2   2   1   1   2   0   0   1   1   1   2   1   1   2   1   2   2   0   1   2   2   1   1   2   1   2   2   0   2   0   2   1   1   1   0   0   1   0   0   1   2   2   1   2   1   2   1   0   1   0   1   1   1   0   1   1   1   0   0   1   1   1   1   0   2   1   1   1   1   1   2   0   2   1   0   0   1   1   1   2   1   0   1   1   1   1   1   2   2   2   0   1   1   0   2   2   2   0   1   0   2   0   0   2   1   0   2   2   1   0   0   0   0   0   1   1   1   2   2   1   0   0   2   2   2   0   1   1   0   0   2   1   2   0   1   2   1   0   0   1   1   0   1   2   0   1   1   2   2   1   1   2   0   0   2   0   1   2   1   1   2   2   0   2   0   1   1   1   1   0   1   2   1   0   1   1   2   2   1   0   2   2   0   1   0   0   0   0   1   2   1
 MK-3-15                1   0   0   0   2   1   2   1   2   2   2   0   1   2   0   0   1   1   1   2   2   1   2   1   2   1   1   1   2   2   0   1   2   1   2   2   0   2   0   2   1   1   1   0   0   1   0   0   0   2   2   1   2   1   2   2   0   1   0   2   1   1   0   1   1   1   0   0   1   1   1   1   0   2   1   1   1   1   0   2   0   2   2   0   0   1   1   1   2   1   1   1   1   1   1   1   2   1   2   0   1   1   0   2   2   2   0   2   2   2   1   0   2   0   0   2   2   1   0   1   0   1   0   2   1   1   2   2   1   0   0   1   2   2   0   1   2   0   0   2   1   2   0   1   1   1   0   0   1   1   0   1   2   0   1   1   2   1   1   1   2   0   0   2   1   1   2   1   2   2   2   0   1   0   1   0   1   1   0   1   2   1   0   1   0   1   2   1   0   2   1   0   1   1   0   1   1   1   2   1
 MK-3-16                1   1   1   0   2   1   2   1   2   2   2   0   1   2   0   0   0   2   1   2   1   1   2   1   2   1   1   1   2   1   0   1   1   1   2   2   0   2   0   2   0   1   1   0   0   1   0   0   0   2   2   1   2   0   2   2   1   1   0   1   2   1   0   1   2   2   0   0   1   2   0   1   0   1   1   1   1   1   0   2   0   2   2   1   0   1   1   1   2   2   1   1   1   2   1   0   2   1   2   1   2   1   0   2   2   2   0   2   2   2   1   0   2   0   0   2   2   0   0   1   0   0   0   2   1   1   1   2   1   0   0   1   2   2   0   2   1   0   0   2   2   2   0   1   1   1   0   0   1   1   0   1   2   0   1   1   2   1   1   2   2   0   1   2   1   1   2   1   2   2   2   0   1   0   1   0   1   2   0   1   2   1   0   1   1   1   2   1   1   2   1   0   1   1   0   1   1   1   2   1
 MK-4-1                 1   1   0   1   0   1   1   1   1   1   1   1   1   1   1   0   0   1   0   1   1   0   1   1   1   2   2   0   0   2   0   2   1   2   2   0   0   1   0   1   1   0   2   2   0   0   0   0   1   2   2   1   0   0   0   1   2   0   2   1   1   1   1   2   0   2   0   2   1   1   0   1   1   2   0   2   1   2   1   0   1   1   0   2   1   1   1   2   1   1   0   2   2   1   2   1   1   1   1   1   0   1   1   2   0   2   0   2   2   1   1   2   2   1   1   0   0   0   1   0   1   1   1   1   1   2   0   1   2   1   0   2   2   2   0   2   1   0   0   1   1   1   0   1   1   2   0   1   1   2   2   1   1   1   1   0   2   1   0   1   2   1   1   0   0   1   2   1   0   1   1   1   1   2   2   0   1   1   1   0   2   0   0   1   0   1   0   0   0   1   0   1   2   0   2   0   0   1   2   1
 MK-4-2                 1   0   1   1   0   2   1   0   1   1   1   1   1   0   2   0   1   1   0   1   1   0   1   1   1   2   2   0   0   1   0   0   1   2   2   0   0   1   2   1   1   0   2   1   0   0   0   0   2   2   2   1   0   0   0   1   2   0   2   1   1   1   1   2   0   2   0   2   1   1   0   0   1   2   1   2   1   1   1   0   1   1   1   2   1   1   1   2   0   1   0   2   2   1   2   1   1   2   1   1   0   1   1   1   0   0   1   2   2   1   1   2   1   1   1   0   0   0   1   0   1   1   0   2   1   2   0   1   2   1   0   2   2   2   1   2   1   0   0   1   0   1   0   1   1   2   0   1   1   2   1   2   0   0   2   0   0   1   0   1   2   1   1   0   1   1   1   1   0   1   1   2   1   2   2   0   1   2   1   0   2   0   0   1   0   0   0   0   0   1   1   1   2   1   2   1   0   1   1   0
 MK-4-3                 0   0   1   1   1   2   1   0   1   1   1   1   1   0   2   0   0   0   0   1   1   0   1   2   1   2   2   0   0   1   0   0   1   2   2   0   0   1   2   1   1   0   2   1   0   0   0   0   2   2   1   1   0   0   0   1   2   1   2   1   1   1   2   2   0   2   0   1   1   1   0   0   1   2   2   1   0   1   1   0   1   1   1   2   0   0   1   2   1   1   1   2   2   1   2   1   1   2   1   1   0   1   2   1   0   0   1   2   2   1   1   2   1   0   1   0   1   0   1   1   1   1   0   2   1   2   0   1   2   1   0   1   2   2   2   2   1   0   0   1   0   2   0   1   2   2   0   1   1   2   1   2   0   0   2   1   0   2   0   0   1   1   1   0   1   1   1   1   0   1   1   2   1   1   1   0   1   2   0   2   2   0   0   1   1   0   0   0   0   1   1   0   2   1   2   1   0   1   1   0
 MK-4-4                 1   0   0   1   1   1   1   0   1   1   1   1   1   0   2   0   1   0   0   1   1   1   1   2   0   2   2   1   1   0   0   0   1   2   2   0   0   1   2   1   1   1   2   1   0   0   0   0   2   2   1   2   1   0   1   2   2   0   2   1   2   0   2   2   0   1   0   1   1   1   0   0   1   2   2   1   0   1   1   0   1   1   1   2   0   0   1   2   1   0   1   2   2   1   2   1   2   2   1   2   0   1   1   1   1   0   1   2   2   1   1   2   1   0   1   0   1   1   0   1   1   2   0   2   0   2   0   1   2   1   1   1   2   2   1   2   1   1   0   1   0   2   1   1   2   2   0   1   1   2   1   2   0   0   2   1   0   2   0   1   1   1   1   0   2   1   1   1   0   2   1   2   1   1   1   0   1   2   0   2   2   0   0   1   1   0   0   0   0   1   1   0   2   1   2   1   1   2   1   0
 MK-4-5                 1   0   0   1   1   1   1   1   1   1   1   1   1   0   1   0   1   0   0   1   0   1   1   2   0   2   2   0   1   0   0   0   1   2   2   0   0   0   2   1   1   2   2   1   0   0   0   0   2   2   1   2   1   1   1   2   2   0   2   1   2   0   2   2   0   1   0   1   2   0   0   0   0   2   2   1   0   2   1   0   2   1   1   1   0   0   1   1   1   0   1   2   2   0   2   1   2   2   1   2   0   0   1   2   1   0   1   2   2   1   1   2   1   0   1   0   1   1   1   2   1   2   0   1   0   2   1   0   2   1   1   1   2   2   0   2   1   1   1   1   1   2   1   1   2   1   0   1   1   1   1   2   0   0   2   1   0   2   0   1   1   1   1   1   2   1   1   1   0   2   1   2   1   1   1   0   0   2   0   2   2   1   0   2   1   0   0   0   1   1   1   1   2   1   2   1   1   2   1   0
 MK-4-6                 1   0   1   1   1   2   1   1   1   1   1   1   2   0   1   0   1   0   0   1   0   1   0   2   0   2   2   1   1   0   0   0   1   2   2   0   0   0   2   1   1   1   2   1   0   0   0   0   2   1   1   2   1   1   0   2   2   1   2   1   2   0   2   1   0   1   1   1   2   0   0   0   0   2   2   1   1   2   1   0   2   2   1   1   0   0   1   1   1   0   1   2   2   0   2   1   0   2   1   2   0   0   1   2   1   1   1   1   1   1   1   2   1   0   1   0   1   0   2   2   0   1   0   1   0   1   0   1   2   1   1   1   2   2   1   2   1   1   1   1   1   1   1   1   1   1   0   1   1   1   1   2   0   1   2   1   0   2   1   1   1   1   1   1   2   2   1   1   0   2   0   1   2   2   1   0   1   2   0   2   2   1   0   2   1   0   0   0   1   1   1   2   2   1   2   1   1   2   1   0
 MK-4-7                 1   0   1   1   1   2   2   1   1   1   1   1   2   0   1   0   1   0   1   1   0   1   0   2   0   2   2   1   2   0   0   0   0   2   1   0   0   1   1   1   0   1   2   1   0   0   1   0   1   1   1   2   1   1   0   2   1   0   1   2   1   0   2   1   0   1   1   1   1   0   0   0   1   1   2   1   1   2   1   0   2   2   1   1   0   0   0   1   1   0   1   2   2   1   2   0   0   2   1   2   0   0   1   2   1   1   1   1   1   1   1   2   1   0   1   0   1   0   2   2   0   1   0   1   1   1   0   1   2   1   1   1   2   2   1   2   1   1   1   1   1   1   1   1   2   1   0   1   1   1   1   2   1   1   2   1   0   0   1   1   1   1   1   1   2   2   1   1   0   2   0   1   2   2   1   0   1   2   1   2   2   1   0   2   1   0   1   0   1   1   1   2   2   1   2   1   1   2   0   0
 MK-4-8                 1   0   1   1   1   2   1   1   1   0   1   1   2   1   1   0   1   0   1   1   0   1   0   1   0   2   2   2   2   0   1   0   0   2   1   0   0   1   1   1   1   1   2   1   0   0   1   0   1   0   1   2   1   1   0   2   1   0   1   2   1   1   2   0   0   2   2   1   1   0   0   0   2   1   2   1   1   2   1   0   2   1   0   1   0   0   0   1   1   1   1   2   2   0   1   0   1   2   2   2   0   0   1   2   1   0   1   1   0   1   1   2   1   0   1   0   1   1   2   2   0   1   0   1   1   2   1   1   2   0   1   1   2   2   1   2   0   1   1   1   1   2   1   2   2   1   0   1   1   1   2   1   2   1   2   1   0   0   0   1   1   1   1   1   2   2   1   1   0   2   1   1   1   2   1   0   1   2   1   2   1   1   0   2   2   0   1   0   1   1   2   2   2   1   2   1   1   2   0   0
 MK-4-9                 1   0   1   1   1   2   1   1   1   1   0   1   2   2   1   0   1   0   1   1   1   1   0   1   0   2   2   1   1   0   1   0   0   2   1   0   0   1   1   1   1   0   2   0   0   0   1   0   0   0   1   2   2   1   0   2   1   0   1   2   1   0   2   0   0   2   2   1   1   0   1   0   2   1   2   2   1   2   2   0   1   1   0   1   0   0   0   1   1   1   0   2   2   0   0   0   0   1   2   2   1   0   1   1   1   0   1   1   0   1   1   2   1   0   2   0   1   1   2   2   1   1   0   1   1   1   1   1   2   1   1   2   2   2   1   2   0   1   1   0   1   2   1   2   2   1   0   0   1   1   2   1   2   1   2   1   1   1   0   1   1   1   1   1   2   2   1   1   0   2   1   1   2   2   1   0   1   1   2   0   1   1   0   2   2   0   1   0   1   1   2   2   2   2   2   1   1   2   0   0
 MK-4-10                1   0   1   1   1   2   2   1   1   1   0   2   2   1   1   0   1   0   1   1   1   1   0   1   0   2   2   1   1   0   1   1   0   2   1   1   0   1   1   1   1   0   2   0   0   0   1   0   0   0   0   2   1   1   0   2   1   0   1   2   1   0   2   0   0   2   2   1   1   0   1   0   2   1   2   2   1   1   2   0   2   1   0   1   0   1   0   1   1   1   0   2   1   0   0   0   0   1   2   2   1   0   1   1   1   0   1   2   0   1   1   2   1   0   2   0   2   1   2   2   1   1   0   1   1   2   2   1   2   1   1   1   1   2   1   2   1   0   1   0   1   1   1   1   2   1   0   0   1   1   1   1   2   0   2   2   1   1   0   1   1   1   1   1   2   2   1   1   0   2   1   0   2   2   1   0   1   2   1   0   1   1   1   1   1   0   1   0   0   1   2   2   1   2   2   1   1   2   0   0
 MK-4-11                2   0   2   1   2   2   2   1   1   1   0   2   2   1   1   0   1   0   1   2   1   1   0   1   0   2   2   1   1   0   1   1   0   1   1   1   0   2   1   1   1   0   2   0   0   0   1   0   0   1   0   2   1   1   0   1   2   0   1   2   1   0   1   1   0   2   1   1   0   0   1   0   2   1   2   2   1   1   2   0   2   1   1   1   0   1   0   1   2   1   1   2   1   0   0   0   0   1   2   2   0   0   1   1   1   1   1   2   1   0   1   2   2   0   0   0   2   2   2   1   1   1   1   2   0   2   2   1   2   1   1   0   0   2   1   1   2   0   1   0   1   1   1   1   2   1   1   1   1   1   1   1   2   0   2   1   1   1   0   1   1   1   2   2   2   2   1   1   0   2   1   0   2   2   1   0   0   2   1   1   1   1   1   1   1   0   1   0   0   1   1   2   1   1   2   1   1   2   0   0
 MK-4-12                2   0   2   0   2   2   2   1   0   1   0   2   2   1   1   0   1   0   1   2   1   2   1   1   0   2   2   1   1   0   0   1   0   1   1   1   0   2   1   1   1   0   2   1   1   0   1   0   0   1   0   2   1   1   1   1   2   0   0   2   1   0   1   1   0   2   1   1   0   0   1   0   2   0   2   2   1   1   2   0   2   1   1   1   0   1   0   1   2   1   1   2   1   1   0   0   0   1   1   2   0   0   1   1   1   1   1   2   1   0   1   2   2   0   0   1   2   2   1   1   1   0   1   2   0   2   1   2   2   2   1   0   0   2   1   1   2   0   1   0   1   1   1   1   2   1   1   1   1   1   1   1   2   0   1   1   1   1   0   1   1   1   2   2   2   2   1   1   0   2   1   0   2   2   1   0   0   2   1   2   1   1   1   1   1   0   1   0   0   1   0   2   1   1   2   1   1   2   0   0
 MK-4-13                2   0   2   0   2   2   2   1   0   1   0   2   2   1   1   0   1   0   1   2   1   1   1   1   0   2   2   1   1   0   0   1   1   2   1   1   1   2   1   1   1   0   2   1   0   0   2   0   1   2   0   2   1   1   0   1   2   0   1   2   1   0   1   1   0   2   1   1   0   0   1   0   2   0   2   2   1   1   1   0   2   2   2   1   0   1   0   1   2   1   1   2   1   1   0   0   0   1   1   2   0   0   1   1   1   1   1   2   1   0   1   2   2   1   0   1   1   2   1   1   1   0   1   2   0   2   1   2   2   1   1   0   0   2   1   1   1   0   1   0   2   1   1   2   1   1   1   1   1   1   1   0   2   0   2   1   1   1   1   1   1   1   1   2   2   1   2   1   0   2   1   1   1   1   1   0   1   2   1   2   2   1   1   1   0   0   1   0   0   1   0   2   0   1   2   1   1   2   0   0
 MK-4-14                2   0   2   0   1   2   2   1   0   1   0   2   2   1   2   0   2   0   1   2   1   1   1   1   0   2   2   1   1   0   1   1   0   2   1   1   1   2   1   1   1   0   1   1   0   0   2   0   1   2   0   2   1   2   0   1   2   0   0   1   1   0   1   1   0   1   1   1   0   0   1   0   2   0   2   1   1   1   1   0   2   2   2   1   0   1   0   1   2   1   1   1   1   1   0   1   1   1   1   2   0   1   1   1   1   1   2   1   1   0   1   2   2   1   0   0   0   2   1   1   1   0   1   2   0   1   1   2   2   1   1   0   0   2   1   1   2   0   1   0   1   1   1   2   1   1   1   1   1   1   1   0   2   0   2   0   1   1   1   1   0   1   1   1   2   1   2   1   0   2   1   1   1   1   1   0   1   2   0   2   2   1   0   0   1   0   1   0   1   0   0   2   0   2   2   0   1   1   0   0
 MK-4-15                2   0   2   0   0   2   2   1   0   1   0   2   2   1   2   0   2   0   0   2   1   1   1   1   0   2   2   1   1   0   2   2   0   2   0   0   2   2   1   1   1   0   1   1   0   0   2   0   1   2   0   2   0   2   0   1   2   0   0   1   1   0   1   1   1   1   1   1   0   0   1   0   1   1   2   1   1   1   1   0   2   2   1   1   0   1   0   1   2   1   1   1   1   1   0   2   1   1   1   1   1   1   1   2   1   1   2   1   1   1   1   2   2   1   0   0   0   1   1   0   2   0   2   2   0   0   1   2   1   1   1   0   0   2   1   1   1   0   1   0   1   1   1   2   0   1   1   1   1   1   1   0   2   0   2   0   1   1   2   1   0   0   1   1   0   1   2   1   0   2   0   0   1   1   1   1   0   2   0   1   1   1   0   0   2   0   1   0   1   0   0   2   1   2   2   0   1   1   1   0
 MK-4-16                1   0   2   0   0   1   2   1   0   1   0   1   2   1   2   1   2   0   1   1   2   1   1   1   1   2   2   1   0   0   2   1   0   2   0   0   2   1   1   1   1   0   1   1   0   0   2   0   1   2   1   2   1   2   0   1   2   0   1   0   1   0   1   1   1   1   1   1   0   0   1   0   1   1   2   2   1   1   1   0   2   2   1   1   0   1   0   0   1   1   1   1   1   1   0   2   0   1   1   1   0   0   1   2   1   1   2   1   1   1   0   2   2   1   1   1   0   0   0   1   2   0   2   1   0   0   1   2   1   1   1   0   0   1   2   1   1   0   1   0   1   1   2   2   1   1   1   1   1   1   1   1   1   0   2   0   1   1   2   1   0   1   1   1   1   1   2   0   0   2   0   0   1   1   1   1   0   2   0   1   1   1   0   0   2   1   1   0   1   0   1   2   1   2   1   1   1   1   1   0
 MK-5-1                 1   2   0   2   0   1   1   0   1   2   1   1   1   0   2   0   1   2   2   0   2   0   1   1   1   1   1   1   1   1   1   1   2   0   1   2   0   1   2   2   1   1   0   0   1   1   1   0   2   1   1   1   0   1   1   1   2   1   0   1   0   1   1   1   2   1   2   1   0   1   0   0   2   1   0   1   0   1   1   2   2   1   1   1   0   1   1   0   1   1   0   1   0   2   0   2   2   1   2   0   1   1   1   0   0   0   1   1   1   1   0   2   1   0   0   1   1   1   2   1   2   1   1   0   0   0   1   0   1   1   2   2   2   1   2   0   1   1   1   0   1   2   1   1   1   1   0   0   1   2   0   0   2   2   0   2   1   0   0   1   1   1   1   2   1   1   0   1   2   2   2   2   1   1   1   1   1   1   1   1   1   1   1   2   2   0   2   2   1   1   1   2   1   1   0   1   1   2   0   1
 MK-5-2                 1   1   0   2   0   1   1   0   0   1   1   1   1   0   2   0   1   2   1   0   2   0   1   1   1   2   1   1   1   1   1   1   2   1   1   2   0   1   1   2   1   1   0   1   1   1   1   0   2   1   1   1   2   1   1   1   2   1   0   1   0   1   0   1   2   1   2   1   0   1   1   0   2   1   1   1   0   2   1   2   1   1   1   1   0   0   0   0   1   1   0   1   1   1   0   2   2   1   2   0   1   2   1   0   0   0   1   1   1   1   0   2   1   0   0   1   2   1   2   2   2   1   1   0   0   0   1   0   1   1   2   1   2   1   2   0   1   1   1   0   1   2   1   2   1   1   0   0   1   1   1   0   2   2   0   1   1   0   0   1   1   1   1   2   1   1   0   1   2   1   2   2   1   1   1   1   1   1   1   1   2   1   1   1   2   0   2   2   0   2   1   2   1   2   0   1   1   2   0   1
 MK-5-3                 1   1   0   1   1   0   1   0   0   1   1   1   1   0   2   0   1   2   1   0   2   0   1   0   1   1   1   1   0   0   1   1   2   2   1   2   0   1   1   2   1   0   0   1   1   0   2   0   2   1   1   1   1   0   1   1   2   1   0   1   1   1   0   1   2   1   2   1   0   0   1   0   2   1   1   1   0   2   1   2   2   1   2   1   0   0   0   1   1   1   0   2   1   1   0   1   2   1   2   0   2   2   2   0   1   1   1   1   1   2   0   1   1   1   0   1   1   1   2   2   2   0   1   1   0   0   1   0   1   1   2   1   2   0   1   0   1   1   1   0   1   2   1   1   1   1   0   1   1   1   1   0   2   2   1   0   0   1   0   0   1   0   2   2   1   2   0   1   1   1   1   2   1   1   0   2   1   2   1   1   2   1   2   1   2   0   2   2   0   2   1   2   0   1   0   0   0   2   0   0
 MK-5-4                 0   1   0   1   1   0   1   0   0   0   1   1   1   0   2   0   1   2   0   1   2   0   1   0   1   1   1   1   0   0   1   1   2   2   0   2   0   1   1   2   1   0   0   1   1   0   2   1   2   1   1   1   1   0   1   1   2   2   0   1   1   1   0   1   1   1   2   1   0   0   1   0   1   1   1   1   0   2   1   2   2   1   1   1   1   1   0   1   0   1   0   1   1   1   0   1   2   1   2   0   2   2   1   0   1   1   1   1   1   2   0   1   0   1   0   1   2   1   2   2   1   0   1   1   0   0   1   0   1   1   1   1   1   0   1   0   1   1   1   1   1   2   1   1   1   1   0   2   1   1   2   0   2   2   1   1   0   1   0   0   2   0   2   2   0   2   1   0   1   1   2   0   0   1   0   2   1   2   1   1   2   0   2   1   1   0   2   2   0   2   1   2   0   2   0   0   0   1   0   0
 MK-5-5                 0   1   0   1   1   0   1   0   0   0   1   1   1   1   2   0   0   2   0   1   2   0   2   0   1   2   1   1   0   0   1   1   2   2   0   2   0   1   0   2   1   0   0   2   1   0   2   1   1   1   1   1   1   0   1   1   2   2   0   1   1   1   0   1   1   0   2   0   0   0   1   0   2   2   1   1   0   2   1   1   2   0   0   0   2   1   1   2   0   1   0   1   1   2   0   0   2   1   2   0   2   2   1   0   0   1   0   1   1   2   0   1   0   2   0   1   2   1   2   2   1   0   2   1   0   1   1   0   1   1   1   1   0   0   1   0   1   1   1   1   1   2   1   1   1   0   0   1   1   1   2   0   2   2   1   0   0   1   0   0   2   0   2   1   1   2   0   0   1   1   2   0   0   1   0   1   1   2   1   1   2   0   2   0   1   0   2   2   1   2   1   2   1   2   0   0   2   1   0   1
 MK-5-6                 2   1   0   1   1   0   1   0   0   0   1   1   1   1   2   0   0   1   0   2   2   0   2   1   1   2   1   1   0   0   1   1   2   1   0   2   0   1   1   2   1   0   0   2   1   1   2   1   1   1   1   1   1   0   1   0   2   2   1   1   1   1   0   2   2   0   2   0   0   0   1   0   2   1   2   1   0   2   1   1   2   1   0   0   2   1   1   2   0   1   1   2   0   1   1   0   2   2   2   0   2   2   1   1   0   1   0   1   1   2   0   1   0   2   0   1   2   1   2   2   1   0   1   1   0   1   1   0   1   1   1   1   0   0   1   0   1   1   1   2   2   2   1   1   1   0   0   1   1   1   2   0   1   2   1   0   0   1   0   1   2   0   1   1   1   2   0   0   1   1   2   0   0   1   0   0   1   2   1   1   2   0   2   0   1   0   2   2   1   2   1   1   1   1   0   1   0   0   0   1
 MK-5-7                 2   1   0   1   1   0   1   1   0   0   0   1   1   2   2   0   1   1   0   2   2   1   1   1   1   2   1   1   1   0   1   1   2   1   0   2   0   0   1   2   1   1   1   2   1   2   1   0   1   1   2   1   1   0   1   0   2   1   1   1   1   1   1   2   2   0   2   0   0   0   2   0   2   1   2   1   0   1   1   1   1   1   1   0   2   1   1   0   0   0   1   2   0   1   1   0   2   1   2   1   2   2   1   1   0   1   0   1   1   2   1   1   0   2   0   1   2   1   2   2   1   0   1   1   0   1   1   0   1   1   1   1   0   0   1   0   1   0   2   2   2   2   1   0   1   0   0   1   1   1   2   0   1   2   1   0   0   1   1   1   2   0   2   1   1   2   0   0   1   1   2   0   0   1   0   0   1   2   1   1   2   1   2   0   1   1   2   2   1   2   1   1   1   1   0   1   0   0   0   1
 MK-5-8                 2   1   0   0   1   1   0   1   0   0   0   1   1   2   2   0   1   2   0   2   2   1   1   1   1   2   1   2   1   0   1   1   1   1   0   2   0   0   1   2   1   1   1   2   1   2   2   0   1   1   2   1   1   2   1   0   2   1   1   1   1   1   1   2   2   0   2   0   0   0   2   0   0   1   2   1   1   1   1   1   1   1   1   0   2   1   1   0   0   0   1   2   0   1   1   0   2   1   2   0   2   2   1   1   1   1   0   1   1   2   2   1   0   2   1   1   2   1   2   1   2   1   1   0   0   1   2   0   1   2   1   1   0   1   1   1   2   0   2   2   2   2   1   0   1   0   0   1   1   0   2   0   1   2   1   0   0   1   1   1   2   1   2   1   1   2   0   0   1   1   2   0   0   1   0   0   1   2   1   1   2   1   2   0   1   1   2   2   1   2   1   1   1   1   1   1   0   1   0   1
 MK-5-9                 2   1   0   0   1   1   0   1   0   0   0   1   1   2   2   0   1   1   0   2   2   2   1   1   0   2   1   2   1   0   1   1   0   1   0   2   0   1   1   2   1   1   1   1   1   2   2   0   2   1   2   2   1   1   1   0   2   1   1   0   1   0   1   2   2   0   2   0   0   0   2   0   1   1   2   1   1   1   1   1   1   0   1   0   0   1   1   0   0   0   1   2   0   1   1   0   2   1   2   0   2   2   0   1   2   1   0   0   0   2   2   1   0   1   1   2   2   1   2   1   1   0   1   0   0   1   2   0   1   2   1   0   0   1   1   1   2   0   2   2   2   2   2   0   0   0   0   1   1   1   2   0   1   1   1   0   0   1   1   1   2   1   2   1   1   1   0   0   1   1   2   0   0   1   0   0   2   2   1   1   2   1   2   1   1   1   2   2   1   2   0   1   1   1   1   0   0   1   0   1
 MK-5-10                2   1   0   1   1   1   1   1   0   0   0   1   1   2   2   0   1   1   0   1   1   2   1   1   0   2   2   2   1   0   1   1   0   1   0   2   0   2   1   2   1   1   1   0   1   2   2   0   2   1   2   2   1   1   1   0   2   2   1   0   1   0   1   2   1   0   1   0   0   0   2   0   1   1   2   1   1   1   1   2   1   0   1   0   0   0   1   0   0   0   1   1   0   1   1   0   1   1   2   0   2   2   0   1   2   1   0   0   0   2   2   1   0   1   1   2   2   1   2   1   1   0   1   0   0   1   2   0   1   2   1   1   0   1   2   1   2   0   2   2   2   2   1   0   0   1   0   1   1   1   2   0   1   1   1   0   0   2   1   0   2   1   2   0   1   1   0   0   1   1   2   0   0   1   0   1   1   2   1   1   2   1   2   1   1   1   1   2   1   2   0   1   1   0   1   0   0   1   0   2
 MK-5-11                2   1   0   1   1   1   1   1   0   0   0   2   2   2   2   0   1   1   0   0   1   2   1   1   0   2   2   2   1   0   1   1   0   1   0   2   0   1   1   2   1   1   1   1   1   2   2   0   2   1   2   2   2   0   2   0   2   2   1   2   1   0   1   2   1   0   1   0   0   1   2   0   2   1   2   1   1   1   1   2   1   0   1   0   0   0   1   0   0   0   2   1   0   1   1   0   1   1   2   0   2   2   0   1   1   1   0   0   0   2   1   1   0   0   1   2   2   1   1   1   0   0   1   0   0   1   2   0   0   1   2   1   1   0   2   0   2   0   2   2   1   2   1   1   0   1   0   1   1   1   2   0   1   1   1   0   0   2   1   0   2   1   2   1   1   1   1   0   1   1   2   0   0   1   1   1   1   2   1   1   1   2   1   1   1   1   1   2   1   1   0   1   1   0   1   1   1   1   0   2
 MK-5-12                2   1   0   1   1   2   1   0   1   0   0   2   2   2   2   0   1   1   0   0   1   2   1   1   0   2   2   2   1   0   1   1   0   1   0   1   0   0   2   1   1   1   1   1   1   2   2   0   2   1   2   2   2   0   2   0   2   2   1   2   1   0   1   2   1   0   1   0   1   1   1   0   2   1   2   1   1   1   1   2   1   0   2   0   1   1   1   0   0   0   2   1   0   1   1   0   1   1   2   0   2   2   1   1   1   0   0   0   0   2   1   1   0   0   1   2   2   1   1   0   0   0   1   1   0   1   2   0   0   1   2   1   1   1   2   1   2   0   2   2   1   1   1   1   0   1   1   1   1   1   1   0   1   1   1   1   0   2   1   0   2   1   2   1   1   0   1   1   1   0   1   0   1   2   1   1   1   2   1   1   1   2   0   2   2   1   1   2   1   1   0   0   1   0   1   1   1   1   0   2
 MK-5-13                2   1   0   1   0   2   1   0   1   0   1   2   2   2   2   0   1   1   0   0   1   2   1   1   0   1   2   1   1   0   1   1   0   1   0   1   1   0   1   1   1   1   1   1   1   2   1   0   2   1   2   2   2   0   2   0   1   2   1   2   1   0   1   2   2   0   1   0   1   1   1   0   2   1   2   1   1   1   1   2   1   0   2   1   1   1   1   0   0   0   1   1   0   1   0   0   0   1   2   0   1   1   0   1   1   1   1   0   1   1   1   1   0   0   2   2   2   1   1   0   0   0   1   1   0   1   1   0   0   1   1   0   1   1   1   1   2   0   2   1   1   1   1   2   0   1   1   0   1   1   1   0   1   0   1   1   0   2   1   0   2   1   1   0   1   0   1   1   1   1   2   0   1   2   1   2   1   2   2   1   1   2   0   2   2   0   1   2   1   1   0   1   2   1   1   1   1   0   0   2
 MK-5-14                2   1   0   1   0   2   1   1   1   0   0   1   2   1   1   0   1   0   0   0   1   2   1   1   0   1   2   1   0   0   1   1   0   1   2   1   1   1   1   1   1   1   2   0   1   2   1   0   2   1   2   2   2   0   2   0   2   1   0   2   1   0   1   1   2   0   1   1   1   1   1   0   2   1   2   1   1   1   1   2   1   0   1   1   1   1   1   0   0   0   1   1   0   0   0   0   0   2   2   0   1   1   0   1   1   1   1   1   1   1   1   1   1   0   2   2   2   1   1   0   0   0   1   1   0   1   1   0   0   1   1   0   1   1   1   1   2   0   2   1   2   1   1   2   1   1   2   1   2   1   1   0   1   0   1   1   1   2   1   0   2   1   1   0   2   0   1   1   1   1   2   0   2   2   2   2   1   2   1   1   1   2   0   2   2   0   1   2   1   1   1   1   2   1   1   0   1   0   2   1
 MK-5-15                1   1   0   1   0   2   1   1   1   0   0   2   2   1   0   1   1   1   1   0   1   1   1   1   0   1   2   1   1   0   1   1   0   1   1   1   0   1   1   1   1   1   2   0   1   2   1   0   1   0   2   2   2   0   2   0   2   1   0   2   2   1   1   1   2   1   1   1   1   1   1   1   2   1   2   1   1   1   1   2   0   0   1   2   1   1   1   1   0   0   1   1   1   0   0   0   2   2   2   1   1   0   0   1   2   1   1   1   1   2   1   1   1   0   2   0   1   1   1   0   0   0   1   1   0   1   1   0   0   1   1   0   1   2   1   0   2   0   2   1   2   1   1   2   1   1   2   1   2   1   1   0   1   0   1   1   1   2   1   0   2   1   1   1   2   0   1   2   1   1   2   0   1   2   2   2   1   2   1   1   1   2   1   2   2   0   0   2   1   1   1   1   2   1   1   0   1   0   2   1
 MK-5-16                1   1   2   1   0   2   1   1   1   1   1   2   2   2   0   1   1   1   1   0   1   2   1   1   0   1   2   2   1   1   1   1   1   1   1   2   0   2   1   1   2   2   2   0   1   1   1   0   1   0   2   2   2   1   2   0   2   1   0   1   1   1   1   1   2   0   1   1   2   1   1   1   2   1   2   1   1   1   1   2   1   1   0   2   1   1   1   1   1   0   1   1   1   1   0   0   2   2   1   1   1   1   0   1   2   0   1   1   1   2   1   2   0   0   2   0   1   1   1   1   1   0   1   1   0   2   1   1   0   1   1   0   0   2   1   0   2   1   1   0   2   1   2   2   1   1   2   1   2   1   1   0   1   0   1   1   1   2   1   1   2   1   1   1   2   0   0   2   1   1   2   0   1   2   2   1   1   2   1   1   2   2   1   2   1   0   0   2   1   1   1   1   2   2   1   1   1   0   2   1
 MK-6-1                 1   2   0   1   1   2   1   1   1   1   1   0   2   1   1   1   0   1   0   1   0   1   1   1   2   1   1   1   0   1   1   1   2   1   1   0   2   1   1   0   1   1   0   0   0   2   1   0   1   1   1   2   2   2   0   2   1   1   1   1   2   1   2   2   2   2   1   2   1   1   0   2   0   0   0   0   1   1   1   0   2   2   0   1   2   0   2   2   0   2   2   1   1   1   1   0   1   1   1   1   0   1   1   1   1   1   1   1   2   2   0   0   2   0   1   1   1   2   2   2   1   2   2   0   2   2   1   2   1   0   2   0   2   1   0   0   1   2   1   1   1   2   0   0   2   0   1   0   0   0   1   1   1   1   1   0   0   1   1   0   2   1   2   1   1   1   1   2   2   1   2   2   0   0   1   1   1   1   1   1   1   1   2   1   1   1   1   1   0   0   1   2   1   1   2   0   1   2   0   1
 MK-6-2                 1   2   0   1   2   2   1   1   1   1   2   0   2   1   0   1   0   1   0   1   0   1   1   2   2   0   1   0   0   1   0   2   2   1   1   0   2   1   1   0   1   1   0   1   0   2   1   0   2   1   1   2   2   2   0   2   2   1   1   1   2   1   2   2   2   1   1   2   1   1   0   2   0   0   0   0   1   1   2   1   2   2   0   1   1   0   2   2   0   2   2   1   1   1   1   0   2   1   1   1   0   1   1   1   1   1   1   1   2   2   0   0   1   0   1   0   0   2   2   2   1   1   2   0   2   2   1   2   1   1   2   0   2   1   1   0   1   2   2   1   1   2   0   0   2   1   1   0   0   0   1   1   1   1   1   0   1   1   1   0   2   1   2   1   1   1   1   2   2   1   2   1   0   1   1   1   1   1   1   1   2   1   2   1   0   1   1   1   0   0   1   2   1   1   2   1   1   1   0   1
 MK-6-3                 1   2   0   1   2   2   2   1   1   1   2   0   2   1   0   1   0   1   0   1   0   1   1   2   2   1   1   0   0   1   1   2   2   2   1   0   1   1   1   0   1   1   0   1   0   2   2   0   1   1   0   2   2   2   0   2   2   1   1   1   2   1   2   2   2   1   1   1   1   1   0   2   0   0   0   0   2   1   2   1   1   2   0   1   1   0   2   1   0   2   2   2   1   0   1   0   2   1   0   1   1   1   2   1   2   1   1   1   2   2   0   0   1   0   1   0   1   1   2   2   1   1   2   0   1   2   0   2   1   0   2   0   2   1   1   0   1   1   2   1   1   2   1   0   2   1   1   0   0   0   1   1   1   1   1   0   1   0   1   0   2   1   2   1   1   2   1   2   2   1   2   2   1   1   0   2   1   1   1   1   2   1   1   1   0   1   2   1   0   0   1   1   0   1   2   1   1   1   0   1
 MK-6-4                 1   2   0   1   1   1   2   1   1   1   2   0   2   1   0   0   0   2   0   1   0   0   1   2   1   1   1   0   0   1   0   2   2   2   1   0   1   2   1   1   2   1   0   1   0   2   1   0   1   1   0   2   2   2   0   2   2   1   0   1   2   1   2   2   1   1   1   1   1   1   0   1   0   0   0   0   2   1   2   0   1   2   0   1   1   0   2   1   0   2   2   2   1   0   1   0   1   1   0   2   1   1   1   1   2   1   1   1   2   2   2   1   0   0   1   0   1   1   1   2   1   1   2   0   1   2   1   2   1   1   2   1   2   1   1   0   1   1   2   1   0   1   1   0   2   1   1   0   0   1   0   1   2   1   1   0   1   0   1   0   2   1   2   1   1   2   2   2   2   1   1   2   1   1   0   1   1   1   1   1   2   0   1   1   0   1   2   1   0   0   1   1   0   1   2   1   1   0   0   1
 MK-6-5                 1   2   0   0   2   1   1   1   1   1   2   0   1   1   0   0   0   2   0   1   0   0   1   2   2   1   1   0   0   1   0   2   2   2   1   1   1   2   1   1   2   1   0   1   0   1   2   0   1   1   0   2   2   2   0   2   2   1   0   1   2   1   2   2   1   2   1   2   1   1   0   1   0   0   1   0   1   1   1   0   1   2   0   1   1   0   2   1   1   1   2   2   1   0   0   0   1   1   0   2   1   2   2   1   2   1   0   1   2   2   2   2   0   0   2   0   1   1   1   2   1   1   2   0   1   2   1   2   1   1   2   1   2   1   1   0   1   1   2   1   0   1   0   1   2   1   2   0   0   2   0   1   2   0   1   0   1   0   1   1   2   1   1   2   1   2   2   1   2   1   1   2   1   0   0   1   2   1   1   1   2   0   1   1   0   1   2   1   1   0   1   1   0   2   2   1   1   1   0   1
 MK-6-6                 1   2   0   1   2   1   1   2   0   0   1   0   1   1   0   1   0   2   1   1   0   1   1   2   2   1   1   0   1   1   0   2   2   1   2   1   2   2   1   1   2   1   0   1   0   1   2   0   1   1   0   2   2   2   0   2   2   1   0   0   2   1   2   2   2   1   1   2   1   1   1   1   0   0   1   0   1   1   1   1   1   2   0   1   1   0   2   2   1   1   1   2   2   0   0   0   1   0   0   2   1   2   1   1   2   1   0   0   2   2   2   2   1   1   2   0   2   2   1   2   1   1   1   0   1   2   1   2   1   2   2   1   2   1   2   0   1   1   2   1   0   1   1   1   2   1   2   1   0   2   0   1   1   0   1   0   1   0   1   1   2   0   1   2   1   2   2   1   2   1   2   2   1   0   1   1   1   1   1   1   2   0   1   1   0   1   2   1   1   0   1   1   0   2   2   1   1   1   0   1
 MK-6-7                 2   2   0   1   2   1   1   2   0   1   2   0   1   1   0   2   0   2   1   1   1   2   1   2   1   1   2   0   1   1   0   2   2   1   2   1   2   1   0   1   2   2   0   0   0   1   2   1   1   1   1   0   2   2   0   1   2   1   0   1   2   2   1   2   2   2   1   2   1   1   1   1   0   1   1   0   1   1   0   1   1   2   1   1   1   0   2   2   1   1   1   2   2   0   0   0   2   0   0   2   1   2   0   1   1   1   0   0   2   2   2   2   1   1   2   0   2   2   1   2   1   1   1   0   1   2   1   2   1   2   2   1   2   0   2   1   1   1   1   1   0   1   1   1   1   1   2   1   0   2   0   1   1   0   1   0   1   1   1   1   2   1   1   2   1   2   2   0   2   1   2   2   1   0   1   0   1   1   1   1   2   1   1   0   0   1   2   1   1   0   1   1   0   2   2   1   1   1   0   1
 MK-6-8                 2   2   0   1   2   1   1   2   1   1   2   1   0   0   0   1   0   2   1   1   1   1   1   2   1   2   2   1   0   1   0   2   2   1   2   1   2   1   0   2   1   2   0   0   0   1   2   1   2   1   2   1   2   2   0   0   2   1   1   1   2   2   1   1   2   2   1   2   1   1   1   1   0   1   1   0   1   1   0   1   2   2   1   1   1   0   2   2   0   1   1   2   2   0   0   0   2   0   0   2   2   2   0   1   1   1   0   0   2   2   1   2   1   1   2   0   2   2   1   2   1   1   1   0   1   2   1   1   1   2   2   1   2   0   1   0   1   1   1   1   0   1   1   1   2   1   2   1   0   2   0   1   1   0   1   0   1   1   1   2   2   1   1   2   1   2   1   0   1   1   2   2   2   0   1   0   2   2   2   1   2   1   1   0   1   1   2   1   1   0   1   1   0   2   1   1   1   1   0   1
 MK-6-9                 1   2   1   2   1   1   1   2   1   1   2   1   0   0   1   1   2   1   1   1   1   1   1   2   1   1   2   1   0   1   0   1   2   1   2   1   2   1   0   0   1   2   0   0   1   1   2   1   2   1   2   1   1   2   0   0   2   1   1   1   2   2   1   1   2   2   0   1   1   0   1   1   0   0   1   0   1   2   0   1   2   1   1   1   1   0   2   2   0   1   1   2   2   0   0   1   1   0   1   2   2   1   0   1   0   1   0   0   2   2   1   1   1   1   1   1   2   2   1   1   1   1   1   0   1   0   1   1   1   2   2   1   2   1   1   0   1   1   1   1   0   1   1   1   2   2   2   1   0   2   0   1   1   0   1   0   1   1   1   2   2   1   1   2   2   2   1   0   1   2   1   2   1   0   1   0   2   2   2   1   2   1   1   0   1   1   2   1   1   0   1   1   0   2   1   1   1   1   0   1
 MK-6-10                1   2   1   2   1   1   1   2   2   0   2   2   0   1   1   1   2   1   1   1   2   1   1   2   1   1   2   2   0   0   0   1   1   1   2   1   1   1   1   0   1   2   0   0   2   1   2   1   2   1   2   1   1   2   0   0   1   1   1   1   2   2   1   1   2   2   0   1   2   0   1   1   0   0   1   0   1   2   1   1   2   1   1   1   2   0   1   2   0   1   1   1   2   0   0   0   1   0   1   2   2   1   0   1   0   2   0   1   2   2   1   1   1   1   0   1   1   2   1   0   1   0   1   0   1   0   1   1   1   2   0   0   2   1   1   1   1   1   1   1   0   1   1   1   2   2   2   1   0   2   0   0   1   0   1   1   1   1   1   2   2   1   1   2   1   2   1   0   1   2   1   2   1   0   1   0   1   1   2   1   2   1   1   0   1   1   2   1   1   0   1   0   1   2   1   1   1   1   0   1
 MK-6-11                1   2   1   2   1   0   2   2   2   1   2   2   0   2   2   1   1   1   1   1   1   1   1   2   1   1   2   1   0   0   0   1   1   1   2   1   1   1   1   0   1   1   0   0   2   1   2   1   1   1   2   1   1   2   0   0   0   1   1   2   2   2   2   1   2   2   0   0   2   0   1   1   0   0   1   1   1   1   1   1   2   1   1   1   2   0   1   1   0   1   1   1   2   0   0   0   1   0   1   2   2   1   2   1   0   2   0   1   2   1   1   1   1   1   0   1   2   2   1   0   0   0   1   0   1   1   1   1   1   2   0   0   2   1   1   0   1   1   1   1   2   1   1   1   2   1   2   1   1   2   1   0   1   0   1   1   1   1   0   2   2   1   1   2   2   2   1   0   1   2   1   2   1   2   1   0   1   2   1   1   2   1   1   0   1   1   1   1   1   0   1   0   1   1   1   1   2   1   1   1
 MK-6-12                1   2   1   2   1   1   2   1   2   1   1   2   0   2   2   1   1   1   1   1   1   1   1   2   1   0   2   1   1   1   0   0   1   1   2   1   2   1   1   1   1   1   0   0   2   1   2   1   1   1   2   1   1   2   0   0   0   1   2   2   2   2   2   1   2   2   0   1   2   0   1   0   0   0   1   1   1   1   1   2   2   1   2   1   2   0   0   1   0   0   0   0   2   0   0   0   1   0   1   1   2   1   2   1   0   2   0   1   2   1   1   1   1   1   0   1   2   2   1   0   0   0   1   0   1   1   0   1   1   1   0   0   2   1   1   0   1   1   1   1   2   1   1   0   2   1   2   1   1   1   1   0   1   0   1   1   1   1   0   2   2   1   1   2   2   2   2   0   2   2   1   2   1   1   1   0   1   2   1   0   2   2   1   1   1   1   2   1   1   0   2   0   1   1   1   1   2   0   1   1
 MK-6-13                1   2   1   2   1   1   2   1   2   1   1   2   0   2   2   1   1   1   1   1   1   1   1   2   1   0   2   1   1   1   0   0   1   1   1   2   2   1   1   1   1   1   0   1   2   1   2   1   1   1   2   1   1   2   0   0   1   2   2   2   1   2   2   1   2   2   0   1   2   1   1   0   0   0   1   1   1   1   1   2   2   1   2   1   1   0   0   1   0   0   0   0   2   1   0   0   1   0   1   0   2   2   2   1   0   2   0   0   1   1   0   2   1   1   1   1   2   2   2   0   1   0   1   1   1   1   0   1   1   1   0   0   2   0   1   0   1   1   1   1   2   1   1   0   2   1   2   1   1   1   0   0   1   0   1   1   1   1   0   1   2   0   1   2   2   2   2   0   2   2   1   2   1   1   1   0   1   2   1   0   2   2   1   1   1   1   2   1   1   0   2   0   0   2   1   2   2   0   1   1
 MK-6-14                1   2   1   2   1   1   1   2   2   1   1   2   1   2   2   1   0   2   2   1   1   1   1   1   1   0   2   1   1   1   0   0   1   1   1   2   2   1   1   1   2   2   0   1   2   1   1   0   2   0   2   0   1   2   1   0   1   2   2   1   1   2   2   1   2   2   0   1   2   1   2   0   0   0   1   1   0   1   1   1   2   1   2   1   1   1   0   1   0   0   0   0   1   1   0   1   1   1   0   0   2   2   1   0   0   2   0   0   0   1   1   2   1   1   1   2   2   1   1   0   1   0   1   1   1   1   0   1   1   1   1   0   2   0   2   1   1   1   1   1   1   1   1   0   2   1   2   1   1   1   0   0   1   1   1   0   1   0   0   1   2   0   1   2   2   2   2   0   2   2   1   2   1   1   1   0   2   2   1   0   2   2   1   1   1   1   2   1   1   0   2   0   0   2   1   1   2   1   1   1
 MK-6-15                1   2   1   1   1   1   1   0   2   1   0   1   0   2   2   1   0   2   1   1   1   0   1   1   2   0   2   2   0   0   0   0   1   1   1   2   2   1   2   1   2   2   0   1   2   1   0   0   2   0   1   0   2   2   1   0   1   2   2   2   1   2   2   1   2   2   0   1   2   1   2   0   0   1   1   1   0   1   1   1   2   1   2   1   1   1   0   2   0   0   0   0   1   1   0   1   1   1   0   0   2   1   1   1   0   2   0   0   0   1   1   1   1   1   1   2   2   1   1   1   2   0   2   1   1   1   0   1   2   1   1   0   2   1   2   1   1   1   1   1   1   1   1   0   2   1   1   1   1   1   0   0   1   1   1   0   1   0   0   1   2   0   1   2   2   2   2   0   2   2   1   2   2   1   0   0   2   2   1   0   1   2   1   1   0   1   2   1   1   1   2   1   0   2   1   1   2   1   1   0
 MK-6-16                1   2   1   1   1   1   1   0   2   1   0   2   0   2   2   1   0   2   1   1   1   0   1   1   2   0   1   2   0   0   1   0   1   1   1   2   2   2   2   1   2   1   0   1   2   2   0   0   1   0   1   0   2   2   1   0   1   2   1   2   1   2   2   1   2   2   0   1   2   1   1   0   0   1   1   0   0   1   1   1   2   0   2   1   1   1   0   2   0   0   0   0   1   1   0   1   1   1   0   0   2   1   0   1   0   2   0   0   0   1   1   1   2   0   1   2   2   1   1   1   2   1   1   2   2   1   0   1   2   1   1   0   2   1   2   1   1   1   1   1   1   1   1   1   1   1   1   1   1   1   0   0   0   1   1   0   1   0   0   1   2   0   0   2   2   1   2   1   1   2   1   1   1   2   0   0   2   2   1   0   0   1   1   0   0   1   2   1   1   1   2   1   1   2   1   1   2   1   1   0
 
!****************************************** Phenotypic Data **********************************************************
!-100.0 is resevred for missing phenotype
SimulatedTrait1         8.9083    9.8023    9.6519   10.0471    8.4671    9.9782    9.0522    9.7062   10.5021    9.3346   10.1332   10.3809   11.0803    9.8557    8.0916    9.7854    9.8084    8.1032    9.3153   10.8486    9.9430   10.3492   11.8741    8.5715    9.0284   11.4253   10.5144    9.3743   10.1981    7.7324   10.2336   10.4683   13.2280    9.8497   11.8789   10.1093   10.3828    9.6308    8.6525    9.7414    8.8037   10.4281   10.1122    9.2790   10.6131   10.2511   10.5781   10.3805    8.7386   10.3202    9.6500    8.7816   10.5020   10.2426    9.8688   10.2985   10.5842    8.8001   10.2547   11.5007   11.3959    8.6707   10.5688    9.8276    9.8496    9.7156    8.7270    9.1801   10.4474   10.7216    9.5964   11.5533    9.5897    8.5974   11.6486    9.7733    6.6175   10.4016   10.8733   10.7312    9.4630    8.8793    9.7163   10.5289   10.6051   10.7541   12.2403    9.9127   11.1407    8.0724   10.6053    9.6337    9.4509   10.0264    8.9319    9.5018   12.0534    9.6572   10.2595   10.9592    9.8316   10.6047    8.9091    8.7159   10.5123   11.6242   10.0159    8.6963    9.0752    9.7970   10.4108    9.9828    7.9955    8.7911   10.3504    9.5814    9.8091    9.1874   11.1918   10.5319    9.7640   10.6384    9.4804   10.5453    9.5206    9.0930    9.3388    9.6566    8.1582   10.5673    9.3383   10.1282   11.0267    9.7306    9.5492   10.7806   10.2660   10.0207   10.1078   10.3212    9.8700    9.7511    9.5087   10.5945   10.7689   10.0418   11.3621    9.1729    8.8456   10.1519   10.2847    9.6096    9.7522    9.7507   10.7155    9.0989    8.9342    9.9933   11.0025    9.8220   10.1917   10.4475   10.2130    9.1120   10.7567    8.8809   10.7298    9.5902   10.0472    9.2593   10.8293    6.8792    9.2173   11.6935   10.1133   10.8953    8.5716   10.9853   10.3672   11.5090    8.0314   11.1400    9.7348    9.8898   10.9389   10.8351    8.1033    8.3637   11.3454   11.0687   10.9799    9.4116    9.8802   11.4665   10.5090   10.8731    9.4617   10.7068   11.2196   11.5993
 
