# Supplementary material for: Inclusive Composite Interval Mapping of QTL by Environment Interactions in Biparental Populations
Source: PLoS One. 2015 Jul 10;10(7):e0132414. doi: 10.1371/journal.pone.0132414 (PMC4498613; doi:10.1371/journal.pone.0132414)
Supplement: S2 File — (ZIP) [file pone.0132414.s002.zip › F2 population/e=1/run_00023.met]

!**********************Note: lines staring with "!" are remarks and will be ignored in the program********************
!*********************************General Information**********************************
!Assuming F1 = P1 x P2, populations available in QTL IciMapping are: 
!  1, P1BC1F1 = P1 x F1, the first backcrossing where P1 is used as the recurrent parent;
!  2, P2BC1F1 = P2 x F1, the first backcrossing where P2 is used as the recurrent parent;
!  3, F1DH, F1-derived doubled haploids; 
!  4, RIL or F1RIL, recombination inbred lines through the repeated selfing of F1;
!  5, P1BC1RIL, recombination inbred lines through the repeated selfing of P1BC1F1;
!  6, P2BC1RIL, recombination inbred lines through the repeated selfing of P2BC1F1;
!  7, F2, the selfing generation of F1;
!  8, F3, the selfing generation of F2;
!  9, P1BC2F1, the second backcrossing where P1 is used as the recurrent parent; 
! 10, P2BC2F1, the second backcrossing where P2 is used as the recurrent parent;
! 11, P1BC2RIL, recombination inred lines through the repeated selfing of P1BC2F1; 
! 12, P2BC2RIL, recombination inred lines through the repeated selfing of P2BC2F1; 
! 13, P1BC1F2, the selfing generation of P1BC1F1; 
! 14, P2BC1F2, the selfing generation of P2BC1F1; 
! 15, P1BC2F2, the selfing generation of P1BC2F1; 
! 16, P2BC2F2, the selfing generation of P2BC2F1; 
! 17, P1BC1DH, P1BC1F1-derived doubled haploids; 
! 18, P2BC1DH, P2BC1F1-derived doubled haploids; 
! 19, P1BC2DH, P1BC2F1-derived doubled haploids; 
! 20, P2BC2DH, P2BC2F1-derived doubled haploids; 
   7      !Mapping Population (see remarks above)
   2      !Mapping Function (1 for Kosambi; 2 for Haldane; 3 for Morgan)
   2      !Marker Space Type (1 for intervals; 2 for positions)
   1      !Marker Space Unit(1 for centiMorgans; 2 for Morgan)
   6      !Number of Chromosomes (or Linkage Groups)
 200      !Size of the mapping population
   1      !Number of environments
 
!***************************************** Chromosomes and Linkage Maps **********************************************
!Chromosome                 NumMarkers
-CH1                        16
-CH2                        16
-CH3                        16
-CH4                        16
-CH5                        16
-CH6                        16
!Linkage map (Marker name followed by position or the interval length)
 MK-1-1                1     0.000
 MK-1-2                1    10.000
 MK-1-3                1    20.000
 MK-1-4                1    30.000
 MK-1-5                1    40.000
 MK-1-6                1    50.000
 MK-1-7                1    60.000
 MK-1-8                1    70.000
 MK-1-9                1    80.000
 MK-1-10               1    90.000
 MK-1-11               1   100.000
 MK-1-12               1   110.000
 MK-1-13               1   120.000
 MK-1-14               1   130.000
 MK-1-15               1   140.000
 MK-1-16               1   150.000
 MK-2-1                2     0.000
 MK-2-2                2    10.000
 MK-2-3                2    20.000
 MK-2-4                2    30.000
 MK-2-5                2    40.000
 MK-2-6                2    50.000
 MK-2-7                2    60.000
 MK-2-8                2    70.000
 MK-2-9                2    80.000
 MK-2-10               2    90.000
 MK-2-11               2   100.000
 MK-2-12               2   110.000
 MK-2-13               2   120.000
 MK-2-14               2   130.000
 MK-2-15               2   140.000
 MK-2-16               2   150.000
 MK-3-1                3     0.000
 MK-3-2                3    10.000
 MK-3-3                3    20.000
 MK-3-4                3    30.000
 MK-3-5                3    40.000
 MK-3-6                3    50.000
 MK-3-7                3    60.000
 MK-3-8                3    70.000
 MK-3-9                3    80.000
 MK-3-10               3    90.000
 MK-3-11               3   100.000
 MK-3-12               3   110.000
 MK-3-13               3   120.000
 MK-3-14               3   130.000
 MK-3-15               3   140.000
 MK-3-16               3   150.000
 MK-4-1                4     0.000
 MK-4-2                4    10.000
 MK-4-3                4    20.000
 MK-4-4                4    30.000
 MK-4-5                4    40.000
 MK-4-6                4    50.000
 MK-4-7                4    60.000
 MK-4-8                4    70.000
 MK-4-9                4    80.000
 MK-4-10               4    90.000
 MK-4-11               4   100.000
 MK-4-12               4   110.000
 MK-4-13               4   120.000
 MK-4-14               4   130.000
 MK-4-15               4   140.000
 MK-4-16               4   150.000
 MK-5-1                5     0.000
 MK-5-2                5    10.000
 MK-5-3                5    20.000
 MK-5-4                5    30.000
 MK-5-5                5    40.000
 MK-5-6                5    50.000
 MK-5-7                5    60.000
 MK-5-8                5    70.000
 MK-5-9                5    80.000
 MK-5-10               5    90.000
 MK-5-11               5   100.000
 MK-5-12               5   110.000
 MK-5-13               5   120.000
 MK-5-14               5   130.000
 MK-5-15               5   140.000
 MK-5-16               5   150.000
 MK-6-1                6     0.000
 MK-6-2                6    10.000
 MK-6-3                6    20.000
 MK-6-4                6    30.000
 MK-6-5                6    40.000
 MK-6-6                6    50.000
 MK-6-7                6    60.000
 MK-6-8                6    70.000
 MK-6-9                6    80.000
 MK-6-10               6    90.000
 MK-6-11               6   100.000
 MK-6-12               6   110.000
 MK-6-13               6   120.000
 MK-6-14               6   130.000
 MK-6-15               6   140.000
 MK-6-16               6   150.000
!*********************************** Marker Types ********************************************************************
!Co-dominant marker: When heterozygote F1 is present, P1 is coded as 2, F1 is coded as 1, and P2 is coded as 0; Otherwise, P1 is coded as 2, and P2 is coded as 0. 
!Dominant marker: When heterozygote F1 is present, P1 and F1 are coded as 12, and P2 is coded as 0; Otherwise, P1 is coded as 2, and P2 is coded as 0.  
!Recessive markers: When heterozygote F1 is present, P1 is coded as 2, and F1 and P2 are coded as 10; Otherwise, P1 is coded as 2, and P2 is coded as 0. 
!Missing marker is coded as -1. 
 MK-1-1                 1   1   2   1   1   2   1   2   2   2   1   0   0   2   0   1   0   2   0   0   2   1   0   1   1   0   0   1   1   1   1   2   2   0   1   1   1   0   0   1   1   0   1   1   1   1   1   1   2   1   2   1   1   1   1   1   1   0   1   2   2   0   1   1   1   1   1   1   0   2   0   2   1   0   2   1   0   0   1   0   0   2   1   1   1   1   1   1   1   1   1   2   2   2   0   2   1   2   0   1   1   0   0   0   1   1   0   2   0   0   1   2   0   0   0   1   1   1   1   2   2   1   1   0   0   2   1   1   2   1   1   0   0   1   2   1   1   1   2   0   1   1   0   2   2   0   0   2   1   1   0   0   1   0   1   0   1   1   0   1   1   0   1   1   1   1   1   0   2   0   2   2   1   0   1   1   1   1   0   1   1   2   2   2   0   1   1   1   0   2   1   1   1   1   1   0   1   1   2   0
 MK-1-2                 1   1   2   1   2   2   1   2   2   2   1   0   0   2   1   0   0   2   0   0   2   1   0   1   0   0   0   2   1   1   1   1   2   1   1   1   1   2   0   2   1   0   1   1   0   1   1   2   2   1   2   1   1   1   1   1   1   0   0   2   2   0   1   1   1   1   1   1   0   1   0   2   1   1   2   1   0   0   1   1   0   0   1   1   1   1   1   0   1   1   1   2   2   2   0   2   1   2   0   1   2   0   0   0   1   1   0   2   1   0   1   2   1   0   0   1   1   0   1   1   2   1   1   1   0   1   1   1   2   1   1   0   0   1   2   2   1   1   2   0   2   1   0   2   2   0   0   1   1   1   2   0   1   0   0   0   0   1   0   1   1   0   1   1   1   1   0   0   2   0   1   2   1   0   1   1   1   1   0   1   1   2   1   2   0   1   1   1   1   2   1   1   1   1   1   0   1   1   1   0
 MK-1-3                 1   1   2   1   2   2   1   2   1   2   1   0   0   2   1   0   1   1   0   0   2   1   0   1   0   0   0   2   1   1   1   1   2   1   1   1   1   2   0   2   1   0   1   1   0   1   1   2   2   1   2   1   1   1   1   1   1   0   1   2   2   0   1   1   1   1   1   1   0   1   0   2   0   2   1   1   1   0   1   1   0   0   1   1   1   1   1   0   1   1   1   2   0   2   0   2   1   2   0   1   2   0   0   0   2   0   1   1   1   1   1   2   1   0   0   1   1   0   1   1   2   1   2   0   0   1   1   1   2   1   0   1   0   1   2   2   1   1   2   1   2   1   0   2   2   0   0   1   1   1   2   1   1   0   0   0   1   1   0   1   1   0   1   1   1   2   1   0   2   1   1   1   1   0   1   1   1   1   0   1   1   2   1   2   0   1   1   1   1   1   1   1   1   1   1   0   1   1   1   0
 MK-1-4                 1   1   2   1   2   2   1   2   1   1   1   0   0   2   1   0   1   2   1   0   2   1   2   2   1   0   1   2   0   1   0   1   2   1   1   1   1   1   0   2   2   0   1   1   0   1   1   2   2   2   2   1   1   0   1   1   1   0   1   2   2   0   1   1   1   1   1   1   0   1   0   2   0   2   1   1   0   1   1   1   0   0   1   1   0   1   1   0   1   1   1   1   0   2   1   2   1   2   0   1   1   0   0   1   2   0   1   0   1   1   1   2   1   0   1   1   1   0   1   1   2   1   2   0   1   2   0   1   2   1   0   0   0   1   0   1   1   1   2   1   1   1   1   1   2   0   1   2   1   1   2   1   1   0   1   0   1   1   0   1   0   0   1   1   1   2   1   0   1   0   1   1   1   0   1   2   1   1   1   1   1   1   1   2   0   1   1   1   1   1   1   1   1   1   1   0   1   1   0   0
 MK-1-5                 1   1   2   1   2   2   1   2   1   1   1   0   0   2   1   0   1   2   1   0   2   1   2   1   1   0   1   1   0   1   0   1   2   1   0   0   1   1   0   1   2   0   1   1   0   1   1   2   2   2   2   1   1   0   1   1   1   0   1   2   2   0   1   1   2   1   1   1   0   0   0   2   0   2   1   1   0   1   1   1   0   0   1   1   2   1   1   0   2   2   1   1   1   2   1   1   1   2   0   1   1   0   1   1   2   0   1   1   1   1   1   2   1   0   1   1   1   0   1   1   2   1   2   1   1   2   2   1   2   1   0   0   0   2   0   1   0   1   2   2   1   2   1   1   2   0   1   2   1   1   2   1   1   1   1   0   2   1   0   1   0   0   1   1   1   2   1   1   1   0   1   1   1   0   0   2   1   1   1   1   1   1   1   2   0   1   1   1   1   1   1   1   0   1   1   0   1   1   0   0
 MK-1-6                 1   1   2   1   2   2   1   2   1   1   1   0   0   2   1   0   1   1   2   0   2   0   2   1   0   0   2   1   0   0   1   1   2   1   0   0   2   1   0   1   2   0   0   1   1   1   1   2   1   2   2   1   1   0   1   1   1   0   0   2   1   1   0   1   2   1   1   1   0   0   0   2   0   2   1   1   0   1   1   1   0   0   1   1   2   0   1   1   2   1   1   1   1   2   1   1   1   2   1   1   0   0   1   1   1   1   1   0   1   2   1   1   1   0   1   1   1   1   2   1   2   1   2   1   1   2   2   1   2   2   0   0   0   2   1   0   0   1   1   1   1   2   1   1   2   0   1   2   1   1   2   1   2   2   2   0   2   1   0   1   0   0   0   1   1   2   1   0   1   1   1   1   1   0   0   2   1   1   1   0   1   1   1   1   0   1   1   2   1   1   1   2   0   1   1   0   1   1   0   1
 MK-1-7                 0   0   2   1   2   2   1   2   1   1   1   0   0   2   1   0   1   1   2   0   2   0   2   1   0   1   2   1   0   0   1   1   2   1   0   0   2   0   0   1   1   0   0   1   1   1   1   2   1   2   2   0   1   1   1   1   1   0   0   2   1   1   0   1   2   1   1   1   0   0   1   2   1   2   2   1   0   1   1   1   0   0   2   1   2   0   1   1   2   1   1   1   1   2   2   1   1   2   2   1   0   0   1   0   1   2   1   0   1   2   2   1   1   1   0   0   1   1   2   2   0   2   2   1   1   2   2   1   2   1   0   0   0   2   1   0   0   1   1   1   1   2   1   1   2   0   0   2   1   1   2   1   2   2   2   0   2   1   0   1   0   0   0   1   1   2   1   0   1   1   1   1   1   0   0   2   1   1   1   1   1   1   1   1   0   1   0   1   1   1   1   2   0   2   1   1   1   2   0   1
 MK-1-8                 1   0   2   1   2   2   1   2   0   1   1   0   1   2   1   0   1   1   2   0   1   0   2   1   0   1   2   1   0   1   1   1   2   1   0   1   2   0   1   1   1   0   0   1   1   1   1   1   0   2   1   0   1   1   1   2   0   0   0   2   1   1   0   1   2   2   1   1   0   0   0   2   1   2   2   1   1   1   1   1   0   0   2   2   2   0   1   1   1   1   1   1   1   2   2   1   1   2   2   1   0   0   1   0   1   2   1   0   1   2   2   1   0   1   0   0   1   1   1   2   0   2   1   1   1   2   2   1   2   1   0   0   1   2   1   0   0   2   1   1   1   1   1   1   2   0   0   2   2   1   1   1   2   2   2   0   2   1   1   2   0   0   0   1   1   2   1   0   1   1   1   0   1   0   0   1   1   1   1   2   1   1   1   1   0   0   0   1   1   1   1   2   0   2   0   1   1   2   0   0
 MK-1-9                 2   0   1   1   2   2   1   2   0   1   1   1   1   2   1   0   1   1   2   0   1   1   2   2   1   1   2   2   0   1   1   1   2   0   0   1   1   1   1   1   0   0   0   1   2   1   1   1   0   2   1   0   1   1   1   0   0   0   0   0   2   1   0   1   2   2   1   1   0   0   1   2   1   2   2   1   1   1   1   1   0   0   2   2   2   0   2   0   1   1   1   0   1   2   2   1   1   2   2   1   0   0   2   0   2   2   1   0   1   2   2   1   0   1   0   0   0   1   1   2   0   2   1   2   1   1   1   1   2   1   0   0   1   2   1   0   0   2   1   0   1   1   1   1   1   0   0   2   2   1   1   1   2   2   2   0   2   1   1   1   0   0   0   1   2   1   1   0   1   1   1   1   2   0   0   1   1   1   1   2   1   1   1   1   0   0   0   0   1   1   1   2   0   2   0   0   1   2   0   0
 MK-1-10                2   0   1   1   2   2   1   2   0   1   1   1   1   2   1   0   2   0   2   0   1   1   1   2   1   1   2   2   0   1   1   1   2   0   0   0   1   1   2   1   0   0   0   0   2   1   1   1   0   2   1   0   1   1   1   1   0   0   0   0   0   1   0   1   1   2   0   1   0   2   1   2   1   2   1   1   1   1   1   1   0   0   1   2   1   1   1   0   2   2   1   0   1   2   2   1   0   2   2   1   0   1   1   0   1   1   1   0   1   0   2   1   0   1   1   1   0   1   1   2   0   2   1   1   1   2   1   1   2   1   0   1   1   2   2   0   0   2   2   0   1   1   1   2   1   0   0   2   2   1   1   0   2   2   1   1   2   1   1   1   2   0   0   1   2   1   1   0   1   1   1   1   1   1   0   1   1   1   1   2   1   1   1   1   0   0   0   0   1   0   2   1   0   2   0   0   1   2   0   0
 MK-1-11                2   0   0   1   2   2   1   2   1   1   1   1   1   2   1   1   1   0   1   0   1   1   1   2   1   0   2   2   0   0   1   1   2   0   0   1   1   1   2   1   0   0   0   1   2   1   2   1   0   1   2   0   1   1   1   1   0   0   0   0   0   1   0   1   0   2   1   1   0   2   0   2   1   2   1   1   1   1   1   1   0   0   1   2   1   0   1   0   2   2   1   0   1   2   2   1   0   2   2   1   2   1   1   0   1   1   1   0   1   0   2   1   1   1   1   0   0   1   1   2   0   2   1   1   0   2   1   1   2   1   0   1   1   2   2   0   0   2   2   1   1   2   1   2   1   0   0   2   2   1   1   0   2   2   1   1   2   1   1   1   2   0   0   1   2   1   1   0   1   2   2   1   1   1   0   1   1   1   1   2   1   1   1   1   1   0   0   0   1   0   2   0   0   2   0   0   1   2   0   0
 MK-1-12                2   0   0   1   2   1   1   2   1   1   0   1   1   2   1   1   1   0   1   0   1   1   1   2   1   0   2   2   0   1   1   1   2   0   1   1   1   1   2   0   1   1   0   1   2   2   2   1   0   1   2   2   1   1   1   1   0   0   0   1   0   1   0   1   0   2   1   2   2   2   0   2   2   2   1   1   1   2   1   2   1   1   1   2   1   0   1   0   2   2   1   1   2   2   1   1   1   2   2   1   1   0   1   0   1   1   0   0   1   0   2   1   1   1   0   0   0   1   0   1   1   2   1   1   0   1   2   1   2   1   0   1   1   2   1   0   0   2   2   1   1   2   1   2   1   0   0   1   2   1   1   1   2   2   0   1   1   1   1   2   2   1   0   1   2   0   2   0   1   2   2   1   1   1   0   1   1   1   1   2   1   0   1   1   1   0   0   0   2   0   2   0   1   1   0   0   1   1   0   0
 MK-1-13                0   0   0   1   2   1   0   2   1   1   0   1   1   1   1   1   1   0   1   0   1   1   2   2   0   1   2   1   0   1   1   1   1   0   0   1   1   1   1   1   1   1   0   1   2   2   2   1   0   1   2   2   1   1   1   2   0   1   0   1   0   2   1   1   0   2   0   2   2   2   0   1   2   2   0   1   1   2   1   2   1   2   1   1   1   0   2   1   2   2   1   0   2   2   1   1   1   2   2   1   1   0   2   0   1   1   0   0   1   0   2   1   1   1   0   1   0   1   0   1   2   2   2   1   1   1   1   1   2   2   0   0   1   2   1   0   0   2   2   1   0   2   1   2   2   0   0   1   2   1   1   2   1   2   0   1   2   1   0   2   2   0   0   1   1   1   1   0   2   2   1   1   1   1   0   1   1   1   1   2   1   0   2   1   2   0   1   0   2   1   2   0   1   1   0   0   1   0   0   0
 MK-1-14                0   0   0   1   1   1   0   1   1   0   0   1   1   2   1   1   1   0   1   0   1   1   2   2   0   1   2   1   0   1   1   1   1   0   0   1   1   1   1   1   1   2   0   1   2   2   2   1   1   1   1   2   1   1   1   2   0   2   1   1   0   2   1   1   0   2   0   2   2   2   0   1   2   2   1   1   1   2   1   0   2   2   1   1   1   1   2   1   2   2   1   0   2   2   1   1   1   2   2   2   1   0   2   1   1   1   1   0   0   0   1   1   1   1   0   2   0   1   0   1   1   2   2   1   1   1   1   1   2   2   0   0   1   2   1   0   0   1   2   2   0   2   1   1   2   0   0   1   2   1   1   2   1   2   0   1   2   1   0   2   2   0   0   1   2   1   1   1   2   1   1   1   1   1   0   0   1   1   1   2   0   0   1   1   2   1   1   0   2   1   2   0   1   1   0   0   1   0   0   0
 MK-1-15                0   0   0   1   1   1   0   1   1   0   0   1   1   2   2   1   1   0   1   1   0   1   1   2   0   1   0   1   0   1   1   1   1   0   0   1   1   1   0   1   0   2   0   1   2   1   2   1   2   1   2   2   1   1   1   2   0   2   2   1   1   1   1   1   0   1   0   2   2   2   0   1   2   2   1   1   2   2   1   0   2   2   1   1   1   1   1   0   1   2   2   0   1   2   1   1   1   2   2   2   2   0   2   1   1   1   1   0   0   0   1   1   1   1   0   2   0   1   1   1   1   2   2   1   1   1   1   0   2   2   0   0   1   2   1   0   1   0   2   2   0   1   1   1   2   0   0   1   1   1   1   2   0   2   0   1   2   1   0   1   2   0   0   1   1   1   1   1   2   0   1   1   1   1   0   0   1   1   0   1   0   0   1   0   2   1   1   0   2   1   2   0   1   1   0   0   1   0   0   0
 MK-1-16                0   0   1   1   1   2   0   0   1   0   0   1   1   2   2   2   1   0   1   1   1   1   1   1   0   1   0   1   0   1   1   1   1   1   0   1   1   1   0   1   0   1   0   1   1   0   2   1   1   1   2   2   2   1   1   2   0   1   2   2   1   1   1   1   0   2   0   2   1   2   0   1   2   2   2   1   2   1   1   1   2   2   1   1   1   1   1   0   1   2   2   0   1   2   1   1   2   1   2   2   2   0   1   1   1   1   1   0   0   0   1   1   1   1   0   2   0   1   0   0   1   2   2   1   1   1   2   1   2   2   0   0   1   2   1   0   1   1   2   2   1   0   1   1   1   1   0   1   1   1   1   2   0   2   0   1   1   2   1   1   2   0   0   1   0   1   1   2   2   0   1   1   2   1   0   1   1   0   0   1   0   1   1   0   2   1   2   0   2   1   2   0   1   1   0   0   1   0   0   1
 MK-2-1                 1   2   1   2   0   1   1   0   0   1   2   0   1   0   1   2   2   2   1   1   1   2   0   2   2   1   1   0   0   0   1   0   0   1   1   1   1   0   2   0   1   1   0   0   0   1   2   2   1   1   0   1   0   1   1   1   1   1   1   1   1   1   2   0   1   1   1   0   0   1   1   1   0   1   2   2   0   1   1   1   1   1   0   0   1   1   1   2   1   0   0   0   0   1   1   1   1   1   1   2   0   2   1   1   2   1   1   1   1   1   1   2   0   0   1   1   2   2   0   0   1   0   2   1   1   0   1   1   1   1   2   0   1   2   1   0   1   2   0   1   1   2   1   2   2   2   0   1   1   1   1   0   1   0   1   1   0   2   1   1   2   2   2   0   1   1   1   2   0   1   1   1   1   1   1   0   1   1   2   1   1   1   0   2   0   0   1   0   1   1   2   1   2   0   2   2   1   1   1   1
 MK-2-2                 2   2   1   2   0   1   1   0   0   2   2   0   1   0   1   2   2   2   1   1   1   2   0   2   2   1   1   1   0   2   1   0   1   1   1   1   1   1   1   0   1   1   0   1   0   1   2   2   1   1   0   1   0   0   1   0   1   1   1   1   1   1   1   0   2   0   2   0   0   1   1   1   0   1   2   2   0   1   1   1   1   1   1   1   1   1   1   2   1   0   0   0   0   1   1   1   1   1   1   2   0   2   1   1   2   1   1   1   1   1   1   2   0   1   1   1   2   2   0   1   1   0   2   1   1   0   1   2   0   1   2   0   1   2   1   0   1   2   0   1   1   2   1   2   2   2   0   1   1   1   2   0   1   0   1   1   0   0   1   1   2   2   2   0   1   1   1   2   0   1   0   1   1   1   1   0   1   1   2   1   1   2   1   2   1   0   1   0   1   1   2   0   1   0   1   2   1   1   1   1
 MK-2-3                 2   2   0   2   0   1   1   1   0   2   2   0   1   0   0   2   2   2   1   1   1   2   1   1   1   1   1   2   0   2   0   0   0   0   1   1   0   1   1   0   1   1   0   2   0   1   2   2   1   1   0   1   0   0   1   0   1   1   1   1   2   2   2   0   1   0   1   0   0   1   1   1   1   1   2   2   0   1   1   1   1   1   1   1   1   1   1   2   1   0   0   0   1   1   0   1   2   1   1   2   0   2   1   1   1   1   1   1   1   1   1   1   0   1   1   1   2   2   0   1   1   1   2   1   1   0   1   2   0   1   2   0   1   2   1   0   1   1   0   1   2   1   1   2   1   2   0   1   2   1   2   0   1   1   1   1   0   0   1   1   2   2   2   0   1   1   1   2   1   1   0   0   1   1   0   0   1   1   2   1   1   2   1   2   1   0   1   0   1   1   2   0   1   0   1   2   1   1   1   1
 MK-2-4                 2   2   0   2   0   1   1   1   1   2   2   1   1   0   0   2   1   2   1   1   1   1   1   1   1   1   1   2   0   2   0   0   1   0   2   1   0   1   1   0   1   1   0   2   0   0   2   1   1   1   0   1   0   0   1   0   1   1   1   2   1   2   1   0   1   0   0   0   0   0   1   1   1   1   2   2   0   1   1   1   1   1   1   1   1   1   1   2   1   0   0   0   0   1   0   1   1   1   1   2   1   2   0   2   1   0   1   1   1   1   1   0   1   1   1   1   2   1   0   2   1   1   2   1   1   0   1   2   0   1   2   0   1   2   1   0   2   1   1   1   2   1   1   2   1   1   1   1   2   1   2   0   1   1   1   1   1   0   1   1   2   2   2   1   1   1   1   2   1   1   0   1   1   1   1   0   1   0   2   1   1   2   1   2   2   0   1   0   1   1   1   0   1   1   1   2   1   1   1   0
 MK-2-5                 2   2   1   1   0   1   1   1   2   2   2   1   1   0   0   2   1   1   1   1   1   1   1   1   1   0   1   2   0   2   0   0   0   0   2   1   0   1   1   0   1   1   0   2   0   0   2   1   1   0   0   1   0   0   2   0   0   1   0   2   1   1   1   0   1   0   1   0   0   0   1   1   1   1   1   2   0   1   2   0   0   1   1   0   1   1   1   2   0   1   1   0   0   1   0   1   1   2   1   1   1   1   0   2   1   1   1   1   1   1   1   0   1   1   1   0   2   1   0   2   1   1   2   1   1   0   1   2   0   1   2   0   1   2   1   0   2   1   1   1   2   1   1   2   1   1   1   1   2   2   2   1   0   1   1   1   0   0   1   0   1   2   2   1   0   1   1   2   1   1   1   1   1   1   1   0   1   0   2   0   1   2   1   2   2   0   1   1   1   1   1   0   2   2   1   2   0   1   1   0
 MK-2-6                 2   2   1   1   0   1   1   1   2   2   2   0   1   0   0   2   1   1   1   1   1   1   1   1   1   0   1   2   0   2   0   0   0   0   2   1   0   1   1   0   1   1   1   2   0   0   2   1   2   0   1   1   0   0   2   0   0   1   0   2   1   1   1   1   1   1   1   0   0   0   1   1   0   1   1   2   0   1   2   0   0   1   1   1   1   1   1   2   1   1   1   0   0   1   0   2   1   1   1   1   1   1   0   2   1   1   1   2   1   1   1   1   1   0   1   1   1   1   0   2   1   1   2   1   1   0   1   2   1   1   2   1   1   2   1   1   2   1   1   1   2   2   1   2   1   1   1   1   2   2   1   1   1   1   1   0   0   0   0   0   1   2   2   0   0   1   1   2   0   2   1   1   1   1   1   0   2   0   2   0   1   0   2   2   1   0   1   1   1   1   0   0   2   2   1   2   0   0   1   0
 MK-2-7                 2   2   1   1   0   1   1   1   2   2   2   0   1   0   0   2   1   1   1   1   1   0   1   1   1   0   1   2   0   1   0   0   1   0   2   1   0   1   1   0   1   1   1   2   0   0   2   2   2   0   2   1   0   1   2   0   0   1   0   2   1   1   1   1   1   1   1   0   0   0   1   1   0   1   1   2   0   1   2   0   0   1   1   1   1   1   1   2   1   1   1   0   0   1   0   2   1   1   1   1   1   0   1   2   1   1   2   2   1   1   2   1   1   0   1   1   1   1   1   2   1   1   2   1   1   0   1   2   1   1   2   1   1   2   1   1   2   1   1   1   2   2   2   2   1   1   1   2   2   2   1   1   1   0   2   0   0   0   0   0   0   2   2   0   0   2   0   2   0   2   0   1   1   1   1   1   2   0   0   0   1   0   2   2   1   0   0   1   1   2   0   0   2   2   1   2   0   0   1   0
 MK-2-8                 2   1   1   0   0   1   0   1   2   2   2   1   1   0   0   2   1   1   2   1   1   0   1   1   0   0   0   2   0   0   1   0   1   0   2   1   0   1   1   0   1   1   1   2   1   0   2   2   2   0   2   1   0   1   2   0   0   1   0   1   1   1   1   2   1   1   1   0   0   0   0   1   0   1   0   1   0   1   1   0   0   1   1   1   1   0   1   2   1   1   2   1   0   1   1   2   1   1   1   1   1   0   2   2   1   1   1   2   1   0   2   1   0   0   1   1   0   1   1   1   1   1   1   1   1   0   1   1   1   1   2   1   1   1   1   1   2   0   0   0   2   2   1   2   1   1   1   2   2   2   1   1   1   0   2   0   0   0   1   0   0   2   1   0   1   2   0   2   0   1   1   1   1   1   1   2   1   0   0   0   0   0   2   1   1   0   0   1   1   1   0   0   2   1   1   2   0   0   1   0
 MK-2-9                 0   1   1   0   0   1   0   1   2   2   2   1   1   0   0   1   1   1   2   1   1   0   2   1   0   0   0   2   1   1   1   0   1   0   1   1   0   1   0   0   1   2   1   2   1   0   2   2   1   1   2   1   0   1   2   0   0   1   0   1   1   1   1   2   2   2   2   0   0   0   1   1   0   1   0   1   0   2   1   0   0   1   1   1   1   1   2   2   0   0   2   0   0   1   1   2   1   1   1   1   1   0   2   2   1   1   1   1   1   0   2   1   0   0   0   1   1   1   1   0   1   1   1   1   1   0   1   1   1   1   2   1   1   1   1   1   2   0   0   0   2   1   1   2   1   1   1   2   2   2   1   1   1   2   2   1   0   0   1   0   0   2   1   1   1   2   0   2   0   1   1   1   2   1   1   2   1   0   0   0   0   1   2   1   1   0   0   1   1   1   0   1   2   1   0   2   0   0   0   0
 MK-2-10                0   1   0   0   0   1   0   0   2   2   2   1   2   0   1   1   1   1   2   1   1   1   1   1   1   0   0   2   1   1   1   1   1   0   1   0   1   2   0   0   1   2   1   1   1   0   2   2   0   1   2   1   0   1   2   0   1   1   0   1   1   1   1   2   2   2   2   0   1   0   1   1   0   0   0   1   0   2   1   0   0   2   2   1   1   1   2   1   1   0   1   1   1   1   1   1   1   1   1   1   1   0   2   2   2   1   0   1   1   0   1   1   0   0   1   1   1   1   2   0   1   2   1   1   1   0   1   1   1   1   1   1   1   1   1   1   2   0   0   1   2   1   1   2   1   1   2   2   2   1   1   1   1   2   2   1   0   0   1   0   0   2   1   1   1   1   1   2   0   1   1   2   2   1   1   2   1   0   0   0   0   1   2   1   1   0   1   1   0   1   1   2   2   0   0   2   0   0   1   0
 MK-2-11                1   1   0   0   1   1   0   0   2   1   1   1   1   0   1   1   1   1   2   1   1   1   1   1   1   0   0   2   1   1   1   1   1   0   1   0   0   2   0   2   2   2   0   1   1   0   2   2   0   1   2   1   1   2   2   0   2   0   0   1   1   1   1   2   2   2   2   1   1   1   1   1   1   1   0   1   0   1   1   0   0   1   2   0   1   1   1   1   1   0   2   1   1   0   1   1   1   1   1   1   1   0   2   2   2   0   0   1   1   0   1   2   0   0   1   1   1   1   2   1   2   1   1   1   2   1   1   1   1   1   1   1   1   1   2   1   2   0   1   1   2   1   1   2   0   1   1   2   2   1   1   1   1   2   2   1   0   0   0   0   0   2   1   1   1   1   1   2   0   1   2   1   2   1   1   2   1   1   0   0   0   1   2   1   1   0   0   1   0   1   1   2   2   0   0   2   0   0   1   0
 MK-2-12                1   1   0   0   1   1   0   1   2   1   1   1   1   0   1   0   1   1   2   1   1   1   0   1   1   0   0   2   1   2   2   1   2   0   0   0   0   2   0   2   2   2   1   1   1   0   2   2   0   1   2   1   1   2   2   1   2   0   1   1   1   0   1   2   2   1   2   2   1   1   2   1   1   1   0   1   0   1   1   0   0   2   2   0   1   0   1   1   1   0   2   1   1   0   1   1   1   1   1   2   2   0   2   2   2   1   0   1   1   0   1   2   0   0   0   1   1   1   1   1   1   1   0   1   2   1   1   1   1   2   1   1   1   1   2   1   2   0   1   1   1   1   1   2   0   1   0   2   2   1   1   1   1   2   2   1   0   0   0   0   0   2   1   1   1   0   1   2   0   1   2   1   2   1   1   2   1   1   0   0   0   1   0   1   1   0   0   1   0   1   1   2   2   0   0   1   0   1   0   0
 MK-2-13                1   1   0   0   1   1   0   1   2   1   0   1   2   0   1   0   1   1   2   1   1   1   0   1   1   0   0   2   1   1   2   1   2   0   0   0   0   2   0   2   2   2   1   1   1   0   1   2   1   2   2   2   1   2   2   1   2   0   1   1   1   0   1   2   1   1   2   2   1   1   2   1   2   0   0   1   0   1   1   0   0   1   1   0   1   0   1   1   1   0   2   1   1   0   1   1   0   1   1   2   2   1   2   2   2   1   1   1   1   1   1   2   0   1   0   1   1   1   2   2   1   1   1   1   2   1   1   1   1   2   2   1   1   1   2   1   2   0   1   1   1   1   2   2   1   0   0   2   1   1   1   1   1   2   2   0   0   0   1   0   0   2   1   1   1   0   0   2   0   1   1   1   2   1   1   1   1   1   0   0   1   0   0   1   1   0   0   1   0   2   1   2   2   0   0   0   0   1   1   0
 MK-2-14                1   1   0   0   1   1   0   1   2   1   0   1   2   0   1   0   0   1   2   1   0   0   0   1   2   0   0   2   1   1   2   0   2   0   0   1   1   2   0   2   2   2   0   1   1   1   0   2   1   2   2   1   2   2   2   1   2   0   2   1   1   0   1   2   2   1   2   2   2   1   2   1   2   0   0   1   1   1   2   0   0   1   1   1   0   0   1   1   1   0   2   1   0   0   1   1   0   2   1   1   2   1   2   2   2   1   1   1   0   1   1   2   1   1   1   1   1   1   2   2   1   1   1   0   2   1   1   1   1   2   2   1   1   0   1   2   2   0   1   1   0   1   2   2   1   0   0   1   1   1   1   1   1   1   2   1   0   2   1   0   0   2   1   2   1   0   0   2   0   1   1   1   2   2   1   1   1   1   0   0   1   0   0   1   1   0   0   1   0   2   1   1   2   0   0   0   0   1   1   0
 MK-2-15                1   1   0   0   0   1   0   0   2   1   0   1   2   0   1   0   1   1   2   1   0   1   0   1   2   1   1   2   1   1   2   0   2   0   0   1   1   2   0   2   2   2   0   1   2   1   0   0   1   1   2   1   2   2   0   1   1   0   1   1   1   0   1   2   1   1   2   2   1   1   2   1   1   2   0   1   1   1   2   0   0   1   1   1   0   0   1   1   0   0   2   1   0   0   1   1   0   1   1   1   2   1   2   1   1   1   1   2   0   1   1   2   1   1   1   1   1   1   2   2   0   2   1   0   2   1   1   1   1   2   2   2   1   0   1   2   2   0   1   1   0   2   2   2   1   1   0   1   1   1   2   1   1   1   2   1   1   2   1   0   0   2   1   2   1   0   0   2   0   1   0   1   1   2   2   1   1   1   0   0   1   0   0   2   2   0   0   0   0   2   1   1   2   0   0   0   0   1   1   0
 MK-2-16                1   1   0   0   0   1   0   0   2   1   0   1   2   0   2   1   2   1   2   1   0   1   0   1   2   1   1   2   1   1   2   0   2   0   0   1   1   1   0   2   2   2   0   1   2   1   0   0   1   1   1   1   2   2   0   1   1   0   1   1   1   1   1   2   1   1   1   2   1   1   2   0   1   2   0   1   1   1   1   1   0   1   1   2   0   0   1   1   0   0   2   1   1   0   1   1   0   1   1   1   2   1   1   1   1   1   0   2   0   1   1   2   2   1   1   1   2   2   1   2   0   2   1   0   2   1   1   1   1   2   1   2   0   0   1   2   2   0   1   1   0   2   1   2   1   2   0   1   1   1   2   1   1   1   0   1   1   2   1   0   1   2   1   2   2   0   0   2   0   2   1   1   1   2   2   1   1   1   2   0   2   0   0   2   2   0   0   0   0   2   1   1   2   1   1   0   0   2   2   1
 MK-3-1                 1   0   1   2   1   1   1   2   2   1   1   2   1   1   2   1   0   0   2   1   2   1   1   2   2   2   0   2   1   1   0   1   2   1   1   0   2   1   1   0   2   2   1   1   0   1   0   1   1   2   0   1   1   2   1   1   1   2   1   1   2   1   2   1   1   1   1   1   2   0   1   2   1   2   1   2   0   1   1   1   1   1   1   1   2   2   1   2   1   0   1   1   1   2   1   1   1   2   2   1   2   0   1   0   2   1   2   2   1   2   0   1   0   2   2   1   1   1   0   2   1   1   2   1   0   2   2   1   1   0   0   1   1   1   0   0   0   1   2   0   1   0   0   0   1   0   1   1   1   1   1   0   1   1   0   1   1   2   0   1   0   1   0   2   1   1   0   1   1   0   0   1   1   0   1   1   1   2   0   2   0   2   0   1   0   1   1   1   1   2   1   0   1   2   2   0   1   1   2   1
 MK-3-2                 1   0   1   2   1   1   0   1   2   1   1   1   1   1   2   1   1   1   2   1   2   1   1   2   2   2   0   2   0   1   0   1   2   1   1   0   2   1   1   0   2   2   1   1   1   1   0   1   1   2   0   1   1   1   1   1   1   2   1   1   2   1   2   1   1   1   1   1   2   0   1   2   1   1   1   2   0   1   1   1   1   1   1   1   2   2   1   2   1   0   1   2   1   2   1   1   1   2   2   1   1   0   1   0   2   1   2   2   1   2   0   1   1   2   2   1   1   2   0   2   1   1   1   1   0   2   2   1   1   0   1   1   1   1   0   0   0   1   1   0   1   0   0   1   1   0   1   1   1   1   1   0   1   1   0   1   0   2   0   2   0   1   0   2   1   1   1   1   1   0   0   1   1   0   1   1   1   2   0   2   1   2   1   1   1   0   2   1   1   2   0   0   1   2   2   0   1   1   2   0
 MK-3-3                 1   0   1   2   1   1   0   1   2   0   0   1   1   1   2   1   1   0   2   1   2   2   1   2   2   1   1   2   0   1   0   1   2   2   1   0   2   0   2   0   2   2   1   0   1   1   0   0   1   2   0   1   2   1   1   1   2   2   1   1   2   1   2   1   1   1   1   1   2   0   1   1   1   1   1   1   1   1   1   1   1   1   1   1   1   2   1   2   1   0   0   2   1   2   0   0   1   2   2   1   1   0   0   0   2   1   2   2   1   2   0   1   2   2   2   1   1   1   0   2   1   0   1   2   0   2   2   1   0   0   1   2   1   2   0   0   0   1   2   1   0   0   0   1   1   0   1   1   1   1   1   0   1   1   0   0   0   2   0   2   0   1   0   2   1   1   1   1   1   0   1   2   1   0   1   1   2   1   1   2   1   2   1   1   1   0   2   1   2   2   0   0   1   2   2   0   1   1   2   0
 MK-3-4                 1   0   1   2   2   2   0   2   2   0   0   1   1   1   2   0   1   0   2   1   2   1   2   2   1   1   1   2   1   1   1   1   2   2   1   0   1   1   2   1   2   2   1   0   1   1   0   0   1   1   1   1   2   1   1   1   1   2   1   1   1   1   1   0   1   1   1   1   2   1   0   1   1   1   1   1   1   2   1   1   1   1   1   2   1   2   0   2   1   0   0   2   0   2   1   0   1   2   2   1   1   0   0   0   2   1   2   2   1   1   0   1   2   2   2   1   1   1   0   2   1   0   2   2   1   2   2   1   0   1   1   2   1   2   0   0   0   1   2   1   0   0   0   1   2   1   1   0   1   1   1   2   1   1   0   0   0   2   0   1   1   1   1   2   1   1   1   1   1   0   1   2   1   0   1   1   2   1   2   2   0   2   1   1   1   0   2   1   1   2   0   0   1   2   1   0   1   1   1   1
 MK-3-5                 1   0   0   2   2   2   0   2   1   0   0   1   1   1   2   0   2   1   2   2   2   1   1   2   2   2   0   2   1   1   0   1   1   2   2   0   1   1   2   1   2   2   1   0   1   1   0   0   1   1   1   1   1   1   2   1   0   2   1   1   1   2   1   0   1   1   1   1   2   1   0   1   1   1   1   1   1   2   1   1   1   1   2   2   1   2   0   1   1   0   1   2   0   2   1   0   1   2   2   2   1   1   0   0   2   1   1   2   1   1   0   1   2   2   2   1   1   1   1   2   2   0   2   2   1   2   2   1   1   1   1   2   1   2   0   0   0   2   2   1   1   1   0   1   2   2   1   0   1   1   1   1   1   1   0   0   0   2   0   1   1   1   1   1   1   1   1   1   1   0   1   2   1   0   1   0   0   2   2   1   0   2   1   1   2   0   2   1   1   2   0   1   1   2   1   0   0   1   1   1
 MK-3-6                 1   1   0   2   2   2   0   0   1   0   1   2   1   1   0   1   2   1   2   2   2   2   1   2   2   2   0   2   1   1   0   1   1   2   1   0   1   1   2   1   2   2   1   0   1   1   0   0   1   1   1   1   1   1   2   2   1   2   1   1   1   2   1   1   1   1   1   1   1   1   1   1   1   1   1   1   1   2   1   1   1   1   1   2   1   2   0   1   1   2   1   2   1   1   1   0   1   2   2   2   1   1   1   0   2   0   1   2   1   1   0   1   2   2   2   2   1   1   1   2   2   0   2   2   0   2   2   1   1   1   1   2   1   2   1   0   0   2   2   1   1   1   0   0   2   2   1   0   0   0   1   1   1   1   0   0   0   2   0   2   1   1   1   0   1   1   2   1   1   1   1   2   1   0   1   0   0   2   2   1   0   2   1   1   2   0   2   1   1   2   0   2   1   2   1   0   0   1   1   1
 MK-3-7                 0   1   1   2   2   2   0   0   1   0   2   2   1   1   1   2   2   1   2   2   2   1   1   2   2   1   0   2   1   1   0   1   1   2   1   0   1   1   1   1   2   2   2   1   1   1   0   2   1   1   1   1   1   1   1   1   1   2   1   1   1   2   1   1   1   1   1   1   1   1   1   1   2   1   1   1   1   2   1   2   1   1   2   2   1   2   0   1   1   2   1   2   1   2   2   0   1   2   2   2   1   1   1   0   2   0   1   2   1   1   1   1   1   2   2   2   1   1   1   2   1   0   2   2   0   2   2   0   1   1   2   2   1   2   1   0   0   1   2   1   1   1   0   1   2   2   1   0   0   0   1   2   1   1   1   0   0   1   0   1   1   1   1   1   1   1   2   2   1   1   1   2   1   0   1   1   0   2   2   1   0   2   1   1   1   1   1   1   1   2   0   2   1   2   1   0   0   1   1   2
 MK-3-8                 0   1   1   2   2   2   2   0   1   0   2   2   1   1   1   2   2   1   1   2   2   1   1   2   2   1   0   2   1   2   1   1   1   1   1   0   1   1   1   1   2   2   2   1   1   1   1   2   1   1   1   1   1   1   1   1   1   2   2   1   1   1   1   1   1   1   1   1   1   1   0   0   2   1   1   1   1   2   1   2   1   1   2   2   2   2   0   1   2   2   1   2   1   2   2   1   1   2   2   2   2   1   1   0   2   1   1   2   1   1   1   0   1   2   1   2   1   1   0   2   1   0   2   2   0   1   2   0   1   1   1   2   0   1   1   0   0   1   2   2   1   1   1   1   2   2   1   0   0   1   1   2   2   1   1   0   0   0   0   1   1   1   1   1   1   1   2   2   2   1   1   2   0   0   1   1   0   2   2   1   0   2   1   1   1   1   1   1   2   2   0   2   1   1   1   0   0   1   1   2
 MK-3-9                 0   0   1   2   2   1   2   0   1   0   1   2   1   1   1   2   2   1   1   1   2   1   1   2   2   1   0   2   1   2   2   1   1   1   1   0   1   1   2   1   2   2   1   1   1   1   1   2   2   1   1   1   2   1   1   1   1   2   2   1   1   1   1   1   1   1   0   0   1   1   0   1   2   1   1   2   1   2   1   2   1   1   2   2   1   2   0   1   2   2   1   2   1   2   2   1   2   2   2   1   2   2   2   0   2   1   1   2   1   1   1   0   0   2   1   1   1   0   0   2   1   1   2   2   0   1   2   0   1   2   1   2   1   1   1   0   0   1   2   2   1   2   1   1   2   2   1   0   0   0   1   2   2   0   2   2   0   0   0   2   1   1   1   1   1   1   2   1   2   1   1   1   0   1   1   1   1   2   2   1   0   2   1   1   1   1   1   1   2   2   0   2   1   1   1   1   0   1   0   2
 MK-3-10                0   0   2   1   2   1   2   0   1   0   1   2   1   1   1   2   2   1   1   1   2   1   1   2   2   1   0   2   2   2   1   1   0   1   1   1   1   1   2   1   2   2   1   1   1   1   1   2   1   1   1   1   1   1   1   1   1   2   2   1   1   1   0   1   1   1   0   0   1   1   0   0   2   2   1   2   0   2   1   1   1   1   2   2   2   2   0   1   2   2   1   2   1   2   2   1   1   2   2   0   2   2   2   0   2   1   1   2   1   2   2   0   0   2   1   1   1   0   1   2   1   2   2   2   0   1   2   0   1   2   1   2   1   1   1   0   0   1   2   1   1   2   1   1   2   2   2   1   0   0   1   2   2   0   2   1   0   0   0   2   2   1   0   1   1   1   2   1   2   1   1   2   0   1   1   1   1   1   2   1   1   2   1   1   1   1   1   1   2   1   1   2   1   1   1   2   0   1   0   1
 MK-3-11                0   0   2   1   2   0   2   0   1   1   1   2   1   1   1   2   2   2   1   1   2   1   1   2   2   1   0   2   2   2   1   1   0   1   1   1   1   1   2   0   2   2   1   1   1   1   1   2   0   1   1   1   1   1   1   2   1   2   2   1   1   1   0   1   1   1   1   1   2   1   0   0   2   2   1   2   0   2   1   1   1   0   2   2   1   1   0   1   2   1   0   1   1   2   2   1   1   2   2   0   2   2   2   1   2   1   2   2   1   2   2   0   0   1   1   2   1   0   1   2   1   1   2   2   0   1   2   0   1   1   1   2   0   2   1   0   0   2   1   1   1   2   1   1   2   2   1   1   0   0   1   2   1   1   2   1   2   0   0   2   2   1   0   1   1   0   2   1   2   1   1   2   1   1   1   1   0   1   1   1   1   2   1   1   1   1   1   1   2   1   1   2   0   1   1   2   0   1   0   1
 MK-3-12                0   0   1   1   2   0   2   2   1   1   1   2   1   1   1   2   2   1   1   1   2   1   2   2   2   1   0   2   2   1   0   1   0   1   1   2   0   0   2   0   2   2   1   1   1   0   1   2   1   1   1   1   1   1   2   1   1   2   1   1   1   1   1   2   1   0   2   1   2   1   0   0   2   2   1   2   0   1   1   1   1   0   2   1   1   1   0   1   2   2   0   2   1   2   2   1   1   2   2   0   2   2   1   1   2   1   2   2   1   2   2   1   0   2   2   1   1   0   1   2   2   1   1   2   1   0   2   0   2   1   1   1   0   1   1   0   0   1   0   0   1   2   1   1   2   2   1   1   0   0   1   1   0   1   1   1   2   0   1   2   2   1   1   1   1   0   2   1   2   1   0   1   1   0   1   1   0   1   1   1   1   1   1   1   1   2   2   1   2   1   1   2   1   1   2   2   0   1   0   1
 MK-3-13                0   1   0   1   2   0   2   2   1   2   1   1   1   1   1   2   1   1   1   0   2   1   2   2   2   1   0   2   2   1   0   0   0   1   0   1   0   0   1   1   2   2   2   1   1   0   1   2   1   1   1   1   1   1   2   2   1   2   1   0   1   2   2   2   1   0   1   1   2   1   1   1   2   2   1   2   1   1   1   2   0   0   2   1   1   1   0   1   1   2   0   2   1   2   2   1   2   2   2   0   2   1   1   1   1   1   2   1   2   2   2   1   0   2   1   2   1   0   1   2   2   2   1   2   1   0   2   0   2   2   1   1   0   1   1   0   0   1   0   0   1   2   1   1   1   2   0   1   0   0   1   1   0   1   0   1   2   0   0   2   2   1   1   1   1   0   2   1   2   1   0   0   1   0   1   1   0   1   2   2   1   1   1   1   1   2   2   1   2   0   1   2   1   1   2   2   0   1   1   1
 MK-3-14                0   1   0   1   0   0   2   2   0   2   1   1   1   1   1   2   1   1   1   1   2   1   2   2   2   2   0   2   2   2   0   0   0   1   0   1   0   0   1   1   2   2   1   1   2   0   1   1   1   1   1   1   1   1   2   2   1   2   1   0   1   2   2   2   1   1   1   1   2   1   1   1   2   2   1   1   1   1   1   2   1   0   2   1   2   1   0   1   0   2   0   2   1   1   2   1   2   2   2   0   1   2   1   1   1   1   2   1   1   2   1   1   1   2   0   2   1   0   1   2   2   2   1   2   1   1   2   0   1   2   1   1   0   1   2   0   0   1   0   1   1   2   1   1   1   2   0   1   0   0   1   1   0   1   0   2   2   0   0   2   2   1   1   2   1   0   2   1   2   1   0   0   1   1   1   2   0   1   2   2   1   1   1   1   1   2   2   1   2   0   1   2   1   2   2   2   0   1   0   1
 MK-3-15                1   1   0   1   0   0   2   2   0   1   1   1   1   1   2   2   1   1   1   1   2   1   2   2   2   2   1   2   2   1   0   1   0   1   0   1   0   0   1   1   2   1   1   1   2   0   1   1   1   1   1   0   1   1   2   1   1   2   1   1   1   2   2   2   1   1   1   2   2   1   1   0   2   2   2   1   1   1   1   2   1   0   2   1   2   1   0   1   1   2   0   2   1   1   2   1   2   2   2   0   1   2   1   1   1   1   1   1   1   2   1   1   2   2   0   1   1   0   0   2   2   1   1   2   1   0   2   1   0   1   1   2   1   1   2   0   0   1   0   2   1   2   1   1   1   2   1   1   0   0   0   1   0   1   0   1   2   0   1   2   2   1   1   2   1   0   2   2   2   1   0   0   1   1   1   2   0   1   2   2   1   1   0   1   2   2   1   1   2   0   1   2   1   2   1   2   0   1   0   2
 MK-3-16                1   1   0   1   1   0   2   2   0   1   2   1   1   1   2   2   2   1   1   1   2   1   2   1   2   2   1   2   2   0   0   1   0   1   1   1   0   0   1   1   2   1   1   1   2   0   1   0   1   1   1   0   1   1   2   2   2   2   0   1   1   1   1   2   2   1   1   1   2   1   1   0   2   2   2   1   1   1   0   2   1   0   2   1   2   1   0   1   2   2   1   2   1   1   2   1   2   2   2   0   1   2   1   0   1   0   1   1   1   2   1   1   2   2   0   1   1   1   0   2   2   2   1   2   1   0   2   1   0   1   2   2   1   1   1   1   0   1   0   2   0   2   1   1   0   2   2   1   0   0   1   1   0   1   0   1   2   0   0   2   2   0   1   2   2   0   1   2   1   1   0   0   1   1   1   2   0   1   1   2   1   1   0   1   2   2   1   1   2   1   1   2   1   2   2   1   0   1   0   2
 MK-4-1                 0   1   2   1   2   2   1   0   2   1   1   0   1   1   0   1   0   2   2   0   0   0   1   2   1   0   2   2   0   0   2   1   1   1   1   1   1   0   1   2   1   1   0   2   2   1   1   2   1   0   1   1   0   1   0   2   0   1   0   1   2   2   1   0   2   2   1   1   1   1   1   0   0   1   1   2   2   0   1   1   0   1   1   0   1   2   2   1   1   0   0   1   0   2   1   1   1   1   1   2   1   1   1   1   0   1   1   0   0   0   0   2   1   2   0   1   1   1   2   2   1   2   0   0   0   1   0   0   0   1   1   0   1   0   2   1   0   2   1   2   1   1   2   1   0   2   1   1   2   1   0   0   2   1   2   2   2   0   1   2   1   1   1   1   0   0   2   1   1   1   2   1   0   0   2   2   1   0   1   0   0   1   1   0   1   1   0   1   0   0   1   1   1   2   1   2   2   1   1   2
 MK-4-2                 1   1   2   1   1   2   1   1   2   2   1   0   1   1   1   1   0   2   2   0   0   0   1   2   1   0   2   2   0   0   2   0   1   1   1   2   1   0   1   2   1   1   0   2   1   1   2   2   1   0   2   1   0   0   0   2   0   1   1   1   2   2   1   0   2   2   1   1   2   2   1   0   1   1   1   2   2   1   0   1   0   1   1   0   1   2   2   2   1   0   0   2   1   2   1   1   1   2   1   2   1   1   1   1   1   1   1   0   0   0   1   2   0   1   0   1   1   1   2   2   1   2   1   0   1   1   0   0   0   1   1   0   1   0   2   1   0   2   0   2   1   1   2   1   0   2   1   1   1   1   0   0   2   1   2   2   2   0   1   2   1   1   1   1   0   1   2   1   1   1   2   1   0   0   2   2   2   0   1   1   1   1   1   0   1   1   0   1   0   0   2   1   1   2   1   2   2   0   1   2
 MK-4-3                 1   1   2   0   1   2   1   1   1   2   1   1   1   1   1   1   0   2   2   2   0   1   2   2   1   0   2   2   0   0   2   2   2   1   1   2   1   1   1   2   2   1   1   2   1   1   1   2   1   0   2   0   1   0   0   2   0   1   1   1   2   2   1   0   2   2   1   1   2   1   0   0   1   1   1   1   2   1   1   2   0   1   1   0   2   2   2   2   1   0   0   2   2   0   1   1   0   2   1   2   1   1   1   1   1   1   1   1   0   0   1   2   0   1   0   1   1   0   2   2   1   2   1   0   0   1   0   0   0   1   1   0   0   0   2   1   0   2   0   2   1   1   2   1   1   2   2   1   1   1   1   0   2   2   1   2   2   0   1   2   1   1   1   1   0   1   2   1   1   1   2   1   1   0   1   1   2   0   2   1   1   1   1   0   1   1   0   1   0   1   1   1   0   1   1   2   2   0   1   2
 MK-4-4                 1   1   2   0   1   2   1   1   1   2   1   1   1   1   1   1   0   2   2   2   0   1   2   2   1   0   2   0   0   0   2   1   2   2   1   2   1   1   2   1   0   1   1   2   1   1   1   1   1   0   2   0   1   0   0   2   0   1   1   1   2   1   1   0   2   2   1   1   2   1   0   0   1   1   1   1   2   1   1   2   0   1   1   1   2   1   2   2   1   1   0   2   2   0   1   0   1   2   1   2   1   1   1   1   1   1   1   2   0   0   1   2   0   1   1   1   1   0   1   2   1   2   1   0   0   1   1   0   0   1   1   0   0   0   2   1   1   2   0   2   1   1   1   1   1   2   2   1   1   1   1   0   2   2   1   2   2   0   1   1   1   2   1   1   0   1   2   1   1   1   2   1   1   0   1   1   2   0   2   1   1   1   0   0   1   1   0   2   0   1   1   0   1   2   1   2   2   1   2   2
 MK-4-5                 0   1   2   0   2   2   1   1   1   1   1   1   1   0   1   1   0   2   2   2   0   1   2   2   1   0   1   0   1   1   2   1   1   2   0   2   1   1   2   0   0   1   0   2   1   1   1   1   2   0   2   2   1   0   1   2   0   1   1   1   2   1   1   0   2   1   2   1   1   1   1   1   1   1   1   1   1   1   1   2   0   1   1   1   2   1   2   2   1   1   1   2   2   0   1   1   1   2   1   2   2   1   1   1   1   1   1   2   0   1   2   2   2   1   1   0   1   0   1   1   1   2   1   0   0   0   1   0   1   1   1   0   0   0   2   1   1   2   0   2   1   1   1   2   1   2   1   1   1   1   2   0   1   1   1   2   2   0   1   1   2   2   1   1   1   1   2   1   1   1   2   1   1   0   1   1   2   0   1   1   1   1   1   0   0   1   0   2   0   1   1   0   2   2   1   2   2   1   2   2
 MK-4-6                 0   1   2   0   2   2   1   1   1   1   1   1   1   0   1   1   0   2   1   2   0   1   2   2   1   0   1   0   1   1   2   1   0   2   0   2   1   1   2   0   0   1   0   2   1   1   1   1   2   0   2   2   1   0   1   1   0   1   2   1   1   1   0   0   2   1   1   0   1   1   1   1   1   1   0   0   1   2   1   2   0   1   1   2   2   1   2   2   1   1   1   2   2   0   1   1   1   2   1   2   2   0   0   1   1   1   1   2   0   1   2   2   2   1   1   0   1   0   0   2   1   1   1   1   0   0   1   0   1   1   1   0   0   0   2   1   1   2   0   2   1   2   1   1   1   2   0   1   1   1   2   0   0   1   1   2   2   1   0   1   0   1   1   1   1   1   2   1   1   1   2   1   1   1   1   1   2   0   1   2   1   1   1   0   1   1   0   2   0   1   1   1   2   2   1   2   1   1   2   2
 MK-4-7                 0   1   1   0   0   2   2   1   1   2   1   1   0   0   1   1   0   2   0   2   0   1   2   1   1   0   1   0   1   1   1   1   0   2   0   2   1   1   1   0   0   1   0   2   2   1   1   1   2   0   2   2   0   0   0   1   0   1   2   1   1   2   0   0   2   1   1   0   1   1   1   1   1   1   0   0   1   2   0   2   0   1   2   2   2   2   2   2   1   1   1   2   1   0   1   1   0   1   1   2   2   0   0   1   1   1   0   2   0   1   2   2   2   1   1   0   0   0   1   2   1   1   1   1   0   1   0   0   1   1   1   0   0   1   2   1   1   1   0   1   1   2   1   1   1   2   0   0   0   1   2   0   0   1   1   1   1   1   0   1   0   0   2   0   1   1   1   1   1   1   2   1   1   1   1   1   2   0   1   1   0   1   2   0   1   1   0   2   0   1   0   0   2   2   1   2   1   1   1   2
 MK-4-8                 0   1   1   1   0   2   2   1   1   2   1   1   0   0   0   1   0   2   0   2   2   1   2   1   1   0   1   1   1   1   1   1   1   1   0   2   1   1   1   0   0   1   0   2   2   1   2   2   2   0   2   2   1   0   0   1   0   1   2   1   1   2   0   0   1   1   1   0   1   1   1   1   1   1   0   0   1   2   0   2   0   1   2   2   1   2   1   1   1   1   1   2   1   0   1   1   0   1   0   2   2   0   0   1   1   1   0   2   0   1   1   2   2   1   1   0   0   0   1   2   1   0   1   2   0   1   0   0   1   1   1   0   0   0   2   1   2   0   0   1   1   1   1   1   1   2   0   0   0   1   2   0   1   1   2   1   1   1   0   1   0   1   2   0   1   1   1   1   1   1   2   1   0   1   1   1   2   0   1   1   0   0   2   0   1   1   0   2   0   1   0   0   1   1   1   1   1   2   1   2
 MK-4-9                 0   1   1   0   0   2   2   1   1   2   1   1   0   0   0   2   0   2   0   2   2   1   2   1   1   0   1   1   1   0   1   1   0   1   0   2   0   1   1   0   0   1   0   2   2   1   2   0   2   0   2   2   1   0   0   1   0   2   2   0   1   1   0   0   1   1   0   0   1   1   1   1   1   1   0   0   1   2   0   1   0   0   2   1   1   1   0   1   1   0   1   2   1   0   1   0   0   1   0   1   2   0   0   1   1   1   0   1   0   1   1   2   2   1   2   1   0   0   1   2   1   0   1   2   1   1   0   1   1   0   0   0   0   0   2   0   2   0   0   1   2   1   2   1   1   2   0   0   0   1   2   0   1   0   2   1   1   1   0   1   0   1   2   0   1   1   2   1   1   1   2   1   0   1   1   1   2   1   1   1   0   0   2   1   1   1   0   1   0   1   1   1   1   1   1   1   1   2   1   2
 MK-4-10                0   1   1   0   0   2   1   2   1   2   1   2   0   0   0   2   0   2   0   2   2   1   2   1   1   0   1   1   1   0   1   1   0   1   0   2   0   1   1   0   0   1   0   2   2   1   2   0   2   0   1   2   1   0   0   1   0   2   2   0   1   1   0   0   1   0   0   0   2   0   1   1   1   2   0   0   1   2   0   1   0   0   1   2   1   1   0   1   1   0   1   2   1   1   1   0   0   1   0   1   2   0   0   1   0   1   1   1   0   1   1   1   2   1   2   1   0   0   1   2   1   0   1   2   1   1   0   1   1   0   0   0   0   0   2   0   2   0   1   1   2   1   2   1   1   2   0   0   0   2   1   1   2   0   2   1   1   1   1   1   0   1   2   0   1   1   2   1   1   1   2   1   0   1   2   1   2   1   1   0   1   0   2   1   1   1   0   1   0   1   1   1   1   2   1   1   2   2   1   2
 MK-4-11                0   1   2   1   1   1   2   2   2   2   0   2   0   0   0   1   0   2   0   2   2   1   2   1   1   0   1   1   1   0   1   0   0   1   0   2   0   1   0   0   0   2   0   2   2   0   2   0   2   0   2   2   1   0   0   1   0   2   2   0   1   1   0   0   0   0   0   1   2   0   1   1   1   2   0   0   1   2   0   1   0   1   1   2   1   1   0   1   1   0   1   2   1   1   1   0   1   1   0   1   1   0   0   1   1   0   1   1   0   1   1   1   2   1   1   1   0   0   1   1   1   0   1   2   1   1   0   1   1   0   0   1   0   0   1   0   2   0   1   1   1   1   2   1   1   2   0   1   0   2   1   1   1   0   2   1   1   1   0   1   0   1   2   0   1   2   2   1   1   1   2   1   1   1   2   1   2   1   1   0   1   0   2   1   1   1   0   0   0   1   1   1   1   2   1   1   2   2   1   2
 MK-4-12                0   1   2   1   0   1   2   2   2   2   0   2   0   1   0   1   0   1   1   2   2   1   2   1   1   0   0   1   0   0   1   0   0   1   0   2   0   1   0   0   0   2   0   2   2   1   2   0   2   0   2   2   1   0   0   1   0   2   1   0   1   0   0   0   1   0   0   1   2   0   0   1   1   2   0   0   1   2   0   1   0   1   1   2   1   2   0   1   1   0   1   2   1   1   1   0   1   1   0   1   1   0   0   2   1   0   1   1   0   1   1   1   2   1   2   1   0   0   1   1   1   0   1   2   1   2   0   1   1   0   0   1   0   1   1   0   2   1   2   1   1   1   1   1   1   2   0   1   0   2   1   2   0   0   1   1   1   1   1   1   0   1   2   2   1   2   2   1   0   1   2   1   2   2   2   0   2   1   1   0   1   0   2   1   0   1   0   0   0   1   1   1   2   2   1   1   2   2   2   2
 MK-4-13                0   1   2   1   1   1   2   2   1   1   0   2   0   1   0   1   1   1   1   2   2   0   2   1   1   0   0   1   0   0   1   1   0   1   0   2   0   1   0   0   0   2   0   2   2   1   1   1   2   1   2   2   1   1   0   1   0   2   1   0   1   0   0   0   1   0   1   1   1   0   0   1   1   2   0   1   2   2   0   1   0   1   1   2   1   2   0   1   1   0   1   2   1   1   1   1   1   1   0   1   1   1   1   1   1   1   1   1   1   2   1   2   1   1   2   1   0   0   2   1   0   1   1   2   1   2   0   0   1   0   0   1   0   1   1   0   2   1   2   1   1   1   1   1   1   2   0   2   0   2   1   1   0   1   1   1   1   2   1   1   0   1   2   2   1   2   2   1   0   1   2   1   2   1   2   0   2   1   0   0   1   0   2   0   0   1   0   0   0   1   0   1   1   2   1   1   2   2   2   2
 MK-4-14                2   1   1   1   1   1   2   2   2   0   0   2   0   0   0   1   1   1   1   2   2   0   2   1   1   0   1   0   0   1   1   1   0   1   0   2   1   1   0   0   0   2   0   2   2   1   1   2   2   1   2   2   1   1   0   1   0   2   2   0   1   0   0   0   1   0   1   1   1   0   0   1   2   1   0   1   1   2   0   1   1   1   2   2   1   2   0   1   1   0   1   1   1   1   1   1   1   1   0   1   0   2   1   1   1   2   1   1   1   2   1   2   1   1   2   1   0   0   2   1   0   1   1   2   1   1   0   0   1   0   0   0   0   2   0   0   2   1   0   2   1   1   0   1   1   2   0   2   0   2   1   1   1   2   1   1   1   2   1   1   1   1   1   2   1   2   2   1   0   2   1   1   2   1   2   0   2   1   0   0   1   0   2   1   0   2   0   0   0   1   0   2   1   2   1   1   2   2   2   2
 MK-4-15                2   0   1   1   2   1   2   2   2   0   0   2   0   0   0   1   0   1   1   2   2   0   2   1   1   1   1   0   0   1   1   1   0   2   0   1   1   1   0   1   1   2   0   2   2   1   1   2   2   1   2   1   1   1   0   1   0   2   2   0   1   0   0   0   1   0   1   1   1   0   1   1   2   1   0   1   1   2   0   1   1   1   2   1   1   2   0   2   1   1   1   1   1   0   1   1   1   1   0   1   0   2   1   1   1   2   1   1   1   2   1   2   1   1   2   1   0   0   2   1   0   1   1   2   1   1   0   2   1   0   0   0   0   2   0   0   2   1   0   2   1   1   1   1   1   0   0   1   1   2   1   1   1   2   1   1   1   1   1   1   1   1   1   2   0   2   2   1   0   2   1   0   1   1   1   1   2   1   0   0   1   0   2   1   0   2   0   0   0   1   0   2   0   2   1   1   2   2   2   2
 MK-4-16                2   0   1   1   2   1   1   1   2   0   0   2   0   1   0   1   0   1   1   2   2   0   2   0   0   1   1   0   0   1   1   1   0   2   1   1   1   1   0   1   1   2   0   2   1   1   1   2   2   1   2   1   0   1   0   1   0   2   2   0   1   1   0   1   1   0   1   1   1   0   1   0   2   1   0   1   1   2   0   1   1   1   1   1   1   2   1   1   1   1   1   1   2   0   1   1   1   1   0   1   0   2   1   1   1   1   1   1   1   2   1   2   1   1   2   1   1   0   2   1   0   1   1   2   1   1   0   2   1   0   0   0   0   2   0   0   1   1   0   2   0   1   1   1   1   0   0   1   0   2   2   1   1   1   2   1   1   2   1   1   1   2   1   2   0   2   1   1   0   2   1   0   1   1   1   2   2   1   0   0   2   0   1   1   0   1   0   0   0   1   0   2   0   2   1   1   2   2   2   2
 MK-5-1                 0   1   0   1   1   2   1   0   1   2   1   2   1   2   0   1   0   1   0   1   2   1   0   2   0   1   1   2   2   0   1   1   2   1   0   0   1   2   1   2   1   0   2   1   1   0   1   1   1   1   1   2   1   0   2   1   2   2   2   1   2   0   0   0   1   1   0   0   2   1   1   2   2   1   0   0   1   0   1   0   1   1   0   2   0   0   0   0   1   1   1   1   2   1   0   1   0   1   2   0   2   2   0   1   1   1   0   2   1   1   2   1   1   0   1   2   1   1   1   2   1   0   1   1   1   1   1   1   1   2   0   0   2   1   0   0   0   1   1   0   0   2   2   0   2   1   1   1   1   1   1   0   2   1   1   0   1   2   1   1   2   1   2   1   2   1   1   1   1   2   0   1   1   0   1   0   1   0   1   0   0   2   0   1   1   2   0   1   0   0   1   1   0   1   0   1   1   1   1   1
 MK-5-2                 0   1   0   1   1   2   1   0   0   2   0   2   2   2   0   1   0   0   0   1   2   1   0   2   0   1   1   2   2   0   1   0   2   1   0   0   1   2   1   2   1   0   2   1   1   1   2   1   1   1   1   2   1   0   1   1   2   1   2   1   1   0   0   1   1   1   0   0   1   1   1   2   2   1   0   0   1   0   1   0   0   1   0   1   0   0   0   1   1   1   1   2   2   2   0   1   0   1   1   1   2   2   0   0   1   1   0   2   1   1   2   1   1   0   1   2   1   1   1   2   1   0   1   0   2   1   1   1   1   2   0   0   2   1   0   0   0   1   1   0   1   2   2   0   2   1   1   2   1   1   1   0   2   1   1   0   1   1   2   1   2   1   2   2   2   1   1   1   1   2   0   1   1   0   1   1   1   0   1   0   1   2   1   1   1   2   0   1   0   0   1   1   1   1   0   1   1   1   1   1
 MK-5-3                 0   1   0   1   1   2   1   1   1   2   0   2   2   2   0   1   1   0   0   1   2   1   0   2   0   1   1   2   1   0   1   1   2   1   0   1   1   1   1   2   1   0   1   1   1   1   2   1   1   1   2   2   1   0   1   1   2   1   2   1   1   2   0   0   1   1   0   0   1   1   1   2   2   1   0   0   1   1   1   0   0   1   0   2   0   1   0   0   1   1   1   1   2   2   0   1   0   1   1   1   2   2   1   0   1   1   1   2   2   1   1   1   1   0   2   2   1   1   1   2   1   2   1   0   2   1   1   1   2   1   1   0   1   1   0   0   0   1   1   0   1   2   2   0   2   1   2   2   1   1   1   0   2   1   1   0   1   0   1   2   1   1   2   2   2   1   1   1   1   2   0   1   1   0   1   1   1   0   1   0   1   1   1   0   1   2   0   1   0   0   1   0   1   1   0   1   1   1   1   1
 MK-5-4                 0   1   0   1   1   2   1   1   1   2   1   2   2   1   0   1   1   0   0   1   2   1   0   2   0   1   1   2   0   0   1   1   2   1   1   1   1   0   2   2   2   0   1   1   1   1   2   2   1   1   1   2   2   0   1   1   1   1   2   0   2   2   2   0   2   1   1   0   1   1   0   2   2   1   1   0   1   1   1   0   0   1   0   2   0   1   0   0   1   1   1   1   2   2   0   0   0   1   1   1   2   2   1   0   1   2   1   2   2   1   1   1   2   0   2   2   1   1   1   1   1   2   1   0   2   0   1   1   2   1   1   0   1   1   0   0   0   1   1   1   1   1   2   0   2   1   2   2   1   1   1   0   2   0   1   0   1   0   1   2   1   1   2   2   2   1   1   1   1   2   1   1   1   0   2   2   1   0   1   1   0   1   0   0   1   2   0   1   0   0   1   0   1   1   0   2   1   1   2   2
 MK-5-5                 0   1   1   1   1   2   1   1   1   2   1   2   2   1   2   1   1   0   0   1   2   2   0   2   0   1   1   2   0   0   1   1   2   1   1   1   1   0   2   2   2   0   1   1   1   1   1   2   1   1   1   2   2   0   1   1   1   1   2   0   2   1   2   1   2   1   1   0   1   1   0   2   2   1   1   0   1   1   1   0   0   0   0   2   0   1   0   0   1   1   1   1   2   1   0   0   0   1   1   1   2   2   1   1   1   2   1   2   2   1   2   1   2   0   2   2   1   0   1   1   1   2   2   1   2   0   1   1   2   1   1   0   0   1   0   0   0   1   1   2   1   1   2   0   2   1   2   2   1   1   0   0   1   1   1   0   1   0   1   2   2   1   2   1   1   0   1   1   1   1   1   1   1   0   2   2   1   0   1   2   0   1   0   1   1   1   0   1   1   0   1   0   0   1   0   2   2   0   2   2
 MK-5-6                 0   1   2   1   1   2   1   1   1   2   0   2   2   2   2   1   1   0   0   1   2   2   0   2   0   1   1   2   1   0   1   2   2   1   1   0   1   0   2   2   2   0   0   1   1   1   1   2   1   1   2   2   2   0   1   1   1   1   1   0   1   1   2   1   2   1   1   0   1   1   0   2   2   1   1   0   1   1   1   0   0   0   0   2   0   2   0   0   1   1   1   1   2   1   0   0   0   1   1   0   2   2   0   1   1   2   1   2   2   1   2   1   2   0   2   2   1   1   2   1   2   2   2   1   0   0   1   1   2   1   1   0   0   1   0   0   0   1   1   2   1   1   2   0   2   1   2   2   1   1   0   0   1   1   1   1   1   0   2   2   2   1   1   1   1   1   0   1   1   0   1   1   1   0   2   2   0   1   1   2   0   2   1   1   1   1   0   1   1   0   1   1   0   1   1   2   2   0   1   2
 MK-5-7                 0   0   2   1   1   2   1   1   1   2   0   2   1   2   1   1   1   0   0   1   2   2   1   2   0   1   1   1   1   0   1   2   1   2   1   0   1   0   1   2   2   0   0   1   1   1   1   2   1   1   2   2   2   0   1   1   1   2   1   0   1   1   2   0   2   1   1   0   1   0   0   2   2   1   1   0   1   1   1   1   0   0   0   2   1   2   0   1   1   1   1   1   2   2   0   2   0   1   1   0   2   0   1   1   1   2   1   2   1   1   2   0   2   1   2   2   2   1   2   1   2   2   2   1   0   0   1   1   2   1   1   0   1   0   0   0   0   1   1   2   1   2   2   1   2   1   2   2   0   1   0   1   1   1   1   1   1   1   2   1   2   0   1   2   1   1   0   1   1   0   1   1   1   0   1   2   0   1   1   2   0   2   1   1   1   0   0   1   1   0   1   1   1   2   1   2   2   0   1   2
 MK-5-8                 1   0   2   1   1   2   1   1   0   2   0   2   1   2   1   1   0   1   0   1   2   2   1   2   0   1   1   1   1   0   0   2   1   1   1   0   1   0   1   2   1   0   0   1   1   0   1   1   2   2   2   1   2   1   1   1   1   2   1   1   1   1   2   0   2   1   0   1   1   1   0   2   2   1   1   0   1   1   0   1   0   0   1   1   1   2   1   1   1   1   1   1   1   2   0   2   1   1   1   1   2   0   1   1   1   2   1   2   1   1   2   0   1   1   2   2   2   1   2   1   2   2   2   1   0   0   1   1   2   1   1   0   1   0   0   0   0   1   1   2   1   1   2   0   2   2   2   2   0   1   0   1   1   2   1   1   1   1   1   1   2   1   1   2   1   1   1   1   1   1   1   1   1   0   1   2   0   1   1   2   0   2   2   1   1   1   0   1   1   0   1   1   1   2   1   0   1   0   1   0
 MK-5-9                 1   0   2   1   1   2   1   1   0   2   0   2   1   2   1   1   0   2   0   1   2   2   1   1   0   1   1   1   1   0   0   1   1   1   0   1   1   0   1   1   1   0   0   1   1   0   1   1   2   2   1   1   2   0   1   1   1   2   1   1   1   1   2   0   2   2   0   1   1   1   0   2   2   1   1   1   1   1   0   1   0   1   2   1   1   2   1   0   1   1   1   1   1   2   0   2   1   1   1   1   1   0   2   1   1   2   2   2   1   1   2   0   1   1   2   2   2   1   2   1   2   2   2   0   0   0   1   1   2   1   1   0   1   0   1   0   0   1   1   1   1   1   2   0   2   2   2   2   0   1   1   0   1   2   1   1   1   1   0   1   2   1   1   2   1   1   1   1   1   1   1   1   1   0   1   2   0   2   1   2   1   2   2   1   1   1   1   1   1   0   1   1   1   2   2   0   1   0   1   0
 MK-5-10                1   1   2   1   1   2   1   1   0   2   0   2   1   2   1   1   0   2   0   1   2   2   1   1   0   1   1   1   1   0   0   1   0   1   0   1   1   0   1   1   1   0   1   1   1   0   1   2   2   2   1   1   2   0   2   1   1   2   1   0   1   1   2   1   2   2   0   1   1   1   0   2   2   1   1   1   1   0   0   2   0   1   2   0   1   2   2   1   2   1   1   1   1   1   0   2   1   1   1   1   1   0   0   1   2   2   2   2   1   0   2   0   1   1   2   2   2   1   2   1   2   2   1   1   1   1   2   2   2   1   1   0   1   1   1   0   0   1   1   1   1   1   2   0   2   2   2   1   0   1   1   0   1   2   1   1   1   1   0   1   2   1   1   2   1   1   1   1   1   2   1   0   1   0   0   2   0   2   1   2   1   2   2   1   1   1   1   1   1   2   0   1   2   1   1   0   1   0   2   0
 MK-5-11                1   1   2   1   1   2   0   1   0   2   0   2   1   2   1   1   0   2   1   1   2   2   1   1   0   1   1   1   1   0   0   1   0   0   1   1   1   0   1   1   1   0   1   1   1   0   1   1   2   2   1   1   2   0   1   1   1   2   1   1   1   1   2   1   2   2   1   1   1   2   0   2   2   1   1   1   1   0   0   2   0   1   1   0   0   2   2   1   2   1   1   1   1   1   0   2   1   1   2   2   1   0   1   1   2   2   2   2   0   0   2   0   1   0   2   1   1   1   1   2   2   2   1   0   1   1   2   2   2   1   1   0   1   1   1   0   1   1   1   1   1   1   2   1   2   1   1   1   0   1   1   0   0   2   1   1   1   1   0   1   2   0   1   2   1   1   1   1   1   2   1   0   1   0   1   2   0   2   1   2   1   2   2   1   1   1   1   1   2   2   0   1   2   1   1   0   1   0   2   0
 MK-5-12                1   0   1   1   0   1   0   1   0   1   0   1   1   2   1   1   1   2   1   1   2   2   1   1   0   1   1   1   1   1   0   1   1   1   1   1   1   0   1   1   1   0   1   1   1   0   1   1   1   2   1   1   2   0   1   0   0   2   1   1   1   1   2   1   2   2   2   1   2   2   0   2   1   1   1   1   1   0   1   2   0   1   1   0   0   2   2   1   1   2   1   0   1   1   0   2   2   1   1   2   1   0   1   1   2   2   1   2   0   0   2   1   1   0   2   1   1   1   1   2   2   2   1   0   0   2   2   2   1   1   1   0   1   1   2   0   1   1   1   1   1   1   2   1   0   2   0   1   0   1   0   0   0   2   1   1   1   1   1   1   2   0   0   2   1   1   1   1   1   1   1   0   1   0   1   2   1   2   1   1   1   2   2   1   1   1   1   1   2   2   0   1   1   1   1   1   1   0   2   0
 MK-5-13                1   1   1   1   0   0   0   1   0   1   0   1   1   2   1   0   1   1   1   1   2   2   1   0   0   2   1   0   1   1   0   1   1   1   1   1   2   0   1   1   1   0   2   0   1   0   1   1   1   2   1   1   2   0   1   0   0   2   1   1   2   1   2   1   2   2   2   1   2   2   1   2   1   1   1   1   1   1   1   2   0   1   2   0   0   2   2   1   1   2   1   0   1   1   0   2   2   1   1   2   1   1   1   1   2   2   1   2   0   0   2   1   0   0   2   1   2   1   1   2   2   1   1   0   0   2   2   2   1   1   0   0   1   2   1   0   0   2   1   1   2   1   1   1   0   2   0   2   0   1   0   0   0   2   1   1   1   1   1   1   2   1   1   2   1   1   1   1   1   1   2   0   1   0   1   2   1   0   1   1   1   2   1   1   1   0   1   1   1   2   0   2   1   1   1   2   1   1   2   1
 MK-5-14                1   1   1   1   0   1   0   1   0   1   0   2   1   2   1   0   0   1   1   0   2   2   1   0   0   2   1   0   1   0   0   1   0   1   1   1   2   0   1   1   0   0   2   0   1   0   1   1   1   2   1   1   2   0   1   0   0   2   2   1   2   1   2   1   2   2   2   1   2   2   1   1   1   1   1   1   1   1   1   2   0   1   2   0   0   2   2   1   0   2   1   0   1   0   0   1   2   1   2   1   1   1   1   1   2   2   1   2   0   0   2   1   0   0   1   1   2   1   1   2   2   1   1   0   0   2   2   2   0   2   0   0   0   2   2   0   1   2   1   1   1   1   1   1   0   2   0   2   0   1   1   1   0   2   1   1   1   1   1   1   2   1   1   2   1   1   1   2   1   1   2   0   1   0   1   2   1   0   1   1   1   2   1   1   1   0   1   1   1   2   0   2   2   0   1   2   2   2   2   1
 MK-5-15                0   1   1   0   1   1   0   2   1   0   0   2   1   2   1   0   0   1   1   0   1   2   1   0   0   1   1   0   2   0   0   1   0   1   1   1   2   0   1   1   1   0   2   0   1   1   1   1   1   2   1   1   2   1   1   0   0   1   2   1   2   1   2   1   2   2   2   2   2   2   0   0   1   1   1   1   1   1   1   2   0   2   2   0   0   2   2   1   0   1   2   0   1   0   0   1   2   1   2   1   1   1   1   2   2   2   2   2   0   0   1   0   0   1   1   1   2   1   1   1   2   1   0   0   0   2   2   1   0   2   0   0   0   2   2   0   1   2   1   1   1   1   1   1   0   2   0   2   0   2   1   1   0   2   1   1   1   1   1   1   2   1   1   2   1   2   1   2   1   1   2   1   1   0   1   2   1   0   1   1   1   2   0   1   1   0   1   2   1   2   0   1   2   0   1   2   2   1   2   1
 MK-5-16                0   1   2   0   1   0   1   2   1   0   0   2   2   2   1   0   0   0   1   0   1   2   1   0   1   1   1   0   2   0   0   1   0   1   1   1   1   1   2   1   1   0   1   0   1   1   1   1   1   2   1   1   2   1   1   0   1   1   2   1   2   1   2   1   1   2   2   2   2   2   0   0   2   2   1   1   1   1   2   2   0   2   2   0   1   1   2   1   0   1   2   0   1   0   0   1   2   0   2   1   1   1   0   2   2   2   2   2   0   0   1   0   0   1   1   1   1   1   2   1   1   1   0   0   1   1   2   1   0   2   0   0   0   1   2   0   1   1   1   1   1   1   1   1   0   1   1   1   0   2   1   1   0   2   1   1   1   1   1   1   1   1   2   2   1   1   0   2   1   1   2   1   1   0   1   2   1   0   1   0   2   2   0   1   2   0   1   2   1   2   0   1   1   0   1   2   2   1   2   2
 MK-6-1                 1   1   1   1   0   2   1   1   2   1   1   0   1   1   0   1   1   0   2   1   1   0   0   1   1   0   1   1   0   1   1   0   1   1   1   1   1   2   1   0   1   1   1   2   2   1   0   2   0   2   2   2   1   2   2   0   2   1   0   0   2   1   1   1   1   1   0   1   0   1   1   1   1   2   1   1   1   1   2   2   2   1   0   1   0   0   0   2   1   1   1   0   1   0   1   1   2   0   1   1   1   1   1   0   0   1   2   2   1   1   1   1   1   1   1   2   2   0   2   0   0   0   0   1   1   0   1   0   0   0   0   1   1   1   0   0   1   0   2   1   1   2   2   1   1   0   0   1   1   1   1   1   0   2   0   0   1   1   0   1   1   1   1   0   1   0   0   1   1   2   1   2   1   2   0   1   1   0   1   0   1   1   1   1   0   0   2   1   1   1   1   1   0   2   0   1   2   0   2   2
 MK-6-2                 1   1   1   1   0   2   1   2   2   1   0   0   1   1   1   1   1   0   2   2   1   0   0   1   1   0   1   1   0   1   1   1   1   1   2   1   1   2   1   0   1   1   1   1   2   1   0   2   0   2   1   1   1   2   1   0   2   1   0   1   2   1   1   1   2   1   0   1   0   1   1   1   1   1   1   1   1   1   2   2   2   1   2   1   1   0   0   2   2   1   1   0   2   0   1   1   2   0   1   1   1   1   0   0   1   2   2   2   1   1   2   1   1   1   1   2   2   1   1   0   0   1   0   1   1   0   1   0   1   0   0   1   1   1   0   0   2   0   2   1   1   2   2   1   1   0   1   2   1   1   1   1   0   2   0   0   1   1   0   1   2   2   1   1   1   0   1   1   1   2   1   2   1   2   0   1   1   0   1   0   1   1   1   2   0   0   2   1   2   1   1   1   0   2   0   1   2   0   1   2
 MK-6-3                 1   0   1   1   0   2   1   2   2   1   0   0   1   1   1   1   1   0   2   1   2   0   0   1   1   0   1   1   1   0   1   2   1   1   1   1   1   2   2   0   2   1   1   0   1   1   0   2   1   2   1   1   1   2   1   1   2   1   0   1   2   2   1   1   2   1   0   2   0   1   1   1   1   1   1   2   2   1   2   2   2   1   2   1   1   0   0   2   2   1   1   0   1   0   1   0   1   0   2   1   1   1   0   1   1   2   2   2   1   0   2   1   1   1   1   2   2   1   1   0   0   1   0   1   1   0   1   1   1   0   0   1   1   1   0   0   1   0   2   1   1   1   2   1   1   0   0   1   1   0   1   1   0   2   0   0   1   1   1   1   2   2   1   1   0   0   1   1   1   2   1   1   1   2   0   1   1   0   1   0   1   1   1   1   0   0   2   1   2   1   1   1   0   2   0   1   2   0   1   2
 MK-6-4                 0   0   1   1   0   2   1   2   1   1   1   0   1   0   1   1   1   1   2   1   2   0   0   2   1   0   1   1   0   0   1   2   1   1   1   1   0   2   2   0   1   2   1   0   1   2   1   2   1   2   1   1   1   2   1   1   2   1   1   0   2   2   1   1   0   0   0   2   0   1   1   1   0   1   1   2   1   1   2   1   2   1   1   1   1   0   1   2   1   1   1   0   1   0   1   0   1   1   2   1   1   2   0   1   1   2   2   2   1   0   1   2   1   1   1   2   2   1   1   0   0   1   0   1   1   0   1   1   1   0   0   1   1   1   1   0   1   0   2   1   1   1   1   1   1   0   0   1   1   0   1   1   0   2   1   0   1   1   1   0   1   2   1   1   1   0   1   0   1   2   1   1   1   2   1   1   1   0   0   0   1   1   1   1   0   0   1   0   2   2   1   2   0   2   0   1   2   0   1   2
 MK-6-5                 0   0   1   1   0   1   1   1   1   1   1   0   1   0   1   1   1   1   2   1   2   0   0   2   1   0   1   2   1   0   1   2   1   1   1   1   0   2   2   0   1   2   0   0   1   2   1   2   1   2   1   1   1   2   1   1   2   1   1   0   2   2   1   1   2   1   0   2   1   1   1   1   0   1   1   2   2   1   2   0   2   1   1   2   1   0   2   0   1   1   1   1   1   1   1   0   1   1   2   1   1   2   1   1   1   2   1   2   1   0   1   2   1   2   1   1   2   1   1   0   0   1   0   0   1   2   1   0   1   0   1   1   1   1   1   0   1   0   1   1   1   1   1   1   1   0   0   1   1   0   1   1   0   1   1   0   1   1   1   1   1   2   2   1   1   0   1   0   1   2   1   1   1   2   1   1   0   1   2   0   1   1   2   1   0   0   1   0   2   2   1   2   0   2   1   1   2   1   1   2
 MK-6-6                 0   0   1   2   0   1   0   0   1   1   1   0   2   1   1   1   1   0   2   1   2   1   0   2   1   0   1   1   1   0   1   2   1   1   1   1   0   2   1   1   1   2   0   0   1   2   1   2   1   1   1   1   1   2   1   2   2   0   1   1   2   1   1   1   2   1   0   2   1   1   1   1   0   1   1   2   2   1   2   0   2   1   1   2   1   0   1   0   1   1   1   1   0   1   1   0   1   1   2   1   1   2   1   1   0   2   1   2   1   0   1   2   1   2   1   0   2   1   1   0   1   1   1   0   1   2   1   0   1   0   1   1   0   1   1   0   1   0   1   1   1   1   1   1   2   0   1   0   1   2   1   1   0   1   1   0   1   0   0   1   1   2   2   1   1   0   1   0   1   2   1   1   1   2   1   1   0   1   2   0   1   1   1   1   0   0   1   0   2   2   1   2   1   2   1   1   2   1   1   1
 MK-6-7                 0   0   1   2   0   1   0   0   1   1   1   1   0   1   1   1   1   0   2   1   2   0   0   1   0   0   1   1   1   0   1   2   1   1   1   2   1   1   1   1   1   2   0   0   1   2   1   2   1   0   1   2   0   2   1   2   2   0   1   0   2   1   1   1   2   1   0   2   1   1   2   1   0   1   1   1   2   1   2   0   2   1   1   2   1   0   1   0   1   1   1   1   0   2   1   0   0   0   2   1   1   2   0   1   0   2   1   2   1   0   1   1   1   2   1   0   2   1   2   1   1   1   1   0   1   2   1   0   1   0   0   2   0   1   1   0   1   0   2   1   1   1   1   1   2   0   2   0   1   2   1   2   0   1   1   0   0   0   0   2   1   2   1   1   1   0   0   0   1   2   1   2   1   1   0   1   0   1   2   0   1   2   2   0   0   0   1   0   2   2   1   2   1   2   2   1   2   1   1   1
 MK-6-8                 0   0   1   2   0   1   1   0   1   1   1   1   0   1   1   1   1   0   2   1   1   0   0   1   0   0   1   2   1   0   0   2   1   1   0   2   1   1   0   1   1   2   0   0   1   1   1   2   1   0   2   1   0   2   2   1   2   0   1   0   2   1   1   1   2   1   0   1   2   1   2   0   0   1   0   1   2   1   2   0   2   1   2   2   1   0   1   0   1   1   1   1   0   2   1   0   0   0   1   2   1   1   0   1   0   2   1   1   1   0   0   1   1   2   1   0   2   1   2   2   1   1   0   0   1   2   1   1   2   0   0   2   0   1   1   1   1   0   2   1   1   1   1   1   2   0   2   0   1   1   1   2   0   1   1   0   0   0   1   2   1   2   1   1   0   1   0   0   1   1   2   2   1   1   0   0   0   2   2   0   1   2   2   0   0   0   1   0   2   2   2   2   1   2   2   1   2   1   1   1
 MK-6-9                 1   0   2   2   0   1   0   0   1   1   1   1   0   1   1   1   1   0   2   1   1   0   0   1   1   0   0   1   1   0   1   2   1   1   0   2   1   1   0   1   1   1   0   0   1   1   2   2   0   1   2   1   0   1   2   1   2   0   1   1   1   1   1   1   2   1   0   1   2   1   2   2   0   1   0   1   1   1   2   1   2   1   1   2   1   0   1   0   1   1   1   1   0   2   1   0   1   0   1   2   1   1   0   1   0   2   1   1   1   0   0   1   1   2   2   0   2   1   2   2   1   1   0   0   1   2   2   1   2   0   0   2   0   0   1   1   1   0   1   1   1   1   1   1   1   0   2   0   1   1   1   1   0   1   1   0   0   0   1   2   1   2   2   1   0   2   0   0   1   1   2   2   1   1   0   0   1   2   2   1   1   2   1   0   0   0   1   0   2   1   1   2   1   2   2   1   2   1   1   1
 MK-6-10                1   0   2   2   0   1   1   0   1   2   0   1   1   0   1   1   1   1   2   1   2   0   0   1   1   0   0   1   1   0   1   2   1   1   0   2   2   1   0   1   1   1   0   0   2   1   2   2   0   1   1   1   0   1   2   1   2   0   2   1   1   1   0   1   2   1   0   1   2   1   2   2   0   2   0   1   1   1   2   1   2   1   1   2   1   0   1   0   1   1   0   0   0   1   0   0   2   0   1   2   1   1   0   1   0   2   1   1   1   0   0   1   1   2   2   0   2   1   1   2   1   1   1   0   0   2   2   1   2   0   1   1   0   1   1   1   1   0   1   1   1   1   1   1   1   0   2   0   1   1   1   1   1   1   1   1   0   0   1   2   1   1   2   1   0   2   0   0   1   0   2   1   1   1   0   0   1   2   2   2   1   2   1   1   1   0   1   0   2   1   1   2   1   2   1   2   2   1   1   1
 MK-6-11                2   1   2   2   0   1   1   0   1   2   0   1   0   0   1   1   1   1   2   1   2   0   0   1   1   0   0   1   2   0   1   2   0   1   1   2   2   1   1   1   1   2   1   0   2   1   1   1   0   1   1   1   0   1   2   1   2   0   2   1   0   1   1   1   2   1   1   1   1   1   2   2   0   2   1   1   2   1   1   0   2   1   1   2   1   0   1   0   1   1   0   1   0   1   0   0   2   0   1   2   1   1   0   1   0   2   1   1   1   0   0   1   1   2   2   0   2   1   1   2   1   1   1   1   0   2   2   0   2   0   1   1   1   1   1   1   1   0   1   1   0   2   1   1   1   0   2   0   1   1   1   1   1   1   1   2   0   1   0   2   1   0   2   1   0   2   0   0   0   0   2   1   0   1   0   1   1   1   2   2   1   2   1   1   1   0   0   1   2   1   1   2   1   2   1   2   2   1   2   1
 MK-6-12                1   1   2   2   0   1   0   0   1   2   0   1   0   0   0   1   0   1   2   1   2   0   0   1   1   0   0   1   2   0   1   2   0   1   2   2   2   1   1   2   1   2   1   0   2   0   1   0   0   1   1   1   1   1   2   1   1   0   1   1   0   0   1   1   1   2   1   0   0   1   1   2   0   1   1   1   2   1   1   0   2   1   1   2   1   0   1   0   0   1   0   1   1   0   1   0   2   0   1   2   1   1   1   2   0   2   1   1   1   0   1   1   1   2   2   0   2   1   1   2   2   1   1   1   0   2   2   0   2   0   1   1   0   0   1   1   1   1   1   0   0   2   2   1   1   0   2   0   1   1   1   1   1   1   1   2   0   1   0   2   1   1   2   1   0   2   1   0   1   1   2   1   0   1   0   2   1   1   2   2   1   2   1   1   1   0   0   1   1   1   1   1   1   2   1   2   2   1   2   1
 MK-6-13                1   1   2   2   0   0   0   0   1   2   1   0   0   0   0   1   1   1   2   1   2   0   0   1   1   0   0   1   2   0   1   1   0   1   2   1   2   1   1   2   1   1   1   1   2   0   1   1   0   1   1   1   1   0   2   2   0   0   1   0   0   0   1   1   1   2   1   0   0   1   1   2   0   1   1   1   1   1   1   0   1   1   1   2   1   0   1   0   0   1   0   1   1   0   1   1   1   0   1   2   1   1   1   2   0   1   1   0   1   0   1   1   1   2   2   0   2   1   1   2   2   1   1   1   0   2   2   0   1   1   1   1   0   0   1   0   1   1   1   0   0   2   2   1   1   0   2   1   1   2   1   1   1   1   1   2   1   1   0   2   1   1   2   1   0   1   1   0   1   0   2   1   0   1   0   2   2   1   2   2   1   1   1   1   1   0   0   1   1   0   1   0   1   2   1   2   1   1   2   0
 MK-6-14                1   1   2   2   1   0   0   0   1   2   1   1   0   0   0   0   1   1   2   1   2   0   0   1   1   0   1   1   2   0   1   1   0   2   2   1   2   1   0   2   1   1   1   1   1   1   1   1   0   1   0   1   1   0   2   2   1   1   1   0   0   0   1   1   1   2   1   0   0   1   1   2   0   1   1   1   1   1   1   0   1   1   1   2   1   2   1   0   0   1   0   1   1   0   1   1   1   0   2   1   1   1   0   2   0   1   1   1   1   0   1   0   1   1   1   0   2   0   1   2   1   1   1   1   1   2   2   0   1   0   0   1   0   0   1   1   1   1   1   0   0   2   2   2   0   0   2   2   1   2   1   1   1   1   1   2   1   1   0   2   2   2   2   1   2   1   0   0   1   0   2   1   0   1   1   2   2   1   2   1   1   1   1   1   1   1   0   1   0   0   1   0   1   2   1   2   1   1   2   0
 MK-6-15                1   1   2   2   1   0   0   1   0   2   2   1   0   0   0   0   1   1   2   2   2   0   0   1   1   0   0   1   1   1   1   0   0   2   2   1   2   1   0   2   1   1   2   1   1   1   1   1   0   0   0   1   1   1   2   2   0   1   1   0   0   0   1   2   2   2   1   0   0   1   1   1   0   1   1   1   1   2   1   0   1   1   0   1   1   2   2   1   1   0   0   2   2   0   1   1   1   0   2   0   1   0   1   2   0   1   1   1   1   0   1   0   1   1   1   0   2   0   1   1   1   2   1   1   2   2   2   0   0   0   0   1   0   0   1   1   1   1   1   0   1   2   1   2   1   0   2   2   1   2   2   1   1   1   1   2   1   1   1   2   2   2   1   1   2   1   0   0   1   0   2   1   0   1   1   2   2   1   1   0   2   1   1   1   1   1   0   1   0   0   2   0   1   2   1   2   0   1   2   1
 MK-6-16                1   0   2   2   1   0   0   1   0   2   2   1   0   1   0   1   1   1   2   2   2   0   0   1   1   1   1   2   1   1   1   0   0   2   2   0   2   2   0   1   0   1   2   1   1   1   1   1   0   0   0   1   1   1   2   2   0   1   0   1   0   0   1   2   2   2   1   0   0   1   1   1   0   1   0   1   1   2   1   0   1   0   0   1   1   2   2   1   1   0   1   2   2   0   1   2   2   0   2   0   0   0   1   2   0   1   0   1   1   1   1   0   1   1   1   0   2   0   1   0   1   2   2   1   2   2   2   0   0   0   0   1   1   1   2   1   1   1   2   1   1   2   1   2   1   0   2   2   1   2   2   1   1   1   1   1   1   1   1   2   2   2   1   1   1   2   0   0   1   1   2   1   0   1   2   2   2   0   1   0   2   1   2   1   1   1   0   1   0   0   2   0   1   2   1   2   0   1   2   1
 
!****************************************** Phenotypic Data **********************************************************
!-100.0 is resevred for missing phenotype
SimulatedTrait1         9.3076    9.9569   10.7336   10.5977    9.9513   11.0754   11.7923   11.2481   10.3429   10.3420    8.8117    9.9352   10.6977    9.8936   10.1923   10.4015   10.8899    9.5125   12.2900   10.2710    8.4366   11.4644   10.9121    9.2000   10.4945    9.3049   10.4808    7.4516    7.6668   10.0042   11.2869    7.9130   10.2837   10.1567   10.0602    9.5515   10.6038    9.9398    8.3287   10.5899    9.9531   11.5327   10.9043    8.9723    9.1753    8.5510   11.4210    8.5420    9.6159    9.7920    7.8292    9.2349    8.7475    8.9165   10.4031    9.0481    9.6589    8.9307   10.7907    8.9643    8.7090   12.6585    9.2155   11.1751   10.3175   10.3859   10.7737   10.7979   10.9357    8.3847    9.6501    9.4688    9.4571    9.4536    9.5833   11.6611   10.5886    9.2796   10.1565   11.3828   10.6126    9.5285   10.0976    9.3618    9.4632   11.8358   11.8204    9.4431    9.4021   10.2632    8.1882    8.7970    9.8510    9.9439   11.8602   11.5032    8.8282    9.9502    9.8477   10.4081   10.4932   10.7459    8.1407    8.8461   11.4708    8.6791    8.3852    9.7146    9.6559   11.2834   11.5728   10.6095   11.1101    9.7781    8.6629   11.6874   11.3643   10.4736    8.5629   10.4074   10.6071    9.3820    8.2084   10.8323   11.8674   10.0753   10.6491    9.1535   10.1008   10.7730    8.9450   11.4042    9.5846    9.3504   10.0150   10.7422    9.4230    9.9510    8.5593   11.8306   10.5635   11.6534    8.3440    9.8958    9.2417   10.4136    9.9330    8.9090   11.7597    9.4010   10.9699    9.7062    9.1828   10.3764    9.4599   10.8492    9.4256    9.8758    8.5117   12.4111   10.9071   10.4920    8.3759   10.0807   10.2503   10.9075    9.9297    9.7037    9.6644   10.2340   11.7340    9.6757   11.3317   11.3453   10.2231   11.6687   10.7316   10.6018    9.5181    9.1640   10.7772    9.9492   10.5304    8.3865    9.8139    9.8526    9.5983    9.1988    9.7527    9.3572    8.3264    9.0096   11.5191   10.0782    9.9993    7.0382   10.6658    7.8767    9.6165    9.7056
 
