# Supplementary material for: Inclusive Composite Interval Mapping of QTL by Environment Interactions in Biparental Populations
Source: PLoS One. 2015 Jul 10;10(7):e0132414. doi: 10.1371/journal.pone.0132414 (PMC4498613; doi:10.1371/journal.pone.0132414)
Supplement: S2 File — (ZIP) [file pone.0132414.s002.zip › F2 population/e=1/run_00024.met]

!**********************Note: lines staring with "!" are remarks and will be ignored in the program********************
!*********************************General Information**********************************
!Assuming F1 = P1 x P2, populations available in QTL IciMapping are: 
!  1, P1BC1F1 = P1 x F1, the first backcrossing where P1 is used as the recurrent parent;
!  2, P2BC1F1 = P2 x F1, the first backcrossing where P2 is used as the recurrent parent;
!  3, F1DH, F1-derived doubled haploids; 
!  4, RIL or F1RIL, recombination inbred lines through the repeated selfing of F1;
!  5, P1BC1RIL, recombination inbred lines through the repeated selfing of P1BC1F1;
!  6, P2BC1RIL, recombination inbred lines through the repeated selfing of P2BC1F1;
!  7, F2, the selfing generation of F1;
!  8, F3, the selfing generation of F2;
!  9, P1BC2F1, the second backcrossing where P1 is used as the recurrent parent; 
! 10, P2BC2F1, the second backcrossing where P2 is used as the recurrent parent;
! 11, P1BC2RIL, recombination inred lines through the repeated selfing of P1BC2F1; 
! 12, P2BC2RIL, recombination inred lines through the repeated selfing of P2BC2F1; 
! 13, P1BC1F2, the selfing generation of P1BC1F1; 
! 14, P2BC1F2, the selfing generation of P2BC1F1; 
! 15, P1BC2F2, the selfing generation of P1BC2F1; 
! 16, P2BC2F2, the selfing generation of P2BC2F1; 
! 17, P1BC1DH, P1BC1F1-derived doubled haploids; 
! 18, P2BC1DH, P2BC1F1-derived doubled haploids; 
! 19, P1BC2DH, P1BC2F1-derived doubled haploids; 
! 20, P2BC2DH, P2BC2F1-derived doubled haploids; 
   7      !Mapping Population (see remarks above)
   2      !Mapping Function (1 for Kosambi; 2 for Haldane; 3 for Morgan)
   2      !Marker Space Type (1 for intervals; 2 for positions)
   1      !Marker Space Unit(1 for centiMorgans; 2 for Morgan)
   6      !Number of Chromosomes (or Linkage Groups)
 200      !Size of the mapping population
   1      !Number of environments
 
!***************************************** Chromosomes and Linkage Maps **********************************************
!Chromosome                 NumMarkers
-CH1                        16
-CH2                        16
-CH3                        16
-CH4                        16
-CH5                        16
-CH6                        16
!Linkage map (Marker name followed by position or the interval length)
 MK-1-1                1     0.000
 MK-1-2                1    10.000
 MK-1-3                1    20.000
 MK-1-4                1    30.000
 MK-1-5                1    40.000
 MK-1-6                1    50.000
 MK-1-7                1    60.000
 MK-1-8                1    70.000
 MK-1-9                1    80.000
 MK-1-10               1    90.000
 MK-1-11               1   100.000
 MK-1-12               1   110.000
 MK-1-13               1   120.000
 MK-1-14               1   130.000
 MK-1-15               1   140.000
 MK-1-16               1   150.000
 MK-2-1                2     0.000
 MK-2-2                2    10.000
 MK-2-3                2    20.000
 MK-2-4                2    30.000
 MK-2-5                2    40.000
 MK-2-6                2    50.000
 MK-2-7                2    60.000
 MK-2-8                2    70.000
 MK-2-9                2    80.000
 MK-2-10               2    90.000
 MK-2-11               2   100.000
 MK-2-12               2   110.000
 MK-2-13               2   120.000
 MK-2-14               2   130.000
 MK-2-15               2   140.000
 MK-2-16               2   150.000
 MK-3-1                3     0.000
 MK-3-2                3    10.000
 MK-3-3                3    20.000
 MK-3-4                3    30.000
 MK-3-5                3    40.000
 MK-3-6                3    50.000
 MK-3-7                3    60.000
 MK-3-8                3    70.000
 MK-3-9                3    80.000
 MK-3-10               3    90.000
 MK-3-11               3   100.000
 MK-3-12               3   110.000
 MK-3-13               3   120.000
 MK-3-14               3   130.000
 MK-3-15               3   140.000
 MK-3-16               3   150.000
 MK-4-1                4     0.000
 MK-4-2                4    10.000
 MK-4-3                4    20.000
 MK-4-4                4    30.000
 MK-4-5                4    40.000
 MK-4-6                4    50.000
 MK-4-7                4    60.000
 MK-4-8                4    70.000
 MK-4-9                4    80.000
 MK-4-10               4    90.000
 MK-4-11               4   100.000
 MK-4-12               4   110.000
 MK-4-13               4   120.000
 MK-4-14               4   130.000
 MK-4-15               4   140.000
 MK-4-16               4   150.000
 MK-5-1                5     0.000
 MK-5-2                5    10.000
 MK-5-3                5    20.000
 MK-5-4                5    30.000
 MK-5-5                5    40.000
 MK-5-6                5    50.000
 MK-5-7                5    60.000
 MK-5-8                5    70.000
 MK-5-9                5    80.000
 MK-5-10               5    90.000
 MK-5-11               5   100.000
 MK-5-12               5   110.000
 MK-5-13               5   120.000
 MK-5-14               5   130.000
 MK-5-15               5   140.000
 MK-5-16               5   150.000
 MK-6-1                6     0.000
 MK-6-2                6    10.000
 MK-6-3                6    20.000
 MK-6-4                6    30.000
 MK-6-5                6    40.000
 MK-6-6                6    50.000
 MK-6-7                6    60.000
 MK-6-8                6    70.000
 MK-6-9                6    80.000
 MK-6-10               6    90.000
 MK-6-11               6   100.000
 MK-6-12               6   110.000
 MK-6-13               6   120.000
 MK-6-14               6   130.000
 MK-6-15               6   140.000
 MK-6-16               6   150.000
!*********************************** Marker Types ********************************************************************
!Co-dominant marker: When heterozygote F1 is present, P1 is coded as 2, F1 is coded as 1, and P2 is coded as 0; Otherwise, P1 is coded as 2, and P2 is coded as 0. 
!Dominant marker: When heterozygote F1 is present, P1 and F1 are coded as 12, and P2 is coded as 0; Otherwise, P1 is coded as 2, and P2 is coded as 0.  
!Recessive markers: When heterozygote F1 is present, P1 is coded as 2, and F1 and P2 are coded as 10; Otherwise, P1 is coded as 2, and P2 is coded as 0. 
!Missing marker is coded as -1. 
 MK-1-1                 0   1   1   1   2   1   2   1   0   2   1   1   1   2   1   1   0   1   1   2   2   2   1   2   2   0   2   1   1   1   1   2   0   1   1   2   2   0   1   1   2   1   1   1   1   1   2   1   1   0   2   1   1   0   1   1   1   0   0   2   0   1   0   2   1   1   1   0   2   2   1   1   2   1   1   1   0   2   1   1   0   2   2   1   2   1   1   1   2   1   1   1   1   1   1   2   1   1   1   1   2   1   0   2   0   1   1   2   1   0   1   1   1   0   1   0   0   1   1   0   1   1   2   0   2   2   0   1   1   1   2   2   0   2   1   1   1   1   2   1   1   2   2   1   0   2   0   2   2   1   0   2   1   2   1   1   2   0   1   1   1   1   0   0   0   0   1   2   2   2   0   0   1   2   1   0   0   1   0   2   1   1   0   1   0   2   1   0   1   0   2   2   2   1   1   1   1   1   0   1
 MK-1-2                 0   1   1   0   2   1   2   1   0   2   1   2   1   1   1   1   0   1   1   2   2   2   1   2   2   0   2   1   1   1   1   2   0   1   1   1   2   0   1   0   2   1   1   1   1   1   2   1   1   0   2   1   1   0   1   1   1   1   0   1   0   2   0   2   1   2   1   1   2   1   1   1   2   1   1   1   0   2   0   1   0   2   2   1   2   1   1   1   2   0   2   1   1   1   1   2   1   1   1   1   2   1   0   2   0   0   1   2   1   1   1   1   1   0   1   1   0   1   2   0   1   2   2   0   1   2   0   1   1   1   2   2   0   1   1   1   1   1   0   1   1   2   2   1   0   1   0   2   2   1   0   2   1   1   2   1   1   0   1   1   1   1   1   0   0   0   1   2   1   2   1   1   1   1   1   0   0   1   1   2   1   1   0   1   0   2   1   0   1   0   2   2   2   0   1   0   1   1   0   1
 MK-1-3                 0   1   1   1   2   1   2   2   0   2   1   2   1   1   1   1   0   1   1   2   2   1   2   2   2   1   2   1   1   1   1   1   0   1   1   2   2   1   1   0   2   1   1   2   1   1   2   1   0   0   2   1   1   0   1   2   2   1   0   1   0   2   1   2   2   2   1   1   1   1   1   0   2   1   1   1   0   2   0   1   0   2   2   1   2   1   1   1   2   1   2   1   2   0   1   2   1   1   1   1   2   1   0   2   0   0   1   1   1   1   1   1   1   0   2   1   1   0   1   0   1   2   2   0   1   2   1   0   1   1   2   1   0   1   1   2   1   1   0   1   1   2   2   1   0   0   0   2   2   1   0   2   1   1   2   1   1   0   1   1   1   1   2   0   0   0   1   2   2   2   0   1   1   0   1   0   1   1   1   2   0   1   0   1   1   2   1   0   1   1   1   2   2   0   1   1   1   1   0   1
 MK-1-4                 0   1   1   1   2   1   1   2   0   2   1   2   0   1   1   1   1   1   0   2   2   0   2   1   2   1   2   1   1   1   2   1   1   1   2   2   2   1   1   0   2   1   1   2   1   1   0   1   1   0   2   1   1   0   1   2   2   1   0   1   0   1   1   1   2   2   1   1   2   1   0   0   2   1   1   1   0   1   0   1   0   2   2   1   2   1   1   1   2   1   2   1   2   0   2   2   0   1   2   1   2   1   0   2   0   0   1   1   0   1   1   1   1   1   0   1   1   1   1   0   1   2   2   0   1   2   1   1   0   1   2   1   0   1   1   2   1   1   0   1   1   2   2   1   0   0   0   1   2   0   0   2   1   1   2   1   1   1   1   1   1   1   2   0   0   0   2   2   2   2   0   1   1   0   1   1   2   1   0   2   0   1   0   0   2   2   1   0   1   1   1   1   1   0   1   1   1   1   0   1
 MK-1-5                 0   1   1   1   1   1   1   2   0   2   1   2   0   1   1   2   2   1   0   2   2   1   2   1   2   2   2   1   1   1   2   1   1   1   2   2   2   1   1   0   2   1   1   2   1   1   0   1   1   0   2   1   1   0   1   2   2   1   0   1   0   1   2   1   1   2   1   2   1   1   0   0   2   1   1   2   0   0   0   1   0   2   2   1   2   0   1   1   2   1   1   2   2   0   2   2   0   1   2   1   2   1   0   2   0   0   1   2   0   1   1   1   1   1   0   1   0   1   1   1   1   1   2   0   1   2   1   1   0   1   2   2   0   1   1   2   1   1   0   1   1   2   2   1   0   0   0   1   2   0   0   2   1   2   1   1   1   1   1   2   1   1   2   0   0   1   1   2   2   2   0   1   1   0   1   1   1   1   0   2   0   1   1   0   2   2   1   0   1   1   1   1   1   0   2   1   1   1   0   1
 MK-1-6                 0   1   1   1   2   1   1   2   0   2   1   2   0   1   1   2   2   1   0   1   2   1   2   1   2   1   1   1   1   1   2   2   1   1   2   2   2   0   1   0   2   1   0   2   1   0   0   1   1   0   2   1   0   0   0   1   2   2   0   1   1   1   2   1   1   2   1   2   0   0   0   0   2   1   1   2   0   0   0   1   0   2   2   1   2   0   0   1   2   1   0   2   2   0   2   2   0   1   2   1   2   1   0   1   1   0   1   2   0   1   2   1   1   1   0   1   0   1   1   1   1   1   1   0   1   2   1   1   0   1   2   2   0   1   1   2   1   1   0   1   1   2   2   1   0   0   0   2   2   0   1   2   1   2   1   1   1   1   1   2   1   1   2   0   0   1   1   1   1   2   1   1   1   1   1   2   1   1   0   2   0   1   1   1   2   2   1   0   1   1   2   2   1   0   2   1   1   1   0   1
 MK-1-7                 0   1   1   0   2   1   1   2   1   1   1   2   0   1   1   2   2   1   0   2   2   1   2   1   2   1   0   1   2   1   2   2   1   0   1   2   2   0   1   0   1   2   0   2   1   0   2   1   1   0   2   1   1   0   0   1   0   2   1   1   1   1   1   1   1   2   1   2   0   0   1   0   2   1   0   2   0   0   0   0   0   1   2   1   2   0   0   0   2   2   0   2   2   1   2   2   1   1   1   1   2   1   0   1   1   1   1   1   1   1   2   2   1   1   0   1   1   0   1   1   1   1   1   1   1   2   1   1   0   1   2   1   0   1   1   2   1   1   0   1   1   2   2   1   0   0   0   2   1   0   1   2   1   1   1   2   1   1   1   2   1   1   2   1   1   1   1   2   1   2   1   0   2   1   1   2   1   1   0   1   0   1   1   0   2   2   1   0   1   1   1   2   1   1   2   1   1   1   0   1
 MK-1-8                 0   1   1   0   2   2   1   2   1   1   2   2   1   1   0   2   2   1   0   2   2   1   2   1   2   1   0   1   2   1   2   2   1   0   1   2   2   0   0   0   1   2   0   2   0   1   2   1   0   1   2   1   1   0   0   0   0   2   1   1   1   1   1   1   1   2   1   1   0   0   1   0   2   1   0   1   0   0   0   1   0   2   1   1   2   0   1   0   2   2   1   2   2   1   2   2   1   1   1   1   2   1   0   1   1   1   1   1   2   1   2   2   1   1   0   1   1   0   2   1   1   0   1   1   2   2   1   1   0   1   2   1   0   1   1   2   0   1   0   1   1   2   2   1   0   0   0   2   2   0   1   0   1   1   1   2   1   1   1   1   1   1   2   1   2   1   1   1   1   2   1   0   2   1   1   2   2   1   0   1   0   1   1   0   2   2   1   0   2   1   1   2   1   1   1   0   2   1   0   1
 MK-1-9                 0   1   1   1   2   2   1   2   1   1   2   2   1   1   0   2   2   1   0   2   2   1   2   0   2   2   0   2   1   1   2   2   1   0   1   2   2   0   0   1   1   2   0   2   0   1   2   2   1   1   2   1   1   0   0   1   1   2   1   1   1   0   1   1   1   2   1   0   0   0   2   0   1   1   1   1   0   0   1   1   0   2   1   1   2   0   1   0   2   2   2   2   2   1   2   2   2   1   1   1   1   0   0   1   2   1   1   1   2   1   1   2   2   1   0   1   1   2   2   1   1   0   1   1   2   2   1   0   0   1   1   1   0   1   0   2   0   2   0   1   0   1   2   1   0   1   0   2   2   0   1   0   1   1   1   2   1   1   1   1   1   1   2   2   2   1   0   1   1   2   1   0   1   1   1   2   2   2   0   1   0   1   1   1   2   2   1   1   2   1   1   2   1   1   1   0   2   1   1   1
 MK-1-10                0   1   1   2   2   2   1   2   1   1   2   2   1   1   0   2   2   1   0   2   2   1   2   0   1   2   1   2   1   1   2   2   1   1   1   2   1   0   0   1   1   2   0   2   0   1   2   2   1   1   1   1   1   1   0   1   1   2   1   1   1   0   1   1   1   2   1   0   0   1   1   0   1   1   1   1   1   0   1   1   0   2   1   1   2   0   1   1   2   2   2   2   1   1   1   1   2   1   1   0   0   0   1   1   2   1   1   1   2   1   1   2   2   1   0   1   1   2   2   1   1   0   1   1   2   2   1   0   1   2   0   1   0   1   0   2   0   2   0   1   0   0   2   0   0   1   0   1   2   0   1   1   1   1   1   2   2   1   1   2   1   1   2   1   2   1   0   1   2   1   1   0   1   1   1   2   2   2   0   1   0   1   2   0   1   1   1   1   2   1   2   2   2   1   1   1   2   1   1   1
 MK-1-11                1   2   1   2   2   2   0   2   1   1   1   2   1   1   1   2   2   1   0   2   1   1   2   0   1   2   1   2   1   1   2   2   1   1   1   2   1   0   0   1   1   2   2   1   1   1   2   2   1   1   1   1   1   2   0   1   1   1   1   1   1   0   1   1   0   2   1   0   0   1   0   0   1   1   2   1   1   0   1   1   1   1   1   1   2   1   1   1   2   1   1   2   1   1   1   1   2   1   1   1   0   0   1   1   2   1   1   1   2   1   2   2   2   1   0   1   1   2   2   1   1   0   1   1   2   2   0   0   2   2   0   2   0   1   1   2   1   2   0   1   0   0   2   1   0   1   0   1   2   0   2   1   2   1   1   2   2   2   1   2   1   1   2   1   2   1   1   2   2   1   1   1   1   1   2   2   2   2   0   1   1   1   2   0   1   1   1   1   2   2   2   2   2   1   0   1   2   1   1   1
 MK-1-12                2   2   1   2   2   2   0   2   1   1   1   2   1   1   1   2   2   1   0   1   0   1   2   1   1   2   1   2   1   0   0   1   1   1   0   2   0   0   0   1   2   2   0   1   1   1   2   2   2   1   1   1   1   2   0   1   1   0   1   1   1   1   1   1   0   2   1   0   0   1   0   0   1   1   2   1   1   1   1   1   0   1   1   1   2   1   1   1   2   1   1   2   1   1   1   1   2   1   1   1   0   0   1   1   2   1   1   1   2   0   2   2   2   0   0   1   2   2   1   1   1   0   1   1   1   2   1   1   2   2   0   2   0   0   1   2   1   2   0   1   0   0   2   2   1   1   0   1   1   0   1   1   2   1   1   2   2   2   1   2   1   1   2   2   2   1   1   2   2   1   1   0   1   1   2   2   2   2   0   1   1   0   2   0   1   1   1   2   2   2   2   2   2   1   0   1   1   1   1   1
 MK-1-13                2   2   1   2   1   2   0   2   1   1   1   2   1   1   1   2   2   1   0   1   0   1   2   1   2   2   1   2   1   0   0   2   1   1   1   2   0   0   0   1   1   2   0   1   0   0   2   2   2   1   1   1   1   2   0   1   1   0   1   1   1   1   1   1   0   2   1   0   0   1   0   0   1   1   2   1   1   1   1   1   0   1   1   1   2   1   1   1   2   1   1   2   1   1   1   2   2   0   1   1   0   0   1   0   2   1   1   1   2   0   2   1   0   0   0   1   2   2   1   1   1   0   1   1   0   1   1   1   2   2   0   2   0   0   1   2   1   2   0   1   0   0   2   2   1   2   0   1   1   0   1   1   2   1   1   1   2   1   1   2   1   1   2   2   2   1   1   2   1   1   1   0   1   1   2   2   2   2   0   0   1   1   2   0   2   0   1   2   2   2   2   2   2   1   0   1   1   2   1   1
 MK-1-14                2   2   0   2   1   2   0   2   1   1   1   2   1   1   1   0   2   1   0   1   0   1   2   1   2   2   1   2   1   0   0   2   1   1   1   2   1   0   1   1   1   2   0   1   0   0   2   2   2   1   1   1   1   2   0   1   1   0   1   1   1   1   1   1   0   2   2   1   0   1   0   0   1   1   2   1   2   1   1   1   0   1   0   0   2   0   1   2   2   1   1   2   1   1   0   2   2   0   1   1   0   1   1   0   1   1   1   1   2   0   2   1   0   0   0   1   2   2   1   1   1   0   1   1   1   1   1   1   2   2   0   2   0   0   1   1   0   2   0   1   0   0   2   1   1   2   0   1   1   0   1   1   2   2   1   1   2   1   0   2   1   2   2   2   2   1   1   2   1   1   1   1   1   1   2   1   2   1   0   0   1   1   2   0   1   0   0   2   2   2   2   1   2   2   1   1   1   1   1   1
 MK-1-15                1   1   0   1   1   2   0   2   1   1   2   1   1   1   2   0   2   1   0   2   1   1   2   0   2   2   2   2   1   1   1   2   1   2   1   2   2   0   1   1   1   2   1   1   0   0   2   1   2   1   1   1   1   2   0   1   1   0   2   1   1   1   1   1   0   2   2   2   0   0   0   0   1   1   1   1   2   1   1   1   0   1   0   1   1   0   0   2   2   1   1   2   1   1   1   1   2   0   1   1   0   1   1   0   1   1   1   1   2   0   2   1   0   2   1   1   2   2   1   0   1   0   1   1   1   1   0   1   2   2   0   2   0   1   1   1   0   2   1   1   0   0   2   1   1   2   0   1   1   0   1   1   2   2   2   1   2   1   0   1   1   2   2   2   2   1   1   2   1   0   1   2   1   1   2   0   2   0   0   0   2   1   2   0   1   0   1   2   2   2   2   1   2   2   2   1   0   1   1   1
 MK-1-16                1   1   0   1   1   2   0   2   1   1   2   1   1   2   2   0   2   1   0   2   1   1   2   0   2   2   1   2   1   1   1   2   0   2   1   1   2   0   1   1   1   2   1   1   1   0   1   0   2   1   1   1   1   1   1   1   1   1   1   1   1   1   1   1   0   2   2   2   0   0   0   0   1   1   1   1   2   1   1   1   1   1   1   2   1   0   0   2   2   0   1   1   1   1   1   1   2   1   0   1   0   1   1   0   1   0   2   1   2   0   2   1   0   2   0   1   2   2   1   0   1   0   2   1   1   1   0   1   1   2   0   2   1   1   1   1   0   1   1   1   1   1   2   0   1   2   1   0   1   0   1   1   2   2   2   0   0   1   0   1   1   2   2   2   2   0   1   2   1   0   1   2   1   1   1   0   2   0   0   0   2   1   2   0   1   0   1   1   2   2   1   1   2   2   2   2   0   1   1   1
 MK-2-1                 2   1   1   1   1   0   1   1   0   1   0   1   1   2   0   1   0   1   1   2   2   0   1   1   1   2   1   0   2   1   1   0   1   0   2   2   1   0   2   2   0   1   0   1   1   1   1   2   1   2   1   2   1   1   1   1   2   1   1   0   2   1   2   0   0   0   1   2   0   1   2   1   2   1   2   0   0   1   1   1   2   0   1   1   1   1   1   0   1   1   2   2   2   1   2   1   2   0   2   2   2   1   0   1   2   2   0   1   2   0   1   1   1   1   1   1   0   1   0   1   2   0   1   2   1   1   2   1   1   0   1   1   0   1   2   0   2   2   2   2   2   2   0   1   1   2   1   1   1   0   0   1   0   2   1   1   2   2   1   2   1   1   1   1   1   0   2   2   1   1   1   1   2   0   2   2   1   1   1   0   2   1   1   1   2   2   2   0   1   0   2   2   2   1   0   0   0   1   1   0
 MK-2-2                 2   1   1   1   1   0   1   1   0   1   0   1   1   2   0   2   0   1   1   2   2   0   1   1   1   2   2   1   2   1   2   0   1   1   2   2   1   0   2   2   1   1   0   1   2   1   1   2   1   1   1   2   1   1   1   1   2   1   1   0   2   2   2   0   0   0   1   2   0   2   2   1   2   1   1   0   0   1   2   1   1   0   1   1   1   1   1   1   1   0   2   2   2   1   1   1   2   0   1   2   2   1   1   1   2   1   0   1   2   0   1   0   0   1   0   1   0   1   0   1   0   1   1   2   1   1   2   1   1   0   1   1   0   1   2   0   1   1   2   2   1   2   0   1   1   2   1   1   0   0   0   2   0   1   1   1   2   2   1   2   2   2   2   1   1   0   2   2   1   1   1   1   2   0   1   2   1   1   1   0   2   1   1   1   1   1   2   0   0   1   2   1   2   0   0   0   0   0   1   0
 MK-2-3                 2   1   2   1   1   0   1   0   0   1   0   1   1   2   0   2   0   1   1   2   2   0   1   1   0   1   2   1   2   1   2   0   1   1   2   2   1   0   1   2   1   1   0   1   2   1   2   2   1   1   1   2   1   1   2   1   2   0   1   0   2   2   2   1   0   0   1   2   0   2   2   1   2   1   1   0   1   1   2   1   1   0   1   1   1   1   1   1   2   0   2   2   2   1   1   1   2   0   2   2   2   1   1   2   2   1   0   1   2   0   1   0   1   1   0   1   0   1   0   1   0   1   0   2   1   1   2   1   1   0   1   0   0   1   2   0   0   1   2   2   1   2   0   1   1   2   1   1   0   0   0   2   0   1   1   2   2   2   1   2   2   2   2   1   1   1   2   2   1   1   0   1   2   1   1   2   1   0   0   1   2   1   1   1   1   1   2   1   0   1   2   1   2   0   0   0   0   0   1   0
 MK-2-4                 2   1   1   1   1   0   1   0   0   1   0   1   1   2   0   2   0   1   1   2   2   0   1   1   0   1   1   0   2   2   2   0   1   1   1   2   1   1   1   2   1   1   0   1   2   1   2   2   1   1   1   2   1   1   2   1   2   1   1   0   2   2   2   2   0   0   1   2   0   1   2   1   2   0   1   0   1   2   2   0   1   0   1   1   1   1   1   1   2   0   2   2   2   1   1   1   2   0   2   2   1   2   1   1   2   1   0   1   2   1   2   0   1   2   0   1   0   1   0   1   0   1   0   2   2   1   0   1   1   1   1   1   0   1   2   0   1   1   1   2   1   1   0   1   1   2   1   1   0   0   0   2   0   1   1   1   1   2   1   2   1   2   2   1   1   1   2   2   1   1   0   1   1   1   1   2   1   0   0   1   2   1   0   1   1   1   2   1   0   0   2   1   2   0   0   0   0   0   1   0
 MK-2-5                 2   2   1   1   1   1   1   0   0   1   0   1   1   2   0   2   0   2   1   2   1   0   1   0   0   1   1   1   2   2   2   1   1   1   1   2   1   1   1   1   1   1   0   1   2   1   1   2   1   1   1   2   1   1   2   1   2   1   1   1   2   2   2   2   0   1   1   2   0   0   2   1   2   0   1   0   1   2   2   0   1   0   1   1   1   1   1   1   2   0   1   1   2   1   1   1   2   0   1   1   1   2   1   1   2   1   0   1   2   2   2   0   1   0   0   1   0   1   1   1   0   1   1   1   2   2   0   1   1   1   0   1   0   1   2   0   1   0   0   2   2   1   0   1   1   2   1   1   0   0   0   2   1   1   0   2   1   2   1   2   1   2   2   1   2   0   2   2   1   1   0   1   1   1   1   1   1   0   0   1   2   1   1   2   1   1   2   1   0   0   2   1   2   0   0   0   0   0   1   0
 MK-2-6                 2   2   1   1   1   1   1   0   0   1   0   1   1   2   0   2   0   2   1   2   1   0   1   0   0   1   2   0   2   2   2   2   1   1   1   2   1   1   1   2   1   1   0   1   2   1   1   2   1   1   1   0   1   2   1   1   2   1   1   1   1   2   2   2   0   1   2   2   0   0   2   2   2   0   1   0   2   2   2   0   1   1   1   0   1   1   1   2   2   0   2   1   2   1   1   1   2   0   1   1   1   2   1   1   2   1   0   1   2   2   2   1   1   0   0   1   0   1   1   2   1   1   1   1   2   2   0   1   0   0   0   2   0   2   1   0   1   0   0   2   2   0   0   1   1   2   1   0   1   0   1   2   1   1   0   2   1   2   1   2   2   2   1   1   1   0   2   2   1   1   1   1   2   0   1   1   1   1   0   1   2   1   1   2   1   1   2   1   0   0   0   1   2   1   0   1   0   0   1   0
 MK-2-7                 1   2   2   1   1   1   1   0   1   1   0   1   1   1   1   1   0   2   1   2   0   0   1   0   0   1   2   1   2   2   2   2   1   1   1   2   1   0   1   2   1   1   0   1   2   0   0   2   0   1   1   1   1   2   1   1   2   1   0   1   1   2   2   2   0   0   2   2   0   0   2   2   2   1   1   0   1   2   2   0   1   1   1   1   1   1   1   2   2   0   2   1   1   1   1   1   2   0   1   0   0   2   1   1   2   1   0   1   1   2   2   0   1   0   0   2   0   1   1   1   1   0   1   1   2   1   0   1   0   0   0   2   0   2   1   1   1   0   1   2   2   1   0   1   1   2   1   0   1   0   1   2   1   1   1   2   1   2   1   2   0   2   1   1   1   1   2   2   1   1   1   1   2   0   1   1   2   1   0   1   1   1   1   2   1   1   2   1   1   1   0   1   2   1   0   1   0   0   1   0
 MK-2-8                 1   2   2   1   1   1   1   0   0   1   1   1   0   1   1   1   0   2   1   2   0   0   1   1   0   1   2   1   2   2   2   2   1   1   1   2   1   0   2   2   0   1   0   1   2   1   0   2   0   1   1   1   1   2   2   1   1   1   0   1   0   2   2   2   1   0   2   2   0   0   2   2   2   1   1   0   1   1   2   0   1   1   2   1   1   1   1   2   2   1   2   1   1   1   1   1   2   1   1   0   0   2   1   1   2   1   0   1   1   2   2   1   1   0   0   2   1   1   1   1   1   0   1   1   2   1   0   1   2   0   0   2   1   2   1   2   0   0   1   2   2   1   0   1   1   2   1   0   1   1   1   2   1   0   1   2   1   2   1   2   0   2   1   1   2   1   2   2   1   1   1   1   2   0   1   1   2   1   1   1   1   1   1   2   2   1   2   1   1   1   0   1   2   1   0   1   0   0   1   1
 MK-2-9                 1   2   2   1   1   1   1   0   1   1   1   1   0   1   1   1   0   1   1   0   0   0   0   1   0   1   1   1   2   2   2   2   1   2   1   2   1   1   2   2   0   1   0   1   2   1   0   2   0   1   1   1   1   2   2   1   1   1   0   1   0   2   2   1   1   0   1   2   0   0   2   2   2   2   1   0   1   2   1   0   1   0   1   1   1   1   1   2   2   2   2   1   1   0   1   2   2   1   0   1   0   2   2   1   1   2   0   1   1   2   2   1   1   0   0   2   1   1   1   1   1   1   1   2   1   1   0   1   2   1   0   2   1   2   1   1   0   0   1   2   1   1   0   1   1   2   1   1   1   1   1   1   1   1   1   2   1   2   0   2   0   2   0   1   2   1   2   2   1   1   1   1   2   0   1   1   2   1   1   1   1   1   1   1   2   1   2   1   1   1   1   1   2   1   0   1   0   0   1   1
 MK-2-10                1   2   2   2   1   1   1   0   1   1   1   1   0   1   1   1   0   1   1   0   0   0   0   2   1   1   0   1   2   2   2   2   1   2   1   2   1   1   2   2   0   1   0   1   2   1   0   2   1   1   2   1   1   2   2   1   1   1   0   2   0   1   2   1   1   0   1   1   0   0   2   2   2   1   1   0   1   2   1   0   1   1   0   2   1   1   1   1   1   2   2   1   1   0   1   2   2   1   0   1   0   2   2   1   1   2   0   0   1   1   1   1   1   0   0   1   1   2   1   1   1   1   1   2   1   1   0   2   2   1   1   2   2   2   1   1   1   1   1   2   1   1   0   2   0   1   1   1   1   1   1   1   1   1   1   2   1   2   0   1   1   2   0   2   2   1   2   2   0   2   1   1   2   0   1   1   2   0   2   1   1   1   1   1   2   1   2   2   1   1   1   1   2   1   0   1   1   0   1   1
 MK-2-11                1   2   2   2   1   1   1   0   1   1   1   1   0   1   0   1   0   1   1   0   0   0   0   2   1   1   0   1   2   2   2   2   1   2   1   2   1   1   2   2   0   0   0   1   2   0   0   2   1   1   2   1   1   1   2   1   1   1   1   2   0   1   2   1   1   0   1   1   1   0   2   2   1   1   1   1   1   1   1   0   2   1   1   1   1   1   1   1   1   1   2   2   1   0   1   2   1   1   0   1   1   1   2   1   1   2   0   1   1   1   0   0   1   1   0   2   1   2   1   1   1   1   1   1   1   1   0   2   0   1   1   1   2   2   1   1   0   0   1   2   1   1   1   2   1   1   1   1   1   1   1   1   1   1   1   2   1   2   0   1   1   2   1   2   2   2   2   2   1   2   1   1   2   0   1   2   1   0   1   0   2   2   1   1   2   1   2   2   1   1   1   1   2   1   0   1   1   0   1   2
 MK-2-12                2   2   2   2   2   2   1   1   1   1   1   1   0   1   0   1   0   1   0   0   0   0   1   2   1   1   0   1   2   2   2   2   2   2   1   2   1   1   2   2   1   0   0   1   2   0   0   2   1   1   2   2   1   1   1   1   1   1   0   2   0   1   2   1   1   0   1   1   1   0   2   2   1   1   1   1   1   2   1   0   2   1   1   2   1   1   1   1   1   0   2   2   1   0   1   1   1   1   0   1   1   1   2   1   1   2   1   1   1   1   1   0   1   1   0   2   1   2   1   1   1   1   1   1   1   1   0   1   0   1   1   1   2   2   1   1   0   0   1   1   1   1   1   2   1   1   2   1   1   1   1   1   0   1   1   2   1   2   0   1   1   2   0   2   2   1   2   2   1   2   1   1   2   0   2   2   1   0   1   0   2   2   1   1   2   0   2   2   1   1   1   2   2   2   0   1   0   1   1   1
 MK-2-13                1   1   2   2   2   1   1   1   2   1   1   1   1   1   0   1   1   1   0   0   0   0   1   2   1   1   0   1   1   2   2   1   2   2   1   2   1   1   2   2   1   0   0   1   1   0   1   2   1   1   2   2   1   1   1   1   1   1   0   2   0   1   2   2   1   0   1   1   0   0   2   1   1   1   1   1   1   2   1   0   2   1   1   1   1   1   1   1   1   0   2   1   2   0   1   1   1   1   1   1   1   1   2   2   1   2   1   1   1   1   1   0   1   1   0   2   1   2   1   2   1   1   1   1   1   1   1   1   0   1   1   1   2   2   0   1   0   0   1   1   1   1   1   2   1   1   2   1   0   1   0   1   0   1   1   2   1   2   2   1   2   2   0   2   2   1   2   2   0   2   1   1   2   0   2   2   1   0   1   0   2   2   1   1   2   0   2   1   1   1   1   2   1   2   0   1   1   0   1   1
 MK-2-14                1   1   2   2   1   1   1   1   2   1   1   1   1   1   0   1   2   1   1   0   1   1   0   2   0   1   0   1   1   2   2   0   2   2   1   2   1   2   2   2   1   0   0   1   1   1   1   2   0   1   2   2   1   1   1   1   1   2   0   2   1   1   2   2   1   0   1   2   1   0   2   1   0   1   1   1   1   2   1   0   2   1   1   1   1   1   2   1   1   0   2   1   2   0   1   1   0   1   1   2   1   1   2   2   1   1   1   1   0   1   1   0   1   2   0   2   1   2   2   2   1   0   1   1   2   1   1   1   0   1   1   1   2   2   0   1   0   0   1   1   1   1   1   2   0   1   2   1   0   1   0   1   1   1   1   1   1   1   2   1   2   2   0   2   2   1   2   2   1   2   2   0   2   0   2   2   1   1   1   0   2   2   1   1   1   0   2   0   0   1   1   1   1   2   0   1   2   1   1   1
 MK-2-15                1   1   2   2   1   1   1   1   0   1   1   1   1   1   0   2   2   1   1   0   1   1   1   2   0   1   0   1   1   2   2   1   2   2   1   2   1   2   2   2   1   1   1   1   1   1   1   2   1   2   2   2   1   1   1   1   2   1   1   1   1   1   1   2   1   0   1   2   1   1   1   1   0   2   1   1   1   2   1   0   2   1   0   0   1   1   0   1   1   0   2   2   2   0   2   1   0   1   1   2   1   0   2   2   1   1   1   1   0   1   1   1   1   2   0   2   1   2   2   2   1   0   1   1   2   1   1   1   1   1   1   0   2   2   0   1   0   0   1   1   1   1   1   2   0   1   2   1   0   1   0   1   1   1   1   1   1   1   1   1   2   2   0   2   1   1   2   2   1   2   2   0   2   0   1   2   1   1   2   0   2   2   1   1   1   0   2   0   1   1   1   1   1   2   0   1   2   1   1   1
 MK-2-16                1   1   2   1   1   2   1   2   0   1   1   1   1   1   0   2   2   1   1   0   1   1   1   2   1   1   1   2   1   1   2   1   1   2   1   2   1   2   2   2   1   1   1   1   1   1   1   2   1   2   2   1   2   1   1   1   2   0   1   1   1   1   1   2   1   1   1   2   1   1   1   1   0   2   1   1   1   2   1   0   2   1   0   0   1   1   1   1   1   0   2   2   2   1   2   1   0   1   1   2   1   0   2   2   1   1   0   2   0   1   1   1   1   2   0   2   1   2   2   2   1   0   1   1   1   1   1   1   1   1   1   0   2   2   0   1   1   0   1   1   2   1   1   2   0   1   2   1   0   1   0   1   1   1   1   1   2   1   0   1   1   2   0   2   2   1   1   1   1   2   2   0   2   0   1   2   1   2   2   1   2   1   1   1   1   0   2   0   1   0   2   1   1   2   0   1   2   1   1   1
 MK-3-1                 1   1   1   0   2   2   1   2   1   1   1   1   0   0   1   0   1   2   1   0   1   1   0   2   1   1   0   1   0   0   0   2   1   0   0   0   2   1   2   1   1   1   0   1   1   2   1   0   1   1   1   0   1   2   1   1   0   0   0   1   1   2   1   2   2   2   1   1   1   1   2   1   2   2   2   0   0   0   1   1   0   2   1   2   2   0   2   2   2   0   1   0   0   1   1   0   0   1   1   1   0   2   0   1   0   2   1   2   2   1   0   1   1   1   2   2   1   1   1   0   0   2   1   2   1   0   1   1   0   1   1   1   2   1   2   1   1   2   0   0   1   2   1   1   1   1   2   2   0   1   2   2   1   1   2   1   1   1   0   1   1   0   0   1   1   0   1   2   1   1   2   2   2   1   1   2   0   1   1   2   1   0   0   1   1   0   0   1   0   1   1   2   0   0   1   1   1   1   1   1
 MK-3-2                 1   1   1   0   2   2   1   2   1   2   1   0   0   0   0   0   0   2   1   0   1   1   0   2   1   1   0   1   0   2   1   2   1   0   1   0   2   1   2   1   0   1   0   0   1   2   1   0   0   1   1   0   1   2   1   1   0   0   0   1   1   2   1   2   2   1   1   1   1   1   2   1   2   2   2   1   0   0   1   1   2   2   1   2   2   0   2   2   2   1   1   0   0   1   1   0   0   1   1   1   0   1   0   1   0   2   1   1   1   2   0   2   1   2   2   2   1   1   1   0   0   2   1   2   1   0   0   1   0   1   1   1   2   1   1   1   1   2   0   0   1   2   1   1   1   1   2   1   1   1   2   2   0   1   2   1   1   1   0   1   1   0   0   1   1   0   1   1   1   1   2   2   2   1   2   2   0   1   1   2   2   0   0   1   1   0   0   1   0   1   1   2   1   0   1   1   1   1   1   0
 MK-3-3                 1   0   1   0   2   2   0   2   1   2   1   1   0   0   0   0   0   2   1   0   1   0   0   2   1   1   0   1   0   2   1   2   1   0   1   0   2   1   2   1   0   1   1   0   1   2   1   0   0   1   1   0   0   2   1   1   1   0   0   1   1   2   1   1   2   1   2   1   1   1   2   2   2   2   1   1   0   0   1   1   2   2   1   2   2   1   2   2   2   1   1   1   0   1   1   0   1   1   1   1   0   1   0   1   0   2   1   1   1   2   0   2   1   1   2   2   1   1   1   1   1   2   1   2   2   0   0   1   0   1   1   1   2   1   1   1   1   2   0   0   1   2   1   1   1   1   2   1   1   1   2   2   0   0   2   1   1   1   0   1   1   0   0   2   1   0   1   1   0   1   2   2   2   1   2   2   0   0   1   2   2   0   0   1   1   0   0   1   0   1   1   2   1   0   1   1   1   1   1   0
 MK-3-4                 1   0   2   0   2   2   0   1   1   2   1   1   0   0   1   0   0   2   1   0   1   0   0   2   1   2   1   0   0   2   1   2   1   0   1   0   2   1   2   0   0   2   1   0   1   2   1   0   0   1   1   0   0   1   1   1   1   0   0   1   1   2   1   1   2   1   2   1   1   1   2   2   2   2   1   1   0   0   1   1   2   2   1   2   2   1   2   2   2   1   1   1   0   1   1   0   1   1   1   1   0   1   0   1   0   2   1   0   1   1   0   2   1   1   2   2   1   0   1   1   0   2   1   2   2   0   1   1   0   2   1   1   2   1   1   1   1   1   0   0   1   2   1   1   1   0   2   1   1   0   2   1   1   0   2   1   2   1   0   1   0   0   0   2   1   0   1   1   0   1   0   2   2   2   2   1   0   0   1   2   2   0   0   1   1   0   0   1   0   1   1   1   1   0   1   0   1   1   1   0
 MK-3-5                 0   0   2   0   2   2   1   1   2   2   2   2   0   0   1   0   0   2   1   1   1   0   0   2   0   2   1   0   0   2   1   2   1   0   1   0   2   1   2   1   0   2   1   0   0   2   1   0   0   2   1   0   0   1   1   1   1   0   0   1   1   2   1   0   2   1   2   0   1   0   1   1   2   2   1   1   0   0   1   1   2   2   0   1   2   1   2   2   2   1   1   1   0   1   1   0   1   0   1   1   0   1   0   1   0   2   1   1   1   1   1   2   1   1   2   2   2   0   1   1   0   2   1   2   2   0   1   1   0   2   2   0   2   1   1   1   1   1   0   0   1   2   1   1   1   0   1   1   1   0   1   1   1   0   2   1   1   1   0   0   0   0   0   2   1   0   1   1   0   1   1   2   2   2   1   1   0   1   1   2   2   0   0   1   2   1   0   1   0   1   1   1   1   0   1   0   1   1   1   0
 MK-3-6                 1   0   2   0   1   2   1   1   2   1   2   2   1   0   2   0   0   2   0   2   1   0   0   2   0   1   1   0   0   2   1   2   1   0   1   0   2   1   2   1   0   2   1   0   1   2   1   0   0   1   1   0   0   0   1   1   1   1   0   1   1   2   0   1   2   2   2   0   1   0   1   1   1   2   1   2   1   0   1   2   2   2   0   1   2   1   2   2   2   1   0   0   0   1   1   1   1   0   1   0   0   1   0   1   0   2   1   0   2   1   1   2   1   1   2   2   2   1   1   1   0   2   1   2   2   1   1   1   1   2   2   0   2   1   1   1   1   1   0   0   1   1   1   0   2   0   1   1   1   0   0   0   1   0   2   2   2   2   1   0   0   0   0   2   1   0   1   0   0   1   1   2   2   2   1   0   1   1   1   2   2   0   0   1   2   1   0   0   1   1   1   0   2   1   1   1   1   1   1   0
 MK-3-7                 0   0   2   0   1   2   1   1   2   0   0   2   0   0   2   0   0   2   0   2   0   0   0   1   0   1   1   0   0   2   0   2   1   0   1   0   2   1   2   1   0   2   1   0   1   2   1   1   0   1   0   0   0   0   1   1   1   1   0   1   0   2   0   0   2   2   2   1   1   0   1   1   1   2   1   2   1   0   1   2   2   2   0   0   2   1   2   2   2   0   0   0   1   1   1   1   1   1   1   0   0   1   1   1   0   2   1   1   2   1   1   2   1   1   2   2   2   1   1   1   0   2   1   2   2   2   1   2   2   1   2   0   2   1   1   1   1   1   0   0   1   1   1   0   1   0   1   1   1   1   0   0   1   0   2   2   2   2   1   0   0   0   1   2   1   0   1   1   0   1   1   2   1   1   1   0   2   0   1   2   2   0   1   1   2   1   0   1   1   1   1   0   2   1   1   1   1   1   1   1
 MK-3-8                 0   0   2   0   1   2   1   2   2   0   0   2   0   0   2   0   2   1   1   2   0   0   0   0   0   1   1   1   0   2   0   2   1   0   1   1   2   1   1   1   0   1   1   0   1   1   1   2   0   1   0   0   0   1   2   1   1   1   0   1   0   2   0   0   2   2   2   2   1   0   1   1   1   2   1   2   1   0   1   2   2   2   0   0   1   2   2   2   2   0   0   0   1   1   1   1   1   1   2   0   0   1   1   1   0   2   1   1   2   1   1   2   2   1   2   2   2   1   1   1   0   2   2   2   2   2   1   2   1   0   2   0   2   1   1   1   1   0   0   0   1   1   2   0   1   0   1   1   0   1   0   0   1   0   1   2   2   2   1   0   1   0   1   2   1   0   1   1   1   1   1   1   1   2   1   0   2   0   1   2   2   0   1   1   2   1   0   1   1   1   1   0   1   0   1   1   1   1   1   2
 MK-3-9                 0   0   2   0   2   2   1   2   2   0   0   2   1   0   1   0   1   1   1   2   0   0   0   0   1   0   1   1   0   2   0   2   2   1   1   1   2   1   1   2   0   1   1   0   1   1   2   1   0   1   0   1   0   1   2   1   1   0   0   1   0   2   0   0   2   0   2   2   1   1   1   1   1   2   1   2   1   1   1   2   2   2   0   0   1   2   2   2   2   0   0   1   1   1   1   1   1   2   2   0   0   1   0   1   0   2   1   1   2   1   1   2   2   1   2   2   2   2   2   1   0   2   2   2   2   2   0   2   1   1   2   0   2   1   0   1   1   0   0   0   1   1   2   0   1   0   1   1   0   1   1   1   1   1   1   2   2   2   2   0   2   0   1   2   1   0   1   0   1   2   2   1   1   2   1   0   0   0   0   1   2   0   1   1   2   1   0   1   1   1   1   0   1   0   1   1   1   1   1   2
 MK-3-10                0   0   2   0   2   1   0   2   2   0   0   1   1   0   1   0   1   1   1   2   0   1   0   0   1   0   1   1   0   2   0   2   2   1   1   1   1   1   1   2   1   1   1   0   1   1   2   1   0   2   1   1   0   1   2   0   1   0   0   1   0   2   0   0   1   0   1   2   1   1   1   1   1   2   2   2   0   1   2   2   2   2   1   0   1   1   2   2   2   0   0   1   1   2   1   1   1   2   2   0   0   2   1   1   0   2   1   1   2   1   1   2   2   1   2   1   2   2   2   1   0   2   2   2   2   2   1   2   1   1   1   0   2   1   0   1   1   0   1   0   1   1   2   0   1   0   1   1   1   0   1   1   1   1   1   2   2   1   2   1   2   0   1   2   0   1   1   1   1   2   2   1   1   2   1   1   0   1   0   1   2   0   1   1   2   1   1   1   0   1   1   0   1   0   2   1   1   1   1   2
 MK-3-11                0   0   2   1   2   2   0   2   2   0   0   2   1   0   1   0   1   1   1   2   0   0   0   1   1   1   1   1   0   2   1   2   2   1   1   2   1   1   1   2   2   1   1   0   1   1   1   1   0   1   1   1   0   1   2   0   1   0   0   1   1   1   0   0   1   0   1   2   1   1   1   1   2   2   2   2   0   1   1   2   2   2   1   0   1   1   2   2   2   0   0   1   1   1   1   1   1   2   1   0   0   2   1   1   0   2   1   1   1   1   1   1   2   1   2   1   2   2   2   0   0   2   2   2   2   2   1   2   1   1   1   0   2   0   0   0   1   0   1   0   1   1   2   0   1   0   1   1   1   0   1   1   1   1   1   1   2   1   2   1   2   0   1   2   0   1   1   1   1   2   2   1   1   2   1   1   0   1   0   0   2   0   1   1   2   1   1   1   0   1   1   1   0   0   2   1   1   1   0   1
 MK-3-12                0   1   2   1   2   2   2   2   2   1   0   2   1   0   1   0   1   1   1   2   0   0   1   1   1   1   1   1   0   2   1   2   1   0   1   1   1   0   1   2   2   1   1   0   1   1   1   1   1   1   1   1   0   1   1   1   1   0   0   0   1   1   0   1   1   0   1   2   1   1   2   1   2   1   2   2   0   1   0   2   2   2   1   0   1   1   2   2   2   0   1   1   1   1   1   1   0   2   1   0   0   2   0   1   1   1   1   1   1   1   1   0   2   1   2   1   2   2   2   0   1   2   2   2   2   2   1   2   1   0   1   1   2   0   1   0   1   0   1   1   1   1   2   0   1   1   2   1   1   0   1   1   1   1   1   1   2   1   1   1   2   0   1   2   0   1   2   1   1   1   2   1   1   1   1   1   0   1   0   1   2   1   1   1   2   1   1   0   1   1   0   0   0   0   1   1   0   1   0   2
 MK-3-13                1   1   2   1   2   2   2   2   2   1   0   2   1   0   1   0   0   1   1   2   0   0   1   1   2   1   1   0   1   2   1   2   0   0   1   1   1   0   1   2   1   1   1   0   0   1   1   0   1   1   1   1   0   1   1   1   1   1   0   0   2   1   0   1   1   1   1   2   1   1   2   1   2   1   1   2   0   1   0   2   2   2   1   1   2   1   2   2   2   0   1   1   1   1   1   1   0   1   2   0   0   2   0   1   0   1   2   1   1   1   1   1   2   1   2   1   2   2   2   1   2   2   2   2   2   2   1   1   1   1   1   1   1   0   1   0   1   0   1   1   2   1   1   0   1   1   2   1   1   0   1   1   1   1   1   1   2   1   1   0   0   0   1   2   0   1   2   1   1   1   1   1   1   1   1   1   1   1   0   1   2   1   1   1   2   1   1   0   1   1   0   0   0   1   1   0   0   1   0   2
 MK-3-14                1   2   2   1   2   1   2   1   2   1   0   2   2   0   1   0   0   2   0   2   0   1   1   1   2   2   1   0   1   2   1   2   0   0   1   1   1   0   1   2   1   1   1   0   0   1   1   0   1   1   1   0   0   1   1   2   1   1   0   0   1   0   0   0   1   1   1   2   1   1   2   1   2   1   1   2   0   1   1   2   1   2   0   1   2   1   2   2   2   0   1   1   1   1   1   1   0   1   2   1   0   2   0   1   0   1   2   2   1   1   0   1   2   1   2   2   1   2   2   2   2   2   2   1   2   2   2   1   1   1   2   1   1   0   1   1   1   0   1   1   2   1   0   0   1   1   1   1   1   1   1   1   1   1   1   1   1   1   2   1   0   0   1   1   0   2   2   1   1   1   1   1   1   1   0   1   1   1   0   1   2   1   1   1   2   1   1   0   1   1   0   1   0   1   0   1   0   1   0   2
 MK-3-15                1   1   1   1   2   1   2   1   2   1   1   2   2   1   1   0   1   2   0   2   1   1   1   1   2   2   2   1   1   2   1   2   0   0   1   1   1   0   1   1   1   0   1   0   0   1   1   0   1   1   1   0   0   1   1   2   1   1   0   0   1   0   1   0   1   1   1   2   2   0   2   1   2   2   1   2   0   1   0   2   1   2   0   0   2   1   2   2   2   0   1   1   1   1   1   1   0   1   2   1   0   2   0   0   0   1   2   2   1   1   0   1   2   2   2   2   0   2   2   2   2   2   2   1   2   2   2   1   1   1   2   1   2   0   2   1   1   1   0   1   2   2   0   1   1   1   1   1   1   1   2   1   1   0   1   1   1   1   2   1   0   0   1   1   0   2   2   1   1   1   1   1   0   0   0   1   1   1   0   1   2   1   1   1   2   1   1   0   1   1   0   1   0   1   1   0   1   1   1   2
 MK-3-16                1   1   1   0   2   1   2   1   1   1   1   2   2   1   1   1   1   2   0   2   1   1   1   1   2   2   2   1   1   2   1   2   0   0   2   1   1   0   1   1   1   0   1   0   1   1   1   2   1   2   0   0   0   1   1   2   2   1   0   0   0   0   1   1   1   1   1   1   2   0   2   1   1   2   2   2   0   1   0   1   1   2   0   1   1   1   2   2   2   0   1   1   1   1   1   1   0   1   2   1   0   1   0   0   0   1   2   2   0   1   0   1   2   2   2   2   0   2   2   2   1   1   1   2   2   2   2   1   1   1   2   1   2   0   2   1   1   1   0   1   2   2   0   1   0   1   1   1   1   1   2   1   1   0   2   0   0   1   2   2   1   0   1   1   0   2   2   1   1   1   1   1   1   0   0   1   1   1   0   1   2   1   1   2   2   1   1   0   1   0   1   1   0   1   1   0   1   1   1   1
 MK-4-1                 0   1   1   1   0   1   1   1   0   1   1   1   1   1   1   0   2   2   2   1   1   1   1   0   1   2   1   2   2   1   0   0   1   1   1   1   1   1   1   1   1   1   0   0   2   1   2   1   2   1   0   1   1   1   2   1   2   2   1   1   0   0   2   0   0   1   2   1   0   1   1   1   1   1   1   2   2   2   0   1   1   1   1   0   2   2   0   1   0   1   1   1   1   2   0   1   2   1   1   1   2   2   1   2   1   1   0   2   2   1   1   0   1   2   1   1   0   0   2   0   0   0   0   1   2   2   2   1   2   0   1   2   1   1   0   1   0   1   1   2   0   1   1   1   0   1   2   1   2   1   1   1   2   2   0   1   1   0   2   2   2   2   1   0   1   1   2   0   0   0   2   2   2   1   0   1   1   1   1   2   0   1   1   1   0   0   2   2   1   0   0   2   0   2   1   0   0   0   2   1
 MK-4-2                 0   1   0   1   0   1   1   1   0   1   1   2   1   1   1   0   2   2   2   1   1   1   1   0   1   2   1   2   2   1   0   0   1   1   0   1   1   1   1   1   1   1   1   0   2   1   2   1   2   1   0   1   1   1   2   1   1   1   1   1   0   0   2   0   0   0   1   1   0   1   1   1   1   1   1   2   2   2   0   1   0   1   1   0   2   2   0   1   0   1   1   1   1   1   0   1   2   1   1   1   2   2   1   2   1   1   0   2   2   1   1   1   2   2   1   1   0   0   2   0   0   0   0   1   2   0   2   1   2   0   1   2   1   1   0   1   0   0   1   2   1   1   1   0   0   1   2   1   2   1   1   1   2   2   0   1   0   1   2   2   2   2   1   2   1   1   2   0   0   0   2   2   2   2   0   1   1   1   0   2   1   1   1   0   0   0   2   2   1   1   0   2   0   1   1   2   0   0   1   1
 MK-4-3                 1   1   0   1   0   1   1   1   1   1   1   1   1   2   1   1   2   2   2   1   2   1   2   0   1   2   1   1   1   1   0   1   1   0   1   1   0   1   1   1   2   1   1   1   2   1   2   1   1   1   0   1   1   1   2   1   1   1   1   1   1   0   2   0   0   1   1   1   0   1   1   1   2   1   1   1   2   2   0   1   0   1   1   0   2   2   0   1   0   0   1   1   1   1   0   1   2   1   1   2   2   2   1   2   1   1   0   2   2   1   2   1   0   2   2   1   0   0   2   1   1   0   0   1   2   0   2   1   1   0   1   2   1   1   0   1   0   1   1   2   1   1   2   0   0   1   2   2   2   0   0   1   2   2   1   1   0   1   2   2   2   2   2   2   1   1   2   0   0   1   2   2   2   2   1   1   1   1   0   2   1   1   1   0   0   0   2   1   0   0   0   2   0   1   0   2   1   0   0   1
 MK-4-4                 1   1   0   1   0   1   1   1   2   1   1   1   1   2   1   1   2   1   2   2   1   2   2   1   1   2   1   1   1   1   0   1   1   0   1   0   0   1   1   0   2   0   1   1   2   2   2   1   1   1   1   1   1   1   2   1   1   2   1   1   1   0   2   0   0   1   1   1   0   1   1   1   2   1   1   1   2   2   0   1   0   1   2   0   2   2   0   1   0   0   2   2   1   1   0   1   2   1   1   2   2   2   1   2   1   1   0   1   2   1   1   1   1   2   2   1   1   0   2   1   1   1   0   0   2   1   2   1   1   0   1   2   1   1   1   1   0   0   1   1   1   1   2   1   0   2   2   2   2   0   0   1   2   2   1   1   0   1   1   2   1   2   2   2   0   1   2   1   0   1   2   2   2   2   1   1   1   1   0   2   2   1   2   0   0   0   2   1   0   0   1   2   1   1   0   2   1   0   0   1
 MK-4-5                 0   1   0   1   0   1   1   0   1   1   1   2   1   2   1   1   2   1   2   2   1   2   2   1   1   2   1   1   1   1   0   1   2   0   1   0   0   1   1   0   2   0   1   1   2   1   2   0   1   1   1   1   0   1   2   1   1   2   1   1   1   0   2   1   1   1   1   1   1   1   1   1   2   2   1   1   2   2   0   1   0   1   2   0   2   2   0   1   0   0   2   2   1   1   1   1   2   1   1   2   2   1   1   2   1   1   1   1   0   1   1   1   0   2   2   1   1   0   1   1   1   2   0   0   1   0   2   1   1   0   1   2   0   0   1   1   0   1   1   1   2   1   2   1   0   2   2   2   2   0   0   2   2   2   1   1   0   1   1   2   1   1   2   2   0   1   2   1   0   1   2   0   2   2   1   1   2   1   0   2   2   1   2   0   0   1   1   1   0   0   1   2   1   0   0   2   1   0   0   0
 MK-4-6                 0   2   0   1   0   2   1   0   1   1   1   1   1   1   2   2   2   1   2   1   1   2   2   1   1   2   0   1   0   1   0   1   1   0   1   0   0   1   1   0   2   0   1   1   1   1   2   0   1   1   0   1   0   1   2   1   1   2   1   1   0   0   1   1   1   0   0   1   1   1   1   0   1   2   1   1   2   2   0   1   0   1   1   0   2   2   0   1   0   0   2   2   1   1   1   1   2   1   1   1   1   1   1   2   2   1   1   1   0   1   1   1   0   2   2   1   1   0   1   1   0   2   0   0   1   0   2   1   1   0   1   2   0   0   1   0   0   1   1   2   2   1   2   1   0   2   2   1   2   1   0   2   2   2   1   1   0   1   0   2   1   1   2   2   0   1   1   1   0   2   1   0   2   2   1   1   2   1   0   2   2   1   2   0   0   1   2   2   0   2   1   2   1   2   1   2   1   0   0   1
 MK-4-7                 0   2   0   1   0   2   1   0   1   1   1   1   1   1   2   2   1   1   2   1   1   2   2   1   1   2   0   2   1   1   0   1   1   0   1   0   0   1   0   0   2   0   1   1   1   1   2   0   1   0   0   1   0   2   2   1   1   2   1   1   0   1   1   1   1   0   0   1   0   1   1   0   1   2   1   1   2   2   0   1   0   1   1   0   2   2   0   1   0   0   2   2   1   1   2   2   2   0   1   1   1   1   1   2   1   1   1   1   0   1   1   1   0   2   2   0   1   0   1   1   0   2   0   0   2   0   2   1   1   0   1   2   0   0   2   0   0   1   1   2   2   1   2   1   0   2   1   1   2   0   0   2   2   2   1   1   0   1   0   1   1   0   1   2   1   1   1   1   1   2   2   0   2   2   0   1   2   1   1   2   1   1   2   0   0   1   2   2   0   2   0   1   2   2   1   2   0   0   0   2
 MK-4-8                 0   2   1   1   0   2   1   0   1   1   1   1   1   1   2   1   1   2   2   1   1   2   2   2   0   2   0   2   1   1   0   1   1   1   1   0   0   1   0   0   2   0   1   1   1   1   2   1   1   0   0   1   0   1   2   0   2   2   1   1   0   2   1   1   0   0   0   1   0   1   1   0   1   2   1   1   2   2   0   1   1   1   1   0   2   2   0   1   0   0   1   2   1   2   1   2   2   0   1   1   1   1   1   2   1   0   1   1   0   1   1   1   0   2   2   0   1   1   1   2   0   1   0   0   2   0   2   1   1   0   1   2   0   0   2   0   0   1   1   2   2   1   2   1   0   2   1   1   2   0   0   2   2   2   1   1   0   1   0   1   1   0   1   2   1   1   1   1   1   2   2   0   2   2   0   0   1   1   1   2   1   1   2   0   0   1   2   1   0   2   0   1   2   2   1   1   0   0   0   2
 MK-4-9                 0   2   2   1   0   2   2   0   1   1   1   0   1   1   2   1   1   2   2   1   1   2   2   2   0   2   0   1   0   1   0   0   1   1   1   0   0   1   0   0   2   0   1   1   1   1   1   1   1   1   0   1   0   1   1   0   2   2   1   1   1   2   0   1   0   0   0   1   0   1   1   0   1   2   2   1   2   1   0   1   1   1   1   1   2   1   1   1   0   0   1   2   1   2   1   2   2   0   1   2   1   1   1   2   0   0   1   1   0   0   2   1   0   1   2   1   1   1   1   2   0   1   0   0   1   0   2   0   0   0   1   2   0   0   2   0   0   0   1   2   2   1   2   1   0   2   1   1   2   1   0   2   2   2   1   1   0   1   0   2   1   0   2   2   1   1   1   1   1   2   2   0   2   2   0   0   1   2   1   1   1   1   2   0   0   1   2   1   0   1   0   1   2   2   1   2   1   0   1   2
 MK-4-10                0   2   2   2   0   2   2   0   1   1   1   0   1   1   2   1   1   2   2   0   1   2   2   2   1   2   0   1   0   1   1   0   1   0   0   1   0   1   0   1   2   0   0   1   1   1   1   1   1   1   0   1   0   0   2   0   2   2   1   1   0   2   0   0   0   0   1   0   0   1   0   0   2   1   2   1   2   1   0   1   1   1   1   1   2   1   2   1   0   0   2   1   1   2   1   2   2   1   1   2   0   0   0   2   0   0   0   1   0   0   2   1   0   1   2   1   1   1   1   2   0   1   0   0   1   0   1   0   0   1   1   2   0   1   1   1   0   0   1   2   2   1   2   1   0   2   1   1   2   1   0   2   2   2   1   2   0   1   0   1   1   1   2   2   1   1   1   1   2   2   2   0   1   2   0   0   1   2   1   1   1   1   2   1   0   2   2   1   0   1   0   1   2   2   1   2   1   0   1   2
 MK-4-11                0   1   2   2   1   2   2   0   2   0   2   0   1   1   2   1   1   2   1   0   2   2   2   2   1   2   0   0   1   1   1   0   1   0   0   1   0   1   1   1   2   0   0   0   1   1   1   1   1   1   0   1   0   1   2   0   2   2   1   2   0   2   0   0   0   0   1   0   0   1   0   0   2   1   1   1   2   1   0   1   1   1   1   1   1   1   2   1   0   0   2   1   1   2   1   2   2   1   0   1   0   0   0   2   0   0   0   1   0   1   2   1   1   1   2   1   1   1   1   2   0   1   0   0   1   0   1   0   1   1   1   2   0   1   1   1   0   0   1   2   2   1   2   0   0   1   1   1   2   1   0   1   2   1   1   2   1   1   0   1   1   1   1   2   1   1   2   2   2   2   2   2   1   2   0   1   1   2   1   1   1   1   2   1   1   2   1   1   0   1   0   1   2   2   1   2   1   0   1   2
 MK-4-12                0   1   1   2   2   2   2   0   2   0   2   0   1   1   2   1   1   0   1   0   2   2   2   2   0   1   0   0   1   1   1   0   1   0   1   1   0   2   1   0   2   0   0   0   2   0   1   1   1   1   0   1   1   1   2   0   1   2   1   1   1   2   0   0   0   0   1   0   0   1   0   0   2   1   1   1   2   1   0   1   0   1   1   1   1   1   2   2   0   0   2   1   1   2   1   1   2   1   0   1   0   0   1   1   0   1   1   1   1   1   2   1   1   1   2   1   1   1   1   1   1   2   0   0   0   0   1   0   1   1   1   2   0   1   1   1   0   0   1   2   2   1   2   0   0   1   1   1   2   2   0   1   2   0   1   2   1   1   0   1   1   1   1   2   1   1   2   1   2   2   2   2   0   2   1   0   1   2   1   1   1   2   2   1   1   2   0   1   0   1   0   1   2   2   0   2   0   0   0   2
 MK-4-13                0   1   1   2   2   2   2   0   2   0   2   0   1   1   2   1   1   1   1   1   2   2   2   1   0   1   0   1   1   1   1   0   1   0   0   0   0   2   1   0   2   0   0   0   2   0   1   1   1   1   0   1   1   1   2   0   1   2   0   1   1   2   0   0   0   0   1   1   0   1   0   0   1   1   1   1   1   0   0   1   0   1   2   1   1   1   2   2   0   0   2   0   1   1   1   1   2   1   0   1   0   0   1   1   0   1   1   0   1   2   2   1   2   1   2   1   1   1   1   1   2   2   1   1   0   0   1   0   1   1   0   0   0   1   0   2   0   0   1   2   2   1   2   0   0   1   1   1   2   2   0   1   1   0   1   2   1   1   1   1   0   1   1   2   1   1   2   1   2   2   2   1   0   2   1   0   1   2   1   1   0   2   2   1   1   1   0   1   0   1   1   1   2   2   1   2   0   0   0   2
 MK-4-14                0   1   1   2   1   2   1   0   2   0   1   2   1   2   2   1   1   1   1   1   2   2   2   1   0   1   0   1   1   2   1   1   1   0   0   0   0   2   1   1   1   0   0   0   2   0   1   1   1   1   1   1   0   0   2   0   1   2   0   1   0   1   1   1   0   0   1   1   0   1   0   0   1   1   2   1   1   0   1   1   0   1   1   2   1   1   2   2   0   0   1   0   1   1   1   1   1   1   0   2   0   0   1   1   0   0   1   0   1   2   2   1   2   1   2   1   1   1   1   1   2   2   2   1   0   1   1   0   1   1   0   1   0   0   0   2   1   1   1   2   1   1   1   0   0   1   0   1   2   1   0   1   1   0   1   0   1   1   1   1   0   1   1   1   0   1   2   1   2   2   2   1   0   1   0   1   1   2   1   1   0   2   2   2   2   1   0   2   0   1   1   1   2   2   1   1   1   0   1   2
 MK-4-15                0   1   1   1   1   2   1   0   2   0   1   2   1   2   1   2   0   2   1   1   1   2   2   1   0   1   0   1   1   2   1   1   0   0   1   0   0   2   1   1   2   0   0   0   2   0   2   1   2   1   1   1   0   0   2   0   1   2   0   1   0   2   1   1   0   0   1   1   1   1   0   0   1   1   2   1   1   0   1   1   0   1   1   1   1   1   2   2   0   0   1   0   1   2   1   1   1   1   0   2   0   0   1   1   1   1   1   1   2   2   2   1   0   1   1   1   1   1   1   1   2   2   2   1   0   0   1   0   1   1   0   1   1   0   0   2   1   1   2   2   1   1   1   0   0   1   1   0   2   1   0   1   1   0   1   1   1   1   1   1   0   1   0   1   0   1   2   1   2   2   2   1   0   1   0   1   1   2   1   1   1   2   2   2   2   1   0   2   1   2   1   1   2   1   1   1   1   0   1   2
 MK-4-16                0   1   1   2   0   2   1   0   2   0   1   2   2   2   1   2   0   2   2   1   0   2   2   1   0   1   1   1   1   2   2   1   0   0   0   1   0   2   1   2   2   0   1   1   2   0   1   1   2   2   1   2   0   0   2   0   1   2   0   1   0   2   1   1   0   0   1   1   1   1   0   1   1   1   1   2   1   0   1   1   0   1   1   1   1   1   2   2   0   0   1   0   1   2   0   1   1   1   0   2   0   0   0   1   1   1   1   1   2   2   1   1   1   1   1   1   1   1   1   1   2   2   2   1   0   0   1   0   2   1   0   1   1   0   0   2   1   1   2   2   1   1   1   2   0   1   1   2   2   1   0   1   1   0   1   1   0   1   1   1   0   2   1   1   2   1   2   1   2   1   2   1   1   2   0   0   1   2   1   1   1   2   2   2   2   1   0   2   1   1   1   1   2   1   1   1   1   0   1   2
 MK-5-1                 2   0   2   2   2   0   2   1   1   1   0   1   0   0   1   1   1   0   2   1   1   2   0   1   2   1   1   1   1   0   1   1   1   1   1   2   1   1   1   1   1   1   1   2   1   1   1   1   0   1   0   1   1   1   0   0   2   1   2   1   1   0   1   1   0   0   1   1   2   1   0   1   1   2   1   1   0   1   1   0   0   0   1   2   2   1   2   1   1   2   1   0   1   0   1   1   0   1   2   0   1   2   1   2   0   0   2   1   1   1   0   2   0   1   1   0   0   2   1   1   2   2   1   0   1   2   0   1   2   2   1   2   2   2   2   1   2   1   2   1   1   1   0   1   0   0   1   2   1   2   1   1   1   1   1   0   2   1   2   2   0   1   0   1   0   1   2   1   2   2   2   1   1   1   1   1   2   2   1   1   1   1   0   2   2   1   0   1   0   0   0   2   2   1   2   0   1   1   2   1
 MK-5-2                 2   0   2   1   2   0   1   1   1   1   0   1   0   1   1   1   0   0   2   1   1   1   1   1   2   1   1   0   1   0   1   1   1   1   1   2   1   1   2   1   1   1   1   2   0   1   1   1   0   1   1   1   1   1   0   0   1   2   2   1   1   0   1   1   0   0   1   1   2   1   0   1   1   2   1   1   0   2   1   0   1   1   0   1   2   1   1   1   1   2   1   0   1   0   1   1   0   1   2   0   1   1   1   2   0   0   1   1   1   1   0   2   0   1   1   0   0   2   1   1   2   2   2   0   1   2   0   1   2   2   0   2   2   0   2   0   2   2   2   1   1   1   0   1   0   0   1   1   0   2   1   1   1   1   1   0   2   1   2   2   1   1   0   1   0   1   2   2   2   2   2   1   1   1   0   1   2   2   0   2   1   1   0   2   2   1   0   2   0   0   1   2   2   1   0   1   1   1   2   1
 MK-5-3                 2   0   2   0   2   0   2   1   2   2   0   2   1   1   2   1   0   0   2   1   1   1   1   1   2   1   1   0   1   0   2   1   1   1   0   2   0   1   2   1   1   1   1   2   0   1   2   1   0   1   1   1   1   0   0   0   2   2   2   1   1   1   0   1   0   0   1   1   2   1   0   1   1   1   1   1   0   2   1   0   1   1   1   1   1   1   1   1   1   2   1   0   1   0   1   1   0   1   2   0   1   1   1   2   1   0   1   1   1   1   0   1   0   0   1   0   1   2   1   1   2   2   2   0   1   2   0   1   2   2   0   2   2   0   2   0   2   2   0   1   1   2   0   1   1   0   1   1   0   2   1   0   1   1   1   0   2   1   2   2   1   1   1   1   1   1   1   2   2   2   1   1   0   1   1   1   2   1   0   1   1   1   0   2   2   1   0   2   0   0   1   2   2   1   0   1   1   1   2   1
 MK-5-4                 1   0   1   0   2   0   2   1   2   2   1   1   1   1   1   1   1   0   2   1   1   1   0   0   1   1   1   0   1   0   2   2   1   1   0   2   0   1   2   1   1   1   1   2   0   0   2   1   0   1   1   1   1   0   0   0   2   2   2   1   1   1   0   1   1   0   2   1   2   1   0   1   1   1   1   1   0   1   1   1   1   1   1   1   1   1   1   1   1   2   1   0   1   0   2   1   0   1   2   0   1   1   1   2   1   0   1   1   1   1   0   1   0   0   1   1   1   2   1   1   2   2   2   1   1   2   0   1   2   2   0   2   2   0   1   0   2   2   0   0   1   1   0   2   0   0   1   1   0   2   1   0   1   1   1   0   2   1   2   1   1   1   2   1   0   1   1   2   1   2   1   2   0   1   2   1   2   0   0   1   1   1   1   2   1   1   0   2   0   0   2   0   2   1   0   1   1   1   2   0
 MK-5-5                 1   1   1   0   2   1   2   1   2   1   2   1   2   1   1   1   1   0   2   1   1   1   0   0   1   1   2   0   1   1   2   2   1   1   0   2   0   1   1   1   2   1   1   2   0   1   2   1   1   1   0   0   1   0   0   0   2   2   2   1   1   1   0   2   1   0   2   1   2   1   1   1   0   1   1   1   0   1   1   1   1   1   0   2   1   1   1   2   2   2   2   0   1   0   2   1   0   1   2   0   1   1   1   2   1   0   1   1   1   1   0   1   0   0   1   1   1   2   1   2   2   2   2   2   1   1   0   1   2   2   0   2   2   0   1   0   1   2   0   0   0   0   0   2   0   0   1   0   0   2   1   0   1   1   1   0   2   1   2   1   1   1   2   1   0   1   1   1   1   1   1   2   0   1   2   2   0   0   0   2   0   1   1   2   1   1   0   2   0   0   2   1   2   1   0   1   1   1   2   0
 MK-5-6                 1   1   1   0   2   1   2   1   1   1   2   1   2   1   1   1   1   0   2   1   1   1   1   0   1   1   1   1   2   1   2   2   1   1   0   2   0   1   0   1   2   1   1   2   0   1   1   1   2   1   0   0   1   0   0   0   2   2   2   1   1   1   0   2   1   1   2   1   2   1   1   1   0   1   0   1   0   1   1   1   1   1   0   2   1   1   1   2   2   2   2   0   1   0   2   1   0   1   1   0   1   1   1   1   1   0   2   1   1   1   0   1   0   0   1   1   1   2   1   2   2   2   2   2   1   1   0   1   2   1   0   2   2   0   2   1   1   2   0   0   0   0   0   1   0   1   1   0   0   2   1   0   1   1   2   0   2   1   2   1   2   1   2   1   0   1   1   1   1   1   1   2   0   1   2   2   0   0   0   2   0   1   1   2   0   1   0   0   1   0   2   1   1   1   0   1   1   2   2   0
 MK-5-7                 1   1   0   0   2   1   2   1   1   1   1   1   2   1   1   2   1   0   2   1   1   1   1   0   1   1   1   2   2   1   2   2   1   1   0   2   0   1   0   0   2   2   1   2   0   1   1   1   2   1   0   0   1   0   0   0   2   1   2   1   1   1   0   2   1   1   2   1   2   1   1   1   1   1   0   1   0   1   1   1   1   1   0   2   1   1   1   2   1   2   2   0   1   0   1   0   0   1   1   1   1   1   2   1   1   1   1   0   1   1   0   1   0   0   1   1   1   1   1   2   2   2   2   2   1   1   0   0   0   1   0   1   2   0   2   1   1   2   0   0   0   0   0   1   0   1   1   1   1   2   1   0   0   1   1   0   2   1   2   1   2   1   2   1   0   0   1   1   1   1   2   2   0   1   1   2   0   0   1   2   0   1   1   2   0   1   0   0   1   0   2   1   1   2   0   0   1   2   1   1
 MK-5-8                 1   1   0   0   2   1   2   1   1   1   1   1   1   1   1   2   1   0   2   1   1   1   1   0   2   1   1   2   2   1   2   2   1   0   0   1   0   1   0   0   2   2   1   2   0   2   2   1   1   2   0   0   1   0   0   0   2   1   1   1   2   1   0   2   1   0   1   1   2   1   1   1   1   1   0   2   1   0   1   1   1   1   0   2   1   1   1   2   1   2   2   0   1   1   1   0   0   1   1   1   1   0   2   1   1   1   2   0   1   1   0   0   0   0   2   0   2   2   1   1   2   2   2   2   2   1   0   0   0   1   0   1   2   0   1   1   1   2   0   1   0   0   1   1   0   1   1   1   1   2   1   0   0   0   1   0   2   1   2   1   2   1   2   1   1   0   1   0   1   1   2   2   0   1   1   2   0   0   1   2   0   1   0   2   0   0   1   0   1   0   2   0   1   2   0   1   1   2   1   1
 MK-5-9                 1   1   0   0   2   1   2   1   1   2   1   0   1   1   1   2   1   0   2   1   1   1   1   0   2   1   1   1   2   1   1   1   1   0   0   1   0   1   0   0   2   2   1   2   0   2   2   1   1   2   0   1   1   0   0   0   2   1   1   1   2   1   1   2   1   0   1   1   1   1   2   1   1   1   0   2   1   0   1   1   1   1   0   2   1   2   2   2   1   2   2   0   1   1   0   1   0   1   0   1   1   0   2   1   0   1   2   0   2   0   0   0   0   0   2   1   2   2   1   1   2   1   1   2   2   1   0   0   0   1   0   2   2   0   1   1   1   2   0   1   0   1   1   2   0   1   1   1   1   2   1   0   0   0   1   0   1   1   2   1   2   1   1   1   1   0   1   0   0   1   2   2   2   1   1   2   0   0   1   1   0   1   0   2   0   0   1   0   1   0   2   0   1   1   1   0   1   2   1   1
 MK-5-10                1   1   0   0   1   1   2   0   0   2   1   0   1   1   1   2   1   0   2   1   1   1   1   0   2   1   1   1   2   1   1   1   1   0   0   1   0   1   0   0   2   2   1   2   2   2   2   2   1   2   0   1   1   0   0   0   2   1   1   1   2   1   0   2   1   0   1   1   2   1   1   1   1   1   0   2   1   0   0   2   1   1   0   2   1   1   2   2   1   2   2   0   1   1   1   1   0   1   0   1   1   0   2   1   0   2   2   0   2   0   1   0   1   0   2   1   2   2   1   1   2   1   1   2   2   1   0   0   0   0   0   2   2   0   1   1   1   2   0   1   0   1   1   2   0   1   2   1   1   2   1   0   0   0   1   1   1   1   2   1   2   1   0   1   1   0   1   0   0   1   2   2   2   0   1   2   0   1   1   1   0   1   0   2   0   1   2   0   1   0   2   1   1   1   1   0   0   2   1   1
 MK-5-11                1   1   0   0   1   1   2   0   0   2   1   0   1   1   1   2   1   0   2   1   1   1   1   0   2   1   1   1   2   1   0   1   1   0   0   1   0   2   1   1   2   2   1   2   2   2   2   2   1   2   0   2   1   0   1   1   2   1   1   1   2   1   0   2   1   0   1   1   2   1   2   0   1   1   0   2   1   0   0   1   0   1   0   2   1   1   2   2   1   2   2   2   1   1   1   1   0   1   0   0   1   1   2   1   0   2   2   1   2   0   1   1   1   0   2   1   2   2   1   1   1   2   1   2   2   2   0   0   1   0   1   2   1   2   2   1   1   2   0   1   0   1   1   2   1   1   2   2   0   2   1   0   0   0   1   0   1   1   1   1   2   2   0   1   1   0   1   0   1   1   1   2   2   0   1   2   0   1   1   1   0   1   1   2   0   1   2   1   1   0   2   2   1   2   2   1   0   1   1   0
 MK-5-12                1   0   0   0   2   1   2   0   0   1   1   0   2   1   1   1   1   1   2   1   1   1   1   0   2   1   1   1   1   1   1   1   1   0   0   2   1   2   1   1   2   2   1   2   2   2   2   2   2   1   0   2   1   0   1   1   2   1   1   1   1   1   0   2   1   0   1   1   2   1   2   0   1   1   0   2   2   1   0   1   0   2   0   2   1   0   2   1   1   1   2   2   1   1   1   1   0   1   0   0   0   1   1   1   0   2   2   1   2   1   2   0   1   0   1   0   2   2   1   1   1   2   1   2   2   2   0   0   2   0   1   1   1   2   2   2   0   2   1   1   0   1   1   2   1   1   2   2   1   2   0   0   0   1   1   0   1   2   1   1   2   1   0   1   0   0   1   0   1   1   1   1   2   0   1   2   0   1   1   1   0   1   1   2   1   0   2   1   1   1   2   2   2   2   2   1   0   1   2   0
 MK-5-13                1   0   0   0   2   1   2   0   0   1   2   0   2   1   2   1   1   1   1   1   1   0   2   0   2   1   1   1   0   1   1   2   1   0   0   2   0   1   1   1   1   1   1   2   2   2   2   2   2   1   0   1   1   1   1   0   2   1   1   2   2   1   0   2   0   0   1   1   2   1   2   0   1   1   0   2   2   1   0   1   0   2   1   2   1   1   2   1   1   0   2   2   1   1   1   1   0   1   0   0   0   1   1   1   0   2   1   1   2   1   2   0   1   0   1   1   2   2   1   1   1   2   1   2   2   2   0   0   2   0   1   1   1   2   1   2   0   2   1   1   0   1   1   1   1   1   2   1   2   2   0   1   0   1   0   0   1   2   1   2   2   1   0   1   0   1   1   0   1   1   0   1   2   1   1   2   0   1   2   2   1   2   1   2   1   0   2   1   1   1   2   1   2   2   1   1   0   1   2   0
 MK-5-14                1   0   0   0   2   2   2   0   0   1   2   1   2   1   2   1   1   1   1   1   1   0   2   0   2   1   1   1   0   1   1   2   1   0   0   2   1   1   1   1   0   1   1   2   1   2   2   1   2   1   1   1   1   1   1   0   2   1   1   2   2   1   0   2   0   1   1   1   2   1   2   1   1   1   1   2   2   1   0   1   0   2   1   2   0   1   1   2   1   0   2   2   2   0   1   1   0   0   0   0   0   1   1   1   1   2   0   1   2   1   2   0   1   0   1   1   2   2   1   1   1   2   1   1   1   2   0   0   2   0   1   1   1   2   1   2   1   2   1   1   0   1   2   1   1   2   2   1   2   1   1   1   0   1   0   1   1   2   1   2   2   2   0   1   0   1   0   0   1   1   0   1   2   1   1   2   0   1   2   1   2   2   1   2   1   0   2   0   1   1   1   1   2   2   1   1   0   1   1   0
 MK-5-15                2   0   0   1   2   2   1   0   0   1   2   1   2   1   2   1   1   1   1   1   1   0   1   1   1   1   1   1   0   1   1   2   1   0   0   1   1   0   1   2   0   1   1   2   1   1   2   1   2   1   2   1   1   1   1   0   2   0   1   2   2   0   0   2   0   1   1   1   2   1   2   0   1   1   1   2   2   0   0   1   1   2   1   2   0   2   1   2   1   1   2   1   2   0   1   1   1   0   1   0   0   0   1   1   1   1   0   1   2   1   1   0   1   0   1   1   2   1   1   1   1   2   1   1   1   2   0   0   2   0   2   1   0   2   1   2   1   2   0   1   0   1   2   1   1   2   2   1   2   0   1   1   0   1   0   1   1   2   0   2   1   2   0   1   0   0   0   0   0   1   0   1   2   1   1   2   0   1   2   1   2   2   1   1   1   1   2   0   1   1   1   1   2   2   0   0   0   1   1   0
 MK-5-16                2   0   0   1   1   2   1   0   1   0   2   0   1   1   2   1   1   1   1   1   1   0   1   2   1   1   0   1   0   1   1   2   1   0   1   1   1   0   1   1   0   1   1   2   1   1   1   1   2   1   2   1   1   1   1   0   2   0   1   1   2   1   0   2   1   0   1   1   2   1   1   0   1   1   1   2   1   1   1   1   1   2   1   2   0   2   1   2   1   1   2   1   2   0   2   1   1   0   1   0   0   0   1   1   1   1   0   1   1   1   1   0   1   0   1   1   2   1   1   1   1   1   1   1   1   2   0   0   2   0   2   1   1   2   1   2   0   2   0   1   0   1   2   2   1   2   2   1   2   0   1   1   0   1   0   1   1   1   0   0   1   2   0   1   0   0   0   0   0   1   0   2   2   1   0   1   0   1   2   2   2   2   2   1   1   1   2   0   0   1   1   1   1   2   0   1   0   1   1   0
 MK-6-1                 1   2   1   1   0   1   1   1   0   1   0   0   1   1   1   1   0   1   2   1   1   1   0   0   1   0   0   1   1   1   0   0   1   1   0   1   0   1   1   2   1   1   1   1   2   1   2   1   2   0   1   2   1   1   0   0   1   1   1   1   0   0   1   1   0   2   1   1   0   0   1   1   0   0   1   2   1   1   0   1   2   2   2   1   1   2   1   2   1   0   2   2   1   1   1   2   2   2   0   2   1   1   1   1   1   1   1   1   1   1   1   0   2   0   1   0   2   1   1   0   1   1   2   0   1   1   0   0   1   1   2   1   1   2   2   1   1   2   0   2   0   0   2   2   2   1   0   2   2   2   2   0   2   1   2   2   1   1   2   2   1   1   0   0   2   1   1   1   1   2   1   0   1   2   1   0   1   1   1   1   2   1   0   0   2   2   2   0   1   1   0   1   0   0   1   0   1   1   1   0
 MK-6-2                 1   2   1   1   0   1   1   1   0   1   0   0   1   1   0   1   0   1   2   1   0   1   0   0   1   0   0   1   1   0   0   1   1   1   0   1   0   2   2   2   1   1   1   0   2   1   1   1   2   0   1   0   1   0   0   0   0   1   1   1   0   1   1   1   1   2   1   1   0   1   2   1   1   1   1   2   2   1   1   0   2   2   1   2   0   2   1   2   1   1   2   2   1   0   1   2   2   2   1   1   1   1   2   1   1   2   1   1   2   1   2   1   2   0   1   0   2   0   1   0   1   1   2   0   1   1   0   0   1   1   2   1   1   2   2   1   1   1   0   2   2   0   1   2   2   1   1   1   2   2   2   2   2   1   2   2   1   1   2   2   1   1   0   0   2   1   1   1   1   1   1   1   1   2   1   1   1   1   1   1   1   1   0   0   2   2   2   0   1   1   0   1   0   1   1   0   1   1   1   0
 MK-6-3                 1   2   0   1   0   1   1   1   1   0   0   0   1   1   0   1   0   1   2   1   1   1   0   0   1   0   1   1   1   1   0   1   1   1   0   0   0   2   2   2   1   1   1   0   2   1   0   1   2   0   1   1   1   0   0   1   1   1   1   1   1   1   1   1   1   2   1   1   0   1   2   1   1   2   0   2   2   1   2   1   2   2   2   2   0   2   1   2   1   1   2   2   1   0   1   2   2   1   1   1   1   1   2   2   1   2   1   1   2   0   2   1   2   0   1   0   1   0   1   0   1   1   2   0   2   1   1   0   1   1   2   1   1   2   0   1   2   1   0   2   2   0   1   2   2   1   1   1   2   2   2   2   1   1   2   2   1   0   2   2   1   1   1   0   2   1   1   1   1   1   1   1   1   2   1   1   1   1   1   1   1   1   1   0   2   2   1   0   1   1   0   1   0   1   1   0   1   1   1   1
 MK-6-4                 1   2   0   1   1   1   1   1   1   1   0   0   1   1   0   0   1   0   1   1   1   1   0   0   1   0   1   1   2   1   0   1   1   1   1   0   0   2   2   2   1   2   1   0   2   1   0   1   2   0   1   1   1   0   0   1   1   1   1   2   1   1   1   1   1   2   1   1   0   1   1   0   1   2   0   2   2   1   2   1   2   2   2   2   1   2   1   1   1   1   2   2   1   1   2   2   1   1   1   1   1   0   1   2   0   2   0   1   2   0   1   0   2   0   1   0   1   1   2   0   0   1   1   0   2   1   1   0   1   0   2   1   1   2   0   1   2   1   0   2   2   0   1   1   2   1   1   1   2   2   2   2   0   1   2   2   1   1   2   2   1   1   1   0   1   1   0   1   1   1   1   1   1   2   0   1   1   1   1   1   1   1   1   0   2   2   1   0   1   1   1   1   1   1   1   0   1   1   1   0
 MK-6-5                 1   2   0   2   1   1   1   1   2   1   0   0   1   1   0   1   1   0   1   1   1   2   0   0   1   0   2   1   2   1   0   1   1   1   1   0   0   2   2   2   1   2   1   0   2   1   0   1   2   0   1   1   0   0   0   1   1   1   1   2   1   1   2   1   1   1   1   1   0   1   0   1   1   2   0   2   2   1   2   1   2   2   2   2   1   2   1   1   1   1   2   2   1   1   2   1   1   1   1   1   0   0   2   2   0   1   0   1   1   1   1   0   1   0   2   1   1   1   1   0   0   1   1   0   2   2   1   0   1   0   2   1   1   2   0   1   1   1   0   2   2   0   1   1   1   1   1   1   2   1   2   2   0   1   2   2   1   1   2   1   1   1   1   0   1   1   0   1   1   1   1   1   1   2   0   2   1   1   1   1   1   1   1   0   2   2   1   0   0   1   0   1   0   1   1   0   1   2   1   0
 MK-6-6                 1   2   0   2   1   1   1   1   2   2   0   0   1   1   0   1   1   1   2   1   1   1   0   0   1   0   1   1   2   1   1   1   1   1   1   0   0   2   2   2   1   2   0   0   2   1   0   1   1   0   1   1   0   0   0   1   1   1   1   2   1   1   2   1   1   1   1   1   1   1   0   1   1   2   0   1   2   1   1   1   2   2   2   2   1   2   1   1   1   1   2   2   2   1   2   1   1   1   1   0   0   0   2   2   1   1   0   1   1   1   2   0   1   0   2   1   1   1   1   0   1   1   2   0   1   2   1   0   1   0   1   1   1   2   0   1   1   0   0   1   2   2   1   1   1   1   1   1   1   1   2   2   0   0   2   2   0   1   2   1   1   1   1   0   1   2   0   0   1   1   1   1   1   2   0   2   1   1   1   1   1   1   0   0   1   2   0   0   0   0   0   1   0   1   1   1   1   2   1   0
 MK-6-7                 1   2   0   1   1   1   1   1   2   2   0   0   1   1   0   1   1   1   2   1   1   1   0   0   0   0   1   1   0   1   1   1   1   1   1   0   0   2   2   2   0   2   2   0   1   1   0   2   1   0   1   1   0   0   0   2   1   1   1   2   1   1   2   1   1   0   0   1   1   1   0   1   1   2   0   1   2   1   2   0   2   2   2   2   1   2   1   1   2   1   2   2   2   1   2   0   0   1   1   0   0   0   2   2   1   1   0   1   1   1   2   0   1   2   2   1   1   1   1   0   1   1   2   0   1   2   1   0   1   1   1   1   1   2   0   1   1   1   0   1   1   1   1   1   0   1   1   1   1   0   2   1   1   0   2   2   0   1   2   1   1   1   0   0   1   2   0   0   1   1   1   1   0   2   1   1   1   1   1   1   1   1   0   0   1   2   0   1   0   0   1   1   0   1   2   1   1   2   2   0
 MK-6-8                 0   1   0   1   1   0   1   1   2   2   1   0   1   1   0   1   1   1   2   2   1   0   0   0   1   1   1   1   0   1   1   1   1   1   1   0   0   2   1   2   0   1   2   1   1   1   2   2   1   0   1   1   0   0   0   1   1   1   1   2   2   1   2   1   1   0   0   1   1   1   1   1   1   2   0   1   2   1   1   0   2   2   2   2   1   2   1   1   2   1   2   1   2   1   2   0   1   1   1   0   0   0   2   2   1   1   1   1   1   1   2   1   1   1   1   1   1   1   1   1   0   1   2   0   1   2   1   0   1   1   1   1   1   2   0   1   1   1   0   1   1   0   1   2   1   1   1   1   1   0   2   2   1   1   2   2   1   1   1   1   1   1   0   0   1   2   0   0   0   1   1   1   0   2   1   1   1   1   1   1   1   1   0   0   1   2   0   1   0   0   0   2   0   1   2   1   1   1   2   0
 MK-6-9                 0   1   0   1   1   0   1   1   2   2   1   0   0   1   0   1   0   1   2   2   1   0   0   1   1   2   1   1   0   1   1   1   1   1   1   0   0   2   1   2   0   1   1   1   1   1   2   2   1   0   1   1   0   0   0   1   1   1   0   2   2   2   2   1   1   0   0   1   2   2   1   0   1   1   1   0   2   1   0   1   1   2   2   2   1   1   1   2   2   1   2   1   2   1   2   0   1   1   1   0   0   0   1   2   1   1   1   1   1   1   1   0   1   1   1   1   1   1   1   1   0   1   2   0   1   1   1   0   1   1   1   1   1   2   1   1   1   2   0   2   1   0   1   2   1   1   0   1   1   1   2   2   2   0   2   1   2   1   1   1   1   1   0   0   1   2   0   0   1   1   2   0   0   2   1   1   1   1   1   1   1   1   1   0   1   2   0   1   0   0   0   1   0   1   2   0   1   1   2   0
 MK-6-10                0   1   0   1   1   1   1   1   2   2   1   0   1   1   0   1   1   1   2   2   1   0   0   2   1   2   1   1   0   1   1   1   1   1   1   2   1   2   1   2   0   1   1   2   1   1   1   2   1   1   1   1   1   1   0   1   1   1   0   1   2   2   1   1   0   0   0   2   2   2   1   0   1   1   1   0   2   0   0   1   1   2   2   2   1   1   1   2   2   1   2   0   2   1   2   0   1   1   1   1   0   0   1   2   1   1   2   1   1   1   1   1   2   1   1   1   1   1   1   1   0   1   2   0   1   1   1   0   0   1   1   1   1   2   1   1   1   2   0   2   1   1   1   2   1   1   0   1   2   1   2   2   2   0   2   1   2   1   1   1   1   0   0   0   1   1   0   1   1   1   2   0   0   2   1   1   1   1   1   1   1   1   1   0   1   2   0   1   0   0   0   1   0   1   2   0   1   1   2   0
 MK-6-11                0   1   0   1   1   1   1   1   2   2   2   0   1   1   2   1   1   1   2   1   1   0   0   2   2   2   1   1   0   1   1   1   2   1   1   1   1   1   1   2   0   1   1   2   1   1   1   1   1   1   0   1   1   1   0   1   1   1   1   1   0   2   1   1   0   0   0   2   2   1   1   1   1   1   1   0   2   0   0   1   1   2   2   2   1   1   1   2   2   1   2   0   1   1   2   0   1   1   1   1   0   0   0   2   1   1   2   1   1   1   1   2   2   1   1   1   1   0   0   1   0   1   2   0   2   1   1   0   1   1   1   0   1   1   1   0   0   1   0   2   0   1   2   2   1   1   0   1   1   1   2   2   2   0   2   1   1   1   0   1   0   0   0   1   1   1   0   1   1   1   0   0   0   2   0   1   1   2   1   1   2   0   1   0   1   2   0   0   1   0   0   1   0   1   2   0   1   1   2   0
 MK-6-12                0   1   0   1   1   1   1   1   2   2   2   0   1   1   1   1   1   1   2   1   1   0   1   1   2   2   1   1   0   2   1   1   2   1   1   1   0   1   1   2   0   1   1   2   1   0   1   2   1   1   0   1   1   1   0   1   1   1   1   1   1   1   1   1   0   0   0   2   2   0   1   1   1   1   2   0   2   0   0   1   1   2   2   2   1   1   1   2   1   1   2   0   1   1   2   0   0   1   1   1   0   0   0   2   1   1   2   1   1   1   1   2   2   1   0   1   2   0   0   1   1   1   2   1   2   1   1   0   1   1   2   0   1   1   1   0   0   1   0   2   0   1   2   2   1   1   0   0   1   1   2   2   2   1   2   1   1   1   0   1   0   1   0   1   0   2   0   1   1   1   0   0   1   2   0   1   1   2   2   1   2   1   1   0   1   2   0   0   1   0   0   1   1   0   1   0   0   1   2   0
 MK-6-13                0   0   0   1   1   1   1   1   2   2   2   0   1   2   1   1   1   1   2   1   1   1   1   0   2   2   1   1   1   2   1   2   2   1   1   1   0   1   1   2   1   1   1   2   1   0   1   2   1   1   1   1   0   1   0   1   0   1   1   2   2   0   1   1   0   0   0   2   2   0   1   1   1   1   2   0   2   0   0   1   1   2   2   2   1   1   2   2   1   1   1   0   1   0   2   0   0   1   1   2   0   0   0   2   2   2   0   1   2   0   1   2   2   1   0   1   2   0   1   1   1   1   2   1   2   2   1   0   1   1   2   0   1   1   1   0   0   1   0   1   1   1   2   2   1   1   0   1   2   1   2   2   1   1   2   1   2   1   0   1   1   1   0   1   0   1   0   0   1   2   0   0   1   2   0   1   1   2   2   1   2   2   1   0   1   1   0   1   1   0   1   1   1   0   1   0   0   1   2   0
 MK-6-14                0   0   0   1   1   0   1   1   1   2   2   0   1   2   1   1   1   2   2   0   1   2   0   0   2   2   1   1   1   2   1   2   0   1   1   1   0   1   1   2   1   1   1   2   1   0   1   2   0   1   1   1   0   1   0   1   0   1   1   2   2   0   2   0   1   0   1   2   2   1   1   1   1   1   2   1   2   0   0   1   1   2   1   2   0   2   2   2   1   1   1   0   2   0   2   0   0   1   1   2   0   0   0   2   2   2   0   1   2   0   1   2   1   1   1   1   2   0   1   0   1   1   1   1   1   2   1   0   1   1   2   0   1   0   1   1   0   1   0   1   1   1   2   2   1   1   0   1   2   1   2   1   1   1   2   1   2   1   0   1   1   1   0   1   0   1   0   1   1   2   0   1   1   2   1   1   1   1   2   1   2   2   1   0   1   1   0   1   1   0   1   1   1   0   0   0   0   0   2   0
 MK-6-15                0   1   0   1   1   0   1   1   1   2   2   0   1   2   1   1   1   2   2   0   1   2   0   0   1   2   1   1   1   2   1   2   0   1   1   1   0   2   1   2   1   2   1   2   1   1   1   1   0   1   1   0   0   1   0   1   0   1   1   2   2   1   1   0   1   0   2   1   2   1   1   2   1   1   2   2   2   0   0   1   1   2   1   2   0   1   2   2   1   0   1   0   2   1   2   0   0   1   1   2   0   1   0   1   1   2   0   0   2   0   1   2   1   0   1   1   1   0   0   0   1   1   1   1   1   2   1   0   1   1   2   0   1   0   1   0   0   2   1   1   1   1   2   2   0   0   0   1   2   1   2   1   1   1   2   1   2   1   0   1   1   1   0   1   0   1   0   1   1   2   1   1   1   2   1   1   0   1   2   1   2   2   1   0   1   1   1   1   1   0   1   1   1   0   0   0   0   0   1   0
 MK-6-16                0   1   0   1   1   0   1   1   1   2   2   0   1   1   1   1   1   2   2   0   1   1   0   0   1   2   1   1   1   2   1   1   0   1   1   2   0   2   1   1   1   2   1   2   1   1   1   1   0   2   2   0   0   1   0   1   0   1   1   2   2   1   1   1   1   0   2   1   1   1   1   2   1   0   2   2   2   0   0   1   2   2   1   2   0   1   2   1   1   0   1   0   2   1   2   0   0   1   1   2   0   0   0   2   1   1   0   0   1   0   1   1   1   1   1   1   1   1   0   0   2   1   1   1   1   2   1   0   1   1   1   0   2   1   1   1   0   2   1   1   0   1   2   2   0   0   0   1   2   1   1   1   1   0   2   1   2   1   0   1   1   1   0   1   0   1   0   1   2   2   1   1   1   2   1   1   0   1   2   1   2   2   1   0   1   1   1   1   1   0   2   1   1   0   0   0   0   1   1   1
 
!****************************************** Phenotypic Data **********************************************************
!-100.0 is resevred for missing phenotype
SimulatedTrait1         8.0821   11.1023    8.2211    9.2136    9.5285   10.6577    9.7050    9.3869   10.0698   10.3032    8.3919   10.0401   11.0984    9.8758    8.7615   10.8059    9.5491   10.0003   11.3902   11.0343   10.9182   10.1102   10.0002    9.1702   10.5478    8.6103   10.2588    8.0128    8.7675   10.8765   10.0932    9.2130    9.6145    9.3040    8.8214   10.0752    8.0537   10.9218   10.5302   11.1715   10.6526    9.9909   10.9473   10.8806    8.7074    9.9732    9.4200   10.2845   10.5066    8.8865    9.8810    8.2331   10.7753    9.9465   10.1991   11.2134    9.0808   10.1621    9.5001    9.5452   10.3800    9.1668   10.7814    9.8036   10.0029   11.1838    9.9565   10.4122   11.6711    9.3558   10.6559    9.6542   10.5058    8.9127   10.6952   10.5780   10.0716    9.5397   10.2806   10.8712   10.0655    8.0961   11.0551   10.6327   11.3842   10.3980    9.1330   10.5320   10.0667    9.8969   10.3863   10.7262    8.4535   12.1897   11.0718    9.6934    9.4886   10.6456   10.3584   11.1773   10.1787   10.7964   10.0220    8.1943   10.7874   10.9412   10.5160   10.2847   10.0367   10.3898    9.4336   10.9314   10.4508    9.5611   10.2754   10.7562    8.7444   10.5664   10.4204    9.0763   11.8395   10.1814   10.8118   10.6804   10.4805    9.5140   10.0734    9.7483    8.2757    8.2861    9.0866    9.7109    9.4245    8.3698   10.7494   10.7061    8.3999   11.0103    8.5726    9.6117    9.5403    7.5795   10.2614    9.4573   10.3686    9.1468   11.6294   10.1353    9.7289   11.2345    9.4187    8.7418   10.2411   10.5237   11.9412    8.9322   10.7998   10.6222    8.7131    9.1035    9.3152   10.6770    9.7657   10.7665   11.1336    9.8644   11.1358    9.4206    8.4069    9.9395    9.5784    8.6640   10.2914    9.2221    9.5260    7.7003   10.7552   10.1176   10.6264   10.0847    9.7082   11.0100    9.2278    9.9489   10.1959   10.2475   10.7869   10.1227    7.9873    9.8206    9.7750    8.8671    8.8163    9.5279    8.2283    9.0832   10.6056    9.2774   10.6860    8.2499
 
