# Supplementary material for: Inclusive Composite Interval Mapping of QTL by Environment Interactions in Biparental Populations
Source: PLoS One. 2015 Jul 10;10(7):e0132414. doi: 10.1371/journal.pone.0132414 (PMC4498613; doi:10.1371/journal.pone.0132414)
Supplement: S2 File — (ZIP) [file pone.0132414.s002.zip › F2 population/e=1/run_00025.met]

!**********************Note: lines staring with "!" are remarks and will be ignored in the program********************
!*********************************General Information**********************************
!Assuming F1 = P1 x P2, populations available in QTL IciMapping are: 
!  1, P1BC1F1 = P1 x F1, the first backcrossing where P1 is used as the recurrent parent;
!  2, P2BC1F1 = P2 x F1, the first backcrossing where P2 is used as the recurrent parent;
!  3, F1DH, F1-derived doubled haploids; 
!  4, RIL or F1RIL, recombination inbred lines through the repeated selfing of F1;
!  5, P1BC1RIL, recombination inbred lines through the repeated selfing of P1BC1F1;
!  6, P2BC1RIL, recombination inbred lines through the repeated selfing of P2BC1F1;
!  7, F2, the selfing generation of F1;
!  8, F3, the selfing generation of F2;
!  9, P1BC2F1, the second backcrossing where P1 is used as the recurrent parent; 
! 10, P2BC2F1, the second backcrossing where P2 is used as the recurrent parent;
! 11, P1BC2RIL, recombination inred lines through the repeated selfing of P1BC2F1; 
! 12, P2BC2RIL, recombination inred lines through the repeated selfing of P2BC2F1; 
! 13, P1BC1F2, the selfing generation of P1BC1F1; 
! 14, P2BC1F2, the selfing generation of P2BC1F1; 
! 15, P1BC2F2, the selfing generation of P1BC2F1; 
! 16, P2BC2F2, the selfing generation of P2BC2F1; 
! 17, P1BC1DH, P1BC1F1-derived doubled haploids; 
! 18, P2BC1DH, P2BC1F1-derived doubled haploids; 
! 19, P1BC2DH, P1BC2F1-derived doubled haploids; 
! 20, P2BC2DH, P2BC2F1-derived doubled haploids; 
   7      !Mapping Population (see remarks above)
   2      !Mapping Function (1 for Kosambi; 2 for Haldane; 3 for Morgan)
   2      !Marker Space Type (1 for intervals; 2 for positions)
   1      !Marker Space Unit(1 for centiMorgans; 2 for Morgan)
   6      !Number of Chromosomes (or Linkage Groups)
 200      !Size of the mapping population
   1      !Number of environments
 
!***************************************** Chromosomes and Linkage Maps **********************************************
!Chromosome                 NumMarkers
-CH1                        16
-CH2                        16
-CH3                        16
-CH4                        16
-CH5                        16
-CH6                        16
!Linkage map (Marker name followed by position or the interval length)
 MK-1-1                1     0.000
 MK-1-2                1    10.000
 MK-1-3                1    20.000
 MK-1-4                1    30.000
 MK-1-5                1    40.000
 MK-1-6                1    50.000
 MK-1-7                1    60.000
 MK-1-8                1    70.000
 MK-1-9                1    80.000
 MK-1-10               1    90.000
 MK-1-11               1   100.000
 MK-1-12               1   110.000
 MK-1-13               1   120.000
 MK-1-14               1   130.000
 MK-1-15               1   140.000
 MK-1-16               1   150.000
 MK-2-1                2     0.000
 MK-2-2                2    10.000
 MK-2-3                2    20.000
 MK-2-4                2    30.000
 MK-2-5                2    40.000
 MK-2-6                2    50.000
 MK-2-7                2    60.000
 MK-2-8                2    70.000
 MK-2-9                2    80.000
 MK-2-10               2    90.000
 MK-2-11               2   100.000
 MK-2-12               2   110.000
 MK-2-13               2   120.000
 MK-2-14               2   130.000
 MK-2-15               2   140.000
 MK-2-16               2   150.000
 MK-3-1                3     0.000
 MK-3-2                3    10.000
 MK-3-3                3    20.000
 MK-3-4                3    30.000
 MK-3-5                3    40.000
 MK-3-6                3    50.000
 MK-3-7                3    60.000
 MK-3-8                3    70.000
 MK-3-9                3    80.000
 MK-3-10               3    90.000
 MK-3-11               3   100.000
 MK-3-12               3   110.000
 MK-3-13               3   120.000
 MK-3-14               3   130.000
 MK-3-15               3   140.000
 MK-3-16               3   150.000
 MK-4-1                4     0.000
 MK-4-2                4    10.000
 MK-4-3                4    20.000
 MK-4-4                4    30.000
 MK-4-5                4    40.000
 MK-4-6                4    50.000
 MK-4-7                4    60.000
 MK-4-8                4    70.000
 MK-4-9                4    80.000
 MK-4-10               4    90.000
 MK-4-11               4   100.000
 MK-4-12               4   110.000
 MK-4-13               4   120.000
 MK-4-14               4   130.000
 MK-4-15               4   140.000
 MK-4-16               4   150.000
 MK-5-1                5     0.000
 MK-5-2                5    10.000
 MK-5-3                5    20.000
 MK-5-4                5    30.000
 MK-5-5                5    40.000
 MK-5-6                5    50.000
 MK-5-7                5    60.000
 MK-5-8                5    70.000
 MK-5-9                5    80.000
 MK-5-10               5    90.000
 MK-5-11               5   100.000
 MK-5-12               5   110.000
 MK-5-13               5   120.000
 MK-5-14               5   130.000
 MK-5-15               5   140.000
 MK-5-16               5   150.000
 MK-6-1                6     0.000
 MK-6-2                6    10.000
 MK-6-3                6    20.000
 MK-6-4                6    30.000
 MK-6-5                6    40.000
 MK-6-6                6    50.000
 MK-6-7                6    60.000
 MK-6-8                6    70.000
 MK-6-9                6    80.000
 MK-6-10               6    90.000
 MK-6-11               6   100.000
 MK-6-12               6   110.000
 MK-6-13               6   120.000
 MK-6-14               6   130.000
 MK-6-15               6   140.000
 MK-6-16               6   150.000
!*********************************** Marker Types ********************************************************************
!Co-dominant marker: When heterozygote F1 is present, P1 is coded as 2, F1 is coded as 1, and P2 is coded as 0; Otherwise, P1 is coded as 2, and P2 is coded as 0. 
!Dominant marker: When heterozygote F1 is present, P1 and F1 are coded as 12, and P2 is coded as 0; Otherwise, P1 is coded as 2, and P2 is coded as 0.  
!Recessive markers: When heterozygote F1 is present, P1 is coded as 2, and F1 and P2 are coded as 10; Otherwise, P1 is coded as 2, and P2 is coded as 0. 
!Missing marker is coded as -1. 
 MK-1-1                 1   1   1   0   2   1   1   0   1   1   1   1   1   0   2   2   0   1   0   2   1   2   1   1   1   0   1   1   1   2   2   1   1   1   1   1   0   1   1   1   1   1   0   0   1   1   1   1   2   0   1   2   1   2   2   1   1   0   1   2   1   1   0   2   1   2   1   2   1   2   2   1   1   1   0   1   1   1   1   1   2   1   1   0   0   1   2   0   1   1   2   2   2   2   1   1   0   1   1   1   1   0   0   1   0   2   1   1   1   2   0   1   2   1   0   1   1   1   2   0   0   0   0   1   1   1   2   2   1   1   0   2   1   0   1   1   2   1   0   1   1   1   0   1   1   1   0   0   1   0   1   0   0   1   0   2   2   2   1   2   1   1   0   0   1   1   1   1   2   1   0   2   2   2   1   0   0   2   1   1   1   1   2   0   2   0   0   1   1   1   0   0   1   0   1   1   1   1   0   0
 MK-1-2                 1   1   1   0   2   1   1   0   2   1   2   0   1   0   2   2   0   1   0   2   1   1   2   1   1   0   1   1   1   2   2   1   1   1   1   1   0   1   1   1   1   1   0   0   1   1   1   1   1   0   1   2   1   2   2   1   1   0   1   2   0   1   0   2   1   2   1   2   1   2   2   1   1   1   0   1   1   1   1   1   2   1   1   0   0   1   2   0   2   1   2   2   2   2   1   1   0   1   1   1   1   0   0   1   0   2   1   1   1   2   0   1   2   1   0   1   0   1   2   0   0   0   0   0   1   1   1   1   1   0   0   2   1   0   2   2   2   1   0   1   1   1   0   1   1   1   0   0   1   0   1   0   0   1   0   2   2   2   1   1   1   1   0   0   1   1   1   1   2   1   0   2   2   2   0   0   0   2   1   0   1   1   2   0   2   0   0   1   1   1   1   0   1   1   1   1   1   1   0   1
 MK-1-3                 1   2   1   0   2   1   1   0   2   1   2   0   1   0   2   2   1   1   0   2   2   1   1   1   1   0   1   1   1   2   2   1   0   1   1   1   0   1   2   1   1   1   0   0   1   2   1   1   1   0   1   2   0   2   2   1   1   1   2   2   1   1   2   2   1   2   1   2   1   1   2   1   1   2   0   1   0   1   1   1   2   1   2   0   0   1   2   0   2   1   1   2   1   2   1   1   0   1   1   1   1   0   0   1   1   1   1   1   1   2   0   1   2   1   0   1   0   1   1   0   0   0   1   0   1   1   1   1   2   0   0   2   1   0   2   2   2   1   1   1   1   1   0   1   0   1   0   0   1   1   1   0   0   1   0   2   2   2   1   0   1   1   0   0   1   1   1   1   2   1   0   2   2   2   0   2   0   2   1   0   1   1   1   0   1   0   0   1   1   1   1   0   1   1   1   1   1   1   0   1
 MK-1-4                 2   2   1   0   1   1   1   0   1   1   2   0   1   0   2   2   1   1   0   2   2   1   1   1   1   0   1   1   1   2   2   1   0   1   0   1   0   1   1   2   2   1   0   0   1   2   1   1   1   0   1   1   0   1   2   2   1   1   2   2   0   1   2   2   1   2   1   2   0   1   2   1   0   2   0   1   0   0   1   0   2   1   1   0   0   1   2   0   2   0   1   2   1   2   2   1   0   1   1   1   1   0   0   1   1   1   1   1   1   1   0   1   2   1   0   0   0   1   1   0   1   0   1   1   1   1   1   1   2   0   0   2   1   0   2   2   1   1   1   1   1   1   0   2   0   1   0   0   0   1   1   0   1   2   1   2   2   2   0   1   1   2   0   0   1   1   1   1   2   2   0   2   2   2   1   2   1   1   1   0   1   1   1   1   1   0   0   1   1   1   1   0   1   0   1   0   1   1   1   1
 MK-1-5                 2   1   1   0   1   1   2   0   1   1   2   0   1   0   2   2   1   1   1   2   2   1   1   1   1   0   1   1   1   1   2   1   0   1   0   1   0   1   1   2   2   1   1   1   1   2   1   1   2   0   1   2   0   1   2   2   1   1   2   2   0   0   2   2   1   2   1   2   1   1   2   1   0   2   0   1   1   0   1   0   2   1   0   0   2   1   2   0   2   0   1   2   2   2   2   1   0   1   1   2   1   2   0   1   0   1   1   1   1   1   0   1   2   0   0   0   0   1   0   0   1   0   1   1   1   2   1   1   2   1   0   2   1   1   2   2   1   1   1   1   1   1   2   2   0   1   0   1   0   1   2   1   1   2   1   2   2   2   0   1   1   2   0   0   1   1   1   0   2   2   0   2   2   2   1   2   1   1   1   0   1   1   1   1   1   0   0   1   0   1   1   1   1   0   1   0   1   1   1   1
 MK-1-6                 2   1   1   0   2   1   2   0   1   1   2   0   1   0   2   2   1   1   1   2   1   1   1   1   1   0   1   1   1   1   2   1   0   1   1   1   0   1   1   2   2   2   1   0   1   2   1   1   2   0   1   2   0   1   1   2   1   2   2   2   0   0   2   2   1   2   1   1   1   1   2   1   0   2   0   1   1   0   1   1   2   1   0   0   1   1   2   1   2   0   1   2   1   1   2   0   0   1   1   2   1   2   0   1   0   1   1   1   1   1   0   1   2   0   0   0   1   1   0   0   1   0   2   0   0   2   1   1   2   1   0   2   1   0   2   2   0   2   1   1   1   1   2   2   0   1   0   1   0   0   2   1   1   1   2   2   1   2   0   1   1   2   0   0   0   1   0   1   2   2   0   2   2   1   1   2   1   1   1   0   1   1   1   2   0   0   0   0   0   0   1   1   1   0   1   0   1   1   1   1
 MK-1-7                 2   1   1   1   2   2   2   0   1   1   1   0   1   0   1   2   2   1   1   2   1   1   1   1   1   0   1   2   1   1   1   1   0   2   1   0   0   2   1   2   2   2   1   0   1   1   1   1   2   1   1   2   1   1   1   2   1   2   2   2   0   1   2   1   2   2   1   1   1   1   2   1   0   1   0   1   1   0   1   1   2   1   0   1   2   1   1   1   2   0   1   1   1   1   2   0   1   1   0   2   1   2   0   1   0   1   1   1   1   1   0   0   2   0   0   1   1   1   2   1   1   0   2   0   0   2   1   0   2   1   0   2   1   0   2   1   0   2   2   1   1   1   2   2   0   1   0   1   0   0   1   1   1   1   2   1   1   2   0   1   0   1   0   0   0   1   0   1   2   2   0   2   2   1   2   2   1   1   1   0   1   1   1   2   0   0   0   0   0   1   1   1   1   0   1   0   1   1   1   1
 MK-1-8                 1   1   1   1   1   2   1   0   1   1   1   0   1   1   1   2   2   1   0   2   1   1   1   2   1   0   2   2   2   2   1   1   1   2   1   0   0   2   1   2   2   2   1   1   1   1   0   2   2   1   1   2   1   1   1   2   2   2   2   1   0   1   2   0   2   2   1   1   2   1   1   1   0   1   0   1   1   0   1   2   2   1   1   1   2   1   1   2   2   0   1   1   1   1   2   0   1   1   0   1   2   2   0   1   0   1   1   1   1   1   1   0   2   0   0   1   1   1   2   1   2   0   2   0   0   2   1   0   2   2   0   2   1   0   2   2   0   2   1   1   0   0   2   2   0   1   1   1   0   0   1   1   0   1   2   1   2   2   0   1   0   1   1   0   0   1   1   2   2   2   0   2   2   1   2   2   1   1   1   0   1   1   1   2   0   0   0   0   0   1   1   1   1   0   1   0   1   0   1   1
 MK-1-9                 1   1   0   1   1   2   1   0   0   1   0   1   2   1   1   2   1   1   0   2   1   1   0   2   1   0   2   2   2   2   1   1   1   2   1   0   0   2   0   2   2   2   1   1   1   1   0   2   2   1   1   2   1   1   1   2   2   2   2   1   1   1   2   0   2   2   1   1   2   2   1   1   0   2   0   1   0   0   0   2   2   1   1   1   2   0   1   2   2   0   0   1   1   0   2   0   1   1   0   1   2   2   1   1   0   1   1   0   1   2   1   1   2   0   0   1   0   2   2   1   2   1   2   1   0   2   1   0   2   2   0   2   2   0   2   2   0   1   1   1   0   0   1   2   1   1   1   1   0   0   1   1   0   1   2   1   1   2   1   1   0   1   1   1   0   0   1   2   2   2   0   2   2   1   2   1   1   1   1   1   0   1   1   1   0   0   0   0   0   1   1   1   2   0   1   0   1   0   1   1
 MK-1-10                1   1   0   1   1   2   1   0   0   1   0   1   2   1   2   2   1   1   0   2   1   1   0   2   1   0   2   1   1   2   1   1   1   1   1   1   1   2   0   2   2   2   1   0   1   1   0   1   2   0   1   2   2   0   1   2   2   1   2   1   1   1   2   0   2   2   1   1   2   2   1   1   0   2   0   1   0   0   0   2   1   1   1   1   2   0   1   2   1   0   0   2   1   0   2   0   1   1   0   2   2   2   1   1   0   1   1   0   1   2   1   1   1   0   1   1   0   1   1   2   1   1   2   1   0   1   1   0   2   2   0   2   2   0   2   2   1   1   1   1   0   0   1   2   1   1   1   0   0   0   1   1   0   1   1   2   1   1   1   1   0   1   1   1   0   0   1   2   2   2   0   2   2   1   1   1   1   2   1   1   0   1   1   1   0   0   0   0   1   1   2   1   2   1   1   1   1   0   1   1
 MK-1-11                1   1   0   1   2   2   1   0   0   1   1   0   2   1   2   2   1   1   0   1   1   1   1   2   1   0   1   1   1   2   1   2   1   1   0   1   1   2   0   2   2   1   2   2   0   1   0   1   2   1   1   2   2   0   1   1   2   1   2   1   1   1   2   0   2   2   1   1   2   2   1   1   1   2   0   0   0   0   0   2   1   2   1   1   2   0   1   2   1   0   0   2   0   0   2   0   1   1   0   1   2   2   1   0   0   1   2   0   0   2   0   2   1   0   2   1   0   1   1   2   1   1   0   1   1   2   0   0   2   2   1   2   2   0   2   2   1   1   1   1   1   0   1   2   1   1   1   0   0   0   1   1   0   1   1   2   0   1   0   1   0   1   1   1   0   0   1   2   2   2   1   2   2   1   1   1   0   2   1   1   1   1   1   1   0   0   0   0   1   1   2   1   2   1   1   1   1   0   1   1
 MK-1-12                1   1   0   1   2   2   1   0   0   1   1   0   2   1   1   2   1   0   1   1   1   0   1   2   2   1   1   2   0   2   1   1   0   1   0   1   1   2   0   2   2   1   2   1   0   2   0   1   1   1   0   1   2   0   1   1   2   1   2   1   1   1   2   0   2   2   1   1   1   2   1   1   0   2   1   0   0   0   1   2   1   2   1   1   2   0   1   2   1   0   0   2   0   0   2   0   1   1   0   1   1   2   1   0   1   1   2   1   0   2   0   2   1   0   2   2   0   1   0   2   1   1   0   1   2   2   0   0   1   1   1   2   2   0   1   2   1   1   1   1   1   0   2   2   1   1   1   1   0   1   1   1   0   2   1   2   1   1   0   1   1   2   0   1   0   0   2   2   2   1   1   2   2   1   1   1   0   2   1   1   1   1   1   1   0   0   1   0   1   1   2   1   2   1   1   1   1   0   1   1
 MK-1-13                1   1   0   1   2   2   1   1   0   1   1   1   2   1   1   2   1   0   1   1   1   0   1   2   2   2   0   2   0   2   1   1   0   0   0   1   1   2   0   2   2   1   2   1   0   2   0   1   1   1   0   1   2   0   1   1   2   1   2   1   1   1   2   1   2   2   1   1   1   2   1   1   0   2   1   0   0   0   1   2   1   2   1   1   0   0   1   2   1   0   0   2   0   0   2   1   1   1   0   0   1   2   1   0   1   1   2   1   0   2   1   2   1   0   2   2   0   2   0   1   1   1   0   1   2   2   0   0   2   1   1   1   2   1   1   2   1   1   1   1   1   0   2   2   1   1   1   1   1   1   1   0   0   2   0   2   1   1   0   1   1   2   0   1   0   0   2   2   2   1   1   2   2   1   1   1   0   2   1   2   1   1   1   1   0   0   1   1   1   2   1   1   2   2   1   2   0   0   1   1
 MK-1-14                0   1   0   1   2   2   0   1   0   1   1   1   1   1   1   1   1   0   1   1   1   0   1   2   2   2   0   2   0   2   1   1   0   0   0   1   2   2   0   1   1   1   2   1   0   2   1   1   1   1   0   1   2   0   1   1   1   0   2   1   1   0   2   1   2   2   1   1   1   2   1   1   0   2   1   0   1   0   1   2   1   2   1   1   0   0   1   1   1   0   0   2   0   0   2   1   1   1   0   1   1   2   1   0   1   1   2   1   0   2   1   2   1   0   2   2   1   1   0   1   1   1   0   1   1   2   0   1   2   1   1   1   2   1   1   2   1   1   1   1   1   0   1   1   1   1   1   0   1   2   1   0   0   2   0   2   1   1   1   2   1   1   0   1   0   0   2   2   2   1   1   1   2   1   1   1   0   2   0   2   1   2   0   1   1   0   1   2   0   2   2   1   2   1   1   2   0   0   2   1
 MK-1-15                0   1   0   2   2   2   0   1   0   1   1   1   1   0   1   1   1   0   1   1   1   0   1   2   1   2   0   2   1   2   1   1   0   0   0   1   2   2   0   1   1   1   2   2   0   2   1   1   1   1   0   1   2   0   1   1   1   0   1   2   1   0   2   1   2   1   2   1   2   1   1   1   1   2   0   0   1   0   1   2   1   2   1   1   0   0   1   1   1   1   0   2   0   0   2   0   1   1   0   2   1   2   0   0   2   1   2   0   0   2   1   2   1   0   2   2   1   1   0   1   1   1   0   1   1   2   0   1   2   1   1   2   2   1   1   2   1   1   2   2   1   0   1   1   0   1   1   1   1   2   1   1   0   1   0   2   1   1   1   2   1   1   0   1   0   0   2   2   2   1   0   1   2   1   1   1   0   2   0   2   1   2   0   1   1   0   1   2   0   2   2   1   2   1   1   2   0   1   2   1
 MK-1-16                0   1   0   2   2   2   0   1   1   0   1   1   1   0   1   2   1   0   1   1   1   0   1   2   1   2   0   2   1   2   2   1   0   0   1   1   2   2   1   1   0   1   2   2   0   2   1   1   1   1   0   1   2   1   1   2   2   2   1   2   1   1   2   1   2   1   2   1   2   1   1   1   1   1   1   0   1   0   1   2   0   2   1   1   0   0   0   1   1   2   0   2   0   0   2   0   1   1   0   1   1   1   1   0   2   1   0   0   1   2   1   1   1   0   2   2   1   1   0   1   1   0   0   1   1   2   0   1   2   1   1   2   2   1   1   2   1   1   2   2   1   0   1   1   0   1   1   1   1   2   2   2   0   1   0   2   1   1   1   2   1   1   0   0   1   0   2   1   2   1   0   1   2   1   1   1   0   2   1   2   1   2   0   1   1   1   1   2   0   2   2   1   2   2   1   2   0   2   1   1
 MK-2-1                 0   2   1   1   2   1   2   1   2   0   1   2   1   1   1   0   1   1   2   2   1   1   0   1   1   2   1   0   0   1   1   2   1   1   2   1   2   0   0   1   1   0   1   1   0   2   1   1   0   1   0   1   1   2   0   1   2   1   0   2   1   1   2   1   1   1   2   0   0   1   1   1   1   1   0   2   0   2   1   0   1   2   1   1   0   2   2   1   0   1   1   0   0   2   2   1   2   1   0   2   2   0   0   1   1   2   1   1   1   1   1   0   2   0   1   0   1   2   1   2   1   2   1   2   1   0   0   0   0   0   0   1   1   1   1   1   1   1   1   1   0   2   0   0   0   2   1   0   2   1   2   2   2   1   0   1   1   1   1   1   1   2   1   1   1   1   2   1   2   1   1   2   1   1   1   2   0   1   1   1   2   1   0   0   1   1   1   1   1   1   0   0   1   2   1   2   1   0   0   1
 MK-2-2                 0   2   1   1   1   1   2   2   2   0   0   2   1   1   1   0   1   1   2   2   2   1   0   1   1   2   1   0   0   1   1   2   1   1   1   1   2   0   0   1   1   0   1   1   0   2   0   1   0   1   0   1   2   1   0   1   2   2   0   2   1   0   2   1   1   1   2   0   0   1   1   1   1   1   1   2   0   2   1   0   1   2   1   1   0   2   2   1   1   1   1   1   0   2   2   1   2   0   0   2   2   1   1   1   0   1   1   1   0   1   1   0   2   1   1   0   1   2   1   2   1   1   1   1   1   0   0   0   0   0   0   1   1   1   1   1   1   1   1   1   0   2   0   0   0   2   1   0   2   0   2   2   2   1   0   1   1   1   1   1   0   2   1   1   1   1   2   1   2   1   1   2   1   1   1   1   0   1   1   1   2   1   0   0   0   0   1   2   1   1   0   0   1   2   2   2   1   0   0   0
 MK-2-3                 1   1   2   1   1   0   2   2   2   0   0   2   1   1   1   0   1   1   2   2   2   1   1   1   1   2   1   0   0   1   1   2   1   1   1   1   2   0   1   1   1   0   1   1   0   2   0   1   0   1   0   0   2   1   0   1   2   2   0   2   1   0   2   1   1   0   2   0   0   1   0   1   0   1   1   1   0   2   1   0   1   2   1   1   0   2   2   1   1   1   1   1   0   2   2   1   2   1   0   1   2   1   0   1   1   1   1   1   0   1   1   0   2   1   1   0   1   1   1   2   1   1   2   1   0   0   0   0   0   1   1   1   1   1   1   1   1   1   2   1   1   2   0   0   0   2   1   0   2   0   2   2   2   1   0   1   1   1   1   1   1   2   1   1   1   2   2   1   2   1   1   2   1   1   1   1   0   1   1   2   2   1   0   0   0   1   1   2   1   1   0   0   1   2   1   1   2   0   0   0
 MK-2-4                 1   1   2   1   1   1   2   2   2   1   0   1   1   1   2   0   1   1   2   2   2   1   1   1   1   2   1   1   0   1   1   2   1   0   0   1   2   0   1   0   1   1   1   1   0   2   0   1   0   2   1   0   2   1   1   1   2   1   0   1   1   1   2   1   1   0   2   0   1   1   0   1   0   1   1   1   0   2   1   1   1   2   1   1   1   2   1   1   1   1   1   1   0   2   1   0   0   1   0   1   1   0   0   1   2   1   1   0   0   1   1   1   1   1   1   0   1   1   1   2   0   1   2   1   0   0   0   0   0   1   1   1   1   2   1   1   1   1   2   1   1   2   1   0   0   2   1   0   1   0   2   2   2   1   0   1   1   1   1   1   1   2   1   2   1   2   2   2   2   1   1   2   1   1   1   2   0   1   1   2   0   1   0   0   0   1   1   2   1   1   0   0   2   2   1   1   2   1   0   0
 MK-2-5                 2   1   2   1   1   1   2   1   2   1   0   1   1   1   2   0   1   1   2   2   2   1   1   2   1   2   1   1   0   1   1   2   2   0   0   0   2   0   1   0   1   1   1   1   1   1   0   1   0   2   2   0   2   1   1   1   1   1   1   2   1   1   2   1   0   1   2   0   0   1   1   1   0   1   1   1   0   2   1   1   1   2   1   1   1   1   1   1   1   1   1   1   0   2   1   1   0   1   0   1   1   1   0   2   2   2   1   0   0   0   1   1   1   1   2   0   1   1   1   2   0   1   2   1   1   0   1   0   0   1   1   1   1   2   0   2   2   1   2   1   0   2   1   0   0   2   2   0   1   0   2   2   2   1   1   1   2   2   1   1   1   2   1   2   1   1   1   2   2   1   1   1   1   1   2   2   0   1   2   1   0   1   1   0   0   1   1   2   1   1   0   0   2   2   1   1   2   2   0   0
 MK-2-6                 2   1   2   2   1   1   1   1   2   1   0   1   2   2   2   0   0   1   2   2   2   1   2   2   2   2   1   1   0   1   1   2   1   0   0   1   2   0   1   1   1   1   0   1   1   1   1   1   0   1   2   0   2   1   1   1   1   1   1   2   1   1   2   1   0   1   2   0   0   2   0   2   0   1   1   1   1   2   1   0   1   2   1   1   1   1   1   2   2   1   1   1   0   2   1   1   0   1   0   0   0   1   0   1   2   2   0   1   0   0   1   1   1   2   1   0   1   1   1   2   0   1   2   1   1   0   1   0   0   1   1   1   1   2   0   2   2   1   2   1   0   2   2   0   0   2   2   0   0   0   2   2   2   1   1   1   2   1   1   2   0   1   2   2   1   2   1   2   1   1   1   1   0   1   2   2   1   1   1   1   0   1   1   0   0   1   1   2   1   1   0   0   2   2   1   2   2   2   1   1
 MK-2-7                 1   1   2   1   1   1   1   1   2   1   0   1   2   2   2   0   0   2   2   2   2   1   2   1   2   2   1   0   0   1   1   2   1   0   1   1   2   0   1   1   0   1   1   1   1   1   1   1   0   1   2   0   2   1   1   2   0   1   1   2   1   1   2   1   0   1   2   1   0   2   0   2   0   1   1   1   1   2   1   0   1   2   1   2   2   2   1   2   2   1   2   1   0   1   1   1   0   1   0   0   0   1   0   0   2   2   0   1   0   0   1   1   1   2   1   1   1   0   0   2   0   1   1   1   1   0   1   0   1   1   1   2   1   2   0   2   2   1   2   0   0   2   2   0   1   1   2   1   0   1   2   2   2   1   1   1   2   1   1   2   0   1   2   2   1   2   1   2   2   1   2   1   0   1   2   2   2   1   1   2   0   1   1   0   0   0   1   2   1   1   0   0   2   2   1   2   2   2   1   0
 MK-2-8                 1   1   2   1   1   1   1   1   2   1   0   1   2   2   2   0   0   1   2   1   2   1   2   1   2   2   1   0   0   1   1   2   2   0   1   1   2   0   1   1   1   1   1   2   1   1   1   1   0   1   2   0   2   1   1   2   0   1   1   2   1   1   2   0   0   2   2   1   0   2   0   2   0   1   1   1   1   2   1   1   1   2   1   2   2   2   1   2   1   1   2   1   0   1   1   0   1   1   0   0   0   1   0   0   2   2   0   1   0   0   1   1   0   2   1   1   2   0   0   1   0   1   1   1   1   0   1   0   1   1   1   2   1   2   0   2   2   1   2   0   1   2   2   0   1   1   1   1   0   1   2   2   2   1   1   1   2   1   1   2   0   0   2   2   1   2   1   2   2   1   2   1   1   1   2   2   2   1   1   1   0   1   1   0   1   0   1   2   1   1   0   0   2   1   1   2   2   2   1   1
 MK-2-9                 1   1   2   1   2   1   0   1   2   1   0   0   2   2   2   0   0   1   2   0   1   1   2   1   2   1   1   0   0   1   2   1   2   0   2   0   2   0   0   1   1   2   1   2   1   1   1   1   0   0   2   0   2   1   1   1   0   1   1   2   1   1   2   0   0   2   2   1   1   2   0   2   0   1   1   1   1   2   2   1   1   2   1   2   2   2   1   1   1   1   2   1   1   1   1   0   1   1   0   0   0   1   0   0   2   1   0   1   0   0   1   1   0   2   1   1   2   0   0   1   0   1   1   0   1   1   1   0   1   1   1   2   1   1   0   2   2   1   2   0   1   2   2   0   1   1   2   1   0   1   1   2   2   1   1   1   2   1   1   2   0   0   2   1   2   0   1   2   2   1   2   1   1   2   2   2   2   1   0   0   0   1   2   0   1   0   2   2   1   0   0   0   2   1   1   2   2   2   1   2
 MK-2-10                1   1   1   1   1   1   1   1   2   1   0   1   2   2   2   0   0   1   2   1   1   2   2   1   1   0   1   1   1   0   1   1   2   0   1   0   2   0   0   1   1   2   1   2   1   1   1   1   0   1   2   0   0   0   1   1   0   1   0   2   1   1   2   0   0   1   2   1   2   2   0   2   0   1   1   1   1   2   2   1   1   1   1   2   2   1   1   1   1   1   2   1   1   1   2   0   1   2   0   1   0   2   0   0   2   1   0   1   0   0   1   1   0   2   1   1   2   1   0   1   0   1   1   1   1   1   1   0   1   1   1   2   1   1   0   2   1   2   2   0   2   2   2   0   1   2   2   1   0   1   1   2   2   0   1   1   2   1   1   2   0   0   2   1   2   0   2   2   1   1   2   1   1   2   2   2   2   1   0   0   1   1   2   0   1   0   2   2   1   0   0   0   2   1   1   2   2   2   1   2
 MK-2-11                1   1   1   1   1   1   1   1   2   1   0   2   2   2   1   0   0   2   2   1   0   2   2   2   1   0   1   0   1   0   1   1   2   0   1   0   2   0   0   0   1   2   1   2   1   1   1   1   0   1   2   0   0   0   1   1   0   1   0   2   1   1   2   0   0   1   1   1   1   2   0   2   0   1   1   1   1   2   2   1   1   1   2   2   2   1   1   2   1   1   2   2   1   1   2   1   2   2   0   1   0   2   0   0   1   1   0   1   0   0   1   1   0   2   1   1   2   1   0   1   0   2   1   1   1   1   1   0   1   1   1   2   1   0   1   2   1   0   2   0   2   2   2   0   1   2   1   1   0   1   1   2   2   0   1   1   2   1   0   2   1   0   1   1   1   0   2   2   1   1   2   1   1   2   2   2   2   1   0   0   1   1   1   0   1   1   2   2   1   0   0   0   2   1   2   2   2   2   1   2
 MK-2-12                1   1   1   0   2   1   1   1   2   0   0   2   2   2   1   0   0   2   2   1   0   2   2   2   1   0   1   0   1   0   1   1   2   0   1   0   2   0   0   0   2   2   1   2   1   1   1   1   0   1   1   0   1   1   1   1   0   2   0   1   1   1   2   0   0   1   1   1   1   2   0   2   0   1   1   1   1   2   2   1   2   1   2   1   2   1   1   2   1   1   2   2   1   1   2   0   2   2   0   1   1   2   0   0   1   1   0   1   0   0   1   1   1   1   1   0   2   1   1   1   0   2   1   1   1   1   1   1   1   1   1   2   1   0   1   2   1   0   2   0   2   2   2   1   1   1   1   1   0   1   1   2   2   0   1   1   2   2   1   2   1   0   1   1   1   0   2   2   1   2   2   1   1   2   1   2   2   1   0   0   1   1   1   0   1   1   2   1   1   0   0   0   2   1   2   2   1   1   1   2
 MK-2-13                1   1   2   0   2   1   1   1   2   0   0   2   1   2   2   0   0   2   2   1   0   1   2   2   0   0   1   0   0   0   1   1   2   0   1   0   2   0   0   0   2   1   1   2   0   1   1   1   0   0   1   0   2   1   1   1   0   2   0   1   1   2   2   0   0   1   1   1   1   2   0   2   0   1   1   1   1   1   2   1   1   1   2   1   2   1   1   2   1   1   2   2   1   2   1   0   2   2   1   1   1   2   0   0   1   1   0   2   0   0   1   2   1   1   1   1   2   2   2   1   1   1   1   2   1   0   1   1   1   1   1   2   2   0   1   2   1   0   2   0   2   2   2   0   1   1   1   1   0   1   1   2   2   0   1   0   2   2   1   1   1   0   1   1   1   0   2   2   1   2   2   0   1   2   2   2   2   1   0   0   1   1   1   2   0   1   2   1   1   0   1   0   2   1   1   2   1   1   1   1
 MK-2-14                0   1   2   0   2   1   1   0   2   0   0   1   1   2   2   1   0   2   2   1   0   1   2   1   0   0   1   0   0   1   1   1   1   2   1   0   2   0   1   1   2   1   1   2   0   0   2   2   0   0   0   0   1   1   1   1   2   2   0   1   1   2   2   1   1   2   1   1   1   2   1   2   0   1   1   2   1   1   2   1   1   2   2   1   2   1   0   1   2   1   1   2   1   2   2   0   2   2   1   1   1   2   0   0   1   2   0   2   1   0   1   2   1   1   1   0   1   2   2   1   1   0   1   2   0   1   0   1   1   1   2   2   2   0   1   2   0   0   2   1   2   2   1   0   1   1   1   1   0   1   1   2   2   0   1   0   2   2   1   1   1   0   1   1   1   0   1   1   1   2   2   0   1   2   2   2   2   0   0   0   1   2   0   2   0   2   1   2   1   0   1   0   2   1   1   2   1   1   1   0
 MK-2-15                0   1   1   0   2   1   1   0   2   0   0   1   1   2   2   0   0   1   2   1   0   1   2   1   1   0   1   0   0   1   1   1   1   2   1   1   2   0   1   1   1   1   1   2   0   0   1   2   1   0   0   0   1   1   1   1   2   2   0   1   1   2   2   1   1   2   1   1   1   2   1   2   0   1   0   2   1   1   2   1   2   2   2   1   2   1   0   2   2   2   1   2   1   2   1   0   2   1   1   1   1   2   0   0   1   2   1   2   1   1   2   2   1   2   1   0   1   2   2   1   1   1   1   2   0   1   0   1   1   1   2   2   2   0   1   2   0   0   2   1   2   2   2   0   1   1   1   0   0   1   1   2   2   0   1   0   2   1   1   0   1   0   1   1   1   0   1   2   2   2   2   0   1   2   1   2   2   0   0   0   1   2   0   2   0   1   1   2   1   0   1   1   2   2   1   1   1   1   1   1
 MK-2-16                0   1   1   0   2   1   1   0   1   0   0   1   0   2   2   0   1   1   2   1   0   1   2   1   1   0   1   0   0   1   2   1   1   1   1   1   2   0   1   1   1   1   0   2   0   0   1   1   0   1   1   0   1   1   0   1   2   1   0   1   0   2   2   1   1   1   1   1   1   2   2   2   0   1   1   2   1   2   2   1   2   2   2   1   1   1   0   2   1   2   0   1   1   2   1   0   2   1   2   1   0   2   0   0   0   1   1   2   0   2   2   2   1   2   1   0   2   2   2   1   1   1   1   2   0   1   1   1   1   1   2   2   2   0   1   1   0   0   2   1   2   2   2   1   1   1   2   0   1   1   1   2   2   0   1   1   2   0   1   0   1   0   1   2   0   0   1   2   2   2   2   1   1   2   1   1   2   0   0   0   0   2   0   2   0   2   1   2   1   0   0   1   2   1   1   0   1   1   0   0
 MK-3-1                 1   0   0   1   0   1   0   2   1   1   1   0   0   2   1   1   0   2   1   1   2   1   1   1   0   2   1   1   2   0   0   1   0   1   1   2   1   1   1   0   2   1   0   1   2   2   0   1   1   2   1   0   0   1   2   1   0   1   1   1   2   0   2   1   0   1   2   2   0   1   2   2   1   0   2   2   1   0   0   1   1   2   0   0   1   1   2   1   2   1   0   1   2   2   0   2   0   2   0   1   1   1   0   2   0   1   1   0   0   1   1   1   2   0   1   1   1   1   1   2   0   0   1   2   1   0   0   1   1   2   1   0   2   1   0   0   1   2   1   2   1   1   1   1   1   2   2   1   0   1   2   0   1   1   1   0   1   1   1   1   1   1   1   0   2   1   1   1   2   1   1   0   1   2   0   2   1   1   1   0   1   2   0   1   2   0   0   0   2   1   1   1   0   1   1   1   0   1   1   2
 MK-3-2                 2   0   0   1   0   1   1   2   1   1   1   0   0   2   1   1   0   2   1   1   1   1   1   1   0   2   1   1   2   0   0   1   0   1   1   1   1   1   2   2   2   1   1   1   1   2   0   1   1   2   1   0   0   1   2   1   1   1   1   1   2   0   2   1   0   1   2   2   0   1   2   2   1   0   2   2   1   0   0   2   1   1   0   1   1   1   2   1   2   1   0   1   2   1   0   2   1   1   0   1   1   1   1   2   0   1   1   0   0   1   0   1   2   1   1   1   1   1   1   2   1   0   0   2   0   0   0   1   1   2   1   1   2   1   0   1   2   2   1   2   1   1   1   1   2   2   2   1   1   1   2   0   1   1   1   0   1   1   2   1   1   2   1   0   1   1   1   2   2   0   1   1   1   2   1   2   1   1   1   1   1   2   0   1   2   0   0   0   1   1   0   1   0   1   1   1   0   1   0   2
 MK-3-3                 2   0   0   1   0   1   1   2   1   1   1   1   0   2   1   1   0   2   0   1   1   2   1   1   0   2   1   1   2   0   0   0   0   1   1   2   1   1   2   2   2   1   1   1   1   2   0   1   1   2   1   0   0   1   2   1   1   1   1   1   2   1   2   2   0   1   1   1   1   2   2   1   1   0   2   1   2   0   0   2   1   1   0   0   1   1   2   1   2   1   1   1   2   1   0   2   1   1   1   1   1   1   1   2   0   1   0   1   0   1   0   2   2   1   1   1   1   1   1   1   1   0   1   2   0   1   1   1   1   2   1   1   2   1   0   1   2   2   1   2   1   1   1   1   2   2   2   1   1   1   1   0   1   1   0   0   1   1   2   1   1   2   1   0   1   1   1   2   2   0   1   1   2   2   1   2   1   0   0   2   1   1   0   1   2   0   0   1   1   1   0   2   0   1   2   0   0   1   0   2
 MK-3-4                 2   0   0   1   1   1   1   2   1   1   1   1   1   2   1   1   0   2   0   1   1   2   1   1   0   2   0   2   2   0   0   1   0   0   1   2   1   1   1   2   1   1   1   1   0   2   0   1   1   2   1   0   0   0   2   1   1   1   1   1   2   0   2   2   0   1   1   2   1   2   2   1   1   0   1   1   1   0   0   2   1   1   0   0   1   1   2   1   2   2   1   1   2   0   0   1   0   1   1   1   1   0   1   2   0   1   0   1   0   1   0   2   1   1   2   1   1   1   1   1   1   0   1   2   0   1   2   1   1   2   1   0   2   1   0   1   2   1   1   2   1   1   0   1   2   2   2   1   1   2   1   0   1   1   0   0   1   1   2   1   0   2   1   0   1   1   1   2   0   0   1   2   2   2   1   2   2   1   0   2   1   1   0   1   2   0   1   1   1   1   0   1   0   1   2   1   0   2   1   1
 MK-3-5                 2   0   0   2   2   0   1   2   1   1   1   0   1   2   1   1   0   2   0   1   1   1   1   1   0   2   0   2   2   0   0   1   0   0   2   2   2   2   1   2   1   1   1   1   0   2   0   0   1   2   1   0   2   0   2   1   0   1   1   1   2   0   1   2   0   1   1   2   1   2   2   1   0   0   1   1   0   0   0   2   1   1   0   0   1   0   2   0   2   2   1   1   2   0   1   0   1   1   1   1   1   1   1   2   0   1   0   1   0   1   0   2   1   1   2   1   1   1   1   1   1   0   1   2   0   0   1   1   1   2   1   0   2   1   0   1   2   0   1   2   1   1   0   1   2   2   2   1   1   2   1   0   1   0   0   0   2   1   2   1   0   2   1   0   1   1   0   2   0   0   1   2   1   2   1   1   1   1   0   2   1   2   0   1   2   0   1   1   1   1   0   1   1   1   2   2   0   2   2   1
 MK-3-6                 2   0   0   2   1   0   1   2   2   1   1   1   1   2   1   1   0   1   0   2   2   1   1   0   0   2   1   2   1   0   0   1   1   0   2   2   2   2   1   2   1   1   1   1   0   2   0   0   1   2   0   0   2   0   2   1   1   1   1   1   1   1   2   2   0   1   1   2   1   2   2   1   0   0   2   1   0   0   0   2   1   1   0   0   1   0   2   0   2   1   1   0   2   0   1   1   1   1   1   1   1   1   1   2   0   1   0   1   1   1   0   2   1   0   2   0   1   1   0   1   1   0   1   2   0   0   1   2   1   2   1   0   2   1   0   1   2   0   1   2   1   1   1   2   2   2   2   1   1   2   1   1   1   0   0   0   2   1   2   1   0   2   1   2   1   2   0   2   0   0   0   2   1   2   1   1   1   2   0   1   0   2   2   1   1   2   1   1   1   1   1   1   2   1   2   1   0   1   2   1
 MK-3-7                 2   0   0   2   1   1   1   2   2   0   0   0   0   1   2   1   0   1   0   2   2   1   1   0   0   1   1   2   1   1   1   1   0   0   2   2   2   1   1   1   1   1   1   1   0   2   1   0   1   2   0   0   0   0   1   1   2   1   1   1   1   1   2   2   0   1   1   2   1   2   2   1   0   0   2   1   0   0   0   1   1   1   0   1   1   0   2   0   1   1   1   0   2   0   1   1   1   1   1   1   1   0   1   2   0   1   0   1   1   1   0   2   1   0   1   1   1   1   0   1   1   0   0   1   1   0   1   1   1   2   2   0   2   1   0   1   2   0   1   1   1   1   1   2   2   1   1   1   1   2   0   2   1   0   0   0   2   1   2   1   0   2   1   2   1   2   1   2   0   0   0   2   1   2   1   1   1   2   0   1   0   2   2   1   2   2   1   1   1   1   1   1   2   2   2   0   0   1   2   1
 MK-3-8                 1   0   0   2   1   1   2   2   1   0   0   0   0   1   2   1   0   1   0   2   2   1   1   0   0   1   1   1   0   1   1   1   0   0   2   2   2   1   1   0   1   1   1   1   0   2   1   0   0   2   0   0   0   0   1   1   2   1   1   1   1   0   2   2   1   1   1   2   1   2   2   1   1   0   1   0   0   0   0   1   1   1   0   2   1   1   2   0   1   1   1   0   0   0   1   2   1   1   1   0   1   0   1   2   1   1   0   2   1   1   0   2   1   1   1   1   1   1   0   1   1   0   0   1   2   0   1   1   1   2   2   0   1   1   0   1   1   0   1   2   1   1   1   1   2   1   1   1   1   2   0   2   1   0   0   0   2   0   2   1   0   2   1   2   1   2   1   1   0   0   0   2   1   2   1   1   1   2   0   1   0   2   2   1   2   2   0   1   1   1   1   1   2   2   2   0   0   1   2   1
 MK-3-9                 1   0   1   2   0   0   2   2   1   0   1   0   0   1   2   2   0   1   1   1   2   1   1   1   0   1   2   1   1   1   1   2   0   0   2   2   2   1   1   1   1   1   1   0   0   1   1   0   0   2   1   0   0   0   0   1   2   1   1   1   1   0   2   2   1   0   1   2   1   2   2   2   1   0   1   0   0   0   0   1   1   0   0   2   1   2   2   0   2   1   1   0   0   0   0   2   1   1   1   0   1   0   1   2   1   1   0   2   1   1   0   2   1   1   1   1   1   1   1   1   0   0   1   1   2   0   1   1   1   2   2   0   1   1   0   1   1   1   1   2   1   1   2   1   2   1   1   1   1   2   0   2   1   0   0   0   2   0   2   0   1   2   1   1   2   2   1   1   0   0   0   2   1   2   1   1   0   1   0   1   1   2   2   1   2   2   0   1   2   1   1   1   2   2   2   0   0   1   2   1
 MK-3-10                1   0   1   2   0   0   1   2   1   0   2   0   0   1   2   2   0   1   1   1   2   1   1   1   0   1   2   1   2   1   1   2   0   0   2   2   2   0   1   1   1   1   1   0   0   1   1   0   0   2   1   0   0   0   0   1   1   2   1   0   1   0   2   2   2   0   2   2   1   2   2   2   1   0   1   0   0   0   0   1   1   0   0   2   1   2   1   0   2   1   1   0   0   0   0   2   1   1   1   0   0   0   1   2   1   1   0   2   1   1   1   2   1   1   1   1   1   2   1   1   0   0   1   1   2   1   1   1   1   2   2   0   1   1   0   1   1   1   1   2   1   1   2   1   2   1   1   1   1   1   0   2   1   0   1   0   2   1   2   0   1   2   1   1   2   2   1   1   0   0   0   2   1   2   1   0   0   2   0   1   2   2   2   1   2   2   0   2   2   1   0   1   1   1   2   0   1   1   2   0
 MK-3-11                1   0   1   1   0   0   0   1   1   1   2   0   0   1   2   2   0   1   1   1   2   1   1   1   0   1   2   1   2   1   1   2   0   0   2   2   1   0   1   1   1   1   2   0   1   0   1   1   1   2   1   0   0   0   0   1   1   2   1   1   1   0   2   2   2   0   2   2   1   1   2   2   1   0   1   0   0   0   0   1   1   1   0   1   1   2   1   0   2   1   1   0   0   0   0   2   1   1   1   0   0   0   1   1   1   1   0   1   2   1   1   2   1   1   1   1   1   2   2   1   0   1   1   1   2   0   1   1   1   2   2   0   1   1   1   1   2   1   1   1   1   1   2   2   2   1   0   1   0   1   1   2   1   0   1   0   2   2   1   0   1   2   1   1   2   2   1   1   0   1   0   1   1   2   1   0   0   2   0   1   2   2   2   1   2   2   1   2   2   2   0   0   1   1   2   0   1   1   2   0
 MK-3-12                0   0   1   2   0   0   0   1   0   1   2   1   0   0   2   2   0   1   1   1   2   1   1   0   0   1   2   1   1   1   1   2   0   0   2   2   0   0   1   1   0   1   1   0   1   0   2   1   1   2   1   0   0   0   0   1   1   1   1   1   1   0   2   2   1   0   1   2   1   1   2   1   1   0   1   0   1   1   0   1   1   1   0   1   1   2   1   0   2   1   1   0   0   0   0   2   1   1   1   0   0   0   1   1   1   1   2   1   1   1   1   2   1   1   1   2   1   2   2   1   0   1   1   1   2   0   1   1   1   1   2   0   1   1   1   1   2   1   1   1   1   1   2   2   2   1   0   1   0   0   1   2   1   0   1   0   2   2   1   0   1   1   1   1   2   2   1   1   0   1   0   1   1   2   1   0   0   2   0   1   2   2   1   1   2   2   1   2   2   2   0   0   1   1   1   0   1   1   2   0
 MK-3-13                0   1   1   1   0   0   0   1   0   1   2   1   0   0   2   2   0   1   1   2   2   1   1   0   0   1   2   1   1   1   0   2   0   0   2   0   0   0   1   2   0   1   1   0   1   0   1   2   1   2   1   0   0   0   0   1   1   1   1   1   1   0   2   1   1   0   1   2   1   2   2   1   1   1   1   0   1   1   0   1   1   1   1   1   0   2   1   0   2   1   1   0   0   0   0   1   2   0   1   1   0   1   1   1   1   1   1   0   2   0   0   2   1   1   1   2   1   2   2   1   0   1   1   0   1   0   1   2   1   1   2   0   1   1   1   1   2   1   1   1   1   1   1   1   2   1   0   1   0   1   1   2   1   1   2   0   2   2   2   1   1   1   1   1   2   2   1   1   0   1   1   1   0   2   1   0   0   2   0   1   2   1   1   1   2   2   2   2   2   2   0   0   1   1   1   0   1   1   2   0
 MK-3-14                0   2   1   1   1   0   0   1   1   1   2   0   0   0   1   2   0   1   1   1   2   1   1   0   1   0   2   1   1   1   0   2   1   0   2   0   1   0   1   2   0   1   1   0   1   0   1   2   0   1   1   0   0   0   0   1   0   1   1   1   1   0   1   1   1   0   1   2   1   2   1   1   1   1   1   0   1   1   0   1   1   1   1   1   0   2   0   0   1   1   1   0   0   0   1   1   1   1   1   1   0   1   1   0   1   1   1   0   1   0   0   2   2   2   1   2   0   2   1   1   0   0   2   1   1   0   1   2   1   1   2   0   1   0   1   1   2   1   1   1   1   1   2   1   2   1   0   1   0   1   1   2   1   0   1   0   1   1   2   1   1   1   1   1   2   2   2   1   0   1   1   2   0   1   2   0   0   2   0   1   2   1   1   1   2   1   2   2   2   1   0   0   1   1   0   0   1   1   1   0
 MK-3-15                0   2   1   1   1   0   1   1   1   1   2   0   0   0   1   2   0   1   1   1   2   1   1   0   2   0   2   1   1   1   1   2   1   0   2   0   1   0   0   2   0   1   1   0   2   0   1   2   0   1   1   0   0   0   0   1   0   1   1   1   1   0   1   1   1   0   1   1   1   2   1   1   1   1   0   0   1   1   0   2   1   1   1   1   0   1   0   1   1   1   1   0   0   0   1   1   1   1   0   1   0   1   1   1   1   0   1   0   1   0   0   2   2   2   1   2   0   2   1   1   1   0   1   1   1   0   1   2   1   1   2   0   0   0   1   1   2   1   1   1   1   2   2   1   2   1   0   1   0   1   1   2   1   0   0   0   1   1   2   1   1   1   1   1   2   2   2   1   1   1   1   2   0   1   2   0   0   2   0   1   2   1   1   1   2   1   2   2   2   1   0   0   1   1   1   0   1   1   1   0
 MK-3-16                0   2   1   0   0   1   1   2   1   1   2   0   0   1   1   2   0   1   1   1   2   1   1   0   1   0   2   1   1   1   1   0   1   0   2   0   2   0   1   2   0   1   1   0   2   0   1   2   1   1   1   0   0   1   0   1   0   1   1   1   1   0   1   1   2   0   2   1   1   2   1   1   1   1   1   0   1   1   0   2   0   1   1   1   0   1   1   1   1   1   1   0   0   0   2   1   1   0   0   1   0   0   1   1   1   0   0   1   1   0   0   2   2   2   1   2   0   2   1   1   1   1   2   1   0   0   1   2   1   1   2   0   0   0   1   2   2   1   1   1   1   2   2   2   2   1   1   1   0   1   1   2   1   0   1   0   1   1   2   1   1   1   0   2   2   1   2   1   1   1   1   1   0   1   2   0   1   2   0   2   2   0   1   1   1   1   2   2   2   1   1   0   1   1   0   0   0   2   1   0
 MK-4-1                 1   1   1   1   1   1   0   0   1   1   0   2   1   1   0   2   2   0   1   0   1   2   1   1   1   2   1   1   1   1   2   1   0   1   0   1   0   0   1   1   0   0   1   2   1   0   1   0   0   1   1   0   0   2   1   1   0   1   1   0   0   1   1   2   0   0   1   1   2   1   1   2   1   1   1   2   0   0   1   2   1   1   1   1   1   0   1   1   0   1   1   0   1   1   1   2   1   1   1   1   2   2   2   2   2   1   2   0   1   2   1   1   1   1   1   1   0   1   2   1   2   0   1   1   1   1   1   2   1   1   1   2   2   1   2   1   1   1   0   2   1   0   2   2   0   1   2   2   1   1   2   2   0   2   2   1   0   1   0   1   2   1   1   1   2   2   0   2   2   1   1   2   1   1   1   0   0   1   0   0   0   0   2   2   1   2   1   1   1   2   0   1   1   2   2   0   0   1   1   2
 MK-4-2                 1   1   1   2   1   1   0   1   1   1   0   2   1   0   0   2   1   0   1   0   1   2   1   1   1   1   1   2   1   0   2   1   0   1   0   1   1   0   1   2   0   0   1   2   1   0   0   0   0   1   1   0   0   2   1   1   0   1   1   0   0   1   1   2   1   0   1   1   2   1   1   2   1   1   1   2   0   0   1   2   1   0   1   1   1   0   0   1   0   1   1   0   1   1   1   2   2   1   1   1   2   2   2   2   2   1   2   0   1   2   2   1   1   1   1   1   0   1   2   1   2   0   1   1   1   1   1   2   1   1   0   1   2   1   2   1   1   1   0   1   1   0   2   2   1   1   2   2   1   0   2   2   0   2   1   1   0   1   0   2   1   1   0   1   2   2   0   2   1   1   1   2   1   1   1   0   0   1   0   1   0   1   2   2   1   2   1   1   1   2   0   1   1   2   2   0   1   1   1   2
 MK-4-3                 1   1   1   2   1   1   0   1   1   1   0   2   1   0   0   2   1   0   1   0   1   2   1   1   1   1   1   2   1   0   2   1   1   2   1   1   1   0   1   1   0   1   1   2   1   0   0   0   0   0   1   0   1   2   2   1   0   1   1   0   0   1   1   2   1   0   1   0   2   1   1   2   1   1   1   1   0   1   1   2   1   0   1   1   1   0   1   1   1   1   1   0   0   1   1   2   2   1   1   2   2   2   2   2   2   1   2   0   1   2   2   1   0   2   1   1   0   1   2   1   2   0   0   1   1   2   1   2   2   1   0   1   2   1   2   0   0   1   0   1   2   0   1   2   1   1   2   2   1   0   2   1   0   2   1   1   0   0   0   2   1   1   0   1   2   2   0   2   0   2   1   2   1   1   1   0   1   1   2   1   0   0   1   2   1   2   1   1   1   2   0   1   1   1   1   0   1   1   0   1
 MK-4-4                 1   1   1   2   2   1   0   1   1   0   0   2   1   0   1   2   0   0   1   0   1   2   1   1   0   1   1   2   1   0   1   0   1   1   0   0   1   0   1   2   0   1   1   1   1   0   0   1   2   0   1   0   2   2   2   1   0   1   1   1   0   1   1   2   0   0   1   0   1   0   1   2   0   1   1   1   0   1   1   2   1   0   1   1   1   0   0   2   1   1   2   0   0   1   2   2   1   2   1   1   2   2   2   2   2   1   2   0   1   2   1   1   2   2   1   1   1   1   2   1   2   0   0   1   1   2   1   2   2   1   1   1   2   1   2   0   0   1   0   1   1   1   1   1   1   2   2   2   1   0   2   1   1   2   1   2   0   0   0   2   1   1   0   1   2   2   0   2   0   1   1   2   1   1   1   0   1   1   2   1   0   0   1   2   1   2   1   1   1   2   0   1   1   1   1   1   2   0   0   1
 MK-4-5                 1   1   1   2   2   1   0   1   1   0   0   1   1   0   1   2   0   0   1   1   1   2   1   1   0   1   1   1   1   1   1   0   1   1   0   0   1   0   1   2   0   1   1   1   2   0   0   1   2   0   1   1   2   2   0   1   0   1   1   1   1   1   1   2   0   0   2   0   1   1   1   1   0   1   1   1   0   1   1   2   1   0   1   1   1   1   0   2   1   1   2   0   0   2   2   2   1   2   1   1   2   1   1   1   2   1   2   1   1   1   1   1   1   2   2   2   1   1   2   1   2   0   0   1   1   2   1   2   2   1   1   1   2   1   2   0   0   1   2   0   1   1   1   1   2   2   2   2   0   0   2   1   1   2   1   1   0   0   0   2   1   1   0   1   2   2   0   2   1   1   1   2   1   1   1   0   2   1   2   1   1   0   1   2   0   2   1   1   1   1   0   1   1   1   2   1   2   0   0   1
 MK-4-6                 1   1   1   1   2   1   0   1   1   0   0   1   1   0   1   2   0   0   1   1   1   1   1   1   0   1   2   1   1   1   2   0   1   1   0   0   2   0   1   2   1   1   1   2   1   0   0   1   2   0   1   2   2   2   1   2   1   1   2   0   1   1   2   2   0   0   2   0   1   1   1   1   0   1   2   1   1   2   1   2   1   0   1   2   1   2   1   2   1   2   1   0   0   1   2   2   0   1   1   1   2   1   1   1   2   1   2   1   1   1   1   1   1   2   2   2   1   1   2   2   2   0   0   2   2   1   1   2   2   0   0   1   2   1   2   0   1   1   2   0   1   2   1   1   2   2   2   2   0   0   2   0   2   2   2   1   0   0   0   2   1   0   0   1   2   1   0   2   1   1   1   2   1   2   1   0   2   1   1   1   1   0   1   2   0   2   1   0   1   1   0   1   1   1   2   2   2   0   0   1
 MK-4-7                 1   1   1   1   2   2   0   1   1   0   0   0   1   0   1   2   0   0   1   1   1   1   0   1   0   1   1   1   1   1   2   0   1   1   0   0   2   0   1   2   1   1   1   2   2   0   0   1   2   0   1   2   2   2   1   2   1   1   2   0   1   1   2   2   0   0   2   0   1   1   2   1   0   1   2   1   1   2   1   1   2   0   1   2   1   1   1   2   1   2   1   0   0   1   2   2   1   1   1   1   2   1   1   1   1   1   2   1   2   1   1   1   1   1   2   2   1   1   2   2   2   0   0   2   2   0   0   2   2   0   0   1   2   1   2   0   1   2   2   0   1   2   1   1   2   2   2   2   1   0   2   0   2   2   2   1   0   1   1   2   1   0   2   1   2   2   0   2   2   1   1   2   1   2   1   0   2   1   1   1   1   0   2   2   0   2   1   1   1   0   0   1   1   2   2   2   2   1   0   1
 MK-4-8                 0   1   1   1   2   2   0   0   1   0   1   1   1   1   1   2   0   0   1   1   1   1   0   1   1   1   1   1   0   1   2   1   1   2   0   0   2   0   1   2   1   1   1   2   2   1   0   1   2   0   1   2   2   2   2   2   0   1   2   1   1   1   2   2   0   0   2   0   0   1   2   1   0   1   1   1   1   2   1   1   2   0   1   2   2   1   1   1   1   2   1   0   1   1   2   2   1   1   1   1   2   1   1   1   1   1   2   0   2   2   1   1   1   1   1   2   1   1   2   1   2   0   1   1   2   1   0   2   2   0   0   1   2   1   2   0   2   1   1   0   1   1   1   1   2   2   2   2   1   1   2   1   2   2   2   1   0   1   1   2   1   0   2   1   2   2   0   2   2   1   2   2   1   2   1   0   1   1   2   1   1   0   2   2   0   2   1   1   1   0   1   1   1   1   2   2   2   1   0   0
 MK-4-9                 0   1   1   1   2   1   0   1   1   0   2   1   1   1   2   1   0   0   1   1   1   1   0   1   2   1   1   1   0   1   1   1   1   2   0   0   2   0   1   1   1   1   1   2   2   1   0   1   1   0   1   2   2   2   2   2   0   1   2   2   0   0   1   2   0   0   2   0   0   1   2   1   0   1   1   1   1   2   1   1   2   0   1   2   1   1   1   0   2   2   1   0   1   1   2   2   2   1   0   1   2   1   2   1   0   1   2   0   2   2   1   2   1   1   1   2   1   1   2   1   2   0   1   0   2   1   0   1   2   0   0   1   2   1   1   0   1   1   1   1   1   1   2   1   2   2   1   2   1   1   2   1   2   2   2   1   0   1   1   2   1   0   2   1   2   2   0   2   2   1   2   2   1   2   0   0   1   1   2   0   1   0   2   1   0   2   1   2   1   0   2   1   1   1   1   2   2   0   0   0
 MK-4-10                1   1   1   1   2   1   0   1   0   0   2   1   1   1   2   1   1   2   2   1   2   1   1   1   2   1   1   1   0   1   2   0   1   2   1   0   2   0   0   1   1   1   1   2   1   2   0   1   1   1   1   2   2   2   2   2   1   1   1   2   1   0   1   2   0   1   2   0   0   1   1   1   0   0   1   1   1   1   0   0   2   0   2   2   1   0   1   0   0   2   1   0   1   1   2   2   2   1   1   1   2   1   2   1   0   1   2   0   2   2   1   1   1   2   1   2   1   1   1   1   2   1   1   0   2   1   0   1   2   0   0   1   2   1   1   0   1   1   1   1   1   1   2   2   2   2   1   2   1   1   2   2   1   2   2   1   0   1   1   2   1   0   2   1   2   2   0   2   2   2   2   1   1   1   0   0   1   1   1   0   0   1   2   1   0   2   2   2   1   0   2   1   1   1   1   2   2   0   0   0
 MK-4-11                1   1   0   1   2   1   0   1   0   0   2   1   1   1   2   1   1   2   1   1   2   1   2   1   2   1   2   1   0   1   2   0   1   2   1   0   2   0   0   1   0   2   1   2   1   2   0   1   2   1   1   2   2   2   2   2   1   1   0   2   1   0   1   2   0   1   2   0   1   1   1   1   1   1   1   1   0   1   0   0   2   0   1   1   1   1   1   0   0   2   1   0   2   1   1   2   2   1   1   1   2   1   2   0   0   1   2   0   2   2   1   1   1   1   1   2   1   1   2   1   2   1   1   0   2   0   1   1   2   0   1   1   2   1   1   0   1   1   1   1   0   1   2   2   2   2   1   1   0   1   2   2   1   2   1   0   0   1   1   2   2   1   2   1   2   2   0   2   1   2   2   1   1   1   0   0   1   2   1   0   1   1   2   1   0   2   1   2   1   1   2   1   1   0   1   2   2   0   0   0
 MK-4-12                1   1   1   1   2   0   0   1   0   0   1   1   1   1   2   1   2   2   1   0   2   1   2   2   1   2   2   1   0   1   2   0   1   2   1   0   2   0   0   1   0   2   1   2   1   2   0   1   2   1   1   2   2   2   2   2   1   1   0   2   1   0   1   1   0   1   2   0   1   1   1   1   1   1   1   1   0   1   1   0   1   0   1   1   1   1   1   0   0   2   1   0   2   1   1   2   2   1   1   1   2   0   2   0   0   0   1   0   2   1   1   1   1   1   1   2   1   1   2   1   2   1   1   0   2   0   1   1   2   0   1   1   2   1   1   0   1   1   1   2   1   1   2   2   2   2   0   1   0   2   2   2   1   2   1   0   0   1   1   2   2   2   2   1   1   2   0   2   1   2   2   1   1   1   1   1   1   2   1   0   0   1   2   2   0   2   1   2   2   1   2   1   1   0   0   2   2   1   1   1
 MK-4-13                1   1   1   1   2   1   0   1   0   0   1   1   1   1   1   0   2   2   1   0   1   1   2   1   2   1   1   1   0   1   2   1   1   2   1   0   2   0   0   1   0   2   1   2   1   2   1   1   2   2   1   2   1   2   2   2   1   1   0   2   1   0   1   0   0   1   2   0   1   1   1   1   1   1   1   1   0   1   1   0   1   0   1   1   2   1   1   0   1   1   1   1   2   1   1   1   1   1   1   1   2   1   2   1   0   0   1   0   2   1   1   1   1   1   2   2   1   1   2   1   2   2   1   0   2   0   1   0   2   1   1   2   1   1   1   0   1   1   1   1   1   1   2   2   2   1   1   1   1   2   2   1   1   2   2   0   0   1   1   0   2   1   2   1   1   0   0   2   1   2   1   0   2   0   1   2   1   2   1   1   0   0   2   2   0   1   1   2   2   1   2   1   1   0   0   2   2   1   0   1
 MK-4-14                1   1   1   1   2   0   0   2   0   0   1   1   1   1   1   0   1   2   1   1   1   1   2   1   2   1   0   1   0   1   2   1   0   2   1   0   2   1   0   1   0   2   1   2   2   1   1   1   2   1   1   2   1   2   2   2   2   1   0   0   0   1   1   1   0   0   2   0   1   1   1   1   1   1   0   1   0   2   1   0   1   0   1   1   2   1   1   0   1   0   1   1   0   1   1   1   1   0   1   1   2   1   2   1   1   0   1   1   1   1   1   1   2   1   2   2   1   1   2   2   2   2   1   0   2   1   1   0   2   1   1   2   1   1   1   0   1   1   0   2   1   0   2   1   1   1   1   2   1   2   2   1   1   2   2   0   1   1   1   0   2   1   2   1   1   0   0   1   1   2   1   0   2   0   1   2   2   2   1   1   0   1   2   2   0   1   1   1   1   1   2   1   1   0   1   2   2   2   0   0
 MK-4-15                1   1   1   1   2   2   1   1   0   0   0   2   1   2   1   0   2   2   1   1   1   2   2   1   2   0   0   1   0   1   2   1   0   2   1   1   2   1   0   2   0   2   1   2   1   2   0   1   2   1   0   2   1   0   2   1   2   1   1   0   0   1   1   1   0   1   2   1   1   1   1   1   1   0   0   1   1   2   1   1   1   0   0   1   2   0   1   0   2   0   1   1   0   1   1   1   1   1   1   1   2   1   2   1   1   0   2   1   1   1   1   0   2   1   2   2   1   2   2   2   2   2   1   0   2   0   1   0   2   1   1   1   1   1   1   0   0   1   0   1   2   0   2   2   2   1   1   2   1   1   2   1   1   2   1   0   1   1   1   0   2   1   2   1   1   0   0   1   1   1   1   1   2   1   1   2   1   1   1   1   0   1   2   2   0   0   1   2   1   1   2   1   0   0   2   2   2   2   0   0
 MK-4-16                1   1   1   1   1   2   1   1   0   1   0   2   1   2   1   0   2   2   1   1   1   1   2   1   1   0   0   1   0   1   2   1   0   2   1   1   2   2   0   2   0   2   1   2   1   2   0   0   2   1   0   2   2   1   2   2   2   2   0   0   0   1   1   0   1   1   2   1   1   1   1   1   1   0   0   1   2   2   1   1   1   0   0   1   1   0   1   0   2   1   1   1   0   1   1   0   0   2   1   1   2   1   2   1   2   0   2   1   0   1   0   0   2   1   2   2   1   1   2   2   2   2   2   0   2   1   1   1   2   1   0   1   1   1   1   0   0   1   0   1   2   0   0   2   2   1   1   2   1   1   2   1   1   2   1   0   1   1   1   0   2   1   1   1   1   0   0   1   1   1   1   1   2   2   1   2   1   1   1   1   0   1   2   2   0   0   0   2   0   2   2   1   0   0   2   2   2   2   1   0
 MK-5-1                 1   0   2   1   2   1   2   0   1   0   1   1   0   1   0   1   0   2   1   1   0   1   1   1   1   2   0   2   1   1   0   0   0   0   1   0   1   1   1   0   2   2   0   0   1   0   2   1   1   1   2   1   1   1   1   1   1   2   2   1   0   1   1   0   2   1   0   1   1   0   2   2   1   0   2   1   1   1   2   1   2   2   2   1   1   2   0   1   1   0   0   2   1   2   0   1   0   0   0   1   0   2   0   0   1   1   2   1   0   0   1   1   0   1   1   1   0   0   2   0   0   0   1   0   1   1   1   1   0   2   0   0   1   2   2   1   1   0   1   0   0   1   1   2   0   1   1   1   2   1   0   0   1   0   2   0   1   1   1   1   0   1   2   1   2   1   2   1   1   0   0   1   1   2   0   0   0   1   1   1   1   2   1   0   1   1   0   0   1   1   1   0   0   1   2   0   1   1   1   1
 MK-5-2                 1   2   2   1   2   1   2   1   1   1   1   1   0   1   0   1   0   2   2   1   0   1   1   1   1   2   0   2   1   1   0   0   0   0   2   0   1   0   1   0   2   2   0   0   1   0   2   1   1   1   2   0   1   1   0   0   1   2   2   1   0   1   1   0   2   1   0   1   1   0   2   2   1   0   1   1   1   1   2   2   2   1   2   1   1   2   0   1   1   0   0   2   1   2   0   1   0   1   0   1   0   2   0   0   1   2   2   1   0   0   1   1   0   1   1   1   0   0   2   0   0   1   1   0   1   1   1   1   0   1   0   0   1   2   1   1   2   1   1   0   0   1   1   1   0   1   1   1   2   1   0   1   1   0   2   0   1   1   1   1   0   1   1   2   2   1   2   0   1   0   0   1   0   2   0   0   0   1   1   1   1   2   1   1   1   0   0   0   0   1   1   1   0   1   1   0   0   1   1   1
 MK-5-3                 2   2   2   1   2   1   2   1   1   1   1   1   0   1   0   1   0   2   1   1   0   1   1   1   1   2   0   2   1   1   0   0   0   0   2   0   1   0   0   0   2   2   0   0   1   2   1   0   1   1   1   0   1   2   0   0   1   2   2   2   1   1   2   1   2   1   0   1   1   0   2   2   1   0   1   1   1   0   2   1   2   1   2   1   1   2   0   1   1   0   0   2   1   2   1   1   0   0   1   1   0   1   0   0   2   2   2   1   1   0   1   1   0   1   1   1   0   0   2   0   0   1   1   0   1   1   2   2   0   1   1   1   1   2   1   1   1   1   1   0   0   1   1   1   1   1   1   1   2   1   0   1   2   0   2   0   1   1   1   1   0   1   1   2   2   1   2   0   1   1   0   1   1   2   0   0   1   1   1   1   1   2   1   1   0   0   0   1   0   1   0   1   1   1   1   0   0   1   2   0
 MK-5-4                 2   2   1   1   2   1   2   1   1   1   1   1   0   1   0   1   0   2   1   2   0   1   1   1   1   1   2   2   2   1   0   0   0   0   1   0   1   0   0   0   2   1   1   0   0   2   1   0   1   1   1   0   2   2   0   0   0   2   2   2   1   1   1   1   1   1   0   1   1   0   1   2   1   0   2   1   1   0   2   1   2   0   2   1   1   1   0   1   0   0   0   2   1   2   0   1   1   0   1   1   1   1   0   0   2   2   2   1   1   0   1   0   0   1   1   1   0   0   2   0   0   1   1   0   1   1   2   2   1   1   1   1   1   0   1   1   1   1   1   0   0   1   1   1   1   0   1   1   2   1   1   2   2   0   2   0   1   1   1   1   0   0   1   2   2   1   2   0   1   0   0   1   1   2   0   1   2   1   0   2   1   2   1   1   0   0   0   1   1   2   0   2   0   1   1   0   0   1   2   0
 MK-5-5                 2   2   1   1   2   1   2   1   1   2   1   1   0   1   0   1   0   2   2   2   0   1   1   1   1   1   1   1   2   1   0   1   0   0   1   0   2   0   0   0   2   0   1   0   0   2   1   1   1   1   1   0   2   2   0   0   0   2   2   2   1   1   1   1   1   1   0   1   1   0   1   2   1   0   2   1   1   0   1   1   2   0   2   0   2   1   1   1   0   0   1   2   1   2   0   1   1   1   1   0   1   0   0   0   2   1   2   1   1   0   1   0   0   1   1   1   0   0   2   0   2   1   2   0   1   1   2   2   1   1   1   1   1   0   1   1   1   1   1   0   0   1   1   1   1   1   1   1   2   1   1   2   1   0   2   0   1   1   1   1   0   0   1   2   2   0   1   0   1   0   1   1   1   2   0   1   2   1   0   1   1   2   1   2   1   0   0   1   1   1   1   1   0   2   1   0   0   1   2   0
 MK-5-6                 2   2   1   1   2   1   2   1   2   1   1   1   0   1   1   0   1   2   2   1   0   1   1   1   1   1   1   1   2   1   1   0   0   0   1   0   2   0   0   0   2   1   1   1   0   2   1   1   2   1   1   1   2   2   0   1   0   2   2   2   1   1   1   1   1   1   0   1   1   1   1   2   1   0   1   1   1   0   1   1   2   0   2   0   2   1   1   1   1   0   1   2   1   2   0   1   1   1   1   0   1   0   0   0   2   0   1   1   1   0   1   0   0   1   1   1   0   0   2   0   1   1   2   0   1   1   2   2   1   1   1   1   1   1   1   1   1   2   1   0   1   1   1   2   1   1   1   1   1   1   0   2   1   0   2   0   2   1   1   1   0   0   1   2   2   0   1   0   1   0   1   1   1   2   0   0   2   1   0   1   1   2   2   2   1   0   0   1   1   1   0   1   0   2   1   0   0   1   2   0
 MK-5-7                 2   2   1   1   1   1   2   1   1   1   1   1   0   1   1   0   1   2   2   1   0   2   1   1   1   1   1   1   1   1   1   0   0   0   1   0   2   0   0   1   2   1   1   1   1   1   2   2   2   1   1   1   1   2   1   1   0   1   2   2   1   1   1   1   1   1   0   1   1   1   1   1   2   0   1   1   1   0   1   1   1   0   2   0   1   0   1   1   1   0   1   2   1   2   0   1   1   1   1   0   1   1   1   0   2   0   1   2   1   0   1   1   0   1   1   1   0   0   2   0   1   1   2   0   0   1   2   1   0   1   1   1   1   2   1   0   1   2   1   0   1   2   1   1   1   1   1   1   1   0   0   2   1   0   2   0   2   1   1   1   1   0   1   2   2   0   1   0   1   0   1   1   1   2   0   0   2   1   0   1   1   2   2   2   1   0   0   1   1   1   0   1   0   1   2   1   0   1   2   0
 MK-5-8                 2   2   1   1   1   1   2   1   1   1   1   1   0   1   1   0   0   2   2   1   0   2   2   1   1   1   1   1   2   1   1   0   0   0   1   0   2   0   0   1   2   1   1   2   1   1   2   2   2   1   2   1   1   2   1   2   0   1   2   1   1   1   2   1   2   1   0   1   2   1   2   1   2   0   1   0   1   0   1   1   1   0   2   0   1   0   1   1   1   0   1   1   0   2   0   2   1   1   1   0   1   1   1   0   2   0   1   2   1   0   1   1   0   1   1   0   0   1   2   0   1   2   2   0   0   1   2   2   0   1   1   2   1   2   1   0   1   2   1   0   0   2   1   1   1   1   0   1   1   1   0   2   1   0   1   1   1   1   1   1   1   0   1   2   2   0   1   0   1   0   1   1   0   2   0   0   2   1   0   1   1   2   2   2   1   0   0   1   1   1   0   1   0   1   2   1   0   1   2   1
 MK-5-9                 1   1   1   1   1   1   2   1   1   1   0   1   0   1   1   0   0   2   1   1   0   2   2   2   1   1   1   1   2   1   1   0   0   0   0   0   2   1   0   1   2   1   1   2   1   0   2   2   2   0   2   1   1   1   1   1   0   0   2   2   1   2   1   1   2   1   1   1   1   2   2   1   2   0   1   0   1   0   1   1   1   0   2   0   1   0   1   0   0   0   1   1   0   2   0   2   2   1   2   0   1   0   1   1   2   0   1   2   1   1   1   0   0   1   1   0   0   0   2   0   1   2   2   0   1   1   2   2   0   0   1   2   1   2   1   1   1   2   1   0   0   2   1   0   1   1   1   1   1   1   0   2   1   0   1   1   1   0   2   1   1   0   1   2   2   0   1   0   1   0   1   1   0   1   0   1   2   1   0   1   2   2   2   2   1   0   0   1   1   0   1   0   0   0   2   1   1   1   2   1
 MK-5-10                1   1   1   1   0   1   2   1   1   1   0   2   0   1   1   0   0   2   2   1   0   2   1   2   2   1   1   1   2   1   1   0   1   0   0   0   2   2   0   1   1   1   1   2   1   0   2   2   2   0   1   1   1   1   0   1   0   0   2   2   1   2   2   1   1   1   0   2   1   2   2   1   2   0   1   0   1   0   1   1   0   1   2   1   1   0   1   0   0   0   1   1   0   2   1   2   2   1   1   0   1   1   1   0   2   0   1   1   1   1   1   0   0   1   1   0   0   0   2   0   0   2   2   0   1   0   1   2   1   1   1   2   1   2   1   1   1   1   1   0   0   2   1   0   1   1   0   1   1   0   1   2   1   0   1   1   1   1   2   1   1   0   1   2   2   2   1   0   1   0   1   2   0   1   0   2   2   1   2   1   2   1   2   1   1   0   0   1   1   0   1   0   1   0   1   1   1   1   1   1
 MK-5-11                1   0   1   1   0   1   2   1   1   1   0   2   1   1   1   0   0   2   2   1   0   2   1   2   1   1   1   1   2   0   1   1   1   0   1   0   1   2   0   1   1   1   1   1   1   0   2   2   2   0   0   1   2   1   0   1   0   0   2   2   1   2   2   0   1   1   0   2   0   2   2   2   2   0   0   0   1   0   1   1   0   0   1   1   0   0   1   0   0   1   1   1   0   2   1   2   2   2   1   0   1   1   0   0   2   0   1   1   1   1   1   0   0   1   2   0   0   0   2   0   0   2   2   0   1   0   1   2   1   1   1   2   1   2   1   1   0   1   1   0   0   1   1   0   1   1   0   1   1   0   1   2   1   1   1   0   1   1   2   1   1   0   1   2   2   2   1   1   1   0   1   2   0   1   0   2   2   1   2   1   2   1   2   2   1   0   0   1   1   0   1   0   1   0   1   1   0   1   1   1
 MK-5-12                1   0   1   1   0   1   2   1   0   1   0   2   1   1   1   1   1   2   2   1   0   2   0   2   1   1   1   1   2   0   1   1   1   0   1   0   1   2   0   0   1   1   1   1   1   0   2   2   2   0   0   1   2   1   0   1   0   0   1   2   1   2   2   0   2   1   0   2   0   2   2   1   2   0   0   0   1   0   1   1   0   0   2   1   0   0   2   1   0   1   1   1   0   2   0   2   2   2   1   0   1   1   1   1   2   0   1   1   1   1   0   1   0   1   2   1   0   0   2   1   1   2   2   0   1   0   1   2   1   1   1   2   1   1   1   1   0   1   1   0   0   0   1   0   1   1   0   1   1   0   1   2   1   1   1   0   1   1   0   1   1   0   1   2   2   2   1   1   1   0   1   2   1   1   0   2   2   0   2   1   1   1   2   2   1   0   0   1   1   0   1   0   1   0   1   1   0   1   1   1
 MK-5-13                1   0   1   1   0   1   2   2   0   1   0   1   1   2   1   1   1   2   1   1   0   2   0   1   1   1   1   1   2   0   1   1   1   1   1   2   1   2   0   0   1   0   1   1   1   0   2   2   2   1   0   1   2   1   0   1   0   0   1   2   2   2   2   2   2   1   0   2   0   2   2   1   2   0   0   0   1   0   1   1   0   0   2   1   1   0   2   1   0   0   1   1   0   1   0   2   2   2   1   0   1   0   2   1   2   1   1   1   1   1   0   1   0   1   2   0   0   1   2   1   1   2   2   0   1   0   1   2   1   1   1   2   1   1   1   1   0   1   1   0   0   0   1   0   0   1   0   1   1   0   1   2   1   1   1   0   2   1   0   1   1   1   1   2   1   2   1   1   2   1   1   2   2   1   1   2   2   0   2   1   0   1   2   2   1   0   1   2   1   0   1   0   1   0   1   1   1   1   1   1
 MK-5-14                1   0   1   1   0   1   2   2   0   1   0   1   1   2   1   1   1   2   1   1   1   2   0   2   1   1   1   1   2   0   1   1   2   1   1   2   1   1   0   1   1   0   2   1   1   0   2   2   2   1   1   1   2   1   1   1   0   1   0   2   1   2   2   2   2   0   0   1   0   2   2   1   2   1   0   0   1   0   1   1   0   0   2   1   0   0   2   1   1   0   1   1   1   1   0   2   2   2   1   0   1   0   2   1   1   1   1   1   0   1   0   1   0   1   2   0   0   1   2   1   1   2   2   0   1   0   1   2   1   1   1   2   1   0   1   1   0   1   1   0   1   0   1   0   0   1   0   1   1   0   0   1   1   1   1   0   1   2   0   2   0   1   2   2   1   2   1   1   1   1   1   2   2   1   0   2   2   0   2   0   0   1   2   2   1   0   1   1   1   0   0   1   1   0   1   1   1   2   1   1
 MK-5-15                1   0   1   1   0   2   2   2   0   1   1   1   1   2   1   2   1   2   1   1   1   2   0   2   1   1   2   1   2   0   2   1   2   1   1   1   1   1   0   1   1   0   2   1   1   0   2   2   2   1   1   1   2   1   2   1   0   1   0   2   1   2   2   2   2   1   0   1   0   2   2   1   2   2   0   1   1   0   0   1   0   0   2   1   0   0   1   1   1   0   1   1   1   1   0   2   1   2   1   0   1   0   1   0   1   1   0   2   0   0   0   1   0   1   2   0   1   2   2   2   1   2   2   0   1   0   0   2   1   1   1   2   1   0   0   1   0   1   2   0   1   1   1   0   0   2   0   1   2   0   0   1   1   1   2   0   1   1   1   2   0   1   2   2   0   2   1   2   1   1   1   2   2   1   0   2   2   0   2   0   0   1   2   2   1   1   1   1   1   1   0   1   1   1   1   2   1   2   1   2
 MK-5-16                1   0   1   1   0   2   2   2   0   1   1   1   1   1   0   2   1   2   1   1   1   2   0   2   1   1   2   2   2   0   2   1   2   1   1   1   1   1   0   1   0   0   2   1   1   0   1   1   2   1   1   1   2   1   1   1   0   1   0   2   1   2   2   2   2   2   0   1   0   2   2   1   2   2   0   1   1   0   0   2   0   0   2   1   0   0   0   1   1   0   1   1   1   1   0   2   1   2   1   0   1   1   1   0   1   1   0   2   0   0   0   1   0   1   2   0   1   1   2   2   1   2   2   0   1   0   0   2   2   1   1   2   1   0   0   1   0   1   2   1   1   1   1   0   0   2   0   1   2   1   0   1   1   1   2   0   0   1   1   2   0   1   2   2   1   1   1   2   2   1   1   1   1   1   0   2   2   0   2   1   0   0   2   2   1   1   1   1   1   0   1   1   1   1   1   1   1   2   1   2
 MK-6-1                 1   1   2   0   2   1   1   2   0   0   0   1   1   2   0   1   1   0   1   0   2   0   1   0   1   1   1   1   1   1   2   1   0   0   2   1   1   0   2   1   2   1   0   1   1   1   2   0   1   1   2   1   0   1   2   1   1   2   1   2   1   1   0   1   1   2   2   0   2   1   0   2   1   1   2   2   1   1   1   0   1   1   0   1   1   2   1   1   1   2   2   1   0   1   2   1   2   1   2   1   0   2   2   1   1   1   2   0   1   0   1   1   2   1   1   0   1   1   0   2   2   1   1   1   1   1   1   2   2   1   1   1   1   0   1   1   0   1   1   1   1   1   1   2   0   1   2   2   0   1   2   1   0   1   1   1   0   2   1   1   0   1   2   2   1   2   1   1   1   2   0   2   1   2   1   1   1   1   2   1   2   1   2   2   1   1   0   0   1   2   2   1   2   2   1   1   2   0   1   1
 MK-6-2                 1   2   2   0   2   1   1   1   0   0   0   1   1   2   0   1   0   0   1   0   2   0   2   0   1   1   1   1   1   1   1   0   0   0   2   1   1   0   2   1   2   0   1   1   1   1   2   0   1   2   2   1   0   1   2   1   1   2   1   2   1   1   0   1   1   2   2   0   2   1   0   2   1   1   2   2   1   1   0   0   1   1   0   1   1   2   1   1   1   2   2   2   0   1   2   1   1   1   2   1   1   2   2   1   1   1   2   0   0   0   1   1   2   1   1   1   1   1   0   2   2   1   1   1   1   1   0   2   2   2   1   1   1   0   1   2   0   1   1   2   1   1   1   2   0   1   2   1   0   2   2   1   1   1   0   2   0   2   1   1   0   1   1   2   1   2   0   1   0   2   1   2   1   2   1   1   1   1   2   1   1   1   2   2   1   1   0   0   1   2   1   2   2   2   1   1   2   0   2   1
 MK-6-3                 1   2   2   0   2   1   1   0   0   0   1   1   0   2   0   1   0   0   1   1   2   1   2   0   1   1   1   1   2   1   1   0   0   0   1   1   0   1   2   1   2   0   1   1   1   2   2   0   1   2   1   1   0   1   2   1   1   2   1   2   1   1   1   1   1   2   2   0   2   0   0   2   1   1   2   2   1   1   0   1   1   1   0   1   1   2   1   1   1   2   2   2   0   0   1   1   1   1   2   1   1   2   2   1   1   1   2   0   0   0   1   1   2   1   1   1   0   1   1   2   2   1   1   1   1   1   1   2   2   2   1   1   0   0   2   2   0   1   1   2   1   1   2   2   0   1   2   1   0   2   2   1   1   1   1   2   0   2   1   1   0   1   1   2   1   2   0   1   0   2   0   2   1   2   1   0   1   0   2   1   1   1   2   1   1   1   0   1   1   2   1   1   2   1   1   2   1   0   2   2
 MK-6-4                 1   2   1   0   2   1   1   1   0   0   1   2   1   2   0   1   0   0   1   1   2   0   2   0   1   1   1   1   1   1   1   0   0   0   1   1   0   1   2   1   2   0   1   1   1   2   1   0   1   1   1   1   0   1   1   2   1   2   1   2   1   2   1   1   1   2   2   0   1   0   0   2   1   1   2   1   1   1   1   1   1   1   0   1   1   2   1   1   1   2   2   2   1   0   0   1   1   1   2   1   1   2   1   1   1   2   2   1   0   0   2   1   2   1   1   1   0   1   1   2   2   1   1   1   1   1   1   2   2   2   2   0   0   0   1   2   1   1   1   2   1   1   1   2   0   1   2   2   0   2   2   1   1   1   1   2   0   2   1   1   1   2   1   2   1   2   1   1   0   1   0   2   1   2   1   0   1   1   1   1   1   1   2   2   1   1   0   1   1   2   1   1   2   1   1   2   1   0   1   2
 MK-6-5                 1   2   1   0   2   0   1   1   0   0   1   2   1   2   0   1   1   0   1   1   2   0   2   0   1   1   2   1   1   2   1   0   0   1   1   1   0   1   1   1   2   0   1   1   1   2   1   0   1   1   1   1   0   1   1   2   1   2   1   2   1   1   1   1   1   2   2   1   1   0   0   2   1   0   1   1   2   1   1   1   1   1   0   1   1   2   1   1   1   1   1   1   1   0   0   1   2   1   2   1   0   2   1   2   1   2   1   1   0   0   2   1   2   1   1   1   1   0   1   0   2   1   1   1   1   1   1   2   2   2   2   0   0   0   1   1   1   1   1   2   1   1   1   2   0   1   2   2   0   1   2   1   1   1   2   1   0   1   1   0   2   2   1   2   2   2   1   1   0   1   0   2   1   1   1   0   1   1   1   1   1   1   2   2   1   0   0   1   1   2   1   1   2   1   2   2   1   0   1   2
 MK-6-6                 1   2   1   0   1   0   0   1   0   0   1   2   1   2   0   2   1   0   1   2   2   0   2   0   1   0   2   1   1   2   1   0   0   1   1   1   0   1   1   1   2   0   1   1   0   2   1   0   1   1   1   1   0   1   1   2   1   2   1   1   1   1   1   1   1   2   2   1   1   0   0   2   1   0   2   1   2   1   1   1   1   1   0   1   1   2   1   1   1   1   1   2   1   0   0   1   2   0   2   1   0   1   1   2   1   2   1   1   0   0   2   1   2   1   1   1   1   0   1   0   2   1   1   2   1   1   1   1   2   2   1   0   0   0   1   0   1   1   1   2   2   1   1   2   0   0   2   2   0   1   2   2   1   2   2   1   1   1   1   1   2   2   1   2   2   2   1   1   0   0   0   2   1   1   1   0   1   1   1   1   2   1   2   2   1   0   0   1   1   2   0   1   2   1   2   2   1   1   1   1
 MK-6-7                 2   2   1   0   1   0   1   0   1   0   1   2   1   2   1   2   1   0   2   2   2   0   1   1   1   1   2   1   1   2   2   1   1   2   1   1   1   1   1   1   2   0   1   2   0   2   1   0   1   1   1   1   0   1   1   2   1   2   1   1   1   1   2   1   1   2   2   1   1   0   0   2   1   0   1   1   2   1   1   1   1   1   0   1   0   2   1   1   2   1   1   2   1   0   0   0   1   0   2   1   1   1   1   1   2   2   1   1   0   0   2   2   2   1   1   1   1   0   1   0   2   1   0   2   1   0   1   1   2   2   1   0   0   0   1   0   2   1   1   2   2   1   1   2   0   0   2   2   0   1   2   2   1   2   2   1   2   1   1   1   1   2   1   2   2   1   1   1   0   1   1   2   1   1   1   0   1   1   0   1   2   1   2   1   1   0   1   1   1   2   0   1   2   1   2   2   1   1   1   1
 MK-6-8                 2   2   1   0   1   0   1   1   1   0   1   2   1   2   2   2   1   0   2   2   2   0   1   1   1   1   2   1   1   2   2   1   1   2   1   1   1   1   1   1   2   0   1   2   0   2   2   0   1   1   1   1   0   1   1   0   1   2   1   1   1   1   2   1   1   2   2   2   1   1   0   2   1   0   1   1   2   1   1   1   1   1   0   1   0   2   1   1   2   1   1   2   1   0   0   0   1   1   2   1   1   1   2   1   2   2   1   1   0   1   1   2   2   2   1   1   1   0   1   1   2   1   0   1   1   0   1   2   2   2   1   0   0   0   2   0   2   1   1   1   2   2   1   2   1   0   2   1   0   1   2   1   1   2   2   1   2   1   1   1   0   2   1   2   2   1   0   1   1   1   1   2   1   1   1   0   1   1   0   1   2   1   2   1   0   0   2   1   1   2   0   1   2   1   1   2   1   1   1   1
 MK-6-9                 2   2   1   0   0   0   2   1   2   1   1   2   1   2   2   2   1   0   2   2   2   0   0   1   1   1   2   1   1   2   2   1   1   2   1   0   1   1   1   1   2   0   1   2   0   2   2   1   1   1   1   1   0   1   1   0   1   1   1   1   2   1   2   1   1   2   2   2   1   1   0   1   2   0   1   2   2   1   1   1   1   1   0   1   0   1   1   1   2   1   0   1   1   0   1   0   1   1   1   1   1   0   1   2   1   2   1   1   1   1   1   2   2   2   1   1   1   0   1   1   2   1   1   1   1   0   1   2   1   2   1   0   0   0   2   1   2   1   1   1   2   2   1   2   1   0   2   1   0   1   2   2   1   2   2   1   2   1   1   1   0   2   1   2   2   1   0   1   1   1   1   2   1   1   1   0   1   1   0   1   1   1   1   1   0   1   2   1   1   2   0   0   2   1   1   2   1   1   0   2
 MK-6-10                2   2   1   0   1   0   2   1   2   1   1   2   2   2   2   2   1   0   1   1   1   0   0   1   1   1   2   1   0   2   1   1   1   2   1   0   1   1   1   1   2   0   1   1   1   2   2   1   1   1   1   1   0   0   1   0   1   1   1   0   2   1   1   1   0   2   2   2   1   2   0   1   2   0   1   2   2   1   1   1   1   1   1   1   0   1   1   0   2   1   0   2   1   0   1   0   1   1   1   1   0   1   1   2   1   2   1   1   1   1   1   2   2   2   1   2   1   0   1   0   2   1   0   1   0   1   1   2   0   2   1   0   0   0   2   0   2   1   2   1   2   1   1   2   2   0   2   0   0   1   2   2   1   1   2   1   2   2   1   1   0   2   0   2   2   1   0   1   1   2   1   2   1   1   2   0   1   1   0   1   1   0   1   1   0   1   2   2   1   2   0   0   2   1   1   2   1   1   0   2
 MK-6-11                1   2   1   0   1   0   2   1   2   1   1   2   2   2   2   1   1   0   1   1   0   0   0   1   1   1   2   1   0   1   1   1   1   2   1   1   1   1   1   1   2   0   1   0   1   1   2   1   1   1   1   1   0   1   1   0   1   1   2   0   2   1   1   1   0   2   2   2   2   2   1   1   2   0   1   2   2   1   1   0   1   1   0   1   0   2   1   0   2   1   0   2   1   0   1   0   1   1   1   1   0   1   1   2   1   2   1   1   1   1   1   2   1   2   1   2   1   0   0   0   2   1   0   1   0   1   0   2   0   2   1   0   0   0   2   1   1   1   2   1   2   1   2   1   2   0   2   2   0   1   2   2   1   1   2   1   1   2   1   1   0   2   0   2   2   1   0   1   1   2   1   2   1   1   2   0   0   1   0   1   1   0   1   1   0   1   2   2   1   2   1   0   2   1   0   2   1   1   0   2
 MK-6-12                1   2   1   0   0   1   2   0   2   1   1   2   0   2   2   1   1   0   1   1   1   0   0   1   0   1   2   0   0   1   1   1   1   2   1   0   0   2   2   0   1   0   1   0   0   1   1   1   1   1   1   1   0   1   1   0   1   1   2   0   2   1   1   0   0   2   2   2   1   1   0   1   2   0   1   1   2   1   1   1   1   1   0   1   0   2   1   0   2   1   0   0   1   0   1   0   2   2   1   1   0   1   0   2   1   2   1   1   1   1   1   2   1   2   1   2   1   0   0   0   2   1   0   1   1   1   1   1   1   2   0   0   0   0   2   1   1   1   2   2   2   0   2   1   1   0   2   2   0   2   2   2   0   1   2   1   1   2   1   1   0   2   0   2   2   1   1   1   0   1   1   1   2   1   1   0   0   1   1   1   1   1   2   1   0   0   2   2   1   2   1   1   2   0   0   2   1   1   0   2
 MK-6-13                1   1   1   0   0   1   2   0   2   1   1   2   0   2   2   1   0   0   0   1   0   0   0   2   0   1   2   0   0   1   1   1   1   2   1   0   1   2   2   0   1   0   0   0   0   1   1   1   1   2   2   1   0   1   1   0   1   0   1   0   2   1   1   1   0   1   1   2   1   1   1   2   2   0   1   1   2   1   1   2   2   1   2   1   0   2   2   1   2   0   0   0   1   0   1   0   2   2   1   2   0   1   0   2   1   2   1   0   0   1   1   2   1   2   1   2   1   0   0   0   2   1   0   1   1   1   1   0   0   2   0   1   1   0   2   1   1   1   1   2   1   2   2   1   1   0   1   2   1   2   2   2   0   1   2   1   1   2   0   1   0   1   1   2   2   2   1   1   1   1   2   1   2   1   1   0   0   1   2   1   1   1   2   2   0   0   1   2   1   2   1   1   2   0   1   1   1   1   1   1
 MK-6-14                1   1   1   0   0   1   1   0   2   0   1   2   0   2   2   1   0   0   1   1   1   1   0   2   0   1   1   0   1   1   1   1   1   2   1   0   1   2   2   0   1   0   0   0   0   1   1   1   1   1   2   1   0   1   1   0   1   0   1   0   2   1   1   1   0   1   1   2   0   1   1   2   2   0   1   1   2   1   1   2   2   1   2   1   0   1   2   1   1   0   0   0   1   0   1   0   2   2   1   2   1   1   0   2   1   2   2   0   1   1   1   2   1   2   1   1   1   1   0   0   1   1   0   1   1   1   2   0   0   2   0   2   1   1   1   0   1   1   1   2   1   2   1   1   1   0   1   1   1   2   2   1   1   1   2   1   1   2   0   1   0   1   1   2   2   2   1   0   1   2   2   1   2   1   1   1   2   1   2   1   0   1   2   1   0   0   1   2   2   2   1   1   1   0   1   2   1   2   0   1
 MK-6-15                1   0   1   0   0   1   1   0   2   0   1   2   0   2   2   1   1   0   1   1   1   1   0   2   0   1   0   1   1   1   1   1   1   2   1   0   1   2   1   0   1   0   0   0   0   1   1   1   1   1   1   2   0   0   1   0   2   0   1   0   1   1   1   1   0   1   1   2   1   1   1   2   2   0   1   1   1   1   1   1   2   1   1   2   0   2   1   2   1   1   0   0   1   0   1   0   2   2   1   2   1   1   0   2   1   2   2   0   1   1   1   2   1   2   1   1   0   1   0   0   1   1   1   1   1   1   2   0   0   2   0   2   2   1   1   0   2   0   1   2   1   2   1   1   1   0   1   1   1   2   2   2   2   1   2   1   1   2   0   0   0   1   2   2   2   2   1   0   2   2   2   1   1   1   1   1   2   2   2   1   0   1   2   1   0   0   1   2   2   2   2   1   1   0   0   2   1   2   0   1
 MK-6-16                2   0   1   0   1   1   1   1   1   0   1   2   0   2   2   1   1   1   1   1   1   1   0   2   0   1   0   2   1   0   2   1   1   2   1   0   1   2   0   0   2   0   0   0   0   1   1   1   1   0   1   2   0   1   1   0   1   0   1   1   0   1   1   1   0   1   0   2   0   1   1   2   2   0   1   1   1   2   1   1   2   0   1   2   1   2   1   1   1   1   0   0   1   0   1   1   2   2   2   2   0   1   0   2   1   2   2   0   0   1   1   2   1   2   1   1   0   1   0   0   2   0   1   1   1   0   1   1   0   2   0   2   2   1   0   0   2   0   1   2   1   2   1   1   1   0   1   1   1   2   2   1   2   2   2   1   2   2   0   0   0   1   2   2   2   1   1   0   2   2   2   1   2   1   0   1   2   1   1   1   1   1   1   1   0   0   2   1   2   1   2   1   1   0   0   2   1   2   0   1
 
!****************************************** Phenotypic Data **********************************************************
!-100.0 is resevred for missing phenotype
SimulatedTrait1         9.9568   10.5056    9.6469   10.9333   10.4464    9.5431    9.7065    9.5159    9.5451   11.1335   10.1597    8.3698    8.6887   11.4017    7.4936   11.8261    9.4963    9.4446    8.9603   11.1333    8.6400    9.1715   11.4080    9.6075    7.3602    9.6097   10.4344    9.1172    9.7301   11.1459   10.4022    9.0533   10.9118   10.3460    9.1631   10.5911    9.3756   10.9993   10.6275    9.6586   10.3510    9.8528   11.3678   10.5390    9.9547    9.1726   11.8512   10.4061    9.9596    9.1346    8.5733   11.1823   10.5154   10.6614   12.3290    8.8177   10.6833    7.7567    9.7521    9.8525   10.2844   10.8998   10.4114   11.5972    8.2049    9.5649   10.6608   10.1554   10.5782    9.6980    9.9293   10.3160    9.9758    9.3427    9.2376   10.9446    9.8824   10.2502   10.9367    8.8129   10.7652    9.3099   10.1377   10.5476    9.6032   10.7740    9.4626    9.0339    9.9710   10.6213    9.6506    9.5782    8.8318    9.5373   11.0707   10.2480   10.8539    9.3250    9.1081    9.3862   11.5053   10.7540   10.6570   11.3041    9.9203    9.3295    9.4697   10.5405    9.9739    8.1274   10.0744    9.5402   11.3179   10.3725   10.9930   10.5083    8.3837   10.6401   11.6655   10.6485   10.2437    9.4056    9.9300   10.3243    9.9819   11.4899   10.1232   11.0309    9.5907    9.2189   10.1998    9.5081   11.2203   11.1081    9.5255   10.5967   10.7197   11.0498   10.6278    9.3591    9.9680   10.7618    8.1924   10.7680   10.6375   11.2305    9.6533    9.1667    9.7694    8.1451   10.5673   10.0419   10.0877   10.5466    9.6760    9.1375    8.5352    9.5024    8.8181    8.9847    8.9177   10.4099   11.7367    9.5917    8.8234   10.7767    9.5414    9.6972    8.9672   10.3909    9.1088    8.7123    9.7425   11.0411   10.2017    9.6143    9.1247    8.8391   11.5441    9.8825   10.6585   10.2419   10.9992   10.4707   10.0862   10.2114    9.7327   11.0577    9.8721    7.7779   11.6751   10.2973    9.8542    7.4601   10.7720    9.1231   10.4142    9.4305   10.9681    9.1745
 
