# Supplementary material for: Inclusive Composite Interval Mapping of QTL by Environment Interactions in Biparental Populations
Source: PLoS One. 2015 Jul 10;10(7):e0132414. doi: 10.1371/journal.pone.0132414 (PMC4498613; doi:10.1371/journal.pone.0132414)
Supplement: S2 File — (ZIP) [file pone.0132414.s002.zip › F2 population/e=1/run_00026.met]

!**********************Note: lines staring with "!" are remarks and will be ignored in the program********************
!*********************************General Information**********************************
!Assuming F1 = P1 x P2, populations available in QTL IciMapping are: 
!  1, P1BC1F1 = P1 x F1, the first backcrossing where P1 is used as the recurrent parent;
!  2, P2BC1F1 = P2 x F1, the first backcrossing where P2 is used as the recurrent parent;
!  3, F1DH, F1-derived doubled haploids; 
!  4, RIL or F1RIL, recombination inbred lines through the repeated selfing of F1;
!  5, P1BC1RIL, recombination inbred lines through the repeated selfing of P1BC1F1;
!  6, P2BC1RIL, recombination inbred lines through the repeated selfing of P2BC1F1;
!  7, F2, the selfing generation of F1;
!  8, F3, the selfing generation of F2;
!  9, P1BC2F1, the second backcrossing where P1 is used as the recurrent parent; 
! 10, P2BC2F1, the second backcrossing where P2 is used as the recurrent parent;
! 11, P1BC2RIL, recombination inred lines through the repeated selfing of P1BC2F1; 
! 12, P2BC2RIL, recombination inred lines through the repeated selfing of P2BC2F1; 
! 13, P1BC1F2, the selfing generation of P1BC1F1; 
! 14, P2BC1F2, the selfing generation of P2BC1F1; 
! 15, P1BC2F2, the selfing generation of P1BC2F1; 
! 16, P2BC2F2, the selfing generation of P2BC2F1; 
! 17, P1BC1DH, P1BC1F1-derived doubled haploids; 
! 18, P2BC1DH, P2BC1F1-derived doubled haploids; 
! 19, P1BC2DH, P1BC2F1-derived doubled haploids; 
! 20, P2BC2DH, P2BC2F1-derived doubled haploids; 
   7      !Mapping Population (see remarks above)
   2      !Mapping Function (1 for Kosambi; 2 for Haldane; 3 for Morgan)
   2      !Marker Space Type (1 for intervals; 2 for positions)
   1      !Marker Space Unit(1 for centiMorgans; 2 for Morgan)
   6      !Number of Chromosomes (or Linkage Groups)
 200      !Size of the mapping population
   1      !Number of environments
 
!***************************************** Chromosomes and Linkage Maps **********************************************
!Chromosome                 NumMarkers
-CH1                        16
-CH2                        16
-CH3                        16
-CH4                        16
-CH5                        16
-CH6                        16
!Linkage map (Marker name followed by position or the interval length)
 MK-1-1                1     0.000
 MK-1-2                1    10.000
 MK-1-3                1    20.000
 MK-1-4                1    30.000
 MK-1-5                1    40.000
 MK-1-6                1    50.000
 MK-1-7                1    60.000
 MK-1-8                1    70.000
 MK-1-9                1    80.000
 MK-1-10               1    90.000
 MK-1-11               1   100.000
 MK-1-12               1   110.000
 MK-1-13               1   120.000
 MK-1-14               1   130.000
 MK-1-15               1   140.000
 MK-1-16               1   150.000
 MK-2-1                2     0.000
 MK-2-2                2    10.000
 MK-2-3                2    20.000
 MK-2-4                2    30.000
 MK-2-5                2    40.000
 MK-2-6                2    50.000
 MK-2-7                2    60.000
 MK-2-8                2    70.000
 MK-2-9                2    80.000
 MK-2-10               2    90.000
 MK-2-11               2   100.000
 MK-2-12               2   110.000
 MK-2-13               2   120.000
 MK-2-14               2   130.000
 MK-2-15               2   140.000
 MK-2-16               2   150.000
 MK-3-1                3     0.000
 MK-3-2                3    10.000
 MK-3-3                3    20.000
 MK-3-4                3    30.000
 MK-3-5                3    40.000
 MK-3-6                3    50.000
 MK-3-7                3    60.000
 MK-3-8                3    70.000
 MK-3-9                3    80.000
 MK-3-10               3    90.000
 MK-3-11               3   100.000
 MK-3-12               3   110.000
 MK-3-13               3   120.000
 MK-3-14               3   130.000
 MK-3-15               3   140.000
 MK-3-16               3   150.000
 MK-4-1                4     0.000
 MK-4-2                4    10.000
 MK-4-3                4    20.000
 MK-4-4                4    30.000
 MK-4-5                4    40.000
 MK-4-6                4    50.000
 MK-4-7                4    60.000
 MK-4-8                4    70.000
 MK-4-9                4    80.000
 MK-4-10               4    90.000
 MK-4-11               4   100.000
 MK-4-12               4   110.000
 MK-4-13               4   120.000
 MK-4-14               4   130.000
 MK-4-15               4   140.000
 MK-4-16               4   150.000
 MK-5-1                5     0.000
 MK-5-2                5    10.000
 MK-5-3                5    20.000
 MK-5-4                5    30.000
 MK-5-5                5    40.000
 MK-5-6                5    50.000
 MK-5-7                5    60.000
 MK-5-8                5    70.000
 MK-5-9                5    80.000
 MK-5-10               5    90.000
 MK-5-11               5   100.000
 MK-5-12               5   110.000
 MK-5-13               5   120.000
 MK-5-14               5   130.000
 MK-5-15               5   140.000
 MK-5-16               5   150.000
 MK-6-1                6     0.000
 MK-6-2                6    10.000
 MK-6-3                6    20.000
 MK-6-4                6    30.000
 MK-6-5                6    40.000
 MK-6-6                6    50.000
 MK-6-7                6    60.000
 MK-6-8                6    70.000
 MK-6-9                6    80.000
 MK-6-10               6    90.000
 MK-6-11               6   100.000
 MK-6-12               6   110.000
 MK-6-13               6   120.000
 MK-6-14               6   130.000
 MK-6-15               6   140.000
 MK-6-16               6   150.000
!*********************************** Marker Types ********************************************************************
!Co-dominant marker: When heterozygote F1 is present, P1 is coded as 2, F1 is coded as 1, and P2 is coded as 0; Otherwise, P1 is coded as 2, and P2 is coded as 0. 
!Dominant marker: When heterozygote F1 is present, P1 and F1 are coded as 12, and P2 is coded as 0; Otherwise, P1 is coded as 2, and P2 is coded as 0.  
!Recessive markers: When heterozygote F1 is present, P1 is coded as 2, and F1 and P2 are coded as 10; Otherwise, P1 is coded as 2, and P2 is coded as 0. 
!Missing marker is coded as -1. 
 MK-1-1                 0   2   1   1   1   1   1   2   0   1   0   0   0   1   1   0   2   2   1   2   1   1   1   2   0   1   1   1   1   0   2   2   1   1   0   2   1   2   1   2   1   0   2   1   0   2   0   0   2   1   1   2   0   2   0   1   2   1   1   2   1   0   0   0   0   1   1   2   2   1   1   1   0   2   1   0   1   0   0   0   0   2   2   1   1   0   0   1   1   1   1   0   1   0   1   2   2   2   1   2   1   1   0   0   2   2   2   2   2   1   1   0   1   1   1   1   2   1   1   2   2   0   1   2   1   2   0   2   0   1   1   1   1   1   1   0   2   1   1   1   1   2   1   2   1   0   2   2   2   2   1   0   1   0   2   1   1   1   1   2   2   1   0   1   1   1   1   1   2   1   0   0   2   1   1   2   1   1   0   0   2   1   0   1   0   1   0   1   0   1   0   1   1   0   2   1   1   2   0   2
 MK-1-2                 0   1   1   1   2   0   1   2   0   1   0   0   0   1   1   1   2   2   1   2   1   1   1   2   0   1   0   1   1   0   2   2   0   1   0   1   1   2   1   2   2   0   1   1   0   1   0   1   2   1   1   2   0   2   0   1   2   1   1   2   1   1   1   0   1   1   1   2   2   1   1   1   1   2   2   1   1   1   0   0   0   2   2   1   1   1   0   1   2   1   1   0   1   0   1   2   1   2   1   2   1   0   1   0   2   2   2   2   2   1   0   0   1   2   1   1   2   0   1   2   2   0   1   2   1   2   0   2   0   1   1   1   1   1   1   0   2   1   1   0   1   1   1   2   1   0   2   2   2   2   0   0   1   1   2   1   1   0   1   2   2   1   0   1   1   1   1   1   2   1   0   0   2   1   1   2   1   2   0   0   2   0   0   0   0   1   0   1   0   1   0   1   1   1   2   1   1   0   1   1
 MK-1-3                 0   1   1   1   2   0   0   2   0   1   0   0   0   1   1   0   2   2   1   2   1   1   1   2   0   1   0   1   1   0   2   1   0   1   0   1   0   2   1   1   2   0   1   1   0   1   0   1   1   2   1   2   0   2   0   1   2   1   1   2   1   1   1   0   1   1   0   2   2   2   2   1   1   2   2   1   0   2   0   0   0   2   2   1   1   1   0   1   2   1   1   0   1   0   1   1   1   2   1   2   1   0   1   0   2   0   2   2   2   1   0   0   1   2   1   1   2   0   1   2   2   0   1   2   1   2   0   1   0   1   1   1   1   1   0   1   1   1   1   0   1   1   1   1   1   0   2   2   2   2   0   1   2   0   2   1   1   0   1   2   2   2   0   1   1   1   0   1   2   1   0   1   1   1   1   2   1   2   0   0   2   0   0   0   0   1   0   1   0   1   0   1   1   1   2   1   1   0   1   1
 MK-1-4                 0   1   1   1   2   0   0   2   0   1   0   0   0   1   1   0   2   2   1   2   1   1   1   1   0   1   0   2   1   0   2   1   0   1   0   1   0   1   1   1   2   0   1   1   0   1   1   1   1   2   1   2   0   2   0   1   2   1   1   1   1   1   1   0   1   1   0   2   2   2   2   1   1   2   2   0   0   2   0   0   0   2   2   1   1   1   0   1   2   1   1   1   2   0   1   1   1   2   1   2   1   0   1   0   2   0   2   2   2   1   1   1   1   2   1   1   2   0   2   2   1   0   2   2   1   2   1   2   0   1   1   1   1   1   0   1   1   1   1   1   1   1   1   1   1   0   2   2   2   2   0   1   2   0   2   1   1   0   1   2   1   1   0   1   1   1   1   1   2   1   0   1   1   0   1   2   1   2   0   0   2   0   0   2   0   1   0   1   0   1   0   1   1   1   2   1   2   0   1   1
 MK-1-5                 0   1   0   0   1   1   1   2   0   1   0   0   1   1   1   0   1   2   1   2   1   1   1   1   0   1   1   1   1   0   1   0   0   1   0   2   0   1   1   1   2   1   1   1   0   1   1   1   0   2   2   1   0   2   0   1   2   1   1   0   1   1   1   0   1   1   0   2   2   2   2   1   0   1   1   0   0   2   1   0   0   2   2   0   1   1   1   1   2   1   2   1   2   0   2   1   1   2   1   2   1   0   1   0   2   0   1   2   1   1   1   1   1   1   1   1   2   0   2   1   1   0   2   2   1   2   1   1   0   1   1   1   1   1   0   1   1   1   1   2   1   1   1   1   1   0   2   2   1   2   1   1   2   0   2   1   1   0   1   2   1   1   0   2   1   1   1   1   2   1   0   1   2   1   1   2   1   2   0   0   1   1   0   2   0   1   0   1   0   1   1   1   2   1   2   2   1   0   1   1
 MK-1-6                 1   1   0   0   1   1   1   2   0   1   0   0   0   1   1   0   1   2   1   2   1   1   1   1   0   1   1   0   1   0   1   0   0   1   1   2   1   1   1   2   2   1   1   1   0   0   1   2   0   2   1   1   1   2   0   1   2   1   1   0   1   1   0   0   1   0   0   2   1   1   2   1   0   1   1   1   0   2   1   0   0   2   2   1   0   1   1   0   1   0   2   1   1   0   2   1   1   2   1   1   1   0   1   1   2   0   1   2   1   1   1   1   1   1   1   0   2   0   1   1   1   0   2   1   1   2   1   1   0   1   0   1   2   1   1   1   1   1   1   1   1   1   1   1   1   0   2   2   1   2   1   1   2   0   1   1   1   0   1   2   1   0   0   2   2   2   0   1   2   1   1   1   2   1   1   2   1   2   0   0   1   1   1   2   0   1   0   1   0   0   1   1   1   1   1   2   1   1   1   1
 MK-1-7                 1   1   0   1   1   1   1   2   0   1   0   0   1   1   1   0   1   0   1   2   0   1   1   1   2   1   1   1   1   0   0   0   0   1   1   2   1   0   1   1   2   1   1   1   1   2   1   2   0   2   2   1   0   2   0   1   2   1   1   0   1   1   0   0   1   0   0   2   1   1   2   1   0   0   1   2   0   2   1   0   1   2   2   0   0   1   1   0   1   0   2   1   1   0   2   1   1   1   1   1   0   0   1   1   2   0   1   1   1   1   2   1   1   0   1   0   2   0   2   1   2   0   2   1   1   2   1   1   0   1   0   1   2   1   1   1   0   1   1   1   1   1   1   1   1   1   2   2   1   1   1   1   2   0   1   1   0   0   1   2   1   1   1   2   1   2   0   1   2   1   1   1   2   1   1   2   0   2   0   0   1   1   1   2   1   2   1   1   0   0   1   1   1   1   1   2   1   1   1   2
 MK-1-8                 1   1   1   1   1   1   1   2   0   1   0   0   1   1   1   1   1   0   1   2   1   0   1   1   2   1   0   1   0   0   0   0   0   1   1   1   1   0   1   1   2   1   1   1   1   2   1   1   0   2   2   1   0   2   0   1   2   1   1   0   0   1   0   0   1   0   0   2   1   1   0   1   0   1   1   2   0   1   1   0   1   2   2   0   0   1   1   0   1   0   1   1   1   0   2   1   1   1   1   1   0   0   1   2   1   0   1   1   1   1   1   1   0   1   1   0   2   0   2   1   2   0   2   1   0   1   1   1   1   1   0   1   2   1   1   1   0   1   1   0   1   0   1   1   1   1   2   2   1   0   1   1   2   0   1   1   0   0   1   2   1   2   0   1   1   1   1   1   1   1   1   0   2   1   1   2   0   1   0   1   1   0   2   1   1   2   1   1   0   1   1   1   1   1   1   2   1   1   0   1
 MK-1-9                 1   1   1   1   1   1   1   1   0   1   0   0   1   2   1   1   1   0   1   2   1   0   1   1   2   1   0   1   0   0   0   1   0   1   1   1   2   0   1   1   2   1   1   1   1   2   1   1   0   2   2   1   0   2   0   1   1   0   1   0   0   1   0   0   1   0   1   2   1   1   1   1   0   1   1   2   0   0   1   0   1   2   1   0   0   1   1   0   1   0   1   1   0   0   1   1   1   1   1   0   0   1   1   2   1   0   1   1   1   0   1   1   0   1   1   0   2   0   2   1   2   0   2   2   0   1   1   0   1   1   0   1   2   0   1   2   0   1   1   1   1   0   1   1   1   1   2   2   1   0   1   2   2   0   1   1   1   0   1   2   1   1   0   1   1   1   1   0   1   2   1   0   2   1   1   2   0   1   0   1   1   0   1   0   1   2   1   1   0   0   2   1   1   1   1   2   2   1   1   1
 MK-1-10                1   2   1   1   1   1   1   1   1   1   0   1   1   2   1   2   1   0   2   2   1   0   1   1   2   1   1   1   0   0   0   1   0   0   1   1   1   0   1   1   2   1   1   1   1   2   1   1   1   2   2   1   0   2   0   1   1   0   1   0   0   1   0   0   1   0   1   2   1   1   1   1   0   1   1   2   0   1   2   0   1   2   1   0   0   1   2   0   1   0   2   1   0   1   1   0   1   1   1   0   0   2   1   2   1   0   1   1   1   0   1   1   0   1   0   1   2   0   1   1   2   0   1   2   0   1   1   0   1   1   0   1   2   0   0   2   0   0   1   1   1   0   1   1   2   0   2   2   1   0   1   2   2   0   1   1   1   0   1   2   1   1   0   1   1   1   1   1   1   2   1   0   2   0   1   2   0   1   0   1   1   0   2   0   1   2   1   1   1   0   2   1   1   1   1   1   2   2   1   1
 MK-1-11                1   2   1   2   1   1   1   1   1   2   1   0   1   2   1   2   1   0   2   2   2   0   1   0   2   1   0   1   1   0   0   1   0   0   1   1   1   1   1   1   2   1   1   1   1   2   1   1   1   2   1   1   1   2   0   1   1   0   1   0   0   1   0   0   1   0   1   2   1   1   1   1   0   1   0   1   0   1   2   0   1   1   1   0   0   1   2   0   1   0   2   0   0   1   1   1   1   1   1   0   0   2   1   2   1   0   1   1   1   0   1   1   0   1   0   1   2   0   0   2   2   1   1   2   1   2   1   2   1   0   1   1   2   0   0   2   0   0   0   1   0   0   1   1   2   0   1   2   1   0   1   2   2   0   1   1   1   0   1   2   1   1   0   2   1   1   1   0   1   2   1   0   1   0   1   2   0   1   0   1   1   0   2   0   1   2   1   1   1   0   2   1   1   1   1   1   2   2   1   1
 MK-1-12                1   2   1   2   1   1   1   1   1   2   1   0   1   2   1   2   1   0   2   1   2   0   1   1   2   1   0   1   2   0   0   1   0   0   1   1   1   1   1   1   2   1   1   1   1   2   1   1   1   1   1   2   1   2   0   1   2   0   1   0   0   1   1   0   1   0   1   2   1   2   0   1   0   2   0   1   0   1   2   0   1   1   1   0   0   2   2   0   1   0   2   0   1   2   1   1   1   1   2   0   0   2   1   2   1   0   1   1   0   0   1   1   0   1   1   1   2   0   0   1   2   1   1   2   1   2   1   2   1   0   2   1   2   1   0   2   0   0   0   1   0   0   1   1   1   0   1   2   1   1   1   1   1   0   1   0   1   0   1   2   1   1   0   2   1   1   1   1   0   2   1   0   1   0   0   2   0   1   0   1   1   0   2   1   1   2   0   1   1   0   2   0   1   1   1   1   2   2   1   2
 MK-1-13                1   2   1   2   1   1   1   1   2   2   1   1   1   2   1   2   1   1   2   0   2   0   1   1   2   1   0   1   2   0   0   1   0   0   2   1   1   1   1   1   2   1   0   2   1   0   1   1   1   1   1   2   1   1   0   1   2   0   1   0   0   1   1   0   1   0   2   2   1   1   0   1   0   1   0   1   0   1   1   0   1   1   1   0   0   2   2   1   1   0   2   0   1   2   1   0   1   1   2   0   0   2   1   2   1   0   1   1   0   0   1   1   0   1   2   1   2   0   0   1   1   1   1   2   1   2   1   2   1   0   2   1   2   1   0   2   0   0   0   1   0   1   1   1   2   0   0   1   1   1   1   1   1   0   1   0   1   0   0   1   1   1   0   2   1   1   0   1   0   2   1   0   2   0   0   2   1   1   1   1   1   0   2   1   1   2   0   1   1   0   2   0   1   1   1   1   1   2   1   1
 MK-1-14                1   0   1   2   1   1   1   1   2   1   1   1   1   2   1   2   1   1   2   0   2   0   1   1   2   1   1   1   2   0   1   1   0   0   2   1   1   1   1   1   2   1   0   2   1   1   1   2   1   1   0   2   1   1   0   1   2   0   1   0   0   0   1   0   1   0   2   2   1   1   0   1   0   1   1   1   0   1   1   0   0   1   1   0   1   2   1   1   1   0   2   0   1   2   1   0   1   1   2   0   0   2   1   2   1   1   0   0   0   0   1   1   1   0   2   1   2   0   1   1   1   1   1   2   1   2   1   2   0   0   2   1   2   1   0   2   0   0   0   1   0   1   1   1   2   2   1   1   1   1   1   1   1   0   1   0   1   0   0   1   1   1   0   2   1   1   0   1   0   2   1   0   2   0   0   2   0   1   0   1   1   0   2   1   0   2   0   1   1   1   1   0   1   2   1   1   0   2   1   1
 MK-1-15                1   0   1   2   1   1   1   1   2   1   1   1   1   2   1   2   1   1   2   1   2   0   1   1   2   2   1   1   2   0   0   1   0   0   2   1   1   1   1   1   1   1   0   2   1   1   0   2   1   1   0   2   2   1   0   1   2   0   0   1   0   0   0   0   1   0   2   1   2   1   0   1   0   1   1   1   0   1   1   0   1   1   1   0   1   2   1   2   0   0   2   0   1   1   1   0   1   1   0   0   0   2   1   2   1   2   0   0   0   0   1   1   1   0   2   1   2   0   1   1   1   1   1   1   2   1   1   2   0   1   1   1   2   1   0   2   0   0   0   1   0   1   1   1   2   1   1   2   1   1   1   1   2   0   1   0   1   0   0   2   1   1   1   2   1   1   0   1   0   2   1   0   2   0   0   2   0   1   0   1   0   0   2   1   0   1   0   1   1   2   1   0   1   1   1   1   0   2   1   1
 MK-1-16                0   0   1   2   1   1   1   1   2   1   1   1   1   2   1   2   1   0   2   1   1   0   1   1   2   2   1   1   1   0   0   1   1   0   2   1   1   1   1   0   1   1   0   2   1   1   0   2   0   1   0   2   2   1   1   2   2   0   0   0   0   0   0   0   1   0   2   1   2   1   0   0   0   1   1   1   0   1   1   0   1   1   1   0   0   2   1   1   0   1   2   0   1   1   1   0   2   1   1   0   0   1   1   2   1   2   0   0   0   0   1   1   1   0   2   1   2   1   1   1   1   2   1   1   2   2   1   2   1   1   1   1   1   2   0   2   0   0   0   1   0   1   1   1   1   1   0   1   1   1   1   1   2   0   2   1   1   0   0   2   1   1   1   1   2   1   0   1   0   2   1   0   2   0   1   2   0   1   0   1   0   0   2   1   0   0   0   1   1   2   1   0   1   1   1   1   0   2   0   1
 MK-2-1                 1   0   1   0   2   0   2   2   1   1   1   1   2   1   1   1   1   1   1   0   1   1   1   1   2   1   1   1   1   0   2   0   1   0   0   2   1   1   2   0   2   1   2   1   1   0   0   1   1   0   2   2   1   2   0   1   1   1   0   0   0   2   2   1   0   1   2   1   1   1   1   1   0   1   0   0   0   1   2   1   1   0   1   2   2   0   1   2   2   1   0   0   2   1   0   1   1   1   2   1   0   1   0   0   1   1   2   1   2   1   1   2   1   0   0   2   0   1   2   1   0   1   0   0   0   1   1   0   2   1   2   1   0   1   1   1   1   2   1   1   1   1   2   0   2   1   1   1   1   1   1   0   1   2   0   1   1   1   1   1   1   0   0   1   2   1   1   1   2   1   0   1   2   0   2   1   0   1   2   2   0   1   1   0   0   1   1   1   1   1   1   0   1   0   0   2   0   0   1   1
 MK-2-2                 0   0   1   0   2   0   2   2   1   1   1   1   1   0   1   1   1   1   1   0   1   1   1   1   2   1   1   1   1   0   2   0   1   0   1   2   1   2   2   1   2   1   1   1   1   0   1   2   0   1   2   2   1   2   0   2   1   1   1   0   0   1   1   1   0   1   2   1   0   2   1   1   0   0   0   0   0   1   2   1   1   1   1   2   2   0   0   2   2   1   0   0   2   1   1   0   1   2   2   1   0   1   1   0   1   1   2   1   1   1   1   2   1   0   0   2   0   1   2   1   1   1   1   1   0   1   1   0   2   1   2   1   0   1   0   1   1   2   1   1   0   1   2   1   2   1   1   1   1   2   1   0   1   2   0   0   1   1   1   1   1   0   0   0   2   1   1   2   2   1   0   1   1   0   2   1   0   1   2   2   0   1   1   1   0   1   0   1   1   1   1   0   1   0   0   2   0   0   1   1
 MK-2-3                 0   0   1   1   2   0   1   2   0   1   1   1   1   0   1   1   1   1   1   0   2   1   1   1   2   1   1   1   1   1   2   0   1   1   1   2   1   1   2   0   1   1   1   1   2   2   1   2   0   0   2   2   1   2   0   2   1   1   1   0   0   1   1   1   1   1   2   1   1   2   1   1   0   0   0   1   0   1   2   1   1   1   1   2   2   1   0   2   2   1   0   0   2   0   1   0   1   2   2   1   0   1   2   0   1   2   2   1   1   1   1   1   1   0   1   2   0   1   2   1   1   1   1   1   1   1   2   0   2   1   2   1   0   1   1   1   1   2   1   1   0   1   1   0   2   2   1   1   2   2   1   0   0   2   0   0   1   0   1   1   1   0   1   0   2   1   1   2   2   1   0   2   1   0   1   1   0   1   2   2   0   1   0   2   0   1   0   1   1   1   1   0   1   0   0   2   2   1   1   1
 MK-2-4                 1   1   1   1   2   0   1   2   0   1   1   1   1   0   1   0   1   1   2   1   2   1   1   1   1   1   1   1   1   1   2   0   1   1   1   2   2   0   2   0   1   1   1   1   2   1   1   2   1   0   2   2   1   2   1   2   1   1   1   0   0   1   1   1   1   1   2   1   1   2   1   1   0   0   0   1   0   1   2   1   1   2   2   2   2   1   0   2   2   2   0   0   2   0   1   0   1   2   2   1   0   1   2   0   2   1   2   1   1   1   1   1   0   0   1   2   0   1   2   1   1   1   0   1   1   1   2   0   2   0   2   2   0   0   1   0   1   2   1   1   0   1   1   0   2   2   1   1   2   1   1   0   0   1   0   0   2   0   1   0   1   1   2   0   2   2   1   2   2   1   0   2   1   0   1   1   1   1   2   2   0   1   0   1   0   1   0   1   1   1   1   0   1   0   1   2   2   1   1   1
 MK-2-5                 1   1   1   1   1   0   1   2   0   2   1   2   1   0   1   0   1   1   2   1   2   2   2   1   2   1   1   1   1   1   2   0   0   2   1   2   2   0   2   1   1   1   1   1   2   1   1   2   1   0   1   2   1   2   1   2   1   1   1   0   0   1   1   1   1   0   2   1   1   2   1   1   0   0   0   1   0   1   1   1   1   1   2   2   2   1   0   2   2   2   0   0   2   1   1   0   1   2   2   1   1   1   2   0   2   1   0   1   1   1   1   1   0   0   1   2   0   1   2   1   2   1   0   1   1   1   1   0   2   0   2   2   0   1   2   0   1   2   1   1   0   1   2   0   2   2   1   1   2   1   2   0   1   1   0   0   2   1   1   0   1   1   2   0   1   2   1   2   2   1   0   2   1   1   1   1   1   2   2   2   0   1   0   1   0   0   0   1   0   1   0   1   1   0   1   1   2   1   1   1
 MK-2-6                 1   1   1   1   1   1   1   2   0   2   1   2   0   0   1   0   2   1   2   1   2   2   2   1   1   1   0   1   1   1   2   1   0   2   1   2   2   1   2   2   0   1   1   1   0   1   1   2   0   1   1   2   1   2   1   2   1   1   1   1   1   1   1   1   1   0   2   1   1   2   1   1   0   0   0   0   0   1   0   1   1   1   2   2   2   1   0   2   2   2   1   0   2   1   1   0   1   2   2   1   1   0   2   0   2   0   0   1   1   1   1   1   0   0   1   2   0   1   1   1   2   1   0   1   1   2   1   1   1   0   2   2   0   1   2   0   1   2   1   1   0   1   2   0   2   2   1   1   2   1   2   0   1   1   0   0   1   1   0   0   0   1   2   0   1   2   1   2   2   1   0   2   0   1   1   2   1   2   2   2   0   1   0   1   0   0   0   1   0   2   0   1   1   1   1   1   1   2   1   0
 MK-2-7                 0   1   1   1   1   2   0   2   2   2   1   1   0   0   1   0   2   1   2   1   2   2   2   1   1   0   0   1   1   1   2   2   0   2   1   2   2   1   1   2   0   1   1   1   0   1   0   1   1   1   1   2   1   2   1   1   1   1   1   1   1   2   2   1   1   0   2   1   1   2   1   1   1   0   0   0   0   1   0   1   1   1   2   1   2   1   0   2   1   2   1   0   2   1   2   1   1   2   2   1   1   0   2   0   1   0   0   1   1   1   1   2   0   0   1   2   0   1   1   1   2   1   0   1   0   2   1   1   0   0   2   2   0   0   2   0   1   1   1   0   0   1   2   1   2   2   0   1   1   2   2   0   1   2   0   0   1   1   0   1   0   1   1   0   1   2   1   2   2   1   0   2   1   1   2   2   1   1   2   2   1   1   0   0   0   0   0   1   0   2   0   1   1   0   1   1   1   2   1   1
 MK-2-8                 0   1   1   1   1   2   1   2   2   2   1   1   0   1   1   1   2   1   2   0   1   2   2   1   0   0   0   1   1   1   2   1   0   2   1   2   2   0   1   2   0   1   1   1   0   1   0   0   1   1   1   2   1   2   1   2   1   1   1   1   1   2   2   1   1   0   1   2   1   2   1   0   0   0   1   0   0   1   0   1   1   1   2   1   2   1   0   2   2   1   1   0   2   1   1   1   1   2   2   1   1   0   2   0   1   0   0   1   1   1   1   1   0   0   1   1   0   1   1   1   1   1   1   1   0   2   1   0   1   1   1   1   0   0   2   1   1   1   1   0   0   1   1   1   1   2   0   1   1   1   2   0   1   2   0   0   1   0   0   1   1   0   2   0   1   2   1   2   2   1   0   2   1   1   1   2   1   1   2   2   1   1   0   0   0   0   1   2   0   2   0   1   1   0   1   1   0   1   1   1
 MK-2-9                 0   1   1   2   1   0   1   2   2   2   2   1   0   1   1   1   2   1   2   0   1   2   2   1   0   0   0   1   2   1   2   1   0   2   0   2   2   0   1   2   1   1   1   1   0   1   0   0   1   1   1   1   1   2   1   1   1   1   1   1   1   2   1   1   1   0   1   2   1   1   0   0   0   0   1   1   0   1   0   1   1   1   2   0   2   1   1   2   2   2   0   0   2   1   1   1   1   2   2   0   0   0   2   0   1   0   0   2   1   1   1   1   0   0   1   1   0   1   1   1   2   1   1   1   0   2   1   0   1   1   1   1   0   0   2   0   1   1   1   0   0   1   1   1   1   2   1   1   0   1   2   0   1   2   1   0   2   0   1   1   1   0   2   0   1   2   1   1   1   1   1   2   1   1   1   1   1   1   2   2   1   1   0   0   0   0   1   1   1   2   0   1   1   0   1   1   1   1   0   1
 MK-2-10                1   1   1   1   1   0   0   2   2   2   2   1   0   1   1   1   2   1   2   0   1   2   2   1   0   1   0   0   1   2   2   1   0   1   1   1   2   0   1   2   1   2   1   1   1   1   0   1   1   2   1   1   1   1   1   1   1   1   1   1   1   2   1   1   1   0   1   2   1   1   0   0   0   0   1   2   0   0   1   1   1   1   2   0   2   1   1   2   2   2   0   0   2   0   1   0   1   2   2   0   0   0   2   0   1   0   0   2   1   1   1   2   0   1   0   1   0   1   1   1   1   1   1   1   0   2   1   0   1   1   1   1   0   0   2   0   1   1   1   0   0   1   0   1   1   2   1   1   0   0   1   0   1   2   1   0   2   1   1   1   1   1   2   0   1   2   1   1   1   1   1   2   1   1   2   2   0   1   2   2   1   1   0   0   0   0   1   1   1   1   0   1   1   1   1   1   1   1   0   1
 MK-2-11                1   1   1   1   2   0   0   2   2   2   2   1   0   1   1   1   2   1   2   0   0   1   2   1   0   1   0   0   1   2   2   1   0   1   0   1   2   0   2   2   1   2   1   1   1   1   1   2   1   2   1   1   1   2   2   1   1   1   2   1   1   2   1   1   1   0   1   2   1   2   0   1   1   0   1   2   0   0   1   1   2   1   2   0   2   1   1   2   2   1   0   0   2   0   1   0   2   2   2   0   0   1   2   0   2   0   0   2   0   1   1   2   0   2   0   1   1   0   1   2   1   2   1   0   0   2   1   0   1   1   1   2   0   0   2   1   0   1   1   0   0   1   0   1   1   2   1   1   0   0   1   0   1   2   1   0   2   1   1   1   0   1   2   1   1   2   1   1   1   1   1   2   1   1   2   2   0   1   2   2   1   0   0   2   0   0   1   1   1   1   0   1   1   1   1   1   1   1   0   1
 MK-2-12                1   0   1   1   2   0   0   2   2   2   1   1   0   1   1   1   2   1   2   0   0   0   2   0   1   1   0   0   2   2   2   2   0   0   0   1   2   0   1   2   1   2   1   1   1   1   1   2   2   1   1   1   1   2   2   1   1   1   2   0   1   2   1   2   1   0   1   2   1   1   0   1   0   0   1   2   0   1   1   1   2   1   2   2   2   1   0   2   2   1   1   0   2   0   1   0   2   2   2   1   0   1   2   0   2   0   2   2   0   1   1   2   0   1   0   1   1   0   1   2   1   2   1   0   0   2   1   0   1   1   1   2   0   0   2   1   0   1   0   0   1   1   0   1   1   2   1   1   0   0   1   0   2   2   1   0   1   0   1   1   1   1   1   1   1   2   1   1   0   1   1   2   1   1   2   1   0   1   2   2   2   1   0   2   0   0   1   1   1   1   0   0   1   0   1   1   1   1   0   1
 MK-2-13                1   0   1   1   2   0   0   2   2   1   1   1   0   1   1   1   2   1   2   0   0   1   2   0   1   1   0   1   2   2   2   2   0   1   0   0   2   0   1   1   1   2   0   2   1   1   1   2   2   1   1   0   1   2   2   1   1   1   2   0   1   1   1   2   1   0   0   2   2   1   0   1   0   1   1   2   0   1   1   2   2   1   2   2   1   0   0   0   2   2   1   0   2   1   0   0   2   1   2   1   0   1   2   0   2   0   2   2   1   1   2   1   0   1   0   2   1   0   2   2   1   1   1   0   0   2   1   0   1   1   2   2   0   0   2   1   0   1   1   0   1   1   1   1   2   1   1   1   0   1   1   0   2   2   1   0   1   1   1   1   2   2   1   1   1   1   1   1   0   1   1   2   1   1   2   1   0   1   2   1   2   2   0   1   0   0   0   1   2   1   0   0   0   0   2   1   1   1   1   1
 MK-2-14                1   0   1   1   2   0   0   2   2   1   0   1   0   1   1   1   2   1   2   1   0   1   1   0   1   1   0   0   2   2   2   2   0   1   0   0   2   0   1   1   0   2   1   2   1   1   1   2   2   1   1   0   1   2   2   1   1   1   2   0   0   1   1   2   1   0   0   2   2   1   0   1   0   1   1   1   0   1   1   2   2   1   2   2   1   1   0   0   2   2   1   0   2   1   0   0   2   1   2   1   0   0   2   0   2   0   1   2   1   1   2   1   1   1   0   2   1   0   1   2   1   1   2   0   0   2   1   1   1   1   2   2   0   0   2   1   0   1   1   1   1   1   2   1   1   1   1   1   0   1   0   0   2   2   1   0   1   1   1   1   2   2   0   1   1   1   1   1   0   1   1   2   1   2   2   0   0   0   2   2   2   2   0   1   1   0   0   1   2   1   0   0   0   1   1   1   1   1   1   1
 MK-2-15                1   0   1   1   2   0   0   2   2   1   0   1   1   2   0   1   2   1   2   1   0   1   1   0   1   1   0   1   2   1   2   2   0   1   0   0   2   0   1   1   0   1   1   1   1   1   1   2   2   1   0   0   1   2   2   0   1   1   2   0   1   1   1   2   1   0   1   2   2   1   1   1   0   1   1   1   0   1   1   2   2   2   2   2   1   1   0   0   2   2   0   0   1   1   0   0   2   1   2   1   0   0   2   0   1   1   1   2   1   2   2   1   0   1   0   2   2   0   1   2   0   1   2   0   0   1   1   1   1   1   0   2   1   0   2   1   0   1   1   0   1   1   2   1   1   1   1   1   0   1   2   0   2   2   1   0   1   1   1   0   2   2   0   1   1   1   1   1   0   1   0   2   1   2   2   0   0   0   2   2   2   2   0   1   1   0   1   2   2   1   0   0   0   1   1   1   1   1   1   1
 MK-2-16                1   1   1   1   2   0   0   2   2   1   0   1   1   2   1   1   1   1   2   1   0   0   1   0   1   1   0   1   1   1   1   2   0   1   0   0   2   0   1   1   0   1   1   1   1   1   2   2   2   0   0   1   1   2   2   1   1   1   2   1   1   0   1   2   1   0   1   2   2   1   1   1   0   1   1   0   1   1   1   2   2   1   2   2   1   1   1   0   2   2   0   0   1   0   1   1   2   1   2   1   0   0   2   0   0   1   1   2   1   2   2   1   1   0   0   2   1   0   1   2   1   1   1   0   0   1   1   1   1   1   0   1   1   0   2   1   0   1   1   0   1   2   2   1   1   1   1   0   0   0   2   0   2   2   1   0   1   1   1   0   2   2   0   1   1   1   1   1   0   1   0   2   1   2   2   1   0   0   1   2   2   2   0   1   1   1   1   2   2   0   0   0   2   2   1   1   1   1   1   1
 MK-3-1                 1   0   1   2   1   2   2   2   2   1   1   0   1   2   0   0   2   1   0   1   1   2   1   2   2   0   2   1   1   2   1   1   2   1   1   0   1   0   0   1   1   1   0   1   1   1   1   1   1   1   1   2   2   2   1   2   2   1   2   1   0   0   1   2   0   0   0   1   1   1   0   1   1   1   2   1   2   2   2   2   0   1   2   0   2   1   1   0   1   1   1   1   1   1   1   1   1   1   2   1   2   1   1   1   0   0   2   0   2   1   1   2   1   2   1   1   2   2   2   0   1   1   0   2   0   0   2   1   1   0   2   0   2   2   1   0   2   2   0   1   2   1   1   2   1   2   1   1   0   0   2   0   1   0   1   0   1   1   2   1   0   1   1   2   0   0   1   1   0   2   1   1   1   2   0   2   1   0   0   2   2   0   1   1   0   1   1   1   1   1   2   2   2   0   0   1   1   0   2   0
 MK-3-2                 1   0   1   2   1   2   2   2   2   1   1   1   1   1   0   0   1   0   0   1   1   2   1   2   2   0   2   2   1   2   1   1   2   1   0   0   1   0   0   1   1   2   0   1   1   1   1   2   0   1   1   1   2   2   1   2   1   1   2   1   0   0   1   2   0   0   0   1   1   1   0   1   1   1   2   1   2   2   2   1   0   1   2   0   1   1   0   1   1   1   1   1   1   1   1   1   1   1   1   1   2   1   1   1   0   1   2   0   2   1   1   2   1   2   1   1   2   2   2   0   1   1   0   2   0   0   2   1   1   0   2   0   2   1   1   1   2   2   0   2   2   2   1   2   1   2   2   1   0   0   2   0   2   1   1   0   0   0   2   0   1   1   1   2   0   0   1   1   0   2   1   1   1   2   0   1   2   0   0   2   2   0   1   1   0   1   1   1   1   1   2   1   1   0   0   1   1   0   2   0
 MK-3-3                 0   0   1   2   1   2   2   2   2   2   2   1   1   1   0   0   1   0   0   1   1   2   1   2   2   0   1   2   1   2   0   1   2   1   0   0   1   1   0   1   1   2   0   1   1   1   1   2   0   1   1   1   2   2   1   2   1   1   2   1   0   0   1   2   1   0   0   1   1   1   0   1   1   2   2   1   2   2   2   1   0   1   2   0   1   1   1   1   1   1   1   2   2   1   1   1   1   1   1   0   2   1   1   1   0   1   1   0   2   1   1   1   1   2   1   1   2   2   2   0   1   1   0   2   0   0   2   1   1   0   1   0   2   0   1   1   2   2   1   2   2   2   1   2   1   2   2   1   0   0   2   0   2   1   1   0   0   0   1   0   1   1   1   2   0   0   1   1   1   2   1   1   1   2   0   2   2   0   0   1   2   0   1   1   1   1   0   1   1   1   2   1   1   0   0   1   2   0   2   1
 MK-3-4                 1   0   1   2   1   2   2   2   2   2   2   1   1   1   0   1   1   1   0   1   1   1   1   2   2   0   1   2   1   2   1   2   2   1   0   0   1   2   1   1   1   2   0   1   1   1   1   2   0   1   1   1   2   2   1   1   1   2   2   1   0   0   1   1   1   0   0   0   1   1   0   0   1   1   2   1   0   2   2   1   1   2   0   0   2   2   1   1   1   1   1   2   1   1   1   0   2   1   2   0   2   1   1   1   1   1   1   1   2   1   1   1   1   2   1   2   2   2   2   1   1   1   0   1   0   0   1   1   0   0   1   0   1   0   1   1   2   2   1   2   1   2   1   1   2   2   2   1   0   0   2   0   2   1   0   0   0   0   1   0   2   1   2   2   0   0   1   1   1   2   1   2   1   2   0   2   1   0   0   1   2   0   1   1   1   0   1   1   1   1   2   1   1   0   0   1   2   1   2   1
 MK-3-5                 1   0   1   1   1   2   2   2   2   0   2   1   1   1   1   1   0   1   0   1   1   1   1   2   2   0   1   2   1   2   1   1   1   1   0   0   1   2   0   1   1   2   1   1   1   1   1   2   0   1   1   1   2   2   1   1   1   2   2   1   0   0   1   1   0   0   0   0   1   1   1   0   1   1   2   1   0   1   2   2   1   2   0   0   2   2   1   1   1   1   1   2   1   1   1   0   2   1   2   0   1   1   1   1   1   1   1   1   2   1   1   1   1   2   0   2   2   2   1   1   1   1   0   1   1   0   1   1   0   0   1   0   1   0   1   1   2   2   1   2   1   2   1   1   2   1   2   1   0   0   2   0   2   1   1   0   0   0   1   0   2   1   2   2   1   0   1   0   1   2   1   2   1   2   0   2   1   0   0   1   2   0   1   1   1   0   0   1   1   1   1   1   1   0   1   1   2   1   2   1
 MK-3-6                 1   0   2   1   1   2   1   2   1   1   2   1   1   1   0   1   0   1   0   2   1   1   1   2   2   0   1   2   1   2   1   0   1   1   0   0   1   1   0   1   2   1   1   1   1   1   1   0   0   1   1   0   2   1   1   0   1   2   1   1   1   1   1   1   0   1   0   0   1   1   1   0   0   1   2   1   0   0   2   2   1   2   0   0   2   2   0   1   1   1   1   2   1   0   0   0   2   1   2   0   1   1   1   1   1   1   1   1   2   1   1   1   1   2   0   2   2   2   1   2   1   2   1   1   1   0   1   0   0   0   1   0   1   0   1   1   2   2   1   2   2   2   2   1   2   0   2   1   1   0   2   0   1   1   0   0   0   0   1   0   2   1   2   2   1   0   1   1   1   2   1   1   1   2   1   2   1   1   0   1   1   0   2   1   1   0   0   1   0   1   1   1   1   0   1   2   2   0   2   1
 MK-3-7                 2   0   2   1   1   2   1   2   2   2   2   1   1   1   0   0   0   1   0   2   1   1   1   2   2   0   0   1   1   2   0   0   1   1   0   0   1   1   0   1   2   2   1   1   1   1   1   0   0   0   1   0   1   0   1   0   1   1   1   2   2   1   0   1   0   1   0   0   1   1   1   0   0   1   2   1   0   0   2   2   1   2   0   0   1   2   0   1   1   1   1   1   1   0   0   0   2   1   2   0   2   1   1   1   0   0   1   1   2   1   1   1   1   2   0   2   2   2   1   2   1   2   1   1   2   1   1   0   1   0   0   0   1   0   2   1   2   2   2   2   2   2   2   1   1   0   1   1   1   0   2   0   1   1   1   0   0   0   1   0   1   1   2   2   2   0   1   0   2   2   1   1   1   2   2   1   1   1   0   1   2   1   2   1   1   0   0   1   0   0   1   1   2   0   1   2   1   0   1   1
 MK-3-8                 2   0   2   1   1   2   1   2   2   2   2   1   1   1   1   0   0   1   0   1   2   0   0   2   2   0   0   1   1   2   0   1   1   0   0   0   1   1   0   1   2   2   2   1   1   0   1   1   0   0   2   0   1   0   1   1   1   1   1   1   2   1   0   1   0   1   2   0   0   1   1   0   0   1   2   1   0   0   2   2   1   2   0   0   1   1   0   1   1   1   1   1   1   0   0   0   2   1   2   0   2   1   1   1   0   0   1   0   2   1   1   1   1   2   0   2   1   2   1   2   1   2   2   1   2   1   2   0   1   0   0   0   1   1   2   1   1   2   2   1   2   1   2   1   1   0   1   1   1   0   2   0   2   1   1   0   0   0   2   0   1   1   2   2   2   0   1   1   2   2   1   1   1   2   2   1   1   1   1   1   2   0   1   1   1   0   0   1   1   0   1   1   2   0   1   1   1   0   1   2
 MK-3-9                 2   1   2   1   1   2   2   1   2   2   2   1   1   1   1   0   0   1   1   1   1   0   0   2   2   0   0   1   1   1   0   2   2   0   0   0   2   1   0   2   2   2   2   2   1   0   1   1   0   0   2   0   1   0   1   1   1   1   1   1   2   1   0   1   1   1   2   0   1   1   1   0   0   1   2   1   0   0   2   2   0   2   0   0   1   1   0   1   1   1   1   1   1   0   0   0   2   0   2   0   2   1   1   1   0   0   1   1   2   1   1   1   1   1   0   1   1   2   1   2   1   2   2   1   2   1   2   1   1   0   0   0   0   1   1   1   1   2   2   1   2   1   2   1   1   0   1   1   1   0   2   0   2   1   1   0   0   0   2   0   1   1   2   2   2   0   1   1   2   1   1   1   1   2   1   1   1   1   1   1   2   1   0   1   1   0   0   1   1   0   1   1   2   0   1   1   1   0   1   2
 MK-3-10                1   0   2   1   0   2   1   1   2   2   2   1   1   1   1   1   0   1   1   1   1   0   0   2   2   0   0   1   2   1   1   2   1   1   0   0   2   1   0   2   2   2   2   2   1   1   1   2   0   0   2   0   1   0   1   1   1   1   1   1   2   1   0   1   1   1   1   0   1   1   1   0   0   1   2   1   0   0   2   2   0   2   0   1   1   1   0   1   0   0   1   1   1   1   0   1   2   0   2   0   2   1   1   1   0   0   1   1   2   1   1   1   1   1   0   1   1   2   2   1   1   2   2   1   2   2   2   1   1   0   1   0   0   1   1   1   1   2   2   2   1   1   1   2   1   0   1   1   1   0   1   0   2   1   1   0   0   1   2   0   1   1   2   2   2   0   1   1   1   0   1   1   0   2   1   1   1   1   0   1   2   2   0   1   1   1   0   1   1   0   1   1   2   0   1   1   1   0   1   2
 MK-3-11                1   0   2   1   0   2   2   1   1   1   2   1   1   1   2   1   0   1   1   2   0   0   0   2   1   0   0   1   1   1   1   2   1   1   0   0   2   1   0   2   2   2   2   2   1   1   2   2   0   0   2   0   0   1   1   1   1   1   1   1   2   1   1   1   1   2   1   0   1   1   1   0   0   1   2   0   1   0   2   2   0   2   1   1   1   0   0   1   0   1   1   1   1   1   0   1   2   0   2   0   2   2   2   1   0   1   1   1   2   1   1   0   1   1   0   1   1   2   1   1   1   2   2   1   2   2   2   2   2   1   1   0   0   2   1   1   1   2   2   2   1   1   1   2   1   0   0   1   0   0   1   0   1   1   1   0   0   1   2   1   1   1   0   2   2   0   1   1   0   0   0   1   0   2   1   1   1   1   0   1   2   2   0   1   1   0   0   2   1   1   0   1   2   0   1   1   1   1   0   1
 MK-3-12                1   0   2   1   1   2   2   1   1   1   1   0   2   1   2   1   0   1   1   2   0   0   2   2   1   1   0   1   0   0   1   2   1   1   0   0   2   1   0   2   2   2   2   2   1   1   1   2   0   0   2   0   0   1   1   1   1   1   1   1   2   1   1   2   1   2   1   0   2   1   1   0   0   0   2   0   1   0   2   2   0   2   1   1   1   1   0   0   0   1   1   1   1   0   0   2   2   0   1   0   2   2   2   0   0   1   1   1   2   1   1   0   1   1   0   1   1   2   1   1   1   1   1   1   2   2   2   2   0   1   1   1   0   2   0   1   1   2   2   2   1   1   1   2   1   0   0   1   0   0   1   0   1   1   1   0   0   1   1   1   2   1   0   1   2   0   1   1   0   0   0   1   0   1   2   1   1   1   0   1   2   2   0   1   1   0   0   2   0   1   0   2   2   0   1   2   1   1   0   1
 MK-3-13                1   1   2   1   1   2   0   1   1   1   1   0   2   1   2   1   0   1   1   2   0   1   2   2   2   1   0   1   0   0   1   2   1   1   0   0   2   1   0   2   1   2   2   2   1   1   1   2   0   0   2   0   0   1   1   1   1   1   0   0   1   1   1   2   2   2   1   0   1   2   1   0   1   0   1   0   1   1   2   2   0   2   0   1   1   1   0   0   0   1   1   1   1   0   1   2   2   0   1   0   2   2   2   0   0   1   1   1   2   1   1   0   0   1   0   1   1   2   1   1   1   1   2   1   2   2   2   1   1   1   1   1   1   2   0   1   2   1   1   2   0   1   1   2   1   1   0   1   0   0   1   0   1   1   1   1   0   1   0   1   2   1   0   1   1   0   1   1   0   1   1   1   0   1   2   1   2   1   0   1   1   2   1   1   1   1   1   2   0   1   0   2   2   0   1   2   1   1   0   1
 MK-3-14                1   2   2   1   1   2   0   1   1   1   1   0   2   1   2   1   1   1   1   2   0   1   2   2   2   2   0   1   0   1   1   2   1   1   0   0   2   1   0   2   1   2   2   2   0   1   1   2   0   0   1   0   0   1   1   2   1   1   0   0   2   1   1   2   2   2   1   1   1   2   1   0   1   0   1   0   1   1   2   2   0   2   0   1   1   1   0   0   0   1   1   1   2   0   2   2   2   0   0   0   2   2   2   0   0   2   1   0   2   1   2   0   0   1   0   1   1   1   1   1   1   1   2   2   2   1   2   1   1   1   1   1   1   2   0   1   2   1   1   1   0   1   1   2   0   1   0   1   1   1   1   0   1   1   2   1   0   1   0   1   2   1   0   1   1   0   1   0   0   1   1   0   0   1   1   0   2   0   0   1   1   2   1   1   1   1   1   2   0   0   0   2   2   1   1   2   1   1   0   1
 MK-3-15                1   2   2   1   1   2   0   1   1   1   1   0   2   1   2   0   1   0   2   2   1   1   2   2   2   2   0   1   0   1   0   2   1   1   0   0   2   0   0   2   1   2   2   2   0   1   1   2   0   1   1   0   0   1   2   2   1   1   0   0   2   1   0   2   2   1   2   0   1   2   1   1   1   0   1   0   2   1   1   2   0   2   0   2   1   1   1   1   0   2   1   1   2   0   2   2   2   0   0   1   2   2   2   0   0   2   1   0   2   1   2   0   0   0   0   1   0   1   2   1   1   1   2   2   2   1   1   1   1   0   1   2   1   2   0   1   2   1   1   2   1   1   0   2   0   1   0   1   1   1   0   0   1   1   2   1   1   1   0   1   2   0   0   1   1   0   1   0   0   1   1   0   1   1   1   0   2   0   0   1   1   2   1   1   1   1   1   1   0   0   1   2   1   1   1   2   1   1   0   1
 MK-3-16                2   2   2   0   1   2   0   1   1   0   1   0   2   1   2   0   0   0   1   1   0   2   2   2   2   1   0   2   0   1   0   2   1   1   0   0   2   0   0   1   1   2   2   1   1   1   1   2   1   1   1   0   0   1   1   2   1   1   0   0   2   1   0   2   2   1   2   0   1   2   1   1   1   0   1   1   2   1   1   2   0   2   0   2   1   1   2   1   1   2   1   1   2   0   2   2   2   1   0   1   2   2   2   0   1   2   1   0   2   1   2   0   0   0   0   0   1   2   2   1   1   1   2   2   1   0   1   0   2   1   0   2   1   2   0   1   2   1   1   2   1   1   0   1   0   1   0   0   0   1   0   0   1   1   2   1   1   1   0   1   2   0   0   0   2   0   1   0   0   1   1   0   0   0   1   0   2   0   0   1   1   2   2   1   1   1   1   1   0   0   1   2   1   1   0   2   1   1   0   1
 MK-4-1                 1   2   2   1   1   0   1   1   1   2   0   1   1   2   2   2   0   1   1   1   0   0   1   1   1   1   1   2   2   2   1   1   2   1   1   0   0   2   1   1   0   1   1   1   1   1   0   2   0   2   2   1   2   0   1   1   1   1   2   1   2   1   0   0   0   0   0   1   1   1   2   1   1   2   1   1   1   1   2   2   1   2   1   1   1   0   1   1   2   1   2   2   1   0   0   0   0   1   0   1   1   1   2   1   1   0   1   1   1   2   1   1   1   1   2   0   1   2   2   0   1   0   0   0   2   1   0   1   0   0   1   1   1   1   0   0   1   2   1   2   2   1   0   0   1   0   2   2   1   1   1   1   1   1   1   1   1   1   1   2   1   0   1   0   0   1   1   2   1   1   1   2   2   2   1   0   2   1   1   0   2   1   1   1   2   2   1   1   2   0   0   0   0   1   2   1   2   2   1   0
 MK-4-2                 2   2   2   1   1   0   1   2   1   2   0   1   1   2   2   2   0   1   0   1   0   0   1   1   1   1   1   2   2   2   1   1   2   2   1   0   0   1   1   1   0   1   1   1   2   1   0   2   0   2   2   1   2   0   2   1   1   0   2   1   2   1   0   0   0   0   0   1   1   1   2   1   1   2   1   2   1   1   2   1   1   1   1   1   1   0   1   1   2   1   2   2   1   0   1   1   0   1   1   1   1   1   2   1   1   1   1   1   0   2   2   1   1   2   2   0   1   1   1   1   1   0   0   0   2   1   0   1   0   0   1   1   1   1   0   0   1   2   1   1   2   1   0   0   1   1   2   2   1   0   1   1   1   1   0   1   1   1   1   2   1   0   1   1   0   1   1   1   1   1   1   2   2   1   1   0   1   1   1   0   2   1   2   1   2   2   1   1   2   0   0   0   0   1   2   1   2   2   1   0
 MK-4-3                 1   2   2   1   2   0   1   2   1   2   0   1   1   2   2   1   0   1   0   1   0   0   1   1   0   2   1   2   1   2   1   1   2   1   1   0   1   1   1   1   0   1   1   1   2   2   0   1   0   1   0   1   2   0   2   2   1   0   2   1   2   2   0   1   0   0   0   1   1   1   2   1   1   1   1   2   1   2   1   1   0   1   1   0   0   0   1   1   2   1   2   1   1   0   2   1   0   1   2   1   1   1   1   2   1   1   1   1   0   2   1   1   1   1   2   0   1   1   1   1   1   0   1   0   2   1   0   1   0   1   1   1   1   1   0   0   1   2   1   1   2   1   0   0   1   0   2   2   1   0   0   1   1   1   1   1   1   1   1   2   1   0   1   1   1   1   1   1   1   1   2   2   2   1   1   0   1   1   1   0   2   1   2   1   2   2   2   1   2   0   0   0   0   1   2   1   2   1   1   0
 MK-4-4                 1   2   2   0   2   1   1   2   1   2   0   1   1   1   1   1   0   1   0   0   0   1   1   2   0   2   1   1   1   2   1   1   2   1   1   0   1   0   1   1   0   1   1   1   1   2   0   1   1   1   0   1   2   1   2   2   1   0   2   1   2   2   0   1   0   0   0   2   1   0   2   1   1   0   1   2   1   2   1   1   0   1   1   0   0   0   1   1   2   1   1   1   1   1   2   1   0   1   2   1   1   0   1   2   1   1   1   1   0   2   1   1   1   1   1   1   1   1   1   0   1   0   1   0   2   0   0   1   0   1   1   1   2   2   0   0   1   2   1   1   2   0   0   0   1   0   2   2   1   0   1   1   1   0   1   1   1   1   1   1   1   0   0   1   1   0   1   1   1   1   2   2   2   1   1   0   1   1   1   0   2   1   1   1   2   2   2   2   1   0   1   1   0   1   2   1   0   1   1   0
 MK-4-5                 0   2   2   1   1   1   1   1   1   2   0   1   1   1   1   1   0   1   1   0   0   1   1   2   0   1   2   1   1   2   1   1   2   0   1   0   2   0   1   1   0   1   1   1   1   2   0   1   2   1   0   1   2   1   2   2   2   0   2   1   2   2   0   0   1   0   0   2   1   0   2   1   1   0   1   2   1   2   1   1   0   1   1   0   0   1   1   0   2   1   1   1   2   2   2   1   0   1   2   2   2   0   1   2   1   1   1   1   0   2   1   2   1   1   1   1   0   2   1   0   1   1   1   0   2   0   0   0   0   1   1   1   2   2   1   0   2   2   0   1   2   0   0   0   1   0   2   2   1   0   1   2   1   1   1   1   1   1   1   2   0   0   0   1   1   0   1   1   1   1   2   1   2   1   1   0   1   2   1   0   1   1   0   1   2   2   1   2   2   0   1   1   1   1   2   1   0   1   1   0
 MK-4-6                 0   2   1   1   2   1   1   1   1   2   1   2   1   1   1   1   0   1   1   0   0   2   2   2   0   1   2   1   1   1   1   1   2   0   1   0   1   1   1   1   0   1   1   1   1   2   0   1   2   2   0   1   2   1   2   2   2   0   2   1   2   2   0   1   1   0   1   2   1   0   2   1   2   0   1   2   1   2   1   1   0   0   2   0   0   2   1   0   2   1   1   1   2   2   2   1   1   1   2   2   2   0   1   1   1   1   1   1   0   2   1   2   1   1   1   2   0   2   1   0   1   1   2   0   2   0   0   0   0   1   1   1   2   1   1   0   2   2   1   1   2   0   1   0   1   0   2   2   1   1   1   2   1   2   1   1   1   1   1   2   1   1   0   1   1   0   1   1   0   0   2   1   2   1   1   0   1   2   1   0   1   1   0   1   2   2   2   2   1   1   1   1   1   1   2   0   1   1   1   1
 MK-4-7                 0   2   1   1   2   1   0   1   1   2   1   1   1   1   1   1   0   1   1   1   0   2   2   2   0   0   2   1   1   1   1   1   1   0   1   0   1   1   1   0   0   1   1   1   1   2   1   1   2   2   0   0   2   1   2   2   2   0   2   1   2   2   0   1   1   0   1   2   0   1   2   1   2   1   1   2   1   2   2   1   0   1   2   0   0   2   1   0   2   1   1   1   2   1   1   1   2   1   2   2   2   0   1   1   2   1   1   1   1   1   1   2   1   1   1   2   0   2   1   0   2   1   2   0   2   0   0   1   0   1   1   1   2   1   1   0   1   2   1   1   2   0   1   0   1   1   2   2   1   1   1   2   1   2   1   1   1   1   1   2   1   1   0   1   1   0   2   1   0   0   2   2   2   1   1   0   2   2   0   0   1   1   1   1   2   2   2   2   2   1   1   1   1   1   2   0   1   1   1   1
 MK-4-8                 0   2   1   1   2   2   0   1   1   2   1   2   1   1   2   1   0   1   1   1   0   2   2   2   0   0   2   1   1   1   1   2   1   0   1   0   1   1   1   0   0   1   1   1   1   2   1   1   1   1   0   0   2   1   1   2   2   0   2   1   1   1   0   1   1   1   1   1   0   0   1   1   2   1   1   2   1   2   2   1   1   1   2   0   1   2   1   0   1   1   1   1   2   2   2   1   1   1   2   2   1   0   1   1   1   1   1   1   1   1   1   2   1   1   1   2   0   2   1   0   2   1   2   0   2   0   0   1   0   1   1   1   2   0   1   0   1   2   1   1   2   0   0   1   1   1   2   1   1   1   2   1   0   2   1   1   1   1   1   1   2   1   0   1   1   0   2   1   1   0   1   2   2   1   1   0   2   1   0   1   1   1   0   1   2   1   1   2   2   1   1   1   1   1   2   0   1   1   1   1
 MK-4-9                 0   2   1   1   2   2   0   1   1   1   1   1   1   0   1   1   0   1   1   0   0   2   2   2   0   0   2   1   1   1   1   2   1   1   1   0   1   1   0   1   1   1   1   1   1   2   1   1   1   1   1   0   2   2   0   1   1   0   2   1   1   0   0   1   1   1   1   1   1   1   1   1   2   1   1   1   1   0   2   1   2   1   2   0   1   2   2   0   1   2   1   1   2   1   2   1   1   1   2   2   1   0   1   0   1   1   1   0   1   1   1   1   1   2   1   1   0   2   1   0   2   1   1   1   1   0   0   1   0   1   0   1   2   1   1   0   2   2   1   2   2   1   0   1   2   1   2   2   1   2   2   1   0   2   1   1   1   1   1   1   1   1   0   1   1   0   2   1   1   0   1   1   2   1   1   0   2   1   0   1   1   1   0   1   1   1   1   2   2   1   1   1   1   1   1   1   1   2   1   1
 MK-4-10                0   1   1   1   2   2   0   1   1   1   1   1   1   1   1   1   0   1   1   0   0   2   2   1   0   0   2   1   0   1   0   1   1   1   1   0   1   1   0   1   1   2   1   1   1   1   1   1   1   1   0   0   2   2   0   0   1   0   2   1   1   0   0   1   1   1   1   1   1   1   1   1   1   1   1   1   1   0   2   1   2   1   2   1   1   1   1   0   1   1   1   1   1   1   2   1   1   1   2   2   2   0   1   1   1   1   1   1   0   1   0   1   1   2   1   1   0   2   1   0   2   2   1   0   1   0   0   1   0   1   1   2   2   1   1   0   2   2   1   2   2   1   0   1   2   1   2   1   1   1   1   0   1   2   2   1   1   1   1   1   1   1   0   1   1   1   2   1   1   0   1   1   1   1   1   0   2   1   0   1   0   1   0   1   0   1   1   2   2   1   1   0   1   1   1   2   1   2   1   1
 MK-4-11                1   1   1   1   1   1   0   1   1   1   1   1   1   1   1   1   0   1   1   0   0   2   2   1   1   0   2   0   0   1   0   1   1   1   1   0   1   1   0   0   1   2   1   1   1   1   1   1   1   1   0   0   2   2   0   0   1   0   2   1   1   0   0   2   1   1   0   1   1   1   2   1   1   1   1   1   1   1   2   1   1   1   2   1   1   1   1   0   1   1   1   1   1   1   2   1   1   1   2   2   2   0   1   1   1   1   1   1   0   1   0   1   1   2   1   1   0   2   0   0   2   2   1   1   2   0   0   1   0   1   1   2   2   1   1   0   2   2   1   2   2   0   1   1   2   1   2   0   1   1   1   0   1   1   1   1   2   1   1   1   1   0   0   1   1   1   2   1   2   0   1   1   1   2   2   0   2   1   0   1   0   1   0   1   1   1   1   2   1   1   1   0   1   1   2   1   0   2   0   1
 MK-4-12                1   1   1   1   1   1   0   1   1   1   2   1   1   1   1   1   0   0   1   0   0   2   2   1   0   0   2   0   0   2   0   2   1   2   1   0   1   1   0   0   1   1   1   1   1   1   1   1   0   1   0   0   2   1   0   0   0   0   2   1   1   0   0   2   0   1   1   1   1   1   2   1   1   1   2   1   1   1   2   1   1   1   2   1   1   1   1   1   1   1   1   1   1   1   2   1   1   1   1   2   2   0   1   1   1   1   1   1   0   1   1   1   0   0   1   1   0   2   1   1   2   1   1   2   2   0   0   2   0   1   1   1   2   1   1   0   2   2   2   2   2   0   1   1   1   1   1   0   1   1   1   1   1   1   1   1   2   0   1   1   1   1   0   1   1   1   2   1   2   1   1   0   2   2   2   1   2   1   0   1   1   1   0   1   1   1   1   2   1   1   1   0   1   1   2   1   0   2   0   1
 MK-4-13                1   1   2   1   1   1   0   1   2   1   2   1   1   1   1   0   0   0   1   1   0   1   2   0   0   0   2   0   0   2   0   2   1   2   1   0   1   1   0   0   1   1   1   1   1   1   1   1   0   1   0   1   2   1   0   0   1   0   2   1   1   0   0   1   0   1   1   2   1   1   2   1   1   1   1   1   1   1   1   1   1   0   2   1   1   1   1   1   2   1   1   1   1   1   2   1   1   1   1   2   1   0   2   1   1   1   0   1   0   1   1   1   0   1   0   1   0   1   1   2   1   1   1   2   2   0   1   2   0   1   1   1   2   1   1   0   2   1   2   2   1   0   1   1   0   1   1   0   1   1   1   2   2   1   1   1   2   0   2   1   0   1   0   1   1   1   1   0   2   1   1   0   2   1   2   1   1   2   0   2   1   1   1   1   1   1   1   2   1   1   1   0   1   2   2   1   0   2   0   1
 MK-4-14                1   0   2   1   1   1   0   1   2   1   1   1   0   1   2   0   1   1   1   1   0   1   2   0   0   1   2   0   0   2   1   2   1   1   1   0   1   1   0   0   1   1   1   1   1   1   1   2   0   1   0   1   2   1   0   0   1   0   2   1   1   1   0   1   0   0   1   2   1   0   2   1   2   1   2   1   1   2   1   1   1   0   2   1   1   1   1   1   2   1   1   1   1   1   2   0   1   1   2   1   1   1   2   1   1   1   0   1   0   1   1   1   0   1   0   1   1   1   1   2   1   1   1   2   2   0   1   2   0   2   1   2   2   1   1   0   2   1   2   2   1   0   1   1   0   1   1   1   1   1   1   2   2   1   1   1   1   0   2   1   1   1   0   1   2   1   1   0   2   2   1   1   2   1   2   1   2   1   0   2   1   1   1   1   1   1   2   2   1   1   1   0   1   1   2   1   2   2   0   1
 MK-4-15                0   1   2   0   1   1   0   1   2   1   1   0   0   1   2   0   0   1   0   0   0   1   2   0   0   1   1   0   2   2   1   2   1   1   1   1   1   1   0   0   1   1   1   1   1   1   1   2   0   1   1   2   2   1   0   0   1   0   2   1   1   1   0   1   0   1   1   2   0   0   2   1   2   1   2   1   1   2   1   1   1   0   2   1   1   2   1   1   2   1   1   1   1   1   2   0   2   1   2   1   1   1   2   1   1   1   0   1   1   1   1   1   0   1   0   1   1   1   1   2   2   1   1   2   2   0   1   2   0   2   2   2   2   1   1   1   2   1   1   2   1   0   1   1   1   1   1   0   1   1   1   2   1   1   1   1   1   0   2   1   1   1   0   1   2   1   1   0   2   2   1   2   2   1   2   1   2   0   0   2   1   1   2   1   1   1   2   2   1   1   1   1   1   2   2   1   2   2   0   1
 MK-4-16                0   1   2   0   1   1   0   1   2   1   2   0   0   1   2   0   0   1   0   0   0   0   2   0   0   1   1   0   2   0   1   2   2   1   1   1   0   1   1   0   2   1   1   1   1   1   1   2   0   1   1   2   2   1   0   0   1   0   1   1   0   1   0   1   0   1   1   1   0   0   2   0   1   0   2   1   2   2   1   1   1   0   2   1   1   2   1   1   2   2   1   2   1   1   2   0   2   1   1   1   2   1   2   1   2   1   0   1   1   1   1   1   0   1   0   1   1   1   1   2   2   2   1   2   1   1   1   2   0   2   2   2   2   0   1   1   2   1   2   2   2   0   1   1   1   1   1   1   1   0   2   2   1   0   1   1   2   0   2   1   1   0   0   1   2   1   1   0   2   2   0   1   2   1   2   1   2   0   0   2   0   1   2   1   2   1   2   2   1   1   1   1   1   2   2   1   2   1   0   1
 MK-5-1                 0   2   1   2   1   0   2   2   0   1   1   2   2   1   0   1   2   2   2   0   1   0   1   2   2   1   0   2   1   1   1   2   1   0   1   1   1   0   0   2   2   1   2   2   1   1   0   1   1   1   1   2   1   1   0   2   1   0   1   1   1   1   1   1   1   0   2   1   2   0   1   1   2   0   0   1   0   2   1   0   0   0   0   2   2   1   0   1   2   1   2   0   1   0   0   0   2   1   1   2   2   2   1   2   1   2   0   0   1   1   1   2   1   0   0   1   1   1   0   2   0   2   1   1   1   2   1   2   1   1   2   2   0   1   2   2   1   0   1   1   1   0   2   1   2   2   1   0   2   0   2   0   0   2   0   2   0   0   1   1   2   1   2   1   1   1   0   1   1   0   1   2   0   1   1   1   1   0   1   1   1   2   2   1   2   1   1   1   1   1   1   0   1   1   1   0   1   1   2   1
 MK-5-2                 0   2   1   2   1   0   2   2   1   1   1   2   2   1   0   1   2   2   2   0   1   0   0   2   1   2   0   2   1   1   1   2   1   0   1   0   1   1   0   2   2   1   2   2   1   1   0   1   0   1   1   2   2   1   0   2   1   0   1   1   1   1   1   1   1   0   1   1   2   0   1   1   2   0   0   1   1   1   1   0   0   0   0   2   2   1   0   1   2   1   2   2   1   0   0   0   1   1   1   2   2   1   1   2   1   2   0   0   1   1   1   2   1   1   0   1   1   1   0   2   0   1   1   1   1   1   1   2   2   2   2   1   0   0   0   2   1   0   1   1   1   0   2   0   2   2   2   0   2   0   2   0   0   2   0   2   0   0   1   0   2   1   2   1   1   0   0   1   1   1   0   2   0   1   1   2   1   2   1   1   1   1   2   1   2   1   1   1   1   0   2   0   1   1   1   0   1   1   1   1
 MK-5-3                 0   2   1   2   1   0   2   2   1   1   1   2   2   1   0   1   1   2   2   0   1   0   0   2   1   2   0   2   1   1   1   2   0   0   1   0   1   1   0   2   2   1   2   2   1   1   0   2   0   1   1   2   2   1   0   2   1   0   1   1   1   1   1   1   2   0   0   1   2   1   1   1   2   0   0   1   1   1   1   0   0   0   0   2   2   1   0   1   2   1   2   2   1   0   0   1   1   1   0   1   1   1   1   1   1   2   1   1   1   0   1   2   1   1   0   2   1   1   0   2   0   1   1   1   2   1   1   2   2   2   2   1   0   0   0   2   1   0   1   0   1   0   2   0   1   2   2   0   2   0   2   0   0   1   0   2   0   0   1   0   2   1   1   1   1   0   0   1   1   1   0   1   0   1   0   2   1   2   1   1   1   1   2   2   2   1   1   1   1   1   2   0   1   1   1   0   1   1   1   1
 MK-5-4                 0   1   1   2   1   0   2   2   1   1   1   2   2   1   0   2   1   2   2   0   1   1   0   2   2   2   0   2   1   1   1   2   0   0   1   0   0   1   0   2   2   0   1   2   1   1   0   2   0   1   1   2   2   1   0   1   1   0   0   1   1   1   1   2   2   0   0   1   2   1   1   2   2   0   0   1   1   1   1   0   1   0   0   2   2   1   0   2   2   1   2   2   1   0   0   1   1   1   0   1   1   1   0   2   2   2   1   1   2   0   1   2   0   1   0   2   1   0   0   2   0   0   1   1   2   1   1   2   2   2   2   1   0   0   0   2   1   2   1   0   1   1   2   0   1   2   2   0   2   1   2   0   1   2   0   2   0   0   2   0   2   1   1   0   1   0   1   1   1   2   0   2   0   2   0   2   1   2   2   2   1   1   1   2   2   2   1   1   2   1   2   0   1   1   1   0   1   1   1   1
 MK-5-5                 0   1   1   1   1   0   2   2   1   2   1   2   1   1   0   1   1   2   1   0   1   1   0   2   2   2   0   2   1   1   1   1   0   0   1   0   0   1   0   2   2   1   1   1   1   1   0   2   1   1   2   1   2   2   0   1   1   0   0   0   2   0   1   2   1   0   0   1   2   2   1   2   2   0   0   1   1   1   1   1   1   0   0   2   0   1   0   2   2   1   2   2   0   1   1   1   1   1   0   1   1   1   0   2   2   2   1   1   2   0   1   2   0   1   0   1   1   0   0   2   0   0   1   1   2   1   1   2   2   2   2   1   0   0   0   2   1   1   1   0   1   1   2   0   1   2   2   0   2   1   2   0   1   2   0   2   0   0   2   0   2   1   1   0   1   1   1   1   1   2   0   2   2   1   1   2   1   2   2   2   1   1   2   2   2   2   1   1   2   1   2   0   1   1   0   0   1   0   1   1
 MK-5-6                 0   1   1   1   1   1   2   2   1   2   1   2   0   1   0   1   2   1   1   0   1   2   0   2   2   2   0   1   0   1   1   1   0   0   1   0   0   1   1   2   2   1   1   1   1   1   0   2   1   1   2   2   2   2   0   1   1   1   0   1   0   0   1   2   1   1   0   1   2   2   1   2   2   0   0   1   1   1   1   1   1   0   0   2   0   1   1   2   2   1   2   2   0   1   0   1   1   1   1   1   1   1   0   2   2   2   1   1   2   1   1   2   0   1   0   1   1   0   0   2   0   1   1   1   1   1   0   2   2   2   2   1   0   0   0   2   2   1   1   0   1   0   2   0   1   2   2   1   2   1   2   1   1   2   1   2   0   0   2   2   1   1   1   1   1   1   0   1   1   2   0   2   2   1   1   2   0   2   2   2   1   1   2   2   2   2   1   1   2   1   1   0   1   1   0   0   1   0   1   1
 MK-5-7                 1   1   1   1   1   1   1   1   1   2   1   2   0   1   0   1   2   1   1   0   1   2   0   2   2   2   0   1   0   2   1   0   0   0   1   0   0   1   1   2   2   2   1   1   1   1   0   1   1   1   1   2   1   2   0   1   1   1   0   1   0   0   1   2   1   1   0   1   2   2   1   2   2   0   1   1   2   2   1   1   1   0   0   2   1   1   1   2   1   2   2   2   0   1   1   1   1   1   1   1   1   1   0   2   2   2   1   1   2   1   0   2   0   1   0   1   1   0   1   2   0   1   2   1   1   1   0   2   2   2   2   1   0   1   1   1   2   2   1   0   1   0   2   0   1   2   2   1   2   1   2   1   1   2   1   2   0   0   2   2   1   1   0   2   2   1   0   2   1   2   0   2   2   1   1   2   0   2   2   2   1   1   2   2   2   1   1   1   2   1   1   0   1   1   0   0   1   1   1   1
 MK-5-8                 1   1   1   1   1   1   1   0   1   2   1   2   0   1   0   1   2   0   0   1   1   2   1   2   2   2   0   1   0   2   1   0   0   0   1   1   0   1   1   2   2   2   1   1   1   1   0   1   1   1   2   2   1   2   0   1   1   1   0   2   0   0   1   2   0   1   0   1   2   2   1   2   2   0   1   1   1   2   1   1   2   0   0   2   0   1   1   2   1   2   2   2   0   1   2   2   1   1   1   1   1   1   1   1   2   2   1   1   2   1   0   1   0   1   0   0   1   0   1   2   0   2   2   1   1   1   0   2   2   2   2   1   1   1   1   1   2   2   1   0   1   0   2   0   1   2   2   0   2   1   2   1   1   2   1   2   0   0   1   1   1   1   0   2   2   0   0   1   1   2   0   2   2   1   1   2   0   2   2   2   1   1   2   2   2   1   1   1   2   1   0   0   1   1   1   0   1   1   1   1
 MK-5-9                 1   0   1   1   2   1   1   0   1   2   1   1   0   1   0   1   2   0   0   1   1   2   1   2   2   0   0   1   0   2   1   0   0   0   1   1   0   1   1   2   2   1   1   2   1   1   0   1   1   1   2   2   1   2   0   1   1   1   0   2   0   0   1   2   0   2   0   1   2   2   1   2   1   0   1   0   2   2   1   1   2   0   0   2   0   1   1   2   1   2   2   1   0   1   2   2   0   2   0   2   1   1   0   1   1   0   1   1   2   1   0   1   0   1   1   0   1   0   1   2   1   2   2   1   1   1   0   2   2   1   2   0   1   1   1   1   2   2   0   0   1   1   2   1   1   1   2   0   2   1   2   1   0   2   1   2   0   0   1   1   1   1   0   2   2   0   0   1   1   2   0   2   2   0   1   2   1   2   2   2   1   0   2   2   2   1   1   2   1   1   0   1   1   1   1   0   1   1   1   1
 MK-5-10                1   0   1   0   2   2   1   0   2   2   2   1   0   1   0   1   1   0   0   1   1   2   1   2   2   0   1   1   0   2   1   1   0   0   1   1   0   2   1   2   2   0   1   2   1   1   1   1   2   1   2   2   1   2   0   1   1   1   0   1   0   0   1   2   0   2   0   1   2   2   1   2   1   0   2   0   2   2   1   1   2   0   1   2   0   1   1   2   1   2   2   1   2   1   2   2   1   2   0   1   1   1   0   1   2   0   1   1   2   0   0   1   1   1   1   0   1   0   1   2   1   1   1   1   1   1   0   2   2   1   2   1   1   1   2   1   2   2   1   0   1   1   2   1   1   1   2   0   1   2   2   2   0   2   1   2   0   1   2   1   1   1   0   2   1   0   0   0   1   2   0   1   1   0   1   1   1   2   2   1   1   0   1   2   1   0   1   2   1   2   0   1   1   1   1   0   1   1   1   1
 MK-5-11                1   0   1   0   2   2   2   0   2   2   2   0   0   1   0   2   1   0   0   1   1   2   1   2   2   0   1   1   0   2   1   1   0   0   1   1   0   2   1   2   2   1   1   2   1   1   1   1   2   1   2   2   1   2   0   1   1   1   0   1   0   1   1   2   0   2   1   1   2   2   1   2   0   1   2   0   2   2   1   1   2   0   1   1   0   0   1   2   1   1   1   1   2   1   2   2   1   1   0   1   1   1   0   1   2   0   1   1   2   1   0   1   1   1   1   0   1   0   1   2   1   1   1   0   1   1   0   2   2   1   2   0   0   1   2   1   2   2   1   1   0   1   1   2   1   1   1   0   2   2   1   2   0   2   1   2   0   1   2   1   1   1   0   2   1   0   0   1   1   2   0   1   1   0   1   1   1   2   2   1   1   0   1   2   1   1   1   2   1   2   0   1   1   1   1   0   1   2   0   1
 MK-5-12                1   0   1   0   1   2   2   0   2   2   2   0   1   1   0   2   1   0   0   1   1   2   0   2   1   1   1   1   0   2   0   1   0   1   1   1   0   2   1   2   2   2   1   1   1   1   2   1   2   1   2   2   1   2   0   1   1   1   0   1   0   1   0   2   0   2   1   1   2   2   1   2   0   1   2   0   2   1   1   1   2   0   1   1   0   0   1   2   1   1   1   1   2   1   2   2   0   1   0   1   1   1   0   1   2   0   1   1   2   1   0   1   1   0   1   0   1   0   1   2   0   1   1   0   1   1   0   2   2   1   2   0   0   1   1   1   2   2   1   1   1   1   1   2   1   1   1   0   2   2   1   2   0   2   1   2   0   1   2   0   1   1   0   2   1   0   0   1   1   2   0   1   1   0   1   1   1   2   2   1   1   0   1   2   2   2   1   2   1   2   0   1   2   1   1   0   1   2   0   1
 MK-5-13                2   1   1   0   0   2   2   0   1   2   2   1   1   0   0   2   1   0   0   1   1   2   0   2   2   2   1   1   0   2   0   1   0   1   1   1   0   2   1   2   2   2   1   1   1   1   1   1   2   1   2   2   1   2   0   1   1   1   0   1   0   1   0   1   0   2   1   1   1   2   1   2   0   1   2   0   2   1   1   2   1   0   1   1   0   0   1   2   1   1   1   2   2   1   2   2   0   1   0   1   1   1   1   1   2   1   1   1   2   1   0   1   1   0   1   0   1   0   1   1   0   1   1   0   2   1   0   0   2   2   2   0   0   1   1   1   1   1   1   1   1   1   1   2   2   2   2   0   2   2   2   1   0   2   1   2   0   1   2   0   1   0   0   2   1   0   1   1   1   2   0   1   1   0   0   2   1   2   2   2   1   1   1   1   2   1   1   2   1   2   0   1   2   1   2   0   1   1   0   1
 MK-5-14                2   1   0   1   1   2   2   0   1   2   2   1   1   0   0   2   1   1   2   0   1   1   0   2   2   2   1   0   0   2   0   1   0   1   1   1   0   2   1   2   2   2   1   1   1   1   0   1   2   2   2   2   1   2   0   2   1   1   0   1   1   1   0   1   1   2   1   1   1   2   1   1   0   1   2   1   2   1   1   2   1   0   1   1   0   0   1   2   1   1   1   2   2   2   1   2   0   0   0   2   2   0   1   1   2   1   1   1   2   1   1   1   1   0   1   0   1   0   1   1   0   1   1   0   2   1   0   0   2   2   2   1   0   1   1   1   1   1   1   0   1   1   1   0   2   2   2   0   2   1   2   1   0   1   1   1   0   1   1   1   1   0   0   2   1   1   1   1   1   2   0   1   1   0   0   2   1   2   2   2   1   2   1   1   2   1   1   2   1   2   1   2   2   1   2   0   1   2   0   1
 MK-5-15                2   1   1   1   1   2   2   0   0   1   2   1   1   0   1   2   1   1   2   0   1   1   0   2   2   2   0   0   0   2   0   1   0   2   0   1   1   2   1   2   2   2   1   1   1   1   0   1   2   2   1   2   1   2   1   2   2   1   0   1   1   1   0   1   0   2   1   1   1   2   1   0   1   1   2   1   1   1   2   2   1   0   1   0   0   1   1   2   1   1   1   2   2   1   1   2   0   0   0   2   2   0   1   2   2   1   1   1   2   1   1   1   1   0   1   0   1   0   2   1   0   1   1   0   2   1   0   0   2   2   2   2   0   1   1   1   1   1   1   0   1   1   1   0   2   2   2   0   2   1   2   1   0   1   0   1   1   1   1   1   1   0   0   2   1   1   1   1   1   2   1   1   1   0   0   2   1   2   2   1   0   1   1   1   2   1   1   2   2   2   1   2   1   1   2   0   1   1   0   1
 MK-5-16                2   1   1   1   1   2   2   0   1   1   1   1   0   0   1   2   1   1   2   0   1   1   0   2   2   2   0   0   0   1   0   1   0   2   0   0   1   2   1   2   2   2   1   1   2   1   0   1   2   2   1   2   1   2   1   2   2   1   0   1   1   1   0   2   1   1   1   1   1   2   1   0   1   1   2   1   1   1   2   2   2   0   0   1   0   1   1   2   1   1   1   2   2   1   1   2   0   0   0   1   2   0   1   1   1   1   0   1   2   1   1   1   1   0   1   0   0   1   2   1   0   1   1   0   2   1   0   0   2   2   2   2   0   1   1   1   1   1   1   0   1   1   1   0   2   2   2   0   2   1   2   1   1   1   0   1   1   1   1   1   1   1   0   2   2   1   1   1   0   2   1   1   1   0   0   2   1   2   2   0   0   0   1   1   1   1   0   1   2   2   1   2   1   1   2   0   1   1   0   2
 MK-6-1                 1   2   1   2   2   1   1   1   2   1   1   1   0   1   2   1   1   1   0   0   2   2   0   2   0   0   1   0   0   2   2   2   1   1   2   1   2   1   2   1   1   0   1   1   1   1   1   0   1   2   0   2   1   2   0   0   1   2   1   2   0   2   0   1   0   2   2   1   0   1   1   2   0   0   0   0   1   0   1   1   1   2   1   2   1   1   0   2   2   2   2   0   0   0   1   1   1   1   2   1   2   1   2   1   1   0   1   1   0   2   1   1   0   2   1   1   2   1   0   2   1   2   1   1   0   0   2   1   0   0   1   1   1   1   1   1   2   2   2   1   2   2   2   1   1   1   1   0   0   1   1   1   1   0   1   0   2   2   1   0   1   1   2   0   1   1   0   1   1   2   2   1   1   1   1   0   1   1   2   1   2   0   1   1   1   1   1   1   0   2   2   0   0   0   0   1   0   1   1   1
 MK-6-2                 1   2   1   1   2   1   1   1   2   1   0   1   0   1   2   1   1   2   0   0   2   2   1   2   0   1   1   0   1   2   2   2   2   1   2   1   2   1   2   1   1   0   1   1   1   1   1   0   1   2   1   2   1   1   1   1   1   2   1   2   0   2   0   2   0   1   2   1   0   1   2   2   1   0   0   1   1   1   1   1   1   2   1   1   1   1   1   1   2   1   2   0   1   1   1   1   1   1   2   1   2   1   2   1   1   0   1   1   0   2   1   1   0   2   1   1   1   1   0   2   1   2   1   1   0   0   1   1   0   0   1   1   1   1   2   1   2   2   2   1   1   2   2   1   1   2   1   0   0   1   1   1   1   1   1   0   2   2   1   0   1   1   2   0   1   1   0   1   1   2   2   2   0   1   1   0   0   1   2   1   2   0   1   1   1   1   2   1   0   2   1   0   0   0   0   1   0   1   0   1
 MK-6-3                 1   1   1   1   2   1   0   1   2   1   0   1   0   1   2   1   1   2   0   0   2   2   1   2   0   1   1   0   1   2   2   2   2   1   2   0   2   1   2   1   1   0   1   1   2   1   1   1   1   2   1   2   1   0   1   1   1   1   1   2   0   1   0   2   1   1   2   1   0   1   1   2   2   0   0   1   1   1   1   1   1   2   1   1   1   2   1   0   2   1   2   0   1   0   1   1   1   1   2   1   1   1   1   1   1   0   1   1   0   2   1   1   0   2   1   1   1   1   0   2   1   1   2   1   1   0   1   1   0   0   1   1   1   1   1   1   2   1   1   1   1   1   2   1   0   2   1   0   0   1   1   1   0   1   1   0   1   2   1   0   1   1   2   0   1   1   0   1   1   2   2   2   0   1   1   1   1   1   2   1   2   0   1   1   1   1   2   1   0   2   0   0   0   1   0   1   0   2   0   0
 MK-6-4                 1   1   1   1   2   2   0   1   2   1   0   2   0   2   1   1   1   2   1   0   2   2   1   2   0   1   1   1   0   2   2   2   2   1   1   0   1   1   2   1   1   1   1   1   2   0   1   1   1   0   1   1   1   0   1   1   1   1   1   1   0   1   2   2   1   1   1   1   0   0   1   2   2   0   0   1   1   1   1   1   1   2   1   1   1   2   1   1   2   1   1   0   1   0   1   2   1   2   2   1   1   1   1   1   1   0   1   1   1   2   1   1   0   2   1   1   1   1   0   2   0   0   2   1   1   0   1   1   0   0   2   1   1   1   1   2   2   2   1   1   1   2   2   1   0   2   1   0   1   1   1   1   0   1   1   0   1   2   1   0   1   0   2   0   1   1   0   1   1   2   2   1   0   1   1   1   0   1   2   1   2   1   1   1   1   1   2   1   0   2   1   0   1   1   1   1   0   2   0   0
 MK-6-5                 1   1   1   2   2   2   0   1   2   0   1   2   0   2   1   1   1   2   1   0   2   1   1   2   0   1   1   1   0   1   2   2   2   1   1   0   1   1   2   2   1   1   1   1   2   0   1   1   1   0   1   1   1   0   1   1   1   1   1   0   0   1   2   2   1   1   2   1   0   1   1   1   2   0   0   1   1   1   1   1   1   2   1   1   1   2   1   1   2   1   1   0   0   0   2   1   1   1   1   1   1   1   1   0   1   0   1   1   1   2   1   0   0   2   1   1   1   1   0   1   0   0   2   1   2   1   1   1   0   0   2   2   1   1   1   1   2   2   1   1   1   2   1   1   0   2   1   0   1   1   1   0   1   2   2   0   1   2   2   0   1   0   2   0   1   1   1   1   0   2   2   0   0   0   1   1   0   2   2   1   2   1   2   1   1   1   2   2   0   2   1   0   1   0   1   1   1   2   0   0
 MK-6-6                 1   1   1   2   2   2   0   1   2   0   2   2   0   1   1   1   2   2   1   0   2   1   1   1   0   1   1   1   0   1   2   2   2   1   1   1   2   1   2   2   1   1   1   1   2   0   1   0   1   0   1   0   1   0   1   1   1   1   1   0   1   1   2   2   2   1   2   1   0   1   0   1   2   0   0   1   1   1   1   1   1   2   1   2   1   2   1   1   2   1   1   0   0   0   2   1   1   1   1   1   0   1   1   0   1   0   0   1   1   2   1   0   0   2   1   1   1   0   0   2   0   0   2   1   1   1   1   1   1   0   2   2   1   0   1   2   2   2   1   1   1   2   1   1   0   2   1   0   1   1   0   0   2   2   1   0   1   1   2   0   1   1   1   1   1   1   1   1   0   2   1   0   0   0   2   1   0   2   2   1   2   1   1   1   1   1   2   2   0   2   1   0   1   0   1   1   1   2   1   0
 MK-6-7                 2   0   2   2   2   2   0   1   1   0   2   2   0   1   1   1   2   1   2   0   2   1   1   1   0   1   0   1   0   1   2   1   2   1   1   1   2   1   2   2   1   1   1   2   2   0   1   0   1   0   1   0   0   0   1   2   1   1   1   0   1   1   2   2   2   1   2   1   0   1   0   1   2   1   0   1   2   0   1   1   1   2   1   2   1   0   0   1   2   1   1   0   0   0   2   1   1   1   1   1   0   1   2   2   1   0   0   2   0   2   1   2   0   2   1   1   1   0   0   1   1   0   0   1   1   1   1   1   1   1   2   1   1   0   2   2   2   2   1   1   1   2   1   1   0   1   2   0   1   1   0   0   2   1   1   0   0   1   1   0   1   1   1   1   1   1   1   1   0   2   1   1   0   0   2   1   0   2   2   2   2   1   1   1   1   0   1   2   0   2   0   0   1   0   1   1   1   2   1   0
 MK-6-8                 2   0   2   2   2   1   0   0   1   0   2   2   0   1   1   1   2   1   2   0   2   1   0   1   0   0   0   2   0   1   2   1   0   1   1   1   2   1   2   2   1   1   1   2   2   2   1   0   1   0   1   1   0   0   1   2   1   1   1   0   1   1   2   2   2   2   2   1   0   1   1   0   2   1   0   1   1   0   0   0   1   2   1   2   1   0   0   1   2   1   1   1   0   1   1   1   1   1   0   1   0   1   2   2   1   0   0   2   0   2   1   1   0   2   2   1   1   0   0   1   1   0   0   1   1   1   2   1   2   1   2   2   1   0   0   1   2   2   1   2   2   1   1   0   0   1   1   0   1   1   0   0   2   1   1   0   0   2   1   0   1   1   1   1   1   1   2   1   1   2   0   1   0   0   2   1   0   2   1   2   2   1   1   1   1   0   1   2   0   2   0   0   1   0   2   1   1   2   1   0
 MK-6-9                 2   0   2   2   2   1   0   0   1   0   1   2   0   1   1   1   2   1   2   0   2   1   0   1   1   0   1   2   0   0   2   1   0   1   2   1   2   0   2   2   1   0   1   2   2   1   1   0   1   0   1   1   0   0   1   2   1   2   0   0   1   0   2   1   1   2   2   1   0   1   1   1   2   0   1   0   1   0   0   1   1   2   1   2   0   0   0   1   2   1   2   1   0   1   1   1   1   2   0   1   0   1   1   1   1   0   0   0   1   2   1   1   0   2   1   1   1   0   0   1   1   0   0   1   1   1   2   2   2   1   2   2   2   0   0   1   2   2   1   2   2   1   1   0   0   2   1   0   1   1   0   0   2   1   1   0   0   2   1   0   1   1   1   1   1   2   2   1   0   2   1   1   0   0   2   1   0   2   1   2   2   1   1   1   1   0   1   1   0   2   1   0   1   1   2   1   1   2   2   0
 MK-6-10                2   0   1   1   2   1   1   1   1   0   1   2   0   1   1   1   1   1   2   0   2   2   0   1   1   0   1   2   0   0   2   0   0   1   2   1   2   0   2   1   1   0   0   1   2   1   1   0   1   0   1   1   0   1   1   2   1   2   1   0   2   1   2   1   1   2   1   1   0   1   1   1   2   0   1   0   1   1   0   1   2   1   2   2   0   0   0   1   2   1   2   1   0   1   1   1   1   2   0   1   0   1   1   1   1   0   0   1   0   2   1   1   0   2   0   2   1   0   0   1   1   0   0   1   1   1   2   1   2   1   2   2   2   0   0   1   2   2   1   2   2   1   1   1   0   2   1   0   1   1   0   1   2   1   2   0   0   2   1   1   1   0   1   1   1   1   2   1   0   1   1   1   0   1   2   1   1   2   0   1   2   1   1   1   0   0   1   1   0   2   1   0   1   2   1   1   1   1   2   0
 MK-6-11                2   1   1   1   2   1   0   1   1   0   1   2   0   1   1   1   1   1   1   0   2   2   0   1   1   0   1   2   0   0   2   0   0   1   2   1   2   0   1   1   1   0   0   1   2   1   1   0   0   0   1   1   0   1   1   2   1   2   0   0   2   1   2   1   2   2   1   1   0   1   1   1   2   0   1   0   1   1   0   1   1   2   2   1   0   0   0   1   2   1   2   1   1   1   1   1   1   2   1   1   0   1   0   1   1   0   1   1   0   2   1   1   0   2   0   2   1   0   0   1   0   0   0   1   1   0   2   1   2   0   2   2   2   0   1   1   2   2   1   1   2   1   2   2   0   2   1   0   1   1   0   1   2   1   1   0   0   1   1   0   1   0   1   0   1   1   2   1   2   1   0   1   0   1   2   1   1   2   0   1   2   1   2   1   0   0   1   1   0   2   1   0   1   2   2   1   2   0   2   0
 MK-6-12                2   1   1   1   2   0   0   1   1   0   1   1   0   1   1   1   1   1   1   1   1   1   0   1   1   0   1   2   0   0   2   0   0   1   2   1   1   1   1   1   1   0   0   1   1   1   1   0   0   1   1   1   0   1   2   2   1   1   0   0   2   1   1   1   2   1   1   1   0   1   1   1   2   0   1   0   1   0   0   1   2   2   1   1   0   0   0   1   2   1   2   1   1   1   1   1   1   1   2   0   1   1   0   1   1   0   1   1   0   2   1   0   0   2   0   2   1   0   0   1   0   0   0   0   0   0   1   1   1   0   2   2   2   1   1   1   1   2   1   1   2   2   2   2   0   2   1   0   1   1   0   1   2   2   0   0   0   1   1   0   1   1   1   0   1   1   2   1   1   1   1   1   0   1   2   1   0   2   0   1   2   2   2   1   0   0   2   1   0   1   1   1   1   1   1   0   1   0   1   0
 MK-6-13                2   1   1   1   2   0   0   1   1   0   1   1   0   1   1   1   1   1   1   1   1   1   0   1   1   0   1   2   2   1   2   1   0   1   2   2   1   1   1   1   1   0   0   1   1   1   1   0   0   1   1   1   0   1   1   2   2   1   0   0   2   1   0   1   2   1   1   1   0   2   1   1   2   0   1   0   2   0   1   1   2   2   1   1   0   0   0   1   2   1   2   1   2   1   1   2   1   1   2   0   1   0   0   1   1   0   1   0   1   0   1   0   0   2   0   2   1   0   0   0   0   0   0   1   0   0   1   1   1   0   2   2   2   1   1   0   1   2   1   1   2   2   2   2   0   2   1   0   1   1   1   2   2   2   1   0   0   1   1   0   1   1   1   0   2   1   2   1   1   1   1   1   0   0   1   1   0   2   0   1   2   2   2   1   0   0   1   1   0   0   1   1   1   0   1   0   1   0   1   1
 MK-6-14                2   1   1   1   2   0   0   1   1   0   0   1   0   1   1   1   2   1   1   1   1   1   0   0   1   0   1   2   2   1   2   1   0   1   1   2   1   1   1   1   1   0   1   2   1   1   1   0   0   1   1   1   0   1   1   2   2   1   0   0   1   1   0   1   2   1   1   1   1   2   1   1   2   0   1   0   2   0   1   1   2   2   1   1   0   0   0   1   2   1   2   1   1   1   1   2   0   1   1   1   1   1   0   1   1   0   0   0   1   0   1   0   0   1   1   2   0   0   0   0   0   1   0   1   0   0   1   2   1   0   2   2   1   1   2   0   1   2   1   1   2   2   2   1   0   2   1   0   1   0   1   2   2   2   1   0   0   2   1   0   1   2   1   0   2   1   0   1   0   1   1   1   0   0   1   1   0   2   0   1   1   2   2   1   0   0   1   1   0   0   2   1   1   1   1   0   1   0   1   1
 MK-6-15                2   1   0   1   2   0   0   1   1   0   1   1   0   1   1   1   2   1   1   1   1   0   1   0   1   1   2   2   2   1   2   1   0   1   1   2   1   1   1   1   1   0   1   2   1   1   1   0   0   1   1   1   0   1   1   2   2   1   0   0   1   1   0   1   1   1   1   1   1   2   1   1   2   0   1   0   2   0   1   1   1   2   1   1   0   0   0   1   2   1   2   1   2   1   1   1   0   1   1   1   1   1   0   1   1   0   0   0   1   0   1   0   0   1   0   1   0   0   0   0   0   1   0   1   0   0   1   2   0   0   2   2   2   1   0   1   1   1   1   1   2   2   2   1   0   2   1   0   0   0   1   2   2   2   1   0   0   1   1   0   1   2   1   0   2   1   0   1   0   1   0   1   0   0   1   1   0   2   1   0   2   1   2   2   1   0   1   1   0   0   2   1   1   1   1   1   2   0   1   2
 MK-6-16                2   1   0   0   2   0   0   2   1   0   1   1   0   0   2   1   2   1   1   1   1   1   1   0   1   2   2   2   2   1   2   1   1   1   1   2   1   1   1   1   2   0   1   2   1   1   1   0   0   1   1   1   0   1   1   2   2   2   0   0   1   1   1   1   1   1   1   2   2   2   0   2   2   0   1   0   2   2   1   1   1   2   1   1   0   0   0   2   1   1   2   2   2   1   1   1   0   1   1   1   1   2   0   1   1   0   0   0   2   0   1   0   0   1   0   1   0   0   1   0   0   1   1   1   0   0   1   2   0   0   2   2   2   2   1   1   1   1   1   1   1   2   2   2   0   2   1   0   0   0   1   2   2   2   1   0   0   1   1   0   1   2   1   0   2   1   0   1   0   1   0   1   0   0   1   2   0   2   1   0   2   1   2   1   1   1   1   1   0   0   2   0   1   0   1   2   2   0   1   2
 
!****************************************** Phenotypic Data **********************************************************
!-100.0 is resevred for missing phenotype
SimulatedTrait1         9.5191    9.4767    9.1616    9.1295   10.5294   10.4101    8.0954   11.4034    9.3125   10.6452    8.7873   11.0079   11.9245   11.4134   12.0519    9.6078   10.8223    8.7464    8.4961    9.7132    9.1249   11.6289    9.4961   10.6282   11.5237    9.3750   10.0962    9.3574   10.4109    9.9518    8.4892   10.7473   10.3766   12.3670   12.1123    9.5463   10.0977    8.8006    9.2515    9.9171   10.7929   10.7808    9.5005    8.8045   10.6388   11.1509    9.4198    9.7311    9.2832   10.6602   12.0722   10.5167    8.9066   10.5812    9.7444   10.5477    9.4553   10.6905   10.2812    9.1399   10.5994   10.4557   10.7160    9.8964   11.8610   10.7815   11.7546    9.4937   10.9505    8.9723    9.9832    9.9077    9.8290   10.7641   10.0694   11.2462    8.2776    9.8414    8.6533   10.8826   10.9426   11.5493   12.2713    8.5858   10.4278   10.8740    8.6766    8.9661   10.5606   11.3652    9.1190    9.0124    9.7039    8.5167   10.9669   10.8955    9.0807   10.6654   10.4101    9.3465    9.1020   10.8436    8.9474   12.2917    8.6340   10.3518    8.9301   10.0507    9.0393   10.2710   12.8931    9.2220    9.2072    8.5833    9.8524    9.7546   10.4769   10.3841    7.5052    8.8099    9.5886   10.0551    9.1270   11.3210    9.4608    8.7679    9.1201    9.7372    8.5686   10.5660    9.5010    8.0945   10.3114   10.2072   10.3419    9.0669    9.3348   12.0200   10.5424    8.5611    7.7160   10.3513   10.9409    8.0722   11.5381   11.6710   10.6724   11.4708   10.6970   10.4082    8.0009    8.7117   10.1401   10.5709   10.6753    8.9427   11.1872    9.4101    8.9079    9.3443   11.1178    9.3040   11.2426   11.2717   10.6241   10.7284    9.9892   10.6069    9.4907   10.0770    8.7964   11.0165   11.6261   10.4193    9.8647   10.7648    9.3691    9.8866    8.8911    9.5505    9.8185   10.4469    9.6102    8.5942    9.7548    8.6705    9.9683   12.2945    8.3155    9.7383   11.2273   12.3202    9.3711   10.1292   10.0236   10.4287   10.2111   11.5938    9.2491    9.1188
 
